# Supplementary material for: Predictive features of gene expression variation reveal mechanistic link with differential expression
Source: Mol Syst Biol. 2020 Aug 7;16(8):e9539. doi: 10.15252/msb.20209539 (PMC7411568; doi:10.15252/msb.20209539)
Supplement: Supplementary file 2 — Supplementary Datasets [file MSB-16-e9539-s002.zip]

Archive with 42 entries (39 files):
- Datasets/
- Datasets/Dataset_EV16_Ovary.csv
- __MACOSX/
- __MACOSX/Datasets/
- __MACOSX/Datasets/._Dataset_EV16_Ovary.csv
- Datasets/Dataset_EV09_GTEx_tissues.csv
- __MACOSX/Datasets/._Dataset_EV09_GTEx_tissues.csv
- Datasets/Dataset_EV14_Lung.csv
- __MACOSX/Datasets/._Dataset_EV14_Lung.csv
- Datasets/Dataset_EV17_aggregted_expression.csv
- __MACOSX/Datasets/._Dataset_EV17_aggregted_expression.csv
- Datasets/Dataset_EV04_important_features.csv
- __MACOSX/Datasets/._Dataset_EV04_important_features.csv
- Datasets/Dataset_EV06_GO_enrichments_shape_var.csv
- __MACOSX/Datasets/._Dataset_EV06_GO_enrichments_shape_var.csv
- Datasets/Dataset_EV11_Feature_details.csv
- __MACOSX/Datasets/._Dataset_EV11_Feature_details.csv
- Datasets/Dataset_EV07_GO_enrichments_expresion_change.csv
- __MACOSX/Datasets/._Dataset_EV07_GO_enrichments_expresion_change.csv
- Datasets/Dataset_EV01_features_info_fly.csv
- __MACOSX/Datasets/._Dataset_EV01_features_info_fly.csv
- Datasets/Dataset_EV03_expression_summary_full_fly.csv
- __MACOSX/Datasets/._Dataset_EV03_expression_summary_full_fly.csv
- Datasets/Dataset_EV15_Muscle.csv
- __MACOSX/Datasets/._Dataset_EV15_Muscle.csv
- Datasets/Dataset_EV13_chomHMM_states_tissues.csv
- __MACOSX/Datasets/._Dataset_EV13_chomHMM_states_tissues.csv
- Datasets/Dataset_EV10_all_variations.csv
- __MACOSX/Datasets/._Dataset_EV10_all_variations.csv
- Datasets/Dataset_EV12_Fantom5_CAGE_tissues.csv
- __MACOSX/Datasets/._Dataset_EV12_Fantom5_CAGE_tissues.csv
- Datasets/Dataset_EV08_genetic_perturb_de_genes.csv
- __MACOSX/Datasets/._Dataset_EV08_genetic_perturb_de_genes.csv
- Datasets/Dataset_EV05_Fisher_tests.csv
- __MACOSX/Datasets/._Dataset_EV05_Fisher_tests.csv
- Datasets/Dataset_EV02_master_table_final_fly.csv
- __MACOSX/Datasets/._Dataset_EV02_master_table_final_fly.csv
- Datasets/Dataset_EV18_important_features_human.csv
- __MACOSX/Datasets/._Dataset_EV18_important_features_human.csv
- Datasets/Readme.docx
- __MACOSX/Datasets/._Readme.docx
- __MACOSX/._Datasets
