# Supplementary material for: Predictive features of gene expression variation reveal mechanistic link with differential expression
Source: Mol Syst Biol. 2020 Aug 7;16(8):e9539. doi: 10.15252/msb.20209539 (PMC7411568; doi:10.15252/msb.20209539)
Supplement: Supplementary file 2 — Supplementary Datasets [file MSB-16-e9539-s002.zip › Datasets/Dataset_EV16_Ovary.csv]

gene_id	number_of_transcripts	mean_exon_length	exon_length_mean_absolute_deviation	number_of_exons	gene_length	median	transcript_width	GC_content	CpG_length	CpG_num	GC_num	TATA_box	AHR	ALX4	ANDR	AP2A	AP2C	ARNT	ARNT2	ASCL1	ASCL2	ATF1	ATF2	ATF3	ATF4	ATF6A	ATF7	ATOH1	BACH1	BACH2	BARH1	BARX1	BARX2	BATF	BATF3	BC11A	BCL6	BHE40	BHE41	BMAL1	BRAC	CDC5L	CDX1	CDX2	CEBPA	CEBPB	CEBPD	CEBPE	CEBPG
ENSG00000000419	7	139.034482758621	80.321046373365	29	23689	7.3388782502037	23689	0.506	1471	874	874	0	0	0	0	0	0	0	0	0	0	0	0	0	0	0	0	0	0	0	0	0	0	0	0	0	0	0	0	0	0	0	0	0	0	0	0	0	0
ENSG00000001036	4	347.357142857143	201.84693877551	14	16880	7.63582013768474	16880	0.666	554	356	356	0	0	0	0	0	1	0	0	0	0	0	0	0	0	0	0	0	0	0	0	0	0	0	0	0	0	0	0	0	0	0	0	0	0	0	0	0	0
ENSG00000001167	2	375.583333333333	410.472222222222	12	27032	7.67406967297476	27032	0.65	1698	1095	1095	0	0	0	0	0	1	1	1	0	0	0	0	0	0	0	0	0	0	0	0	0	0	0	0	0	0	0	0	0	0	0	0	0	0	0	0	0	0
ENSG00000001617	9	247.853658536585	210.496133254015	41	34031	5.69708638178016	27722	0.77	1159	765	765	0	0	0	0	0	1	0	0	0	0	0	0	0	0	0	0	0	0	0	0	0	0	0	0	0	0	0	0	0	0	0	0	0	0	0	0	0	0
ENSG00000001629	7	241.697674418605	206.284478096268	43	155151	7.9680668384542	155151	0.738	1070	661	661	0	0	0	0	0	0	0	0	0	1	0	0	0	0	1	0	0	0	0	0	0	0	0	0	0	0	0	0	0	0	0	0	0	0	0	0	0	0
ENSG00000002330	7	204.6	111.84	20	14875	6.98592399170122	7944	0.68	0	0	0	0	0	0	0	0	2	0	0	0	0	0	0	0	0	0	0	0	0	0	0	0	0	0	0	0	0	0	0	0	0	0	0	0	0	0	0	0	0
ENSG00000003509	13	198.102040816327	147.182840483132	49	21773	6.77444022965365	15946	0.624	801	505	505	0	0	0	0	0	0	0	0	0	0	0	0	0	0	0	0	0	0	0	0	0	0	0	0	0	0	0	0	0	0	0	0	0	0	0	0	0	0
ENSG00000004059	6	206.285714285714	127.741496598639	21	3361	7.99418093048795	3361	0.736	1281	769	769	0	0	0	1	0	1	0	0	0	0	0	0	0	0	0	0	0	0	0	0	0	0	0	0	0	0	0	0	0	0	0	0	0	0	0	0	0	0
ENSG00000004142	2	204.608695652174	197.58034026465	23	10887	8.23090577154361	10343	0.73	710	510	510	0	0	0	1	0	0	0	0	0	0	0	0	0	0	0	0	0	0	0	0	0	0	0	0	0	0	0	0	0	0	0	0	0	0	0	0	0	0
ENSG00000004399	18	230.160493827161	174.722755677488	81	51644	8.05702998742865	51644	0.824	0	0	0	0	0	0	0	0	0	0	0	0	0	0	0	0	0	0	0	0	0	0	0	0	0	0	0	0	0	0	0	0	0	0	0	0	0	0	0	0	0
ENSG00000004478	7	208.653846153846	122.801775147929	26	10458	8.30429730387632	9006	0.696	1800	1163	1163	0	0	0	1	0	0	0	0	0	0	0	0	0	0	0	0	0	0	0	0	0	0	0	0	0	0	0	0	0	0	0	0	0	0	0	0	0	0
ENSG00000004487	7	251.705882352941	225.121107266436	34	64242	8.56070076659253	64242	0.642	863	589	589	0	0	0	0	1	1	0	0	0	0	0	0	0	0	0	0	0	0	0	0	0	0	0	0	0	0	0	0	0	0	0	0	0	0	0	0	0	0
ENSG00000004700	8	203.666666666667	123.533333333333	30	32759	6.77898242348307	18228	0.584	560	339	339	0	0	0	0	0	0	0	0	0	0	1	0	0	0	0	0	0	0	0	0	0	0	0	0	0	0	0	0	0	0	0	0	0	0	0	0	0	0
ENSG00000004766	23	159.626168224299	102.866276530701	107	126686	7.10931262006463	44088	0.53	0	0	0	0	0	0	0	0	1	0	0	0	0	0	0	0	0	0	0	0	0	0	0	0	0	0	0	0	0	0	0	0	0	0	0	0	0	1	0	0	0
ENSG00000004779	5	165.611111111111	64.4135802469136	18	15355	7.19528286070754	15355	0.64	596	417	417	0	0	0	0	0	0	0	0	0	0	0	0	0	0	0	0	0	0	0	0	0	0	0	0	0	0	1	0	0	0	0	0	0	0	0	0	0	0
ENSG00000004864	9	188.682926829268	134.0749553837	41	201928	7.10318120866999	201927	0.716	857	594	594	0	0	0	1	0	1	0	0	0	0	0	0	0	0	0	0	1	0	0	0	0	0	0	0	0	0	1	0	1	0	0	0	0	0	0	0	0	0
ENSG00000004866	29	183.80487804878	122.816775728733	82	276866	7.30504547778458	276859	0.552	0	0	0	1	0	0	1	1	1	0	0	0	0	0	0	0	0	0	0	0	0	0	0	0	0	0	0	0	0	0	0	0	0	0	0	0	0	0	0	0	0
ENSG00000004897	20	175.294117647059	108.040138408304	85	71720	7.73857442909995	32193	0.586	723	454	454	0	0	0	0	0	0	0	0	0	0	0	0	1	0	0	0	0	0	0	0	0	0	0	0	0	0	0	0	0	0	0	0	0	0	0	0	0	0
ENSG00000004975	15	204.649122807018	146.500461680517	57	9205	8.39094047030703	9205	0.672	775	491	491	0	0	0	0	0	0	0	0	0	0	0	0	0	0	0	0	0	1	0	0	0	0	0	0	0	0	1	0	0	0	0	0	0	0	0	0	0	0
ENSG00000005059	5	259.95	196.515	20	128514	6.31760875491915	128514	0.668	1233	838	838	0	0	0	0	0	0	0	0	0	0	0	0	0	0	0	0	0	0	0	0	0	0	0	0	0	0	0	0	0	0	0	0	0	0	0	0	0	0
ENSG00000005075	2	207.285714285714	106.979591836735	7	5790	7.24268274624338	5790	0.692	402	244	244	0	0	0	0	0	0	0	0	0	0	0	0	0	0	0	0	0	0	0	0	0	0	0	0	0	0	0	0	0	0	0	0	0	0	0	0	0	0
ENSG00000005156	16	225.084507042254	170.192025391787	71	24571	7.45588025720678	24571	0.626	894	622	622	0	0	0	1	0	1	0	0	0	0	0	0	0	0	0	0	0	0	0	0	0	0	0	0	0	0	0	0	0	0	0	0	0	0	0	0	0	0
ENSG00000005175	7	165.242424242424	77.0192837465565	33	42775	7.26748737736311	42775	0.556	588	423	423	0	0	0	0	1	0	0	0	0	0	0	0	0	0	0	0	0	0	1	0	0	0	1	0	0	0	0	0	0	0	0	0	0	0	0	0	0	0
ENSG00000005194	15	224.244897959184	174.502290712203	49	19360	6.99297439722092	19360	0.716	671	475	475	0	0	0	1	0	0	0	0	1	0	0	0	0	0	0	0	0	0	0	0	0	0	0	0	0	0	0	0	0	0	0	0	0	0	0	0	0	0
ENSG00000005206	16	264.257575757576	256.633608815427	66	26486	8.4865664950316	9912	0.662	725	509	509	0	0	0	0	0	0	0	0	0	0	0	0	0	0	0	0	0	0	0	0	0	0	0	0	0	0	0	0	0	0	0	0	0	0	0	0	0	0
ENSG00000005249	3	264	277.666666666667	18	117163	8.31240704303649	117163	0.796	952	622	622	0	0	0	0	0	0	0	0	0	0	0	0	0	0	0	0	0	0	0	0	0	0	0	0	0	1	1	0	0	0	0	0	0	0	0	0	0	0
ENSG00000005436	11	243.722222222222	176.43621399177	54	58990	7.25245874803215	48284	0.614	482	360	360	0	0	0	0	0	1	0	0	0	0	0	0	0	0	0	0	0	0	0	0	0	0	0	0	0	0	0	0	0	0	0	0	0	0	0	0	0	0
ENSG00000005448	13	219.975	159.9625	40	4078	6.60313957877849	3797	0.676	907	595	595	0	0	0	0	1	1	0	0	1	0	0	0	0	0	0	0	0	0	0	0	0	0	0	0	0	0	1	0	0	0	0	0	0	0	0	0	0	0
ENSG00000005469	7	211.617647058824	172.899653979239	34	54115	6.94146842100612	53801	0.67	348	249	249	0	0	0	0	0	0	0	0	1	0	0	0	0	0	0	0	0	1	0	0	0	0	0	0	0	0	0	0	0	0	0	0	0	0	0	0	0	0
ENSG00000005700	9	275.723684210526	248.740650969529	76	77772	8.08404788336931	77772	0.608	508	347	347	0	0	0	0	0	1	0	0	0	0	0	0	1	0	0	0	0	0	0	0	0	0	0	0	0	0	0	0	0	0	0	0	0	0	0	0	0	0
ENSG00000005801	28	278.736842105263	267.958448753463	76	39958	6.58229393309922	20274	0.536	264	182	182	0	0	0	1	1	1	0	0	1	0	0	0	1	0	0	0	0	0	0	0	0	0	0	0	0	0	0	0	0	0	0	0	0	0	0	0	0	0
ENSG00000005812	6	379.941176470588	270.608996539792	17	34591	8.16941040748391	19631	0.64	858	555	555	0	0	0	0	0	0	0	0	0	0	0	0	0	0	0	0	0	0	0	0	0	0	0	0	0	0	0	0	0	0	0	0	0	0	0	0	0	0
ENSG00000005884	17	234.767441860465	195.789616008653	86	34514	8.09580739743503	21028	0.694	1090	716	716	0	0	0	0	0	0	0	0	1	0	0	0	0	0	0	0	0	0	0	0	0	0	0	0	0	0	0	0	0	0	0	0	0	0	0	0	0	0
ENSG00000005955	9	359.146341463415	304.66745984533	41	45542	8.53597083021285	45542	0.712	1300	844	844	0	0	0	0	0	0	0	0	0	0	0	0	0	0	0	0	0	0	0	0	0	0	0	0	0	0	0	0	0	0	0	0	0	0	0	0	0	0
ENSG00000006007	5	405.3	333.92	20	20453	7.22672023158212	20453	0.604	535	372	372	0	0	0	1	0	0	0	0	0	0	0	0	0	0	0	0	0	0	0	0	0	0	0	0	0	0	0	0	0	0	0	0	0	0	0	0	0	0
ENSG00000006015	8	369.181818181818	347.297520661157	22	3652	7.47166966485561	3650	0.622	1132	789	789	0	0	0	0	0	0	0	0	0	0	0	0	0	0	0	0	0	0	0	0	0	0	0	0	0	0	0	0	0	0	0	0	0	0	0	0	0	0
ENSG00000006025	10	228.484375	173.80322265625	64	14463	7.53170652046935	14462	0.612	0	0	0	0	0	0	1	0	0	0	0	1	0	0	0	0	0	0	0	0	0	0	0	0	0	0	0	0	0	0	0	0	0	0	0	0	0	0	0	0	0
ENSG00000006114	17	390.569444444444	416.318287037037	72	94645	7.93446935457462	94645	0.654	777	549	549	0	0	0	2	0	0	0	0	1	1	0	0	1	0	0	0	0	0	1	0	0	0	0	0	0	0	1	0	1	0	0	0	0	0	0	0	0	0
ENSG00000006118	15	356.843137254902	269.19876970396	51	12697	7.54467551407789	2169	0.686	747	499	499	0	0	0	0	0	0	0	0	0	0	0	0	0	0	0	0	0	0	0	0	0	0	1	0	0	0	0	0	0	0	0	0	0	0	0	0	0	0
ENSG00000006210	4	1299.3	1325.96	10	12591	6.3475761518666	12591	0.632	0	0	0	1	0	0	0	0	0	0	0	0	0	0	0	0	0	0	0	0	0	0	0	0	0	0	0	0	0	0	0	0	0	0	0	0	0	0	0	0	0
ENSG00000006451	5	334.666666666667	251.066666666667	15	84642	7.51656382300227	84642	0.692	1249	866	866	0	0	0	1	0	1	0	0	0	0	0	1	0	0	0	0	0	0	0	0	0	0	0	0	0	0	0	0	0	0	0	0	0	0	0	0	0	0
ENSG00000006607	23	244.977528089888	222.343138492615	89	138599	7.41099491213923	138599	0.728	804	549	549	0	0	0	0	0	1	0	0	0	0	0	0	0	0	0	0	0	0	0	0	0	0	0	0	0	0	0	0	0	0	0	0	0	0	0	0	0	0
ENSG00000006712	9	175.891891891892	105.649379108839	37	5344	8.36253821768038	5344	0.604	832	532	532	0	0	0	0	0	1	0	0	0	0	1	1	1	0	0	0	0	0	0	0	0	0	0	0	0	1	0	0	0	0	0	0	0	0	0	0	0	0
ENSG00000006744	21	167.631578947368	130.407756232687	95	25797	7.99865963771543	25797	0.534	610	405	405	0	0	0	1	0	0	0	0	0	0	0	0	0	0	0	0	0	0	0	0	0	0	0	0	0	0	0	0	0	0	0	0	0	0	0	0	0	0
ENSG00000006837	15	175.277777777778	96.5720164609053	54	165434	5.1343965012935	84610	0.51	0	0	0	0	0	0	1	1	1	0	0	0	0	1	1	1	0	0	0	0	0	0	0	0	0	0	0	0	0	1	0	1	0	0	0	0	0	0	0	0	1
ENSG00000007080	4	228.818181818182	165.586776859504	11	10976	7.7017847976168	10922	0.62	663	423	423	0	0	0	0	0	0	0	0	0	1	1	0	0	0	0	0	0	0	0	0	0	0	0	0	0	0	0	0	0	0	0	0	0	0	0	0	0	0
ENSG00000007174	15	221.18487394958	94.6457171103736	119	371318	5.14388939357167	371318	0.626	697	505	505	0	0	0	1	0	0	0	0	0	0	0	0	0	0	0	0	0	0	0	0	0	0	0	0	0	0	0	0	0	0	0	0	0	0	0	0	0	0
ENSG00000007237	20	364.833333333333	411.927777777778	60	287943	7.85594251971947	284702	0.792	1406	957	957	0	0	0	1	0	0	0	0	0	0	0	0	0	0	0	0	0	0	0	0	0	0	0	0	0	0	0	0	0	0	0	0	0	0	0	0	0	0
ENSG00000007866	3	198.470588235294	172.657439446367	17	23480	8.37885598040956	23480	0.814	2213	1472	1472	0	0	0	1	0	1	0	0	0	0	0	0	0	0	0	0	0	0	0	0	0	0	0	0	0	0	0	0	0	0	0	0	0	0	0	0	0	0
ENSG00000007923	14	209.218181818182	166.720661157025	55	67757	7.45446795867173	67757	0.656	836	602	602	0	0	0	0	0	0	0	0	0	0	0	0	0	0	0	0	0	0	0	0	0	0	0	0	0	0	0	0	0	0	0	0	0	0	1	0	0	0
ENSG00000007944	2	352.363636363636	236.95867768595	11	19124	7.80898620750096	17757	0.744	1031	763	763	0	0	0	0	1	1	0	0	1	0	0	0	0	0	0	0	0	0	0	0	0	0	0	0	0	0	0	0	0	0	0	0	0	0	0	0	0	0
ENSG00000008018	2	260.636363636364	218.859504132231	11	18225	8.61473185497949	18225	0.504	356	217	217	0	0	0	1	0	1	0	0	0	0	0	1	0	0	0	0	0	0	1	0	0	0	0	0	0	0	0	0	0	0	0	0	0	0	1	0	0	0
ENSG00000008083	4	243.8125	188.1328125	32	275726	7.2156022396116	275726	0.446	0	0	0	0	0	0	0	0	1	0	0	0	0	0	0	0	0	0	0	0	0	0	0	0	0	0	0	0	0	0	0	0	0	0	0	0	1	1	0	0	0
ENSG00000008118	4	162.142857142857	100.340136054422	21	30222	7.448694013307	30222	0.486	0	0	0	0	0	0	0	0	0	0	0	0	0	0	0	0	0	0	0	0	0	0	0	0	0	0	0	0	0	0	0	0	0	0	0	0	0	0	0	0	0
ENSG00000008128	24	167.988505747126	89.0640771568239	87	21598	7.63888359675155	18689	0.65	836	537	537	0	0	0	0	0	0	0	0	0	0	1	0	0	0	0	0	0	0	0	0	0	0	0	0	0	1	0	0	0	0	0	0	0	0	0	0	0	0
ENSG00000008277	12	258.409836065574	280.941682343456	61	268747	6.73016326704909	268747	0.624	1229	795	795	0	0	0	2	1	1	0	0	0	0	0	0	0	0	0	0	0	0	0	0	0	0	0	0	0	0	0	0	0	0	0	0	0	0	0	0	0	0
ENSG00000008283	21	359.77358490566	325.196867212531	53	14075	7.0106075413868	14075	0.788	1470	1032	1032	0	0	0	0	0	1	0	0	0	0	0	0	0	0	0	0	0	0	0	0	0	0	0	0	0	0	0	0	0	0	0	0	0	0	0	0	0	0
ENSG00000008311	7	178.346153846154	100.353550295858	52	68634	8.71012263623132	68039	0.598	717	455	455	0	0	0	0	0	0	0	0	0	0	1	0	0	0	0	0	0	0	0	0	0	0	0	0	0	1	0	0	0	0	0	0	0	0	0	0	0	0
ENSG00000008513	16	496.093023255814	503.551108707409	43	117093	8.13446690983284	117093	0.688	2906	1903	1903	0	0	0	0	0	0	0	0	0	0	0	0	0	0	0	0	0	0	0	0	0	0	0	0	0	0	0	0	0	0	0	0	0	0	0	0	0	0
ENSG00000008517	34	251.22972972973	191.192111029949	74	16611	5.97576001753988	4371	0.622	0	0	0	0	0	0	0	0	0	0	0	0	0	0	1	0	0	0	0	0	1	0	0	0	0	0	0	0	0	0	0	0	0	0	0	0	0	0	0	0	0
ENSG00000008869	6	219.695652173913	105.998109640832	46	115960	7.7575709297036	103446	0.592	821	511	511	0	0	0	0	0	0	0	0	0	0	0	0	0	0	0	0	0	0	0	0	0	0	0	0	0	0	0	0	0	0	0	0	0	1	1	1	0	0
ENSG00000009335	8	293.173913043478	256.678638941399	46	130460	8.23900101910735	130460	0.772	653	407	407	0	0	0	1	0	1	0	0	2	0	0	0	0	0	0	0	0	0	0	0	0	0	0	0	0	0	0	0	0	0	0	0	0	0	0	0	0	0
ENSG00000009780	7	374.473684210526	416.16620498615	19	37144	6.84980517879395	37144	0.716	857	542	542	0	0	0	0	1	1	0	0	0	0	0	0	0	0	0	0	0	0	0	0	0	0	0	0	0	0	0	0	1	0	0	0	0	0	0	0	0	0
ENSG00000009830	23	220.634408602151	196.608856515204	93	45929	7.56757504981085	45929	0.718	1104	688	688	0	0	0	0	0	1	0	0	0	0	0	0	0	0	0	0	0	0	0	0	0	0	0	0	0	0	0	0	0	0	0	0	0	0	0	0	0	0
ENSG00000009844	4	610.8	763.253333333333	15	77460	7.09780426093186	77460	0.548	268	170	170	0	0	0	1	0	0	0	0	0	0	0	1	0	0	0	0	0	0	0	0	0	0	0	0	0	0	0	0	0	0	0	0	0	0	0	0	0	0
ENSG00000010017	3	204.4	139.78	20	90067	7.83935054996309	90067	0.802	1577	883	883	0	0	0	1	1	2	0	0	0	0	0	0	0	0	0	0	0	0	0	0	0	0	0	0	0	0	0	0	0	0	0	0	0	0	0	0	0	0
ENSG00000010270	8	261.5	242.3125	32	52449	7.4099158026976	52449	0.648	453	297	297	0	0	0	0	1	1	0	0	0	0	1	0	0	0	1	0	0	0	0	0	0	0	0	0	0	0	0	0	0	0	0	0	0	0	0	0	0	0
ENSG00000010292	14	157.247311827957	65.3296334836397	93	38600	7.4090035626675	17837	0.59	226	154	154	0	0	0	0	0	0	0	0	0	0	0	0	0	0	0	0	0	0	0	0	0	0	0	0	0	0	0	0	0	0	0	0	0	0	0	0	0	0
ENSG00000010295	10	438.083333333333	387.37962962963	36	17699	7.94008229443052	16535	0.664	911	580	580	0	0	0	0	0	0	0	0	0	0	0	0	0	0	0	0	0	0	0	0	0	0	0	0	0	0	0	0	0	0	0	0	0	0	0	0	0	0
ENSG00000010319	3	222.925925925926	208.38683127572	27	12033	6.06776205133075	3221	0.66	0	0	0	0	0	0	0	0	0	0	0	1	0	0	0	0	0	0	0	0	0	0	0	0	0	0	0	0	0	0	0	0	0	0	0	0	0	0	0	0	0
ENSG00000010327	9	147.71875	69.9619140625	128	29158	8.4283275189072	29158	0.676	0	0	0	0	0	0	0	0	0	0	0	0	0	0	0	0	0	0	0	0	0	0	0	0	0	0	0	0	0	0	0	0	0	0	0	0	0	0	0	0	0
ENSG00000010803	17	187.369565217391	108.205103969754	46	214955	8.49542154673385	56171	0.806	1370	849	849	0	0	0	0	1	2	0	0	0	0	0	0	0	0	0	0	0	0	0	0	0	0	0	0	0	0	0	0	0	0	0	0	0	0	0	0	0	0
ENSG00000010810	31	197.712643678161	137.350772889417	87	213121	8.05625644260867	213121	0.69	1019	601	601	0	0	0	1	1	0	0	0	1	0	0	0	0	0	0	0	0	0	0	0	0	0	0	0	0	0	0	0	0	0	0	0	0	1	1	1	0	0
ENSG00000010818	4	1130.84615384615	1298.86390532544	13	193735	8.20796067549324	193734	0.74	3072	1868	1868	0	0	0	1	0	1	0	0	0	0	0	0	0	0	0	0	0	0	0	0	0	0	0	0	0	0	0	0	0	0	0	0	0	0	0	0	0	0
ENSG00000011021	9	238.586206896552	222.671819262782	58	36995	8.39565200559427	36995	0.696	1104	772	772	0	0	0	0	0	0	0	0	0	0	1	0	0	0	0	0	0	0	0	0	0	0	0	0	0	0	1	0	1	0	0	0	0	0	0	0	0	0
ENSG00000011105	7	421.666666666667	527.25	24	209210	8.71430412937251	209210	0.808	957	631	631	0	0	0	1	0	1	0	0	0	0	0	0	0	0	0	0	0	0	0	0	0	0	0	0	0	0	0	0	0	0	0	0	0	0	0	0	0	0
ENSG00000011114	9	699.5	747.911764705882	34	95543	7.77371630620304	45465	0.666	1095	681	681	0	0	0	1	0	1	0	0	0	0	0	0	0	0	0	0	0	0	0	0	0	0	0	0	0	0	0	0	0	0	0	0	0	0	0	0	0	0
ENSG00000011132	8	324.818181818182	284.815426997245	33	10881	7.06463807280264	10820	0.64	346	243	243	0	0	0	1	0	0	0	0	0	0	0	0	0	0	0	0	0	0	0	0	0	0	0	0	0	0	0	0	0	0	0	0	0	0	0	0	0	0
ENSG00000011243	20	188.902777777778	128.470679012346	72	39094	8.56714929854617	17689	0.61	612	414	414	0	0	0	0	1	1	0	1	0	0	0	0	0	0	0	0	0	0	0	0	0	0	0	0	0	0	0	0	0	0	0	0	0	0	0	0	0	0
ENSG00000011260	7	131.742857142857	62.9191836734694	35	37409	7.4238659088033	37406	0.638	1481	914	914	0	0	0	0	0	1	0	0	0	0	0	0	1	0	0	0	0	0	0	0	0	0	0	0	0	0	1	0	1	0	0	0	0	0	0	0	0	0
ENSG00000011275	9	236.156862745098	190.728950403691	51	161693	8.32634267514671	159133	0.61	972	634	634	0	0	0	0	0	0	0	1	0	0	0	0	0	0	0	0	0	0	0	0	0	0	0	0	0	0	0	0	0	0	0	0	0	0	0	0	0	0
ENSG00000011376	8	206.953488372093	161.733910221741	43	160916	6.95775683946335	160332	0.622	221	142	142	0	0	0	0	0	1	0	0	0	0	0	0	0	0	0	0	0	0	0	0	0	0	0	0	0	0	0	0	0	0	0	0	0	1	1	0	0	0
ENSG00000011405	6	231.122807017544	202.184672206833	57	130254	8.34675261143056	118664	0.696	719	508	508	0	0	0	1	0	0	0	1	0	0	0	0	0	0	0	0	0	1	0	0	0	0	0	0	0	0	0	0	0	0	0	0	0	0	0	0	0	0
ENSG00000011454	13	183.84	119.698133333333	75	164034	8.42760015146679	162436	0.584	499	351	351	0	0	0	1	1	0	0	1	0	0	0	0	0	0	0	0	0	0	0	0	0	0	0	0	0	0	1	0	0	0	0	0	0	0	0	0	0	0
ENSG00000011478	4	220.4	151.306666666667	15	11507	6.5038471885389	11507	0.586	810	521	521	0	0	0	1	0	1	0	0	0	0	0	0	0	0	0	0	0	0	0	0	0	0	0	0	0	0	0	0	0	0	0	0	0	0	0	0	0	0
ENSG00000011485	15	330.980769230769	272.433431952663	52	45988	7.85881762808374	43859	0.648	493	346	346	0	0	0	1	0	0	0	0	0	0	0	0	0	0	0	0	0	0	0	0	0	0	0	0	0	0	0	0	0	0	0	0	0	0	0	0	0	0
ENSG00000011523	6	697.75	735.85	20	30639	8.1481991995478	15479	0.672	1139	764	764	0	0	0	1	0	0	0	0	0	0	0	0	0	0	0	0	0	0	0	0	0	0	0	0	0	0	0	0	0	0	0	0	0	0	0	0	0	0
ENSG00000011566	14	163.925	153.23	80	188047	8.11409770211113	188047	0.71	770	521	521	0	0	0	0	0	0	0	0	0	0	0	0	0	0	0	0	0	0	0	0	0	0	0	0	0	0	0	0	0	0	0	0	0	0	0	0	0	0
ENSG00000011600	9	131.16	68.7392	25	3895	5.75189759375108	3895	0.606	0	0	0	0	0	0	0	0	0	0	0	0	0	0	0	0	0	0	0	0	0	0	0	0	0	0	0	0	0	0	0	0	0	0	0	0	0	0	0	0	0
ENSG00000012504	9	209.2	111.133333333333	30	90706	6.73528283554633	90706	0.468	0	0	0	0	0	0	0	0	0	0	0	0	0	0	0	0	0	0	0	0	0	0	0	0	0	0	0	0	0	0	0	0	0	0	0	0	0	0	0	0	0
ENSG00000012660	8	358.962962962963	356.534979423868	27	81752	8.08266712009485	81752	0.55	1426	945	945	0	0	0	1	0	1	0	0	0	0	1	1	1	0	0	0	0	0	0	0	0	0	0	0	0	0	0	0	0	0	0	0	0	0	0	0	0	0
ENSG00000012779	7	204.321428571429	104.196428571429	28	71901	5.54576641782802	71732	0.718	1438	886	886	0	0	0	1	0	0	0	0	0	0	0	0	0	0	0	0	0	0	0	0	0	0	0	0	0	0	0	0	0	0	0	0	0	0	0	0	0	0
ENSG00000012963	8	263.272727272727	259.190082644628	33	22161	7.59011148985314	22153	0.652	789	534	534	0	0	0	0	0	0	0	0	0	0	0	0	0	0	0	0	0	0	0	0	0	0	0	0	0	0	0	0	0	0	0	0	0	0	0	0	0	0
ENSG00000013275	6	162.774193548387	84.9635796045786	31	10437	7.84142591813404	10437	0.628	417	268	268	0	0	0	1	0	0	0	0	0	0	1	0	0	0	1	0	0	0	0	0	0	0	0	0	0	0	0	0	0	0	0	0	0	0	0	0	0	0
ENSG00000013306	17	202.237288135593	146.397586900316	59	5246	8.22769988788103	5246	0.722	926	596	596	0	0	0	0	0	0	0	0	0	0	0	0	0	0	0	0	0	0	0	0	0	0	0	0	0	0	0	0	0	0	0	0	0	0	0	0	0	0
ENSG00000013374	14	223.541666666667	172.736111111111	48	36751	8.1865974625298	36751	0.692	278	172	172	0	0	0	0	0	0	0	0	0	0	0	0	0	0	0	0	0	1	0	0	0	0	0	0	0	0	0	0	0	0	0	0	0	0	0	0	0	0
ENSG00000013392	2	1187.2	1238.64	5	5554	6.50384785192853	5554	0.708	1171	816	816	0	0	0	1	0	0	0	0	0	0	0	0	0	0	0	0	0	0	0	0	0	0	0	0	0	0	0	0	0	0	0	0	0	0	0	0	0	0
ENSG00000013503	4	160.333333333333	87.1623931623932	39	152541	6.32665573159428	152541	0.492	549	365	365	0	0	0	1	1	1	0	0	0	0	0	0	0	0	0	0	0	1	0	0	0	0	0	0	0	0	0	0	0	0	0	0	0	0	0	0	0	0
ENSG00000013583	4	365.545454545455	285.98347107438	11	25410	8.08718181848168	25410	0.736	265	170	170	0	0	0	1	0	0	0	0	0	0	0	0	0	0	1	0	0	0	0	0	0	0	0	0	0	0	0	0	0	0	0	0	0	0	1	0	0	0
ENSG00000014138	9	210.207547169811	162.75044499822	53	43828	6.98946884648203	36924	0.602	886	561	561	0	0	0	0	0	0	0	0	0	0	0	0	0	0	0	0	0	0	0	0	0	0	0	0	0	0	0	0	0	0	0	0	0	0	0	0	0	0
ENSG00000014164	2	273.285714285714	204.551020408163	14	103799	7.45832762877394	103799	0.716	783	566	566	0	0	0	0	0	0	0	0	0	0	1	0	0	0	0	0	0	0	0	0	0	0	0	0	0	0	0	0	0	0	0	0	0	0	0	1	0	0
ENSG00000014824	5	236.186046511628	225.753380205516	43	99986	8.1147664135234	99986	0.572	648	422	422	0	0	0	1	0	1	0	0	0	0	1	1	0	0	0	0	0	0	0	0	0	0	0	0	0	0	0	0	0	0	0	0	0	0	0	0	0	0
ENSG00000014914	12	229.333333333333	146.716049382716	54	8249	8.61077125719086	8246	0.534	0	0	0	0	0	0	1	0	0	0	0	0	0	0	0	0	0	0	0	0	0	0	0	0	0	0	0	0	0	0	0	0	0	0	0	0	0	0	0	0	0
ENSG00000014919	3	363.166666666667	352.277777777778	12	20257	7.77477076257913	20257	0.656	552	374	374	0	0	0	1	0	0	0	1	0	1	0	0	0	0	0	0	0	0	0	0	0	0	0	0	0	0	0	0	0	0	0	0	0	0	0	0	0	0
ENSG00000015153	21	485.87037037037	593.635802469136	54	81246	6.96775261552841	76601	0.724	1395	748	748	0	0	0	0	0	1	0	0	0	0	0	0	0	0	0	0	0	0	0	0	0	0	0	0	0	0	1	0	0	0	0	0	0	0	0	0	0	0
ENSG00000015532	7	391.695652173913	345.697542533081	23	17047	7.80931420087557	15060	0.762	575	379	379	0	0	0	1	0	1	0	0	0	0	0	0	0	0	0	0	0	0	0	0	0	0	0	0	0	0	0	0	0	0	0	0	0	0	0	0	0	0
ENSG00000017427	7	900.722222222222	1287.95061728395	18	84779	6.54564563225644	84772	0.392	0	0	0	0	0	0	0	0	0	0	0	0	0	0	0	0	0	0	0	0	0	0	0	0	0	0	0	0	0	0	0	0	0	0	0	0	0	0	0	0	0
ENSG00000018236	12	200.56862745098	137.289504036909	51	379977	8.19865990141509	279994	0.58	0	0	0	0	0	0	0	0	0	0	0	0	0	0	0	0	0	0	0	0	0	0	0	0	0	0	0	0	0	0	0	0	0	0	0	0	0	0	0	0	0
ENSG00000018510	3	360.28	447.4528	25	151193	7.23988629175623	151193	0.678	665	479	479	0	0	0	0	0	1	0	0	1	0	0	0	0	0	0	0	0	0	0	0	0	0	0	0	0	0	0	0	0	0	0	0	0	0	0	0	0	0
ENSG00000018625	8	190.71186440678	107.405343292157	59	27833	7.56807828546027	21444	0.608	0	0	0	0	0	0	0	0	0	0	0	0	0	0	0	0	0	0	0	0	0	0	0	0	0	0	0	0	0	0	0	0	0	0	0	0	0	0	0	0	0
ENSG00000018699	6	128.081081081081	47.5018261504748	37	193020	7.00741141569046	12337	0.566	263	164	164	0	0	0	0	0	0	0	0	0	0	0	0	0	0	0	0	0	0	0	0	0	0	0	0	0	0	0	0	0	0	0	0	0	0	0	0	0	0
ENSG00000019169	4	137.153846153846	72.9704142011834	26	52495	5.22389447554892	52495	0.522	0	0	0	0	0	0	0	0	0	0	0	0	0	0	0	0	0	0	0	0	0	0	0	0	0	0	0	0	0	0	0	0	0	0	0	0	0	0	0	0	0
ENSG00000020426	9	237.571428571429	172.010204081633	28	235212	6.71837970864556	19213	0.496	0	0	0	0	0	0	0	0	0	0	0	0	0	0	0	0	0	0	0	0	0	0	0	0	0	0	0	0	0	0	0	0	0	0	0	0	0	0	0	0	0
ENSG00000020922	10	143	66.5	44	74180	6.81638667518007	74180	0.594	740	449	449	0	0	0	1	0	0	0	0	0	0	0	0	0	0	0	0	0	0	0	0	0	0	0	0	0	0	0	0	0	0	0	0	0	0	0	0	0	0
ENSG00000021355	6	238.954545454545	168.743801652893	22	9675	7.50688264297489	9675	0.58	463	307	307	0	0	0	0	0	1	0	0	1	0	0	0	0	0	0	0	0	1	0	0	0	0	0	0	0	0	0	0	0	0	0	0	0	1	1	1	0	0
ENSG00000021776	6	236.619047619048	183.752078609221	63	114309	7.74772313914803	114309	0.54	438	273	273	0	0	0	0	0	0	0	0	0	0	0	0	0	0	0	0	0	0	0	0	0	0	0	0	0	0	0	0	0	0	0	0	0	0	0	0	0	0
ENSG00000022277	10	221.944444444444	192.691358024691	36	50297	8.23137523462094	50297	0.666	391	222	222	0	0	0	0	0	0	0	0	0	0	1	0	0	0	0	0	0	1	0	0	0	0	0	0	0	0	0	0	0	0	0	0	0	0	0	0	0	0
ENSG00000022567	7	597.772727272727	571.355371900826	22	101140	6.7771933672565	89532	0.826	802	482	482	0	0	0	0	0	0	0	0	0	0	0	0	0	0	0	0	0	0	0	0	0	0	0	0	0	0	0	0	0	0	0	0	0	0	0	0	0	0
ENSG00000023041	4	158.333333333333	94.3809523809524	21	16615	7.91291342406294	16615	0.574	716	438	438	0	0	0	0	0	0	0	0	0	0	0	0	0	0	0	0	0	0	0	0	0	0	0	0	0	0	0	0	0	0	0	0	0	0	0	0	0	0
ENSG00000023228	10	363.380952380952	440.040816326531	42	44787	7.94556913777004	44787	0.564	1071	665	665	0	0	0	1	0	1	0	0	0	0	0	0	0	0	0	0	0	0	0	0	0	0	0	0	0	0	0	0	0	0	0	0	0	0	0	0	0	0
ENSG00000023318	1	404.5	521.75	12	119862	7.84901700278587	119862	0.65	902	554	554	0	0	0	1	1	0	1	0	0	0	0	0	0	0	0	0	0	0	0	0	0	0	0	0	0	0	0	0	0	0	0	0	0	0	0	0	0	0
ENSG00000023330	6	194.869565217391	49.069943289225	23	16242	7.15929518812708	16095	0.67	599	408	408	0	0	0	0	0	1	0	0	0	0	0	0	0	0	0	0	0	0	0	0	0	0	0	0	0	0	0	0	0	0	0	0	0	0	0	0	0	0
ENSG00000023516	1	762.538461538462	1099.83431952663	13	51108	8.39542601338721	51108	0.732	954	553	553	0	0	0	0	1	1	0	0	0	0	0	0	0	0	0	0	0	0	0	0	0	0	0	0	0	0	0	0	0	0	0	0	0	0	0	0	0	0
ENSG00000023608	1	265.6	242.88	10	34072	6.3641093824483	34072	0.568	294	196	196	0	0	0	1	0	0	0	0	0	0	0	0	0	0	0	0	0	0	0	0	0	0	0	0	0	0	0	0	0	0	0	0	0	0	0	0	0	0
ENSG00000023697	10	151.027027027027	78.3666910153397	37	126115	6.18776317914922	126115	0.546	454	329	329	0	0	0	0	0	0	0	0	0	0	0	0	0	0	0	0	0	0	0	0	0	0	0	0	0	1	0	0	0	0	0	0	0	0	0	0	0	0
ENSG00000023734	7	207.677419354839	148.703433922997	31	21088	8.33405105135241	20718	0.62	905	540	540	0	0	0	0	0	1	0	0	0	0	1	0	0	0	0	0	0	0	0	0	0	0	0	0	0	1	0	0	0	0	0	0	0	0	0	0	0	0
ENSG00000024048	4	160.138888888889	99.4660493827161	72	129443	8.34440095509642	56290	0.608	308	217	217	0	0	0	0	1	1	0	0	0	0	1	0	1	0	0	0	0	0	0	0	0	0	0	0	0	0	0	0	0	0	0	0	0	0	0	0	0	0
ENSG00000025039	3	628.466666666667	736.675555555556	15	47635	5.41528860284298	47635	0.75	1496	922	922	0	0	0	0	0	0	0	0	0	0	0	0	0	0	0	0	0	0	0	0	0	0	0	0	0	0	0	0	0	0	0	0	0	0	0	0	0	0
ENSG00000025156	3	249.117647058824	212.415224913495	17	33574	7.21747715976511	33421	0.622	759	467	467	1	0	0	0	0	0	0	0	0	0	0	0	1	0	0	0	0	0	0	0	0	0	0	0	0	0	1	0	1	0	0	0	0	0	0	0	0	0
ENSG00000025293	16	248.507462686567	197.698373802629	67	178408	7.78453285043915	91427	0.678	577	358	358	0	0	0	1	0	0	0	1	0	0	0	0	1	0	0	0	0	0	0	0	0	0	0	0	0	0	1	0	0	0	0	0	0	0	0	0	0	0
ENSG00000025708	8	228.794117647059	133.673010380623	34	4305	5.66511428957727	4305	0.784	7160	4511	4511	0	0	0	0	0	0	0	0	0	0	0	0	0	0	0	0	0	0	0	0	0	0	0	0	0	0	0	0	0	0	0	0	0	0	0	0	0	0
ENSG00000025770	10	131.196078431373	77.8454440599769	51	15257	7.99086395636279	15257	0.726	657	412	412	0	0	0	0	0	1	0	0	0	0	1	1	0	0	0	0	0	0	0	0	0	0	0	0	0	0	0	0	0	0	0	0	0	0	0	0	0	0
ENSG00000025772	1	294.571428571429	225.551020408163	7	18357	7.6498674408698	18357	0.612	510	366	366	0	0	0	1	0	0	0	0	0	0	0	0	1	0	0	0	0	0	0	0	0	0	0	0	0	0	0	0	0	0	0	0	0	0	0	0	0	0
ENSG00000025800	6	343.230769230769	415.696252465483	39	68531	8.32133372013017	68531	0.5	0	0	0	0	0	0	0	0	0	0	0	0	0	0	0	0	0	0	0	0	0	0	0	0	0	0	0	0	0	0	0	0	0	0	0	0	0	0	0	0	0
ENSG00000026103	16	220.238095238095	164.922902494331	42	25129	7.94675942245595	25129	0.618	815	537	537	0	0	0	0	1	1	0	0	0	0	0	0	0	0	0	0	0	0	0	0	0	0	0	0	0	0	0	0	0	0	0	0	0	1	2	0	0	0
ENSG00000026652	8	610.59375	777.4140625	32	144083	7.73627780703067	144037	0.5	0	0	0	0	0	0	0	0	0	0	0	0	0	1	0	1	0	0	0	0	0	0	0	0	0	0	0	0	0	0	0	0	0	0	0	0	1	1	0	0	0
ENSG00000026950	11	343.51282051282	291.429322813938	39	12980	7.91836392257816	11010	0.38	0	0	0	0	0	0	0	0	0	0	0	0	0	1	0	0	0	0	0	0	0	0	0	0	0	0	0	0	0	0	0	0	0	0	0	0	0	0	0	0	0
ENSG00000027697	6	262.882352941176	189.570934256055	17	21966	8.26401827603282	21966	0.606	552	388	388	0	0	0	1	0	0	0	1	0	0	0	1	0	0	0	0	0	1	0	0	0	0	0	0	0	0	0	0	0	0	0	0	0	1	1	0	0	0
ENSG00000027847	8	376.37037037037	330.770919067215	27	10248	7.30816885579401	10248	0.754	804	437	437	0	0	0	1	0	0	0	0	0	0	0	0	0	0	0	0	0	0	0	0	0	0	0	0	0	0	0	0	0	0	0	0	0	0	0	0	0	0
ENSG00000028137	4	334.173913043478	374.75236294896	23	42226	7.24761309698962	25356	0.744	836	597	597	0	0	0	0	0	0	0	0	0	0	0	0	0	0	0	0	0	0	0	0	0	0	0	0	0	0	0	0	0	0	0	0	0	0	0	0	0	0
ENSG00000028203	41	224.4375	178.338169642857	112	85045	8.0654127781033	39436	0.62	1163	763	763	0	0	0	0	0	0	0	0	1	0	0	0	0	0	0	0	0	1	0	0	0	0	0	0	0	1	0	0	0	0	0	0	0	0	0	0	0	0
ENSG00000028310	22	228.8875	171.945	80	42534	7.91134260596701	28552	0.754	957	684	684	0	0	0	0	0	0	0	0	0	0	0	0	0	0	0	0	0	0	0	0	0	0	0	0	0	0	0	0	0	0	0	0	0	0	0	0	0	0
ENSG00000029639	9	175.41935483871	84.7617065556712	31	56985	6.04108981238178	17413	0.624	664	419	419	0	0	0	1	0	0	0	0	0	0	0	0	0	0	0	0	0	0	0	0	0	0	0	0	0	0	1	0	1	0	0	0	0	0	0	0	0	0
ENSG00000029725	10	256.34693877551	184.633902540608	49	103572	8.16143146125522	103572	0.762	354	272	272	0	0	0	0	1	1	0	0	0	0	0	0	0	0	0	0	0	0	0	0	0	0	0	0	0	0	1	0	0	0	0	0	0	0	0	0	0	0
ENSG00000030582	21	148.555555555556	99.989417989418	63	7857	8.69080551649952	4649	0.596	0	0	0	0	0	0	1	1	1	0	1	1	0	0	0	0	0	0	0	0	0	0	0	0	0	0	0	0	0	0	0	0	0	0	0	0	0	0	0	0	0
ENSG00000031823	31	154.214285714286	119.355685131195	98	62004	8.24657823584932	60503	0.696	1376	973	973	0	0	0	0	0	0	0	1	0	0	0	0	0	0	0	0	0	0	0	0	0	0	0	0	0	0	0	0	0	0	0	0	0	0	0	0	0	0
ENSG00000032219	11	294.196078431373	268.42522106882	51	75503	7.67830217372561	75349	0.534	1213	730	730	0	0	0	0	1	1	0	1	0	0	0	0	0	0	0	0	0	0	0	0	0	0	0	0	0	0	0	0	0	0	0	0	0	0	0	0	0	0
ENSG00000033030	10	370.769230769231	357.4516765286	39	28102	7.69781829858605	28082	0.586	649	371	371	0	0	0	0	0	0	0	0	0	0	0	0	0	0	0	0	0	0	0	0	0	0	0	0	0	0	0	0	0	0	0	0	0	0	0	0	0	0
ENSG00000033050	6	185.6	123.413333333333	30	19394	7.76061628428381	14741	0.618	656	433	433	0	0	0	0	0	0	0	0	0	0	1	0	0	0	1	0	0	0	0	0	0	0	0	0	0	0	0	0	0	0	0	0	0	0	1	0	0	0
ENSG00000033100	4	614.090909090909	514.314049586777	11	6334	7.66403945382506	2781	0.692	763	543	543	0	0	0	1	0	0	0	0	0	1	0	0	0	0	0	0	0	0	0	0	0	0	0	0	0	0	0	0	0	0	0	0	0	0	0	0	0	0
ENSG00000033178	6	252.388888888889	289.01646090535	54	88528	7.8962526702794	88528	0.628	473	334	334	0	0	0	0	0	1	0	0	1	0	0	1	1	0	0	0	0	0	0	0	0	0	0	0	0	1	0	0	0	0	0	0	0	0	0	0	0	0
ENSG00000033627	26	302.395348837209	304.838831800973	86	63768	8.32044783052029	62642	0.612	286	164	164	0	0	0	1	0	0	0	0	1	0	0	1	0	0	0	0	0	0	0	0	0	0	0	0	0	0	0	0	0	0	0	0	0	0	1	0	0	0
ENSG00000033800	7	189.333333333333	141.232323232323	33	136580	7.41368862773864	133886	0.642	1105	643	643	0	0	0	0	0	1	0	0	1	0	0	0	0	0	0	0	0	0	0	0	0	0	0	0	0	0	0	0	0	0	0	0	0	0	0	0	0	0
ENSG00000033867	20	241.630769230769	164.562366863905	65	111698	7.64509871132781	107657	0.728	1246	841	841	0	0	0	0	0	0	0	0	0	0	0	0	0	0	0	0	0	0	0	0	0	0	0	0	0	0	0	0	0	0	0	0	0	0	0	0	0	0
ENSG00000034152	13	213.06	177.3288	50	30569	7.02869409961055	30542	0.738	891	588	588	0	0	0	1	0	0	0	0	0	0	0	0	0	0	0	0	0	0	0	0	0	0	0	0	0	0	0	0	0	0	0	0	0	0	0	0	0	0
ENSG00000034239	9	278.566666666667	232.306666666667	30	24523	6.69348645151299	20397	0.614	286	202	202	0	0	0	0	0	0	0	0	0	0	0	0	0	0	0	0	0	0	0	0	0	0	0	0	0	0	0	0	0	0	0	0	0	0	0	0	0	0
ENSG00000034693	3	174.25	111	16	39204	6.48434695192075	21455	0.644	474	307	307	0	0	0	0	0	0	0	0	0	1	0	0	0	0	0	0	0	1	0	0	0	0	0	0	0	0	0	0	0	0	0	0	0	0	1	0	0	0
ENSG00000034713	5	397.846153846154	351.763313609467	13	11531	8.43145606301599	11531	0.67	854	572	572	0	0	0	0	0	1	0	0	0	0	0	0	0	0	0	0	0	0	0	0	0	0	0	0	0	0	0	0	0	0	0	0	0	0	0	0	0	0
ENSG00000035141	6	426.625	323.90625	16	6116	6.83384296417892	6116	0.638	729	464	464	0	0	0	1	0	1	0	0	0	1	0	0	0	0	0	0	0	0	0	0	0	0	1	0	0	0	0	0	0	0	0	0	0	0	0	0	0	0
ENSG00000035681	17	134.23595505618	78.0868577199848	89	76341	7.65164570104323	76341	0.638	923	549	549	0	0	0	0	0	0	0	0	0	0	0	0	0	0	0	0	0	0	1	0	0	0	0	0	0	0	0	0	0	0	0	0	0	0	0	0	0	0
ENSG00000035928	16	158.92	86.576	75	78920	8.27802098980005	78920	0.604	565	374	374	0	0	0	0	1	1	0	0	0	0	1	1	0	0	0	0	0	0	0	0	0	0	0	0	0	0	0	0	0	0	0	0	0	0	0	0	0	0
ENSG00000036054	9	251.924528301887	238.478462086152	53	64252	7.75958525946966	29646	0.622	360	218	218	0	0	0	1	1	0	0	0	1	0	1	0	1	0	0	0	0	0	0	0	0	0	0	0	0	0	0	0	0	0	0	0	0	0	0	0	0	0
ENSG00000036257	15	388.436363636364	386.900495867769	55	115244	8.20831508645989	115242	0.738	1232	650	650	0	0	0	1	0	0	0	0	0	0	0	0	0	0	0	0	0	0	0	0	0	0	0	0	0	0	0	0	1	0	0	0	0	0	0	0	0	0
ENSG00000036549	11	347.255319148936	368.976912630149	47	121004	7.80361086248987	118532	0.726	1201	711	711	0	0	0	0	1	1	0	0	0	0	0	0	0	0	0	0	0	0	0	0	0	0	0	0	0	0	1	0	1	0	0	0	0	0	0	0	0	0
ENSG00000037042	3	199.681818181818	115.144628099174	22	7702	7.71169526350766	7702	0.62	365	258	258	0	0	0	0	0	1	0	0	0	0	0	0	0	0	0	0	0	0	0	0	0	0	0	0	0	0	0	0	0	0	0	0	0	0	0	0	0	0
ENSG00000037280	11	206.223684210526	134.51108033241	76	48119	6.8910419633429	48119	0.756	1218	910	910	0	0	0	1	0	0	0	0	0	0	0	0	0	0	0	0	0	0	0	0	0	0	0	0	0	0	0	0	0	0	0	0	0	0	0	0	0	0
ENSG00000037637	4	604.823529411765	757.709342560554	17	105616	7.83030221163694	105616	0.71	618	422	422	0	0	0	1	1	1	0	0	1	0	0	0	0	0	0	0	0	0	0	0	0	0	0	0	0	0	0	0	0	0	0	0	0	0	0	0	0	0
ENSG00000037749	13	442.821428571429	462.265306122449	28	181573	7.21227221271581	14090	0.634	486	312	312	0	0	0	0	0	0	0	0	0	0	0	0	0	0	0	0	0	0	0	0	0	0	0	0	0	0	0	0	0	0	0	0	0	0	0	0	0	0
ENSG00000037757	6	319	227.3	20	9751	7.27208934103728	4149	0.682	907	578	578	0	0	0	0	0	0	0	0	0	0	0	0	0	0	0	0	0	0	0	0	0	0	0	0	0	0	0	0	0	0	0	0	0	0	0	0	0	0
ENSG00000037965	1	1685.5	1012.5	2	4739	5.97944948761228	4739	0.692	665	373	373	0	0	0	0	0	0	0	0	0	0	0	0	0	0	0	0	0	0	0	0	0	0	0	0	0	0	0	0	0	0	0	0	0	1	0	0	0	0
ENSG00000038002	6	179.478260869565	122.877126654064	23	11734	6.51847344709245	11734	0.526	469	325	325	0	0	0	0	0	0	0	0	0	0	0	0	0	0	0	0	0	0	0	0	0	0	0	0	0	0	0	0	0	0	0	0	0	0	0	0	0	0
ENSG00000038219	6	399.291666666667	472.069444444444	48	58986	8.61008350236784	58986	0.69	410	274	274	0	0	0	0	1	1	0	0	0	0	0	1	0	0	0	0	0	0	0	0	0	0	0	0	0	0	0	0	0	0	0	0	0	0	0	0	0	0
ENSG00000038532	13	350.382352941176	403.509515570934	68	237702	7.41705365752078	237702	0.616	599	427	427	0	0	0	1	0	0	0	0	0	0	0	0	0	0	0	0	0	0	0	0	0	0	0	0	0	0	0	0	0	0	0	0	0	0	0	0	0	0
ENSG00000039068	11	260.235294117647	151.826989619377	51	98324	5.66480821121426	98324	0.638	1310	857	857	0	0	0	1	0	0	0	0	1	0	0	0	0	0	0	0	0	0	0	0	0	0	0	0	0	0	0	0	0	0	0	0	0	0	0	0	0	0
ENSG00000039123	10	169.315068493151	100.418465002815	73	117822	8.11981452111178	117822	0.612	695	421	421	0	0	0	0	0	0	0	0	1	0	1	1	0	0	0	0	0	0	0	0	0	0	0	0	0	0	0	0	0	0	0	0	0	0	0	0	0	0
ENSG00000039319	13	407.215384615385	445.342485207101	65	71338	8.3532616295722	71338	0.654	1008	692	692	0	0	0	1	0	0	0	0	0	0	0	0	0	0	0	0	0	0	0	0	0	0	0	0	0	0	0	0	0	0	0	0	0	0	0	0	0	0
ENSG00000039560	29	171.532608695652	134.975661625709	92	176391	7.47172444499845	176391	0.718	1207	828	828	0	0	0	0	0	0	0	0	0	0	0	0	0	0	0	0	0	0	0	0	0	0	0	0	0	0	0	0	0	0	0	0	0	0	0	0	0	0
ENSG00000040275	15	177.385964912281	96.4850723299477	57	21145	6.24893542651622	21145	0.518	582	361	361	0	0	0	1	0	0	0	0	0	0	0	0	0	0	1	0	0	0	0	0	0	0	0	0	0	0	0	0	0	0	0	0	0	0	0	0	0	0
ENSG00000040487	6	244.590909090909	197.495867768595	22	16975	6.67139785941227	16975	0.766	1102	817	817	0	0	0	0	0	1	0	0	0	0	0	0	0	0	0	0	0	0	0	0	0	0	0	0	0	0	0	0	0	0	0	0	0	0	0	0	0	0
ENSG00000040933	11	369.169811320755	415.395514417942	53	149537	7.62964695073059	149537	0.706	674	430	430	0	0	0	0	0	0	0	0	0	0	0	0	0	0	0	0	0	0	0	0	0	0	0	0	0	0	0	0	0	0	0	0	0	0	0	0	0	0
ENSG00000041357	21	233.655172413793	204.902497027348	58	8858	7.93809088501672	8633	0.596	631	417	417	0	0	0	1	0	0	0	0	0	0	0	0	0	0	0	0	0	0	0	0	0	0	0	0	0	0	0	0	0	0	0	0	0	0	0	0	0	0
ENSG00000041982	16	264.233333333333	134.113333333333	60	97731	5.10027031015864	97724	0.584	0	0	0	1	0	0	1	1	1	0	0	1	0	0	0	0	0	0	0	0	0	0	0	0	0	0	0	0	0	0	0	0	0	0	0	0	0	0	0	0	0
ENSG00000042429	11	402.613636363636	376.839876033058	44	30469	7.75954346330843	30469	0.564	821	528	528	0	0	0	0	0	0	0	0	0	0	0	0	0	0	0	0	0	0	0	0	0	0	0	0	0	0	0	0	0	0	0	0	0	0	0	0	0	0
ENSG00000042445	10	312.055555555556	220.138888888889	36	12533	7.64414047863059	12533	0.608	345	211	211	0	0	0	0	0	0	0	0	0	0	0	0	0	0	0	0	0	0	0	0	0	0	0	0	0	0	0	0	0	0	0	0	0	0	0	0	0	0
ENSG00000042753	10	186.173913043478	118.574669187146	23	12857	7.35199805766348	12826	0.508	536	355	355	0	0	0	0	0	0	0	0	0	0	0	0	0	0	0	0	0	0	0	0	0	0	0	0	0	0	0	0	0	0	0	0	0	0	0	0	0	0
ENSG00000043514	18	172.692307692308	81.4467455621302	52	42461	7.20880667536126	41886	0.612	347	236	236	0	0	0	0	0	1	0	0	0	0	0	0	0	0	0	0	0	0	0	0	0	0	0	0	0	0	0	0	0	0	0	0	0	0	0	0	0	0
ENSG00000044090	3	203.166666666667	99.8796296296296	36	16329	8.47019337772916	16326	0.576	569	402	402	0	0	0	1	0	0	0	0	0	0	0	0	0	0	0	0	0	1	0	0	0	0	0	0	0	0	0	0	0	0	0	0	0	0	0	0	0	0
ENSG00000044459	6	360.024390243902	356.135633551457	41	368942	7.40820158071811	33575	0.666	885	615	615	0	0	0	0	0	0	0	0	0	0	0	0	0	0	0	0	0	0	0	0	0	0	0	0	0	0	0	0	0	1	0	0	0	0	0	0	0	0
ENSG00000046604	2	378.470588235294	359.653979238754	17	50966	7.49104901081092	50966	0.75	974	573	573	0	0	0	0	0	1	0	0	0	0	0	0	0	0	0	0	0	0	0	0	0	0	0	0	0	0	0	0	0	0	0	0	0	0	0	0	0	0
ENSG00000047188	7	301.362068965517	274.969084423306	58	81603	8.27216970963843	81602	0.59	717	493	493	0	0	0	1	0	0	0	0	0	0	1	1	1	0	0	0	0	0	0	0	0	0	0	0	0	0	0	0	0	0	0	0	0	0	0	0	0	0
ENSG00000047578	9	230.065573770492	172.632088148347	61	230237	7.32876863227901	24163	0.658	581	397	397	0	0	0	0	0	1	0	0	0	0	0	1	0	0	1	0	0	0	0	0	0	0	0	0	0	0	0	0	0	0	0	0	0	0	0	0	0	0
ENSG00000047621	9	193.487804878049	141.958358120167	41	50781	6.59790891314037	49094	0.528	209	129	129	0	0	0	0	0	0	0	0	0	0	0	0	0	0	0	0	0	0	0	0	0	0	0	0	0	0	0	0	0	0	0	0	0	0	0	0	0	0
ENSG00000047932	4	315.954545454545	295.743801652893	22	284318	8.19869717114692	42260	0.62	608	398	398	0	0	0	0	0	0	0	0	0	0	0	0	0	0	0	0	0	0	0	0	0	0	0	0	0	1	0	0	0	0	0	0	0	0	0	0	0	0
ENSG00000048342	17	176.20652173913	92.5526937618147	92	131692	7.05610506169802	12398	0.484	0	0	0	0	0	0	1	0	0	0	0	0	0	0	0	0	0	0	0	0	0	0	0	0	0	0	0	0	0	0	0	0	0	0	0	0	0	0	0	0	0
ENSG00000048392	10	293.586206896552	277.07966706302	29	34617	7.29041412932812	34617	0.73	271	194	194	0	0	0	0	1	1	0	1	0	0	0	1	1	0	0	0	0	0	0	0	0	0	0	0	0	1	0	0	0	0	0	0	0	0	0	0	0	0
ENSG00000048471	10	411.152173913043	530.923440453686	46	597553	7.73357777820659	66261	0.738	613	376	376	0	0	0	0	0	0	0	0	0	0	0	0	0	0	0	0	0	0	0	0	0	0	0	0	0	0	0	0	0	0	0	0	0	0	0	0	0	0
ENSG00000048544	1	301.428571428571	363.020408163265	7	11065	7.08370669640599	11065	0.522	0	0	0	0	0	0	0	0	0	0	0	0	0	1	0	0	0	0	0	0	0	0	0	0	0	0	0	0	0	0	0	0	0	0	0	0	0	0	0	0	0
ENSG00000048707	16	246.846153846154	193.505110274341	143	281976	8.62731789953507	281976	0.73	631	388	388	0	0	0	0	0	0	0	0	0	0	0	0	0	0	0	0	0	0	0	0	0	0	0	0	0	0	0	0	0	0	0	0	0	0	0	0	0	0
ENSG00000048991	20	224.207792207792	179.601956485073	77	193816	7.13398348783978	71216	0.578	745	489	489	0	0	0	1	0	1	0	1	0	0	1	0	0	0	0	0	0	0	0	0	0	0	0	0	0	1	0	0	0	0	0	0	0	0	0	0	0	0
ENSG00000049167	10	230.311111111111	197.031111111111	45	71243	5.69704449822076	42592	0.576	711	439	439	0	0	0	1	0	0	0	0	0	0	0	0	0	0	0	0	0	0	0	0	0	0	0	0	0	0	0	0	0	0	0	0	0	0	0	0	0	0
ENSG00000049245	3	307.363636363636	306.231404958678	11	10164	8.57559829870483	10164	0.702	468	345	345	0	0	0	1	0	0	0	0	0	0	0	0	0	0	0	0	0	0	0	0	0	0	0	0	0	0	0	0	0	0	0	0	0	0	0	0	0	0
ENSG00000049246	7	282.486486486487	217.682980277575	37	60858	7.80242514250918	19639	0.8	1189	722	722	0	0	0	1	0	0	0	0	0	0	0	0	0	0	0	0	0	0	0	0	0	0	0	0	0	0	0	0	1	0	0	0	0	0	0	0	0	0
ENSG00000049283	19	275.366666666667	166.592222222222	60	11208	7.15315205802002	11208	0.622	0	0	0	0	0	0	0	0	1	0	0	0	0	0	0	0	0	0	0	0	0	0	0	0	0	0	0	0	0	0	0	0	0	0	0	0	0	0	0	0	0
ENSG00000049323	15	224.69014084507	164.024995040667	71	452538	8.17502658914368	452388	0.714	1716	1042	1042	0	0	0	0	0	0	0	0	0	0	0	0	0	0	0	0	0	0	0	0	0	0	0	0	0	0	0	0	0	0	0	0	0	0	0	0	0	0
ENSG00000049541	12	132.125	71.6145833333333	48	22946	6.72531963236848	22908	0.7	749	519	519	0	0	0	0	0	0	0	1	0	0	0	1	0	0	0	0	0	0	0	0	0	0	0	0	0	1	0	0	0	0	0	0	0	0	0	0	0	0
ENSG00000049656	16	197.75	166.416666666667	60	27356	7.93106780319472	27356	0.782	924	559	559	0	0	0	1	0	0	0	0	0	0	1	0	0	0	0	0	0	0	0	0	0	0	0	0	0	0	0	0	0	0	0	0	0	0	0	0	0	0
ENSG00000050130	14	266.428571428571	230.585034013605	42	20968	7.37244238991017	20269	0.678	1067	737	737	0	0	0	1	0	1	0	1	0	0	0	0	0	0	0	0	0	0	0	0	0	0	0	0	0	0	0	0	0	0	0	0	0	0	0	0	0	0
ENSG00000050405	16	322.25	297.71875	48	107759	8.62390352717302	107759	0.648	0	0	0	0	0	0	1	0	1	0	0	1	0	0	0	0	0	0	0	0	0	0	0	0	0	0	0	0	0	0	0	0	0	0	0	0	0	0	0	0	0
ENSG00000050628	12	689.772727272727	615.94214876033	22	195456	5.16012085226839	195456	0.704	1580	1055	1055	0	0	0	0	0	0	0	0	0	0	0	0	0	0	0	0	0	0	0	0	0	0	0	0	0	0	0	0	0	0	0	0	0	0	0	0	0	0
ENSG00000050748	13	425.622222222222	490.145185185185	45	58957	7.4335825773352	58957	0.802	1239	817	817	0	0	0	0	0	1	0	0	0	0	0	0	0	0	0	0	0	0	0	0	0	0	0	0	0	0	0	0	0	0	0	0	0	0	0	0	0	0
ENSG00000051009	5	352.227272727273	248.764462809917	22	23377	8.44835777214517	23367	0.676	411	245	245	0	0	0	0	1	1	0	0	0	0	0	0	0	0	0	0	0	0	0	0	0	0	0	0	0	0	0	0	0	0	0	0	0	0	0	0	0	0
ENSG00000051128	13	192.114285714286	127.941224489796	35	12061	6.99848837643987	9676	0.756	920	639	639	0	0	0	0	0	0	0	0	0	0	0	0	0	0	0	0	0	0	0	0	0	0	0	0	0	0	0	0	0	0	0	0	0	0	0	0	0	0
ENSG00000051382	14	239.541666666667	179.483796296296	72	180921	7.05285672739738	79090	0.73	919	645	645	0	0	0	0	0	1	0	0	0	0	0	0	0	0	0	0	0	0	0	0	0	0	0	0	0	0	0	0	0	0	0	0	0	0	0	0	0	0
ENSG00000051523	10	189.470588235294	178.484429065744	34	7870	7.0533710841629	7870	0.69	617	451	451	0	0	0	1	0	1	0	0	0	0	0	0	0	0	0	0	0	0	0	0	0	0	0	0	0	1	0	0	0	0	0	0	0	0	0	0	0	0
ENSG00000052126	21	216.385542168675	196.038612280447	83	246687	8.30760182996004	176793	0.74	1260	780	780	0	0	0	1	1	1	0	0	0	0	0	0	0	0	0	0	0	0	0	0	0	0	0	0	0	0	0	0	0	0	0	0	0	0	0	0	0	0
ENSG00000052723	10	393.538461538462	438.840236686391	26	11207	7.30734148917706	11207	0.566	387	247	247	0	0	0	1	0	0	0	0	0	0	1	0	0	0	0	0	0	1	0	0	0	0	0	0	0	0	0	0	0	0	0	0	0	0	0	0	0	0
ENSG00000052749	10	172.376811594203	110.821676118463	69	45013	7.34190444029103	44669	0.524	302	184	184	0	0	0	0	0	0	0	0	0	0	1	1	0	0	0	0	0	0	0	0	0	0	0	0	0	0	0	0	0	0	0	0	0	0	0	0	0	0
ENSG00000052795	7	428.685714285714	498.204081632653	35	138912	7.0876900020066	138912	0.788	1123	645	645	0	0	0	1	0	0	0	0	0	0	0	0	0	0	0	0	0	0	0	0	0	0	0	0	0	0	0	0	0	0	0	0	0	0	0	0	0	0
ENSG00000052802	5	342.2	277.653333333333	15	15538	7.19625647516243	15538	0.698	609	431	431	0	0	0	0	0	0	0	0	0	0	0	0	0	0	0	0	0	0	0	0	0	0	0	0	0	0	0	0	0	0	0	0	0	0	0	0	0	0
ENSG00000053371	5	201.157894736842	106.515235457064	19	8182	7.78140996087966	8182	0.776	1102	817	817	0	0	0	0	0	1	0	0	0	0	0	0	0	0	0	0	0	0	0	0	0	0	0	0	0	0	0	0	0	0	0	0	0	0	0	0	0	0
ENSG00000053501	11	160.030303030303	100.339761248852	33	4484	7.03176388997165	2272	0.59	437	303	303	0	0	0	0	0	0	0	1	0	0	0	0	0	0	0	0	0	0	0	0	0	0	0	0	0	1	0	0	0	0	0	0	0	0	0	0	0	0
ENSG00000053770	9	303.892857142857	205.56887755102	28	21171	6.62212635966996	21171	0.636	598	424	424	0	0	0	0	1	1	0	0	0	0	0	0	0	0	0	0	0	0	0	0	0	0	0	0	0	1	0	0	0	1	0	0	0	0	0	0	0	0
ENSG00000053900	11	194.985915492958	194.653045030748	71	41286	7.86822704882026	41286	0.762	482	339	339	0	0	0	0	0	1	0	0	0	0	0	0	0	0	0	0	0	0	0	0	0	0	0	0	0	0	0	0	0	0	0	0	0	0	0	0	0	0
ENSG00000054116	7	303.047619047619	234.829931972789	21	12926	7.48647893932311	12444	0.67	607	406	406	0	0	0	0	0	0	0	1	0	0	0	0	0	0	0	0	0	0	0	0	0	0	0	0	0	0	0	0	0	0	0	0	0	0	0	0	0	0
ENSG00000054267	13	254.474358974359	212.768902038133	78	196586	8.16671756439408	161325	0.598	1822	1203	1203	0	0	0	1	0	0	0	0	0	0	0	1	0	0	0	0	0	0	0	0	0	0	0	0	0	2	0	0	0	1	0	0	0	0	0	0	0	0
ENSG00000054282	14	181.482142857143	111.758928571429	56	244075	7.43984618085414	62034	0.604	0	0	0	0	0	0	0	0	0	0	0	1	0	0	0	0	0	0	0	0	0	0	0	0	0	0	0	0	0	0	0	0	0	0	0	0	0	0	0	0	0
ENSG00000054523	10	383.777777777778	475.515432098765	72	170799	8.55545117971108	97793	0.806	1291	933	933	0	0	0	0	0	1	0	0	0	0	0	0	1	0	0	0	0	0	0	0	0	0	0	0	0	0	0	0	0	0	0	0	0	0	0	0	0	0
ENSG00000054611	11	239.714285714286	176.536443148688	49	412819	7.36184290250903	412819	0.654	913	595	595	0	0	0	0	0	0	0	0	0	0	1	0	0	0	0	0	0	0	1	0	0	0	0	0	0	0	0	0	1	0	0	0	0	0	0	0	0	0
ENSG00000054965	4	656.5	815.285714285714	14	197703	8.39379028077859	197703	0.704	701	502	502	0	0	0	0	1	0	0	0	0	0	0	0	0	0	0	0	0	0	0	0	0	0	0	0	0	0	0	0	0	0	0	0	0	0	0	0	0	0
ENSG00000055044	10	143.619047619048	70.8843537414966	42	37951	8.27386357144503	37951	0.568	447	264	264	0	0	0	1	0	0	0	0	0	0	1	1	0	0	0	0	0	0	0	0	0	0	0	0	0	0	0	0	0	0	0	0	0	0	1	0	0	0
ENSG00000055147	17	231.771929824561	208.719606032625	57	48809	6.91896125497078	10788	0.644	486	312	312	0	0	0	0	0	0	0	0	0	0	0	0	0	0	0	0	0	0	0	0	0	0	0	0	0	0	0	0	0	0	0	0	0	0	0	0	0	0
ENSG00000055163	31	197.674796747967	145.665939586225	123	129518	6.73390440596252	127153	0.732	937	633	633	0	0	0	0	0	0	0	0	0	0	0	0	0	0	0	0	0	0	0	0	0	0	0	0	0	0	0	0	0	0	0	0	0	0	0	0	0	0
ENSG00000055211	2	229.9	160.64	10	25455	8.27617235261222	25455	0.648	935	641	641	0	0	0	0	0	0	0	0	0	0	0	0	0	0	0	0	0	0	0	0	0	0	0	0	0	0	0	0	0	0	0	0	0	0	0	0	0	0
ENSG00000055332	7	369.638888888889	462.115740740741	36	57856	8.1821262160858	15431	0.672	501	345	345	0	0	0	1	0	0	0	0	0	0	0	0	0	0	0	0	0	0	0	0	0	0	0	0	0	0	0	0	0	0	0	0	0	0	0	0	0	0
ENSG00000055950	14	281.75	190.90625	32	18058	7.80956793960031	6139	0.652	968	636	636	0	0	0	0	0	0	0	0	0	0	0	0	0	0	0	0	0	0	0	0	0	0	0	0	0	0	0	0	0	0	0	0	0	0	0	0	0	0
ENSG00000056050	3	174.384615384615	56.1656804733728	13	28489	6.82406068246614	28489	0.638	311	219	219	0	0	0	0	0	0	0	0	0	0	0	0	0	0	0	0	0	0	0	0	0	0	0	0	0	0	1	0	0	0	0	0	0	0	0	0	0	0
ENSG00000056586	11	350.509090909091	320.723966942149	55	60786	8.0505332280702	51597	0.644	690	446	446	0	0	0	0	0	1	0	0	0	0	0	0	1	0	0	0	0	0	0	0	0	0	0	0	0	0	0	0	0	0	0	0	0	1	1	1	0	0
ENSG00000057019	10	351.276595744681	387.302851969217	47	105749	8.22571148880937	105749	0.724	779	542	542	0	0	0	1	0	0	0	0	0	0	0	0	0	0	0	0	0	0	0	0	0	0	0	0	0	0	0	0	0	0	0	0	0	0	0	0	0	0
ENSG00000057252	5	307.41935483871	316.139438085328	31	64891	7.56937721966665	60018	0.688	550	393	393	0	0	0	0	0	0	0	0	0	0	0	0	0	0	0	0	0	0	0	0	0	0	0	0	0	0	0	0	0	0	0	0	0	0	0	0	0	0
ENSG00000057294	7	354.925925925926	277.969821673525	27	106096	7.71906832480502	106096	0.798	797	539	539	0	0	0	0	1	1	0	0	2	0	0	0	0	0	0	0	0	0	0	0	0	0	0	0	0	0	0	0	0	0	0	0	0	0	0	0	0	0
ENSG00000057657	7	562.1	551.56	20	23620	6.15595317892817	21189	0.6	249	153	153	0	0	0	0	0	0	0	0	1	0	0	0	0	0	0	0	0	0	0	0	0	0	1	0	0	0	0	0	0	0	0	0	0	0	0	0	0	0
ENSG00000057663	6	490.315789473684	538.637119113573	19	141316	7.37493555680984	141316	0.596	616	417	417	0	0	0	0	0	1	0	1	0	0	1	1	1	0	0	0	0	0	0	0	0	0	0	0	0	0	0	0	0	0	0	0	0	0	0	0	0	0
ENSG00000057704	4	929.333333333333	987.388888888889	12	83439	6.82203283272909	83439	0.678	761	535	535	0	0	0	0	0	0	0	0	0	0	0	0	0	0	0	0	0	0	0	0	0	0	0	0	0	0	0	0	0	0	0	0	0	0	0	0	0	0
ENSG00000057757	3	247.7	221.78	10	9828	7.8387210398602	9828	0.67	761	477	477	0	0	0	0	0	0	0	0	0	0	1	0	0	0	0	0	0	0	0	0	0	0	0	0	0	0	0	0	0	0	0	0	0	0	1	1	0	0
ENSG00000058063	10	203.813333333333	157.339733333333	75	128136	8.01116337246798	128136	0.744	1416	783	783	0	0	0	1	0	1	0	0	0	0	0	0	0	0	0	0	0	0	0	0	0	0	0	0	0	0	0	0	0	0	0	0	0	0	0	0	0	0
ENSG00000058600	18	206.77380952381	202.104591836735	84	37695	7.84485413025174	37695	0.686	774	564	564	0	0	0	1	0	1	0	0	0	0	0	0	0	0	0	0	0	0	0	0	0	0	0	0	0	0	0	0	0	0	0	0	0	0	0	0	0	0
ENSG00000058729	7	307.76	271.776	25	22394	7.00960869176963	22394	0.474	0	0	0	0	0	0	1	0	0	0	0	0	0	0	1	0	0	0	0	0	0	0	0	0	0	0	0	0	0	0	0	0	0	0	0	0	0	0	0	0	0
ENSG00000059145	19	303.611940298507	275.996435731789	67	51547	8.28061751048934	16447	0.766	954	609	609	0	0	0	0	0	1	0	0	0	0	0	0	0	0	0	0	0	0	0	0	0	0	0	0	0	0	0	0	0	0	0	0	0	0	0	0	0	0
ENSG00000059573	5	191.764705882353	101.993079584775	34	50768	7.63109899215622	50768	0.692	866	612	612	0	0	0	0	0	0	0	0	0	0	0	0	0	0	0	0	0	0	0	0	0	0	0	0	0	0	0	0	0	0	0	0	0	0	0	0	0	0
ENSG00000059691	14	367.43137254902	354.83352556709	51	90520	6.69082300990904	90520	0.588	252	154	154	0	0	0	0	0	0	0	0	0	0	0	0	1	0	0	0	0	0	0	0	0	0	0	0	0	0	0	0	0	0	0	0	0	0	0	0	0	0
ENSG00000059758	12	194.8	164.04	50	122300	7.5180474152107	122300	0.676	1339	928	928	0	0	0	1	0	0	0	0	0	0	0	0	0	0	0	0	0	0	0	0	0	0	0	0	0	0	0	0	0	0	0	0	0	0	0	0	0	0
ENSG00000059769	4	528.666666666667	345.644444444444	15	38877	6.63440157820161	23000	0.688	859	603	603	0	0	0	0	0	1	0	0	1	1	0	0	1	0	0	0	1	0	0	0	0	0	0	0	0	0	0	0	0	0	0	0	0	0	0	0	0	0
ENSG00000059804	11	378	318.263157894737	38	17046	7.98523816978944	17046	0.48	0	0	0	0	0	0	0	0	0	0	0	0	0	0	0	0	0	0	0	0	0	0	0	0	0	0	0	0	0	0	0	0	0	0	0	0	0	0	0	0	0
ENSG00000060069	7	314.586206896552	256.780023781213	29	74710	6.81304945984566	74710	0.716	1304	964	964	0	0	0	0	0	1	0	0	1	0	1	0	0	0	1	0	0	1	0	0	0	0	0	0	0	1	0	0	0	0	0	0	0	0	0	0	0	0
ENSG00000060491	3	524.5	632.4	10	9166	8.41031957341375	9166	0.76	1322	836	836	0	0	0	0	0	0	0	0	0	0	0	0	0	0	0	0	0	0	0	0	0	0	0	0	0	0	0	0	0	0	0	0	0	0	0	0	0	0
ENSG00000060656	13	208.452054794521	144.718333646087	73	90298	8.19383776620849	89146	0.78	2562	1432	1432	0	0	0	1	0	0	0	0	0	0	0	1	0	0	0	0	0	0	0	0	0	0	0	0	0	0	0	0	0	0	0	0	0	0	0	0	0	0
ENSG00000060688	8	250.133333333333	160.377777777778	30	37246	7.26743573636598	36867	0.606	732	436	436	0	0	0	0	0	0	0	0	0	0	0	0	0	0	0	0	0	0	0	0	0	0	0	0	0	0	0	0	0	0	0	0	0	0	0	0	0	0
ENSG00000060749	6	569.074074074074	637.676268861454	27	100139	8.13263867631944	87089	0.786	1525	964	964	0	0	0	0	0	1	0	0	0	0	0	0	0	0	0	0	0	0	0	0	0	0	0	0	0	0	0	0	0	0	0	0	0	0	0	0	0	0
ENSG00000060762	5	155.470588235294	99.3148788927336	17	18080	7.36699433684043	18080	0.722	1933	1342	1342	0	0	0	1	0	1	0	0	0	0	0	0	0	0	0	0	0	0	0	0	0	0	0	0	0	0	1	0	0	0	0	0	0	0	0	0	0	0
ENSG00000060971	20	268.338461538462	199.135621301775	65	34114	7.77017086662629	14533	0.622	748	511	511	0	0	0	0	0	0	0	0	0	0	0	0	0	0	0	0	0	0	0	0	0	0	0	0	0	0	0	0	0	0	0	0	0	0	0	0	0	0
ENSG00000061794	5	207.090909090909	178.611570247934	22	45523	7.21162547497584	45523	0.568	448	303	303	0	0	0	1	0	1	0	0	0	0	1	0	0	0	0	0	0	1	0	0	0	0	0	0	0	1	0	0	0	0	0	0	0	0	0	0	0	0
ENSG00000061918	7	206.235294117647	121.404844290657	34	48600	6.29537062574759	47799	0.618	1291	918	918	0	0	0	2	0	0	0	0	0	0	0	0	0	0	0	0	0	0	0	0	0	0	0	0	0	0	0	0	0	0	0	0	0	0	0	0	0	0
ENSG00000061936	11	362.767857142857	331.335459183673	56	88657	8.68157437637943	14529	0.638	1420	920	920	0	0	0	0	0	0	0	0	0	0	0	0	0	0	0	0	0	0	0	0	0	0	0	0	0	0	0	0	0	0	0	0	0	0	0	0	0	0
ENSG00000061987	15	284.364583333333	249.723090277778	96	130767	8.56085060649304	122077	0.658	472	332	332	0	0	0	0	0	1	0	0	0	0	0	0	0	0	0	0	0	0	0	0	0	0	0	0	0	0	0	0	0	0	0	0	0	0	0	0	0	0
ENSG00000062650	6	373.151515151515	348.644628099174	33	86560	7.86438228314547	86560	0.726	1454	1021	1021	0	0	0	0	0	0	0	0	0	0	0	0	0	0	0	0	0	0	0	0	0	0	0	0	0	0	0	0	0	0	0	0	0	0	1	0	0	0
ENSG00000062725	6	332.25	366.8875	40	83061	8.20424921398768	83061	0.634	688	431	431	0	0	0	0	0	0	0	1	0	0	1	0	1	0	0	0	0	0	0	0	0	0	0	0	0	0	0	0	0	0	0	0	0	0	0	0	0	0
ENSG00000062822	13	132	58.8732394366197	71	33813	7.03983772751737	33809	0.702	752	536	536	0	0	0	1	0	1	0	0	0	0	0	0	0	0	0	0	0	0	0	0	0	0	0	0	0	0	1	0	0	0	0	0	0	0	0	0	0	0
ENSG00000063322	6	666.529411764706	731.63321799308	17	9335	8.34833684158652	8674	0.614	832	532	532	0	0	0	0	0	1	0	0	0	0	1	1	1	0	0	0	0	0	0	0	0	0	0	0	0	1	0	0	0	0	0	0	0	0	0	0	0	0
ENSG00000064115	19	155.741935483871	82.5213319458897	62	41240	7.57704251822805	19074	0.656	468	332	332	0	0	0	0	0	0	0	0	1	0	0	0	0	0	0	0	0	0	0	0	0	0	0	0	0	1	1	0	0	0	0	0	0	0	0	0	0	0
ENSG00000064300	3	450.333333333333	349.666666666667	12	19725	5.50695251605603	19725	0.752	2971	1863	1863	0	0	0	0	0	1	0	0	0	0	0	0	0	0	0	0	0	0	0	0	0	0	0	0	0	0	0	0	0	0	0	0	0	0	0	0	0	0
ENSG00000064313	9	188.76	111.8448	50	102089	7.53237605545301	102089	0.542	317	201	201	0	0	0	0	0	0	0	0	0	0	1	0	0	0	1	0	0	0	0	0	0	0	0	0	0	1	0	0	0	0	0	0	0	0	0	0	0	0
ENSG00000064393	3	792.380952380952	1078.78458049887	21	231262	7.93994028549026	220203	0.832	1090	603	603	0	0	0	0	0	1	0	0	0	0	0	0	0	0	0	0	0	0	0	0	0	0	0	0	0	0	0	0	0	0	0	0	0	0	0	0	0	0
ENSG00000064419	5	180.774193548387	80.7908428720083	31	100251	7.64471974358075	100251	0.564	844	517	517	0	0	0	1	0	0	0	1	0	0	0	0	0	0	0	0	0	0	0	0	0	0	0	0	0	0	0	0	0	0	0	0	0	0	0	0	0	0
ENSG00000064545	15	177.75	131.016666666667	60	19345	7.52436038809157	8249	0.56	261	165	165	0	0	0	0	0	0	0	0	0	0	0	0	0	0	0	0	0	0	0	0	0	0	0	0	0	0	0	0	0	0	0	0	0	0	0	0	0	0
ENSG00000064651	7	362.288888888889	408.754567901235	45	105923	7.42733477336929	105923	0.774	1918	1343	1343	0	0	0	1	0	1	0	0	0	0	0	1	0	0	0	0	0	0	0	0	0	0	0	0	0	0	0	0	0	0	0	0	0	0	0	0	0	0
ENSG00000064726	5	284.285714285714	222.816326530612	21	50933	7.89854256858415	50933	0.678	849	511	511	0	0	0	1	1	1	0	0	0	0	0	0	0	0	0	0	0	0	0	0	0	0	0	0	0	0	0	0	0	0	0	0	0	0	0	0	0	0
ENSG00000064932	10	181.691176470588	110.579584775087	68	66647	8.57550179106759	66647	0.68	1103	708	708	0	0	0	0	0	0	0	0	1	0	0	0	0	0	0	0	0	0	0	0	0	0	0	0	0	1	0	0	0	0	0	0	0	0	0	0	0	0
ENSG00000064961	16	223.942307692308	155.537721893491	52	6312	8.04799014868562	4168	0.702	2081	1409	1409	0	0	0	0	0	1	0	0	0	0	0	0	0	0	0	0	0	0	0	0	0	0	0	0	0	0	0	0	0	0	0	0	0	0	0	0	0	0
ENSG00000064989	9	276.571428571429	263.867346938775	28	105332	7.16426632346909	105332	0.394	0	0	0	0	0	0	0	0	0	0	0	0	0	0	0	1	0	0	0	0	0	0	0	0	0	0	0	0	0	0	0	0	0	0	0	0	0	0	0	0	0
ENSG00000064995	2	369.142857142857	272.204081632653	7	10312	7.39761205690913	10312	0.538	284	179	179	0	0	0	1	1	1	0	0	0	0	1	1	1	0	0	0	0	0	0	0	0	0	0	0	0	0	0	0	0	0	0	0	0	0	0	0	0	0
ENSG00000065057	9	164.777777777778	58.8971193415638	27	8052	6.41035077656991	8052	0.746	900	613	613	0	0	0	1	0	0	0	0	0	0	0	0	0	0	0	0	0	0	0	0	0	0	0	0	0	0	0	0	0	0	0	0	0	0	0	0	0	0
ENSG00000065060	2	414.666666666667	485.055555555556	24	91059	7.14795573253802	85435	0.7	775	484	484	0	0	0	0	0	0	0	0	0	0	0	0	0	0	0	0	0	0	0	0	0	0	0	0	0	0	0	0	0	0	0	0	0	0	0	0	0	0
ENSG00000065135	1	356.222222222222	367.283950617284	9	45743	7.95405192092624	45743	0.604	551	357	357	0	0	0	0	0	0	0	0	0	0	0	0	0	0	0	0	0	0	0	0	0	0	0	0	0	0	0	0	0	0	0	0	0	0	0	0	0	0
ENSG00000065154	8	188.6	117.942857142857	35	21674	8.73463454041872	21674	0.694	1044	719	719	0	0	0	0	0	1	0	0	0	0	0	0	0	0	0	0	0	0	0	0	0	0	0	0	0	0	0	0	0	0	0	0	0	0	0	0	0	0
ENSG00000065183	4	271.720930232558	324.617631151974	43	36823	7.15329515110415	12069	0.644	880	565	565	0	0	0	0	0	0	0	0	1	0	0	0	0	0	0	0	0	0	0	0	0	0	0	0	0	1	0	0	0	0	0	0	0	0	0	0	0	0
ENSG00000065243	8	264.25	216.277777777778	36	152034	8.45626362592524	122047	0.662	1064	714	714	0	0	0	1	0	0	0	0	0	0	0	0	0	0	0	0	0	0	0	0	0	0	0	0	0	0	0	0	0	0	0	0	0	0	0	0	0	0
ENSG00000065308	1	628	952.909090909091	11	79514	8.15423836006413	79514	0.75	524	326	326	0	0	0	0	0	1	0	0	0	0	0	0	0	0	0	0	0	0	0	0	0	0	0	0	0	0	0	0	0	0	0	0	0	1	1	0	0	0
ENSG00000065491	1	266.307692307692	261.905325443787	13	75199	7.17344503248219	75199	0.624	342	237	237	0	0	0	0	0	0	0	0	0	0	1	0	0	0	0	0	0	0	0	0	0	0	0	0	0	0	0	0	0	0	0	0	0	0	0	0	0	0
ENSG00000065518	6	300.714285714286	164.122448979592	14	6192	8.03279303306515	6192	0.578	532	326	326	0	0	0	0	0	0	0	0	0	0	0	0	0	0	0	0	0	0	0	0	0	0	0	0	0	1	0	0	0	0	0	0	0	0	0	0	0	0
ENSG00000065548	10	178.923076923077	98.7179487179487	39	23208	7.86399926069022	23208	0.62	1112	671	671	0	0	0	1	1	1	0	0	0	0	1	0	0	0	0	0	0	0	0	0	0	0	0	0	0	0	0	0	0	0	0	0	0	0	0	0	0	0
ENSG00000065559	15	321.266666666667	355.573333333333	45	123007	7.45902203610048	123000	0.7	920	620	620	0	0	0	0	0	0	0	0	0	0	0	0	0	0	0	0	0	0	0	0	0	0	0	0	0	0	0	0	0	0	0	0	0	0	0	0	0	0
ENSG00000065613	3	381.272727272727	415.198347107438	22	62033	8.73103422914308	62033	0.756	568	384	384	0	0	0	0	0	0	0	0	0	0	0	0	0	0	0	0	0	0	0	0	0	0	0	0	0	0	0	0	0	0	0	0	0	0	0	0	0	0
ENSG00000065615	3	407.730769230769	553.328402366864	26	107782	6.4685495576607	107782	0.582	356	249	249	0	0	0	1	0	0	0	0	0	0	0	0	0	0	0	0	0	0	1	0	0	0	0	0	0	0	0	0	0	0	0	0	0	0	0	0	0	0
ENSG00000065833	3	239.857142857143	180.326530612245	21	220690	7.18688305949452	219374	0.718	586	348	348	0	0	0	0	0	1	0	0	0	0	0	0	0	0	0	0	0	0	0	0	0	0	0	0	0	0	0	0	0	0	0	0	0	0	0	0	0	0
ENSG00000065882	18	248.189189189189	182.63257852447	74	248089	8.12628574305753	246533	0.736	1658	1071	1071	0	0	0	2	0	1	0	0	1	0	0	0	0	0	0	0	0	0	0	0	0	0	0	0	0	0	0	0	0	0	0	0	0	0	0	0	0	0
ENSG00000065911	10	350.971428571429	334.127346938776	35	19004	6.93104273097445	19004	0.602	979	674	674	0	0	0	0	0	1	0	1	0	0	0	0	0	1	0	0	0	0	0	0	0	0	0	0	0	0	0	0	0	0	0	0	0	0	1	0	0	0
ENSG00000065970	3	416.388888888889	393.604938271605	18	22801	8.28201932081285	22801	0.768	652	409	409	0	0	0	0	0	0	0	0	0	0	0	0	0	0	0	0	0	0	0	0	0	0	0	0	0	0	0	0	0	0	0	0	0	0	0	0	0	0
ENSG00000066027	5	200.333333333333	148.027777777778	24	76322	7.4711999348696	76322	0.744	1727	1154	1154	0	0	0	0	1	1	0	1	0	0	0	0	0	0	0	0	0	0	0	0	0	0	0	0	0	0	0	0	0	0	0	0	0	0	0	0	0	0
ENSG00000066044	6	534.764705882353	608.581314878893	17	47081	8.276283097962	42030	0.802	0	0	0	0	0	0	0	0	0	0	0	0	0	0	1	0	0	0	0	0	0	0	0	0	0	0	0	0	0	0	0	0	0	0	0	0	0	0	0	0	0
ENSG00000066056	12	214.547169811321	139.580633677465	53	22116	7.03795761951945	22116	0.612	0	0	0	0	0	0	0	0	0	0	0	0	0	0	0	0	0	0	0	0	0	0	0	0	0	0	0	1	0	0	0	0	0	0	0	0	0	0	0	0	0
ENSG00000066084	5	199.736842105263	152.693905817175	76	243683	7.8460169263955	175298	0.63	543	375	375	0	0	0	0	0	0	0	0	0	0	0	0	0	0	0	0	0	0	0	0	0	0	0	0	0	0	0	0	0	0	0	0	0	0	0	0	0	0
ENSG00000066135	5	177.891891891892	99.4696859021183	37	55358	7.6707405145793	55358	0.604	693	433	433	0	0	0	0	0	0	0	0	0	0	0	0	0	0	0	0	0	0	0	0	0	0	1	0	0	0	0	0	0	0	0	0	0	0	1	1	0	0
ENSG00000066136	24	233.422535211268	183.375123983337	71	79956	8.05376925255674	66801	0.61	813	561	561	0	0	0	1	0	1	0	0	0	0	0	0	0	0	0	0	0	0	0	1	0	0	0	0	0	0	0	0	0	0	0	0	0	0	0	1	0	0
ENSG00000066322	15	174.872340425532	113.310095065641	47	4629	7.55307168431207	4255	0.772	309	226	226	0	0	0	1	0	1	0	0	0	0	0	0	0	0	0	0	0	0	0	0	0	0	0	0	0	1	0	0	0	0	0	0	0	0	0	0	0	0
ENSG00000066336	4	323.833333333333	216.277777777778	12	23717	5.35965191049744	23717	0.62	218	151	151	0	0	0	0	0	0	0	0	0	0	0	0	0	0	0	0	0	0	0	0	0	0	0	0	0	1	0	0	0	0	0	0	0	0	0	0	0	0
ENSG00000066427	47	276.057971014493	325.637051039697	69	48070	7.16409978486447	48070	0.646	549	315	315	0	0	0	1	0	0	0	0	0	0	0	0	0	0	0	0	0	0	0	0	0	0	0	0	0	0	0	0	1	0	0	0	0	0	0	0	0	0
ENSG00000066455	4	260.736842105263	141.401662049862	19	45733	7.48756751873526	45733	0.71	617	435	435	0	0	0	0	0	0	0	0	0	0	0	0	0	0	0	0	0	0	0	0	0	0	0	0	0	0	0	0	0	0	0	0	0	0	0	0	0	0
ENSG00000066468	22	293.860759493671	214.576830636116	79	120125	7.5710679817546	119387	0.804	1669	1077	1077	0	0	0	0	0	0	0	0	0	0	0	0	0	0	0	0	0	0	0	0	0	0	0	0	0	1	0	0	0	0	0	0	0	0	0	0	0	0
ENSG00000066557	1	192.266666666667	126.328888888889	15	60816	6.64099529152105	60816	0.608	259	174	174	0	0	0	0	0	0	0	0	0	1	1	1	0	0	0	0	0	0	0	0	0	0	0	0	0	0	0	0	0	0	0	0	0	0	0	0	0	0
ENSG00000066583	2	343	237.428571428571	7	19278	7.08156442019173	10597	0.754	1059	711	711	0	0	0	1	0	1	0	0	0	1	0	0	0	0	0	0	0	0	0	0	0	0	0	0	0	0	0	0	0	0	0	0	0	0	0	0	0	0
ENSG00000066651	12	128.5	69.4615384615385	52	52847	7.15438874994317	22241	0.566	399	263	263	0	0	0	0	0	0	0	0	0	0	1	0	0	0	0	0	0	0	0	0	0	0	0	0	0	0	0	0	0	0	0	0	0	0	0	0	0	0
ENSG00000066735	2	423.944444444444	377.913580246914	18	42172	6.98998178764258	41068	0.798	3713	2295	2295	0	0	0	0	0	0	0	0	0	0	0	0	0	0	0	0	0	0	0	0	0	0	0	0	0	0	0	0	0	0	0	0	0	0	0	0	0	0
ENSG00000066777	9	253.769230769231	212.279289940828	65	170166	7.97519005430047	146029	0.78	1145	779	779	0	0	0	1	0	1	0	0	0	0	0	0	0	0	0	0	0	0	0	0	0	0	0	0	0	0	0	0	0	0	0	0	0	0	0	0	0	0
ENSG00000066855	15	257.681818181818	202.888429752066	44	126528	6.3530690413974	60014	0.626	749	516	516	0	0	0	0	0	0	0	0	0	0	0	0	0	0	0	0	0	0	0	0	0	0	0	0	0	0	0	0	0	0	0	0	0	0	0	0	0	0
ENSG00000066926	10	228.116279069767	190.25202812331	43	38490	7.1102756197303	38490	0.66	549	421	421	0	0	0	0	0	0	0	0	0	0	0	0	0	0	0	0	0	0	1	0	0	0	0	0	0	0	0	0	0	0	0	0	0	0	0	0	0	0
ENSG00000067113	6	257.823529411765	146.42214532872	17	110197	6.80213169627893	110166	0.71	972	714	714	0	0	0	0	0	0	0	0	0	0	0	0	0	0	0	0	0	0	0	0	0	0	0	0	0	0	0	0	0	0	0	0	0	0	0	0	0	0
ENSG00000067167	6	196.51724137931	154.202140309156	29	34946	7.97698742758985	10497	0.72	1177	870	870	0	0	0	0	0	1	0	0	1	0	0	0	0	0	0	0	0	0	0	0	0	0	0	0	0	0	0	0	0	0	0	0	0	0	0	0	0	0
ENSG00000067248	4	165.864406779661	69.6282677391554	59	51478	7.60418922876419	51478	0.606	695	421	421	0	0	0	0	0	0	0	0	1	0	1	1	0	0	0	0	0	0	0	0	0	0	0	0	0	0	0	0	0	0	0	0	0	0	0	0	0	0
ENSG00000067365	18	159.070175438596	103.577100646353	57	24542	7.01398206228364	7126	0.63	308	222	222	0	0	0	0	0	0	0	0	0	0	0	0	0	0	0	0	0	0	0	0	0	0	0	0	0	0	0	0	0	0	0	0	0	0	0	0	0	0
ENSG00000067533	2	1180.42857142857	1673.02040816327	7	52697	7.03536336079928	52697	0.588	665	406	406	0	0	0	1	0	0	0	0	0	0	0	1	0	0	0	0	0	0	0	0	0	0	0	0	0	0	0	0	1	0	0	0	0	0	0	0	0	0
ENSG00000067596	7	258.648148148148	191.413580246914	54	60599	7.70852777204873	8428	0.56	330	197	197	0	0	0	1	1	1	0	0	0	0	0	0	0	0	0	0	0	0	0	0	0	0	0	0	0	1	0	0	0	0	0	0	0	0	0	0	0	0
ENSG00000067704	5	166.027027027027	90.6369612856099	37	53937	8.39642868907546	53937	0.604	620	438	438	0	0	0	0	0	0	0	0	0	0	0	0	0	0	0	0	0	0	0	0	0	0	0	0	0	0	0	0	0	0	0	0	0	0	0	0	0	0
ENSG00000067900	6	281.613636363636	258.941115702479	44	164946	8.30008180845176	164946	0.71	1119	794	794	0	0	0	1	0	1	0	0	1	0	0	0	0	0	0	0	0	0	0	0	0	0	0	0	0	0	0	0	0	0	0	0	0	0	1	0	0	0
ENSG00000067955	9	374.730769230769	352.236686390533	26	71943	7.72172351236475	69696	0.772	1399	877	877	0	0	0	0	1	1	0	0	0	0	0	0	0	0	0	0	0	0	0	0	0	0	0	0	0	1	0	0	0	0	0	0	0	0	0	0	0	0
ENSG00000068001	10	512.791666666667	375.954861111111	24	5117	7.46505208845121	5111	0.616	0	0	0	0	0	0	0	0	0	0	0	1	0	0	0	0	0	0	0	0	0	0	0	0	0	0	0	0	0	0	0	0	0	0	0	0	0	0	0	0	0
ENSG00000068079	8	184.791666666667	63.3229166666667	24	7732	7.20705111862235	7732	0.554	0	0	0	0	0	0	0	1	1	0	0	0	0	0	0	0	0	0	0	0	0	0	0	0	0	0	0	0	0	0	0	0	0	0	0	0	0	0	0	0	0
ENSG00000068097	11	189.966666666667	110.491111111111	60	35738	7.25006095547518	35738	0.604	417	276	276	0	0	0	1	0	0	0	0	0	0	0	0	0	0	0	0	0	0	0	0	0	0	0	0	0	0	0	0	0	0	0	0	0	0	0	0	0	0
ENSG00000068137	10	290.063829787234	192.807605251245	47	9117	8.07325474578215	9112	0.694	0	0	0	0	0	0	0	0	0	0	0	0	0	1	0	1	1	0	0	0	0	0	0	0	0	1	0	0	0	0	0	0	0	0	0	0	0	1	0	0	0
ENSG00000068383	7	161.485714285714	130.777142857143	35	245656	7.50912524693306	245656	0.794	0	0	0	0	0	0	1	0	0	0	0	0	0	0	0	0	0	0	0	0	0	0	0	0	0	0	0	0	0	0	0	0	0	0	0	0	0	0	0	0	0
ENSG00000068650	16	421.289156626506	522.209319204529	83	196840	7.64414047863059	187966	0.794	1335	838	838	0	0	0	0	0	0	0	0	0	0	0	0	0	0	0	0	0	0	0	0	0	0	0	0	0	0	0	0	0	0	0	0	0	0	0	0	0	0
ENSG00000068796	10	146.729166666667	86.0217013888889	48	231088	6.71850993057591	79515	0.738	1313	851	851	0	0	0	0	0	0	0	0	0	0	0	0	0	0	0	0	0	0	0	0	0	0	0	0	0	0	0	0	0	0	0	0	0	0	0	0	0	0
ENSG00000068903	18	215.666666666667	196.96	75	21306	8.45781634857717	21306	0.642	862	565	565	0	1	0	0	1	1	0	0	0	0	1	0	1	0	0	0	0	0	0	0	0	0	0	0	0	0	1	0	0	0	0	0	0	0	0	0	0	0
ENSG00000068912	4	180.055555555556	132.302469135802	18	31776	8.07997715996646	7334	0.68	697	441	441	0	0	0	0	0	0	0	1	0	0	0	0	1	0	0	0	0	0	0	0	0	0	0	0	0	0	0	0	0	0	0	0	0	0	0	0	0	0
ENSG00000069020	22	406.5	476.551282051282	78	573248	8.3666460606289	573248	0.738	1662	1104	1104	0	0	0	0	0	1	0	0	0	0	0	0	0	0	0	0	0	0	0	0	0	0	0	0	0	0	0	0	0	0	0	0	0	0	0	0	0	0
ENSG00000069122	7	271.457142857143	220.326530612245	35	102432	7.20683130402869	102345	0.514	0	0	0	0	0	0	0	0	0	0	0	0	0	0	0	0	0	0	0	0	0	0	0	0	0	0	0	0	0	0	0	0	0	0	0	0	0	0	0	0	0
ENSG00000069248	5	175.027027027027	88.2030679327977	37	67059	8.16442147056441	66461	0.642	580	388	388	0	0	0	1	0	0	0	0	0	0	1	1	0	0	0	0	0	1	0	0	0	0	0	0	0	0	0	0	0	0	0	0	0	0	0	0	0	0
ENSG00000069345	4	354.095238095238	302.725623582766	21	18401	8.25695395162598	18401	0.652	1202	810	810	0	0	0	1	0	0	0	0	0	0	0	0	0	0	0	0	0	0	0	0	0	0	0	0	0	0	0	0	0	0	0	0	0	0	0	0	0	0
ENSG00000069431	6	258.042553191489	254.930737890448	47	144002	7.43313059580141	18434	0.536	1403	759	759	0	0	0	0	0	0	0	0	0	0	0	0	0	0	0	0	0	0	0	0	0	0	0	0	0	0	0	0	0	0	0	0	0	0	0	0	0	0
ENSG00000069667	14	449.847826086957	531.67202268431	46	741036	8.02516736043313	741036	0.594	1293	738	738	0	0	0	0	0	0	0	0	0	0	0	0	0	0	0	0	0	0	0	0	0	0	0	0	0	0	0	0	0	0	0	0	0	0	0	0	0	0
ENSG00000069849	11	208.921052631579	170.879501385042	38	50391	8.30064146889472	39887	0.582	1802	1033	1033	0	0	0	1	1	1	0	0	0	0	0	0	0	0	0	0	0	0	0	0	0	0	0	0	0	0	0	0	0	0	0	0	0	0	0	0	0	0
ENSG00000069869	12	282.506493506493	328.27120931017	77	166825	6.59041575667654	166825	0.734	1035	600	600	0	0	0	0	0	0	0	0	0	0	0	0	0	0	0	0	0	0	0	0	0	0	0	0	0	0	0	0	0	0	0	0	0	0	0	0	0	0
ENSG00000069974	12	289.529411764706	288.193771626298	34	116148	6.55787719924625	90448	0.606	523	310	310	0	0	0	0	0	0	0	0	0	0	1	0	0	0	0	0	0	0	0	0	0	0	0	0	0	0	0	0	0	0	0	0	0	0	0	0	0	0
ENSG00000070010	11	285.8	334.933333333333	45	29306	7.14123572929713	29306	0.588	1503	885	885	1	0	0	0	1	0	0	0	0	0	1	0	0	0	0	0	0	0	0	0	0	0	0	0	0	0	0	0	0	0	0	0	0	0	0	0	0	0
ENSG00000070018	7	385.833333333333	378.365079365079	42	150988	8.27966520613837	79925	0.706	862	574	574	0	0	0	0	0	0	0	0	0	0	0	0	0	0	0	0	0	0	0	0	0	0	0	0	0	0	0	0	0	0	0	0	0	0	0	0	0	0
ENSG00000070047	6	254.933333333333	207.826666666667	30	35737	8.21692099155277	35558	0.698	1629	956	956	0	0	0	0	0	0	0	0	0	0	0	0	0	0	0	0	0	0	0	0	0	0	0	0	1	0	0	0	0	0	0	0	0	0	0	0	0	0
ENSG00000070061	4	181.725490196078	138.959630911188	51	66600	8.73914005838909	66600	0.652	1182	762	762	0	0	0	0	1	1	0	0	0	0	1	0	1	0	0	0	0	0	0	0	0	0	0	0	0	0	0	0	0	0	0	0	0	0	0	0	0	0
ENSG00000070214	8	965.41935483871	1356.17689906348	31	194550	8.12747846058881	152725	0.774	1454	884	884	0	0	0	1	0	1	0	0	1	1	0	0	0	0	0	0	0	0	0	0	0	0	0	0	0	0	0	0	0	0	0	0	0	0	0	0	0	0
ENSG00000070366	21	372.507462686567	397.236355535754	67	243933	8.73662402386292	243929	0.772	731	481	481	0	0	0	1	0	0	0	0	0	0	0	0	0	0	0	0	0	0	0	0	0	0	0	0	0	0	0	0	0	0	0	0	0	0	0	0	0	0
ENSG00000070367	10	297.222222222222	287.38683127572	54	65209	7.5787414590642	65209	0.544	598	424	424	0	0	0	0	1	1	0	0	0	0	0	0	0	0	0	0	0	0	0	0	0	0	0	0	0	1	0	0	0	1	0	0	0	0	0	0	0	0
ENSG00000070404	9	279.24	190.1056	25	6994	8.23266032720003	6994	0.764	0	0	0	0	0	0	0	0	0	0	0	0	0	0	0	0	0	0	0	0	0	0	0	0	0	0	0	0	0	0	0	0	0	0	0	0	0	0	0	0	0
ENSG00000070423	12	213.02380952381	142.699546485261	42	15752	7.45756102253946	15752	0.77	1053	733	733	0	0	0	0	0	0	0	0	0	0	0	0	0	0	0	0	0	0	0	0	0	0	0	0	0	0	0	0	0	0	0	0	0	0	0	0	0	0
ENSG00000070444	9	507.217391304348	474.899810964083	23	17059	7.68082189309205	17059	0.68	2510	1586	1586	0	0	0	1	0	1	0	0	0	0	0	1	0	0	0	0	0	0	0	0	0	0	0	0	0	0	0	0	0	0	0	0	0	0	1	0	0	0
ENSG00000070476	4	641.578947368421	548.609418282549	19	38319	7.73582460033049	38319	0.832	1812	969	969	0	0	0	0	0	0	0	0	1	0	0	0	0	0	0	0	0	0	0	0	0	0	0	0	0	0	1	0	0	0	0	0	0	0	0	0	0	0
ENSG00000070501	18	137.016129032258	92.2471383975026	62	33355	6.63849036668632	18750	0.604	365	249	249	0	0	0	1	0	0	0	0	0	0	1	1	0	0	0	0	0	0	0	0	0	0	0	0	0	0	0	0	1	0	0	0	0	0	0	0	0	0
ENSG00000070540	11	171.75	92.2596153846154	52	36566	6.55661262835149	24005	0.768	788	476	476	0	0	0	0	0	1	0	0	1	0	0	0	0	0	0	0	0	0	0	0	0	0	0	0	0	0	0	0	0	0	0	0	0	0	0	0	0	0
ENSG00000070669	17	217.78	116.5184	50	20425	7.53287471715838	20425	0.578	736	488	488	0	0	0	1	0	1	0	0	0	0	0	0	1	1	0	0	0	0	0	0	0	0	0	0	0	0	1	0	0	0	0	0	0	0	0	0	0	0
ENSG00000070718	17	284	253.28	50	18728	7.10123850728086	18237	0.696	1375	952	952	0	0	0	0	0	1	0	1	0	0	0	0	0	0	0	0	0	0	0	0	0	0	0	0	0	0	1	0	0	0	0	0	0	0	0	0	0	0
ENSG00000070759	7	295.032258064516	249.207075962539	31	147318	6.96481436924122	92287	0.622	548	387	387	0	0	0	0	0	0	0	0	1	0	0	0	0	0	0	0	0	0	0	0	0	0	0	0	0	0	0	0	0	0	0	0	0	0	1	0	0	0
ENSG00000070761	7	247.863636363636	139.5	22	15859	7.20417422512505	15859	0.626	928	600	600	0	0	0	0	0	0	0	0	0	0	1	1	1	0	0	0	0	0	0	0	0	0	0	0	0	0	1	0	0	0	0	0	0	0	0	0	0	0
ENSG00000070770	6	293.172413793103	321.205707491082	29	40014	8.38066879539083	40014	0.858	0	0	0	0	0	0	0	0	0	0	0	0	0	0	0	0	0	0	0	0	0	0	0	0	0	0	0	0	0	0	0	0	0	0	0	0	0	0	0	0	0
ENSG00000070785	9	139.264705882353	53.8840830449827	34	135833	7.04746430724978	135833	0.628	407	272	272	0	0	0	0	0	0	0	0	0	0	0	0	0	0	0	0	0	0	0	0	0	0	0	0	0	0	0	0	0	0	0	0	0	0	0	0	0	0
ENSG00000070814	16	271.48	202.939733333333	75	42670	8.10751302516128	42669	0.642	753	447	447	0	0	0	0	0	0	0	0	0	0	0	0	0	0	0	0	0	0	0	0	0	0	1	0	0	0	0	0	0	0	0	0	0	0	0	0	0	0
ENSG00000071051	6	410.5	369.625	16	149377	7.76524231806713	149377	0.848	1186	643	643	0	0	0	1	0	0	0	0	0	0	0	0	0	0	0	0	0	0	0	0	0	0	0	0	0	0	0	0	0	0	0	0	0	0	0	0	0	0
ENSG00000071073	9	386.918918918919	467.102994886779	37	112021	6.42211504964764	112021	0.854	1295	712	712	0	0	0	0	0	1	0	0	0	0	0	0	0	0	0	0	0	0	0	0	0	0	0	0	0	0	0	0	0	0	0	0	0	0	0	0	0	0
ENSG00000071189	13	315.653846153846	357.626232741617	78	149740	8.09074879254486	124282	0.7	768	514	514	0	0	0	0	0	0	0	0	0	0	0	0	0	0	0	0	0	0	1	0	0	0	0	0	0	0	1	0	0	0	0	0	0	0	0	0	0	0
ENSG00000071205	8	284.018181818182	302.466115702479	55	340718	8.34418408547275	126426	0.746	1070	672	672	0	0	0	0	0	1	0	0	0	0	0	0	0	0	0	0	0	0	0	0	0	0	0	0	0	0	0	0	0	0	0	0	0	0	0	0	0	0
ENSG00000071243	6	309.222222222222	300.452674897119	27	26468	6.9660401337903	26468	0.546	744	401	401	0	0	0	1	0	0	0	0	2	0	1	1	1	0	0	0	0	0	0	0	0	0	0	0	0	0	0	0	0	0	0	0	0	0	0	0	0	0
ENSG00000071282	8	231	113.846153846154	26	66413	8.11560388833028	66413	0.656	378	268	268	0	0	0	1	0	0	0	0	0	0	0	1	0	0	0	0	0	0	0	0	0	0	0	0	0	0	0	0	0	0	0	0	0	0	0	0	0	0
ENSG00000071537	6	308.111111111111	338.475308641975	36	62313	8.33273026782594	62313	0.634	683	448	448	0	0	0	1	0	1	0	0	0	0	0	0	0	0	0	0	0	0	0	0	0	0	0	0	0	0	0	0	0	0	0	0	0	0	0	0	0	0
ENSG00000071564	18	224.885245901639	180.657887664606	61	43314	8.3403243779473	43312	0.806	0	0	0	0	0	0	0	0	0	0	0	0	0	1	0	0	0	0	0	0	0	0	0	0	0	0	0	0	0	0	0	0	0	0	0	0	0	0	0	0	0
ENSG00000071626	12	366.8	416.115555555556	45	28152	8.55578390169098	28152	0.798	1734	1108	1108	0	0	0	1	0	1	0	0	0	0	0	0	0	0	0	0	0	0	0	0	0	0	0	0	0	1	1	0	0	0	0	0	0	0	0	0	0	0
ENSG00000071655	11	397.424242424242	336.132231404959	33	16244	8.64465695345641	16206	0.768	1097	565	565	0	0	0	0	0	0	0	0	1	0	0	0	0	0	0	0	0	0	0	0	0	0	0	0	0	0	0	0	0	0	0	0	0	0	0	0	0	0
ENSG00000071794	9	191.88	129.2128	50	56428	7.80473143512115	55560	0.622	653	417	417	0	0	0	0	0	1	0	0	0	0	0	0	0	0	0	0	0	0	0	0	0	0	0	0	0	0	0	0	0	0	0	0	0	0	0	0	0	0
ENSG00000071994	14	404.717948717949	378.562787639711	39	9398	7.57686623681232	2946	0.7	639	474	474	0	0	0	0	0	1	0	0	0	0	0	0	0	0	0	0	0	0	0	0	0	0	0	0	0	1	0	0	0	0	0	0	0	0	0	0	0	0
ENSG00000072042	11	345.722222222222	314.512345679012	36	19014	7.8632738372642	19014	0.506	0	0	0	0	0	0	0	1	1	0	0	0	0	0	0	0	0	0	0	0	0	0	0	0	0	0	0	0	0	0	0	0	0	0	0	0	0	0	0	0	0
ENSG00000072121	11	266.826923076923	194.672707100592	104	89217	7.95672658745043	1062	0.556	0	0	0	0	0	0	0	0	0	0	1	0	1	0	1	0	0	0	0	0	0	0	0	0	0	0	0	1	1	0	0	1	0	0	0	0	0	0	0	0	0
ENSG00000072135	16	239.406779661017	202.606722206263	59	19403	7.7866959020927	19403	0.762	1187	871	871	0	0	0	0	0	0	0	0	0	0	0	0	0	0	0	0	0	0	0	0	0	0	0	0	0	0	0	0	0	0	0	0	0	0	0	0	0	0
ENSG00000072401	3	444.181818181818	460.661157024793	11	35779	6.69560193156971	35779	0.64	575	422	422	0	0	0	1	0	0	0	0	0	0	0	0	0	0	0	0	0	0	0	0	0	0	0	0	0	0	0	0	0	0	0	0	0	0	0	0	0	0
ENSG00000072518	18	283.549019607843	227.537870049981	51	72092	7.7138170300913	72092	0.656	1360	851	851	0	0	0	1	0	0	0	1	0	0	0	0	0	0	0	0	0	0	0	0	0	0	1	0	0	0	0	0	0	0	0	0	0	0	0	0	0	0
ENSG00000072609	27	262.876288659794	234.880858752258	97	134118	7.10393029894658	86581	0.652	337	252	252	0	0	0	1	0	0	0	0	0	0	0	0	0	0	0	0	0	0	0	0	0	0	0	0	0	0	0	0	0	0	0	0	0	0	0	0	0	0
ENSG00000072756	11	249.454545454545	171.636363636364	33	23964	6.75672317125668	22108	0.716	907	625	625	0	0	0	0	0	1	0	0	0	0	0	1	0	0	0	0	0	0	0	0	0	0	0	0	0	0	0	0	0	0	0	0	0	0	0	0	0	0
ENSG00000072803	13	248.450980392157	201.287966166859	51	145325	8.08757592605508	145325	0.634	1078	663	663	0	0	0	1	0	0	0	1	0	0	0	0	0	0	0	0	0	0	0	0	0	0	0	0	0	1	0	0	0	0	0	0	0	0	0	0	0	0
ENSG00000072840	6	362.4	345.142857142857	35	117849	8.63591426016331	103109	0.648	416	329	329	0	0	0	1	0	0	0	0	0	0	0	0	0	0	0	0	0	0	0	0	0	0	0	0	0	0	0	0	0	0	0	0	0	0	0	0	0	0
ENSG00000073008	6	322.478260869565	274.313799621928	23	19753	7.52526234756514	19753	0.634	647	463	463	0	0	0	0	1	0	0	0	1	0	0	0	0	0	0	0	0	0	0	0	0	0	0	0	0	0	0	0	0	0	0	0	0	0	0	0	0	0
ENSG00000073536	7	264.638888888889	245.913580246914	36	13563	7.22451090869064	10969	0.634	522	343	343	0	0	0	0	0	0	0	0	0	0	0	0	0	0	0	0	0	0	0	0	0	0	0	0	0	0	0	0	0	0	0	0	0	0	0	0	0	0
ENSG00000073578	19	247.55223880597	182.031632880374	67	38460	8.73759820630604	38460	0.736	1092	752	752	0	0	0	0	0	0	0	0	0	0	0	0	0	0	0	0	0	0	0	0	0	0	0	0	0	0	0	0	0	0	0	0	0	0	0	0	0	0
ENSG00000073614	12	304.098039215686	248.695117262591	51	109326	8.19790603636304	109326	0.598	822	470	470	0	0	0	1	0	0	0	0	0	0	0	0	0	0	0	0	0	0	0	0	0	0	0	0	0	0	0	0	0	0	0	0	0	0	0	0	0	0
ENSG00000073711	6	339.896551724138	337.215219976219	29	182219	6.75106828361372	182219	0.692	797	488	488	0	0	0	1	0	0	0	0	0	0	0	0	0	0	0	0	0	0	0	0	0	0	0	0	0	0	0	0	0	0	0	0	0	0	0	0	0	0
ENSG00000073756	5	381.148148148148	354.315500685871	27	8637	5.01631663497627	8637	0.58	771	470	470	1	0	0	0	0	0	0	0	0	0	0	0	0	0	0	0	0	0	0	0	0	0	0	0	0	0	0	0	0	0	0	0	0	0	1	0	0	0
ENSG00000073803	16	348.379310344828	323.304399524376	58	206157	7.38721304720016	10139	0.584	339	217	217	0	0	0	0	0	1	0	0	0	0	1	1	1	0	0	0	0	0	0	0	0	0	0	0	0	1	0	0	0	0	0	0	0	0	0	0	0	0
ENSG00000073849	22	317.258620689655	265.176575505351	58	148068	7.01008921395533	148068	0.644	929	595	595	0	0	0	0	0	0	0	0	0	0	0	0	0	0	0	0	0	0	0	0	0	0	0	0	0	0	0	0	0	0	0	0	0	0	0	0	0	0
ENSG00000074054	17	207	171.808510638298	94	311812	8.5059846428432	311812	0.544	1426	856	856	0	0	0	1	0	0	0	0	0	0	0	0	0	0	0	0	0	0	0	0	0	0	0	0	0	1	0	0	0	0	0	0	0	0	0	0	0	0
ENSG00000074071	3	390.571428571429	204.367346938775	7	1266	7.27584610035982	1266	0.74	3643	2379	2379	0	0	0	0	0	0	0	0	0	1	0	0	0	0	0	0	0	0	0	0	0	0	0	0	0	0	1	0	0	0	0	0	0	0	0	0	0	0
ENSG00000074181	6	227.913043478261	128.349716446125	46	41349	8.31502627154253	41349	0.78	1508	950	950	0	0	0	0	0	0	0	0	0	0	0	0	0	0	0	0	0	0	0	0	0	0	0	0	0	0	0	0	0	0	0	0	0	0	0	0	0	0
ENSG00000074201	12	228.171428571429	166.398367346939	35	122870	8.34299228473537	23276	0.56	536	339	339	0	0	0	0	1	1	0	0	0	0	0	0	0	0	0	0	0	0	0	0	0	0	0	0	0	1	0	0	0	0	0	0	0	0	0	0	0	0
ENSG00000074219	10	152.342105263158	117.293628808864	38	21863	7.85196897841331	21863	0.642	349	243	243	0	0	0	0	0	1	0	0	0	0	0	0	0	0	0	0	0	0	0	0	0	0	0	0	0	0	0	0	0	0	0	0	0	0	0	0	0	0
ENSG00000074356	7	328.025641025641	339.32412886259	39	35086	7.8892162639936	34105	0.714	640	479	479	0	0	0	1	1	1	0	0	0	0	0	0	0	0	0	0	0	0	0	0	0	0	0	0	0	0	0	0	0	0	0	0	0	0	0	0	0	0
ENSG00000074416	14	436	503.684210526316	38	134143	6.46932234509709	134141	0.788	778	486	486	0	0	0	1	0	1	0	0	0	0	0	0	0	0	0	0	0	0	0	0	0	0	0	0	0	0	0	0	0	0	0	0	0	0	0	0	0	0
ENSG00000074603	18	281.169491525424	221.773053720195	59	75242	7.88415133170568	71084	0.618	483	343	343	0	0	0	1	0	0	0	0	0	0	0	0	0	0	1	0	0	0	0	0	0	0	0	0	0	0	0	0	0	0	0	0	0	0	0	0	0	0
ENSG00000074621	12	495.975	494.915	40	49630	6.7632511393837	41564	0.656	459	314	314	0	0	0	1	0	0	0	1	0	0	0	0	0	0	0	0	0	0	0	0	0	0	0	0	0	0	0	0	0	0	0	0	0	0	0	0	0	0
ENSG00000074696	11	259.945945945946	189.975164353543	37	47932	8.28269256739748	46256	0.636	855	607	607	0	0	0	0	0	0	0	0	0	0	0	0	0	0	0	0	0	0	0	0	0	0	1	0	0	0	0	0	0	0	0	0	0	0	0	0	0	0
ENSG00000074755	11	220.546218487395	133.681943365582	119	138576	8.67156625175071	138576	0.662	1575	855	855	0	0	0	0	0	0	0	0	0	1	1	1	1	0	0	0	0	0	0	0	0	0	0	0	0	0	0	0	0	0	0	0	0	0	0	0	0	0
ENSG00000074842	4	167.615384615385	109.278106508876	13	28997	7.84906498145114	12826	0.728	601	442	442	0	0	0	0	0	1	0	0	0	0	0	0	0	0	0	0	0	0	0	0	0	0	0	0	0	0	0	0	0	0	0	0	0	0	1	0	0	0
ENSG00000074935	11	248.545454545455	213.801652892562	44	16753	7.3957620754158	716	0.576	504	319	319	0	0	0	1	0	0	0	0	0	0	0	0	0	0	0	0	0	0	0	0	0	0	1	0	0	0	0	0	0	0	0	0	0	0	0	0	0	0
ENSG00000075131	7	230.4	193.44	25	50541	5.42998100583006	37371	0.704	1068	740	740	0	0	0	0	1	1	0	0	1	1	1	0	0	0	0	0	0	0	0	0	0	0	0	0	0	0	0	0	0	0	0	0	0	0	0	0	0	0
ENSG00000075151	18	187.068965517241	119.854934601665	87	370415	8.33011728702768	226879	0.658	721	485	485	0	0	0	0	0	0	0	0	0	0	0	0	0	0	0	0	0	0	0	0	0	0	0	0	0	0	0	0	0	0	0	0	0	0	0	0	0	0
ENSG00000075188	9	145.257142857143	85.0089795918367	35	45936	5.90194246438494	45936	0.63	408	276	276	0	0	0	0	0	1	0	0	0	0	0	1	0	0	0	0	0	0	0	0	0	0	0	0	0	0	0	0	0	0	0	0	0	0	0	0	0	0
ENSG00000075234	7	154.612903225806	95.15296566077	31	26048	7.95082987036489	7325	0.702	521	350	350	0	0	0	0	0	0	0	0	0	0	0	0	0	0	0	0	0	0	0	0	0	0	0	0	0	0	0	0	0	0	0	0	0	0	0	0	0	0
ENSG00000075239	12	202.186046511628	141.308815575987	43	26261	8.11919034484704	26261	0.644	727	462	462	0	0	0	0	0	0	0	0	0	0	0	0	0	0	0	0	0	0	0	0	0	0	0	0	0	0	0	0	0	0	0	0	0	0	0	0	0	0
ENSG00000075303	8	219.694444444444	184.896604938272	36	42790	7.02812434029387	22101	0.696	1393	802	802	0	0	0	1	0	0	0	0	1	0	0	0	0	0	0	0	0	1	0	0	0	0	0	0	0	0	0	0	0	0	0	0	0	0	0	0	0	0
ENSG00000075336	6	328.3	276.72	20	10452	6.9498143617363	10452	0.538	1161	672	672	0	0	0	0	0	0	0	0	0	0	0	0	0	0	0	0	0	0	0	0	0	0	0	0	0	0	0	0	0	0	0	0	0	0	0	0	0	0
ENSG00000075407	5	968.235294117647	1432.65051903114	17	31209	7.68376393971083	1224	0.558	762	486	486	0	0	0	0	0	0	0	0	0	0	0	0	0	0	0	0	0	0	0	0	0	0	0	0	0	0	0	0	0	0	0	0	0	0	0	0	0	0
ENSG00000075413	26	253.207317073171	213.956870910173	82	118440	8.50581328383725	117861	0.704	1491	992	992	0	0	0	0	0	1	0	0	0	0	0	0	0	0	0	0	0	0	0	0	0	0	0	0	0	0	0	0	0	0	0	0	0	0	0	0	0	0
ENSG00000075420	13	294.246153846154	286.101301775148	65	362038	8.53842366194448	94755	0.612	1231	913	913	0	0	0	0	0	1	0	0	0	0	0	0	0	0	0	0	0	0	0	0	0	0	0	0	0	0	0	0	0	0	0	0	0	0	0	0	0	0
ENSG00000075539	21	234.179012345679	171.300563938424	162	282962	7.74144164797848	145905	0.582	1008	651	651	0	0	0	1	0	1	0	0	0	0	0	0	0	0	0	0	0	0	0	0	0	0	0	0	0	1	0	0	0	0	0	0	0	0	0	0	0	0
ENSG00000075568	10	267.138461538462	265.627455621302	65	239590	8.39414440259332	181577	0.722	1211	843	843	0	0	0	0	0	0	0	0	0	0	0	0	0	0	0	0	0	0	0	0	0	0	0	0	0	1	0	0	0	0	0	0	0	0	0	0	0	0
ENSG00000075618	6	443.684210526316	380.094182825485	19	13848	8.69896381152038	13841	0.736	2220	1592	1592	1	0	0	0	0	1	0	0	0	0	0	1	0	0	0	0	0	0	0	0	0	0	0	0	0	0	0	0	0	0	0	0	0	0	0	0	0	0
ENSG00000075643	2	366.222222222222	403.37037037037	18	84639	7.42896666548298	84639	0.69	1754	1156	1156	0	0	0	0	0	0	0	0	0	0	0	0	0	0	0	0	0	0	0	0	0	0	0	0	0	0	0	0	0	0	0	0	0	0	0	0	0	0
ENSG00000075826	16	250.366666666667	202.497777777778	90	43230	7.91624942022478	24244	0.59	592	364	364	0	0	0	1	0	0	0	0	0	0	0	0	0	0	0	0	0	0	0	0	0	0	0	0	0	0	0	0	0	0	0	0	0	0	0	0	0	0
ENSG00000075975	3	311.307692307692	240.473372781065	13	26700	7.68246911553161	26700	0.668	660	441	441	0	0	0	0	0	0	0	0	0	0	0	0	0	0	0	0	0	0	0	0	0	0	0	0	0	0	0	0	0	0	0	0	0	0	0	0	0	0
ENSG00000076003	3	201	121.36	25	36801	7.34284307276749	36801	0.628	866	583	583	0	0	0	0	1	1	0	0	0	0	0	0	0	0	0	0	0	0	0	0	0	0	0	0	0	0	0	0	0	0	0	0	0	0	0	0	0	0
ENSG00000076043	19	218.777777777778	137.97037037037	45	10894	8.10541650726486	10894	0.54	585	401	401	0	0	0	1	0	0	0	0	0	0	0	0	0	0	1	0	0	0	0	0	0	0	1	0	0	0	0	0	0	0	0	0	0	0	0	0	0	0
ENSG00000076067	8	165.46511627907	120.431584640346	43	69033	7.28391642972521	69033	0.484	0	0	0	0	0	0	1	0	0	0	0	0	0	0	1	0	0	0	0	0	0	0	0	0	0	0	0	0	0	0	0	0	0	0	0	0	0	0	0	0	0
ENSG00000076201	7	214.258064516129	176.312174817898	62	32431	8.7639094169382	32425	0.658	1097	730	730	0	0	0	0	0	1	0	1	1	0	1	0	1	0	0	0	0	0	0	0	0	0	0	0	0	0	1	0	0	0	0	0	0	0	0	0	0	0
ENSG00000076242	22	131.849315068493	73.4250328391818	73	72558	7.42190462719205	57587	0.56	1128	680	680	0	0	0	0	0	0	0	0	0	0	1	1	0	0	0	0	0	0	1	0	0	0	0	0	0	0	1	0	1	0	0	0	0	0	0	0	0	0
ENSG00000076321	6	281.76	221.7536	25	71761	7.22909795820872	18888	0.526	418	261	261	0	0	0	1	0	1	0	1	0	0	0	0	0	0	0	0	0	0	0	0	0	0	0	0	0	1	0	0	0	0	0	0	0	0	0	0	0	0
ENSG00000076604	16	217.980392156863	126.758938869665	51	6973	6.83451513039593	6973	0.726	1032	725	725	0	0	0	0	1	2	0	0	0	0	0	1	0	0	0	0	0	0	0	0	0	0	0	0	0	0	0	0	0	0	0	0	0	0	0	0	0	0
ENSG00000076641	4	819.933333333333	1103.60888888889	15	144259	6.17765134608677	144259	0.696	628	423	423	0	0	0	0	0	0	0	0	0	0	0	0	0	0	0	0	0	0	0	0	0	0	0	0	0	0	0	0	0	0	0	0	0	0	0	0	0	0
ENSG00000076685	15	207.953125	212.13671875	64	107117	7.54584729291688	107117	0.724	990	619	619	0	0	0	1	0	1	0	0	0	0	0	0	0	0	0	0	0	0	0	0	0	0	0	0	0	1	0	0	0	0	0	0	0	0	0	0	0	0
ENSG00000076924	5	235.314285714286	156.063673469388	35	10041	8.64660261502867	10041	0.586	502	297	297	0	0	0	0	0	0	0	0	0	0	1	0	0	0	0	0	0	0	0	0	0	0	0	0	0	0	0	0	0	0	0	0	0	0	0	0	0	0
ENSG00000076984	9	330.55	335.235	40	10636	8.08521977026622	10636	0.698	1096	633	633	0	0	0	0	0	1	0	0	0	0	0	1	1	0	0	0	0	0	0	0	0	0	0	0	0	0	0	0	1	0	0	0	0	0	0	0	0	0
ENSG00000077044	13	243.728395061728	223.344307270233	81	117598	8.45391322591149	117594	0.756	0	0	0	0	0	0	0	0	1	0	0	0	0	0	0	0	0	0	0	0	0	0	0	0	0	0	0	0	1	0	0	0	0	0	0	0	0	0	0	0	0
ENSG00000077232	8	442.322580645161	577.270551508845	62	78193	8.68943638455154	78193	0.73	509	372	372	0	0	0	0	0	0	0	1	0	0	0	0	0	0	0	0	0	0	0	0	0	0	0	0	0	0	0	0	0	0	0	0	0	0	0	0	0	0
ENSG00000077235	13	255.92	192.496	75	90359	8.65858837624767	89301	0.686	581	397	397	0	0	0	0	0	1	0	0	0	0	0	1	0	0	1	0	0	0	0	0	0	0	0	0	0	0	0	0	0	0	0	0	0	0	0	0	0	0
ENSG00000077254	18	205.867647058824	167.797577854671	68	63866	8.0673745707464	63866	0.63	807	558	558	0	0	0	1	0	1	0	0	0	0	0	0	0	0	0	0	0	0	0	0	0	0	0	0	0	0	0	0	0	0	0	0	0	0	0	0	0	0
ENSG00000077348	5	173.588235294118	83.1141868512111	17	11106	6.40411635291836	11106	0.558	247	165	165	0	0	0	0	1	1	0	0	0	0	1	0	0	0	0	0	0	0	0	0	0	0	0	0	0	0	1	0	1	0	0	0	0	0	0	0	0	0
ENSG00000077380	28	175.321428571429	110.505102040816	84	61012	8.46936865467972	38673	0.454	789	470	470	0	0	0	1	0	0	0	0	0	0	0	0	0	0	0	0	0	0	0	0	0	0	0	0	0	0	0	0	0	0	0	0	0	0	0	0	0	0
ENSG00000077463	16	259.586956521739	212.581285444234	46	8496	6.44672092382707	8496	0.648	544	368	368	0	0	0	1	0	0	0	0	1	0	0	0	0	0	0	0	0	0	0	0	0	0	0	0	0	0	0	0	0	0	0	0	0	0	0	0	0	0
ENSG00000077585	5	247.823529411765	161.065743944637	17	79334	6.77989914517993	66375	0.812	1140	668	668	0	0	0	0	0	1	0	0	0	0	0	0	0	0	0	0	0	0	0	0	0	0	0	0	0	1	0	0	0	0	0	0	0	0	0	0	0	0
ENSG00000077684	12	424.514285714286	488.824489795918	35	65601	8.30458761182121	65601	0.586	380	230	230	0	0	0	0	0	0	0	0	0	0	0	0	0	0	0	0	0	0	0	0	0	0	0	0	0	0	0	0	0	0	0	0	0	0	0	0	0	0
ENSG00000077809	21	220.555555555556	200.911111111111	90	103033	7.87366728613253	33447	0.656	1488	997	997	0	0	0	2	0	0	0	0	0	0	0	0	0	0	0	0	0	0	0	0	0	0	0	0	0	1	0	0	0	0	0	0	0	0	0	0	0	0
ENSG00000077943	3	220.944444444444	221.287037037037	36	206177	6.57899959826583	206177	0.6	678	511	511	0	0	0	1	0	0	0	0	0	0	0	0	0	0	0	0	0	0	0	0	0	0	0	0	0	0	0	0	0	0	0	0	0	0	0	0	0	0
ENSG00000078018	16	390.410714285714	400.983418367347	56	310061	6.95519147845344	306461	0.736	385	303	303	0	0	0	0	0	0	0	0	0	0	0	0	0	0	0	0	0	0	0	0	0	0	0	0	0	0	0	0	0	0	0	0	0	0	0	0	0	0
ENSG00000078124	16	351.065573770492	421.163128191346	61	165931	6.54511824892575	158901	0.736	328	236	236	0	0	0	0	0	0	0	0	0	0	0	0	0	0	0	0	0	0	0	0	0	0	0	0	0	0	0	0	0	0	0	0	0	0	0	0	0	0
ENSG00000078140	8	454.923076923077	502.254437869822	26	84749	7.90228051065788	84749	0.718	855	549	549	0	0	0	1	0	0	0	0	0	0	0	0	0	0	0	0	0	0	0	0	0	0	0	0	0	0	0	0	0	0	0	0	0	0	0	0	0	0
ENSG00000078142	17	308.076923076923	330.721893491124	65	132624	7.90153399807495	132624	0.49	0	0	0	0	0	0	1	0	1	0	0	0	0	0	0	0	0	0	0	0	0	0	0	0	0	0	0	0	0	0	0	0	0	0	0	0	0	0	0	0	0
ENSG00000078246	8	179.972972972973	135.739956172389	37	63918	8.41003689840268	10712	0.752	661	443	443	0	0	0	0	0	1	0	0	0	0	0	0	0	0	0	0	0	0	0	0	0	0	0	0	0	0	0	0	0	0	0	0	0	0	0	0	0	0
ENSG00000078304	33	319.440860215054	325.43716036536	93	166192	8.51185083596465	166192	0.804	1413	820	820	0	0	0	0	0	0	0	0	0	0	0	0	0	0	0	0	0	0	0	0	0	0	0	0	0	0	0	0	0	0	0	0	0	0	0	0	0	0
ENSG00000078699	11	571.5	685.605263157895	38	159962	8.20218748895498	128472	0.776	812	514	514	0	0	0	0	0	1	0	0	0	0	0	0	0	0	0	0	0	0	0	0	0	0	0	0	0	0	0	0	1	0	0	0	0	0	0	0	0	0
ENSG00000078747	7	185.490566037736	147.510857956568	53	148158	8.13882537455287	148158	0.58	985	623	623	0	0	0	0	0	1	0	0	0	0	0	0	0	0	0	0	0	0	0	0	0	0	0	0	0	0	0	0	0	0	0	0	0	0	0	0	0	0
ENSG00000078804	4	481.4	580.12	10	9150	7.59826086353332	9150	0.726	753	496	496	0	0	0	0	0	0	0	0	0	0	0	0	0	0	0	0	0	0	0	0	0	0	0	0	0	0	0	0	0	0	0	0	0	0	0	0	0	0
ENSG00000078902	14	514.714285714286	529.795918367347	35	35284	8.02539786117472	34002	0.754	1108	804	804	0	0	0	0	0	0	0	0	0	0	0	0	0	0	0	0	0	0	0	0	0	0	0	0	0	0	0	0	0	0	0	0	0	0	0	0	0	0
ENSG00000078967	12	278.857142857143	293.779591836735	35	29699	6.97324489270108	26470	0.692	594	380	380	0	0	0	0	0	0	0	0	1	1	0	0	1	0	0	0	0	0	0	0	0	0	0	0	0	0	1	0	0	0	0	0	0	0	0	0	0	0
ENSG00000079134	18	200.973333333333	180.198755555556	75	53531	7.651188933438	13770	0.624	672	436	436	0	0	0	0	0	0	0	1	0	0	1	1	0	0	0	0	0	1	1	0	0	0	0	0	0	0	0	0	0	0	0	0	0	0	0	0	0	0
ENSG00000079150	8	296.48	194.7296	25	14937	7.8560758881213	12902	0.552	245	167	167	0	0	0	0	1	1	0	0	0	0	1	0	0	0	0	0	0	0	0	0	0	0	0	0	0	0	0	0	0	0	0	0	0	0	0	0	0	0
ENSG00000079257	2	208.125	109.65625	8	26872	7.27541079368382	6280	0.578	0	0	0	0	0	0	0	0	1	0	0	0	0	0	0	0	0	0	0	0	0	0	0	0	0	0	0	0	0	0	0	0	0	0	0	0	0	0	0	0	0
ENSG00000079313	7	227.162162162162	177.659605551497	37	33205	7.95667783589877	33205	0.78	718	427	427	0	0	0	1	0	1	0	0	1	0	0	0	0	0	0	0	0	0	0	0	0	0	0	0	0	0	0	0	0	0	0	0	0	0	0	0	0	0
ENSG00000079332	9	520.615384615385	619.686390532544	26	23235	8.63944190763465	23235	0.714	580	415	415	0	0	0	0	0	0	0	0	0	0	0	0	0	0	0	0	0	1	0	0	0	0	0	0	0	0	0	0	0	0	0	0	0	0	0	0	0	0
ENSG00000079739	5	281.318181818182	178.404958677686	22	66970	8.32320880169517	66970	0.606	976	688	688	0	0	0	0	0	0	0	0	1	0	0	0	0	0	0	0	0	0	0	0	0	0	0	0	0	0	0	0	0	0	0	0	0	0	0	0	0	0
ENSG00000079805	23	333.194805194805	296.900995108787	77	115410	8.66000317212203	112969	0.668	683	498	498	0	0	0	0	0	1	0	0	0	0	0	0	0	0	0	0	0	0	0	0	0	0	0	0	0	1	1	0	0	0	0	0	0	1	1	0	0	0
ENSG00000079950	4	785.045454545455	1290.81404958678	22	67332	8.33567823063536	51485	0.566	551	406	406	0	0	0	1	0	1	0	0	0	0	0	0	0	0	0	0	0	0	0	0	0	0	0	0	0	2	0	0	0	0	0	0	0	0	0	0	0	0
ENSG00000079974	15	330.148936170213	324.119511090991	47	16163	7.86404629713569	16158	0.692	545	407	407	0	0	0	0	0	0	0	0	0	0	0	0	0	0	0	0	0	0	0	0	0	0	0	0	0	0	0	0	0	0	0	0	0	0	0	0	0	0
ENSG00000080189	14	218.395833333333	188.776909722222	48	14877	8.18170971044841	14877	0.692	426	310	310	0	0	0	1	1	1	0	1	0	0	0	0	0	0	0	0	0	0	0	0	0	0	0	0	0	0	1	0	1	0	0	0	0	0	0	0	0	0
ENSG00000080298	11	379.970588235294	433.709342560554	34	307708	7.18864734831286	195688	0.642	930	618	618	0	0	0	1	0	0	0	1	0	0	0	0	0	0	0	0	0	0	0	0	0	0	0	0	0	0	0	0	0	0	0	0	0	0	0	0	0	0
ENSG00000080345	14	325.844155844156	331.017709563164	77	98131	8.4197753948228	65506	0.57	1015	639	639	0	0	0	0	1	1	0	1	1	0	0	0	0	0	0	0	0	0	0	0	0	0	0	0	0	0	0	0	0	0	0	0	0	0	0	0	0	0
ENSG00000080371	4	486.0625	612.8671875	16	36046	8.22175203135152	36046	0.648	863	560	560	0	0	0	0	0	0	0	1	0	0	1	0	0	0	1	0	0	0	0	0	0	0	0	0	0	0	1	0	0	0	0	0	0	0	0	0	0	0
ENSG00000080608	4	137.5	66.8076923076923	26	123773	7.55486643690563	40078	0.546	343	213	213	0	0	0	0	0	0	0	0	0	0	1	1	1	0	0	0	0	0	0	0	0	0	0	0	0	0	0	0	0	0	0	0	0	0	0	0	0	0
ENSG00000080802	12	412.526315789474	404.806094182825	38	148329	7.34846176910808	148329	0.622	742	434	434	0	0	0	0	0	0	0	0	0	0	0	0	0	0	0	0	0	0	0	0	0	0	0	0	0	0	1	0	1	0	0	0	0	0	0	0	0	0
ENSG00000080815	27	259.346666666667	228.467555555556	75	87274	7.90286208551299	37227	0.63	849	570	570	0	0	0	1	0	0	0	0	1	0	0	0	0	0	0	0	0	0	0	0	0	0	0	0	0	0	0	0	0	0	0	0	0	0	0	0	0	0
ENSG00000080819	5	299.736842105263	247.534626038781	19	72592	7.01094175954156	14282	0.632	787	567	567	0	0	0	0	0	0	0	0	0	0	0	0	0	0	0	0	0	1	0	0	0	0	0	0	0	0	0	0	0	0	0	0	0	0	0	0	0	0
ENSG00000080822	32	267.383561643836	212.601238506286	73	25155	8.37005699018395	7593	0.572	302	229	229	0	0	0	0	0	0	0	0	0	0	0	0	0	0	0	0	0	0	1	0	0	0	0	0	0	0	0	0	0	0	0	0	0	0	0	0	0	0
ENSG00000080823	41	267.666666666667	193.59649122807	114	80701	7.20023914224655	76360	0.576	602	387	387	0	0	0	0	0	0	0	0	0	0	0	0	0	0	0	0	0	0	0	0	0	0	0	0	0	0	0	0	0	0	0	0	0	0	0	0	0	0
ENSG00000081014	7	330.571428571429	312.938775510204	49	97229	6.78108397583717	41478	0.666	1012	625	625	0	0	0	0	0	0	0	0	0	0	0	0	0	0	0	0	0	1	0	0	0	0	0	0	0	1	0	0	0	0	0	0	0	0	0	0	0	0
ENSG00000081019	3	631.75	671.75	16	50645	7.74174287701836	50645	0.596	927	623	623	0	0	0	0	1	1	0	0	0	0	0	0	0	0	0	0	0	0	0	0	0	0	0	0	0	0	0	0	0	0	0	0	0	0	0	0	0	0
ENSG00000081026	6	393.121212121212	379.652892561983	33	295175	7.09281797136914	291686	0.724	1490	928	928	0	0	0	1	0	0	0	0	0	0	0	0	0	0	1	0	0	0	0	0	0	0	0	0	0	0	0	0	0	0	0	0	0	0	0	0	0	0
ENSG00000081177	14	319.093023255814	261.017847485127	43	50848	7.19238986812179	50848	0.554	646	435	435	0	0	0	0	0	0	0	0	1	1	0	1	0	0	0	0	1	0	0	0	0	0	0	0	0	0	0	0	0	0	0	0	0	0	0	0	0	0
ENSG00000081181	4	195.473684210526	113.484764542936	19	31923	5.06583851626715	31923	0.682	680	460	460	0	0	0	1	0	1	0	0	0	0	1	1	1	0	0	0	0	0	0	0	0	0	0	0	0	0	0	0	0	0	0	0	0	0	0	0	0	0
ENSG00000081386	4	575.181818181818	734.148760330579	11	22265	6.72460305179972	15063	0.526	447	291	291	0	0	0	1	0	0	0	0	1	0	1	0	0	0	0	0	0	0	0	0	0	0	0	0	0	0	0	0	0	0	0	0	0	0	0	0	0	0
ENSG00000081665	12	514.666666666667	496.172839506173	27	35913	7.16376969312105	35913	0.542	0	0	0	0	0	0	0	0	0	0	0	0	0	0	0	0	0	0	0	0	0	0	0	0	0	0	0	0	0	0	0	0	0	0	0	0	0	0	0	0	0
ENSG00000081692	5	581.5625	544.21875	16	4987	6.32012955254242	4223	0.74	788	585	585	0	0	0	1	1	1	0	0	0	0	0	0	0	0	0	0	0	0	0	0	0	0	0	0	0	0	0	0	0	0	0	0	0	0	0	0	0	0
ENSG00000081721	5	215.421052631579	115.645429362881	19	7481	6.76420591124166	7481	0.598	662	449	449	0	0	0	0	0	0	0	0	0	0	0	0	0	0	0	0	0	0	0	0	0	0	0	0	0	0	0	0	0	0	0	0	0	0	0	0	0	0
ENSG00000081760	14	411.383333333333	457.326111111111	60	77949	7.21367117986189	77942	0.734	639	419	419	0	0	0	1	1	0	0	0	0	0	0	0	0	0	0	0	0	0	0	0	0	0	0	0	0	0	0	0	0	0	0	0	0	0	0	0	0	0
ENSG00000081791	7	319.642857142857	312.295918367347	28	18240	8.53488650252481	18240	0.666	515	350	350	0	0	0	0	0	0	0	1	0	1	1	0	0	0	0	0	0	0	0	0	0	0	0	0	0	1	0	0	0	0	0	0	0	0	0	0	0	0
ENSG00000081818	1	3621	0	1	3621	6.20811086911598	3621	0.482	0	0	0	0	0	0	0	0	0	0	0	0	0	0	0	0	0	0	0	0	0	0	0	0	0	0	0	0	0	0	0	0	0	0	0	0	0	0	0	0	0
ENSG00000081923	6	230.568181818182	207.345041322314	44	156676	5.75440083837614	102013	0.762	2207	1406	1406	0	0	0	0	0	1	0	1	1	0	0	0	0	0	0	0	0	0	0	0	0	0	0	0	0	0	0	0	0	0	0	0	0	0	0	0	0	0
ENSG00000082068	7	231.644444444444	200.196543209877	45	374224	7.31380719428219	374224	0.554	390	262	262	0	0	0	0	0	0	0	0	0	0	0	0	0	0	0	0	0	0	0	0	0	0	0	0	0	0	0	0	0	0	0	0	0	0	0	0	0	0
ENSG00000082212	5	208	153.142857142857	28	69273	7.17608023606229	69273	0.742	848	543	543	0	0	0	0	0	0	0	0	0	0	0	0	0	0	0	0	0	0	0	0	0	0	0	0	0	0	0	0	0	0	0	0	0	0	0	0	0	0
ENSG00000082213	11	362.761904761905	360.281179138322	42	22793	6.46242228673926	22782	0.612	427	269	269	1	0	0	0	0	0	0	0	0	0	0	0	0	0	0	0	0	0	0	0	0	0	0	0	0	0	0	0	0	0	0	0	0	0	0	0	0	0
ENSG00000082512	8	558.3125	681.48828125	32	48332	7.50668817374582	38895	0.59	485	304	304	0	0	0	1	0	0	0	0	0	0	0	0	0	0	0	0	0	0	0	0	0	0	0	0	0	0	1	0	0	0	0	0	0	0	0	0	0	0
ENSG00000082515	7	311.217391304348	358.049149338374	23	28342	6.65548629078263	28342	0.528	0	0	0	0	0	0	0	0	1	0	0	0	1	0	0	0	0	0	0	0	0	0	0	0	0	0	0	0	0	0	0	0	0	0	0	0	0	0	0	0	0
ENSG00000082516	3	197.787878787879	88.7346189164371	33	50794	7.35057000578202	50794	0.658	471	330	330	0	0	0	0	0	1	0	0	0	0	0	0	0	0	0	0	0	0	0	0	0	0	0	0	0	0	0	0	0	0	0	0	0	0	0	0	0	0
ENSG00000082701	4	484	593.263157894737	19	273095	7.68552772743823	273095	0.702	1874	1171	1171	0	0	0	0	0	0	0	0	0	0	0	0	0	0	0	0	0	0	0	0	0	0	0	0	0	0	0	0	0	0	0	0	0	0	0	0	0	0
ENSG00000083093	6	266.315789473684	242.850415512465	38	38144	6.35481671598245	38141	0.654	531	355	355	0	0	0	0	0	0	0	0	0	0	0	0	0	0	0	0	0	0	0	0	0	0	0	0	0	0	0	0	0	0	0	0	0	0	0	0	0	0
ENSG00000083097	8	226.316455696203	179.229610639321	79	103685	8.03607365296102	100743	0.582	419	296	296	0	0	0	0	0	0	0	0	0	0	0	0	0	0	0	0	0	0	0	0	0	0	0	0	1	0	0	0	0	0	0	0	0	0	0	0	0	0
ENSG00000083099	10	532.111111111111	570.625514403292	27	70610	7.1824186987353	6530	0.604	397	264	264	0	0	0	0	0	0	0	0	0	0	0	0	0	0	0	0	0	0	0	0	0	0	0	0	0	0	0	0	0	0	0	0	0	0	0	0	0	0
ENSG00000083123	7	303.037037037037	341.327846364883	27	239624	7.39578778375386	63227	0.662	567	392	392	0	0	0	0	0	1	0	0	0	0	0	0	0	0	0	0	0	0	0	0	0	0	0	0	0	0	0	0	0	0	0	0	0	0	0	0	0	0
ENSG00000083168	8	478.428571428571	485.459183673469	28	122512	8.53988539843863	3054	0.77	1208	631	631	0	0	0	0	0	1	0	0	0	0	0	0	0	0	0	0	0	0	0	0	0	0	0	0	0	0	1	0	0	0	0	0	0	0	0	0	0	0
ENSG00000083223	8	238	193.433962264151	53	66722	7.27791330280456	66722	0.706	897	552	552	0	0	0	0	1	1	0	0	0	0	0	0	0	0	0	0	0	0	1	0	0	0	0	0	0	0	0	0	0	0	0	0	0	0	0	0	0	0
ENSG00000083290	11	204.537313432836	189.33214524393	67	97108	7.90928252111914	97107	0.758	1202	868	868	0	0	0	0	0	0	0	0	0	0	0	0	0	0	0	0	0	0	0	0	0	0	0	0	0	0	0	0	0	0	0	0	0	0	0	0	0	0
ENSG00000083520	6	313.266666666667	300.361481481481	45	26695	7.90219475036929	23053	0.58	909	555	555	0	0	0	0	0	0	0	0	0	0	0	0	0	0	0	0	0	0	0	0	0	0	0	0	0	0	0	0	0	0	0	0	0	0	0	0	0	0
ENSG00000083535	6	154.857142857143	61.3714285714286	35	234395	7.17424133686935	234395	0.586	909	555	555	0	0	0	0	0	0	0	0	0	0	0	0	0	0	0	0	0	0	0	0	0	0	0	0	0	0	0	0	0	0	0	0	0	0	0	0	0	0
ENSG00000083635	1	349.2	366.92	10	50235	6.15630262448261	50235	0.622	714	464	464	0	0	0	0	0	0	0	0	0	0	1	1	1	0	0	0	0	0	0	0	0	0	1	0	0	0	1	0	0	0	0	0	0	0	0	0	0	0
ENSG00000083642	9	276	268.676923076923	65	191594	7.97965767156019	191594	0.678	629	441	441	0	0	0	0	0	0	0	0	1	0	0	0	0	0	0	0	0	0	0	0	0	0	0	0	0	0	0	0	0	0	0	0	0	0	0	0	0	0
ENSG00000083720	8	210.388888888889	187.737654320988	36	140455	7.27890688322159	140455	0.668	1213	804	804	0	0	0	0	0	0	0	0	0	1	0	1	0	0	0	0	0	0	0	0	0	0	0	0	0	0	0	0	0	0	0	0	0	0	0	0	0	0
ENSG00000083799	17	387.786885245902	393.933888739586	61	59886	8.05415062261057	8148	0.726	1004	611	611	0	0	0	0	0	1	0	0	0	0	0	0	0	0	0	0	0	0	0	0	0	0	0	0	0	0	0	0	0	0	0	0	0	0	0	0	0	0
ENSG00000083812	4	1125.11111111111	779.012345679012	9	6523	6.46836606729839	6523	0.698	749	515	515	0	0	0	0	0	0	0	0	0	0	0	0	0	0	0	0	0	0	0	0	0	0	0	0	0	0	0	0	0	0	0	0	0	0	0	0	0	0
ENSG00000083817	1	640.25	747.875	4	7362	5.52519421533468	7362	0.618	723	470	470	0	0	0	1	0	0	0	0	0	0	0	0	0	0	0	0	0	0	0	0	0	0	0	0	0	0	0	0	0	0	0	0	0	0	0	0	0	0
ENSG00000083844	6	424.5625	370.46875	16	21857	5.85972955873618	21857	0.618	729	494	494	0	0	0	0	0	0	0	0	0	0	0	0	0	0	0	0	0	0	0	0	0	0	0	0	0	0	0	0	0	0	0	0	0	0	0	0	0	0
ENSG00000083857	11	423.418181818182	394.850909090909	55	138940	8.07722035783181	18360	0.746	3934	2305	2305	0	0	0	0	0	0	0	0	0	0	0	1	0	0	0	0	0	0	0	0	0	0	0	0	0	0	0	0	0	0	0	0	0	0	0	0	0	0
ENSG00000083937	5	272.105263157895	186.17728531856	19	28278	7.80846459505254	26644	0.632	970	575	575	0	0	0	1	0	1	0	0	0	0	0	0	0	0	0	0	0	0	0	0	0	0	0	0	0	1	0	0	0	0	0	0	0	0	0	0	0	0
ENSG00000084073	4	244.777777777778	182.962962962963	18	36078	7.5464327178286	36078	0.626	214	144	144	0	0	0	0	0	0	0	0	1	0	0	0	0	0	0	0	0	1	0	0	0	0	0	0	0	1	0	0	0	0	0	0	0	0	0	0	0	0
ENSG00000084090	6	346.208333333333	357.913194444444	24	23967	8.24146729377679	15750	0.706	973	701	701	0	0	0	0	0	0	0	0	0	0	0	0	0	0	0	0	0	0	0	0	0	0	0	0	0	0	1	0	0	0	0	0	0	0	0	0	0	0
ENSG00000084093	4	737.333333333333	906.055555555556	12	27936	7.59326441346878	27936	0.73	1735	1150	1150	0	0	0	1	0	1	0	0	0	0	0	0	0	0	0	0	0	0	0	0	0	0	0	0	0	0	0	0	0	1	0	0	0	0	0	0	0	0
ENSG00000084463	5	193.04347826087	110.672967863894	23	17065	8.41378155764396	17065	0.518	480	290	290	0	0	0	1	0	0	0	0	0	0	1	0	0	0	0	0	0	0	0	0	0	0	0	0	0	0	0	0	0	0	0	0	0	0	0	0	0	0
ENSG00000084652	2	442	491.666666666667	12	18600	8.74112404541822	18600	0.646	660	486	486	0	0	0	1	0	1	0	0	0	0	0	0	0	0	1	0	0	0	0	0	0	0	0	0	0	0	0	0	0	0	0	0	0	0	0	0	0	0
ENSG00000084733	4	336.1875	354.65625	16	103348	8.35949573713518	101241	0.7	1266	856	856	0	0	0	0	0	1	0	1	0	0	0	0	0	0	0	0	0	0	0	0	0	0	0	0	0	0	0	0	0	0	0	0	0	0	0	0	0	0
ENSG00000084764	9	246.791666666667	153.486111111111	24	56585	8.20870434444535	56585	0.7	591	368	368	0	0	0	0	0	0	0	0	0	0	0	0	0	0	0	0	0	0	0	0	0	0	0	0	0	0	0	0	0	0	0	0	0	0	0	0	0	0
ENSG00000084774	11	172.041095890411	73.3109401388628	73	26554	8.41431343462106	26554	0.632	658	458	458	0	0	0	0	0	0	0	0	0	0	0	0	0	0	0	0	0	0	0	0	0	0	0	0	0	0	0	0	1	0	0	0	0	0	0	0	0	0
ENSG00000085365	8	583.448275862069	766.083234244947	29	120224	7.60024053698216	120224	0.676	1080	745	745	0	0	0	0	0	1	0	1	0	0	0	0	0	0	0	0	0	0	0	0	0	0	0	0	1	0	0	0	0	0	0	0	0	0	0	0	0	0
ENSG00000085377	2	235.125	157.953125	16	125520	7.47761538326906	125520	0.792	776	501	501	0	0	0	1	0	0	0	0	0	0	0	0	0	0	0	0	0	0	0	0	0	0	0	0	0	0	0	0	0	0	0	0	0	0	0	0	0	0
ENSG00000085433	9	250.787878787879	175.107438016529	33	72015	7.01422384384637	72011	0.704	1177	725	725	0	0	0	0	0	1	0	0	0	0	0	0	0	0	0	0	0	0	0	0	0	0	0	0	0	0	0	0	0	0	0	0	0	0	0	0	0	0
ENSG00000085449	6	269.384615384615	259.526627218935	26	89672	8.06797676489922	70041	0.602	1296	931	931	0	0	0	0	0	1	0	0	0	0	0	0	0	0	0	0	0	0	0	0	0	0	0	0	0	0	0	0	0	0	0	0	0	0	0	0	0	0
ENSG00000085465	4	205.761904761905	134.662131519274	21	13464	6.38728678893791	13464	0.51	0	0	0	0	0	0	0	0	0	0	0	0	0	0	0	0	0	0	0	0	0	0	0	0	0	0	0	0	0	0	0	0	0	0	0	0	0	0	0	0	0
ENSG00000085511	16	192.341772151899	115.110078513059	79	125659	8.02221324974525	125659	0.772	1187	794	794	0	0	0	0	0	0	0	0	0	0	0	0	0	0	0	0	0	0	0	0	0	0	0	0	0	0	0	0	0	0	0	0	0	0	0	0	0	0
ENSG00000085662	14	200.136363636364	133.471074380165	44	16935	8.30040009220579	10227	0.544	948	652	652	0	0	0	0	0	0	0	0	0	0	0	0	0	0	0	0	0	0	0	0	0	0	0	0	0	0	0	0	0	0	0	0	0	0	0	0	0	0
ENSG00000085760	12	171.829268292683	69.377751338489	41	32753	6.95522129528758	5701	0.516	492	302	302	0	0	0	1	1	1	0	0	0	1	0	0	0	0	1	0	0	0	0	0	0	0	0	0	0	0	0	0	0	0	0	0	0	0	0	0	0	0
ENSG00000085832	10	181.413793103448	149.400713436385	58	165066	8.46255076168825	165066	0.708	669	393	393	0	0	0	0	0	1	0	0	0	0	0	0	0	0	0	0	0	0	0	0	0	0	0	0	0	0	0	0	0	0	0	0	0	0	0	0	0	0
ENSG00000085871	6	209.652173913043	157.398865784499	23	74978	6.52728846187118	38486	0.522	0	0	0	0	0	0	0	1	1	0	0	0	0	0	0	0	0	0	0	0	0	0	0	0	0	0	0	0	0	0	0	0	0	0	0	0	0	0	0	0	0
ENSG00000085872	7	281.820512820513	212.656147271532	39	24642	7.96543483047233	24642	0.714	1227	832	832	0	0	0	0	0	1	0	0	0	0	0	0	0	0	0	0	0	0	0	0	0	0	0	0	0	0	0	0	0	0	0	0	0	0	0	0	0	0
ENSG00000085982	17	214.172839506173	182.841030330742	81	91263	8.34248861185871	91257	0.556	565	369	369	0	0	0	0	0	1	0	0	0	0	0	0	0	0	0	0	0	0	0	0	0	0	0	0	0	0	0	0	0	0	0	0	0	0	0	0	0	0
ENSG00000086065	3	277.75	250.291666666667	12	17038	7.90738866265521	16598	0.64	1337	833	833	0	0	0	1	1	1	0	0	0	0	0	0	0	0	1	0	0	0	0	0	0	0	0	0	0	0	0	0	0	0	0	0	0	0	0	0	0	0
ENSG00000086102	6	219.052631578947	194.454293628809	38	80647	8.14672266252243	80647	0.574	685	433	433	0	0	0	0	0	0	0	1	0	0	1	1	1	0	0	1	0	0	0	0	0	0	0	0	0	1	1	0	1	0	0	0	0	0	1	1	0	0
ENSG00000086189	5	187.931034482759	148.58501783591	29	16686	7.34432866940576	11762	0.61	527	372	372	0	0	0	0	1	1	0	0	0	0	1	0	0	0	0	0	0	0	0	0	0	0	0	0	0	0	0	0	0	0	0	0	0	0	0	0	0	0
ENSG00000086232	11	230.4	161.235555555556	45	36981	8.454212512189	36981	0.626	533	342	342	0	0	0	1	0	0	0	0	0	0	0	0	0	0	0	0	0	0	0	0	0	0	0	0	0	1	0	0	0	0	0	0	0	0	0	0	0	0
ENSG00000086504	10	256.259259259259	223.437585733882	27	3144	7.40479901046053	3144	0.65	247	164	164	0	0	0	0	0	0	0	0	0	0	0	0	0	0	0	0	0	0	0	0	0	0	0	0	0	0	1	0	0	0	0	0	0	0	0	0	0	0
ENSG00000086544	2	360.636363636364	358.314049586777	11	23758	7.37111575795975	23758	0.75	564	372	372	0	0	0	0	0	0	0	0	0	0	0	0	0	0	0	0	0	0	0	0	0	0	0	0	0	0	0	0	0	0	0	0	0	0	0	0	0	0
ENSG00000086589	9	206.432432432432	163.110299488678	37	10314	8.0221479326826	10314	0.538	572	381	381	0	0	0	0	1	1	0	0	0	0	1	1	1	0	0	0	0	0	0	0	0	0	0	0	0	0	0	0	0	0	0	0	0	0	0	0	0	0
ENSG00000086619	4	264.230769230769	273.065088757396	26	66465	7.20788396540685	46035	0.726	1097	759	759	0	0	0	0	0	1	0	0	1	0	0	0	0	0	0	0	0	0	0	0	0	0	0	0	0	0	0	0	0	0	0	0	0	0	0	0	0	0
ENSG00000086666	21	226.48	193.9488	50	78826	7.79048295022827	78826	0.654	0	0	0	0	0	0	1	0	2	0	0	0	0	0	0	0	0	0	0	0	0	0	0	0	0	0	0	0	0	0	0	0	0	0	0	0	0	0	0	0	0
ENSG00000086827	3	190.541666666667	75.8506944444444	24	40625	6.78234242286434	40625	0.546	358	228	228	0	0	0	0	0	0	0	0	0	0	1	1	1	0	0	0	0	0	0	0	0	0	0	0	0	0	0	0	0	0	0	0	0	0	0	0	0	0
ENSG00000086848	17	223.728813559322	155.611031312841	59	89387	7.47334175863798	85298	0.504	339	213	213	0	0	0	0	0	0	0	0	0	0	0	0	0	0	0	0	0	0	0	0	0	0	0	0	0	0	0	0	0	0	0	0	0	0	0	0	0	0
ENSG00000087076	4	151.941176470588	100.982698961938	17	23662	7.77078561416932	23662	0.654	0	0	0	0	0	0	0	0	0	0	0	0	0	0	0	0	0	0	0	0	0	0	0	0	0	0	0	0	0	0	0	0	0	0	0	0	0	0	0	0	0
ENSG00000087088	13	196.363636363636	135.98347107438	33	6984	6.97570436701237	6890	0.658	567	304	304	0	0	0	0	0	1	0	0	0	0	0	0	0	0	0	0	0	0	0	0	0	0	0	0	0	0	1	0	1	0	0	0	0	0	0	0	0	0
ENSG00000087095	6	311.615384615385	263.023668639053	26	154645	6.7217832017255	6588	0.652	547	307	307	0	0	0	1	0	0	0	0	0	0	0	0	0	0	0	0	0	0	0	0	0	1	0	0	0	0	0	0	0	0	0	0	0	0	0	0	0	0
ENSG00000087157	16	210.406779661017	130.540074691181	59	46475	7.42940779989106	45915	0.71	758	542	542	0	0	0	0	0	0	0	0	1	0	0	0	0	0	0	0	0	0	0	0	0	0	0	0	0	0	0	0	0	0	0	0	0	0	0	0	0	0
ENSG00000087253	8	392.794117647059	431.401384083045	34	77673	7.57629415699248	77673	0.576	354	248	248	0	0	0	0	0	1	0	0	0	0	0	0	0	0	0	0	0	0	0	0	0	0	0	0	0	0	0	0	0	0	0	0	0	0	0	0	0	0
ENSG00000087263	11	230.276595744681	192.667270258035	47	27611	7.31099426176205	27611	0.61	909	573	573	0	0	0	1	0	0	0	0	0	0	0	0	0	0	0	0	0	0	0	0	0	0	0	0	0	0	0	0	0	0	0	0	0	0	0	0	0	0
ENSG00000087266	30	395.453488372093	413.065981611682	86	48076	7.86603530483812	30427	0.77	381	212	212	0	0	0	0	0	0	0	0	0	0	0	0	0	0	0	0	0	0	0	0	0	0	0	0	0	0	1	0	0	0	0	0	0	0	0	0	0	0
ENSG00000087269	5	196.806451612903	96.060353798127	31	25453	7.80214905177674	25453	0.714	1555	972	972	0	0	0	0	0	1	0	0	0	0	0	0	0	0	0	0	0	0	0	0	0	0	0	0	0	0	1	0	0	0	0	0	0	0	0	0	0	0
ENSG00000087301	4	188.71875	117.35546875	32	121933	7.23806479039794	113264	0.674	1176	775	775	0	0	0	0	0	0	0	0	0	0	0	0	0	0	0	0	0	0	0	0	0	0	0	0	0	0	0	0	0	0	0	0	0	0	0	0	0	0
ENSG00000087302	7	186.652173913043	119.837429111531	23	15228	8.44023202715205	15222	0.554	465	336	336	0	0	0	1	0	0	0	0	0	0	0	0	0	0	0	0	0	1	0	0	0	0	0	0	0	0	0	0	0	0	0	0	0	0	0	0	0	0
ENSG00000087303	8	208.266666666667	95.7096296296296	45	64192	8.26681241920864	64192	0.684	2141	1400	1400	0	0	0	0	0	0	0	0	0	0	0	0	0	0	0	0	0	0	0	0	0	0	0	0	0	0	0	0	0	0	0	0	0	0	0	0	0	0
ENSG00000087338	4	243.038461538462	240.062130177515	26	51755	7.06937229579128	51755	0.654	984	674	674	0	0	0	0	0	0	0	1	1	0	0	0	0	0	0	0	0	0	0	0	0	0	0	0	0	0	0	0	0	0	0	0	0	0	0	0	0	0
ENSG00000087470	30	216.448979591837	162.523948354852	98	66353	8.26463663499679	66353	0.602	848	550	550	0	0	0	1	0	1	0	0	0	0	0	0	0	0	0	0	0	0	0	0	0	0	0	0	0	0	0	0	0	0	0	0	0	0	0	0	0	0
ENSG00000087495	10	269.733333333333	217.64	30	270203	6.41070918548535	270203	0.796	567	396	396	0	0	0	0	0	0	0	0	0	0	0	0	0	0	0	0	0	0	0	0	0	0	0	0	0	0	0	0	0	0	0	0	0	0	0	0	0	0
ENSG00000087502	11	205.641025641026	214.773175542406	39	43838	7.21153208789635	24762	0.502	218	112	112	0	0	0	0	0	0	0	0	0	0	0	0	0	0	0	0	0	0	0	0	0	0	0	0	0	0	0	0	0	0	0	0	0	0	0	0	0	0
ENSG00000087884	11	135.392857142857	49.3494897959184	28	97324	6.0553535974914	97324	0.636	1076	731	731	0	0	0	0	1	1	0	0	0	0	0	0	0	0	0	0	0	0	0	0	0	0	0	0	0	0	0	0	0	0	0	0	0	0	0	0	0	0
ENSG00000088035	7	235.029411764706	188.159169550173	34	70973	6.48534416687393	70973	0.732	712	501	501	0	0	0	0	0	1	0	0	1	0	0	0	0	0	0	0	0	0	0	0	0	0	0	0	0	0	0	0	0	0	0	0	0	0	0	0	0	0
ENSG00000088038	10	268.140350877193	212.527546937519	57	17976	8.34477864231533	17976	0.668	1254	873	873	0	0	0	0	1	1	0	0	1	0	1	0	0	0	0	0	0	0	0	0	0	1	0	0	0	0	0	0	0	0	0	0	0	0	0	0	0	0
ENSG00000088205	6	354.029411764706	364.930795847751	34	17730	8.21201766433544	17730	0.552	515	314	314	0	0	0	1	0	0	0	0	0	1	1	1	0	0	0	0	0	0	0	0	0	0	0	0	0	0	1	0	1	0	0	0	0	0	0	0	0	0
ENSG00000088256	7	387.826086956522	393.78449905482	23	29595	8.47058375723985	29595	0.836	0	0	0	0	0	0	0	0	0	0	0	0	0	0	0	0	0	0	0	0	0	0	0	0	0	0	0	0	0	0	0	0	0	0	0	0	0	0	0	0	0
ENSG00000088298	5	196.033333333333	114.648888888889	30	162762	6.79945101430486	160101	0.682	324	242	242	0	0	0	0	0	1	0	0	0	0	0	1	0	0	0	0	0	0	0	0	0	0	0	0	0	0	0	0	0	0	0	0	0	0	0	0	0	0
ENSG00000088387	16	152.863636363636	87.0669421487603	110	293139	8.14239716550882	164575	0.836	1894	1135	1135	0	0	0	0	0	0	0	0	0	0	0	0	0	0	0	0	0	0	0	0	0	0	0	0	0	0	0	0	0	0	0	0	0	0	0	0	0	0
ENSG00000088451	3	162.428571428571	123.414965986395	21	22204	6.54478111846582	22204	0.59	384	249	249	0	0	0	0	0	0	0	0	0	0	0	0	0	0	0	0	0	0	0	0	0	0	0	0	0	0	0	0	0	0	0	0	0	0	0	0	0	0
ENSG00000088682	16	220.34	165.4232	50	13851	7.45198242366282	6880	0.702	671	475	475	0	0	0	1	0	0	0	0	1	0	0	0	0	0	0	0	0	0	0	0	0	0	0	0	0	0	0	0	0	0	0	0	0	0	0	0	0	0
ENSG00000088756	17	338.534482758621	382.700951248514	58	185999	6.99394122754734	182438	0.712	344	261	261	0	0	0	1	0	1	0	0	0	0	0	0	0	0	0	0	0	0	0	0	0	0	0	0	0	0	0	0	0	0	0	0	0	0	0	0	0	0
ENSG00000088766	7	292.423076923077	275.926035502959	26	33964	7.5563820301443	33964	0.696	898	652	652	0	0	0	0	0	1	0	0	0	0	0	0	0	0	0	0	0	0	0	0	0	0	0	0	0	0	0	0	0	0	0	0	0	0	0	0	0	0
ENSG00000088808	18	271.657534246575	187.119159316945	73	113839	7.94093701739662	113839	0.808	1829	1202	1202	0	0	0	1	0	0	0	0	0	0	0	0	0	0	0	0	0	0	0	0	0	0	0	0	0	0	0	0	0	0	0	0	0	0	0	0	0	0
ENSG00000088812	2	295.58064516129	283.952133194589	31	180083	8.0971981031505	180083	0.734	940	527	527	0	0	0	1	0	0	0	0	0	0	0	0	0	0	0	0	0	0	0	0	0	0	0	0	0	0	0	0	0	0	0	0	0	0	0	0	0	0
ENSG00000088854	3	199.327272727273	180.825785123967	55	158322	8.16281221409378	158322	0.786	936	571	571	0	0	0	1	0	0	0	0	0	0	0	0	0	0	0	0	0	0	0	0	0	0	0	0	0	0	0	0	0	0	0	0	0	0	0	0	0	0
ENSG00000088881	11	167.518518518519	117.786008230453	54	67230	8.55632303956104	67224	0.854	1794	1028	1028	0	0	0	0	0	1	0	0	0	0	0	0	0	0	0	0	0	0	0	0	0	0	0	0	0	0	0	0	0	0	0	0	0	0	0	0	0	0
ENSG00000088882	1	170.785714285714	60.1530612244898	14	6569	7.82052250029059	6569	0.724	519	397	397	1	0	0	0	0	0	0	0	0	0	0	0	0	0	0	0	0	0	0	0	0	0	0	0	0	0	0	0	0	0	0	0	0	0	0	0	0	0
ENSG00000088888	3	435.066666666667	386.622222222222	15	21794	7.68476028271661	19436	0.708	806	577	577	0	0	0	2	0	0	0	0	0	0	0	0	0	0	0	0	0	0	0	0	0	0	0	0	0	0	0	0	0	0	0	0	0	0	0	0	0	0
ENSG00000088899	3	1032.44444444444	847.037037037037	9	10930	8.02935960246303	10930	0.752	1374	934	934	0	0	0	0	0	0	0	0	0	0	0	1	1	0	0	0	0	0	0	0	0	0	0	0	0	0	0	0	0	0	0	0	0	0	0	0	0	0
ENSG00000088930	3	120.314285714286	48.909387755102	35	86522	8.4745595134661	86522	0.704	810	574	574	0	0	0	1	0	0	0	0	0	0	1	1	0	0	0	0	0	1	0	0	0	0	0	0	0	0	0	0	0	0	0	0	0	1	1	1	0	0
ENSG00000088970	13	201.979166666667	165.0078125	48	120637	8.20684352968025	120633	0.676	319	235	235	0	0	0	0	0	0	0	0	0	0	0	0	0	0	0	0	0	0	0	0	0	0	0	0	0	1	0	0	0	0	0	0	0	0	0	0	0	0
ENSG00000089006	19	282.806451612903	258.712799167534	62	27383	8.65682044043537	27383	0.62	1166	732	732	0	0	0	0	1	2	0	0	0	0	1	1	1	0	0	0	0	0	0	0	0	0	0	0	0	0	0	0	0	0	0	0	0	0	0	0	0	0
ENSG00000089048	1	229.714285714286	176.408163265306	14	70564	7.14221055257572	70564	0.588	743	445	445	0	0	0	1	1	0	0	0	0	0	0	0	1	0	0	0	0	0	0	0	0	0	0	0	0	0	1	0	1	0	0	0	0	0	0	0	0	0
ENSG00000089050	3	500.545454545455	578.97520661157	11	10704	6.82516889225318	10704	0.554	233	156	156	0	0	0	1	0	0	0	0	0	0	0	0	0	0	0	0	0	0	0	0	0	0	0	0	0	0	0	0	0	0	0	0	0	0	0	0	0	0
ENSG00000089063	9	263	188.2	20	13264	8.47481216861112	13264	0.674	785	507	507	0	0	0	0	0	1	0	0	0	0	0	0	0	0	0	0	0	0	0	0	0	0	0	0	0	0	0	0	0	0	0	0	0	0	0	0	0	0
ENSG00000089123	9	155.738095238095	117.515873015873	42	372879	6.43527417054829	249549	0.618	485	332	332	0	0	0	1	1	1	0	0	1	0	0	0	0	0	0	0	0	0	0	0	0	0	0	0	0	0	0	0	0	0	0	0	0	0	0	0	0	0
ENSG00000089127	11	302.642857142857	135.709183673469	28	25409	5.95971980327178	13127	0.384	0	0	0	0	0	0	0	0	0	0	0	0	0	0	0	0	0	0	0	0	0	1	0	0	0	0	0	0	0	0	0	0	0	0	0	0	0	0	0	0	0
ENSG00000089159	20	282.859375	237.802734375	64	55325	8.44534095392191	55325	0.754	565	419	419	0	0	0	1	0	0	0	0	0	0	0	0	0	0	0	0	0	0	0	0	0	0	0	0	0	0	0	0	0	0	0	0	0	0	0	0	0	0
ENSG00000089177	5	228.18	214.4768	50	301330	7.42105610779954	301330	0.672	424	287	287	0	0	0	0	0	0	0	0	1	0	0	0	0	0	0	0	0	0	0	0	0	0	0	0	0	0	0	0	0	0	0	0	0	0	0	0	0	0
ENSG00000089195	5	269.58064516129	217.86680541103	31	13302	6.6337522303747	12704	0.64	661	420	420	0	0	0	0	0	0	0	0	0	0	0	0	0	0	0	0	0	0	0	0	0	0	0	0	0	0	0	0	0	0	0	0	0	0	0	0	0	0
ENSG00000089199	3	510.454545454545	453.305785123967	11	13932	6.97335475711997	13932	0.672	539	389	389	0	0	0	0	0	0	0	0	0	0	0	0	0	0	0	0	0	0	0	0	0	0	0	0	0	0	0	0	0	1	0	0	0	0	0	0	0	0
ENSG00000089234	4	281.44	243.7792	25	43841	7.13537603801843	43841	0.668	813	516	516	0	0	0	0	0	0	0	0	0	0	0	0	0	0	0	0	0	0	0	0	0	0	0	0	0	0	0	0	0	0	0	0	0	0	0	0	0	0
ENSG00000089248	5	497.166666666667	363.527777777778	12	10136	8.46085825974156	10136	0.658	951	642	642	0	0	0	1	0	0	0	0	0	0	0	0	0	0	0	0	0	1	0	0	0	0	0	0	0	1	1	0	1	0	0	0	0	0	0	0	0	0
ENSG00000089327	13	168.093023255814	121.744726879394	43	15154	6.59509173238612	5270	0.676	450	314	314	0	0	0	0	0	0	0	0	0	0	0	0	0	0	0	0	0	0	0	0	0	0	0	0	0	0	0	0	0	0	0	0	0	0	0	0	0	0
ENSG00000089335	13	590.939393939394	638.2681359045	33	8759	8.08950798478958	5411	0.64	834	535	535	0	0	0	1	1	1	0	0	0	0	0	0	0	0	0	0	0	0	0	0	0	0	0	0	0	1	0	0	0	0	0	0	0	1	1	0	0	0
ENSG00000089486	14	373.114285714286	356.119183673469	35	28154	8.12053629711755	27408	0.624	1054	709	709	0	0	0	0	1	1	0	0	1	0	0	1	0	0	0	0	0	0	0	0	0	0	0	0	0	0	0	0	0	0	0	0	0	0	0	0	0	0
ENSG00000089692	4	338.777777777778	130.703703703704	18	5944	7.45069277534202	5944	0.656	0	0	0	0	0	0	0	0	0	0	0	0	0	0	0	0	0	0	0	0	0	0	0	0	0	0	0	0	0	0	0	0	0	0	0	0	0	1	0	0	0
ENSG00000089818	9	332.606060606061	327.07621671258	33	15561	7.89360708673228	15561	0.564	331	202	202	0	0	0	0	1	1	0	0	0	0	1	0	2	0	0	0	0	0	0	1	0	0	1	0	0	0	0	0	0	0	0	0	0	1	1	1	0	1
ENSG00000089876	4	317.117647058824	200.740484429066	17	60100	7.38407317727186	29308	0.758	1289	820	820	0	0	0	0	0	0	0	0	0	0	0	0	0	0	0	0	0	0	0	0	0	0	0	0	0	0	0	0	0	0	0	0	0	0	0	0	0	0
ENSG00000089902	5	536.095238095238	680.458049886621	21	137916	7.72430753955875	137916	0.76	2118	1237	1237	0	0	0	0	0	1	0	0	0	0	0	0	0	0	0	0	0	0	0	0	0	0	0	0	0	1	0	0	0	0	0	0	0	0	0	0	0	0
ENSG00000089916	13	560.58	718.9744	50	102427	8.11569667770445	50092	0.672	314	223	223	0	0	0	1	0	0	0	0	0	0	0	1	1	0	0	0	0	0	1	0	0	0	0	0	0	0	0	0	0	0	0	0	0	0	0	0	0	0
ENSG00000090013	4	231.916666666667	103.888888888889	12	18052	7.628567347773	18052	0.682	1917	1167	1167	0	0	0	1	1	1	0	0	0	0	0	0	0	0	0	0	0	0	0	0	0	0	0	0	0	0	0	0	0	0	0	0	0	1	1	0	0	0
ENSG00000090054	7	149.857142857143	92.1714285714286	35	83386	7.83968388854481	56206	0.604	510	328	328	0	0	0	0	0	0	0	0	0	0	0	0	0	0	0	0	0	0	0	0	0	0	0	0	0	1	0	0	0	0	0	0	0	0	0	0	0	0
ENSG00000090104	6	406	327.294117647059	17	4305	6.15394101036899	4305	0.396	0	0	0	1	0	0	0	0	0	0	0	0	0	0	0	0	0	0	0	0	0	0	0	0	0	0	0	1	0	0	0	0	0	0	0	0	0	0	0	0	0
ENSG00000090316	21	375.593220338983	363.535191037058	59	50297	8.393292159585	50287	0.704	1081	703	703	0	0	0	0	0	0	0	0	0	0	1	1	0	0	0	0	0	0	0	0	0	0	0	0	0	0	0	0	0	0	0	0	0	0	0	0	0	0
ENSG00000090432	1	609	680.5	4	8712	7.4261217863625	8712	0.652	467	317	317	0	0	0	1	0	0	0	0	0	0	1	0	0	0	0	0	0	0	0	0	0	0	0	0	0	1	0	0	0	0	0	0	0	0	0	0	0	0
ENSG00000090470	3	436.25	394.5625	8	16458	7.58055456321902	16458	0.568	941	587	587	0	0	0	0	0	0	0	0	0	0	1	1	0	0	0	0	0	0	0	0	0	0	0	0	0	0	0	0	0	0	0	0	0	0	0	0	0	0
ENSG00000090554	13	140.47619047619	88.0612244897959	42	12025	6.71439166015713	12025	0.666	0	0	0	0	0	0	0	0	0	0	0	1	0	0	0	0	0	0	0	0	0	0	0	0	0	0	0	0	0	0	0	0	0	0	0	0	0	0	0	0	0
ENSG00000090565	12	321.642857142857	300.105442176871	42	97393	8.59703777027747	97393	0.738	1893	1136	1136	0	0	0	0	0	0	0	0	0	0	0	0	0	0	0	0	0	1	0	0	0	0	0	0	0	0	0	0	0	0	0	0	0	0	0	0	0	0
ENSG00000090581	9	180.763157894737	138.059556786704	38	11429	7.87490312731544	11429	0.786	1014	740	740	0	0	0	1	0	0	0	0	0	0	0	0	0	0	0	0	0	0	0	0	0	0	0	0	0	0	1	0	0	0	0	0	0	0	0	0	0	0
ENSG00000090615	8	426.05	432.185	40	59950	8.72615923414293	6587	0.696	1196	794	794	0	0	0	1	0	0	0	0	0	0	0	0	0	0	0	0	0	0	0	0	0	0	0	0	0	0	0	0	0	0	0	0	0	0	0	0	0	0
ENSG00000090674	10	191.953488372093	93.895078420768	43	11384	7.06434715958861	11384	0.714	554	391	391	0	0	0	0	0	2	0	0	0	0	0	0	0	0	0	0	0	0	0	0	0	0	0	0	0	0	0	0	0	0	0	0	0	0	1	0	0	0
ENSG00000090861	7	165.125	70.53125	40	37249	8.64517540826535	37249	0.624	362	259	259	0	0	0	1	0	0	0	0	0	0	0	1	1	1	0	0	0	0	0	0	0	0	1	0	0	0	0	0	0	0	0	0	0	0	0	1	0	0
ENSG00000090971	5	326	260	13	2565	7.08567306599823	2565	0.714	4339	2894	2894	0	0	0	0	0	0	0	0	0	0	0	1	0	0	0	0	0	0	0	0	0	0	0	0	0	0	0	0	0	0	0	0	0	0	0	0	0	0
ENSG00000090989	8	219.090909090909	132.227272727273	44	51419	7.80526793060084	51398	0.534	524	339	339	0	0	0	0	0	0	0	0	0	0	0	0	0	0	0	0	0	0	0	0	0	0	0	0	0	0	1	0	0	0	0	0	0	0	0	0	0	0
ENSG00000091009	3	286.576923076923	234.976331360947	26	135702	7.63570314925346	135702	0.634	786	503	503	0	0	0	0	1	1	0	0	0	0	0	0	0	0	0	0	0	1	1	0	0	0	1	0	0	1	0	0	0	0	0	0	0	0	0	0	0	0
ENSG00000091039	17	287.723076923077	285.126153846154	65	208013	7.70722457792998	208010	0.678	1123	761	761	0	0	0	1	0	0	0	0	0	0	1	0	0	0	0	0	0	1	0	0	0	0	0	0	0	0	1	0	0	0	0	0	0	0	0	0	0	0
ENSG00000091127	6	196.65625	134.83984375	32	82607	6.43124835338285	82607	0.674	907	632	632	0	0	0	1	0	0	0	0	0	0	0	0	0	0	0	0	0	0	0	0	0	0	0	0	0	0	1	0	1	0	0	0	0	0	0	0	0	0
ENSG00000091140	14	198.107142857143	131.457908163265	56	40761	7.71082346483331	30234	0.496	503	342	342	0	0	0	0	0	0	0	1	0	0	1	1	0	0	0	0	0	1	0	0	0	0	0	0	0	0	0	0	0	0	0	0	0	0	0	0	0	0
ENSG00000091157	12	304.086206896552	283.80677764566	58	380255	6.92862363003526	375971	0.596	329	207	207	0	0	0	1	0	1	0	0	1	0	0	0	0	0	0	0	0	0	0	0	0	0	0	0	0	0	0	0	0	0	0	0	0	1	1	1	0	0
ENSG00000091483	3	170.8	57.2533333333333	15	22159	7.49096494581011	22159	0.592	639	472	472	0	0	0	1	0	0	0	0	0	0	0	0	0	0	0	0	0	0	0	0	0	0	0	0	0	1	0	0	0	0	0	0	0	0	0	0	0	0
ENSG00000091640	8	225.12	161.6032	25	8647	7.55935883910562	8645	0.634	1521	938	938	0	0	0	1	0	0	0	1	0	0	0	0	0	0	0	0	0	0	0	0	0	0	0	0	0	0	0	0	0	0	0	0	0	0	0	0	0	0
ENSG00000091732	11	176.111111111111	81.7086419753087	45	33166	6.6104938097947	33166	0.524	366	226	226	0	0	0	0	0	0	0	0	0	0	0	0	0	0	0	0	0	0	0	0	0	0	0	0	0	0	0	0	0	0	0	0	0	0	0	0	0	0
ENSG00000091879	4	776.6875	795.9921875	16	63759	5.60291474551465	63759	0.436	0	0	0	0	0	0	0	0	0	0	0	0	0	0	0	0	0	0	0	0	0	0	0	0	0	0	0	0	0	0	0	0	0	0	0	0	0	0	0	0	0
ENSG00000092010	10	134.926829268293	90.9173111243308	41	2810	8.69995332263136	2810	0.742	678	513	513	0	0	0	0	0	0	0	0	1	0	0	0	0	0	0	0	0	0	0	0	0	0	0	0	0	0	0	0	0	0	0	0	0	0	0	0	0	0
ENSG00000092036	22	201.578947368421	114.912280701754	57	10934	8.05656353379789	9561	0.636	475	332	332	0	0	0	0	0	1	0	0	0	0	0	0	0	0	0	0	0	0	0	0	0	0	0	0	0	0	0	0	0	0	0	0	0	0	1	1	0	0
ENSG00000092051	4	686.357142857143	413.65306122449	14	10766	7.49963743927403	10766	0.624	0	0	0	0	0	0	0	0	0	0	0	0	0	0	0	0	0	0	0	0	0	0	0	0	0	0	0	0	0	0	0	0	0	0	0	0	0	0	0	0	0
ENSG00000092096	9	329.162162162162	210.579985390796	37	6607	8.18847060504203	6607	0.594	1019	727	727	0	0	0	0	0	0	0	0	0	0	0	0	0	0	0	0	0	0	0	0	0	0	0	0	0	0	0	0	0	0	0	0	0	0	0	0	0	0
ENSG00000092108	26	129.728155339806	77.5599962296164	103	113701	7.73565033854531	113701	0.502	0	0	0	0	0	0	0	0	0	0	0	0	0	1	1	1	0	1	0	0	0	0	1	0	0	0	0	0	0	0	0	0	0	0	0	0	1	1	0	0	0
ENSG00000092140	15	290	288.421052631579	57	60941	7.01544482280669	60941	0.596	679	423	423	0	0	0	1	0	0	0	0	0	0	0	0	1	0	0	0	0	0	0	0	0	0	0	0	0	1	0	0	0	0	0	0	0	0	0	0	0	0
ENSG00000092330	16	321.391304347826	213.232514177694	46	3032	7.80100901916236	3032	0.626	663	441	441	0	0	0	1	1	1	0	0	0	0	0	0	0	0	0	0	0	0	0	0	0	0	0	0	0	0	0	0	0	0	0	0	0	0	0	0	0	0
ENSG00000092421	16	340.803278688525	368.949744692287	61	131319	7.59435910855511	131319	0.618	2395	1478	1478	0	0	0	1	0	0	0	0	0	0	0	0	0	0	0	0	0	0	0	0	0	0	0	0	0	0	0	0	0	0	0	0	0	0	0	0	0	0
ENSG00000092439	9	202.428571428571	149.420408163265	70	134343	8.19733543281265	126521	0.672	856	556	556	0	0	0	1	1	0	0	0	0	0	0	0	0	0	0	0	0	0	0	0	0	0	0	0	0	0	1	0	1	0	0	0	0	0	1	0	0	0
ENSG00000092820	4	225.807692307692	180.150887573964	26	53672	8.67575262388751	53665	0.748	1694	1169	1169	0	0	0	0	0	1	0	0	0	0	0	0	0	0	0	0	0	0	0	0	0	0	0	0	0	0	0	0	0	0	0	0	0	0	0	0	0	0
ENSG00000092978	5	461.55	571.535	20	204091	6.43035636779196	204091	0.534	210	131	131	0	0	0	0	1	1	0	0	0	0	0	0	0	0	0	0	0	0	0	0	0	0	0	0	0	0	0	0	0	0	0	0	0	0	0	0	0	0
ENSG00000093010	11	316.379310344828	233.281807372176	29	28369	8.66914609755276	28369	0.674	372	258	258	0	0	0	1	0	0	0	0	0	0	0	0	0	0	0	0	0	0	0	0	0	0	0	0	0	0	0	0	0	0	0	0	0	0	0	0	0	0
ENSG00000094880	9	177.933333333333	126.648888888889	45	25694	7.35778247286792	25694	0.546	0	0	0	0	0	0	0	0	0	0	0	0	0	0	0	0	0	1	0	0	0	0	0	0	0	0	0	0	0	0	0	0	0	0	0	0	0	0	0	0	0
ENSG00000094963	8	387.466666666667	359.746666666667	30	27476	5.77798257423139	26023	0.394	0	0	0	0	0	0	0	0	0	0	0	0	0	0	0	0	0	0	0	0	0	0	0	0	0	0	0	0	0	0	0	0	0	0	0	0	0	0	0	0	0
ENSG00000095015	2	466.260869565217	493.190926275992	23	80579	7.30518284114769	80579	0.788	2184	1396	1396	0	0	0	1	0	0	0	0	0	0	0	0	0	0	0	0	0	0	0	0	0	0	0	0	0	0	0	0	0	0	0	0	0	0	0	0	0	0
ENSG00000095059	22	162.405797101449	87.612686410418	69	6186	8.0796917918072	6182	0.572	508	316	316	0	0	0	1	0	0	0	0	0	0	0	0	0	0	0	0	0	0	0	0	0	0	0	0	0	1	0	0	0	0	0	0	0	1	1	1	0	0
ENSG00000095209	5	338.6875	341.328125	16	82069	6.56276422534603	11210	0.64	785	523	523	0	0	0	1	0	0	0	0	0	0	0	0	0	0	0	0	0	0	0	0	0	0	0	0	0	0	0	0	0	0	0	0	0	0	0	0	0	0
ENSG00000095261	8	250.615384615385	185.639053254438	26	27489	7.5210595230823	26932	0.646	542	358	358	0	0	0	0	0	1	0	0	0	0	1	1	0	0	0	0	0	1	0	0	0	0	0	0	0	0	0	0	0	0	0	0	0	1	0	0	0	0
ENSG00000095319	11	144.546511627907	79.1092482422931	86	59398	8.00679030448018	59398	0.714	1211	805	805	0	0	0	0	0	0	0	0	0	0	0	0	0	0	0	0	0	0	0	0	0	0	0	0	0	0	1	0	0	0	0	0	0	0	0	0	0	0
ENSG00000095380	6	350.136363636364	286.690082644628	22	26337	6.82437319921032	26337	0.708	639	360	360	0	0	0	1	0	0	0	0	0	0	0	0	0	0	0	0	0	0	0	0	0	0	0	0	0	1	0	0	0	0	0	0	0	0	0	0	0	0
ENSG00000095397	5	370.227272727273	295.309917355372	22	103371	8.20970601730277	27130	0.734	1626	1098	1098	0	0	0	0	0	1	0	0	0	0	0	0	0	0	0	0	0	0	0	0	0	0	0	0	0	0	0	0	0	0	0	0	0	0	0	0	0	0
ENSG00000095485	9	203.369565217391	165.665406427221	46	35383	7.25608139600091	35383	0.508	391	228	228	0	0	0	1	0	0	0	0	0	0	1	1	0	0	0	0	0	0	0	0	0	0	0	0	0	0	0	0	0	0	0	0	0	0	0	0	0	0
ENSG00000095539	11	306.444444444444	258.893827160494	45	16354	7.4653512925252	11403	0.706	411	290	290	0	0	0	0	0	0	0	0	0	0	0	0	0	0	0	0	0	0	0	0	0	0	0	0	0	0	0	0	0	0	0	0	0	0	0	0	0	0
ENSG00000095574	4	451.615384615385	533.289940828402	13	18012	7.8920179941366	18012	0.672	1139	730	730	0	0	0	0	1	1	0	0	0	0	0	0	0	0	0	0	0	0	0	0	0	0	0	0	0	0	0	0	0	1	0	0	0	0	0	0	0	0
ENSG00000095637	22	281.884615384615	306.98717948718	78	249644	7.54462848695332	249642	0.748	1059	610	610	0	0	0	1	0	0	0	0	0	0	0	0	0	0	0	0	0	0	0	0	0	0	0	0	0	0	0	0	0	0	0	0	0	0	0	0	0	0
ENSG00000095739	2	752.2	349.04	5	5598	8.42539926724002	5598	0.774	1562	1078	1078	0	0	0	1	0	0	0	0	0	0	0	0	0	0	0	0	0	0	0	0	0	0	0	0	0	0	0	0	0	0	0	0	0	0	0	0	0	0
ENSG00000095906	17	274.392156862745	236.442906574394	51	6291	7.83985923277711	6291	0.672	1847	1234	1234	0	0	0	1	0	1	0	0	0	0	0	0	0	0	0	0	0	0	0	0	0	0	0	0	0	0	0	0	0	0	0	0	0	0	0	0	0	0
ENSG00000096070	14	585.948717948718	582.485207100592	39	36047	8.18955359458354	36047	0.8	1073	642	642	0	0	0	0	0	1	0	0	0	0	0	0	0	0	0	0	0	0	0	0	0	0	0	0	0	1	0	0	0	0	0	0	0	0	0	0	0	0
ENSG00000096080	3	222	166.888888888889	9	16489	6.07240668844026	16489	0.582	347	222	222	0	0	0	0	0	0	0	0	0	0	0	0	0	0	0	0	0	0	0	0	0	0	0	0	0	1	0	0	0	0	0	0	0	0	0	0	0	0
ENSG00000096092	1	198.4	152.24	5	15480	6.87764318033668	15480	0.634	274	192	192	0	0	0	0	1	1	0	0	1	0	0	0	0	0	0	0	0	0	0	0	0	0	0	0	0	0	0	0	0	0	0	0	0	0	0	0	0	0
ENSG00000096093	6	454.666666666667	484.4	30	102787	7.72283970130176	72193	0.652	504	334	334	0	0	0	0	0	0	0	1	0	0	0	0	0	0	0	0	0	1	0	0	0	0	0	0	0	0	0	0	0	0	0	0	0	0	0	0	0	0
ENSG00000096401	1	401.4375	427.3203125	16	62902	8.00296640483653	62902	0.478	622	377	377	0	0	0	1	0	1	0	0	0	0	1	0	1	0	0	0	0	0	0	0	0	0	0	0	0	0	0	0	0	0	0	0	0	0	1	0	0	0
ENSG00000096654	2	695.375	892.0625	8	22376	6.09543126837566	22376	0.584	452	256	256	0	0	0	1	1	1	0	1	0	0	1	1	0	0	0	0	0	0	0	0	0	0	0	0	0	0	0	0	0	0	0	0	0	0	0	0	0	0
ENSG00000096696	3	498.322580645161	569.013527575442	31	45143	6.322654256117	45143	0.76	1954	1325	1325	0	0	0	1	0	0	0	0	0	0	0	0	0	0	0	0	0	0	0	0	0	0	0	0	0	0	0	0	0	0	0	0	0	0	0	0	0	0
ENSG00000096717	6	457.272727272727	466.148760330579	22	33721	7.72737970395938	33721	0.724	1009	642	642	0	0	0	0	0	0	0	0	0	0	0	0	0	0	0	0	0	0	0	0	0	0	0	0	0	1	1	0	1	0	0	0	0	0	0	0	0	0
ENSG00000097033	4	420.052631578947	491.041551246537	19	43609	8.25379205065643	43609	0.646	1140	751	751	0	0	0	0	0	0	0	0	1	0	0	0	0	0	0	0	0	0	0	0	0	0	0	0	0	0	0	0	0	0	0	0	0	0	0	0	0	0
ENSG00000099139	5	327.45652173913	318.513232514178	46	471696	8.00225661787882	471696	0.632	1517	953	953	0	0	0	0	0	0	0	0	0	0	0	0	0	0	0	0	0	0	0	0	0	0	0	0	0	0	0	0	0	0	0	0	0	0	0	0	0	0
ENSG00000099194	1	893.666666666667	1069.11111111111	6	17711	8.25069687995517	17711	0.67	1540	1003	1003	0	0	0	0	1	1	0	1	0	0	0	0	0	0	0	0	0	0	0	0	0	0	0	0	0	0	0	0	0	0	0	0	0	0	0	0	0	0
ENSG00000099203	7	234.952380952381	107.746031746032	21	3881	7.1774286848804	3506	0.58	900	556	556	0	0	0	0	0	0	0	1	0	0	0	0	0	0	0	0	0	1	0	0	0	0	0	0	0	0	0	0	0	0	0	0	0	0	0	0	0	0
ENSG00000099246	7	372.16	438.3488	25	37947	8.21674365510111	37947	0.622	715	496	496	0	0	0	1	0	0	0	0	0	0	0	0	0	0	0	0	0	0	0	0	0	0	1	0	0	0	0	0	0	0	0	0	0	0	0	0	0	0
ENSG00000099256	3	202.769230769231	194.532544378698	13	103998	7.11104153143719	103998	0.738	790	522	522	0	0	0	0	1	1	1	0	0	0	0	0	0	0	0	0	0	0	0	0	0	0	0	0	0	0	0	0	0	0	0	0	0	0	0	0	0	0
ENSG00000099260	4	720.0625	708.4609375	16	48599	7.49489595243406	48599	0.476	0	0	0	0	0	0	0	0	0	0	0	0	0	0	0	0	0	0	0	0	0	0	0	0	0	0	0	0	0	0	0	0	0	0	0	0	1	1	1	0	0
ENSG00000099284	2	204.454545454545	106.479338842975	11	59485	6.96011019056793	59485	0.642	1375	881	881	0	0	0	0	0	0	0	0	0	0	0	0	0	0	0	0	0	0	0	0	0	0	0	0	0	0	0	0	0	0	0	0	0	0	0	0	0	0
ENSG00000099290	8	144.295774647887	80.1630628843483	71	65622	6.6459916859725	65619	0.696	871	611	611	0	0	0	0	0	0	0	0	0	0	0	0	0	0	0	0	0	0	0	0	0	0	0	0	0	0	1	0	0	0	0	0	0	0	0	0	0	0
ENSG00000099308	5	180.541666666667	124.520833333333	48	53900	7.46940215328154	53900	0.682	0	0	0	0	0	0	0	0	0	0	0	0	0	0	0	0	0	0	0	0	0	0	0	0	0	0	0	0	0	0	0	0	0	0	0	0	0	0	0	0	0
ENSG00000099330	15	222.840909090909	136.692148760331	44	3016	6.60820930718912	3016	0.606	962	671	671	0	0	0	0	0	1	0	0	0	0	0	1	0	0	0	0	0	0	0	0	0	0	0	0	0	0	0	0	0	0	0	0	0	0	0	1	0	0
ENSG00000099331	19	225.642105263158	189.159667590028	95	138756	8.37260158459275	137514	0.744	1190	726	726	0	0	0	0	0	0	0	1	0	0	0	0	0	0	0	0	0	0	0	0	0	0	0	0	0	0	0	0	0	0	0	0	0	0	0	0	0	0
ENSG00000099337	2	628.6	484.96	5	9177	6.82401187812535	9177	0.67	573	412	412	0	0	0	0	0	0	0	0	0	0	0	0	0	0	0	0	0	1	0	0	0	0	0	0	0	0	0	0	0	0	0	0	0	0	0	0	0	0
ENSG00000099377	5	358.555555555556	342.197530864197	18	3955	6.4580512189747	3955	0.66	0	0	0	0	0	0	1	0	1	0	0	1	0	0	0	0	0	0	0	0	0	0	0	0	0	0	0	0	0	0	0	0	0	0	0	0	0	0	0	0	0
ENSG00000099624	8	341.722222222222	281.487654320988	18	3076	8.11918558786067	3075	0.686	950	549	549	0	0	0	0	0	0	0	0	0	0	0	0	0	0	0	0	0	0	0	0	0	0	0	0	0	0	0	0	0	0	0	0	0	0	0	0	0	0
ENSG00000099785	9	238.565217391304	129.270321361059	23	25748	6.65638792537645	25735	0.732	221	166	166	0	0	0	1	0	0	0	0	1	0	0	0	0	0	0	0	0	0	0	0	0	0	0	0	0	0	0	0	0	0	0	0	0	0	0	0	0	0
ENSG00000099795	2	177.2	8.64	5	5985	7.63542428578228	5985	0.628	337	229	229	0	0	0	0	0	1	0	0	1	1	0	1	0	0	0	0	0	0	0	0	0	0	0	0	0	0	0	0	0	0	0	0	0	0	0	0	0	0
ENSG00000099804	9	221.375	144.604166666667	24	10384	7.746039590607	10379	0.824	1782	1235	1235	0	0	0	0	0	1	0	0	0	0	0	0	0	0	0	0	0	0	0	0	0	0	0	0	0	0	0	0	0	0	0	0	0	0	0	0	0	0
ENSG00000099810	12	317.095238095238	303.539682539683	42	129105	7.5527947225893	64536	0.534	457	286	286	0	0	0	1	0	1	0	0	0	0	0	0	0	0	1	0	0	0	0	0	0	0	0	0	0	0	0	0	0	0	0	0	0	0	0	0	0	0
ENSG00000099814	5	457.939393939394	477.120293847567	33	31491	7.56907061468986	31463	0.824	1672	1097	1097	0	0	0	0	0	0	0	0	0	0	0	0	0	0	0	0	0	0	0	0	0	0	0	0	0	0	0	0	0	0	0	0	0	0	0	0	0	0
ENSG00000099860	7	344.764705882353	241.051903114187	17	2138	8.23819366399132	517	0.596	2218	1322	1322	1	0	0	1	0	0	0	0	0	0	0	0	0	0	0	0	0	0	0	0	0	0	0	0	0	1	0	0	0	0	0	0	0	1	1	1	0	0
ENSG00000099899	20	246.833333333333	163.454545454545	66	5527	7.71445608535958	5518	0.732	1355	898	898	0	0	0	0	0	0	0	0	0	0	0	0	0	0	0	0	0	0	0	0	0	0	0	0	0	0	0	0	0	0	0	0	0	0	0	0	0	0
ENSG00000099910	14	258.733333333333	162.100740740741	45	66643	7.65214796293886	54365	0.74	810	558	558	0	0	0	1	0	1	0	0	0	0	0	0	0	0	0	0	0	0	0	0	0	0	0	0	0	0	0	0	0	0	0	0	0	0	0	0	0	0
ENSG00000099940	3	575.5	618.8	10	32236	7.27949568586105	32236	0.746	984	655	655	0	0	0	0	0	0	0	0	0	0	0	0	1	0	0	0	0	0	0	0	0	0	0	0	0	0	1	0	1	0	0	0	0	0	0	0	0	0
ENSG00000099942	2	1149.33333333333	963.222222222222	6	36324	8.43938374074758	36324	0.706	1253	837	837	0	0	0	0	1	1	1	0	1	1	0	0	0	0	0	0	0	0	0	0	0	0	1	0	0	0	0	0	0	0	0	0	0	0	0	0	0	0
ENSG00000099956	7	212.55	108.315	20	47554	8.41753828604296	16460	0.662	600	377	377	0	0	0	0	0	1	0	0	0	0	0	0	0	0	0	0	0	0	0	0	0	0	0	0	0	0	0	0	0	0	0	0	0	0	0	0	0	0
ENSG00000099992	10	410.055555555556	402.864197530864	36	35057	7.64977285572635	35057	0.722	646	417	417	0	0	0	1	0	1	0	0	0	0	0	0	0	0	0	0	0	0	0	0	0	0	0	0	0	0	0	0	0	0	0	0	0	0	0	0	0	0
ENSG00000100014	7	394.40625	438.810546875	32	146923	8.40563598339082	146922	0.716	895	594	594	0	0	0	1	0	1	0	0	0	0	0	0	0	0	0	0	0	0	0	0	0	0	0	0	0	0	0	0	0	0	0	0	0	0	0	0	0	0
ENSG00000100030	4	825.933333333333	1188.67555555556	15	113182	8.60893419319142	98642	0.732	1312	722	722	0	0	0	0	0	1	0	0	0	0	0	0	0	0	0	0	0	0	0	0	0	0	0	0	1	0	1	0	0	0	0	0	0	0	0	0	0	0
ENSG00000100034	10	500.275862068966	547.560047562426	29	33417	7.71652749864023	33417	0.706	848	582	582	0	0	0	1	0	1	0	0	1	0	0	0	0	0	0	0	0	0	0	0	0	0	0	0	0	0	0	0	0	0	0	0	0	0	0	0	0	0
ENSG00000100038	18	247.746666666667	198.834844444444	75	25817	7.74162694791585	25817	0.588	385	271	271	0	0	0	1	0	0	0	0	0	0	0	0	0	0	0	0	0	0	0	0	0	0	0	0	0	0	0	0	0	0	0	0	0	0	0	0	0	0
ENSG00000100056	4	366.25	377.145833333333	24	14406	7.0408603947571	14406	0.586	305	203	203	0	0	0	0	0	0	0	0	0	0	1	0	0	0	0	0	0	0	0	0	0	0	0	0	0	1	0	0	0	0	0	0	0	0	0	0	0	0
ENSG00000100058	6	527.8	561.706666666667	15	72750	6.80960699705805	13574	0.598	0	0	0	0	0	0	0	0	0	0	0	0	0	0	0	0	0	0	0	0	0	0	0	0	0	0	0	0	0	0	0	0	0	0	0	0	0	0	0	0	0
ENSG00000100075	5	195.615384615385	134.284023668639	26	3249	8.17907552028858	3249	0.79	1755	1241	1241	0	0	0	1	0	0	0	0	0	0	0	0	0	0	0	0	0	0	0	0	0	0	0	0	0	0	0	0	0	0	0	0	0	0	0	0	0	0
ENSG00000100083	25	229.698630136986	200.606117470445	73	25091	8.6663176237484	9647	0.528	828	563	563	0	0	0	0	0	0	0	0	0	0	1	0	0	0	0	0	0	0	0	0	0	0	0	0	0	1	0	0	0	0	0	0	0	0	0	0	0	0
ENSG00000100084	6	144.204545454545	76.896694214876	44	117004	6.51290745209842	116644	0.698	759	514	514	0	0	0	0	0	0	0	0	1	0	0	1	0	0	0	0	0	0	0	0	0	0	0	0	0	0	0	0	0	0	0	0	0	0	0	0	0	0
ENSG00000100099	19	325.359375	306.24658203125	64	40415	8.2246701893255	31755	0.732	472	337	337	0	0	0	0	0	1	0	0	1	1	1	1	0	0	0	0	0	0	0	0	0	0	0	0	0	0	1	0	0	0	0	0	0	0	0	0	0	0
ENSG00000100100	7	570.5	530.4	20	10942	7.75984075187897	10922	0.504	0	0	0	0	0	0	0	0	0	0	0	0	0	0	0	0	0	0	0	0	0	0	0	0	0	0	0	0	0	0	0	0	0	0	0	0	0	0	0	0	0
ENSG00000100104	3	407.307692307692	429.029585798817	13	10782	6.54958737577898	10782	0.742	472	337	337	0	0	0	0	0	1	0	0	1	1	1	1	0	0	0	0	0	0	0	0	0	0	0	0	0	0	1	0	0	0	0	0	0	0	0	0	0	0
ENSG00000100105	6	846.071428571429	563.642857142857	14	20429	7.97631236003894	20429	0.756	2662	1642	1642	0	0	0	0	0	0	0	0	0	0	0	0	0	0	0	0	0	0	0	0	0	0	0	0	0	1	1	0	0	0	0	0	0	0	0	0	0	0
ENSG00000100109	16	203.26	122.3536	50	21281	6.92699807970789	21281	0.592	328	214	214	0	0	0	0	0	0	0	0	0	0	1	0	0	0	0	0	0	1	0	0	0	0	0	0	0	0	0	0	0	0	0	0	0	0	0	0	0	0
ENSG00000100209	7	167.925925925926	103.753086419753	27	15485	6.46854794198818	15480	0.616	694	440	440	0	0	0	1	0	0	0	0	0	0	0	0	0	0	0	0	0	0	0	0	0	0	1	0	0	1	0	0	1	0	0	0	0	0	0	0	0	0
ENSG00000100211	10	197.964285714286	115.237244897959	28	17219	7.21429017993054	11832	0.648	1000	649	649	0	0	0	1	0	0	0	0	0	0	0	0	0	0	0	0	0	0	0	0	0	0	0	0	0	0	0	0	0	0	0	0	0	0	0	0	0	0
ENSG00000100216	2	316.285714285714	230.979591836735	7	2866	7.57561837461891	2866	0.64	584	405	405	0	0	0	0	0	0	0	0	0	1	0	0	0	0	0	0	0	0	0	0	0	0	0	0	0	0	0	0	0	0	0	0	0	0	0	0	0	0
ENSG00000100219	6	461.944444444444	384.148148148148	18	6043	8.49997638529681	6043	0.668	880	549	549	0	0	0	0	0	0	0	0	0	0	0	0	1	0	0	0	0	0	0	0	0	0	0	0	0	0	0	0	0	0	0	0	0	0	0	0	0	0
ENSG00000100220	7	170.75	82.609375	32	24674	8.15784589211761	24674	0.48	460	289	289	0	0	0	1	0	0	0	0	0	0	0	0	0	0	0	0	0	0	0	0	0	0	0	0	0	1	0	0	0	0	0	0	0	0	0	0	0	0
ENSG00000100225	10	388.441176470588	368.020761245675	34	24156	8.60743178546026	24154	0.66	814	597	597	0	0	0	1	0	0	0	0	0	0	0	0	0	0	0	0	0	0	0	0	0	0	0	0	0	0	0	0	0	0	0	0	0	0	0	0	0	0
ENSG00000100228	3	297.666666666667	346.622222222222	15	19025	6.63592881178846	19025	0.63	602	414	414	0	0	0	0	0	1	0	0	0	0	0	0	0	0	0	0	0	0	0	0	0	0	0	0	0	0	0	0	0	0	0	0	0	0	0	0	0	0
ENSG00000100239	8	189.02380952381	96.8412698412698	42	101782	8.42974582475222	101782	0.706	819	553	553	0	0	0	0	0	2	0	0	0	0	0	0	0	0	0	0	0	0	0	0	0	0	0	0	0	0	0	0	0	0	0	0	0	0	0	0	0	0
ENSG00000100246	4	352.7	300.38	10	15691	6.89901681244989	13481	0.55	398	248	248	0	0	0	0	0	1	0	0	0	0	0	0	0	0	0	0	0	0	0	0	0	0	0	0	0	0	0	0	0	0	0	0	0	0	0	0	0	0
ENSG00000100258	7	214.205128205128	140.642998027613	39	4760	8.71476702910023	4760	0.774	262	181	181	0	0	0	0	0	2	0	0	0	0	1	1	0	0	0	0	0	0	0	0	0	0	0	0	0	0	0	0	0	0	0	0	0	0	0	0	0	0
ENSG00000100266	11	258.03125	207.115234375	32	179734	8.35939559694716	145375	0.704	1089	703	703	0	0	0	0	0	0	0	0	0	0	0	0	0	0	0	0	0	0	0	0	0	0	0	0	0	0	0	0	0	0	0	0	0	0	0	0	0	0
ENSG00000100271	5	159.538461538462	57.3136094674556	26	49913	5.88690071685775	49913	0.67	488	325	325	0	0	0	1	1	1	0	0	0	0	0	0	0	0	0	0	0	0	0	0	0	0	1	0	0	0	0	0	0	0	0	0	0	0	1	0	0	0
ENSG00000100281	9	363.421052631579	377.96675900277	38	38356	7.46063838124005	8119	0.596	667	436	436	0	0	0	0	0	0	0	0	0	0	0	0	0	0	0	0	0	0	0	0	0	0	0	0	0	0	0	0	0	0	0	0	0	0	0	0	0	0
ENSG00000100294	4	411	232.2	10	11189	6.45822155684568	11189	0.65	613	450	450	0	0	0	1	0	0	0	0	0	0	0	0	0	0	0	0	0	0	0	0	0	0	0	0	0	0	0	0	0	0	0	0	0	0	0	0	0	0
ENSG00000100297	10	226.276595744681	200.45178813943	47	25368	7.87522963825803	25368	0.6	794	524	524	0	0	0	1	0	0	0	0	0	0	0	0	0	0	0	0	0	1	0	0	0	0	0	0	0	1	0	0	0	0	0	0	0	0	0	0	0	0
ENSG00000100299	10	320.074074074074	165.871056241427	27	5426	7.09266317018222	3158	0.744	944	611	611	0	0	0	0	0	1	0	0	0	0	0	0	0	0	0	0	0	0	0	0	0	0	0	0	0	0	0	0	0	0	0	0	0	0	0	0	0	0
ENSG00000100300	6	233.25	138.9375	16	11729	7.67162725896979	11729	0.702	850	540	540	0	0	0	1	0	0	0	0	0	0	0	0	0	0	0	0	0	0	0	0	0	0	0	0	0	0	0	0	0	0	0	0	0	0	0	0	0	0
ENSG00000100304	4	306.666666666667	273.472222222222	24	20512	8.22195543036738	20512	0.858	388	248	248	0	0	0	0	0	1	0	0	0	0	0	0	0	0	0	0	0	0	0	0	0	0	0	0	0	0	1	0	0	0	0	0	0	0	0	0	0	0
ENSG00000100311	4	310.857142857143	321.775510204082	14	21393	6.09262372984084	21393	0.684	2747	1665	1665	1	0	0	0	0	0	0	0	0	0	0	0	0	0	0	0	0	0	0	0	0	0	0	0	0	0	0	0	0	0	0	0	0	0	0	0	0	0
ENSG00000100319	3	362.454545454545	384.115702479339	11	36056	5.94461472410615	20845	0.542	696	391	391	0	0	0	0	1	2	0	0	0	0	0	0	0	0	0	0	0	0	0	0	0	0	0	0	0	0	0	0	0	0	0	0	0	0	0	0	0	0
ENSG00000100324	7	238.230769230769	173.680473372781	26	37320	8.03754324942509	32142	0.632	543	369	369	0	0	0	0	0	0	0	1	0	0	0	0	0	0	0	0	0	0	0	0	0	0	0	0	0	0	0	0	0	0	0	0	0	0	0	0	0	0
ENSG00000100325	23	153.8	87.8541176470588	85	49675	7.93089009006382	13122	0.646	476	306	306	0	0	0	1	0	0	0	0	0	0	0	0	0	0	0	0	0	0	0	0	0	0	0	0	0	0	0	0	0	0	0	0	0	0	0	0	0	0
ENSG00000100342	14	345.578947368421	391.290858725762	38	14521	7.89691656077439	14516	0.54	0	0	0	0	0	0	0	0	0	0	0	0	0	0	0	0	0	0	0	0	0	0	0	0	0	0	0	0	0	0	0	0	0	0	0	0	0	0	0	0	0
ENSG00000100347	7	214.780487804878	198.704342653183	41	55111	7.63925657616707	41113	0.674	760	525	525	0	0	0	0	0	1	0	0	0	0	0	0	0	0	0	0	0	0	0	0	0	0	0	0	0	0	0	0	0	0	0	0	0	0	0	0	0	0
ENSG00000100350	5	627.235294117647	576.359861591695	17	19912	7.55893599762031	19912	0.69	1274	891	891	0	0	0	1	0	1	0	0	0	0	0	0	0	0	0	0	0	0	0	0	0	0	0	0	0	0	1	0	1	0	0	0	0	0	0	0	0	0
ENSG00000100354	9	839.181818181818	1224.3305785124	44	290992	7.99299103755622	111366	0.626	958	524	524	0	0	0	0	0	0	0	0	0	0	1	0	0	0	0	0	0	0	0	0	0	0	0	0	0	0	0	0	0	0	0	0	0	0	0	0	0	0
ENSG00000100359	14	211.605633802817	152.278516167427	71	39699	8.58375609133964	35633	0.636	574	417	417	0	0	0	0	0	1	0	0	0	0	0	0	0	0	0	0	0	1	0	0	0	0	0	0	0	0	1	0	0	0	0	0	0	0	0	0	0	0
ENSG00000100360	13	331.631578947368	340.872576177285	38	18055	6.87988437814831	3854	0.566	903	564	564	0	0	0	0	0	0	0	0	0	0	1	0	0	0	0	0	0	0	0	0	0	0	0	0	0	0	0	0	0	0	0	0	0	0	0	0	0	0
ENSG00000100364	17	338.115384615385	348.276627218935	52	50432	7.58225326506983	50432	0.822	536	373	373	0	0	0	0	0	0	0	0	0	0	0	0	0	0	0	0	0	0	0	0	0	0	0	0	0	0	0	0	0	0	0	0	0	0	0	0	0	0
ENSG00000100372	18	203.677419354839	160.180020811655	62	49770	7.80801586271385	42172	0.632	441	301	301	0	0	0	0	1	0	0	0	0	0	0	0	0	0	0	0	0	0	1	0	0	0	0	0	0	0	0	0	0	0	0	0	0	0	0	0	0	0
ENSG00000100379	8	189.444444444444	151.358024691358	27	11652	6.87846867894917	11652	0.718	549	383	383	0	0	0	1	0	0	0	0	0	0	0	0	0	0	0	0	0	0	0	0	0	0	0	0	0	0	0	0	0	0	0	0	0	0	0	0	0	0
ENSG00000100387	3	363.3	358.62	10	21963	6.40698318479202	13065	0.708	1123	731	731	0	0	0	0	0	0	0	0	0	0	0	0	0	0	1	0	0	0	0	0	0	0	0	0	0	0	0	0	0	0	0	0	0	0	0	0	0	0
ENSG00000100395	9	260.509433962264	228.676397294411	53	26067	7.59919385324945	26067	0.564	407	249	249	0	0	0	0	0	0	0	0	1	0	0	0	0	0	0	0	0	0	0	0	0	0	0	0	0	0	0	0	0	0	0	0	0	0	0	0	0	0
ENSG00000100401	8	260.8125	211.70703125	32	40641	8.24839154681909	40641	0.644	927	588	588	0	0	0	0	0	1	0	0	0	0	1	0	0	0	0	0	0	0	0	0	0	0	0	0	0	1	0	0	0	0	0	0	0	0	0	0	0	0
ENSG00000100410	3	155.909090909091	121.157024793388	11	9009	6.75745957258858	9009	0.54	1023	621	621	0	0	0	0	0	0	0	1	0	1	1	0	1	0	0	0	0	1	0	0	0	0	0	0	0	0	1	0	0	0	0	0	0	0	0	0	0	0
ENSG00000100412	7	163.891891891892	77.3016800584368	37	59865	7.65558844470049	59865	0.59	1023	621	621	0	0	0	0	0	0	0	1	0	1	1	0	1	0	0	0	0	1	0	0	0	0	0	0	0	0	1	0	0	0	0	0	0	0	0	0	0	0
ENSG00000100413	9	474.258064516129	484.932362122789	31	18803	7.78371029370437	15395	0.596	796	518	518	0	0	0	1	0	0	0	0	0	0	0	0	0	0	0	0	0	0	0	0	0	0	0	0	0	0	0	0	0	0	0	0	0	0	0	0	0	0
ENSG00000100417	9	276.515151515152	252.143250688705	33	12997	7.82197025373366	12997	0.664	520	361	361	0	0	0	1	0	0	0	0	0	0	0	0	0	0	0	0	0	0	0	0	0	0	0	0	0	0	0	0	0	0	0	0	0	0	1	0	0	0
ENSG00000100418	4	443.846153846154	470.508875739645	13	23069	7.71074026477557	23069	0.652	1483	965	965	0	0	0	0	0	0	0	1	0	0	1	0	0	0	0	0	0	0	0	0	0	0	0	0	0	0	0	0	0	0	0	0	0	0	0	0	0	0
ENSG00000100422	5	234.1875	168.65234375	32	53851	8.5728491112483	53851	0.79	0	0	0	0	0	0	0	0	0	0	0	0	0	0	0	0	0	0	0	0	0	0	0	0	0	0	0	0	1	0	0	0	0	0	0	0	0	0	0	0	0
ENSG00000100439	10	191.27027027027	139.303140978817	37	14120	7.59931189838136	14120	0.598	0	0	0	0	0	0	0	0	0	0	0	0	0	0	0	0	0	0	0	0	0	0	0	0	0	0	0	0	0	0	0	0	0	0	0	0	0	0	0	0	0
ENSG00000100445	22	327	252.210526315789	57	3140	7.01838427771118	582	0.524	708	441	441	0	0	0	1	0	1	0	0	0	0	1	1	1	0	0	0	0	0	0	0	0	0	0	0	0	0	0	0	0	0	0	0	0	0	0	0	0	0
ENSG00000100461	33	219.423529411765	172.462283737024	85	18540	8.62914523709287	18540	0.546	765	426	426	0	0	0	1	0	0	0	0	0	0	0	1	0	0	0	0	0	0	0	0	0	0	0	0	0	0	0	0	0	0	0	0	0	0	0	0	0	0
ENSG00000100462	28	152.242105263158	83.8056509695291	95	9075	7.75967876541897	9075	0.522	342	217	217	0	0	0	0	0	0	0	1	0	0	0	0	0	0	0	0	0	0	0	0	0	0	0	0	0	0	0	0	0	0	0	0	0	1	1	1	0	0
ENSG00000100483	5	367.842105263158	315.468144044321	19	7969	6.3640070535889	7968	0.572	534	357	357	0	0	0	1	0	0	0	0	0	0	1	1	0	0	0	0	0	0	0	0	0	0	0	0	0	0	0	0	0	0	0	0	0	0	0	0	0	0
ENSG00000100485	6	235.142857142857	181.897959183673	42	114430	7.7037319763761	114430	0.794	933	590	590	0	0	0	0	0	1	0	0	0	0	0	0	0	0	0	0	0	0	0	0	0	0	0	0	0	0	0	0	0	0	0	0	0	0	0	0	0	0
ENSG00000100503	19	407.411764705882	449.648788927336	68	111359	7.77009931392232	111359	0.798	1750	1194	1194	0	0	0	1	0	0	0	0	0	0	0	0	0	0	0	0	0	0	0	0	0	0	0	0	0	0	0	0	0	0	0	0	0	0	0	0	0	0
ENSG00000100519	18	231.2	197.593333333333	60	21416	8.21811860779936	21416	0.554	360	217	217	0	0	0	0	0	1	0	0	0	0	1	0	0	0	0	0	0	0	0	0	0	0	0	0	0	0	0	0	0	0	0	0	0	0	0	0	0	0
ENSG00000100522	5	432.625	537.71875	16	16475	6.21547436606587	13294	0.726	736	508	508	0	0	0	1	1	2	0	0	0	0	0	0	1	0	0	0	0	0	0	0	0	0	0	0	0	0	0	0	0	0	0	0	0	0	0	0	0	0
ENSG00000100523	9	449.472222222222	433.015432098765	36	109315	7.08000475005676	109315	0.71	1174	832	832	0	0	0	0	0	0	0	0	0	0	0	0	0	0	0	0	0	0	0	0	0	0	0	0	0	0	0	0	0	0	0	0	0	0	0	0	0	0
ENSG00000100528	7	208.190476190476	133.319727891156	21	14496	7.25963265170887	14496	0.556	641	442	442	0	0	0	0	0	1	0	0	0	0	0	0	0	0	0	0	0	0	0	0	0	0	0	0	0	0	0	0	0	0	0	0	0	0	0	0	0	0
ENSG00000100532	9	287.172413793103	216.480380499405	29	29038	6.37031782565707	28470	0.634	684	401	401	0	0	0	0	1	1	0	1	0	0	0	0	0	0	0	0	0	0	0	0	0	0	0	0	0	0	0	0	0	0	0	0	0	0	0	0	0	0
ENSG00000100564	12	234.545454545455	134.600550964187	33	18333	7.04712052007995	10977	0.658	550	375	375	0	0	0	1	0	0	0	0	0	0	0	0	0	0	0	0	0	0	0	0	0	0	0	0	0	0	0	0	0	0	0	0	0	0	0	0	0	0
ENSG00000100567	13	136.042553191489	89.9375282933454	47	27182	7.42873268562834	27177	0.534	546	325	325	0	0	0	0	0	0	0	0	0	0	0	0	0	0	0	0	0	0	1	0	0	0	0	0	0	0	0	0	0	0	0	0	0	0	0	0	0	0
ENSG00000100568	6	363.041666666667	360.152777777778	24	27757	7.84658789976987	27757	0.69	910	608	608	0	0	0	0	0	0	0	0	0	0	0	0	0	0	0	0	0	0	0	0	0	0	0	0	0	1	0	0	0	0	0	0	0	0	0	0	0	0
ENSG00000100580	1	1297.33333333333	1890.22222222222	6	42089	7.54015105866099	42089	0.674	645	457	457	0	0	0	1	0	0	0	0	0	0	0	0	0	0	0	0	0	0	0	0	0	0	0	0	0	0	0	0	0	0	0	0	0	0	0	0	0	0
ENSG00000100591	13	181.1	98.38	40	11605	8.17376475668036	11378	0.556	726	434	434	0	0	0	0	0	0	0	0	0	0	0	0	0	0	0	0	0	0	0	0	0	0	0	0	0	1	0	0	0	0	0	0	0	0	0	0	0	0
ENSG00000100592	14	276.403225806452	272.740894901145	62	182760	7.56984301702514	77516	0.624	1700	1078	1078	0	0	0	0	0	0	0	0	0	0	0	1	1	0	0	0	0	0	0	0	0	0	0	0	0	0	0	0	0	0	0	0	0	0	0	0	0	0
ENSG00000100596	6	421.96	478.8032	25	110777	7.67189574976497	110777	0.66	666	466	466	0	0	0	0	0	0	0	0	0	0	0	0	0	0	0	0	0	0	0	0	0	0	0	0	0	0	0	0	0	0	0	0	0	0	0	0	0	0
ENSG00000100599	11	424.564102564103	406.531229454306	39	175222	7.26844676246406	175222	0.746	1502	1003	1003	0	0	0	0	0	0	0	0	0	0	0	0	0	0	0	0	0	0	0	0	0	0	0	0	0	0	0	0	0	0	0	0	0	0	0	0	0	0
ENSG00000100600	19	165.47619047619	105.427059712774	63	44896	7.96545225819567	44894	0.62	0	0	0	0	0	0	1	0	0	0	0	0	0	0	0	0	0	0	0	0	0	0	0	0	0	1	0	0	0	0	0	0	0	0	0	0	0	0	0	0	0
ENSG00000100603	7	160.923076923077	97.3688362919132	39	43609	8.11000780677483	43417	0.518	521	330	330	0	0	0	0	0	1	0	0	0	0	0	0	0	0	0	0	0	0	0	0	0	0	0	0	0	0	0	0	0	0	0	0	0	1	0	0	0	0
ENSG00000100644	12	280.85	189.4475	40	52746	8.65256853890482	26312	0.708	1384	868	868	0	0	0	0	0	0	0	0	0	0	0	0	0	0	0	0	0	1	0	0	0	0	0	0	0	0	1	0	1	0	0	0	0	0	0	0	0	0
ENSG00000100647	3	642	709.4	10	103547	8.03456771943256	103547	0.74	760	545	545	0	0	0	2	0	0	0	0	0	0	0	0	0	0	0	0	0	0	0	0	0	0	0	0	0	0	0	0	0	0	0	0	0	0	0	0	0	0
ENSG00000100711	12	409.75	396.513888888889	36	17939	8.1801401462855	17939	0.696	1574	888	888	0	0	0	0	0	0	0	0	0	0	0	0	0	0	0	0	0	0	0	0	0	0	0	0	0	0	0	0	0	0	0	0	0	0	0	0	0	0
ENSG00000100722	26	238.244444444444	184.857777777778	90	50601	7.98663905878869	50600	0.604	760	567	567	0	0	0	0	0	1	0	0	0	0	0	0	0	0	0	0	0	0	0	0	0	0	0	0	0	0	0	0	0	0	0	0	0	0	0	0	0	0
ENSG00000100744	7	566.4375	589.3515625	16	23812	5.84168631021142	23812	0.75	994	725	725	0	0	0	1	0	0	0	0	0	0	0	0	0	0	0	0	0	0	0	0	0	0	0	0	0	0	0	0	0	0	0	0	0	0	0	0	0	0
ENSG00000100764	7	203.310344827586	147.690844233056	29	16130	7.47944537646857	16128	0.462	447	300	300	0	0	0	0	0	1	0	0	0	0	0	0	0	0	0	0	0	0	0	0	0	0	0	0	0	0	0	0	0	0	0	0	0	0	0	0	0	0
ENSG00000100802	22	257.714285714286	188.093294460641	49	23266	6.47374316236374	23038	0.582	222	142	142	0	0	0	0	0	1	0	0	0	0	0	0	0	0	0	0	0	0	0	0	0	0	0	0	0	0	0	0	0	0	0	0	0	0	0	0	0	0
ENSG00000100814	16	195.95	111.0925	40	21945	8.62550410118334	14262	0.42	0	0	0	0	0	0	1	0	0	0	0	0	0	1	1	1	0	1	0	0	0	0	0	0	0	1	0	0	0	0	0	0	0	0	0	0	0	0	0	0	0
ENSG00000100865	9	241.923076923077	188.12426035503	26	20298	6.67542935853721	19891	0.702	717	507	507	0	0	0	0	0	1	0	0	1	0	0	0	0	0	0	0	0	0	0	0	0	0	0	0	0	0	0	0	0	0	0	0	0	0	0	0	0	0
ENSG00000100867	9	458.212121212121	436.23507805326	33	15525	6.56911142672037	12324	0.488	0	0	0	1	0	0	0	0	0	0	0	0	0	0	0	0	0	0	0	0	0	0	0	0	0	0	0	0	0	0	0	0	0	0	0	0	0	0	0	0	0
ENSG00000100888	14	233.217948717949	172.668639053254	78	70933	8.42554424060845	24394	0.578	326	198	198	0	0	0	0	0	0	0	0	0	0	0	0	0	0	0	0	0	0	0	0	0	0	0	0	0	1	0	0	0	0	0	0	0	0	0	0	0	0
ENSG00000100926	13	324.146341463415	174.310529446758	41	24331	7.94899517691783	24317	0.612	435	296	296	0	0	0	0	0	1	0	0	0	0	0	0	1	0	0	0	0	0	0	0	0	0	0	0	0	0	0	0	0	0	0	0	0	1	0	1	0	0
ENSG00000100982	2	177	80.2608695652174	23	13396	8.494649786379	13396	0.688	1328	839	839	0	0	0	0	0	0	0	0	0	0	0	0	0	0	0	0	0	0	0	0	0	0	0	0	0	0	0	0	0	0	0	0	0	0	0	0	0	0
ENSG00000100983	3	165.368421052632	84.016620498615	19	27385	7.17683734945328	27385	0.64	764	489	489	0	0	0	0	1	1	0	0	0	0	0	0	0	0	0	0	0	0	0	0	0	0	0	0	0	1	1	0	0	0	0	0	0	0	0	0	0	0
ENSG00000100991	4	191.458333333333	105.815972222222	24	90468	8.66911734487124	90468	0.672	591	399	399	0	0	0	0	0	1	0	0	0	1	0	0	0	0	0	0	0	0	0	0	0	0	0	0	0	1	1	0	0	0	0	0	0	1	0	0	0	0
ENSG00000100994	3	201.68	148.528	25	49946	8.38271506939929	49946	0.746	1102	752	752	0	0	0	0	0	1	0	0	1	0	0	0	0	0	0	0	0	0	0	0	0	0	0	0	0	0	0	0	0	0	0	0	0	0	0	0	0	0
ENSG00000100997	9	160.472222222222	103.793209876543	36	96241	7.84829625555817	96241	0.678	1488	1068	1068	0	0	0	0	0	0	0	0	2	1	0	0	0	0	0	0	0	0	0	0	0	0	0	0	0	0	0	0	0	0	0	0	0	0	0	0	0	0
ENSG00000101000	1	337	164	4	5290	6.38055711313618	5290	0.6	0	0	0	0	0	0	0	0	0	0	0	0	0	0	0	0	0	0	0	0	0	0	0	0	0	0	0	0	0	0	0	0	0	0	0	0	0	0	0	0	0
ENSG00000101004	7	223.184210526316	149.92243767313	38	132813	8.47334728657831	132813	0.752	1110	780	780	0	0	0	0	0	1	0	0	0	0	0	0	0	0	0	0	0	0	0	0	0	0	0	0	0	0	0	0	0	0	0	0	0	0	0	0	0	0
ENSG00000101017	6	160.677419354839	135.652445369407	31	11592	7.59724008185283	11592	0.632	238	160	160	0	0	0	0	0	0	0	0	0	0	0	0	0	0	0	0	0	0	0	0	0	0	0	0	0	0	0	0	0	0	0	0	0	0	0	0	0	0
ENSG00000101019	27	259.917808219178	284.997185212986	73	109576	7.90468725116538	109576	0.576	0	0	0	0	0	0	1	0	0	0	0	0	0	0	0	0	0	0	0	0	0	0	0	0	0	0	0	0	0	0	0	0	0	0	0	0	0	0	0	0	0
ENSG00000101040	18	217.757575757576	175.837465564738	66	147709	7.88059846836009	146510	0.544	0	0	0	0	0	0	0	0	0	0	0	0	0	0	0	0	0	0	0	0	0	1	0	0	0	0	0	0	0	0	0	0	0	0	0	0	0	0	0	0	0
ENSG00000101052	9	135.540540540541	70.4353542731921	37	56366	7.67235996168478	56366	0.598	472	320	320	0	0	0	1	0	0	0	0	0	0	1	1	0	0	0	0	0	0	0	0	0	0	0	0	0	0	0	0	0	0	0	0	0	0	0	0	0	0
ENSG00000101079	6	202.074074074074	242.274348422497	27	94313	8.01338900133865	94313	0.73	544	307	307	0	0	0	0	0	1	0	0	0	0	0	0	0	0	0	0	0	0	0	0	0	0	0	0	0	0	0	0	0	0	0	0	0	0	0	0	0	0
ENSG00000101084	7	302.235294117647	139.951557093426	17	6824	6.82365943450915	6824	0.702	953	621	621	0	0	0	0	0	1	0	0	1	1	1	1	0	0	0	0	0	1	1	0	0	0	0	0	0	0	0	0	0	0	0	0	0	0	0	0	0	0
ENSG00000101109	8	478.25	600.484375	32	113486	7.48398569152937	113486	0.666	350	248	248	0	0	0	0	1	1	0	0	0	0	0	0	0	0	0	0	0	0	0	0	0	0	0	0	0	0	0	0	1	0	0	0	0	0	0	0	0	0
ENSG00000101150	8	486.933333333333	583.502222222222	15	26303	8.71743859187183	25182	0.666	953	646	646	0	0	0	1	1	1	0	1	0	1	0	0	0	0	0	0	0	0	0	0	0	0	0	0	0	0	1	0	1	0	0	0	0	0	0	0	0	0
ENSG00000101152	3	1113.77777777778	1534.76543209877	9	40867	7.89905255709632	35955	0.78	842	474	474	0	0	0	0	0	0	0	0	0	0	0	0	0	0	0	0	0	0	0	0	0	0	0	0	0	0	0	0	0	0	0	0	0	0	0	0	0	0
ENSG00000101158	14	255.056603773585	194.875756496974	53	13926	8.4153170723356	13926	0.702	385	231	231	0	0	0	1	0	0	0	0	0	0	0	0	0	0	0	0	0	0	0	0	0	0	0	0	0	0	0	0	0	0	0	0	0	0	0	0	0	0
ENSG00000101160	4	232.066666666667	97.0222222222222	15	12063	8.34734775474943	12063	0.792	693	383	383	0	0	0	0	0	0	0	0	0	0	0	0	0	0	0	0	0	0	0	0	0	0	1	0	0	1	0	0	0	0	0	0	0	0	0	0	0	0
ENSG00000101166	4	291.533333333333	280.186666666667	15	9765	7.13233516820956	9765	0.706	792	574	574	0	0	0	1	1	1	0	0	1	0	0	0	0	0	0	0	0	0	0	0	0	0	0	0	0	0	0	0	0	0	0	0	0	0	0	0	0	0
ENSG00000101182	6	162.047619047619	76.734693877551	21	6706	8.55305456581285	6638	0.796	2069	1206	1206	0	0	0	0	0	0	0	0	0	0	0	0	0	0	0	0	0	0	0	0	0	0	0	0	0	0	0	0	0	0	0	0	0	0	0	0	0	0
ENSG00000101187	9	217.970588235294	153.01384083045	34	43341	6.21775495863703	29851	0.778	1640	1187	1187	0	0	0	1	0	1	0	0	1	0	0	0	0	0	0	0	0	0	1	0	0	0	0	0	0	0	0	0	0	0	0	0	0	0	0	0	0	0
ENSG00000101190	2	490.857142857143	351.551020408163	7	20649	6.6812472471239	20649	0.834	1507	763	763	0	0	0	0	0	0	0	0	0	0	0	0	0	0	0	0	0	0	0	0	0	0	0	0	0	0	1	0	0	0	0	0	0	0	0	0	0	0
ENSG00000101193	2	270.285714285714	181.632653061225	7	7526	7.7301874392658	7526	0.76	1238	777	777	0	0	0	0	0	2	0	0	0	0	0	0	0	0	0	0	0	0	0	0	0	0	0	0	0	0	0	0	0	0	0	0	0	0	0	0	0	0
ENSG00000101216	3	416.083333333333	484.305555555555	12	39440	7.44910496697351	39440	0.788	1887	1166	1166	0	0	0	0	0	1	0	0	0	0	0	0	0	0	0	0	0	0	0	0	0	0	0	0	0	0	0	0	0	0	0	0	0	0	0	0	0	0
ENSG00000101236	4	1012.64285714286	1344.86734693878	14	88274	7.36759600574315	84162	0.756	832	550	550	0	0	0	1	0	0	0	0	0	0	0	0	0	0	0	0	0	0	0	0	0	0	0	0	0	0	0	0	0	0	0	0	0	0	0	0	0	0
ENSG00000101246	12	485.428571428571	529.665306122449	35	9382	7.79019678682032	7972	0.788	1615	1076	1076	0	0	0	0	0	1	0	0	0	0	0	0	0	0	0	0	0	0	0	0	0	0	0	0	0	1	0	0	0	0	0	0	0	0	0	0	0	0
ENSG00000101265	3	650.739130434783	956.937618147448	23	43623	7.21137569232582	43623	0.67	1133	730	730	0	0	0	0	0	0	0	0	0	0	0	0	0	0	0	0	0	0	0	0	0	0	0	0	0	0	0	0	0	0	0	0	0	0	0	0	0	0
ENSG00000101266	9	218.393939393939	196.78971533517	33	65350	8.3812987739433	62725	0.584	299	212	212	0	0	0	0	1	1	0	0	0	0	0	0	0	0	0	0	0	0	0	0	0	0	0	0	0	1	0	0	0	0	0	0	0	0	0	0	0	0
ENSG00000101290	8	411.2	473.99	40	71102	8.20425784481678	71102	0.672	884	570	570	0	0	0	1	0	0	0	0	0	0	1	1	0	0	0	0	0	0	0	0	0	0	0	0	0	0	0	0	0	0	0	0	0	0	1	0	0	0
ENSG00000101294	25	188.805555555556	128.051697530864	72	55140	8.35105321940792	55140	0.64	799	510	510	0	0	0	1	1	1	0	0	0	0	0	0	0	0	0	0	0	1	0	0	0	0	0	0	0	0	0	0	0	0	0	0	0	0	0	0	0	0
ENSG00000101346	6	413.227272727273	399.028925619835	22	30788	8.1068831334449	30788	0.78	559	419	419	0	0	0	1	0	1	0	0	0	0	0	0	0	0	0	0	0	0	0	0	0	0	0	0	0	0	0	0	0	0	0	0	0	0	0	0	0	0
ENSG00000101347	3	234.407407407407	220.249657064472	27	61615	8.77014022226487	61615	0.62	1114	740	740	0	0	0	0	1	1	0	0	0	0	0	0	0	0	0	0	0	0	0	0	0	0	0	0	0	0	0	0	0	0	0	0	0	0	0	0	0	0
ENSG00000101350	2	593	678.666666666667	12	57348	7.96574534434375	57348	0.668	244	174	174	0	0	0	1	0	1	0	0	0	0	0	0	0	0	0	0	0	0	0	0	0	0	0	0	0	0	0	0	0	0	0	0	0	0	0	0	0	0
ENSG00000101363	6	290.142857142857	244.632653061225	14	27623	8.13962872395421	27623	0.598	273	190	190	0	0	0	0	0	1	0	0	0	0	1	0	0	0	0	0	0	1	0	0	0	0	0	0	0	0	0	0	0	0	0	0	0	0	0	0	0	0
ENSG00000101365	11	162.568181818182	102.534090909091	44	5825	8.5317642855552	5825	0.534	340	219	219	0	0	0	1	0	0	0	0	0	0	1	0	0	0	0	0	0	0	0	0	0	0	0	0	0	0	0	0	0	0	0	0	0	0	0	0	0	0
ENSG00000101367	1	374.714285714286	388.367346938775	7	30513	8.28622166679739	30513	0.652	593	363	363	1	0	0	0	0	1	0	0	0	0	0	0	0	0	0	0	0	0	0	0	0	0	0	0	0	0	0	0	0	0	0	0	0	0	0	0	0	0
ENSG00000101384	2	241.333333333333	185.644444444444	30	36363	8.36293761554916	36363	0.67	3038	1935	1935	0	0	0	0	0	1	0	0	0	0	0	0	0	0	0	0	0	0	0	0	0	0	0	0	0	0	0	0	0	0	0	0	0	0	0	0	0	0
ENSG00000101391	17	185.387755102041	124.299875052062	49	42723	7.13408823311881	42723	0.51	274	185	185	0	0	0	0	0	0	0	0	0	0	0	0	0	0	0	0	0	0	0	0	0	0	0	0	0	0	0	0	0	0	0	0	0	0	0	0	0	0
ENSG00000101400	1	292.75	160.375	8	35938	7.56766503230259	35938	0.712	922	640	640	0	0	0	1	0	0	0	0	0	0	0	0	0	0	0	0	0	0	0	0	0	0	0	0	0	0	0	0	0	0	0	0	0	0	0	0	0	0
ENSG00000101407	5	438.736842105263	445.058171745152	19	50462	7.34821144187272	50462	0.63	661	444	444	0	0	0	0	0	0	0	0	0	1	1	0	0	0	0	0	0	0	0	0	0	0	0	0	0	0	0	0	0	0	0	0	0	0	0	0	0	0
ENSG00000101413	6	364.636363636364	344.619834710744	22	58821	7.71236259836607	58821	0.624	661	444	444	0	0	0	0	0	0	0	0	0	1	1	0	0	0	0	0	0	0	0	0	0	0	0	0	0	0	0	0	0	0	0	0	0	0	0	0	0	0
ENSG00000101417	3	397.111111111111	278.814814814815	9	13614	5.56861203193599	13051	0.586	303	211	211	0	0	0	0	0	1	0	0	0	0	0	0	0	0	0	0	0	0	0	0	0	0	0	0	0	0	0	0	0	0	0	0	0	0	0	0	0	0
ENSG00000101421	1	329.2	227.04	5	43063	8.74253468456762	43063	0.672	288	187	187	0	0	0	0	0	1	0	0	0	0	0	0	0	0	0	0	0	0	0	0	0	0	0	0	0	0	0	0	0	0	0	0	0	0	0	0	0	0
ENSG00000101442	1	248.444444444444	121.802469135802	9	23750	6.94476759594372	23750	0.676	809	580	580	0	0	0	0	0	0	0	0	0	0	0	0	0	0	0	0	0	0	0	0	0	0	0	0	0	0	0	0	0	0	0	0	0	0	0	0	0	0
ENSG00000101445	4	378.666666666667	498.814814814815	18	117320	5.22549852762333	117320	0.696	1386	1001	1001	0	0	0	0	0	0	0	0	0	0	0	0	0	0	0	0	0	0	0	0	0	0	0	0	1	1	0	0	0	0	0	0	0	0	0	0	0	0
ENSG00000101457	6	107.954545454545	64.9297520661157	22	19491	6.97397579630164	19491	0.684	371	275	275	0	0	0	0	1	0	0	0	0	0	1	0	1	0	0	0	0	0	0	0	0	0	0	0	0	0	0	0	0	0	0	0	0	0	0	0	0	0
ENSG00000101464	6	157.142857142857	91.530612244898	28	116565	7.01195709212781	116564	0.67	527	338	338	0	0	0	1	0	1	0	0	0	1	0	0	0	0	0	0	0	0	0	0	0	0	0	0	0	1	0	0	0	0	0	0	0	0	0	0	0	0
ENSG00000101473	12	304.771428571429	211.621224489796	35	15686	6.65342441072981	15686	0.582	0	0	0	0	0	0	0	1	0	0	0	0	0	0	0	0	0	0	0	0	0	0	0	0	0	0	0	0	0	0	0	0	0	0	0	0	0	0	0	0	0
ENSG00000101557	9	243.083333333333	228.604166666667	48	56247	8.04990158491337	53009	0.646	1033	527	527	0	0	0	0	0	1	0	0	1	0	0	0	0	0	0	0	0	1	1	0	0	0	0	0	0	0	0	0	0	0	0	0	0	0	0	0	0	0
ENSG00000101574	7	484.185185185185	455.445816186557	27	33985	6.5480687483307	33985	0.552	294	184	184	0	0	0	0	1	1	0	0	0	0	1	1	1	0	0	0	0	1	0	0	0	0	0	0	0	0	0	0	0	0	0	0	0	0	0	0	0	0
ENSG00000101577	4	261.964285714286	236.150510204082	28	96322	7.96966268631899	72711	0.718	626	490	490	0	0	0	1	1	1	0	0	0	0	0	0	0	0	0	0	0	0	0	0	0	0	0	0	0	0	1	0	0	0	0	0	0	0	0	0	0	0
ENSG00000101596	14	180.885714285714	110.37387755102	105	149279	8.5432169924274	149279	0.76	1899	1232	1232	0	0	0	1	0	1	0	0	0	0	1	1	0	0	0	0	0	0	0	0	0	0	0	0	0	0	0	0	0	0	0	0	0	0	0	0	0	0
ENSG00000101639	15	191.452173913043	113.175652173913	115	133691	7.88341801594152	67953	0.69	635	440	440	0	0	0	1	0	0	0	0	0	0	0	0	0	0	0	0	0	0	0	0	0	0	0	0	0	0	0	0	0	0	0	0	0	0	0	0	0	0
ENSG00000101654	11	496.513513513513	564.45580715851	37	37899	8.20007491477743	33626	0.678	1391	885	885	0	0	0	1	0	0	0	0	0	0	1	1	0	0	0	0	0	0	0	0	0	0	0	0	0	0	1	0	1	0	0	0	0	0	0	0	0	0
ENSG00000102189	5	243.928571428571	202.196428571429	56	158695	7.71984733530789	158695	0.776	1156	729	729	0	0	0	0	1	1	0	0	0	0	0	0	0	0	0	0	0	0	0	0	0	0	0	0	0	0	0	0	0	0	0	0	0	0	0	0	0	0
ENSG00000102471	4	358.411764705882	416.207612456747	17	74924	6.59813413133766	74924	0.628	647	445	445	0	0	0	1	0	1	0	0	0	0	0	0	0	0	0	0	0	0	0	0	0	0	0	0	0	1	0	0	0	0	0	0	0	0	0	0	0	0
ENSG00000102531	6	321.653846153846	326.720414201183	52	233868	8.73155733127702	233868	0.718	1220	723	723	0	0	0	1	1	2	0	0	0	0	0	0	0	0	0	0	0	0	0	0	0	0	0	0	0	1	0	0	0	0	0	0	0	0	0	0	0	0
ENSG00000102543	8	231	193.133333333333	30	45572	6.76642435767291	18000	0.562	778	453	453	0	0	0	1	0	0	0	0	0	0	1	1	1	0	0	0	0	0	0	0	0	0	0	0	0	0	0	0	0	0	0	0	0	0	0	0	0	0
ENSG00000102547	11	325.216216216216	311.36596055515	37	135477	7.76432239930051	134329	0.638	617	407	407	0	0	0	1	0	0	0	0	1	0	0	0	0	0	0	0	0	0	0	0	0	0	0	0	0	0	0	0	0	1	0	0	0	0	0	0	0	0
ENSG00000102580	2	481.571428571429	589.265306122449	14	117851	7.96243533209	117851	0.714	1078	762	762	0	0	0	1	0	0	0	0	0	0	0	0	0	0	0	0	0	0	0	0	0	0	0	0	0	0	1	0	0	0	0	0	0	0	0	0	0	0
ENSG00000102595	11	163.904109589041	95.422405704635	73	251903	7.40008682983227	69959	0.648	680	486	486	0	0	0	1	0	0	0	0	0	0	0	0	0	0	0	0	0	0	0	0	0	0	0	0	0	0	0	0	0	0	0	0	0	0	0	0	0	0
ENSG00000102699	3	166.55	87.975	40	91885	8.12443881985747	91885	0.624	545	390	390	0	0	0	0	0	1	0	0	0	1	0	0	1	0	0	0	0	0	0	0	1	0	0	0	0	1	0	0	0	0	0	0	0	0	0	0	0	0
ENSG00000102710	24	201.255102040816	167.069137859225	98	50402	8.15418082714556	50398	0.648	571	392	392	0	0	0	0	0	1	0	0	0	0	0	0	0	0	0	0	0	0	0	0	0	0	0	0	0	0	0	0	0	0	0	0	0	0	0	0	0	0
ENSG00000102738	4	211.333333333333	82.1333333333333	15	41878	6.95023855018299	41870	0.624	508	326	326	0	0	0	1	0	0	0	1	0	0	0	1	0	0	0	0	0	0	0	0	0	0	0	0	0	0	0	0	0	0	0	0	0	0	0	0	0	0
ENSG00000102755	5	229.615384615385	175.143984220907	39	194777	6.4373148925157	127032	0.746	2189	1491	1491	0	0	0	0	1	1	0	0	0	0	0	0	0	0	0	0	0	0	0	0	0	0	0	0	0	0	0	0	0	0	0	0	0	0	0	0	0	0
ENSG00000102760	2	150.375	84.46875	8	13324	5.13543100823116	13324	0.758	1754	1075	1075	0	0	0	0	0	1	0	0	0	0	0	0	0	0	0	0	0	0	0	0	0	0	0	0	0	0	0	0	0	0	0	0	0	0	0	0	0	0
ENSG00000102763	4	156.714285714286	75.4489795918367	56	394284	7.26158721406739	241784	0.712	581	436	436	0	0	0	1	0	0	0	0	0	0	0	0	0	0	0	0	0	0	0	0	0	0	0	0	0	0	0	0	0	0	0	0	0	0	0	0	0	0
ENSG00000102802	2	371.571428571429	320.530612244898	7	19382	6.56814781162702	19382	0.696	833	575	575	1	0	0	0	0	0	0	0	0	0	0	0	0	0	0	0	0	0	0	0	0	0	0	0	0	0	0	0	0	0	0	0	0	0	0	0	0	0
ENSG00000102870	1	2026.33333333333	2514.44444444444	3	8746	6.75241637671682	8746	0.666	1033	656	656	0	0	0	0	1	1	0	0	0	0	0	0	0	0	0	0	0	0	0	0	0	0	0	0	0	0	0	0	0	0	0	0	0	0	0	0	0	0
ENSG00000102898	8	403.315789473684	388.426592797784	19	25836	7.80520785166181	25836	0.69	838	559	559	0	0	0	0	0	1	0	0	1	0	0	0	0	0	0	0	0	0	0	0	0	0	0	0	0	0	0	0	0	0	0	0	0	0	0	0	0	0
ENSG00000102900	21	150.6	85.52	70	114781	7.4275501768388	114665	0.644	489	339	339	0	0	0	1	0	1	0	0	0	0	0	0	0	0	0	0	0	0	0	0	0	0	0	0	0	0	0	0	0	0	0	0	0	0	0	0	0	0
ENSG00000102931	4	291.153846153846	293.467455621302	13	8507	7.65235202552766	8507	0.662	619	410	410	0	0	0	0	0	2	0	0	0	0	0	0	0	0	0	0	0	0	0	0	0	0	0	0	0	0	0	0	0	0	0	0	0	0	0	0	0	0
ENSG00000102967	9	230.705882352941	169.692041522491	34	16468	6.26787198518759	16462	0.524	541	363	363	0	0	0	1	0	0	0	0	0	0	0	0	0	0	0	0	0	0	0	0	0	0	0	0	0	0	1	0	1	0	0	0	0	0	0	0	0	0
ENSG00000102974	3	372.2	332.32	15	76777	8.0286046020737	76777	0.73	1686	1010	1010	0	0	0	0	1	1	0	0	0	0	0	0	0	0	0	0	0	0	0	0	0	0	0	0	0	0	0	0	0	0	0	0	0	0	0	0	0	0
ENSG00000103018	7	746.263157894737	858.941828254848	19	41742	7.61257847624186	41742	0.552	362	202	202	0	0	0	0	0	0	0	0	1	0	0	0	0	0	1	0	0	0	0	0	0	0	0	0	0	1	0	0	0	0	0	0	0	0	0	0	0	0
ENSG00000103024	11	244.611111111111	146.08950617284	36	1445	8.02130550561144	1445	0.698	3643	2379	2379	0	0	0	0	0	0	0	0	0	0	0	0	0	0	0	0	0	0	0	0	0	0	0	0	0	0	0	0	0	0	0	0	0	0	0	0	0	0
ENSG00000103035	7	228.185185185185	155.311385459534	27	9514	7.51589353008009	9514	0.624	781	503	503	0	0	0	0	0	0	0	0	0	0	0	0	0	0	0	0	0	0	1	0	0	0	0	0	0	1	0	0	0	0	0	0	0	0	0	0	0	0
ENSG00000103037	13	270.795454545455	220.357438016529	44	5049	6.76705108455446	4184	0.672	989	661	661	0	0	0	1	0	0	0	0	0	0	0	0	0	0	0	0	0	0	0	0	0	0	0	0	0	0	0	0	0	0	0	0	0	0	0	0	0	0
ENSG00000103043	12	256.887096774194	224.757023933403	62	113723	7.58160632109059	113723	0.628	609	378	378	0	0	0	0	0	0	0	0	0	0	0	0	0	0	0	0	0	0	0	0	0	0	0	0	0	0	0	0	0	0	0	0	0	0	0	0	0	0
ENSG00000103047	10	232.652173913043	164.079395085066	46	241577	6.52904586908307	24373	0.592	459	307	307	0	0	0	0	0	0	0	0	0	0	0	0	0	0	0	0	0	0	0	0	0	0	0	0	0	0	0	0	0	0	0	0	0	0	0	0	0	0
ENSG00000103051	14	185.830985915493	104.939892878397	71	42998	8.03314365637305	42997	0.52	397	239	239	0	0	0	0	0	0	0	0	0	0	0	0	0	0	0	0	0	0	0	0	0	0	0	0	0	0	0	0	0	0	0	0	0	0	1	0	0	0
ENSG00000103061	5	610.058823529412	634.449826989619	17	26444	5.67028609547215	12781	0.662	940	635	635	0	0	0	1	0	0	0	0	0	1	0	0	0	0	0	0	0	0	0	0	0	0	0	0	0	0	0	0	0	0	0	0	0	0	0	0	0	0
ENSG00000103066	12	335.324324324324	298.886778670562	37	15755	6.56083309687632	14620	0.69	758	522	522	0	0	0	1	0	1	0	0	0	0	0	0	0	0	0	0	0	0	0	0	0	0	0	0	0	0	0	0	0	0	0	0	0	0	0	1	0	0
ENSG00000103145	10	261.481481481481	170.79561042524	27	1667	7.66738532824626	1662	0.618	757	516	516	0	0	0	1	0	1	0	0	0	0	0	0	0	0	0	0	0	0	0	0	0	0	0	0	0	0	0	0	0	0	0	0	0	0	0	0	0	0
ENSG00000103148	15	251.639344262295	221.134641225477	61	54587	8.17099993533411	53041	0.62	290	179	179	0	0	0	0	0	0	0	0	0	0	0	0	0	0	0	0	0	0	0	0	0	0	0	0	0	0	1	0	0	0	0	0	0	0	0	0	0	0
ENSG00000103150	2	1113.83333333333	1162.77777777778	6	17057	6.91590074955704	17057	0.772	1029	684	684	0	0	0	1	1	1	0	0	0	0	0	0	0	0	0	0	0	0	0	0	0	0	0	0	0	0	0	0	0	0	0	0	0	0	0	0	0	0
ENSG00000103187	6	723.666666666667	679.244444444444	15	52484	7.43798377224745	52484	0.742	605	414	414	0	0	0	0	0	0	0	0	0	0	0	0	0	0	0	0	0	0	0	0	0	0	0	0	0	0	0	0	0	0	0	0	0	1	1	1	0	0
ENSG00000103194	19	181.458333333333	140.546296296296	72	79945	7.92757498380382	79604	0.778	865	584	584	0	0	0	0	0	0	0	0	0	0	0	0	0	0	0	0	0	0	0	0	0	0	0	0	0	0	0	0	0	0	0	0	0	0	0	0	0	0
ENSG00000103222	12	217.274193548387	137.659209157128	62	193498	7.87711458643459	193486	0.77	709	447	447	0	0	0	0	0	0	0	0	0	0	0	0	0	0	0	0	0	0	0	0	0	0	0	0	0	0	0	0	0	0	0	0	0	0	0	0	0	0
ENSG00000103248	19	256	250.777777777778	54	25060	6.95796295181411	25059	0.682	1078	652	652	0	0	0	0	0	0	0	0	0	0	1	0	0	0	0	0	0	0	0	0	0	0	0	0	0	0	0	0	0	0	0	0	0	0	0	0	0	0
ENSG00000103257	3	332	346.235294117647	17	39466	7.04878427738113	39466	0.796	1006	623	623	0	0	0	0	0	0	0	0	0	0	0	0	0	0	0	0	0	0	0	0	0	0	0	0	0	0	1	0	0	0	0	0	0	0	0	0	0	0
ENSG00000103266	11	219.628571428571	124.204081632653	35	2647	7.28044904962951	2523	0.754	6377	3986	3986	0	0	0	0	0	1	0	0	0	0	0	0	0	0	0	0	0	0	0	0	0	0	0	0	0	0	0	0	0	0	0	0	0	0	0	0	0	0
ENSG00000103274	8	121.40625	63.30859375	32	25566	6.27717788783895	14209	0.526	612	399	399	0	0	0	1	0	0	0	0	0	0	0	0	0	0	0	0	0	0	0	0	0	0	0	0	0	0	0	0	0	0	0	0	0	0	0	0	0	0
ENSG00000103319	4	271.607142857143	225.839285714286	28	80952	7.63483984608014	80352	0.71	791	578	578	0	0	0	1	0	0	0	0	0	0	0	0	0	0	0	0	0	0	0	0	0	0	0	0	0	0	1	0	0	0	0	0	0	0	0	0	0	0
ENSG00000103335	15	182.978494623656	96.6370678691178	93	69869	7.99923408899781	69866	0.812	1530	1033	1033	0	0	0	0	0	0	0	0	0	0	0	0	0	0	0	0	0	0	0	0	0	0	0	0	0	0	1	0	0	0	0	0	0	0	0	0	0	0
ENSG00000103342	10	314.594594594595	310.175310445581	37	47955	8.5131877564931	42964	0.692	1234	760	760	0	0	0	1	0	0	0	1	1	1	0	0	0	0	0	0	1	0	0	0	0	0	0	0	0	0	0	0	0	0	0	0	0	0	0	0	0	0
ENSG00000103343	5	554	322.181818181818	11	8136	6.61996906695108	3809	0.692	951	666	666	0	0	0	0	0	0	0	0	0	0	0	0	0	0	0	0	0	0	0	0	0	0	0	0	0	0	0	0	0	0	0	0	0	0	0	0	0	0
ENSG00000103351	14	275.5	295.142857142857	56	38125	7.47678482418384	38125	0.612	501	336	336	0	0	0	0	1	1	0	0	0	0	0	0	0	0	0	0	0	0	0	0	0	0	0	0	0	0	1	0	1	0	0	0	0	0	0	0	0	0
ENSG00000103363	5	212	146.615384615385	13	5884	8.15226431587673	5884	0.778	1034	581	581	0	0	0	0	0	0	0	0	0	0	0	0	0	0	0	0	0	0	0	0	0	0	0	0	0	0	0	0	0	0	0	0	0	0	0	0	0	0
ENSG00000103381	4	765.111111111111	649.259259259259	9	140956	6.35881659949348	140956	0.502	524	321	321	0	0	0	1	1	0	0	0	0	0	0	0	0	0	0	0	0	0	0	0	0	0	0	0	0	0	0	0	0	0	0	0	0	0	0	0	0	0
ENSG00000103404	4	603.703703703704	695.368998628258	27	87865	6.43666591821691	87865	0.794	1000	514	514	0	0	0	0	0	2	0	0	0	0	0	0	0	0	0	0	0	0	0	0	0	0	0	0	0	0	1	0	0	0	0	0	0	0	0	0	0	0
ENSG00000103423	14	289.865384615385	235.39275147929	52	30971	7.91609982006098	30971	0.658	901	574	574	0	0	0	1	0	0	0	0	0	0	0	0	0	0	0	0	0	0	0	0	0	0	0	0	0	0	0	0	0	0	0	0	0	0	0	0	0	0
ENSG00000103429	13	284.447368421053	185.904432132964	38	36422	7.69049120790575	36422	0.566	850	565	565	0	0	0	1	0	0	0	0	0	0	0	0	0	0	0	0	0	0	0	0	0	0	0	0	0	0	0	0	0	0	0	0	0	0	0	1	0	0
ENSG00000103494	11	312.339622641509	324.23709505162	53	106256	6.53594703296904	8308	0.622	618	393	393	0	0	0	1	0	0	0	0	0	0	0	0	0	0	0	0	0	0	0	0	0	0	0	0	0	0	0	0	0	0	0	0	0	0	0	0	0	0
ENSG00000103495	17	383	289.422222222222	45	6223	6.97128436300566	5055	0.766	1025	703	703	0	0	0	0	1	1	0	0	0	0	0	0	0	0	0	0	0	1	0	0	0	0	0	0	0	0	0	0	0	0	0	0	0	0	0	0	0	0
ENSG00000103540	11	467.3	485.73	40	29598	7.48052181296527	29598	0.526	561	382	382	0	0	0	0	0	0	0	0	0	0	0	0	0	0	0	0	0	0	0	0	0	0	0	0	0	0	0	0	0	0	0	0	0	0	0	0	0	0
ENSG00000103642	4	331.615384615385	202.757396449704	13	20262	6.27336772979163	20262	0.616	934	603	603	0	0	0	0	0	1	0	0	0	0	1	0	0	0	0	0	0	0	0	0	0	0	0	0	0	1	0	0	0	0	0	0	0	0	0	0	0	0
ENSG00000103647	4	364.941176470588	375.896193771626	17	148838	7.70318276500878	148838	0.758	1341	822	822	0	0	0	1	0	0	0	0	0	0	0	0	0	0	0	0	0	0	0	0	0	0	0	0	0	0	0	0	0	0	0	0	0	0	0	0	0	0
ENSG00000103653	15	202.241379310345	137.652794292509	58	21142	7.56275011215197	21142	0.762	721	549	549	0	0	0	0	0	1	0	0	0	0	0	0	0	0	0	0	0	0	0	0	0	0	0	0	0	0	0	0	0	0	0	0	0	0	0	0	0	0
ENSG00000103671	12	154.595744680851	62.727025803531	47	67556	7.08100785052257	10013	0.56	326	211	211	0	0	0	0	0	0	0	0	0	0	0	0	0	0	0	0	0	0	0	0	0	0	0	0	0	0	0	0	0	0	0	0	0	0	0	0	0	0
ENSG00000103707	7	197	108.266666666667	30	27133	6.59308319879814	13807	0.586	565	392	392	0	0	0	1	0	1	0	0	0	0	0	0	0	0	0	0	0	0	0	0	0	0	0	0	0	0	0	0	0	0	0	0	0	0	0	0	0	0
ENSG00000103888	6	226.948717948718	160.938856015779	39	172434	6.79458109280244	172434	0.738	1953	1269	1269	1	0	0	1	0	0	0	0	0	0	0	0	0	0	0	0	0	0	0	0	0	0	0	0	0	0	0	0	0	0	0	0	0	0	0	0	0	0
ENSG00000103932	12	224.819672131148	160.70572426767	61	27094	7.6593128690922	8107	0.598	467	296	296	0	0	0	1	0	0	0	0	0	0	0	0	0	0	0	0	0	0	0	0	0	0	0	0	0	0	0	0	0	0	0	0	0	1	1	1	0	0
ENSG00000103966	2	626.111111111111	608.617283950617	9	73827	7.1495543974929	73827	0.676	705	500	500	0	0	0	0	0	0	0	0	0	0	1	0	1	0	0	0	0	0	0	0	0	0	0	0	0	0	0	0	0	0	0	0	0	0	0	0	0	0
ENSG00000103978	13	164.377049180328	121.298038161784	61	63132	7.95831165427081	63132	0.564	339	207	207	0	0	0	1	0	0	0	1	0	0	1	0	0	0	1	0	0	0	0	0	0	0	0	0	0	0	0	0	0	0	0	0	0	0	0	0	0	0
ENSG00000103994	12	490.288461538462	517.613905325444	52	78301	8.46725957631797	40146	0.586	418	282	282	0	0	0	1	0	0	0	0	0	0	0	0	0	0	0	0	0	0	0	0	0	0	0	0	0	0	0	0	0	0	0	0	0	0	0	0	0	0
ENSG00000104047	13	213.194444444444	166.759259259259	36	24157	7.48345606794959	23070	0.642	497	341	341	0	0	0	1	0	0	0	0	0	0	0	0	0	0	0	0	0	0	0	0	0	0	0	0	0	0	0	0	0	0	0	0	0	0	1	0	0	0
ENSG00000104081	11	589.407407407407	757.242798353909	27	21003	7.22369449262933	17159	0.674	245	158	158	0	0	0	0	0	1	0	0	0	0	0	0	0	0	0	0	0	0	0	0	0	0	0	0	0	0	0	0	0	0	0	0	0	0	0	0	0	0
ENSG00000104129	11	131.272727272727	69.0413223140496	44	39609	6.51595940308916	39609	0.644	635	413	413	0	0	0	0	0	0	0	1	0	0	0	0	0	0	0	0	0	0	0	0	0	0	0	0	0	1	0	0	0	0	0	0	0	0	0	0	0	0
ENSG00000104131	7	273.695652173913	250.567107750473	23	25973	7.55585344862265	25747	0.7	1312	827	827	0	0	0	0	0	0	0	0	0	0	0	0	0	0	0	0	0	0	0	0	0	0	0	0	0	0	0	0	0	0	0	0	0	0	0	0	0	0
ENSG00000104133	25	212.596153846154	116.440828402367	104	100983	8.20511229273764	90322	0.654	692	473	473	0	0	0	1	0	0	0	0	0	1	0	0	0	0	0	0	0	0	0	0	0	0	0	0	0	1	0	0	0	0	0	0	0	0	0	0	0	0
ENSG00000104142	3	494.727272727273	407.553719008264	11	9546	7.04000790176226	9546	0.646	914	593	593	0	0	0	1	0	0	0	1	0	0	0	0	0	0	0	0	0	1	0	0	0	0	0	0	0	0	0	0	0	0	0	0	0	0	0	0	0	0
ENSG00000104177	14	352.271186440678	363.874174087906	59	39090	5.58455066300125	39090	0.55	621	449	449	0	0	0	0	0	0	0	0	0	0	0	0	0	0	0	0	0	0	0	0	0	0	0	0	0	0	0	0	0	0	0	0	0	0	0	0	0	0
ENSG00000104219	4	352.3	466.44	20	68771	7.30313364271478	68771	0.636	1354	929	929	0	0	0	0	0	2	0	0	0	0	0	0	0	0	0	0	0	0	0	0	0	0	0	0	0	0	0	0	0	0	0	0	0	0	0	0	0	0
ENSG00000104221	4	332	276	13	6637	5.88988162401179	6637	0.572	358	235	235	0	0	0	0	0	1	0	0	0	0	0	0	0	0	0	0	0	0	1	0	0	0	0	0	0	0	0	0	0	0	0	0	0	0	0	0	0	0
ENSG00000104228	4	407.533333333333	399.315555555556	15	26433	6.85457463686023	26433	0.688	877	618	618	0	0	0	1	0	0	0	0	0	0	0	0	0	0	0	0	0	0	0	0	0	0	0	0	0	0	0	0	0	0	0	0	0	0	0	0	0	0
ENSG00000104290	4	1108.64285714286	1478.90816326531	14	80047	7.78507097808352	69424	0.734	1104	746	746	0	0	0	0	0	0	0	0	0	0	0	0	0	0	0	0	0	0	0	0	0	0	0	0	0	0	0	0	0	0	0	0	0	0	0	0	0	0
ENSG00000104312	5	223.827586206897	154.922711058264	29	33317	6.09133471042663	33317	0.688	922	636	636	0	0	0	0	0	0	0	0	0	0	0	1	0	0	0	0	0	0	0	0	0	0	0	0	0	0	0	0	0	0	0	0	0	0	0	0	0	0
ENSG00000104324	9	219.75	136.660714285714	28	504428	8.64821596574859	498275	0.708	769	548	548	0	0	0	0	1	1	0	0	0	0	0	0	0	0	0	0	0	0	0	0	0	0	0	0	0	0	0	0	0	0	0	0	0	0	0	0	0	0
ENSG00000104325	19	127.935483870968	71.8220603537981	62	50688	7.707419172551	50516	0.638	1125	714	714	0	0	0	1	0	1	0	0	0	0	0	0	0	0	0	0	0	0	0	0	0	0	0	0	0	0	0	0	0	0	0	0	0	0	0	0	0	0
ENSG00000104331	3	681.166666666667	908.472222222222	12	35912	8.05298335181693	35912	0.684	752	489	489	0	0	0	1	0	0	0	0	0	0	0	0	0	0	0	0	0	0	0	0	0	0	0	0	0	0	0	0	0	0	0	0	0	0	0	0	0	0
ENSG00000104332	2	1656.6	1496.32	5	47536	8.21426510637136	47536	0.68	1288	907	907	0	0	0	0	0	0	0	0	0	0	0	0	0	0	0	0	0	0	0	0	0	0	0	0	0	0	0	0	0	0	0	0	0	0	0	0	0	0
ENSG00000104343	9	819.173913043478	1164.54820415879	23	98814	7.39516592592855	92691	0.656	1070	720	720	0	0	0	0	0	0	0	0	0	0	0	1	0	0	0	0	0	0	0	0	0	0	0	0	0	0	0	0	0	0	0	0	0	0	0	0	0	0
ENSG00000104365	30	249.163461538462	223.379437869822	104	61154	8.29915860602142	60307	0.654	452	323	323	0	0	0	2	0	0	0	0	0	0	0	0	0	0	0	0	0	0	0	0	0	0	0	0	0	0	0	0	0	0	0	0	0	0	0	0	0	0
ENSG00000104368	13	309.8	289.93	40	33007	7.51410440008577	32492	0.548	0	0	0	1	0	0	0	0	0	0	0	0	0	0	0	0	0	0	0	0	0	0	0	0	0	0	0	0	0	0	0	0	0	0	0	0	0	0	0	0	0
ENSG00000104388	12	227	204.2	40	106771	8.46786174528885	106771	0.748	999	670	670	0	0	0	0	0	0	0	0	0	0	0	0	0	0	0	0	0	0	0	0	0	0	0	0	0	0	0	0	0	0	0	0	0	0	0	0	0	0
ENSG00000104412	7	168.454545454545	148.253443526171	33	43316	7.30869725372098	12302	0.622	663	433	433	0	0	0	0	0	0	0	0	0	0	0	0	0	0	0	0	0	0	0	0	0	0	0	0	0	1	1	0	1	0	0	0	0	0	1	0	0	0
ENSG00000104415	6	475.733333333333	414.773333333333	15	39306	6.40320861561475	37322	0.574	0	0	0	0	0	0	0	0	0	0	0	0	0	0	0	0	0	0	0	0	0	0	0	0	0	0	0	0	0	0	0	0	1	0	0	0	0	0	0	0	0
ENSG00000104427	4	263.6	273.88	20	53719	7.25009544225759	53719	0.634	555	385	385	0	0	0	0	0	1	0	0	0	0	0	0	0	0	0	0	0	0	0	0	0	0	0	0	0	1	0	0	0	0	0	0	0	0	0	0	0	0
ENSG00000104442	6	252.727272727273	187.776859504132	22	31749	7.33013623830048	31749	0.548	342	231	231	0	0	0	0	0	0	0	0	0	0	0	0	0	0	0	0	0	0	0	0	0	0	0	0	0	0	0	0	0	0	0	0	0	0	0	0	0	0
ENSG00000104472	5	581.181818181818	452.049586776859	11	5840	7.08108064649764	5840	0.728	1591	1130	1130	0	0	0	0	0	1	0	0	0	0	0	0	0	0	0	0	0	0	0	0	0	0	0	0	0	0	0	0	0	0	0	0	0	0	0	0	0	0
ENSG00000104524	7	268.076923076923	219.656804733728	26	5861	6.2301563436109	4227	0.7	869	619	619	0	0	0	1	0	0	0	0	0	0	0	0	0	0	0	0	0	0	0	0	0	0	1	0	0	0	0	0	0	0	0	0	0	0	0	0	0	0
ENSG00000104549	6	261.590909090909	192.004132231405	22	23787	6.76832076000967	23785	0.748	758	543	543	0	0	0	0	0	0	0	0	1	0	0	0	0	0	0	0	0	0	0	0	0	0	0	0	0	0	0	0	0	0	0	0	0	0	0	0	0	0
ENSG00000104611	6	291.6	220.14	20	82602	7.6219301169065	82602	0.676	1057	729	729	0	0	0	1	0	1	0	0	0	0	0	0	0	0	0	0	0	0	0	0	0	0	0	0	0	0	0	0	0	0	0	0	0	0	0	0	0	0
ENSG00000104635	12	389.411764705882	369.089965397924	34	66881	8.36161109731946	55437	0.752	725	520	520	0	0	0	0	0	1	0	0	0	0	0	0	0	0	0	0	0	0	0	0	0	0	0	0	0	0	0	0	0	0	0	0	0	0	0	0	0	0
ENSG00000104643	4	516.56	541.696	25	43722	6.96438569002208	43722	0.576	792	515	515	0	0	0	1	0	1	0	0	0	0	0	0	0	0	0	0	0	0	0	0	0	0	0	0	0	0	0	0	0	0	0	0	0	0	0	0	0	0
ENSG00000104660	8	323.545454545455	305.661157024793	22	81811	7.62801070985158	13127	0.722	949	648	648	0	0	0	0	0	1	0	0	0	0	0	0	0	0	0	0	0	0	0	0	0	0	0	0	0	0	0	0	0	0	0	0	0	0	0	0	0	0
ENSG00000104671	6	156.68	126.4736	25	27344	6.96101572417467	27344	0.572	660	428	428	0	0	0	0	0	0	0	0	0	0	0	0	1	0	0	0	0	0	0	0	0	0	0	0	0	0	0	0	0	1	0	0	0	0	0	0	0	0
ENSG00000104687	8	227	200.133333333333	30	49861	8.04331944605214	49861	0.72	861	580	580	0	0	0	1	0	1	0	0	0	0	0	0	0	0	0	0	0	0	1	0	0	0	0	0	0	0	0	0	0	0	0	0	0	0	0	0	0	0
ENSG00000104728	16	258.858974358974	233.900394477318	78	134666	7.9910259536481	134658	0.776	1399	912	912	0	0	0	0	0	0	0	0	0	0	0	0	0	0	0	0	0	0	0	0	0	0	0	0	0	0	0	0	0	0	0	0	0	0	0	0	0	0
ENSG00000104731	25	213.66265060241	147.278850341124	83	69508	6.68557796469708	10795	0.636	624	404	404	0	0	0	0	0	1	0	0	1	0	0	0	0	0	0	0	0	0	0	0	0	0	0	0	0	0	0	0	0	0	0	0	0	0	0	0	0	0
ENSG00000104756	11	187.893617021277	130.641014033499	47	30627	7.60815535181814	29215	0.648	1742	1049	1049	0	0	0	0	1	1	0	1	0	0	0	0	0	0	0	0	0	0	0	0	0	0	0	0	0	0	0	0	0	0	0	0	0	0	0	0	0	0
ENSG00000104774	17	151.086419753086	74.8495656149977	81	20232	8.08564860669381	20230	0.666	308	226	226	0	0	0	0	1	1	0	0	0	0	0	0	0	0	0	0	0	0	0	0	0	0	0	0	0	0	0	0	0	0	0	0	0	0	0	0	0	0
ENSG00000104812	10	234.285714285714	175.08843537415	42	25186	8.02438214978961	25181	0.674	325	228	228	0	0	0	1	1	1	0	1	0	0	0	0	0	0	0	0	0	0	0	0	0	0	0	0	0	1	0	0	0	0	0	0	0	1	1	1	0	0
ENSG00000104823	17	151.354166666667	96.7369791666667	48	16584	8.50440122735894	16584	0.486	310	197	197	0	0	0	1	0	0	0	0	0	0	0	0	0	0	0	0	0	0	0	0	0	0	0	0	0	0	1	0	0	0	0	0	0	0	0	0	0	0
ENSG00000104859	16	141.04347826087	95.2766225582861	69	31917	8.69097959721988	31917	0.604	509	344	344	0	0	0	1	0	0	0	0	0	0	0	0	0	0	0	0	0	0	0	0	0	0	0	0	0	0	0	0	0	0	0	0	0	0	0	0	0	0
ENSG00000104880	5	331.566666666667	290.44	30	77365	7.77391328161169	77365	0.728	597	443	443	0	0	0	1	0	0	0	0	0	0	0	0	0	0	0	0	0	0	0	0	0	0	0	0	0	0	0	0	0	0	0	0	0	0	0	0	0	0
ENSG00000104881	9	262.725	212.315	40	26716	6.97379037092841	26712	0.53	1062	634	634	0	0	0	0	1	1	0	0	0	0	0	0	0	0	0	0	0	0	0	0	0	0	0	0	0	0	0	0	0	0	0	0	0	0	0	0	0	0
ENSG00000104885	11	269.475409836066	256.927707605482	61	68430	7.89107667528677	68430	0.784	1971	1230	1230	0	0	0	1	0	0	0	0	0	0	0	0	0	0	0	0	0	0	0	0	0	0	0	0	0	0	0	0	0	0	0	0	0	0	0	0	0	0
ENSG00000104915	11	182.707317073171	123.474122546104	41	6326	7.69461080099211	5081	0.638	4362	2731	2731	0	0	0	0	0	1	0	0	0	0	0	0	0	0	0	0	0	0	0	0	0	0	0	0	0	0	1	0	0	0	0	0	0	0	0	0	0	0
ENSG00000104936	19	298.147058823529	239.27508650519	68	12836	8.73269242964359	12836	0.638	0	0	0	0	0	0	0	2	2	0	0	0	0	0	0	0	0	0	0	0	0	0	0	0	0	0	0	0	0	0	0	0	0	0	0	0	0	0	0	0	0
ENSG00000104969	5	205.347826086957	173.761814744802	23	28658	8.57452884810061	28658	0.644	725	490	490	0	0	0	0	0	0	0	0	1	0	1	0	1	0	0	0	0	0	0	0	0	0	1	0	0	0	0	0	0	0	0	0	0	1	1	1	0	1
ENSG00000104973	8	226.769230769231	166.264299802761	39	20535	8.33960007333826	601	0.634	348	240	240	0	0	0	0	0	0	0	0	0	0	0	0	0	0	0	0	0	0	0	0	0	0	0	0	0	0	0	0	0	0	0	0	0	0	0	0	0	0
ENSG00000104976	6	254.777777777778	176.345679012346	18	2935	7.12139082779216	2935	0.658	325	235	235	0	0	0	1	0	0	0	0	0	0	0	0	0	0	0	0	0	0	0	0	0	0	0	0	0	0	0	0	0	0	0	0	0	0	0	0	0	0
ENSG00000105058	5	302.714285714286	259.204081632653	14	6667	7.73301697253225	6235	0.558	442	275	275	0	0	0	0	0	0	0	0	0	0	0	0	0	0	0	0	0	0	0	0	0	0	0	0	0	0	0	0	0	0	0	0	0	0	0	0	0	0
ENSG00000105063	8	204.5625	151.4140625	48	29216	8.16924015669178	29216	0.706	1606	1005	1005	0	0	0	0	1	1	0	0	1	0	0	0	0	0	0	0	0	0	0	0	0	0	0	0	0	0	0	0	0	0	0	0	0	0	1	0	0	0
ENSG00000105072	8	280.214285714286	229.734693877551	28	25042	6.82220177589013	25040	0.654	704	465	465	0	0	0	0	1	1	0	0	0	0	0	0	0	0	0	0	0	0	0	0	0	0	0	0	0	0	0	0	0	0	0	0	0	0	0	0	0	0
ENSG00000105127	5	251.942857142857	246.772244897959	35	26414	8.07072103064311	9654	0.686	1402	1000	1000	0	0	0	0	0	0	0	0	0	0	0	0	0	0	0	0	0	0	0	0	0	0	0	0	0	0	0	0	0	0	0	0	0	0	0	0	0	0
ENSG00000105137	5	537.176470588235	486.131487889273	17	7586	8.09794619102047	7586	0.72	666	432	432	0	0	0	0	0	0	0	0	0	0	0	0	0	0	0	0	0	0	0	0	0	0	0	0	0	0	0	0	0	0	0	0	0	0	0	0	0	0
ENSG00000105185	8	174.36	129.6672	25	6385	8.03229193964887	6360	0.658	933	667	667	1	0	0	1	0	1	0	0	0	0	0	0	0	0	0	0	0	0	0	0	0	0	0	0	0	0	0	0	0	0	0	0	0	0	0	0	0	0
ENSG00000105204	8	231.583333333333	131.944444444444	24	8852	7.0386452772798	8852	0.612	1098	742	742	0	0	0	0	0	0	0	0	1	0	0	0	0	0	0	0	0	0	0	0	0	0	0	0	0	0	0	0	0	0	0	0	0	0	0	0	0	0
ENSG00000105229	6	190.4	173.232	25	31741	7.32144639933699	31741	0.758	1006	673	673	0	0	0	0	0	1	0	0	0	0	0	0	0	0	0	0	0	0	0	0	0	0	0	0	0	0	1	0	0	0	0	0	0	0	0	0	0	0
ENSG00000105248	2	177.636363636364	72.2644628099173	11	22012	6.9791150239037	22012	0.506	394	204	204	0	0	0	1	0	0	0	1	0	0	1	0	0	0	0	0	0	0	0	0	0	0	0	0	0	0	0	0	0	0	0	0	0	0	0	0	0	0
ENSG00000105281	6	300.85	263.175	20	13712	8.37219873671908	13712	0.66	1398	944	944	0	0	0	0	0	0	0	0	0	0	0	0	0	0	0	0	0	0	0	0	0	0	0	0	0	0	0	0	0	0	0	0	0	0	0	0	0	0
ENSG00000105287	17	213.029850746269	121.978614390733	67	42853	8.11518651160949	42811	0.67	1383	889	889	0	0	0	0	0	0	0	0	0	0	0	0	0	0	0	0	0	0	0	0	0	0	0	0	0	0	0	0	0	0	0	0	0	0	0	0	0	0
ENSG00000105298	10	350.578947368421	244.432132963989	38	16175	7.59786680357832	16175	0.692	776	540	540	0	0	0	0	0	1	0	0	0	0	0	0	0	0	0	0	0	0	0	0	0	0	0	0	0	0	0	0	0	0	0	0	0	0	0	0	0	0
ENSG00000105325	8	226.594594594595	205.590942293645	37	32058	8.29497889460842	32058	0.75	950	656	656	0	0	0	0	1	1	1	1	1	0	1	1	0	0	0	0	0	0	0	0	0	1	0	0	0	0	0	0	0	0	0	0	0	0	1	0	0	0
ENSG00000105329	4	254.466666666667	213.475555555556	15	52325	7.50643454199055	23589	0.774	1573	1008	1008	0	0	0	0	0	1	0	0	0	0	0	0	0	0	0	0	0	0	0	0	0	0	0	0	0	0	0	0	0	0	0	0	0	0	0	0	0	0
ENSG00000105355	7	280	247.04	25	29428	7.88460879246302	29428	0.686	0	0	0	0	0	0	0	0	0	0	0	0	0	0	0	0	0	0	0	0	0	0	0	0	0	0	0	0	0	0	0	0	0	0	0	0	0	0	0	0	0
ENSG00000105379	5	514	636.266666666667	15	21250	7.26818322761425	21248	0.654	2187	1435	1435	0	0	0	0	0	0	0	0	0	0	0	0	0	0	0	0	0	0	0	0	0	0	0	0	0	0	0	0	0	0	0	0	0	0	0	0	0	0
ENSG00000105393	18	154.258620689655	114.564803804994	58	13900	7.87753044153805	11988	0.518	0	0	0	0	0	0	0	0	0	0	0	0	0	0	0	0	0	0	0	0	0	0	0	0	0	0	0	0	0	0	0	0	0	0	0	0	0	0	0	0	0
ENSG00000105397	21	173.012820512821	83.7869822485207	78	30144	8.76872200851317	30144	0.636	701	453	453	0	0	0	1	0	0	0	0	1	0	0	1	0	0	0	0	0	1	0	0	0	0	0	0	0	0	0	0	0	0	0	0	0	0	0	0	0	0
ENSG00000105402	22	243.478260869565	207.909262759924	69	27604	8.69472302535342	27604	0.696	1065	724	724	0	0	0	0	0	1	0	1	0	0	0	0	1	0	0	0	0	0	0	0	0	0	0	0	0	0	1	0	0	0	0	0	0	0	0	0	0	0
ENSG00000105404	10	231.32	136.5696	25	2710	8.59481111052584	2710	0.624	750	481	481	0	0	0	0	0	0	0	0	0	0	0	0	0	0	0	0	0	0	0	0	0	0	0	0	0	0	1	0	0	0	0	0	0	0	0	0	0	0
ENSG00000105429	7	322.090909090909	276.740495867769	55	53161	8.49813302125383	53161	0.664	1042	662	662	0	0	0	0	0	0	0	0	0	0	0	0	0	0	0	0	0	0	0	0	0	0	0	0	0	0	0	0	0	0	0	0	0	0	0	0	0	0
ENSG00000105447	3	508.692307692308	585.940828402367	13	11250	7.44662337051703	11250	0.494	408	261	261	0	0	0	0	0	0	0	0	0	0	0	0	0	0	0	0	0	0	0	0	0	0	0	0	0	1	0	0	0	0	0	0	0	0	0	1	0	0
ENSG00000105472	2	344.333333333333	168.111111111111	6	2389	7.4023246640452	2389	0.6	0	0	0	0	0	0	0	0	0	0	0	0	0	0	0	0	0	0	0	0	0	0	0	0	0	0	0	0	0	0	0	0	0	0	0	0	0	0	0	0	0
ENSG00000105509	5	349.615384615385	263.313609467456	13	10883	6.69569939858402	10883	0.608	0	0	0	0	0	0	0	0	0	0	0	0	0	0	0	0	0	0	0	0	0	0	0	0	0	0	0	0	0	0	0	0	0	0	0	0	0	0	0	0	0
ENSG00000105514	2	666.285714285714	821.061224489796	7	24225	6.01782066838903	20932	0.606	507	309	309	0	0	0	0	0	0	0	0	0	0	0	0	0	0	0	0	0	0	0	0	0	0	0	0	0	0	0	0	0	0	0	0	0	1	1	1	0	0
ENSG00000105516	5	790.153846153846	729.337278106509	13	7409	7.2185954190238	7409	0.648	975	646	646	0	0	0	1	0	0	0	0	0	0	0	0	0	0	0	0	0	0	0	0	0	0	0	0	0	1	1	0	1	0	0	0	0	1	1	0	0	0
ENSG00000105520	8	237.225806451613	173.381893860562	31	10313	8.41371248094674	10313	0.666	309	233	233	0	0	0	0	0	0	0	0	0	0	0	0	0	0	0	0	0	0	0	0	0	0	0	0	0	0	0	0	0	0	0	0	0	0	0	0	0	0
ENSG00000105552	12	225.925	165.09875	40	15968	8.136411835805	15165	0.69	337	254	254	0	0	0	0	0	1	0	0	1	0	0	0	0	0	0	0	0	0	0	0	0	0	0	0	0	0	0	0	0	0	0	0	0	0	0	0	0	0
ENSG00000105559	11	162.921568627451	100.869665513264	51	31536	8.39007485679318	31536	0.586	0	0	0	0	0	0	0	0	0	0	0	0	0	0	0	0	0	0	0	0	0	0	0	0	0	0	0	0	0	0	0	0	0	0	0	0	0	0	0	0	0
ENSG00000105607	18	173.35593220339	106.843435794312	59	23182	7.24007315397554	8944	0.58	0	0	0	0	0	0	1	0	0	0	0	0	0	0	0	0	0	0	0	0	0	0	0	0	0	0	0	0	0	0	0	0	0	0	0	0	0	0	0	0	0
ENSG00000105609	6	377.514285714286	364.050612244898	35	6902	5.27094955461234	6902	0.59	0	0	0	0	0	0	0	0	0	0	0	0	0	0	0	0	0	0	0	0	0	0	0	0	0	0	0	0	0	0	0	0	0	0	0	0	0	0	0	0	0
ENSG00000105612	5	303.928571428571	189.469387755102	14	6258	7.54528238038489	6258	0.626	818	537	537	0	0	0	1	0	1	0	0	1	0	0	0	0	0	0	0	0	0	0	0	0	0	0	0	1	0	0	0	0	0	0	0	0	0	0	0	0	0
ENSG00000105617	1	385.5	197.25	4	4722	6.32262211343999	4722	0.58	806	496	496	0	0	0	0	0	0	0	0	0	0	0	0	0	0	0	0	0	0	0	0	0	0	0	0	0	0	0	0	0	0	0	0	0	0	0	0	0	0
ENSG00000105639	7	233.938775510204	154.920449812578	49	23292	8.37246263296117	5637	0.62	318	217	217	0	0	0	0	0	0	0	0	0	0	0	0	0	0	0	0	0	0	0	0	0	0	0	0	0	0	0	0	0	0	0	0	0	0	0	0	0	0
ENSG00000105647	6	238.363636363636	184.534435261708	33	17423	8.3189338390762	17423	0.692	1454	883	883	0	0	0	1	0	0	0	0	0	0	0	0	0	0	0	0	0	0	0	0	0	0	0	0	0	0	0	0	0	0	0	0	0	0	0	0	0	0
ENSG00000105649	4	290.615384615385	203.467455621302	13	7291	6.67283328475711	7291	0.676	1221	746	746	0	0	0	0	0	0	0	0	0	0	1	0	0	0	1	0	0	0	0	0	0	0	0	0	0	0	0	0	0	0	0	0	0	0	0	0	0	0
ENSG00000105656	6	295.294117647059	264.996539792388	34	79465	7.2550306835477	79465	0.66	1155	742	742	0	0	0	0	0	0	0	1	0	0	0	0	1	0	0	0	0	1	1	0	0	0	0	0	0	0	0	0	0	0	0	0	0	0	0	1	0	0
ENSG00000105662	4	432.2	527.74	20	98518	7.49470742144966	94276	0.732	628	315	315	0	0	0	1	0	1	0	0	1	0	0	0	0	0	0	0	0	0	0	0	0	0	0	0	0	0	0	0	0	0	0	0	0	0	0	1	0	0
ENSG00000105669	11	175.717948717949	98.6429980276134	39	19884	8.21166388916203	19884	0.602	729	449	449	0	0	0	0	0	0	0	0	0	0	1	0	1	0	0	0	0	0	0	0	0	0	0	0	0	1	0	0	0	0	0	0	0	0	0	0	0	0
ENSG00000105671	14	162.15	100.325	60	8953	7.35515157603992	8953	0.596	729	449	449	0	0	0	0	0	0	0	0	0	0	1	0	1	0	0	0	0	0	0	0	0	0	0	0	0	1	0	0	0	0	0	0	0	0	0	0	0	0
ENSG00000105676	20	254.238095238095	161.684051398337	63	26180	6.95559871375915	24604	0.762	903	546	546	0	0	0	0	0	1	0	0	0	0	0	0	0	0	0	0	0	0	0	0	0	0	0	0	0	0	0	0	0	0	0	0	0	0	1	1	0	0
ENSG00000105677	9	233.48275862069	150.594530321046	29	1932	7.77272634204093	1932	0.704	605	420	420	0	0	0	0	0	1	0	0	0	0	0	0	0	0	0	0	0	0	0	0	0	0	1	0	0	0	0	0	0	0	0	0	0	0	0	0	0	0
ENSG00000105700	17	262.292682926829	210.838786436645	41	11626	7.99015590812492	11626	0.586	463	313	313	0	0	0	0	1	1	0	0	0	1	1	0	0	0	0	0	0	0	0	0	0	0	0	0	0	0	0	0	0	0	0	0	0	0	0	0	0	0
ENSG00000105708	1	737.25	940.875	4	22627	6.5010964763625	22627	0.556	461	318	318	0	0	0	1	1	1	0	0	0	0	0	0	0	0	0	0	0	0	0	0	0	0	0	0	0	0	0	0	0	0	0	0	0	1	1	0	0	0
ENSG00000105722	7	350.888888888889	348.037037037037	18	7586	8.30232227998244	7586	0.754	1980	1236	1236	0	0	0	1	0	0	0	0	0	0	0	0	0	0	0	0	0	0	0	0	0	0	0	0	0	0	0	0	0	0	0	0	0	0	0	0	0	0
ENSG00000105723	4	335.157894736842	261.479224376731	19	12440	8.23117233572816	12404	0.704	1004	643	643	0	0	0	0	1	1	0	0	0	0	0	0	0	0	0	0	0	0	0	0	0	0	0	0	0	1	0	0	0	0	0	0	0	0	0	0	0	0
ENSG00000105726	15	225.573333333333	160.955377777778	75	18496	8.70143843123492	18491	0.688	776	542	542	0	0	0	1	0	0	0	0	0	0	0	0	0	0	0	0	0	0	0	0	0	0	0	0	0	0	0	0	0	0	0	0	0	0	0	0	0	0
ENSG00000105738	12	289.866666666667	212.56	45	301145	6.95063555258183	301145	0.702	1162	769	769	0	0	0	1	1	0	0	0	0	0	0	0	0	0	0	0	0	0	0	0	0	0	0	0	0	1	0	0	0	0	0	0	0	0	0	0	0	0
ENSG00000105750	14	355.6	361.177142857143	35	27476	5.89321127513412	25694	0.51	0	0	0	0	0	0	0	0	1	0	0	0	0	0	0	0	0	0	0	0	0	0	0	0	0	0	0	0	0	0	0	0	0	0	0	0	0	0	0	0	0
ENSG00000105755	6	174.954545454545	80.1115702479339	22	20526	6.34391228494045	20526	0.662	377	275	275	0	0	0	1	1	1	0	0	0	0	0	0	0	0	0	0	0	0	0	0	0	0	0	0	0	0	0	0	0	0	0	0	0	0	0	0	0	0
ENSG00000105767	2	206.666666666667	144.222222222222	12	17472	7.07227532160093	17472	0.81	0	0	0	0	0	0	1	0	0	0	0	1	0	0	0	0	0	0	0	0	0	0	0	0	0	0	0	0	0	0	0	0	0	0	0	0	0	0	0	0	0
ENSG00000105771	13	194.854166666667	113.573784722222	48	23842	7.25888104714546	23842	0.642	730	462	462	0	0	0	1	1	1	0	1	0	0	0	0	0	0	0	0	0	0	0	0	0	0	0	0	0	0	1	0	0	0	0	0	0	0	0	0	0	0
ENSG00000105778	9	660.447368421053	907.274238227147	38	543479	7.77789735488994	56825	0.682	454	306	306	0	0	0	0	0	1	1	0	0	0	0	0	0	0	0	0	0	0	0	0	0	0	0	0	0	0	0	0	0	0	0	0	0	0	0	0	0	0
ENSG00000105819	9	208.045454545455	150.347107438017	44	32090	8.29456939158657	15814	0.556	284	195	195	0	0	0	0	0	1	0	1	0	0	0	0	0	0	0	0	0	0	0	0	0	0	0	0	0	0	0	0	0	0	0	0	0	1	0	0	0	0
ENSG00000105821	11	206.254545454545	166.052892561983	55	32400	7.37081983946291	32355	0.456	480	316	316	1	0	0	0	0	0	0	0	0	0	0	0	0	0	0	0	0	0	1	0	0	0	0	0	0	0	0	0	0	0	0	0	0	0	0	0	0	0
ENSG00000105829	7	411.15	418.94	20	41621	7.06947989438058	8352	0.594	471	291	291	0	0	0	0	0	0	0	0	0	0	1	1	0	0	0	0	0	0	0	0	0	0	0	0	0	0	0	0	0	0	0	0	0	0	0	0	0	0
ENSG00000105849	2	728.166666666667	845.944444444444	6	13626	6.7343138729661	13626	0.556	464	288	288	0	0	0	0	0	0	0	0	0	0	1	0	0	0	0	0	0	0	0	0	0	0	0	0	0	0	0	0	0	0	0	0	0	0	0	0	0	0
ENSG00000105854	16	189.254901960784	118.291426374471	51	30336	7.88719073760372	30336	0.524	336	261	261	0	0	0	1	0	0	0	0	0	0	0	0	0	0	0	0	0	0	0	0	0	0	0	0	0	0	0	0	0	0	0	0	0	0	0	0	0	0
ENSG00000105855	5	634.266666666667	703.742222222222	30	85053	7.21137569232582	79629	0.66	1501	986	986	0	0	0	0	1	0	0	0	1	0	0	0	0	0	0	0	0	0	0	0	0	0	0	0	0	0	0	0	0	0	0	0	0	0	0	0	0	0
ENSG00000105856	15	263.137254901961	183.257977700884	51	33569	8.11512519733178	33548	0.588	354	237	237	0	0	0	1	1	1	0	0	0	0	0	0	0	0	0	0	0	0	0	0	0	0	0	0	0	0	0	0	1	0	0	0	0	0	0	0	0	0
ENSG00000105866	4	783.428571428571	934.102040816327	14	86789	7.10899171728195	86789	0.724	1160	766	766	0	0	0	1	0	0	0	0	0	0	0	0	0	0	0	0	0	0	0	0	0	0	0	0	0	0	0	0	0	0	0	0	0	0	0	0	0	0
ENSG00000105875	10	280.666666666667	230.708333333333	48	27727	8.17782139220989	27727	0.71	650	433	433	0	0	0	0	0	0	0	0	0	0	0	0	0	0	0	0	0	0	0	0	0	0	0	0	0	0	0	0	0	0	0	0	0	0	0	0	0	0
ENSG00000105877	11	173.574074074074	64.1385459533608	108	358625	5.17262622079402	358625	0.72	870	585	585	0	0	0	0	0	0	0	0	0	0	0	0	0	0	0	0	0	0	0	0	0	0	0	0	0	0	0	0	0	0	0	0	0	0	0	0	0	0
ENSG00000105887	2	769.5	827.5	6	50593	7.50422329697406	47895	0.62	431	289	289	0	0	0	1	0	0	0	0	0	0	0	0	0	0	0	0	0	0	0	0	0	0	0	0	0	1	0	0	0	0	0	0	0	0	0	0	0	0
ENSG00000105939	4	640.526315789474	614.720221606648	19	66200	7.64875143810985	49382	0.59	1495	967	967	0	0	0	0	0	0	0	0	0	0	0	0	1	0	0	0	0	1	0	0	0	0	0	0	0	1	0	0	0	0	0	0	0	1	0	0	0	0
ENSG00000105948	10	197.301886792453	173.369170523318	53	58243	6.42405333013482	56061	0.534	211	135	135	0	0	0	1	0	0	0	0	0	1	0	0	0	0	0	0	0	1	0	0	0	0	0	0	0	0	1	0	0	0	0	0	0	0	0	0	0	0
ENSG00000105953	10	180.133333333333	110.562962962963	45	102495	8.32212703052851	101659	0.61	758	499	499	0	0	0	0	0	0	0	0	1	2	1	1	1	0	0	0	0	0	0	0	0	0	0	0	0	0	0	0	0	0	0	0	0	0	0	0	0	0
ENSG00000105968	8	375.647058823529	394.78892733564	17	21293	8.57800092892098	13159	0.7	803	413	413	0	0	0	1	0	0	0	0	0	0	0	2	0	0	0	0	0	0	0	0	0	0	0	0	0	0	0	0	0	0	0	0	0	0	0	0	0	0
ENSG00000105983	23	327.144444444444	356.847160493827	90	224279	7.81172565015854	215440	0.722	1171	638	638	0	0	0	1	0	1	0	0	0	1	0	0	0	0	0	0	0	1	1	0	0	0	0	0	0	0	0	0	0	0	0	0	0	0	0	0	0	0
ENSG00000106018	4	321.052631578947	290.709141274238	19	116784	6.89846130130025	116784	0.786	1985	1124	1124	0	0	0	0	0	0	0	0	0	0	0	0	0	0	0	0	0	0	0	0	0	0	0	0	0	0	0	0	0	0	0	0	0	0	0	0	0	0
ENSG00000106028	14	240.692307692308	262.145956607495	39	49602	7.5717611618012	12141	0.54	389	230	230	0	0	0	0	0	1	0	1	0	0	0	0	1	0	1	0	0	0	0	0	0	0	0	0	1	0	0	0	0	0	0	0	0	0	1	0	0	0
ENSG00000106034	10	228.5625	174.955729166667	48	308768	8.66636409484312	308768	0.538	0	0	0	0	0	0	0	0	0	0	0	0	0	0	0	0	0	0	0	0	0	0	0	0	0	0	0	0	0	0	0	0	0	0	0	0	0	0	0	0	0
ENSG00000106049	4	225.7	163.42	20	137554	7.67502524427342	137554	0.652	631	433	433	0	0	0	0	0	1	0	0	0	0	1	1	0	0	0	0	0	1	0	0	0	0	0	0	0	0	1	0	0	0	0	0	0	0	0	0	0	0
ENSG00000106070	24	257.837837837838	222.552227903579	74	203400	7.94173546724739	203400	0.806	0	0	0	0	0	0	1	0	0	0	0	0	0	0	0	0	0	0	0	0	0	0	0	0	0	0	0	0	0	0	0	0	0	0	0	0	0	0	0	0	0
ENSG00000106077	14	213.073170731707	93.570493753718	41	2774	5.93336402344478	2774	0.696	1152	670	670	0	0	0	0	1	1	0	0	1	1	0	1	0	0	0	0	0	0	0	0	0	0	0	0	0	0	0	0	0	0	0	0	0	1	0	0	0	0
ENSG00000106080	4	565.153846153846	581.952662721893	13	16098	6.6807779051181	16098	0.532	266	155	155	0	0	0	0	0	0	0	0	1	1	0	0	0	0	0	0	0	0	0	0	0	0	0	0	0	0	0	0	0	0	0	0	0	0	0	0	0	0
ENSG00000106100	9	320.589743589744	308.988823142669	39	54258	7.53454938992537	22000	0.712	623	436	436	0	0	0	1	0	0	0	0	0	0	0	0	0	0	0	0	0	0	0	0	0	0	0	0	0	0	0	0	0	0	0	0	0	0	0	0	0	0
ENSG00000106105	9	166.979591836735	77.1553519366931	49	39353	8.06400793729579	39353	0.57	934	609	609	1	0	0	1	0	1	0	0	0	0	0	0	0	1	0	0	0	0	0	0	0	0	0	0	0	0	0	0	1	0	0	0	0	0	1	0	0	0
ENSG00000106123	10	238.421052631579	141.529085872576	57	16056	7.71923167049365	16056	0.772	1307	850	850	0	0	0	0	0	0	0	0	0	0	0	0	0	0	0	0	0	0	0	0	0	0	0	0	0	1	0	0	0	0	0	0	0	0	0	0	0	0
ENSG00000106125	3	338.230769230769	337.89349112426	26	120970	7.04152407671157	120970	0.662	687	483	483	0	0	0	1	0	0	0	0	0	0	0	0	0	0	0	0	0	0	0	0	0	0	0	0	0	0	0	0	0	0	0	0	0	0	0	0	0	0
ENSG00000106246	6	369.913043478261	333.175803402647	23	49426	6.8451756421275	46416	0.602	201	139	139	0	0	0	0	0	0	0	0	0	0	0	0	0	0	0	0	0	0	0	0	0	0	0	0	0	1	0	0	0	0	0	0	0	0	0	0	0	0
ENSG00000106261	5	920.944444444444	1111.12962962963	18	26109	8.67825215300569	26109	0.626	693	470	470	0	0	0	0	0	0	0	0	0	0	0	0	0	0	0	0	0	0	0	0	0	0	0	0	0	1	0	0	0	0	0	0	0	0	0	0	0	0
ENSG00000106299	1	403.181818181818	437.719008264463	11	67133	8.55049728543542	67133	0.718	1224	792	792	0	0	0	1	0	1	0	0	0	0	0	0	0	0	0	0	0	0	0	0	0	0	0	0	0	0	0	0	0	0	0	0	0	1	0	0	0	0
ENSG00000106305	4	269.615384615385	115.92899408284	13	14590	5.34894217389605	14590	0.624	859	577	577	0	0	0	0	1	1	0	0	0	0	1	1	1	0	0	0	0	0	0	0	0	0	0	0	0	0	1	0	1	0	0	0	0	0	0	0	0	0
ENSG00000106333	10	225.484848484848	112.74012855831	33	5999	8.28083908538784	5999	0.584	0	0	0	0	0	0	0	0	0	0	0	0	0	0	0	0	0	0	0	0	0	0	0	0	0	0	0	0	0	0	0	0	0	0	0	0	0	0	0	0	0
ENSG00000106344	8	524.138888888889	707.429012345679	36	46225	8.0643414395757	46225	0.522	413	259	259	0	0	0	0	1	1	0	0	0	1	0	0	0	0	0	0	1	0	0	0	0	0	0	0	0	0	1	0	0	0	0	0	0	0	0	0	0	0
ENSG00000106346	7	276.66	256.9896	50	56681	7.13739335889777	56681	0.782	422	294	294	0	0	0	0	0	1	0	0	0	0	0	0	0	0	0	0	0	0	0	0	0	0	0	0	0	1	0	0	0	0	0	0	0	0	0	0	0	0
ENSG00000106351	6	284	273.333333333333	36	29009	8.33384371524216	23664	0.692	471	318	318	0	0	0	0	0	1	0	0	0	0	1	0	0	0	0	0	0	0	0	0	0	0	0	0	0	0	0	0	0	0	0	0	0	0	0	0	0	0
ENSG00000106366	2	417.307692307692	444.366863905325	13	12178	8.52527385713344	12178	0.57	0	0	0	1	0	0	0	1	1	0	0	0	0	0	0	0	0	0	0	0	0	0	0	0	0	0	0	0	0	1	0	1	0	0	0	0	0	0	0	0	0
ENSG00000106367	3	176.8	116.88	10	7200	6.75202681801443	6881	0.678	947	670	670	0	0	0	0	0	0	0	0	0	0	0	0	0	0	0	0	0	0	0	0	0	0	0	0	0	0	0	0	0	0	0	0	0	0	0	0	0	0
ENSG00000106443	15	268.7	206.323333333333	60	195752	7.61411202912891	128775	0.566	462	285	285	0	0	0	1	0	0	0	0	0	0	0	0	0	0	0	0	0	0	0	0	0	0	0	0	0	1	0	0	0	0	0	0	0	0	0	0	0	0
ENSG00000106459	9	312.379310344828	294.489892984542	29	145368	7.37134308037384	145366	0.736	1204	726	726	0	0	0	0	1	1	0	0	0	0	0	0	0	0	0	0	0	0	0	0	0	0	0	0	0	0	0	0	0	0	0	0	0	0	0	0	0	0
ENSG00000106460	8	590.133333333333	773.582222222222	30	32127	7.95561687629001	21849	0.634	494	349	349	0	0	0	1	0	0	0	0	0	1	0	0	0	0	0	0	0	0	0	0	0	0	0	0	0	0	0	0	0	0	0	0	0	0	0	0	0	0
ENSG00000106479	6	496.9	492.04	20	29113	7.73651707787435	29113	0.63	794	567	567	0	0	0	0	1	1	0	0	0	0	0	0	0	0	0	0	0	0	0	0	0	0	0	0	0	1	0	0	0	0	0	0	0	0	0	0	0	0
ENSG00000106484	18	176.611111111111	139.831275720165	54	20122	7.05683672529692	20122	0.538	784	529	529	0	0	0	1	0	1	0	1	0	0	0	0	0	0	1	0	0	0	0	0	0	0	1	0	0	0	0	0	0	0	0	0	0	0	1	0	0	0
ENSG00000106511	1	833.333333333333	440.222222222222	3	75601	5.02560359624267	75601	0.574	0	0	0	0	0	0	0	0	0	0	0	1	0	0	0	0	0	0	0	0	0	0	0	0	0	0	0	0	0	0	0	0	0	0	0	0	0	0	0	0	0
ENSG00000106524	4	241.954545454545	181.293388429752	22	46042	7.37628631147864	46042	0.61	1112	673	673	0	0	0	0	1	1	0	0	0	0	0	1	0	0	0	0	0	1	0	0	0	0	0	0	0	0	0	0	0	0	0	0	0	0	0	0	0	0
ENSG00000106546	5	492.761904761905	452.920634920635	21	47531	7.45602563030424	47529	0.634	849	622	622	0	0	0	1	0	0	0	0	0	0	0	1	0	0	0	0	0	0	0	0	0	0	0	0	0	0	0	0	0	0	0	0	0	0	0	0	0	0
ENSG00000106554	9	229.416666666667	158.592592592593	36	297220	7.35353986966167	46340	0.648	587	388	388	0	0	0	2	0	0	0	0	0	0	0	0	1	0	0	0	1	0	0	0	0	0	0	0	0	0	0	0	0	0	0	0	0	0	0	0	0	0
ENSG00000106560	3	325.428571428571	326.612244897959	7	7945	6.1071437155403	1822	0.398	0	0	0	0	0	0	0	0	0	0	0	0	0	0	0	0	0	0	0	0	0	0	0	0	0	0	0	0	0	0	0	0	0	0	0	0	0	0	0	0	0
ENSG00000106588	6	426.678571428571	545.163265306123	28	15363	7.99235513121128	15363	0.584	665	393	393	0	0	0	1	0	0	0	1	0	0	0	0	0	0	0	0	0	0	0	0	0	0	0	0	0	0	0	0	0	0	0	0	0	0	0	0	0	0
ENSG00000106591	4	453.363636363636	363.438016528926	11	16759	7.77592617595134	5658	0.572	665	393	393	0	0	0	1	0	0	0	1	0	0	0	0	0	0	0	0	0	0	0	0	0	0	0	0	0	0	0	0	0	0	0	0	0	0	0	0	0	0
ENSG00000106603	20	369.42	335.8744	50	121262	7.7712614291025	98566	0.56	665	410	410	0	0	0	1	0	0	0	0	0	0	0	0	0	0	0	0	0	0	0	0	0	0	0	0	0	1	0	0	0	0	0	0	0	0	0	0	0	0
ENSG00000106605	5	157	97.7777777777778	18	48661	7.50697043191949	48660	0.762	979	602	602	0	0	0	0	0	0	0	0	0	0	0	0	0	0	0	0	0	0	0	0	0	0	0	0	0	0	0	0	0	0	0	0	0	0	0	0	0	0
ENSG00000106610	3	376.125	308.6875	8	18906	6.12515471303131	18906	0.602	886	579	579	0	0	0	0	1	1	0	0	0	0	1	0	0	0	0	0	0	0	0	0	0	0	0	0	0	0	0	0	0	0	0	0	0	0	0	0	0	0
ENSG00000106636	7	332.807692307692	306.795857988166	26	13327	7.8630275494869	11922	0.598	311	223	223	0	0	0	0	0	1	0	0	0	0	0	0	0	0	0	0	0	0	0	0	0	0	0	0	0	0	0	0	0	0	0	0	0	0	0	0	0	0
ENSG00000106638	21	265.216666666667	184.025	60	9860	7.63285053543834	9860	0.68	963	673	673	0	0	0	0	0	1	0	0	0	0	0	0	0	0	0	0	0	0	0	0	0	0	0	0	0	0	0	0	0	0	0	0	0	0	0	0	0	0
ENSG00000106665	9	340.028571428571	322.672653061224	35	116469	8.20528161199481	116456	0.78	669	421	421	0	0	0	1	1	1	0	0	0	0	0	0	0	0	0	0	0	0	0	0	0	0	0	0	0	0	0	0	0	0	0	0	0	0	0	0	0	0
ENSG00000106692	10	462.236842105263	603.120498614958	38	82989	7.52405940288396	78109	0.602	395	259	259	1	0	0	0	0	0	0	0	0	0	0	0	0	0	0	0	0	0	0	0	0	0	0	0	0	0	0	0	0	0	0	0	0	0	0	0	0	0
ENSG00000106733	7	272.347826086957	189.671077504726	23	27645	7.44905692322011	27018	0.75	934	624	624	0	0	0	0	0	0	0	0	0	0	0	0	0	0	0	0	0	0	0	0	0	0	0	0	0	1	0	0	0	0	0	0	0	0	0	0	0	0
ENSG00000106772	15	603.655737704918	779.467347487235	61	294712	6.20656620917628	294711	0.698	705	494	494	0	0	0	0	0	1	0	0	0	0	0	0	0	0	0	0	0	0	0	0	0	0	0	0	0	0	0	0	0	0	0	0	0	0	0	0	0	0
ENSG00000106780	2	778.888888888889	900.024691358025	9	113658	7.32983273386938	113658	0.728	1270	879	879	0	0	0	0	0	1	0	0	0	0	0	0	0	0	0	0	0	0	0	0	0	0	0	0	0	0	0	0	0	0	0	0	0	0	0	0	0	0
ENSG00000106803	3	171.111111111111	127.061728395062	9	8552	7.88889932283409	8552	0.62	1242	789	789	0	0	0	0	0	0	0	0	1	0	0	0	0	0	0	0	0	0	0	0	0	0	0	0	0	1	0	0	0	0	0	0	0	0	0	0	0	0
ENSG00000106819	4	293.692307692308	305.372781065089	13	26302	6.25246390962675	26302	0.342	0	0	0	0	0	0	0	0	0	0	0	0	0	0	0	0	0	0	0	0	0	0	0	0	0	0	0	0	0	0	0	0	0	0	0	0	0	0	0	0	0
ENSG00000106823	4	313.176470588235	256.81660899654	17	42573	8.51549866179722	18968	0.37	0	0	0	0	0	0	0	0	0	0	0	0	0	0	0	0	0	0	0	0	0	0	0	0	0	0	0	0	0	0	0	0	0	0	0	0	0	1	0	0	0
ENSG00000106829	30	196.55	115.862	100	154971	8.11815108429918	153727	0.594	3081	1821	1821	0	0	0	1	0	0	0	0	0	0	0	0	0	0	0	0	0	0	0	0	0	1	0	0	0	1	0	0	0	0	0	0	0	0	0	0	0	0
ENSG00000106853	10	204.264705882353	155.051903114187	34	50134	7.17650308555481	50134	0.644	0	0	0	0	0	0	0	0	0	0	0	0	0	0	0	0	0	0	0	0	0	0	0	0	0	0	0	0	0	0	0	0	0	0	0	0	0	0	0	0	0
ENSG00000106992	6	184.190476190476	140.498866213152	21	11264	8.28893061607194	11264	0.692	405	284	284	0	0	0	1	0	0	0	0	0	0	0	0	0	0	0	0	0	0	0	0	0	0	0	0	0	0	0	0	0	0	0	0	0	0	0	0	0	0
ENSG00000106993	3	431.818181818182	386.066115702479	11	28840	7.28179947300203	23650	0.592	674	430	430	0	0	0	0	0	0	0	0	0	0	0	0	1	0	0	0	0	0	0	0	0	0	0	0	0	0	0	0	0	0	0	0	0	0	0	0	0	0
ENSG00000107021	5	293.730769230769	357.118343195266	26	23229	7.97323608914409	23229	0.688	252	183	183	0	0	0	1	0	0	0	0	0	0	0	0	0	0	0	0	0	0	0	0	0	0	0	0	0	0	1	0	1	0	0	0	0	0	1	0	0	0
ENSG00000107036	9	304.819672131148	269.126041386724	61	147533	7.81739633301552	140650	0.73	1173	762	762	0	0	0	0	0	1	0	0	0	0	0	0	0	0	0	0	0	0	0	0	0	0	0	0	0	0	0	0	0	0	0	0	0	0	0	0	0	0
ENSG00000107130	3	436.833333333333	646.361111111111	12	64727	7.29318793350255	64727	0.806	514	352	352	0	0	0	0	0	0	0	0	0	0	0	0	0	0	0	0	0	0	0	0	0	0	0	0	0	0	0	0	0	0	0	0	0	0	0	0	0	0
ENSG00000107140	5	244.44	215.1136	25	4672	7.74815800567822	4663	0.78	2023	1270	1270	0	0	0	0	1	1	0	0	0	0	0	0	0	0	0	0	0	0	0	0	0	0	0	0	0	0	0	0	0	0	0	0	0	0	0	0	0	0
ENSG00000107185	3	412	501.181818181818	22	9370	7.5445747982322	3669	0.754	859	580	580	0	0	0	0	0	1	0	0	0	0	0	0	0	0	0	0	0	0	0	0	0	0	0	0	0	0	0	0	0	0	0	0	0	0	0	0	0	0
ENSG00000107186	21	216.508474576271	164.480896294168	118	173887	8.62475647153797	173887	0.68	1493	915	915	0	0	0	1	0	0	0	0	0	0	0	0	0	0	0	0	0	0	0	0	0	0	0	0	0	0	0	0	0	0	0	0	0	0	0	0	0	0
ENSG00000107201	5	290.142857142857	240.683673469388	28	71023	6.82059056975272	71023	0.524	280	170	170	1	0	0	1	1	1	0	0	1	0	0	0	0	0	0	0	0	0	0	0	0	0	0	0	0	1	0	0	0	0	0	0	0	0	0	0	0	0
ENSG00000107262	10	363	315.548387096774	31	16944	7.56653131935939	9686	0.676	1337	833	833	0	0	0	1	1	1	0	0	0	0	0	0	0	0	1	0	0	0	0	0	0	0	0	0	0	1	0	0	0	0	0	0	0	0	0	0	0	0
ENSG00000107263	8	269.46511627907	255.029745808545	43	163305	8.15999479701098	163305	0.824	0	0	0	0	0	0	1	0	0	0	0	0	0	0	0	0	0	0	0	0	0	0	0	0	0	0	0	0	1	0	0	0	0	0	0	0	0	0	0	0	0
ENSG00000107281	6	230.4	141.2	20	6734	8.6066989185005	6734	0.732	1358	827	827	0	0	0	1	0	1	0	0	1	0	0	0	0	0	0	0	0	0	0	0	0	0	0	0	0	0	0	0	0	0	0	0	0	0	0	0	0	0
ENSG00000107290	7	530.263157894737	682.87811634349	38	93630	8.5930810237132	93630	0.754	849	573	573	0	0	0	1	0	1	0	0	0	0	1	0	1	0	0	0	0	0	0	0	0	0	0	0	0	0	0	0	0	0	0	0	0	0	0	0	0	0
ENSG00000107317	11	154.909090909091	83.4159779614325	33	7932	6.65739467572018	4238	0.68	0	0	0	0	0	0	0	0	0	0	0	0	0	0	0	0	0	0	0	0	0	0	0	0	0	0	0	0	0	0	0	0	0	0	0	0	0	0	0	0	0
ENSG00000107338	2	515.5	473.125	8	150080	6.12815067025013	53789	0.806	1945	1151	1151	0	0	0	0	1	1	0	0	0	0	0	0	0	0	0	0	0	0	0	0	0	0	0	0	0	0	0	0	0	0	0	0	0	0	0	0	0	0
ENSG00000107341	1	815	1028.8	5	102838	8.60480985060811	102838	0.79	1502	870	870	0	0	0	0	0	1	0	0	0	0	0	0	0	0	0	0	0	0	0	0	0	0	0	0	0	1	0	0	0	0	0	0	0	0	0	0	0	0
ENSG00000107362	2	468	396.857142857143	7	48480	6.56089331741022	48480	0.702	1430	951	951	0	0	0	1	0	0	0	0	0	0	0	0	0	0	0	0	0	0	0	0	0	0	0	0	0	0	0	0	0	0	0	0	0	0	0	0	0	0
ENSG00000107404	3	198.714285714286	144.040816326531	21	14075	8.59012554815037	14075	0.85	1412	825	825	0	0	0	0	0	0	0	0	0	0	0	0	0	0	0	0	0	0	0	0	0	0	0	0	0	0	0	0	0	0	0	0	0	0	0	0	0	0
ENSG00000107438	5	196.15	82.895	20	53453	7.23199364854371	53453	0.78	939	569	569	0	0	0	0	0	1	0	0	0	0	0	0	0	0	0	0	0	0	0	0	0	0	0	0	0	0	0	0	0	0	0	0	0	0	0	0	0	0
ENSG00000107521	14	173.413793103448	115.719381688466	58	30730	8.27033627356315	4540	0.68	0	0	0	0	0	0	0	0	0	0	0	0	0	0	0	0	0	0	0	0	0	0	0	0	0	0	0	0	0	1	0	1	0	0	0	0	0	0	0	0	0
ENSG00000107554	6	351.9	319.44	30	134343	7.77491090282207	134343	0.822	0	0	0	0	0	0	0	0	1	0	0	0	0	0	0	0	0	0	0	0	0	0	0	0	0	0	0	0	0	0	0	0	0	0	0	0	0	0	0	0	0
ENSG00000107560	4	590.923076923077	603.254437869822	13	41688	7.61436928779465	41688	0.778	719	494	494	0	0	0	0	0	0	0	0	0	0	0	0	0	0	0	0	0	0	0	0	0	0	0	0	0	0	1	0	0	0	0	0	0	0	0	0	0	0
ENSG00000107625	5	149.028571428571	52.9436734693878	35	45570	7.94497037013528	45570	0.584	948	608	608	0	0	0	1	0	1	0	0	0	0	0	0	0	0	1	0	0	0	0	0	0	0	0	0	0	0	0	0	0	0	0	0	0	0	0	0	0	0
ENSG00000107643	16	400.882352941176	487.949250288351	51	132706	7.91317190690682	103492	0.782	1069	645	645	0	0	0	0	1	1	0	0	0	0	0	0	0	0	0	0	0	0	0	0	0	0	0	0	0	0	1	0	0	0	0	0	0	0	0	0	0	0
ENSG00000107651	8	217.388888888889	125.148148148148	36	49792	7.78267520642158	49436	0.608	504	324	324	0	0	0	1	0	0	0	0	0	0	0	0	0	0	0	0	0	0	0	0	0	0	0	0	0	0	1	0	1	0	0	0	0	0	0	0	0	0
ENSG00000107672	12	225.568181818182	159.495867768595	44	18130	7.78916340241811	18130	0.696	838	522	522	0	0	0	1	0	1	0	0	0	0	0	0	0	0	0	0	0	0	0	0	0	0	0	0	0	0	0	0	0	1	0	0	0	0	0	0	0	0
ENSG00000107679	9	705.428571428571	872.065306122449	35	57656	7.94148719756467	41311	0.738	845	574	574	0	0	0	0	0	1	0	0	0	0	0	0	0	0	0	0	0	0	0	0	0	0	0	0	0	0	0	0	0	0	0	0	0	0	0	0	0	0
ENSG00000107731	2	387.722222222222	386.092592592593	18	90295	6.86124364869069	90295	0.738	1820	1138	1138	0	0	0	1	0	0	0	0	0	0	0	0	0	0	0	0	0	0	0	0	0	0	0	0	0	0	0	0	0	0	0	0	0	0	0	0	0	0
ENSG00000107738	3	537	580.909090909091	11	25940	8.40659730324809	25940	0.692	401	299	299	0	0	0	1	0	0	0	0	1	0	0	0	0	0	0	0	0	0	0	0	0	0	0	0	0	0	0	0	0	0	0	0	0	0	0	0	0	0
ENSG00000107745	13	179.577777777778	118.561975308642	45	258802	8.16271976012145	258802	0.584	574	364	364	0	0	0	0	1	0	0	0	0	0	0	0	0	0	0	0	0	0	0	0	0	0	0	0	0	0	1	0	1	0	0	0	0	0	0	0	0	0
ENSG00000107758	9	300.638888888889	301.842592592593	36	59597	8.40291245770339	59219	0.618	775	532	532	0	0	0	1	0	1	0	0	0	0	0	0	0	0	0	0	0	0	0	0	0	0	0	0	0	0	0	0	0	0	0	0	0	0	0	0	0	0
ENSG00000107771	10	356.027027027027	384.477720964207	37	189932	7.86096165130568	45420	0.758	396	283	283	0	0	0	0	0	0	0	0	0	0	0	0	1	0	0	0	0	0	0	0	0	0	0	0	0	0	0	0	0	0	0	0	0	0	0	0	0	0
ENSG00000107779	2	686.823529411765	1006.84429065744	17	176189	7.97659169371324	176189	0.778	1791	1182	1182	0	0	0	1	0	0	0	0	0	0	0	0	0	0	0	0	0	0	0	0	0	0	0	0	0	0	0	0	0	0	0	0	0	0	0	0	0	0
ENSG00000107789	4	567.363636363636	436.644628099174	11	48586	6.74619889548298	48514	0.676	1001	692	692	0	0	0	0	0	0	0	0	0	0	0	0	0	0	0	0	0	1	0	0	0	0	0	0	0	0	0	0	0	0	0	0	0	0	0	0	0	0
ENSG00000107815	5	370.058823529412	325.031141868512	17	7035	6.54458811055144	5997	0.66	968	636	636	0	0	0	0	0	0	0	0	0	0	0	0	0	0	0	0	0	0	0	0	0	0	0	0	0	0	0	0	0	0	0	0	0	0	0	0	0	0
ENSG00000107819	7	381	411.8125	32	10008	8.13674622805021	10008	0.65	229	161	161	0	0	0	0	1	0	0	0	0	0	0	0	0	0	0	0	0	0	0	0	0	0	0	0	0	0	0	0	0	0	0	0	0	0	0	0	0	0
ENSG00000107833	4	135.733333333333	50.4088888888889	15	2089	6.59612373255322	2089	0.574	579	375	375	0	0	0	0	0	0	0	0	0	0	0	0	0	0	0	0	0	0	0	0	0	0	0	0	0	0	0	0	0	0	0	0	0	0	0	0	0	0
ENSG00000107854	1	228.037037037037	184.213991769547	27	66965	8.63991787185534	66965	0.6	729	541	541	0	0	0	1	0	1	0	0	0	0	0	0	0	0	0	0	0	0	0	0	0	0	0	0	0	0	1	0	0	0	0	0	0	0	0	0	0	0
ENSG00000107864	2	781.142857142857	1032.79591836735	14	244396	6.65100718827657	241457	0.7	989	697	697	0	0	0	0	0	0	0	0	1	0	0	0	0	0	0	0	0	0	0	0	0	0	0	0	0	1	0	0	0	0	0	0	0	0	0	0	0	0
ENSG00000107874	4	157.2	93.68	20	9417	7.94938064078946	9417	0.59	543	357	357	0	0	0	0	1	0	0	0	0	0	0	0	0	0	0	0	0	0	0	0	0	0	0	0	0	0	0	0	0	0	0	0	0	0	0	0	0	0
ENSG00000107882	4	370.681818181818	374.995867768595	22	129549	7.39574448487896	129549	0.664	479	301	301	0	0	0	0	1	1	0	0	0	0	0	0	0	0	0	0	0	0	0	0	0	0	0	0	0	0	0	0	0	0	0	0	0	0	0	0	0	0
ENSG00000107890	7	209.109090909091	155.839338842975	55	108579	7.05443867007676	96195	0.576	547	343	343	0	0	0	0	0	0	0	1	0	0	0	0	0	0	0	0	0	0	0	0	0	0	0	0	0	0	0	0	0	0	0	0	0	0	0	0	0	0
ENSG00000107902	9	244.346153846154	188.12426035503	26	156055	6.48025948271696	36681	0.688	497	308	308	0	0	0	0	0	0	0	0	0	0	0	0	0	0	0	0	0	0	0	0	0	0	0	0	0	0	0	0	0	0	0	0	0	0	0	0	0	0
ENSG00000107929	10	328.04347826087	360.160680529301	46	122081	8.16319795722736	67846	0.762	812	484	484	0	0	0	1	0	0	0	0	0	0	0	0	0	0	0	0	0	0	0	0	0	0	0	0	0	0	0	0	0	0	0	0	0	0	0	0	0	0
ENSG00000107937	7	243.951219512195	214.550862581797	41	31539	7.68604366020382	31539	0.658	825	556	556	0	0	0	0	0	0	0	0	0	0	1	1	0	0	0	0	0	0	0	0	0	0	0	0	0	0	0	0	0	0	0	0	0	0	0	0	0	0
ENSG00000107938	13	217.306666666667	128.006755555556	75	44629	7.59165143697129	44065	0.63	939	627	627	0	0	0	0	0	1	0	0	0	0	0	0	0	0	0	0	0	0	0	0	0	0	0	0	0	0	0	0	0	0	0	0	0	0	0	0	0	0
ENSG00000107949	6	333.222222222222	306.876543209877	18	30150	7.75459874034428	13008	0.592	868	559	559	0	0	0	0	0	0	0	0	0	0	0	0	0	0	1	0	0	0	0	0	0	0	0	0	0	0	0	0	0	0	0	0	0	0	0	0	0	0
ENSG00000107960	4	144.68	59.4016	25	35664	6.6672243206041	35664	0.692	485	306	306	0	0	0	0	0	0	0	0	0	0	0	0	0	0	0	0	0	0	0	0	0	0	0	0	0	1	0	0	0	0	0	0	0	0	0	0	0	0
ENSG00000107968	7	325.409090909091	198.012396694215	22	27897	6.44309779376693	27896	0.692	1329	933	933	0	0	0	1	0	1	0	0	0	0	0	0	0	0	0	0	0	0	0	0	0	0	0	0	0	1	0	0	0	0	0	0	0	0	0	0	0	0
ENSG00000108010	5	151.35	99.555	20	48123	7.22552943744724	43226	0.72	804	560	560	0	0	0	0	0	0	0	0	0	0	0	0	0	0	0	0	0	0	0	0	0	0	0	0	0	0	0	0	0	0	0	0	0	0	0	0	0	0
ENSG00000108021	13	326.511111111111	296.416790123457	45	78903	8.28403060544756	78903	0.678	1242	815	815	0	0	0	0	1	0	0	0	0	0	0	0	0	0	0	0	0	0	0	0	0	0	0	0	0	0	0	0	0	0	0	0	0	0	0	0	0	0
ENSG00000108039	30	144.909090909091	94.0036730945822	99	58788	7.9387032430746	58788	0.69	708	460	460	0	0	0	0	0	0	0	0	0	0	0	0	0	0	0	0	0	0	0	0	0	0	0	0	0	0	0	0	0	0	0	0	0	0	0	0	0	0
ENSG00000108055	2	128.710526315789	50.1385041551247	38	36946	8.35410616975333	36946	0.6	798	512	512	0	0	0	0	0	1	0	1	0	0	0	0	0	0	0	0	0	0	0	0	0	0	0	0	0	0	0	0	1	0	0	0	0	0	0	0	0	0
ENSG00000108061	7	404.444444444444	421.465020576132	27	94125	7.57203307181962	94122	0.67	1587	847	847	0	0	0	0	0	0	0	0	0	0	1	1	0	0	0	0	0	0	0	0	0	0	0	0	0	0	0	0	0	0	0	0	0	0	0	0	0	0
ENSG00000108091	3	655.857142857143	699.775510204082	14	117894	7.90448358570318	117894	0.72	1138	772	772	0	0	0	1	0	0	0	0	0	0	0	0	0	0	0	0	0	0	0	0	0	0	0	0	0	0	1	0	0	0	0	0	0	0	0	0	0	0
ENSG00000108106	4	181.636363636364	68.5785123966942	11	6494	6.23518698611371	6494	0.734	1117	727	727	0	0	0	0	0	0	0	0	0	0	1	1	0	0	0	0	0	0	0	0	0	0	0	0	0	1	1	0	0	0	0	0	0	0	0	0	0	0
ENSG00000108179	6	276.65	210.54	20	7869	7.38842846868535	4141	0.654	406	309	309	0	0	0	0	0	0	0	0	0	0	0	0	0	0	0	0	0	0	0	0	0	0	0	0	0	0	1	0	0	0	0	0	0	0	1	0	0	0
ENSG00000108219	9	822	1202.875	32	78958	8.7297706663347	78958	0.832	1204	706	706	0	0	0	1	0	1	0	0	0	0	0	0	0	0	0	0	0	0	0	0	0	0	0	0	0	0	0	0	0	0	0	0	0	0	0	0	0	0
ENSG00000108256	2	1896	2286.66666666667	6	38283	8.62521580828493	38283	0.604	286	176	176	0	0	0	1	0	0	0	0	0	0	0	0	0	0	1	0	1	0	0	0	0	0	0	0	0	0	0	0	0	0	0	0	0	0	0	0	0	0
ENSG00000108264	17	175.194029850746	139.399866339942	67	72871	6.95203735681097	72871	0.768	671	418	418	0	0	0	0	0	1	0	0	0	0	0	0	0	0	0	0	0	0	0	0	0	0	0	0	0	0	0	0	0	0	0	0	0	0	0	0	0	0
ENSG00000108270	9	239.129032258065	151.005202913632	31	107997	7.79765498294219	107997	0.654	999	665	665	0	0	0	0	0	0	0	0	0	0	1	0	0	0	0	0	0	0	0	0	0	0	0	0	0	0	1	0	1	0	0	0	0	0	1	0	0	0
ENSG00000108278	12	394.5625	385.1484375	32	12682	7.13770529074153	9195	0.57	622	357	357	0	0	0	0	0	0	0	0	0	0	0	0	0	0	0	0	0	0	0	0	0	0	0	0	0	0	0	0	0	0	0	0	0	0	0	0	0	0
ENSG00000108294	6	139.705882352941	63.3840830449827	17	11496	7.34730465201326	11496	0.578	915	546	546	0	0	0	1	0	0	0	0	0	0	0	0	0	0	0	0	0	0	0	0	0	0	0	0	1	1	1	0	1	0	0	0	0	0	1	1	0	0
ENSG00000108296	8	212.717948717949	141.32412886259	39	25048	7.62938958287459	25048	0.582	377	231	231	0	0	0	0	0	0	0	0	0	0	1	0	1	0	0	0	0	0	0	0	0	0	0	0	0	0	0	0	0	0	0	0	0	0	0	0	0	0
ENSG00000108344	6	216.666666666667	168.12962962963	36	17164	8.53481064251184	17164	0.636	840	537	537	0	0	0	0	0	0	0	0	1	1	1	0	1	0	0	0	1	0	0	0	0	0	0	0	0	1	0	0	0	0	0	0	0	0	0	0	0	0
ENSG00000108384	17	196.903846153846	116.493343195266	52	41770	6.38336241141187	17339	0.576	430	272	272	0	0	0	0	0	0	0	0	0	0	1	1	0	0	0	0	0	0	0	0	0	0	0	0	0	0	0	0	0	0	0	0	0	0	0	0	0	0
ENSG00000108389	10	220.488372093023	190.655489453759	43	28369	8.24907918781373	28369	0.658	539	358	358	0	0	0	0	0	0	0	0	0	0	0	0	0	0	0	0	0	1	0	0	0	0	0	0	0	0	0	0	0	0	0	0	0	0	0	0	0	0
ENSG00000108405	4	260.535714285714	226.908163265306	28	19909	5.02542960681327	19909	0.616	0	0	0	0	0	0	0	0	0	0	0	0	0	0	0	0	0	0	0	0	0	0	0	0	0	0	0	0	0	0	0	0	0	0	0	0	0	0	0	0	0
ENSG00000108406	11	233.64	180.2208	50	42821	7.98308932044014	42821	0.628	574	373	373	0	0	0	1	1	0	0	0	0	0	1	1	0	0	0	0	0	0	0	0	0	0	0	0	0	0	0	0	0	0	0	0	0	0	0	0	0	0
ENSG00000108423	15	210.357142857143	85.4421768707483	42	33454	6.5861586536681	6439	0.534	1010	594	594	0	0	0	0	0	1	0	0	0	0	0	0	0	0	0	0	0	0	0	0	0	0	0	0	0	0	0	0	0	0	0	0	0	0	0	0	0	0
ENSG00000108433	11	232.242424242424	213.397612488522	33	104521	7.41083651298754	16744	0.638	484	311	311	0	0	0	0	0	1	0	1	0	0	0	0	0	0	0	0	0	0	0	0	0	0	0	0	0	0	0	0	0	0	0	0	0	0	0	0	0	0
ENSG00000108439	10	246.838709677419	197.040582726327	31	6783	6.01487358802672	4872	0.598	0	0	0	0	0	0	1	0	0	0	0	0	0	0	0	1	0	0	0	0	0	0	0	0	0	0	0	0	0	0	0	0	0	0	0	0	0	0	0	0	0
ENSG00000108443	12	262.963636363636	231.36132231405	55	57479	7.92820487101183	54376	0.542	1010	594	594	0	0	0	0	0	1	0	0	0	0	0	0	0	0	0	0	0	0	0	0	0	0	0	0	0	0	0	0	0	0	0	0	0	0	0	0	0	0
ENSG00000108468	6	219.294117647059	184.484429065744	17	31470	8.57442320322694	31470	0.63	794	532	532	0	0	0	1	0	0	0	0	0	0	0	0	0	0	0	0	0	0	0	0	0	0	0	0	0	0	0	0	0	0	0	0	0	0	0	0	0	0
ENSG00000108469	19	240.732394366197	176.58639158897	71	40345	7.76832290632512	40336	0.582	629	375	375	0	0	0	0	0	0	0	0	0	0	1	0	1	0	0	0	0	0	0	0	0	0	1	0	0	0	0	0	0	0	0	0	0	0	0	0	0	0
ENSG00000108474	16	226.05	142.86	40	131611	6.7497045958306	82997	0.518	0	0	0	0	0	0	1	0	0	0	0	0	0	0	0	0	0	0	0	0	0	0	0	0	0	0	0	0	0	0	0	0	0	0	0	0	0	0	0	0	0
ENSG00000108506	6	243.205128205128	159.997370151216	39	62647	6.74304843206618	62647	0.522	527	324	324	0	0	0	1	1	1	0	0	0	0	0	0	0	0	0	0	0	0	0	0	0	0	0	0	0	0	0	0	0	0	0	0	0	0	0	0	0	0
ENSG00000108509	17	208.727272727273	157.634002361275	77	19674	8.25643758933941	19674	0.712	709	525	525	0	0	0	1	0	1	0	0	1	0	0	0	0	0	0	0	0	0	0	0	0	0	0	0	0	0	0	0	0	0	0	0	0	0	0	0	0	0
ENSG00000108523	16	207.270833333333	139.349826388889	48	5215	8.41225964704657	5184	0.66	778	502	502	0	0	0	0	0	0	0	0	0	0	0	0	0	0	0	0	0	0	0	0	0	0	0	0	0	0	1	0	0	0	0	0	0	0	1	0	0	0
ENSG00000108528	5	250.25	206.975	20	3122	7.73026999187978	3122	0.56	778	502	502	0	0	0	0	0	0	0	0	0	0	0	0	0	0	0	0	0	0	0	0	0	0	0	0	0	0	1	0	0	0	0	0	0	0	1	0	0	0
ENSG00000108551	2	787.5	288.5	4	1959	7.28622712003639	1689	0.768	2098	1362	1362	1	0	0	1	0	1	0	0	0	0	0	0	0	0	0	0	0	0	0	0	0	0	0	0	0	0	0	0	0	0	0	0	0	0	0	0	0	0
ENSG00000108557	7	944.4	1148.6	20	129981	8.32488926860856	129981	0.792	1881	1247	1247	0	0	0	0	0	1	0	0	0	0	0	0	0	0	0	0	0	0	0	0	0	0	0	0	0	0	0	0	0	0	0	0	0	0	0	0	0	0
ENSG00000108578	14	214.019607843137	152.658208381392	51	43857	7.30610179541489	1067	0.748	903	614	614	0	0	0	0	0	1	0	0	0	0	0	0	0	0	0	0	0	0	1	0	0	0	0	0	0	0	0	0	0	0	0	0	0	0	0	0	0	0
ENSG00000108582	10	342.95652173913	337.40831758034	46	91085	7.72372221813562	91085	0.65	1455	914	914	0	0	0	0	0	0	0	0	0	0	0	0	0	0	0	0	0	0	0	0	0	0	0	0	0	0	0	0	0	1	0	0	0	0	0	0	0	0
ENSG00000108587	12	326.452380952381	339.853741496599	42	50231	7.87746094335204	50231	0.544	357	236	236	0	0	0	0	0	0	0	1	0	1	0	1	0	0	0	0	0	0	0	0	0	0	0	0	0	0	0	0	0	0	0	0	0	0	0	0	0	0
ENSG00000108590	4	297.636363636364	262.809917355372	11	8320	5.220454984409	8320	0.644	753	517	517	0	0	0	0	1	1	0	0	0	0	0	1	0	0	0	0	0	0	0	0	0	0	0	0	0	0	0	0	0	0	0	0	0	0	0	0	0	0
ENSG00000108591	21	243.53164556962	231.862201570261	79	20086	7.83766686862546	20086	0.606	501	310	310	0	0	0	1	0	0	0	0	0	0	0	0	0	0	0	0	0	0	0	0	0	0	0	0	0	0	0	0	0	0	0	0	0	0	0	0	0	0
ENSG00000108604	11	187.093023255814	119.389940508383	43	10982	8.21445160113437	600	0.648	997	669	669	0	0	0	0	0	0	0	0	0	0	0	0	0	0	0	0	0	0	0	0	0	0	0	0	0	0	0	0	0	0	0	0	0	0	0	0	0	0
ENSG00000108639	9	597.5	616.909090909091	22	4970	7.98073493434301	4970	0.756	877	609	609	0	0	0	1	0	0	0	0	0	0	0	0	0	0	0	0	0	0	0	0	0	0	0	0	0	0	0	0	0	0	0	0	0	0	0	0	0	0
ENSG00000108651	9	193.88679245283	161.057315770737	53	40862	7.80878359670949	40862	0.6	358	226	226	0	0	0	1	0	0	0	0	0	0	0	0	0	0	0	0	0	0	0	0	0	0	0	0	0	0	0	0	0	0	0	0	0	0	0	0	0	0
ENSG00000108691	3	466.4	269.52	5	1919	5.1832754664847	1532	0.516	0	0	0	0	0	0	0	0	1	0	0	0	0	0	0	0	0	0	0	0	0	0	0	0	0	0	0	0	0	0	0	0	0	0	0	0	0	0	0	0	0
ENSG00000108774	9	227.8	143.344	25	30042	8.56353745184388	30042	0.662	354	251	251	0	0	0	0	0	0	0	1	0	0	0	0	0	0	0	0	0	0	0	0	0	0	0	0	0	0	0	0	0	0	0	0	0	0	0	0	0	0
ENSG00000108784	5	378.357142857143	317.459183673469	14	8278	8.03982607936699	8278	0.662	712	397	397	0	0	0	0	0	1	0	0	1	0	0	0	0	0	0	0	0	0	0	0	0	0	0	0	0	0	1	0	0	0	0	0	0	0	0	0	0	0
ENSG00000108788	11	314.371428571429	288.66612244898	35	6172	7.19959588447831	6172	0.702	947	665	665	0	0	0	0	0	1	0	0	0	0	0	0	0	0	0	0	0	0	0	0	0	0	0	0	0	0	0	0	0	0	0	0	0	0	0	0	0	0
ENSG00000108826	7	325.833333333333	275.907407407407	18	5358	7.19683383772466	5348	0.62	209	128	128	0	0	0	0	0	0	0	0	0	0	0	0	1	0	1	0	0	0	0	0	0	0	0	0	0	0	0	0	0	0	0	0	0	0	0	0	0	0
ENSG00000108829	3	443.545454545455	480.347107438017	11	22495	7.6252347237371	16316	0.662	531	376	376	0	0	0	0	1	1	0	1	0	0	1	0	1	0	0	0	0	0	0	0	0	0	0	0	0	0	0	0	0	0	0	0	0	0	0	0	0	0
ENSG00000108854	7	238.574468085106	207.598008148483	47	119774	7.65812448220649	116704	0.79	1449	822	822	0	0	0	0	0	0	0	0	0	0	0	0	0	0	0	0	0	0	0	0	0	0	0	0	0	0	0	0	0	0	0	0	0	0	0	0	0	0
ENSG00000108861	6	723.833333333333	772.62962962963	18	12868	7.6811236090006	12868	0.696	712	512	512	0	0	0	0	0	0	0	0	0	0	0	0	2	0	0	0	0	0	0	0	0	0	0	0	0	0	0	0	0	0	0	0	0	0	0	0	0	0
ENSG00000108950	6	294.657142857143	301.794285714286	35	66277	7.45964738315736	64519	0.63	1506	1017	1017	0	0	0	0	0	0	0	0	1	0	0	0	0	0	0	0	0	0	0	0	0	0	0	0	0	0	0	0	0	0	0	0	0	0	0	0	0	0
ENSG00000108961	6	293.625	150.359375	16	1596	5.19473032212785	1596	0.614	631	420	420	0	0	0	1	0	0	0	0	0	0	0	0	0	0	0	0	0	0	0	0	0	0	0	0	0	0	0	0	0	0	0	0	0	0	0	0	0	0
ENSG00000108963	17	263.619047619048	218.622826908541	63	13321	7.67395502748647	13321	0.662	714	464	464	0	0	0	0	0	0	0	0	0	0	0	0	0	0	0	0	0	0	0	0	0	0	0	0	0	0	0	0	0	0	0	0	0	0	0	0	0	0
ENSG00000109062	5	269.8125	228.6171875	16	20702	6.52410087598793	19931	0.748	1524	1052	1052	0	0	0	0	0	1	0	0	0	0	0	0	0	0	0	0	0	0	0	0	0	0	0	0	0	0	0	0	0	0	0	0	0	0	0	0	0	0
ENSG00000109065	29	208.842857142857	165.54693877551	70	5821	8.12792966154306	4073	0.702	448	315	315	0	0	0	1	0	0	0	0	0	0	0	0	0	0	0	0	0	0	0	0	0	0	0	0	0	0	0	0	0	0	0	0	0	0	0	0	0	0
ENSG00000109066	7	492	620.25	24	63297	6.51835057996632	63297	0.706	448	315	315	0	0	0	1	0	0	0	0	0	0	0	0	0	0	0	0	0	0	0	0	0	0	0	0	0	0	0	0	0	0	0	0	0	0	0	0	0	0
ENSG00000109079	6	302	281.047619047619	21	11408	7.71976625932249	9654	0.668	977	651	651	0	0	0	0	1	1	0	0	0	0	1	1	1	0	0	0	0	1	0	0	0	0	0	0	0	0	0	0	0	0	0	0	0	0	0	0	0	0
ENSG00000109083	15	251.805555555556	182.729938271605	36	7164	6.68455782250344	4104	0.67	977	651	651	0	0	0	0	1	1	0	0	0	0	1	1	1	0	0	0	0	1	0	0	0	0	0	0	0	0	0	0	0	0	0	0	0	0	0	0	0	0
ENSG00000109084	5	477.142857142857	483.795918367347	14	9587	7.10270194508471	9587	0.662	745	499	499	0	0	0	0	0	0	0	0	1	0	0	0	0	0	0	0	0	1	0	0	0	0	0	0	0	0	0	0	0	0	0	0	0	0	0	0	0	0
ENSG00000109089	1	707.2	764.32	5	18169	6.01895836406127	18169	0.642	970	701	701	0	0	0	0	0	0	0	0	0	0	0	0	0	0	0	0	0	0	0	0	0	0	0	0	0	0	0	0	0	0	0	0	0	0	0	0	0	0
ENSG00000109103	8	510.666666666667	442	21	5962	7.31626293415657	5962	0.676	548	384	384	0	0	0	0	0	0	0	0	0	0	0	0	0	0	0	0	0	0	0	0	0	0	0	0	0	0	0	0	0	0	0	0	0	0	0	0	0	0
ENSG00000109133	8	597.310344827586	737.776456599287	29	25453	7.42485020016481	25453	0.542	526	337	337	0	0	0	0	1	2	0	0	1	0	0	0	0	0	0	0	0	0	0	0	0	0	0	0	0	0	0	0	0	0	0	0	0	1	1	0	0	0
ENSG00000109171	5	497.772727272727	592.789256198347	22	84891	7.89728071821862	84891	0.71	1240	859	859	0	0	0	1	0	0	0	0	0	0	1	0	0	0	0	0	0	0	0	0	0	0	0	0	0	0	0	0	0	0	0	0	0	0	0	0	0	0
ENSG00000109184	23	270.840579710145	259.108170552405	69	73838	8.44787995755286	71295	0.66	771	525	525	0	0	0	0	0	1	0	0	0	0	0	0	0	0	0	0	0	0	0	0	0	0	0	0	0	0	0	0	0	0	0	0	0	0	0	0	0	0
ENSG00000109189	9	446.210526315789	522.282548476454	38	68365	7.72073321017309	68365	0.746	1269	769	769	0	0	0	0	0	0	0	0	0	0	0	0	0	0	0	0	0	0	0	0	0	0	0	0	0	0	0	0	0	0	0	0	0	0	0	0	0	0
ENSG00000109220	4	175.142857142857	109.489795918367	14	54902	6.40198293056757	54902	0.688	838	519	519	0	0	0	1	0	0	0	0	0	0	0	0	0	0	0	0	0	0	0	0	0	0	0	0	0	0	1	0	0	0	0	0	0	0	0	0	0	0
ENSG00000109270	3	387.6875	500.6171875	16	16155	7.82765530739841	16155	0.592	0	0	0	0	0	0	0	0	0	0	0	0	0	0	0	0	0	0	0	0	0	0	0	0	0	0	0	0	1	0	0	0	0	0	0	0	0	0	0	0	0
ENSG00000109320	12	209.127272727273	146.67173553719	55	115974	8.12109462135184	115974	0.74	1138	628	628	0	0	0	0	1	1	0	0	0	0	0	0	0	0	0	0	0	0	0	0	0	0	0	0	1	1	0	0	0	0	0	0	0	0	0	0	0	0
ENSG00000109323	7	290.088888888889	225.439012345679	45	129492	7.3716027652869	129102	0.662	512	361	361	0	0	0	1	0	1	0	0	0	0	0	0	0	0	0	0	0	0	0	0	0	0	0	0	0	0	0	0	0	0	0	0	0	0	0	0	0	0
ENSG00000109339	35	236.34	184.43	100	579009	7.26064636037646	434744	0.65	552	382	382	0	0	0	0	1	1	0	0	0	0	0	0	0	0	0	0	0	0	0	0	0	0	0	0	0	0	0	0	0	0	0	0	0	0	0	0	0	0
ENSG00000109381	14	422.736842105263	399.096952908587	38	149107	7.80473408187995	119999	0.754	2585	1564	1564	1	0	0	0	0	1	1	0	0	0	0	0	0	0	0	0	0	0	0	0	0	0	0	0	0	0	0	0	0	0	0	0	0	0	0	0	0	0
ENSG00000109436	3	248.28	166.528	25	135356	7.6840444125256	135356	0.754	1250	861	861	0	0	0	1	0	0	0	0	0	0	0	1	0	0	0	0	0	0	0	0	0	0	0	0	0	0	0	0	0	0	0	0	0	0	0	0	0	0
ENSG00000109445	9	159.833333333333	103.194444444444	36	13811	7.59310293085738	1990	0.554	388	264	264	0	0	0	1	0	0	0	0	0	0	1	1	0	0	0	0	0	0	0	0	0	0	0	0	0	0	0	0	0	0	0	0	0	0	0	0	0	0
ENSG00000109458	14	335.891304347826	295.825141776938	46	137807	7.80823651090344	137807	0.708	1596	991	991	0	0	0	0	0	0	0	0	0	0	0	0	0	0	0	0	0	0	0	0	0	0	0	0	0	0	0	0	0	0	0	0	0	0	0	0	0	0
ENSG00000109466	10	226.730769230769	170.362426035503	52	115539	6.40169290478889	115536	0.812	870	483	483	0	0	0	1	0	0	0	0	0	0	0	0	0	0	0	0	0	0	0	0	0	0	0	0	0	1	0	0	0	0	0	0	0	0	0	0	0	0
ENSG00000109519	4	502.75	542.291666666667	12	9292	7.1553169968285	9292	0.66	1304	838	838	0	0	0	0	0	0	0	0	0	0	0	0	0	0	0	0	0	0	0	0	0	0	0	0	0	0	0	0	0	0	0	0	0	0	0	0	0	0
ENSG00000109534	4	190.4	91.8133333333333	15	9228	6.47898080949727	9228	0.51	0	0	0	0	0	0	0	0	0	0	0	0	0	1	0	1	0	0	0	0	0	0	0	0	0	0	0	0	0	0	0	0	0	0	0	0	0	0	0	0	0
ENSG00000109536	7	121.848484848485	36.5252525252525	33	22417	7.1144460113914	22417	0.68	884	593	593	0	0	0	0	1	1	0	0	0	1	0	0	0	0	0	0	0	0	0	0	0	0	0	0	0	0	0	0	0	0	0	0	0	0	0	0	0	0
ENSG00000109586	7	373.931034482759	348.580261593341	29	155215	7.09919999870293	155215	0.67	1349	681	681	0	0	0	1	0	0	0	0	0	0	0	0	0	0	0	0	0	0	0	0	0	0	0	0	0	1	0	0	0	0	0	0	0	0	0	0	0	0
ENSG00000109625	10	302.166666666667	195.888888888889	42	27102	7.39560193794931	27092	0.688	365	243	243	0	0	0	0	0	0	0	0	0	0	0	0	0	0	0	0	0	0	0	0	0	0	0	0	0	0	0	0	0	0	0	0	0	0	0	0	0	0
ENSG00000109670	13	475.780487804878	435.846519928614	41	214844	7.11810944666898	214844	0.708	1735	1097	1097	0	0	0	0	0	1	0	0	0	1	1	0	0	0	1	0	0	0	0	0	0	0	0	0	0	1	0	0	0	0	0	0	0	0	0	0	0	0
ENSG00000109736	11	194.156862745098	134.574394463668	51	4299	8.55004267272044	4295	0.758	1513	834	834	0	0	0	1	0	0	0	0	0	0	0	0	0	0	0	0	0	0	0	0	0	0	0	0	0	0	1	0	0	0	0	0	0	0	0	0	0	0
ENSG00000109775	9	143.162790697674	66.3363980530016	43	26446	7.77906385010811	25697	0.618	777	493	493	0	0	0	1	0	0	1	0	0	0	1	1	1	0	0	0	0	0	0	0	0	0	0	0	0	0	1	0	0	0	0	0	0	0	0	0	0	0
ENSG00000109790	8	365.148148148148	303.034293552812	27	81819	7.0982582392122	77171	0.812	738	488	488	0	0	0	0	0	0	0	0	0	0	0	0	0	0	0	0	0	0	0	0	0	0	0	0	0	0	0	0	0	0	0	0	0	0	0	0	0	0
ENSG00000109854	9	337.5	223.791666666667	24	20099	6.46742407577684	3941	0.634	512	380	380	0	0	0	1	0	0	0	0	0	0	0	0	0	0	0	0	0	0	1	0	0	0	0	0	0	0	0	0	1	0	0	0	0	0	0	0	0	0
ENSG00000109861	9	531.642857142857	626.244897959184	28	44196	7.09191143658332	44196	0.6	541	361	361	0	0	0	1	0	0	0	0	0	0	0	0	0	0	0	0	0	0	0	0	0	0	0	0	0	0	0	0	0	0	0	0	0	1	1	0	0	0
ENSG00000109906	9	363.2	326.386666666667	30	191084	7.85022782087497	191084	0.712	2557	1685	1685	0	0	0	1	0	0	0	0	0	0	0	0	0	0	0	0	0	0	0	0	0	0	0	0	0	0	0	0	0	0	0	0	0	0	0	0	0	0
ENSG00000109911	4	189.08	88.5888	25	274250	6.07569743876962	274250	0.576	370	224	224	0	0	0	0	0	0	0	0	0	0	0	0	0	0	0	0	0	0	0	0	0	0	0	0	0	0	0	0	0	0	0	0	0	0	0	0	0	0
ENSG00000109917	8	155.057142857143	108.313469387755	35	10331	7.48351541269851	10331	0.644	484	294	294	1	0	0	0	0	0	0	0	1	0	0	0	0	0	0	0	0	0	0	0	0	0	0	0	0	0	0	0	0	0	0	0	0	0	0	0	0	0
ENSG00000109919	7	158.944444444444	136.246913580247	36	25309	7.10485022237986	25308	0.65	754	509	509	0	0	0	0	0	0	0	0	0	0	0	0	1	0	0	0	0	0	0	0	0	0	0	0	0	0	1	0	1	0	0	0	0	0	0	0	0	0
ENSG00000110002	7	312	283.096774193548	31	32360	7.15624659633865	32360	0.446	0	0	0	0	0	0	1	0	0	0	0	0	0	0	0	0	0	0	0	0	0	0	0	0	0	0	0	0	0	0	0	0	0	0	0	0	0	0	0	0	0
ENSG00000110031	5	223.666666666667	149.888888888889	24	51350	6.65800555779669	51182	0.528	1648	1030	1030	0	0	0	0	0	0	0	0	0	0	0	0	0	0	0	0	0	0	1	0	0	0	0	0	1	0	0	0	0	0	0	0	0	0	1	0	0	0
ENSG00000110046	6	205.294117647059	115.250288350634	51	22716	8.38997154800769	22716	0.616	227	167	167	0	0	0	1	0	0	0	0	0	0	0	0	0	0	0	0	0	0	0	0	0	0	0	0	0	0	0	0	0	0	0	0	0	0	0	0	0	0
ENSG00000110060	4	412.375	235.375	8	9736	5.99723792985293	9736	0.466	0	0	0	1	0	0	0	0	0	0	0	0	0	0	0	0	0	0	0	0	0	0	0	0	0	0	0	0	1	0	0	0	0	0	0	0	0	0	0	0	0
ENSG00000110066	14	325.617021276596	326.087822544138	47	58966	8.25894911398942	48114	0.752	2057	1189	1189	0	0	0	0	0	1	0	0	0	0	0	0	0	0	0	0	0	0	0	0	0	0	0	0	0	0	0	0	0	0	0	0	0	0	0	0	0	0
ENSG00000110079	8	209.5	151.3	30	28432	5.40350259707451	27640	0.426	0	0	0	0	0	0	0	0	0	0	0	0	0	0	0	0	0	0	0	0	0	0	0	0	0	0	0	0	1	0	0	0	0	0	0	0	0	0	0	0	0
ENSG00000110092	6	453.375	362.953125	16	13388	6.32716136839834	13388	0.676	7460	4528	4528	0	0	0	0	1	1	0	0	0	1	0	1	0	0	0	0	0	0	0	0	0	0	0	0	0	0	0	0	0	0	0	0	0	0	0	0	0	0
ENSG00000110104	3	333.583333333333	255.944444444444	12	9011	6.50262608864289	9011	0.606	394	267	267	0	0	0	0	0	0	0	0	0	0	1	1	0	0	0	0	0	1	0	0	0	0	0	0	0	0	1	0	1	0	0	0	0	0	0	0	0	0
ENSG00000110107	7	141.685714285714	87.3942857142857	35	15859	8.64657866514604	15859	0.602	587	402	402	0	0	0	0	0	0	0	0	0	0	0	0	0	0	0	0	0	0	0	0	0	0	0	0	0	0	0	0	0	0	0	0	0	0	0	0	0	0
ENSG00000110315	5	775.733333333333	1027.17333333333	15	29553	7.19283604377094	16039	0.678	717	489	489	0	0	0	1	0	1	0	0	0	0	1	0	0	0	0	0	0	1	0	0	0	0	0	0	0	0	0	0	0	0	0	0	0	0	0	0	0	0
ENSG00000110318	4	523.84	543.7312	25	86044	7.62032868159551	86044	0.628	534	371	371	0	0	0	0	0	0	0	0	1	0	0	0	0	0	0	0	0	0	0	0	0	0	0	0	0	0	0	0	0	0	0	0	0	0	0	0	0	0
ENSG00000110324	13	545.105263157895	503.254847645429	38	15134	5.72908628159666	15132	0.728	660	445	445	0	0	0	0	0	0	0	0	0	0	0	1	0	0	0	0	0	0	0	0	0	0	0	0	0	1	0	0	0	0	0	0	0	0	0	0	0	0
ENSG00000110328	2	287.642857142857	185.34693877551	14	351130	5.97613920938747	351130	0.71	1698	1122	1122	0	0	0	0	0	0	0	0	0	0	0	0	0	0	0	0	0	0	0	0	0	0	0	0	0	0	0	0	0	0	0	0	0	0	0	0	0	0
ENSG00000110330	12	333.866666666667	286.420740740741	45	31460	7.91039760464527	1803	0.68	673	464	464	0	0	0	0	0	1	0	0	0	0	1	1	0	0	0	0	0	0	0	0	0	0	0	0	0	0	0	0	0	0	0	0	0	0	0	0	0	0
ENSG00000110344	3	390.769230769231	390.130177514793	26	39627	7.78362027508613	39627	0.568	204	128	128	0	0	0	0	0	0	0	0	0	0	1	1	0	0	0	0	0	1	0	0	0	0	0	0	0	0	0	0	0	0	0	0	0	0	0	0	0	0
ENSG00000110367	7	461.5	492.833333333333	30	41825	8.38640117871794	5317	0.7	1721	1084	1084	0	0	0	1	0	0	0	0	0	0	0	0	0	0	0	0	0	0	0	0	0	0	0	0	0	0	0	0	0	0	0	0	0	1	0	0	0	0
ENSG00000110429	13	467.387755102041	561.326947105373	49	33605	8.17163993432512	27801	0.652	927	586	586	0	0	0	0	0	0	0	0	0	0	0	0	0	0	0	0	0	0	0	0	0	0	0	0	0	0	0	0	0	0	0	0	0	0	0	0	0	0
ENSG00000110442	7	246.5	201.454545454545	22	15949	6.76133549115151	15227	0.59	0	0	0	0	0	0	1	0	0	0	0	0	0	0	0	1	0	0	0	0	0	0	0	0	0	0	0	0	0	0	0	0	0	0	0	0	1	1	0	0	0
ENSG00000110497	14	291.673469387755	233.452728029987	49	197712	7.74854226952806	45817	0.51	467	310	310	0	0	0	0	0	0	0	0	0	0	0	0	0	0	0	0	0	0	0	0	0	0	0	0	0	1	0	0	0	0	0	0	0	0	0	0	0	0
ENSG00000110536	5	465.142857142857	327.183673469388	14	8032	5.40476603135025	6498	0.726	760	560	560	0	0	0	0	0	0	0	0	0	0	0	0	0	0	0	0	0	0	0	0	0	0	0	0	0	0	0	0	0	0	0	0	0	0	0	0	0	0
ENSG00000110583	11	340.736842105263	330.753462603878	38	18370	6.97498708150471	18361	0.738	839	563	563	0	0	0	0	1	0	0	0	0	0	0	0	0	0	0	0	0	0	0	0	0	0	0	0	0	0	1	0	0	0	0	0	0	0	0	0	0	0
ENSG00000110619	17	227.905882352941	194.933979238754	85	56692	7.10547137543791	56692	0.652	842	586	586	0	0	0	1	0	0	0	0	0	0	0	0	0	1	0	0	0	0	0	0	0	0	1	0	0	1	0	0	0	0	0	0	0	0	0	0	0	0
ENSG00000110711	4	214.916666666667	70.5555555555556	12	8063	8.20237694950762	7846	0.58	520	333	333	0	0	0	1	1	1	0	0	0	0	0	0	0	0	0	0	0	0	0	0	0	0	1	0	1	0	0	0	0	0	0	0	0	0	0	0	0	0
ENSG00000110717	15	205.347826086957	167.068052930057	46	6028	7.57232859110824	3114	0.602	611	387	387	0	0	0	0	0	0	0	0	0	0	0	0	0	0	0	0	0	0	0	0	0	0	0	0	0	0	0	0	0	0	0	0	0	0	0	0	0	0
ENSG00000110721	8	194.058823529412	167.674740484429	34	68586	7.36175915677878	67625	0.792	1791	1101	1101	0	0	0	0	0	0	0	0	0	0	0	0	0	0	0	0	0	0	0	0	0	0	0	0	0	0	0	0	1	0	0	0	0	0	0	0	0	0
ENSG00000110801	12	442.771428571429	418.535510204082	35	29567	7.41470199905311	29567	0.622	562	377	377	0	0	0	1	0	0	0	1	0	0	0	0	0	0	0	0	0	1	1	0	0	0	1	0	0	0	0	0	1	0	0	0	0	0	0	0	0	0
ENSG00000110811	13	174.3	106.794285714286	70	11447	8.39524185834266	11447	0.662	1069	738	738	0	0	0	0	0	0	0	0	0	0	0	0	0	0	0	0	0	0	0	0	0	0	0	0	0	0	0	0	0	0	0	0	0	0	0	0	0	0
ENSG00000110851	6	256.787878787879	172.383838383838	33	28407	7.67424452934922	27082	0.664	743	510	510	0	0	0	0	0	1	0	0	0	0	0	0	0	0	0	0	0	0	0	0	0	0	0	0	0	0	0	0	0	0	0	0	0	0	0	0	0	0
ENSG00000110880	19	209.068965517241	162.796670630202	58	86488	8.46498403592049	86488	0.75	1740	1166	1166	0	0	0	0	0	2	0	0	0	0	0	0	0	0	0	0	0	0	0	0	0	0	0	0	0	0	0	0	0	0	0	0	0	0	0	0	0	0
ENSG00000110925	8	319.2	270.96	25	22458	7.72928719473491	7249	0.63	693	461	461	0	0	0	0	0	0	0	0	0	0	0	0	0	0	0	0	0	0	0	0	0	0	0	0	0	0	0	0	0	0	0	0	0	0	0	0	0	0
ENSG00000111011	21	250.040540540541	191.876552227904	74	22358	8.53917865803745	21942	0.552	504	285	285	0	0	0	1	0	0	0	0	0	0	0	0	0	0	0	0	0	0	0	0	0	0	0	0	0	1	0	0	0	0	0	0	0	1	0	1	0	0
ENSG00000111145	6	360	311.142857142857	21	75454	7.12116195233477	75454	0.74	251	196	196	0	0	0	1	0	0	0	0	0	0	0	0	0	0	0	0	0	0	0	0	0	0	0	0	1	1	0	0	0	0	0	0	0	0	0	0	0	0
ENSG00000111196	11	238.846153846154	180.147928994083	26	7611	6.05418060805334	7611	0.518	376	234	234	0	0	0	0	0	0	0	0	0	0	1	1	0	0	0	0	0	0	0	0	0	0	0	0	0	0	0	0	0	0	0	0	0	0	0	0	0	0
ENSG00000111203	16	234.245614035088	143.617112957833	57	47170	7.76827177490047	12450	0.548	278	177	177	0	0	0	1	0	0	0	1	0	0	1	1	0	0	0	0	0	0	0	0	0	0	0	0	1	0	1	0	1	0	0	0	0	0	0	0	0	0
ENSG00000111215	22	185.563636363636	116.087933884298	55	346654	5.66828116526115	325765	0.556	560	389	389	0	0	0	1	1	1	0	0	0	0	0	0	0	0	0	0	0	1	0	0	0	0	0	0	0	1	0	0	0	0	0	0	0	0	0	0	0	0
ENSG00000111229	9	176.740740740741	132.153635116598	27	15598	8.25654432392505	5540	0.592	384	264	264	0	0	0	0	0	0	0	0	0	0	0	0	0	0	0	0	0	0	0	0	0	0	0	0	0	0	0	0	0	0	0	0	0	0	0	0	0	0
ENSG00000111237	11	252.833333333333	195.9	30	11021	7.79437435259955	11021	0.644	717	464	464	0	0	0	0	0	0	0	0	1	0	0	0	0	0	0	0	0	1	0	0	0	0	0	0	0	1	0	0	0	0	0	0	0	0	0	0	0	0
ENSG00000111252	3	620	626.666666666667	12	45676	7.07993069653772	45676	0.754	1454	954	954	0	0	0	0	1	1	0	1	0	0	0	1	0	1	0	0	0	1	0	0	0	0	0	0	0	0	1	0	0	0	0	0	0	0	0	0	0	0
ENSG00000111269	2	552.625	640.59375	8	33282	8.18140403965224	25748	0.624	454	306	306	0	0	0	1	0	0	0	0	1	1	0	0	0	0	0	0	0	0	0	0	0	0	0	0	0	0	0	0	0	0	0	0	0	0	0	0	0	0
ENSG00000111271	25	224.784946236559	139.782171349289	93	71047	7.57485389080745	62987	0.672	813	516	516	0	0	0	0	0	0	0	0	0	0	0	0	0	0	0	0	0	0	0	0	0	0	0	0	0	0	0	0	0	0	0	0	0	0	0	0	0	0
ENSG00000111348	9	176.428571428571	116.724489795918	28	19712	6.9120151370184	11927	0.454	0	0	0	0	0	0	2	0	0	0	0	0	0	0	0	0	0	0	0	0	0	1	0	0	0	0	0	0	1	0	0	0	0	0	0	0	0	0	0	0	0
ENSG00000111358	13	149	143.795918367347	49	28779	7.00068902238413	25757	0.638	382	267	267	0	0	0	0	0	0	0	0	0	0	1	0	0	0	0	0	1	0	0	0	0	0	0	0	0	0	0	0	0	0	0	0	0	0	0	0	0	0
ENSG00000111361	6	233.954545454545	203.830578512397	22	13361	8.10979210740881	13361	0.628	382	267	267	0	0	0	0	0	0	0	0	0	0	1	0	0	0	0	0	1	0	0	0	0	0	0	0	0	0	0	0	0	0	0	0	0	0	0	0	0	0
ENSG00000111364	13	211.703703703704	150.628257887517	54	18865	7.28294239970853	17640	0.722	798	566	566	0	0	0	1	0	1	0	0	1	0	0	0	0	0	1	0	0	0	0	0	0	0	0	0	0	0	0	0	0	0	0	0	0	0	0	0	0	0
ENSG00000111450	4	256.318181818182	273.578512396694	22	49667	7.64955083002944	49667	0.688	756	540	540	0	0	0	0	0	1	0	0	0	0	0	0	0	0	0	0	0	0	0	0	0	0	0	0	0	0	0	0	0	0	0	0	0	0	0	0	0	0
ENSG00000111452	16	362.232876712329	419.244886470257	73	187563	7.94820917350035	34313	0.476	0	0	0	0	0	0	0	0	0	0	0	0	0	0	0	0	0	0	0	0	0	0	0	0	0	0	0	1	0	0	0	0	0	0	0	0	0	0	0	0	0
ENSG00000111540	10	432.620689655172	499.09631391201	29	20794	7.2252523209348	20794	0.55	536	356	356	0	0	0	1	1	1	0	1	1	1	0	0	0	0	0	0	0	1	0	1	0	1	0	0	0	1	0	0	0	0	0	0	1	0	0	0	0	0
ENSG00000111554	15	266.480769230769	224.202662721893	52	59939	6.79408273602681	7261	0.658	628	424	424	0	0	0	0	0	1	0	0	0	0	0	0	0	0	0	0	0	0	0	0	0	0	0	0	0	0	0	0	0	0	0	0	0	0	0	0	0	0
ENSG00000111615	5	288.727272727273	283.190082644628	22	14733	7.06905720658575	5117	0.522	299	158	158	0	0	0	0	0	0	0	0	0	0	1	0	0	0	0	0	0	0	0	0	0	0	0	0	0	0	0	0	0	0	0	0	0	0	0	0	0	0
ENSG00000111647	10	213.341463414634	143.215942891136	41	114394	6.91115239300585	105773	0.698	704	501	501	0	0	0	1	0	0	0	0	0	0	0	0	1	0	0	0	0	0	0	0	0	0	0	0	0	0	1	0	0	0	0	0	0	0	0	0	0	0
ENSG00000111653	17	164.301886792453	126.055535777857	53	12869	7.73643897301919	12869	0.544	321	181	181	0	0	0	0	0	0	0	0	0	0	1	1	1	0	0	0	0	0	0	0	0	0	0	0	0	0	0	0	0	0	0	0	0	0	1	0	0	0
ENSG00000111667	7	168.612244897959	88.9812578092461	49	14505	7.9801361051689	14502	0.644	868	557	557	0	0	0	0	0	0	0	1	1	0	1	0	0	0	0	0	0	0	0	0	0	0	0	0	0	0	0	0	0	0	0	0	0	0	0	0	0	0
ENSG00000111684	13	205.46	140.8776	50	40467	7.32653477707374	40467	0.684	822	543	543	0	0	0	1	0	0	0	1	0	0	0	0	0	0	0	0	0	0	0	0	0	0	0	0	0	0	0	0	0	0	0	0	0	0	0	0	0	0
ENSG00000111707	5	423.92	526.4192	25	41656	8.1271230342408	41652	0.656	825	595	595	0	0	0	0	0	2	0	0	0	1	0	0	0	0	0	0	0	0	0	0	0	0	0	0	0	0	0	0	0	0	0	0	0	0	0	0	0	0
ENSG00000111711	9	294.071428571429	262.964285714286	28	16628	7.32092437748487	14451	0.588	560	339	339	0	0	0	0	0	0	0	0	0	0	1	0	0	0	0	0	0	0	0	0	0	0	0	0	0	0	0	0	0	0	0	0	0	0	0	0	0	0
ENSG00000111725	9	457.379310344828	444.040428061831	29	13878	7.32466199429857	13878	0.586	730	501	501	0	0	0	0	0	1	0	0	0	0	0	0	0	0	0	0	0	0	1	0	0	0	0	0	0	0	0	0	0	0	0	0	0	0	0	0	0	0
ENSG00000111726	5	214.761904761905	104.707482993197	21	19501	7.51764740451686	19490	0.578	527	348	348	0	0	0	0	0	0	0	0	0	0	0	0	0	0	0	0	0	0	0	0	0	0	0	0	0	0	0	0	0	0	0	0	0	0	0	0	0	0
ENSG00000111775	3	318.5	187.333333333333	6	2653	7.77193139704828	721	0.624	712	444	444	0	0	0	0	1	0	0	0	0	0	0	0	0	0	0	0	0	1	0	0	0	0	0	0	0	0	0	0	0	0	0	0	0	0	0	0	0	0
ENSG00000111786	6	406.625	282.609375	16	8126	8.34974736196492	8126	0.734	1216	698	698	0	0	0	1	0	1	0	0	0	0	0	0	0	0	0	0	0	1	0	0	0	0	0	0	0	0	0	0	0	0	0	0	0	0	0	0	0	0
ENSG00000111790	6	498.95	497.615	20	28268	8.43432351818039	28171	0.628	699	460	460	0	0	0	0	0	0	0	1	0	0	0	0	0	0	0	0	0	0	0	0	0	0	0	0	0	0	0	0	0	0	0	0	0	0	0	0	0	0
ENSG00000111802	6	356.3	284.82	20	17057	7.28983912141895	17057	0.63	857	551	551	0	0	0	1	1	0	0	0	1	0	0	0	0	0	0	0	0	0	0	0	0	0	1	0	0	0	0	0	0	0	0	0	0	0	0	0	0	0
ENSG00000111832	7	336.12	370.6208	25	26309	7.98238163382518	26309	0.68	699	471	471	0	0	0	0	0	0	0	0	0	1	0	0	0	0	0	0	0	0	0	0	0	0	0	0	0	0	0	0	0	0	0	0	0	0	1	0	0	0
ENSG00000111843	5	200.941176470588	133.570934256055	17	8215	8.2964931622508	8205	0.616	587	376	376	0	0	0	0	0	0	0	0	0	0	0	0	1	0	0	0	0	0	0	0	0	0	0	0	0	0	1	0	1	0	0	0	0	1	0	1	0	0
ENSG00000111875	2	489.166666666667	425.611111111111	6	14949	6.77222488338904	14949	0.612	1003	638	638	0	0	0	1	0	0	0	0	0	1	0	0	0	0	0	0	0	0	0	0	0	0	0	0	0	1	0	0	0	0	0	0	0	0	0	0	0	0
ENSG00000111880	4	385.652173913043	402.90359168242	23	353364	6.66859279477918	353360	0.618	695	408	408	0	0	0	0	0	0	0	0	0	0	0	0	0	0	0	0	0	0	0	0	0	0	0	0	0	1	0	0	0	0	0	0	0	0	0	0	0	0
ENSG00000111885	2	335.823529411765	341.238754325259	17	172553	7.87909456559991	172553	0.756	1835	1195	1195	0	0	0	0	0	0	0	0	0	0	0	0	0	0	0	0	0	0	0	0	0	0	0	0	0	0	0	0	0	0	0	0	0	0	0	0	0	0
ENSG00000111906	11	303.705882352941	275.59169550173	34	82175	7.50148132996633	26787	0.56	413	311	311	0	0	0	1	0	0	0	0	0	0	0	0	0	0	0	0	0	0	0	0	0	0	0	0	0	0	0	0	0	0	0	0	0	0	0	0	0	0
ENSG00000111911	1	662.2	774.32	5	23461	7.19679049248743	23461	0.56	709	490	490	0	0	0	0	0	0	0	0	0	0	1	1	1	0	0	0	0	0	0	0	0	0	0	0	0	0	0	0	0	0	0	0	0	0	0	0	0	0
ENSG00000111912	13	400.615384615385	423.932938856016	39	149960	7.25698062449428	149951	0.448	0	0	0	0	0	0	1	0	0	0	0	0	0	0	0	0	1	1	0	0	0	0	0	0	0	1	0	0	0	0	0	0	0	0	0	0	1	2	1	0	0
ENSG00000111962	3	398.461538461538	427.550295857988	13	329663	7.39509624698572	329663	0.756	1596	1021	1021	0	0	0	1	0	1	0	0	0	0	0	0	0	0	0	0	0	0	0	0	0	0	0	0	0	0	0	0	0	0	0	0	0	0	0	0	0	0
ENSG00000112031	11	482.75	562.8125	24	15324	6.36497902430797	15324	0.66	786	510	510	0	0	0	0	1	1	0	0	0	0	0	0	1	0	0	0	0	0	0	0	0	0	0	0	0	1	0	0	0	0	0	0	0	0	0	0	0	0
ENSG00000112033	7	518	529.555555555556	18	85634	8.40658652949768	82837	0.682	536	376	376	0	0	0	0	1	1	0	0	0	0	0	0	0	0	0	0	0	0	0	0	0	0	0	0	0	0	0	0	0	0	0	0	0	0	0	0	0	0
ENSG00000112062	9	295.317073170732	338.931588340274	41	83526	8.12230877650834	83526	0.61	1127	757	757	0	0	0	0	0	0	0	0	0	1	0	0	0	0	0	0	0	0	0	0	0	0	0	0	0	0	0	0	0	0	0	0	0	0	0	0	0	0
ENSG00000112079	1	255.428571428571	256.163265306122	14	53579	7.81962748550532	53579	0.6	313	222	222	0	0	0	1	0	0	0	0	0	0	0	0	0	0	0	0	0	0	0	0	0	0	0	0	0	0	0	0	0	0	0	0	0	0	0	0	0	0
ENSG00000112110	4	215.769230769231	72.6745562130178	13	8625	7.44006941785631	8502	0.61	2074	1242	1242	0	0	0	1	0	0	0	1	0	0	0	0	0	0	0	0	0	0	0	0	0	0	0	0	0	1	0	0	0	0	0	0	0	0	0	0	0	0
ENSG00000112118	6	190.290322580645	98.3475546305931	31	20873	8.13337154797434	2771	0.552	576	356	356	0	0	0	1	1	1	0	0	1	0	0	0	0	0	0	0	0	0	0	0	0	0	0	0	0	1	0	0	0	0	0	0	0	0	0	0	0	0
ENSG00000112130	9	377.588235294118	307.159169550173	34	40767	7.12792365097261	40767	0.57	1003	686	686	0	0	0	0	0	1	0	0	0	0	0	0	0	0	0	0	0	0	0	0	0	0	0	0	0	0	0	0	0	0	0	0	0	0	0	0	0	0
ENSG00000112144	2	613.352941176471	798.975778546713	17	60524	7.45984241894501	60492	0.684	585	413	413	0	0	0	0	0	1	0	0	0	0	0	0	0	0	0	0	0	0	0	0	0	0	0	0	0	0	0	0	0	0	0	0	0	0	0	0	0	0
ENSG00000112149	1	494.2	526.72	5	19278	7.12231517433796	19278	0.76	590	345	345	1	0	0	1	0	0	0	0	0	0	0	0	0	0	0	0	0	0	0	0	0	0	0	0	0	0	0	0	0	0	0	0	0	0	0	0	0	0
ENSG00000112167	3	622.8	445.36	5	11126	6.47885922876505	11126	0.652	627	425	425	0	0	0	0	1	1	0	0	0	0	0	0	0	0	0	0	0	0	0	0	0	0	0	0	0	0	0	0	1	0	0	0	0	0	0	0	0	0
ENSG00000112182	10	639.157894736842	783.529085872576	19	370380	6.61078470264744	370380	0.756	2149	1203	1203	0	0	0	1	0	0	0	0	0	0	0	1	0	0	0	0	0	0	0	0	0	0	0	0	0	0	0	0	0	0	0	0	0	0	0	0	0	0
ENSG00000112208	2	1298.83333333333	1585.72222222222	6	17508	7.66482603053863	17508	0.632	777	523	523	0	0	0	0	0	1	0	0	0	0	0	0	0	0	0	0	0	0	0	0	0	0	0	0	0	0	0	0	0	0	0	0	0	0	0	0	0	0
ENSG00000112210	2	430.777777777778	412.592592592593	9	33472	6.52304395023646	33472	0.618	915	628	628	0	0	0	1	0	0	0	0	0	0	0	0	0	0	0	0	0	0	0	0	0	0	0	0	0	0	0	0	0	0	0	0	0	0	0	0	0	0
ENSG00000112234	2	742.833333333333	859.194444444444	12	79430	7.3610345963646	74249	0.712	553	333	333	0	0	0	0	0	0	0	0	0	0	0	0	0	0	0	0	0	0	0	0	0	0	0	0	0	0	0	0	0	0	0	0	0	0	0	0	0	0
ENSG00000112249	7	243.958904109589	148.836554700694	73	373179	7.3727533276565	234085	0.68	704	489	489	0	0	0	0	0	2	0	1	0	0	1	0	0	0	0	0	0	0	0	0	0	0	0	0	0	0	0	0	0	0	0	0	0	0	0	0	0	0
ENSG00000112282	12	222.377049180328	136.999193765117	61	54264	8.08150782504913	41497	0.636	465	308	308	0	0	0	0	0	0	0	0	0	0	0	0	0	0	0	0	0	0	0	0	0	0	0	0	0	0	0	0	0	0	0	0	0	0	0	0	0	0
ENSG00000112294	6	401.5	363.583333333333	24	42356	7.09972549110976	39395	0.666	1006	641	641	0	0	0	0	0	1	0	0	0	0	0	0	0	0	0	0	0	0	1	0	0	0	0	0	0	0	0	0	0	0	0	0	0	0	0	0	0	0
ENSG00000112304	3	998.444444444444	1155.13580246914	9	38031	6.21407951866753	38031	0.654	857	551	551	0	0	0	1	1	0	0	0	1	0	0	0	0	0	0	0	0	0	0	0	0	0	1	0	0	0	0	0	0	0	0	0	0	0	0	0	0	0
ENSG00000112305	6	342.47619047619	317.537414965986	21	194240	5.49238399073026	193391	0.652	793	535	535	0	0	0	1	0	0	0	0	1	0	0	0	0	0	0	0	0	0	0	0	0	0	0	0	0	0	0	0	0	0	0	0	0	0	0	0	0	0
ENSG00000112312	6	213.647058823529	147.072664359862	17	11169	6.46308954946872	11165	0.564	683	461	461	0	0	0	1	0	0	0	0	0	1	0	0	0	0	0	0	0	0	0	0	0	0	0	0	0	1	0	0	0	0	0	0	0	0	0	0	0	0
ENSG00000112320	3	524.142857142857	452.632653061225	14	170196	7.80248516927081	170196	0.76	2667	1472	1472	0	0	0	0	0	0	0	0	0	0	0	0	0	0	0	0	0	0	0	0	0	0	0	0	0	0	0	0	0	0	0	0	0	0	0	0	0	0
ENSG00000112343	2	753.6	888.56	10	24355	7.25004717573151	24355	0.456	0	0	0	0	0	0	0	0	0	0	0	0	0	1	0	0	0	0	0	0	0	1	0	0	0	0	0	0	1	0	0	0	0	0	0	0	0	0	0	0	0
ENSG00000112365	1	788.428571428571	966.897959183673	7	20644	6.36686203575843	20644	0.792	428	338	338	0	0	0	0	0	0	0	0	0	0	0	0	0	0	0	0	0	0	0	0	0	0	0	0	0	0	0	0	0	0	0	0	0	1	1	0	0	0
ENSG00000112367	6	149.484848484848	68.1010101010101	33	134133	6.97264806560807	134129	0.578	404	267	267	0	0	0	1	0	2	0	0	0	0	0	0	0	0	0	0	0	0	0	0	0	0	0	0	0	0	0	0	0	0	0	0	0	0	0	0	0	0
ENSG00000112378	1	1430	1556	3	19007	7.02360212173235	19007	0.702	628	367	367	0	0	0	2	0	1	0	0	0	0	0	0	0	0	0	0	0	0	0	0	0	0	0	0	0	0	0	0	0	0	0	0	0	0	0	0	0	0
ENSG00000112406	1	1403.5	1229.25	4	45691	8.11180719311883	45691	0.722	1084	656	656	0	0	0	1	0	1	0	0	0	0	1	1	0	0	0	0	0	0	0	0	0	0	0	0	0	0	0	0	0	0	0	0	0	0	0	0	0	0
ENSG00000112514	14	211.1	126.195	40	1876	8.63283470740435	1876	0.612	584	375	375	0	0	0	0	0	0	0	0	1	0	0	1	1	0	0	0	0	0	0	0	0	0	0	0	0	0	1	0	1	0	0	0	0	0	0	0	0	0
ENSG00000112592	6	267.666666666667	190.555555555556	18	18569	6.98144935867584	12656	0.528	425	273	273	0	0	0	1	0	1	0	0	0	0	1	0	0	0	0	0	0	0	0	0	0	0	0	0	0	1	0	0	0	0	0	0	0	0	0	0	0	0
ENSG00000112640	9	193.425531914894	135.435943866003	47	27844	8.17391974469359	27844	0.618	0	0	0	0	0	0	0	0	0	0	0	0	0	0	0	0	0	0	0	0	0	0	0	0	0	0	0	0	0	0	0	0	0	0	0	0	0	0	0	0	0
ENSG00000112658	2	486.1	461.96	10	10207	8.47724564809613	10207	0.678	1581	983	983	0	0	0	1	0	1	0	0	0	0	0	0	0	0	0	0	0	0	0	0	0	0	0	0	0	0	0	0	0	0	0	0	0	0	0	0	0	0
ENSG00000112667	4	243.4	100	10	3856	6.7541862390275	3856	0.688	529	406	406	0	0	0	1	0	0	0	0	0	0	0	0	0	0	0	0	0	0	0	0	0	0	0	0	0	1	1	0	1	0	0	0	0	0	0	0	0	0
ENSG00000112685	4	157.555555555556	100.092592592593	36	207985	7.14107350027512	206600	0.698	884	620	620	0	0	0	1	0	1	0	0	0	0	0	0	0	0	0	0	0	0	0	0	0	0	0	0	0	0	0	0	0	0	0	0	0	0	0	0	0	0
ENSG00000112699	10	196.575757575758	145.417814508724	33	621886	5.88836424787592	621886	0.72	1035	670	670	0	0	0	0	1	1	0	0	0	0	0	0	0	0	0	0	0	0	0	0	0	0	0	0	0	2	0	0	0	0	0	0	0	0	0	0	0	0
ENSG00000112715	25	551	660	46	16304	7.965085801317	8581	0.67	2220	1372	1372	0	0	0	1	1	1	1	0	0	0	0	0	0	0	0	0	0	0	0	0	0	0	0	0	0	0	0	0	0	0	0	0	0	0	0	0	0	0
ENSG00000112759	11	194.411764705882	131.498269896194	34	14647	7.64063917636722	14647	0.7	214	163	163	0	0	0	0	1	1	0	0	0	0	0	0	0	0	0	0	0	0	0	0	0	0	0	0	0	0	0	0	0	0	0	0	0	0	0	0	0	0
ENSG00000112763	7	404.08	358.8416	25	18700	7.96457025743928	11681	0.48	224	142	142	0	0	0	1	0	1	0	0	0	0	0	0	0	0	0	0	0	0	0	0	0	0	0	0	0	0	0	0	0	0	0	0	0	0	0	0	0	0
ENSG00000112773	5	694.454545454545	735.917355371901	11	261336	8.48400585687427	7045	0.572	2672	1601	1601	2	0	0	0	1	1	1	0	0	0	0	0	0	0	0	0	0	0	0	0	0	0	0	0	0	0	2	0	0	0	0	0	0	0	0	0	0	0
ENSG00000112796	3	737.25	639.5625	8	11785	6.29715752646534	11785	0.664	0	0	0	0	0	0	0	0	0	0	0	0	0	0	0	0	0	0	0	0	0	0	0	0	0	0	0	0	0	0	0	0	0	0	0	0	0	0	0	0	0
ENSG00000112855	15	186.916666666667	123.548611111111	48	7879	7.7385962525226	7866	0.622	524	343	343	0	0	0	1	0	0	0	1	0	0	0	0	0	0	0	0	0	0	0	0	0	0	0	0	0	0	0	0	0	0	0	0	0	0	0	0	0	0
ENSG00000112874	4	403.285714285714	343.408163265306	14	13939	6.20380121239516	13939	0.574	0	0	0	0	0	0	0	0	0	0	0	0	0	0	0	0	0	0	0	0	0	0	0	0	0	0	0	0	0	0	0	0	0	0	0	0	0	0	0	0	0
ENSG00000112893	6	407.676470588235	406.742214532872	34	180260	6.77469046462421	177813	0.698	1736	1167	1167	0	0	0	0	0	0	0	0	0	0	0	0	0	0	0	0	0	0	0	0	0	0	0	0	0	0	0	0	0	0	0	0	0	0	0	0	0	0
ENSG00000112972	7	314	240	22	24118	7.28237715476371	24118	0.64	733	484	484	0	0	0	1	0	0	0	1	0	0	1	0	0	0	0	0	0	1	0	0	0	0	0	0	0	0	0	0	0	0	0	0	0	0	0	0	0	0
ENSG00000112996	4	521.571428571429	524.673469387755	14	11504	7.19919587492058	6598	0.55	645	403	403	0	0	0	0	0	0	0	0	0	0	1	1	1	0	0	0	0	0	0	0	0	0	1	0	0	0	0	0	0	0	0	0	0	0	1	1	0	0
ENSG00000113068	7	299.761904761905	278.539682539683	21	58083	7.43642415071221	58083	0.516	0	0	0	0	0	0	1	0	0	0	0	0	0	0	1	1	0	0	0	0	0	0	0	0	0	0	0	0	0	0	0	0	0	0	0	0	0	0	0	0	0
ENSG00000113070	4	375.384615384615	245.301775147929	13	13789	5.59558431244129	13789	0.72	704	467	467	0	0	0	0	0	0	0	0	0	1	0	0	0	0	0	0	0	0	0	0	0	0	0	0	0	0	0	0	0	0	0	0	0	0	0	0	0	0
ENSG00000113083	5	431.285714285714	466.054421768707	21	15091	6.7530163270213	15091	0.584	1577	1012	1012	0	0	0	1	0	0	0	0	0	0	0	0	0	0	0	0	0	0	0	0	0	0	0	0	0	0	1	0	1	0	0	0	0	0	0	0	0	0
ENSG00000113119	15	184.491228070175	95.4078177900893	57	5982	7.1214784917794	5976	0.64	468	323	323	0	0	0	0	0	1	0	1	0	1	0	0	0	0	0	0	0	1	0	0	0	0	0	0	0	1	0	0	0	0	0	0	0	0	0	0	0	0
ENSG00000113209	1	2904	0	1	2904	6.43377978365276	2904	0.386	0	0	0	0	0	0	0	0	0	0	0	0	0	0	0	0	0	0	0	0	0	0	0	0	0	0	0	0	0	0	0	0	0	0	0	0	0	0	0	0	0
ENSG00000113212	1	3715	0	1	3715	5.78177404926121	3715	0.41	0	0	0	0	0	0	0	0	0	0	0	0	0	0	0	0	0	0	0	0	0	0	0	0	0	0	0	0	0	0	0	0	0	0	0	0	0	0	0	0	0
ENSG00000113248	1	2653	0	1	2653	6.75873706649224	2653	0.516	0	0	0	0	0	0	0	0	0	0	0	0	0	0	0	0	0	0	0	0	0	0	0	0	0	0	0	0	0	0	0	0	0	0	0	0	0	0	0	0	0
ENSG00000113269	8	572.071428571429	608.969387755102	28	160468	8.41229297272353	117052	0.664	1047	628	628	0	0	0	1	0	1	0	0	0	0	0	0	0	0	0	0	0	0	0	0	0	0	0	0	0	0	1	0	0	0	0	0	0	0	0	0	0	0
ENSG00000113282	11	459.842105263158	448.02216066482	38	73433	8.14149486755584	72887	0.626	485	348	348	0	0	0	0	0	1	0	0	0	0	0	0	0	0	0	0	0	0	0	0	0	0	0	0	0	0	0	0	0	0	0	0	0	0	0	0	0	0
ENSG00000113300	6	485.230769230769	601.041420118343	26	83994	7.66718889134176	1344	0.75	978	664	664	0	0	0	1	0	0	0	0	0	1	0	0	0	0	0	0	0	0	0	0	0	0	0	0	0	0	0	0	0	0	0	0	0	0	0	0	0	0
ENSG00000113312	5	212.157894736842	151.795013850416	19	56431	7.37891556835986	56399	0.466	0	0	0	0	0	0	1	0	0	0	0	0	0	1	1	1	0	0	0	0	1	0	0	0	0	0	0	0	0	0	0	0	0	0	0	0	0	1	0	0	0
ENSG00000113318	3	165.625	71.1953125	32	221813	6.47541923934977	221813	0.702	870	569	569	0	0	0	0	0	1	0	0	0	0	0	0	0	0	0	0	0	0	0	0	0	0	0	0	0	0	0	0	0	0	0	0	0	0	0	0	0	0
ENSG00000113360	21	161.947916666667	109.917534722222	96	131700	8.23349682474576	5868	0.628	427	269	269	0	0	0	0	0	0	0	0	0	0	0	0	0	0	0	0	0	0	0	0	0	0	0	0	0	0	0	0	0	0	0	0	0	0	0	0	0	0
ENSG00000113384	3	434.5	360.2	10	49647	8.49245192061946	49647	0.712	1239	804	804	0	0	0	1	0	0	0	0	1	0	0	1	0	0	0	0	0	0	0	0	0	0	0	0	0	0	0	0	0	0	0	0	0	0	0	0	0	0
ENSG00000113391	9	231.138888888889	181.905864197531	36	493630	7.3271541955793	490618	0.584	483	313	313	0	0	0	1	0	0	0	0	0	0	1	1	0	0	0	0	0	0	0	0	0	0	0	0	0	0	0	0	0	0	0	0	0	0	0	0	0	0
ENSG00000113504	5	200.166666666667	130.333333333333	36	61652	7.85210992669291	61652	0.764	992	722	722	0	0	0	0	0	0	0	0	0	0	0	0	0	0	0	0	0	0	0	0	0	0	0	0	0	0	1	0	0	0	0	0	0	0	0	0	0	0
ENSG00000113552	15	304.947368421053	294.393351800554	38	21293	7.83286044742833	10952	0.714	227	167	167	0	0	0	1	0	0	0	0	0	0	0	0	0	0	0	0	0	0	1	0	0	0	1	0	0	0	1	0	1	0	0	0	0	0	0	0	0	0
ENSG00000113569	8	206.538461538462	147.652071005917	65	83045	7.30142540781725	83045	0.57	306	178	178	0	0	0	0	0	0	0	0	0	0	1	0	0	0	0	0	0	0	0	0	0	0	0	0	0	0	0	0	0	0	0	0	0	0	0	0	0	0
ENSG00000113575	6	380.894736842105	356.770083102493	19	31809	8.35984626587538	31809	0.704	1404	969	969	0	0	0	0	0	0	0	0	0	0	0	0	1	0	0	0	0	0	0	0	0	0	0	0	0	0	0	0	0	0	0	0	0	0	0	0	0	0
ENSG00000113583	3	434	298	8	13278	7.95809944518887	13278	0.494	413	278	278	0	0	0	1	0	0	0	0	0	0	1	1	0	0	0	0	0	0	0	0	0	0	0	0	0	0	0	0	0	0	0	0	0	0	0	0	0	0
ENSG00000113593	15	183.543859649123	95.7174515235457	57	24314	7.75669572319384	4844	0.584	508	298	298	0	0	0	0	0	0	0	0	0	0	0	1	0	0	0	0	0	0	0	0	0	0	0	0	0	1	0	0	0	0	0	0	0	0	0	0	0	0
ENSG00000113615	3	282.407407407407	245.22633744856	27	79035	7.21512725546812	79035	0.694	823	558	558	0	0	0	1	1	2	0	0	0	0	1	0	1	0	0	0	0	0	1	0	0	0	0	0	0	0	1	0	0	0	0	0	0	0	0	0	0	0
ENSG00000113638	4	407.5	388.5	14	41501	6.70736892396017	41501	0.588	720	464	464	0	0	0	1	0	0	0	0	0	0	0	0	0	0	1	0	0	0	0	0	0	0	0	0	0	0	0	0	0	0	0	0	0	0	0	0	0	0
ENSG00000113643	10	142.296296296296	64.9465020576132	54	32855	7.56905003574473	32855	0.604	344	229	229	0	0	0	1	0	0	0	0	0	0	0	0	0	0	0	0	0	0	0	0	0	0	0	0	0	0	0	0	0	0	0	0	0	0	0	0	0	0
ENSG00000113649	16	234.12	172.795733333333	75	64651	8.57037324048316	32906	0.584	854	541	541	0	0	0	1	0	0	0	0	0	0	0	0	0	0	0	0	0	0	0	0	0	0	0	0	0	0	0	0	1	0	0	0	0	0	1	0	0	0
ENSG00000113658	13	533.676470588235	578.349480968858	34	55902	8.64268075158393	49887	0.68	813	585	585	0	0	0	0	0	0	0	0	0	0	0	0	0	0	0	0	0	0	0	0	0	0	0	0	0	0	0	0	0	0	0	0	0	0	0	0	0	0
ENSG00000113712	11	379.5	401.029411764706	34	59248	8.1929328053735	56163	0.682	995	642	642	0	0	0	0	0	0	0	1	0	1	0	1	0	0	0	0	0	1	0	0	0	0	0	0	0	0	0	0	0	0	0	0	0	0	0	0	0	0
ENSG00000113732	4	320	213.4	10	51689	8.68205442237352	51689	0.592	470	320	320	0	0	0	0	1	1	0	1	0	0	0	0	0	0	0	0	0	0	0	0	0	0	0	0	0	0	0	0	0	0	0	0	0	0	0	0	0	0
ENSG00000113734	5	291.6	243.333333333333	15	19946	5.9965179855934	19899	0.472	0	0	0	0	0	0	0	0	0	0	0	0	0	0	0	0	0	1	0	0	1	0	0	0	0	0	0	0	1	1	0	0	0	0	0	0	0	0	0	0	0
ENSG00000113742	10	630.735294117647	749.371972318339	34	73697	7.21489459151396	73697	0.612	1048	575	575	0	0	0	0	0	0	0	0	1	0	0	0	0	0	0	0	0	0	0	0	0	0	0	0	0	0	0	0	0	1	0	0	0	0	0	0	0	0
ENSG00000113761	11	426.84375	388.41015625	32	58494	7.18628316322139	42546	0.634	616	428	428	0	0	0	0	0	0	0	0	0	0	0	0	0	0	0	0	0	0	0	0	0	0	0	0	0	0	0	0	0	0	0	0	0	0	0	0	0	0
ENSG00000113811	5	226.5625	169.59375	16	7579	7.84662938068243	7579	0.586	736	453	453	0	0	0	0	0	0	0	0	0	0	1	0	0	0	0	0	0	0	0	0	0	0	0	0	0	0	0	0	0	0	0	0	0	0	0	0	0	0
ENSG00000113812	7	221.645161290323	136.61186264308	31	15137	6.84102825549328	15137	0.61	589	396	396	0	0	0	0	0	0	0	1	0	0	0	0	0	0	0	0	0	0	0	0	0	0	0	0	0	0	0	0	0	0	0	0	0	0	0	0	0	0
ENSG00000113845	9	256.535714285714	188.650510204082	28	26559	7.58427546202177	26559	0.59	448	277	277	0	0	0	0	0	1	0	0	0	0	0	0	0	0	0	0	0	0	0	0	0	0	0	0	0	0	0	0	0	0	0	0	0	0	0	0	0	0
ENSG00000113851	13	385.292682926829	414.743604997026	41	30719	7.59669663864791	29700	0.668	534	378	378	0	0	0	0	0	0	0	0	0	1	0	0	0	0	0	0	0	0	0	0	0	0	0	0	0	0	0	0	0	0	0	0	0	0	0	0	0	0
ENSG00000114021	7	210.242424242424	192.214876033058	33	22166	7.35522604899564	22166	0.634	505	376	376	0	0	0	1	0	0	1	0	0	0	0	0	1	0	0	0	0	0	1	0	0	0	0	0	0	0	0	0	0	0	0	0	0	0	1	0	0	0
ENSG00000114023	3	430.1	483.96	10	28159	8.06505497100602	25742	0.654	347	230	230	0	0	0	0	0	0	0	0	0	0	0	0	0	0	0	0	0	0	0	0	0	0	0	0	0	0	0	0	0	0	0	0	0	0	0	0	0	0
ENSG00000114026	18	427.121951219512	324.178465199286	41	38276	7.38627295503469	7464	0.64	888	565	565	0	0	0	1	0	1	0	0	0	0	0	0	0	0	0	0	0	0	0	0	0	0	0	0	0	0	0	0	0	0	0	0	0	0	0	0	0	0
ENSG00000114030	10	310.022222222222	336.306172839506	45	92997	7.64921183744876	72898	0.63	536	395	395	0	0	0	0	0	1	0	0	0	0	0	0	0	0	0	0	0	0	0	0	0	0	0	0	0	0	0	0	0	0	0	0	0	0	0	0	0	0
ENSG00000114054	19	261.770491803279	260.420854608976	61	87591	6.7535185892599	79864	0.574	525	352	352	0	0	0	1	0	0	0	0	0	0	0	0	1	0	0	0	0	0	0	0	0	0	1	0	0	0	0	0	0	0	0	0	0	1	0	0	0	0
ENSG00000114062	6	322	337.555555555556	27	101748	8.26566625617324	101748	0.756	1067	676	676	0	0	0	0	0	0	0	0	0	0	0	0	0	0	0	0	0	0	0	0	0	0	0	0	0	0	0	0	0	0	0	0	0	0	0	0	0	0
ENSG00000114125	7	382.631578947368	259.983379501385	19	9357	7.93302316050677	9357	0.64	710	510	510	0	0	0	1	0	1	0	0	0	0	1	1	0	0	0	0	0	0	0	0	0	0	0	0	0	0	0	0	0	0	0	0	0	1	1	1	0	0
ENSG00000114126	27	284.810126582278	293.120974202852	79	205110	7.68850431299767	205110	0.69	651	456	456	0	0	0	1	0	0	0	0	0	0	0	0	0	0	0	0	0	0	0	0	0	0	0	0	0	0	0	0	0	0	0	0	0	0	0	0	0	0
ENSG00000114127	15	207.580952380952	162.879818594104	105	141456	8.15791237313421	141456	0.586	824	519	519	0	0	0	0	0	0	0	0	0	0	0	0	0	0	0	0	0	0	0	0	0	0	0	0	0	0	0	0	0	0	0	0	0	1	1	1	0	0
ENSG00000114209	18	151.137254901961	102.887351018839	51	51642	6.99720904528905	51030	0.612	454	287	287	0	0	0	0	0	1	0	1	1	0	0	1	0	0	0	0	0	0	0	0	0	0	0	0	0	0	0	0	0	0	0	0	0	0	0	0	0	0
ENSG00000114302	7	482.125	525.447916666667	24	103250	7.79708744309154	101268	0.67	903	598	598	0	0	0	0	0	0	0	0	0	0	0	0	0	0	0	0	0	0	0	0	0	0	0	0	0	0	0	0	0	0	0	0	0	0	0	0	0	0
ENSG00000114315	2	431.166666666667	285.222222222222	6	2588	7.02251541484896	2588	0.508	0	0	0	0	1	0	1	0	1	0	0	0	0	0	0	0	0	0	0	0	0	0	0	0	0	0	0	0	0	0	0	1	0	0	0	0	0	0	0	0	0
ENSG00000114331	14	227.640625	212.759765625	64	168343	8.15734723436133	168343	0.738	1228	878	878	0	0	0	1	0	0	0	0	1	0	0	0	0	0	0	0	0	0	0	0	0	0	0	0	0	0	0	0	1	0	0	0	0	0	0	0	0	0
ENSG00000114354	8	383.041666666667	348.3125	24	39606	8.39273244384213	39582	0.534	600	407	407	0	0	0	1	0	0	0	0	1	0	0	0	1	0	0	0	0	1	0	0	0	0	0	0	0	0	0	0	0	0	0	0	0	0	0	0	0	0
ENSG00000114383	6	274.411764705882	151.757785467128	17	8225	7.04820856073463	2244	0.662	579	402	402	0	0	0	0	0	0	0	0	0	0	0	0	0	0	0	0	0	0	0	0	0	0	0	0	0	0	0	0	0	0	0	0	0	0	0	0	0	0
ENSG00000114439	26	228.670588235294	199.794878892734	85	288389	8.4939723816729	288389	0.542	886	497	497	0	0	0	1	0	0	0	0	0	0	0	0	0	0	0	0	0	0	0	0	0	0	0	0	0	0	0	0	0	0	0	0	0	0	0	0	0	0
ENSG00000114446	6	221.178571428571	162.469387755102	28	61759	7.67015297382111	61759	0.554	573	376	376	0	0	0	0	0	0	0	0	0	0	0	0	0	0	0	0	0	0	0	0	0	0	0	0	0	0	0	0	0	0	0	0	0	0	0	0	0	0
ENSG00000114450	5	252.25	210.525	20	52389	5.60012825657169	52389	0.684	858	631	631	0	0	0	0	0	0	0	0	0	0	0	0	0	0	0	0	0	0	0	0	0	0	1	0	0	2	0	0	0	0	0	0	0	1	1	0	0	0
ENSG00000114491	13	372.758620689655	284.097502972652	29	14828	6.77497800822358	14828	0.548	283	184	184	0	0	0	2	0	1	0	0	0	0	1	1	1	0	0	0	0	1	0	0	0	0	0	0	0	0	0	0	0	0	0	0	0	0	0	0	0	0
ENSG00000114503	13	498.2	499.782857142857	35	7196	8.06948087508651	7191	0.716	1359	896	896	0	0	0	0	0	1	0	0	0	0	1	0	0	0	0	0	0	0	0	0	0	0	0	0	0	0	0	0	0	0	0	0	0	0	0	0	0	0
ENSG00000114520	6	135.513513513514	67.0708546384222	37	73547	7.28796147143479	73547	0.674	705	449	449	0	0	0	0	0	0	0	0	1	0	0	0	0	0	0	0	0	0	0	0	0	0	0	0	0	0	0	0	0	0	0	0	0	0	0	0	0	0
ENSG00000114573	7	190.888888888889	141.63950617284	45	65038	7.4561265877608	65038	0.556	0	0	0	0	0	0	0	0	1	0	0	0	0	1	0	1	0	0	0	0	0	0	0	0	0	0	0	0	1	0	0	0	0	0	0	0	0	0	0	0	0
ENSG00000114626	16	266.934426229508	234.429991937651	61	7991	8.40869795875784	4092	0.756	1423	924	924	0	0	0	1	0	1	0	0	0	0	0	0	0	0	0	0	0	0	0	0	0	0	0	0	0	0	0	0	0	0	0	0	0	0	0	0	0	0
ENSG00000114670	19	221.25	164.257352941176	68	323616	6.26540670919922	157902	0.644	452	293	293	0	0	0	1	0	0	0	0	0	0	0	0	0	0	0	0	0	0	0	0	0	0	0	0	0	0	1	0	0	0	0	0	0	0	0	0	0	0
ENSG00000114686	10	168.594594594595	104.641344046749	37	40772	7.8085234413517	40548	0.554	284	190	190	0	0	0	0	0	0	0	0	0	0	0	0	0	0	0	0	0	0	0	0	0	0	0	0	0	0	0	0	0	0	0	0	0	0	0	0	0	0
ENSG00000114698	11	270.818181818182	231.570247933884	33	58841	8.2387464066719	58841	0.558	674	463	463	0	0	0	0	0	1	0	0	0	0	0	0	0	0	0	0	0	0	0	0	0	0	0	0	0	0	0	0	0	0	0	0	0	0	0	0	0	0
ENSG00000114737	3	1128.875	948.625	8	5342	6.92026318602665	5310	0.712	890	588	588	0	0	0	0	0	0	0	0	0	0	0	0	0	0	0	0	0	0	0	0	0	0	1	0	0	1	0	0	0	0	0	0	0	0	0	0	0	0
ENSG00000114742	13	234.462686567164	235.501447983961	67	44667	8.1189937220848	44391	0.608	556	353	353	0	0	0	0	0	1	0	0	0	0	1	0	0	0	0	0	0	0	0	0	0	0	0	0	0	0	0	0	0	0	0	0	0	0	0	0	0	0
ENSG00000114744	7	321.913043478261	300.037807183365	23	14030	7.35364877182654	14030	0.57	479	299	299	0	0	0	0	0	0	0	0	0	0	0	0	0	0	0	0	0	0	0	0	0	0	0	0	0	0	0	0	0	0	0	0	0	0	0	0	0	0
ENSG00000114767	1	105.2	31.68	15	8512	6.96283359474373	8512	0.69	893	611	611	0	0	0	0	0	0	0	1	0	0	0	0	0	0	0	0	0	1	0	0	0	0	0	0	0	0	1	0	1	0	0	0	0	0	0	0	0	0
ENSG00000114784	4	286.545454545455	125.140495867769	11	2741	8.35055988184132	2741	0.644	975	616	616	0	0	0	0	1	1	0	0	0	0	0	0	0	0	0	0	0	0	0	0	0	0	0	0	0	0	0	0	0	0	0	0	0	0	0	0	0	0
ENSG00000114796	15	401.157894736842	344.925207756233	38	48910	8.36654095811615	43911	0.622	1582	1009	1009	0	0	0	1	0	1	0	0	0	0	0	0	0	0	0	0	0	0	0	0	0	0	0	0	0	0	0	0	0	0	0	0	0	0	1	0	0	0
ENSG00000114850	9	293	236	27	15045	8.75960875357676	15045	0.576	463	315	315	0	0	0	0	0	0	0	0	0	0	0	0	0	0	0	0	0	0	0	0	0	0	0	0	0	0	0	0	0	0	0	0	0	0	1	0	0	0
ENSG00000114904	7	202.387096774194	101.635796045786	31	60166	7.2407022075547	60166	0.656	569	406	406	0	0	0	0	0	0	0	0	0	0	0	0	0	0	0	0	0	0	0	0	0	0	0	0	0	1	0	0	0	0	0	0	0	0	0	0	0	0
ENSG00000114956	8	167.230769230769	59.2840236686391	26	32136	7.43628405728828	32136	0.5	428	275	275	0	0	0	0	0	0	0	0	0	0	1	0	0	0	0	0	0	0	0	0	0	0	0	0	1	1	0	0	0	0	0	0	0	1	1	1	0	0
ENSG00000114978	7	436.478260869565	475.527410207939	23	26371	8.60229909232523	6223	0.604	812	515	515	0	0	0	0	0	2	0	0	0	0	0	0	0	0	0	0	0	0	0	0	0	0	0	0	0	0	0	0	0	0	0	0	0	0	0	0	0	0
ENSG00000114988	12	254.292682926829	195.466983938132	41	34136	7.63402396759112	33725	0.548	432	280	280	0	0	0	0	0	0	0	0	0	0	0	0	0	0	0	0	0	0	0	0	0	0	0	0	0	0	1	0	0	0	0	0	0	0	0	0	0	0
ENSG00000114999	4	1445.42857142857	1985.59183673469	14	59586	7.20058861190157	59586	0.82	1335	729	729	0	0	0	0	0	0	0	0	0	0	0	0	0	0	0	0	0	0	0	0	0	0	0	0	0	0	0	0	0	0	0	0	0	0	0	0	0	0
ENSG00000115020	9	207.027777777778	158.354166666667	72	92485	7.98746595061472	39283	0.68	317	209	209	0	0	0	0	0	0	0	0	0	0	0	0	0	0	0	0	0	0	0	0	0	0	0	0	0	1	0	0	0	0	0	0	0	0	0	0	0	0
ENSG00000115042	6	362.863636363636	336.946280991736	22	13896	7.55314612754343	3082	0.68	537	367	367	0	0	0	0	0	0	0	0	0	0	1	1	0	0	0	0	0	0	0	0	0	0	0	0	0	0	0	0	0	0	0	0	0	0	0	0	0	0
ENSG00000115084	12	281.387755102041	255.932528113286	49	51813	7.72396992619978	44032	0.614	909	556	556	0	0	0	0	0	0	0	0	0	0	1	1	0	0	0	0	0	0	0	0	0	0	0	0	0	0	0	0	0	0	0	0	0	0	0	0	0	0
ENSG00000115091	9	428.794871794872	491.744904667982	39	72637	8.33519762103319	72637	0.638	643	455	455	0	0	0	0	0	0	0	0	0	0	0	0	0	0	0	0	0	0	0	0	0	0	0	0	1	0	0	0	0	0	0	0	0	0	0	0	0	0
ENSG00000115107	8	543.55	429.88	20	41845	6.317874596145	33838	0.76	739	556	556	0	0	0	0	0	1	0	0	0	0	0	0	0	0	0	0	0	0	0	0	0	0	0	0	0	0	0	0	0	0	0	0	0	0	0	0	0	0
ENSG00000115109	10	316.018867924528	367.164115343539	53	166115	7.77955036027325	166115	0.664	754	558	558	0	0	0	0	0	1	0	0	0	0	0	0	0	0	0	0	0	0	0	0	0	0	0	0	0	1	0	0	0	0	0	0	0	0	0	0	0	0
ENSG00000115128	2	248.333333333333	105.777777777778	6	8860	7.59941679184505	8860	0.64	543	336	336	0	0	0	1	0	0	0	1	0	0	1	0	0	0	0	0	0	0	0	0	0	0	0	0	0	0	0	0	0	0	0	0	0	0	0	0	0	0
ENSG00000115170	10	228.433333333333	151.435555555556	30	139417	7.59323358393898	139414	0.794	0	0	0	0	0	0	0	0	0	0	0	0	0	0	0	0	0	0	0	0	0	0	0	0	0	0	0	0	1	0	0	0	0	0	0	0	0	0	0	0	0
ENSG00000115183	6	616.53488372093	739.103299080584	43	264025	8.14719006991054	264021	0.768	1547	981	981	0	0	0	0	0	1	0	0	0	0	0	0	0	0	0	0	0	0	0	0	0	0	0	0	0	0	0	0	0	0	0	0	0	0	0	0	0	0
ENSG00000115211	10	255	205.488372093023	43	6135	7.69338525067586	6135	0.68	1254	859	859	0	0	0	1	0	0	0	0	0	0	0	0	0	0	0	0	0	0	0	0	0	0	0	0	0	0	0	0	0	0	0	0	0	0	0	0	0	0
ENSG00000115226	3	248.0625	142.703125	16	3363	7.92894939467224	3363	0.738	656	411	411	0	0	0	0	0	0	0	0	0	0	0	0	0	0	0	0	0	0	0	0	0	0	0	0	0	0	0	0	0	0	0	0	0	0	0	0	0	0
ENSG00000115234	12	174.103448275862	109.549346016647	58	6607	8.66344919879558	6607	0.684	1254	859	859	0	0	0	2	0	0	0	0	0	0	0	0	0	0	0	0	0	0	0	0	0	0	0	0	0	0	0	0	0	0	0	0	0	0	0	0	0	0
ENSG00000115241	4	336.130434782609	262.877126654064	23	28494	8.16673957435475	28494	0.676	938	668	668	0	0	0	1	1	1	0	0	0	0	0	0	0	0	0	0	0	0	0	0	0	0	0	0	0	0	0	0	0	0	0	0	0	0	0	0	0	0
ENSG00000115267	3	288.95	178.425	20	51625	6.65630612153781	51625	0.574	0	0	0	0	0	0	1	0	0	0	0	0	0	0	0	0	0	0	0	0	0	0	0	0	0	0	0	1	1	0	0	0	0	0	0	0	0	0	0	0	0
ENSG00000115274	11	192.128205128205	114.581196581197	39	5862	7.87464208190759	2938	0.544	232	139	139	0	0	0	0	0	0	0	0	0	0	0	0	0	0	0	0	0	0	0	0	0	0	1	0	0	0	0	0	0	0	0	0	0	0	0	0	0	0
ENSG00000115275	10	560.76	480.896	25	4354	8.18123783092693	4354	0.642	698	466	466	0	0	0	0	1	1	0	0	1	0	0	0	0	0	0	0	0	0	0	0	0	0	0	0	0	0	0	0	0	0	0	0	0	1	0	0	0	0
ENSG00000115282	13	354.491228070175	370.565096952909	57	11814	7.82275154746687	11487	0.606	946	651	651	0	0	0	0	0	1	0	1	0	0	0	0	0	0	0	0	0	0	0	0	0	0	0	0	0	0	0	0	0	0	0	0	0	0	0	0	0	1
ENSG00000115350	6	219.9375	150.046875	16	11637	7.18329223030821	11637	0.672	610	450	450	0	0	0	1	0	1	0	0	0	0	0	0	0	0	0	0	0	0	0	0	0	0	0	0	0	1	1	0	0	0	0	0	0	0	1	0	0	0
ENSG00000115355	14	427.78125	459.64453125	64	132080	7.72996160546387	132075	0.706	708	494	494	0	0	0	0	0	1	0	0	1	1	0	0	0	0	0	0	0	0	0	0	0	0	0	0	0	0	1	0	0	0	0	0	0	0	0	0	0	0
ENSG00000115364	7	288.761904761905	267.759637188209	21	44069	6.54889241762523	911	0.572	439	307	307	0	0	0	1	0	0	0	1	1	0	0	0	0	0	0	0	0	0	0	0	0	0	0	0	0	0	0	0	0	0	0	0	0	0	0	0	0	0
ENSG00000115368	6	171.615384615385	101.62426035503	52	34133	8.20642802147447	34133	0.514	276	165	165	0	0	0	1	0	0	0	0	0	0	1	0	1	0	0	0	0	0	0	0	0	0	0	0	0	0	0	0	0	0	0	0	0	0	0	0	0	0
ENSG00000115392	11	135.945945945946	90.9992695398101	37	82130	6.75202884775712	81255	0.57	519	340	340	0	0	0	0	0	0	0	0	0	0	0	0	0	0	0	0	0	0	0	0	0	0	0	0	0	0	0	0	0	0	0	0	0	0	0	0	0	0
ENSG00000115419	15	284.464285714286	274.144132653061	56	84726	8.42209547079817	84726	0.64	1313	805	805	0	0	0	0	0	0	0	0	0	0	0	0	0	0	0	0	0	0	0	0	0	0	0	0	0	1	0	0	0	0	0	0	0	0	0	0	0	0
ENSG00000115421	7	291.59649122807	331.242843951985	57	45856	7.25151319555204	42734	0.536	677	424	424	0	0	0	1	0	0	0	0	0	0	0	0	0	0	0	0	0	0	0	0	0	0	0	0	0	0	0	0	0	0	0	0	0	0	0	0	0	0
ENSG00000115423	7	179.989361702128	60.9006337709371	94	303135	5.36279975287066	68400	0.546	222	129	129	0	0	0	1	0	0	0	0	0	0	0	0	0	0	0	0	0	0	0	0	0	0	0	0	0	0	0	0	0	0	0	0	0	0	0	0	0	0
ENSG00000115446	6	320.153846153846	203.112426035503	13	9937	7.49037251984224	9937	0.724	641	441	441	0	0	0	0	0	1	0	0	0	0	0	0	0	0	0	0	0	0	0	0	0	0	0	0	0	0	0	0	0	0	0	0	0	0	0	0	0	0
ENSG00000115464	22	174.172619047619	123.807397959184	168	283307	8.6204786480447	283307	0.752	0	0	0	0	0	0	0	0	0	0	0	0	0	0	0	0	0	0	0	0	0	0	0	0	0	0	0	0	0	0	0	0	0	0	0	0	0	0	0	0	0
ENSG00000115486	10	336.051282051282	306.699539776463	39	16825	7.78191318421569	2823	0.636	328	231	231	0	0	0	1	0	0	0	0	1	1	0	0	0	0	0	0	0	0	0	0	0	0	0	0	0	0	0	0	0	0	0	0	0	0	0	0	0	0
ENSG00000115520	5	391.076923076923	276.556213017751	13	21886	6.83142229804957	21886	0.646	664	420	420	0	0	0	0	1	1	0	0	0	0	1	0	0	0	0	0	0	0	0	0	0	0	0	0	0	0	0	0	0	0	0	0	0	0	0	0	0	0
ENSG00000115541	7	246.352941176471	136.096885813149	17	3464	7.90407066283049	3464	0.694	1716	1145	1145	0	0	0	0	0	0	0	0	0	0	1	0	0	0	0	0	0	0	0	0	0	0	0	0	0	0	0	0	0	0	0	0	0	0	0	0	0	0
ENSG00000115568	7	482.741935483871	440.940686784599	31	21740	7.3895596141372	21511	0.628	676	453	453	0	0	0	1	0	0	0	0	0	0	0	0	0	0	0	0	0	0	0	0	0	0	0	0	0	0	0	0	0	0	0	0	0	0	0	0	0	0
ENSG00000115652	17	254.660377358491	230.971876112496	53	101037	7.26438139298906	101037	0.728	1233	794	794	0	0	0	0	0	0	0	0	0	0	0	0	0	0	0	0	0	0	0	0	0	0	0	0	0	0	0	0	0	0	0	0	0	0	0	0	0	0
ENSG00000115661	13	328.648648648649	215.830533235939	37	4883	6.99129402222387	4883	0.66	504	341	341	0	0	0	0	0	0	0	0	0	0	1	1	0	0	0	0	0	0	0	0	0	0	0	0	0	0	0	0	0	0	0	0	0	0	0	0	0	0
ENSG00000115750	11	141.901960784314	78.2652825836217	51	91063	6.07320953356067	91063	0.628	638	433	433	0	0	0	0	0	0	0	0	0	0	0	0	0	0	0	0	0	0	0	0	0	0	1	0	0	0	0	0	0	0	0	0	0	0	0	0	0	0
ENSG00000115756	5	429.578947368421	388.387811634349	19	124729	7.00063010820967	116959	0.77	2201	1233	1233	0	0	0	1	0	0	0	0	0	0	0	0	0	0	0	0	0	0	0	0	0	0	0	0	0	0	0	0	0	0	0	0	0	0	0	0	0	0
ENSG00000115758	4	202.4	106.3	20	8537	8.41787367487428	8537	0.77	1328	780	780	0	0	0	0	0	1	0	0	1	0	0	0	0	0	0	0	0	0	0	0	0	0	0	0	0	0	1	0	0	0	0	0	0	0	0	0	0	0
ENSG00000115760	12	210.554621848739	104.280629899018	119	261871	8.7575932772433	261871	0.724	1519	989	989	0	0	0	1	0	1	0	0	1	0	0	0	0	0	0	0	0	0	0	0	0	0	0	0	0	0	0	0	0	0	0	0	0	0	0	0	0	0
ENSG00000115761	6	184.3125	127.8828125	32	119210	6.87104773723759	118174	0.618	517	340	340	0	0	0	0	0	0	0	0	0	0	1	0	0	0	0	0	0	0	0	0	0	0	0	0	0	0	0	0	0	0	0	0	0	0	0	0	0	0
ENSG00000115808	3	381.75	465.678571428571	28	122833	7.55764463907695	122833	0.774	1156	698	698	0	0	0	0	0	0	0	0	0	0	0	0	0	0	0	0	0	0	0	0	0	0	0	0	0	0	0	0	0	0	0	0	0	0	0	0	0	0
ENSG00000115816	3	200	157.739130434783	23	30102	7.56723287774034	30102	0.634	801	505	505	0	0	0	0	0	0	0	0	0	0	0	0	0	0	0	0	0	0	0	0	0	0	0	0	0	0	0	0	0	0	0	0	0	0	0	0	0	0
ENSG00000115825	10	353.018867924528	356.899964400142	53	74307	7.95825644177104	38577	0.752	1196	800	800	0	0	0	1	0	1	0	0	0	0	0	0	0	0	0	0	0	0	0	0	0	0	0	0	0	1	0	0	0	0	0	0	0	0	0	0	0	0
ENSG00000115839	7	192.523076923077	145.159289940828	65	124130	8.34499661211094	118442	0.49	0	0	0	0	0	0	0	0	0	0	0	0	0	0	1	0	0	0	0	0	0	0	0	0	0	0	0	0	0	0	0	0	0	0	0	0	0	0	0	0	0
ENSG00000115896	5	790.619047619048	854.21768707483	21	767880	7.03140535296593	343700	0.694	1075	721	721	0	0	0	0	0	0	0	0	0	0	0	0	0	0	0	0	0	0	0	0	0	0	0	0	0	0	0	0	0	0	0	0	0	0	0	0	0	0
ENSG00000115935	17	298.901960784314	254.712802768166	51	123345	7.39569549935531	6580	0.754	1018	686	686	0	0	0	0	0	0	0	0	0	0	0	0	0	0	0	0	0	0	0	0	0	0	0	0	0	0	0	0	0	0	0	0	0	0	0	0	0	0
ENSG00000115942	7	227.615384615385	199.104536489152	39	54708	7.40437401335282	54708	0.602	499	343	343	0	0	0	0	1	1	0	1	0	0	0	0	0	0	1	0	0	1	0	0	0	0	0	0	0	0	0	0	0	0	0	0	0	0	0	0	0	0
ENSG00000115946	3	253.307692307692	208.165680473373	13	18395	6.50848581393817	18395	0.572	1057	626	626	0	0	0	1	0	0	0	0	0	0	1	0	0	0	0	0	0	0	0	0	0	0	0	0	0	0	0	0	1	0	0	0	0	0	0	0	0	0
ENSG00000115956	2	277.769230769231	272.07100591716	13	32281	5.02917304265506	32281	0.44	0	0	0	0	0	0	0	0	0	0	0	0	0	0	0	0	0	0	0	0	0	0	0	0	0	0	0	0	1	0	0	0	0	0	0	0	1	0	0	0	0
ENSG00000115966	23	243.982142857143	223.39987244898	56	96133	8.06767688826188	54389	0.652	890	560	560	0	0	0	0	1	1	0	0	0	0	0	0	0	0	1	0	0	0	0	0	0	0	0	0	0	0	0	0	0	0	0	0	0	0	0	0	0	0
ENSG00000115970	21	216.418032786885	150.809594195109	122	429386	7.76660929882975	365211	0.612	442	277	277	0	0	0	0	0	0	0	0	0	0	1	1	0	0	0	0	0	0	0	0	0	0	0	0	0	0	0	0	0	0	0	0	0	0	0	0	0	0
ENSG00000115993	5	358.25	337.041666666667	24	74373	7.58444883730535	74373	0.72	1155	755	755	0	0	0	0	0	1	0	0	0	0	1	0	0	0	0	0	0	0	0	0	0	0	0	0	0	0	0	0	0	0	0	0	0	0	0	0	0	0
ENSG00000115998	14	263.638888888889	177.427469135802	36	98736	6.54838905328687	66986	0.574	724	418	418	0	0	0	1	0	0	0	0	0	0	0	0	0	0	0	0	0	0	0	0	0	0	0	0	0	1	0	0	0	0	0	0	0	0	0	0	0	0
ENSG00000116030	10	219.363636363636	167.157024793388	33	32429	7.88775114505607	32429	0.608	713	479	479	0	0	0	0	0	0	0	0	0	0	0	0	0	0	0	0	0	0	0	0	0	0	0	0	0	0	0	0	0	0	0	0	0	0	0	0	0	0
ENSG00000116095	4	841.055555555556	1317.99382716049	18	35995	7.32231172656913	35995	0.728	631	458	458	0	0	0	0	0	1	0	0	1	0	0	0	0	0	0	0	0	0	0	0	0	0	0	0	0	1	0	0	0	0	0	0	0	0	0	0	0	0
ENSG00000116096	2	404.5	136.666666666667	6	4799	6.41062032142225	4799	0.72	701	486	486	0	0	0	0	0	1	0	0	0	0	0	0	0	0	0	0	0	0	0	0	0	0	0	0	0	0	0	0	0	0	0	0	0	0	1	0	0	0
ENSG00000116117	11	286.897959183673	239.556018325698	49	1074371	7.57813364893021	502803	0.78	971	532	532	0	0	0	1	1	1	0	0	1	0	0	0	0	0	0	0	0	0	0	0	0	0	0	0	0	0	0	0	0	0	0	0	0	0	0	0	0	0
ENSG00000116127	8	474.849056603774	512.811676753293	53	225035	8.28257436758252	77052	0.656	1006	633	633	0	0	0	0	0	0	0	0	0	0	0	0	0	0	0	0	0	0	0	0	0	0	0	0	0	0	0	0	0	0	0	0	0	0	0	0	0	0
ENSG00000116128	3	449.875	464.65625	16	84836	7.79395222516687	84836	0.528	0	0	0	0	0	0	0	0	0	0	0	0	0	0	0	0	0	0	0	0	0	0	0	0	0	0	0	0	0	0	0	0	0	0	0	0	0	0	0	0	0
ENSG00000116133	4	378.764705882353	324.553633217993	17	37586	8.05550314027804	37586	0.73	865	621	621	0	0	0	0	0	1	0	0	0	0	0	0	0	0	0	0	0	0	0	0	0	0	0	0	0	0	0	0	0	0	0	0	0	0	0	0	0	0
ENSG00000116138	9	406.166666666667	400.428571428571	42	65567	7.28937302915065	39783	0.626	555	368	368	0	0	0	1	1	1	0	1	0	0	0	0	1	0	0	0	0	0	0	0	0	0	0	0	0	0	0	0	0	0	0	0	0	0	0	0	0	0
ENSG00000116151	11	273.222222222222	238.355555555556	45	70455	6.56670264287811	70455	0.742	1283	902	902	0	0	0	0	0	0	0	0	1	0	0	0	0	0	0	0	0	0	0	0	0	0	0	0	0	0	0	0	0	0	0	0	0	0	0	0	0	0
ENSG00000116157	2	420.2	269.84	5	6680	6.09643630534993	6680	0.67	728	518	518	0	0	0	0	0	0	0	0	0	0	0	0	0	0	0	0	0	0	0	0	0	0	0	0	0	0	0	0	0	0	0	0	0	0	0	0	0	0
ENSG00000116171	16	315.491803278689	322.1510346681	61	124475	8.56477376693626	124475	0.632	765	518	518	0	0	0	1	0	1	0	0	0	0	0	0	0	0	0	0	0	0	0	0	0	0	0	0	0	0	0	0	0	0	0	0	0	0	0	0	0	0
ENSG00000116191	9	204.480769230769	190.850591715976	52	194939	7.50111395873769	154624	0.748	1107	716	716	0	0	0	0	0	0	0	0	0	0	0	0	0	0	0	0	0	0	0	0	0	0	0	0	0	0	0	0	0	0	0	0	0	0	0	0	0	0
ENSG00000116194	3	485.7	339.38	10	21348	8.19445263744136	21348	0.428	0	0	0	0	0	0	1	0	0	0	0	0	0	0	0	0	0	0	0	0	0	0	0	0	0	0	0	0	0	0	0	0	0	0	0	0	0	0	0	0	0
ENSG00000116198	11	229.509433962264	152.487006051976	53	45134	7.54457908842412	14106	0.686	1278	843	843	0	0	0	0	1	1	0	0	1	1	0	0	0	0	1	0	0	0	0	0	0	0	0	0	0	0	0	0	0	0	0	0	0	0	0	0	0	0
ENSG00000116199	2	607.7	808.46	10	50759	8.25460676828439	24513	0.688	1113	667	667	0	0	0	0	0	1	0	0	0	0	0	0	0	0	0	0	0	0	0	0	0	0	0	0	0	0	0	0	0	0	0	0	0	0	0	0	0	0
ENSG00000116237	5	571.4	638.906666666667	15	14780	7.50583198514896	12482	0.738	733	428	428	0	0	0	0	0	0	0	0	1	0	0	0	0	0	0	0	0	0	0	0	0	0	0	0	0	0	0	0	0	0	0	0	0	0	0	0	0	0
ENSG00000116266	7	200.105263157895	182.393351800554	38	62853	7.76279792669067	10332	0.654	804	541	541	0	0	0	0	0	0	0	1	0	0	1	1	0	0	0	0	0	1	0	0	0	0	0	0	0	0	0	0	0	0	0	0	0	0	0	0	0	0
ENSG00000116273	2	746.5	625.5	6	10349	7.73257996762853	10349	0.754	2955	1811	1811	0	0	0	0	0	1	0	0	0	0	0	0	0	0	0	0	0	0	0	0	0	0	0	0	0	0	0	0	0	0	0	0	0	0	0	0	0	0
ENSG00000116353	18	158.532258064516	93.1383975026015	62	38070	6.96364550190598	14342	0.646	407	287	287	0	0	0	0	0	0	0	0	0	0	1	1	0	0	0	0	0	0	0	0	0	0	0	0	0	0	0	0	0	0	0	0	0	0	0	0	0	0
ENSG00000116406	6	299.642857142857	312.071428571429	42	64683	7.42902501932462	64683	0.674	1186	806	806	0	0	0	1	1	1	0	0	0	0	0	0	0	0	0	0	0	0	0	0	0	0	0	0	0	0	0	0	0	0	0	0	0	0	0	0	0	0
ENSG00000116455	5	168.555555555556	124.716049382716	27	9487	6.67041640383541	9487	0.556	898	562	562	0	0	0	1	0	0	0	0	0	0	0	0	0	0	0	0	0	0	0	0	0	0	0	0	0	0	0	0	0	0	0	0	0	0	0	0	0	0
ENSG00000116478	11	186.916666666667	137.944444444444	48	41550	8.75875980395256	41550	0.708	620	385	385	0	0	0	0	0	1	0	0	0	0	0	0	0	0	0	0	0	0	0	0	0	0	0	0	0	1	0	0	0	0	0	0	0	0	0	0	0	0
ENSG00000116514	3	345.833333333333	252.444444444444	12	28241	6.90212447159532	28241	0.766	982	503	503	0	0	0	0	0	1	0	0	0	0	0	0	0	0	0	0	0	0	0	0	0	0	0	0	0	0	0	0	0	0	0	0	0	0	0	0	0	0
ENSG00000116521	9	198.9375	110.6640625	32	6452	7.77267949553518	6450	0.556	500	310	310	0	0	0	1	0	0	0	0	0	0	0	0	0	0	1	0	0	0	0	0	0	0	0	0	0	0	0	0	1	0	0	0	0	0	0	0	0	0
ENSG00000116525	4	439.846153846154	411.455621301775	13	36658	6.3165160583063	805	0.66	1265	897	897	0	0	0	0	0	0	0	0	1	0	0	0	0	0	0	0	0	0	0	0	0	0	0	0	0	0	0	0	0	0	0	0	0	0	0	0	0	0
ENSG00000116586	6	215.571428571429	93.0408163265306	14	3759	6.42928032566029	3759	0.576	2212	1270	1270	0	0	0	1	0	1	0	0	0	0	0	0	0	0	0	0	0	0	0	0	0	0	0	0	0	0	0	0	0	0	0	0	0	0	0	0	0	0
ENSG00000116641	8	201.573529411765	131.415224913495	68	233571	8.03512146712958	233571	0.76	969	664	664	0	0	0	0	0	1	0	0	0	0	0	0	0	0	0	0	0	0	0	0	0	0	0	0	0	0	0	0	0	0	0	0	0	0	0	0	0	0
ENSG00000116649	6	179.47619047619	91.4920634920635	21	5441	7.98040208216946	5436	0.812	1604	962	962	0	0	0	0	0	0	0	0	0	0	0	0	0	0	0	0	0	0	0	0	0	0	0	0	0	0	0	0	0	0	0	0	0	0	0	0	0	0
ENSG00000116667	4	724.75	1097.28125	16	241963	8.68534426346185	241963	0.73	1396	907	907	0	0	0	0	0	0	0	0	0	0	0	0	0	0	0	0	0	0	0	0	0	0	0	0	0	1	0	0	0	0	0	0	0	0	0	0	0	0
ENSG00000116678	8	343.720930232558	356.377501352082	43	220995	8.11725759159898	205606	0.726	848	608	608	0	0	0	0	0	1	0	0	0	0	0	0	0	0	0	0	0	0	0	0	0	0	0	0	0	0	0	0	0	0	0	0	0	0	0	0	0	0
ENSG00000116679	10	361.869565217391	299.024574669187	46	20942	8.69735707094159	20942	0.682	1406	896	896	0	0	0	1	0	1	0	0	1	0	0	0	0	0	0	0	0	0	1	0	0	0	0	0	0	0	0	0	0	0	0	0	0	0	0	0	0	0
ENSG00000116685	2	1070.8	218.24	5	6838	7.67489891782661	4254	0.676	991	585	585	0	0	0	0	0	0	0	0	0	0	0	0	0	0	0	0	0	0	0	0	0	0	0	0	0	1	0	0	0	0	0	0	0	0	0	0	0	0
ENSG00000116691	8	226.121212121212	147.480257116621	33	12580	7.87026323170901	10390	0.68	652	444	444	0	0	0	1	0	0	0	0	0	0	0	0	0	0	0	0	0	0	0	0	0	0	0	0	0	1	0	0	0	0	0	0	0	0	0	0	0	0
ENSG00000116711	3	150.703703703704	68.5459533607682	27	160029	6.00694717126923	160029	0.42	0	0	0	0	0	0	0	0	0	0	0	0	0	0	0	0	0	0	0	0	0	0	0	0	0	0	0	0	0	0	0	0	0	0	0	0	0	0	0	0	0
ENSG00000116717	4	362.3	144.36	10	3278	7.74324005231227	3278	0.58	1357	953	953	0	0	0	0	0	0	0	0	0	0	0	0	0	0	0	0	0	0	0	0	0	0	0	0	0	0	0	0	0	0	0	0	0	0	0	0	0	0
ENSG00000116741	4	214.6	169.68	15	3235	8.4818973129575	1861	0.65	566	371	371	0	0	0	1	1	1	0	0	1	0	0	0	0	0	0	0	0	0	0	0	0	0	0	0	0	0	0	0	0	0	0	0	0	0	0	0	0	0
ENSG00000116747	13	390.159090909091	373.53305785124	44	32356	7.7003640783437	25460	0.666	1050	704	704	0	0	0	0	0	0	0	0	1	1	1	0	1	0	0	0	0	0	0	0	0	0	0	0	0	0	0	0	0	0	0	0	0	0	0	0	0	0
ENSG00000116752	2	168.461538461538	113.242603550296	13	14083	7.2892626036453	14083	0.52	0	0	0	0	0	0	0	0	0	0	0	0	0	1	1	1	0	0	0	0	1	0	0	0	0	0	0	0	0	0	0	0	0	0	0	0	0	0	0	0	0
ENSG00000116761	5	183.88	116.1472	25	28634	6.89195017641788	28634	0.604	469	289	289	0	0	0	1	1	1	0	0	0	0	1	0	0	0	0	0	0	1	0	0	0	0	0	0	0	0	0	0	0	0	0	0	0	1	0	0	0	0
ENSG00000116783	9	142.404255319149	85.4359438660027	47	346166	5.42597241965995	346162	0.594	209	145	145	0	0	0	0	0	0	0	0	1	0	0	0	0	0	0	0	0	0	0	0	0	0	0	0	0	1	0	0	0	0	0	0	0	0	0	0	0	0
ENSG00000116786	4	179.30303030303	109.858585858586	33	50438	8.69525521622633	50438	0.798	0	0	0	0	0	0	0	0	0	0	0	0	0	0	0	0	0	0	0	0	0	0	0	0	0	0	0	0	0	0	0	0	0	0	0	0	0	0	0	0	0
ENSG00000116809	17	201	102.474576271186	59	34264	7.7983055285982	34262	0.538	770	477	477	0	0	0	0	0	0	0	0	0	0	0	0	0	0	0	0	0	0	0	0	0	0	0	0	0	0	0	0	0	0	0	0	0	0	0	0	0	0
ENSG00000116815	5	181.571428571429	114.510204081633	14	56505	5.39547719163837	56505	0.666	923	580	580	0	0	0	1	0	0	0	0	0	0	0	0	0	0	0	0	0	0	0	0	0	0	0	0	0	0	0	0	0	0	0	0	0	0	0	0	0	0
ENSG00000116863	1	278	186	6	5058	7.19342355470165	5058	0.702	630	459	459	0	0	0	1	0	0	0	0	0	1	1	0	0	0	0	0	0	0	0	0	0	0	0	0	0	0	0	0	0	0	0	0	0	0	0	0	0	0
ENSG00000116874	6	389.428571428571	425.931972789116	21	109456	6.70222590725898	109451	0.564	537	326	326	0	0	0	0	0	0	0	0	1	0	1	1	1	0	0	0	0	0	0	0	0	0	0	0	0	1	0	0	0	0	0	0	0	0	0	0	0	0
ENSG00000116885	13	153.933333333333	77.7985185185185	45	34659	6.1883182863419	32347	0.664	528	359	359	0	0	0	0	0	1	0	0	0	0	0	0	1	0	0	0	0	0	0	0	0	0	0	0	0	0	0	0	0	0	0	0	0	0	0	0	0	0
ENSG00000116898	4	317.875	301.421875	16	8720	7.31174784795449	8720	0.612	717	415	415	0	0	0	0	0	0	0	1	0	0	1	1	1	1	0	0	0	0	0	0	0	0	1	0	0	0	0	0	0	0	0	0	0	1	1	2	0	0
ENSG00000116903	2	5099.5	0.5	2	5119	6.57099495464844	5100	0.616	1370	832	832	0	0	0	1	0	0	0	0	0	0	0	0	0	0	1	0	0	0	0	0	0	0	0	0	0	1	0	0	0	0	0	0	0	0	0	0	0	0
ENSG00000116906	6	159.58064516129	78.7762747138398	31	36767	7.78067542679368	24885	0.634	447	296	296	0	0	0	0	0	0	0	0	0	0	0	0	0	0	0	0	0	0	0	0	0	0	0	0	0	0	0	0	0	0	0	0	0	0	0	0	0	0
ENSG00000116918	5	481.25	575.825	20	37872	7.48345313902043	37872	0.608	609	375	375	0	0	0	0	1	1	0	1	0	0	0	0	0	0	0	0	0	0	0	0	0	0	0	0	0	0	0	0	0	0	0	0	0	0	0	0	0	0
ENSG00000116954	4	408.5625	353.9140625	16	21626	7.55437852054387	21626	0.718	906	523	523	0	0	0	1	0	1	0	0	0	0	0	0	0	0	0	0	0	0	0	0	0	0	0	0	0	0	1	0	1	0	0	0	0	0	0	0	0	0
ENSG00000116957	7	125.2	49.0311111111111	45	81609	7.08313797655462	81609	0.55	0	0	0	0	0	0	1	0	1	0	0	1	0	0	0	1	0	0	0	0	0	0	0	0	0	0	0	0	0	0	0	0	0	0	0	0	0	0	0	0	0
ENSG00000117000	1	780.75	1087.3125	8	79549	7.66699149258767	79549	0.644	699	436	436	0	0	0	0	0	0	0	0	1	0	1	0	1	0	0	0	0	1	0	0	0	0	0	0	0	0	0	0	1	0	0	0	0	0	0	0	0	0
ENSG00000117036	3	719.2	886.72	10	17284	7.2323155621208	5330	0.72	896	653	653	0	0	0	1	0	0	0	0	0	0	0	0	0	0	0	0	0	0	0	0	0	0	0	0	0	0	0	0	0	0	0	0	0	0	0	0	0	0
ENSG00000117069	5	440.1875	384.8046875	16	198271	5.86101463824525	198271	0.506	1423	908	908	1	0	0	0	0	0	0	0	0	0	0	0	0	0	0	0	0	0	0	0	0	0	0	0	0	0	0	0	0	0	0	0	0	0	0	0	0	0
ENSG00000117118	8	161.28	82.1632	25	35449	7.49224966189979	35449	0.63	266	184	184	0	0	0	0	0	0	0	0	0	0	0	1	1	0	0	0	0	0	0	0	0	0	0	0	0	0	0	0	0	0	0	0	0	0	0	0	0	0
ENSG00000117122	7	201.821428571429	192.102040816327	28	6334	7.23140394119772	6334	0.67	812	535	535	0	0	0	0	0	1	0	0	0	0	0	0	0	0	0	0	0	0	0	0	0	0	0	0	0	0	0	0	0	0	0	0	0	0	0	0	0	0
ENSG00000117133	2	186.545454545455	95.603305785124	11	18532	7.02159129260045	4072	0.484	418	254	254	0	0	0	1	0	0	0	0	0	0	0	0	0	0	0	0	0	0	0	0	0	0	0	0	0	0	0	0	0	0	0	0	0	0	0	0	0	0
ENSG00000117143	7	274.619047619048	183.242630385488	21	38305	7.92860147090192	38304	0.722	997	649	649	0	0	0	1	0	1	0	0	0	0	0	0	0	0	0	0	0	0	0	0	0	0	0	0	0	0	0	0	0	0	0	0	0	0	1	0	0	0
ENSG00000117151	4	651.722222222222	708.87037037037	18	24875	6.66827205650869	21360	0.692	519	287	287	0	0	0	1	0	1	0	0	0	0	0	0	0	0	0	0	0	0	0	0	0	0	0	0	0	0	0	0	0	0	0	0	0	0	0	0	0	0
ENSG00000117174	2	627.769230769231	749.798816568047	13	59011	7.33644035066881	59011	0.58	212	130	130	0	0	0	0	0	0	0	0	0	0	0	0	0	0	1	0	0	0	0	0	0	0	0	0	0	0	0	0	0	0	0	0	0	0	0	0	0	0
ENSG00000117222	3	269.388888888889	267.179012345679	18	35874	7.06899311709996	35874	0.534	0	0	0	0	0	0	1	0	0	0	0	0	0	1	1	1	0	0	0	0	0	0	0	1	0	0	0	0	0	0	0	0	0	0	0	0	0	0	0	0	0
ENSG00000117226	11	267.212765957447	180.16478044364	47	16229	7.02354979231887	15625	0.354	0	0	0	0	0	0	1	0	0	0	0	0	0	0	0	0	0	0	0	0	0	0	0	0	0	0	0	0	0	0	0	0	0	0	0	0	0	1	0	0	0
ENSG00000117228	8	283.925925925926	200.260631001372	27	13042	7.49848061628508	13042	0.374	0	0	0	0	0	0	0	0	0	0	0	0	0	0	0	0	0	0	0	0	0	0	0	0	0	1	0	0	0	0	0	0	0	0	0	0	0	0	0	0	0
ENSG00000117266	24	271.162790697674	227.89345592212	86	28199	7.83807216465381	26784	0.648	232	160	160	0	0	0	1	1	1	0	0	0	0	0	0	0	0	0	0	0	0	0	0	0	0	0	0	0	0	0	0	0	0	0	0	0	0	0	0	0	0
ENSG00000117360	9	195.8125	124.1015625	48	31747	8.73486842589372	31747	0.592	305	168	168	0	0	0	1	1	1	0	0	0	0	0	0	0	0	1	0	0	0	0	0	0	0	0	0	0	0	1	0	0	0	0	0	0	0	0	0	0	0
ENSG00000117385	14	272.883333333333	207.440555555556	60	20750	7.98107136038015	20750	0.692	1145	814	814	0	0	0	1	0	0	0	0	1	0	0	0	0	0	0	0	0	0	0	0	0	0	0	0	0	0	0	0	0	0	0	0	0	0	0	0	0	0
ENSG00000117394	6	267.608695652174	167.058601134216	23	33479	7.20782737208543	28541	0.714	1301	851	851	0	0	0	1	0	0	0	0	0	0	0	0	0	0	0	0	0	0	0	0	0	0	0	0	0	0	0	0	0	0	0	0	0	0	0	0	0	0
ENSG00000117408	7	191.5	116.305555555556	36	21084	7.5754234641926	21084	0.71	731	524	524	0	0	0	0	0	0	0	0	0	0	0	0	0	0	0	0	0	0	0	0	0	0	0	0	0	0	0	0	0	0	0	0	0	0	0	0	0	0
ENSG00000117419	10	175.685714285714	110.597551020408	35	134191	7.72005080497724	107275	0.656	456	299	299	0	0	0	0	0	0	0	0	0	0	0	0	0	0	0	0	0	0	0	0	0	0	0	0	0	0	0	0	0	0	0	0	0	0	0	0	0	0
ENSG00000117425	3	197	115.703703703704	27	23220	8.30376175612175	21131	0.728	616	458	458	0	0	0	0	0	0	0	0	0	0	0	0	0	0	0	0	0	0	0	0	0	0	0	0	0	0	0	0	0	0	0	0	0	0	0	0	0	0
ENSG00000117479	2	761.125	648.9375	8	22095	7.75776583020357	22095	0.634	1019	638	638	0	0	0	1	0	1	0	0	0	0	0	0	1	0	0	0	0	0	0	0	0	0	0	0	0	0	0	0	0	0	0	0	0	0	0	0	0	0
ENSG00000117505	3	1609.375	1849.15625	8	23611	7.7233153052648	23611	0.666	722	429	429	0	0	0	0	0	0	0	0	0	0	0	0	0	0	0	0	0	0	0	0	0	0	0	0	0	0	0	0	0	0	0	0	0	0	0	0	0	0
ENSG00000117528	9	241.689655172414	254.902497027348	58	100290	7.52907151111544	100287	0.726	877	553	553	0	0	0	1	0	0	0	0	0	0	0	0	0	0	0	0	0	0	0	0	0	0	0	0	0	0	0	0	0	0	0	0	0	1	0	0	0	0
ENSG00000117533	5	412.541666666667	517.986111111111	24	42088	7.42224570386182	42088	0.592	762	503	503	0	0	0	1	0	0	0	0	0	0	0	0	0	0	0	0	0	0	0	0	0	0	0	0	0	0	0	0	0	1	0	0	0	0	0	0	0	0
ENSG00000117569	13	409.96	506.488	50	102074	7.62622405607619	92047	0.678	504	363	363	0	0	0	0	0	0	0	0	0	0	0	0	0	0	0	0	0	0	0	0	0	0	0	0	0	0	0	0	0	0	0	0	0	0	0	0	0	0
ENSG00000117593	4	199.236842105263	156.439058171745	38	34044	6.20019655804952	34044	0.582	807	474	474	0	0	0	1	0	0	0	0	0	0	1	0	0	0	0	0	0	0	0	0	0	0	0	0	0	0	0	0	0	0	0	0	0	0	0	0	0	0
ENSG00000117595	4	370.6875	335.1171875	16	20430	5.30205066402047	17769	0.646	350	239	239	0	0	0	0	0	0	0	0	0	0	0	0	0	0	0	0	0	0	0	0	0	0	0	0	0	0	0	0	0	0	0	0	0	0	0	0	0	0
ENSG00000117597	2	795.571428571429	1019.83673469388	14	29559	7.33558147984582	29559	0.55	299	172	172	0	0	0	1	0	0	0	0	0	1	0	0	0	0	0	0	0	0	0	0	0	0	0	0	0	0	0	0	0	0	0	0	0	0	0	0	0	0
ENSG00000117614	4	327.307692307692	329.656804733728	13	9824	8.45518821179823	2194	0.566	615	380	380	0	0	0	0	0	0	0	0	0	0	0	0	0	0	0	0	0	0	0	0	0	0	0	0	0	1	0	0	0	0	0	0	0	0	0	0	0	0
ENSG00000117682	25	226.933333333333	204.131111111111	60	39013	7.27172899755738	39013	0.658	364	252	252	0	0	0	1	0	1	0	1	1	1	1	1	1	0	0	0	0	0	0	0	0	0	0	0	0	0	1	0	0	0	0	0	0	0	0	0	0	0
ENSG00000117691	4	224.909090909091	136.247933884298	11	13486	8.11843923122657	13486	0.668	739	481	481	0	0	0	0	0	1	0	0	0	0	0	0	0	0	0	0	0	0	0	0	0	0	0	0	0	0	0	0	0	0	0	0	0	0	0	0	0	0
ENSG00000117697	7	346.714285714286	317.115646258503	21	65630	6.72333698833177	54827	0.634	481	309	309	0	0	0	0	0	2	0	0	0	0	0	0	0	0	0	0	0	0	0	0	0	0	0	0	0	0	0	0	0	0	0	0	0	0	0	0	0	0
ENSG00000117748	5	192.055555555556	115.641975308642	18	23223	7.86173458418635	22823	0.584	951	581	581	0	0	0	0	0	0	0	0	0	0	1	0	0	0	0	0	0	0	0	0	0	0	0	0	0	0	0	0	0	0	0	0	0	0	0	0	0	0
ENSG00000117758	5	236.190476190476	214.213151927438	21	51270	7.80459742540473	51270	0.616	403	283	283	0	0	0	1	0	1	0	0	0	0	1	1	1	0	0	0	0	0	0	0	0	0	0	0	0	0	0	0	0	0	0	0	0	0	0	0	0	0
ENSG00000117791	6	248.7	159.91	20	36584	7.58436636368395	6836	0.58	765	526	526	0	0	0	1	0	0	0	0	0	0	0	0	0	0	0	0	0	0	0	0	0	0	0	0	0	0	0	0	0	0	0	0	0	0	0	0	0	0
ENSG00000117899	6	563.166666666667	491.166666666667	18	42553	8.070075677834	14125	0.664	539	353	353	0	0	0	1	0	0	0	0	0	0	0	0	0	0	0	0	0	0	0	0	0	0	0	0	0	0	0	0	0	0	0	0	0	0	0	0	0	0
ENSG00000117906	6	444.142857142857	426.503401360544	21	18642	7.89503268552174	18642	0.684	695	506	506	0	0	0	0	0	0	0	0	0	0	0	0	0	0	0	0	0	0	0	0	0	0	0	0	0	0	0	0	0	0	0	0	0	0	0	0	0	0
ENSG00000118007	10	199.488636363636	143.015237603306	88	416144	7.74620156530845	416143	0.702	1490	867	867	0	0	0	1	0	0	0	0	0	0	0	1	0	0	0	0	0	0	0	0	0	0	0	0	0	0	0	0	0	0	0	0	0	0	0	0	0	0
ENSG00000118197	9	273.814814814815	166.998628257888	27	46074	7.0662302866223	25931	0.696	838	547	547	0	0	0	0	1	1	0	0	0	0	0	0	0	0	0	0	0	0	0	0	1	0	0	0	0	0	0	0	1	0	0	0	0	0	0	0	0	0
ENSG00000118217	2	394	498.190476190476	21	197777	7.84070151294206	197777	0.474	0	0	0	0	0	0	2	0	0	0	0	0	0	1	0	0	0	0	0	0	0	0	0	0	0	0	0	0	0	0	0	0	0	0	0	0	1	0	0	0	0
ENSG00000118260	20	293.169491525424	301.507612754955	59	73695	7.81500291511946	68053	0.716	1069	757	757	0	0	0	0	0	0	0	0	0	0	0	0	0	0	0	0	0	0	0	0	0	0	0	0	1	0	0	0	0	0	0	0	0	0	0	0	0	0
ENSG00000118407	4	984	964.571428571429	14	201880	5.35200486353164	185655	0.456	0	0	0	0	0	0	0	0	0	0	0	0	0	0	0	0	0	0	0	0	0	0	0	0	0	0	0	0	0	0	0	0	0	0	0	0	0	0	0	0	0
ENSG00000118412	7	652.222222222222	714.477366255144	27	44543	7.14067878975498	32900	0.61	500	320	320	0	0	0	0	0	0	0	0	0	0	0	0	0	0	0	0	0	0	0	0	0	0	0	0	0	0	0	0	0	0	0	0	0	0	0	0	0	0
ENSG00000118418	2	178.375	151.8125	8	33445	7.92025231227878	33445	0.552	1147	670	670	0	0	0	1	0	0	0	0	1	0	0	0	0	0	0	0	0	0	0	0	0	0	0	0	0	0	0	0	0	0	0	0	0	0	0	0	0	0
ENSG00000118432	10	1234.36842105263	1251.76731301939	19	26496	5.89955148132737	26496	0.734	2052	1338	1338	0	0	0	0	0	0	0	0	0	0	0	0	0	0	0	0	0	0	0	0	0	0	0	0	0	0	0	0	0	0	0	0	0	0	0	0	0	0
ENSG00000118454	5	314.888888888889	327.086419753086	27	94147	7.33029745169921	93498	0.626	986	635	635	0	0	0	0	0	0	0	0	0	1	1	1	1	0	2	0	0	0	0	0	0	0	0	0	0	1	0	0	0	0	0	0	0	0	0	0	0	0
ENSG00000118508	1	405.666666666667	85.1111111111111	3	11273	6.28510930225835	11273	0.794	945	631	631	0	0	0	0	0	0	0	0	0	0	0	0	0	0	0	0	0	0	0	0	0	0	0	0	0	0	0	0	0	0	0	0	0	0	0	0	0	0
ENSG00000118523	1	467.8	366.88	5	3198	8.31468964224003	3198	0.602	740	483	483	1	0	0	0	0	1	0	0	0	0	0	0	0	0	0	0	0	0	0	0	0	0	0	0	1	0	0	0	0	0	0	0	0	0	0	0	0	0
ENSG00000118526	2	1512.2	1286.24	5	6416	8.4994446285573	6416	0.56	0	0	0	0	0	0	0	0	0	0	0	0	0	0	0	0	0	0	0	0	0	0	0	0	0	0	0	0	0	0	0	0	0	0	0	0	0	0	0	0	0
ENSG00000118579	4	1043.33333333333	1576.94444444444	12	19475	8.59282045982197	19475	0.536	331	198	198	0	0	0	0	0	1	0	0	0	0	0	0	1	0	0	0	0	0	1	0	0	0	0	0	0	0	1	0	0	0	0	0	0	1	1	1	0	0
ENSG00000118600	7	353.208333333333	209.163194444444	24	29756	6.7646205624413	29718	0.66	790	508	508	0	0	0	1	0	0	0	0	0	0	0	0	0	0	0	0	0	0	0	0	0	0	0	0	0	0	0	0	0	0	0	0	0	0	0	0	0	0
ENSG00000118620	6	512.1875	638.703125	16	39431	6.66258713570753	39431	0.562	0	0	0	0	0	0	0	0	0	0	0	0	0	0	0	0	0	0	0	0	0	0	0	0	0	0	0	0	1	0	0	0	0	0	0	0	0	0	0	0	0
ENSG00000118690	5	177.625	80.734375	32	125568	5.5401477683478	125367	0.626	635	447	447	0	0	0	0	0	0	0	0	0	0	0	0	0	0	0	0	0	0	0	0	0	0	0	0	0	0	0	0	0	0	0	0	0	0	0	0	0	0
ENSG00000118707	7	461.4	412.72	15	20463	7.54729098027065	20463	0.736	2167	1341	1341	0	0	0	0	0	0	0	0	0	0	0	0	0	0	0	0	0	0	0	0	0	0	0	0	0	0	0	0	0	0	0	0	0	0	0	0	0	0
ENSG00000118729	3	231	221.5	16	68775	5.06390266598777	68775	0.484	0	0	0	0	0	0	0	0	0	0	0	0	0	0	0	0	0	0	0	0	0	0	0	0	0	0	0	0	0	0	0	0	0	0	0	0	0	0	0	0	0
ENSG00000118762	7	256.923076923077	165.412228796844	39	70110	8.76897321111081	70110	0.796	1179	707	707	0	0	0	0	0	1	0	0	0	0	0	0	0	0	0	0	0	0	0	0	0	0	0	0	0	0	0	0	0	0	0	0	0	0	0	0	0	0
ENSG00000118785	10	245.178571428571	188.94387755102	28	7744	5.42410998604741	7744	0.452	0	0	0	0	0	0	0	0	0	0	0	0	0	0	0	0	0	0	0	0	0	0	0	0	0	0	0	0	0	0	0	0	0	0	0	0	0	0	0	0	0
ENSG00000118849	5	232	168.4	15	35805	7.62457346887317	35805	0.68	802	595	595	0	0	0	0	0	0	0	0	0	0	0	0	0	0	0	0	0	0	0	0	0	0	0	0	0	0	0	0	0	0	0	0	0	0	1	0	0	0
ENSG00000118873	10	210.707692307692	169.009230769231	65	124162	7.72874792772255	124162	0.612	453	304	304	0	0	0	0	0	0	0	1	1	0	0	1	0	0	0	0	0	0	0	0	0	0	0	0	0	0	0	0	0	0	0	0	0	0	0	0	0	0
ENSG00000118922	3	884.214285714286	1242.68367346939	14	448169	7.3016670949972	438859	0.714	1600	986	986	0	0	0	1	0	0	0	0	0	0	0	0	0	0	0	0	0	0	0	0	0	0	0	0	0	0	0	0	0	0	0	0	0	0	0	0	0	0
ENSG00000118960	7	467.260869565217	564.517958412098	23	90642	7.42804696521611	33268	0.74	461	341	341	0	0	0	1	0	1	0	0	0	0	0	0	0	0	0	0	0	0	0	0	0	0	0	0	0	0	1	0	0	0	0	0	0	0	0	0	0	0
ENSG00000118961	11	311.09375	287.765625	32	139095	6.63225240088966	83071	0.576	370	244	244	0	0	0	1	1	1	0	0	1	0	1	1	0	0	0	0	0	0	0	0	0	0	0	0	0	0	1	0	0	0	0	0	0	0	0	0	0	0
ENSG00000118965	7	208.716666666667	149.585	60	79872	7.81969978288776	79872	0.678	641	429	429	0	0	0	0	0	1	0	0	0	0	0	0	0	0	0	0	0	0	0	0	0	0	0	0	0	0	0	0	0	0	0	0	0	0	0	0	0	0
ENSG00000118971	4	703.909090909091	870.380165289256	11	31579	8.20502217710492	31579	0.632	0	0	0	0	0	0	0	0	0	0	1	0	0	0	1	1	0	0	0	0	0	0	0	0	0	1	0	0	0	0	0	0	0	0	0	0	1	1	1	0	0
ENSG00000119004	9	181.75	121.625	40	59347	6.464916205011	58406	0.626	708	499	499	0	0	0	0	0	2	0	0	0	0	0	0	0	0	0	0	0	0	0	0	0	0	0	0	0	0	1	0	0	0	0	0	0	0	0	0	0	0
ENSG00000119041	11	230.444444444444	159.264197530864	45	36694	7.50701416666966	6771	0.524	360	217	217	0	0	0	0	0	0	0	0	1	1	0	0	0	0	0	0	0	0	0	0	0	0	0	0	0	0	0	0	0	0	0	0	0	0	0	0	0	0
ENSG00000119139	11	239.756097560976	176.69244497323	41	133916	8.6993802271335	940	0.632	1293	775	775	0	0	0	0	0	0	0	0	2	1	0	0	0	0	0	0	0	0	1	0	0	0	0	0	0	0	0	0	0	0	0	0	0	0	0	0	0	0
ENSG00000119185	21	312.792452830189	274.999644001424	53	20073	7.6234465097485	17864	0.662	1156	747	747	0	0	0	1	0	0	0	0	0	1	0	0	0	0	0	0	0	0	0	0	0	0	0	0	0	0	0	0	0	0	0	0	0	0	0	0	0	0
ENSG00000119203	5	176.709677419355	89.4131113423517	31	49534	6.8730636773322	49534	0.688	1156	747	747	0	0	0	1	0	0	0	0	0	1	0	0	0	0	0	0	0	0	0	0	0	0	0	0	0	0	0	0	0	0	0	0	0	0	0	0	0	0
ENSG00000119231	7	366.6	391.408	25	66859	7.86622234426635	63180	0.71	910	616	616	0	0	0	0	0	0	0	0	0	1	0	0	1	0	0	0	0	1	0	0	0	0	0	0	0	1	0	0	0	0	0	0	0	0	0	0	0	0
ENSG00000119242	9	419.814814814815	442.869684499314	27	54172	8.08045817314838	28562	0.828	2155	1308	1308	0	0	0	0	0	1	0	0	0	0	0	0	0	0	0	0	0	0	0	0	0	0	0	0	0	0	0	0	0	0	0	0	0	0	0	0	0	0
ENSG00000119285	5	194.314814814815	101.464334705075	54	55500	7.74411576531864	55500	0.572	637	350	350	0	0	0	0	0	0	0	0	0	0	0	0	1	0	0	0	0	0	0	0	0	0	0	0	0	0	0	0	0	0	0	0	0	0	0	0	0	0
ENSG00000119314	8	389.709677419355	480.120707596254	31	115233	7.84426155126818	115233	0.786	770	491	491	0	0	0	0	0	1	0	0	0	0	0	0	0	0	0	0	0	0	0	0	0	0	0	0	0	0	0	0	0	0	0	0	0	0	0	0	0	0
ENSG00000119318	5	296.809523809524	261.40589569161	21	49058	8.69007838765448	23454	0.694	1191	828	828	0	0	0	0	1	1	0	0	0	0	0	0	0	0	0	0	0	0	0	0	0	0	0	0	0	0	0	0	0	0	0	0	0	1	1	1	0	0
ENSG00000119321	6	315.09756097561	342.264128494944	41	60356	8.09208149045132	55842	0.65	690	443	443	0	0	0	0	0	0	0	0	0	0	0	1	1	0	0	0	0	0	0	0	0	0	0	0	0	0	0	0	0	0	0	0	0	0	0	0	0	0
ENSG00000119333	6	218.565217391304	92.8998109640832	23	23127	7.39218242251767	23127	0.658	776	508	508	0	0	0	0	0	1	0	0	0	1	0	0	0	0	0	0	0	0	0	0	0	0	0	0	0	0	1	0	0	0	0	0	0	0	0	0	0	0
ENSG00000119392	4	188.2	104.44	30	37589	7.44778189251297	37589	0.612	439	301	301	0	0	0	0	0	0	0	0	0	0	0	0	0	0	0	0	0	0	0	0	0	0	0	0	0	0	0	0	0	0	0	0	0	0	0	0	0	0
ENSG00000119397	11	185.242424242424	61.5671870217325	99	102748	7.80041428319496	43709	0.684	883	599	599	0	0	0	1	1	1	0	0	0	0	0	0	0	0	0	0	0	0	0	0	0	0	0	0	0	0	0	0	0	0	0	0	0	0	0	0	0	0
ENSG00000119401	3	1157.71428571429	1416.44897959184	7	13999	6.69308722562841	13997	0.668	294	224	224	0	0	0	1	0	0	0	0	1	0	0	0	0	0	0	0	0	0	0	0	0	0	0	0	0	0	0	0	0	0	0	0	0	0	0	0	0	0
ENSG00000119402	6	594.166666666667	674.875	24	41435	8.28946328343437	36439	0.668	500	360	360	0	0	0	0	0	1	0	0	0	0	1	1	0	0	0	0	0	0	0	0	0	0	0	0	0	0	0	0	0	0	0	0	0	0	0	1	0	0
ENSG00000119414	5	510.222222222222	630.728395061728	18	43367	7.93485606986541	43366	0.624	872	532	532	0	0	0	0	0	0	0	0	0	0	0	0	0	0	0	0	0	0	0	0	0	0	0	0	0	0	0	0	0	0	0	0	0	0	0	0	0	0
ENSG00000119421	2	252.333333333333	108.444444444444	6	27354	6.88069291946613	15762	0.576	220	149	149	0	0	0	0	0	0	0	0	0	0	0	0	0	0	0	0	0	0	0	0	0	0	0	0	0	0	0	0	0	0	0	0	0	0	0	0	0	0
ENSG00000119431	3	447.571428571429	323.795918367347	7	3581	7.23606088485097	3581	0.716	352	242	242	0	0	0	0	0	1	0	0	0	0	0	0	0	0	0	0	0	0	0	0	0	0	0	0	0	0	0	0	0	0	0	0	0	0	0	0	0	0
ENSG00000119446	3	399.4375	502.5703125	16	27216	7.25748201148557	27216	0.666	422	278	278	0	0	0	0	0	0	0	0	1	0	1	1	0	0	0	0	0	0	0	0	0	0	0	0	0	0	0	0	0	0	0	0	0	0	0	0	0	0
ENSG00000119471	7	240.03125	218.0546875	32	92474	8.26138024183534	92474	0.682	784	504	504	0	0	0	1	0	0	1	0	0	0	0	1	0	0	0	0	0	0	0	0	0	0	1	0	0	0	0	0	0	0	0	0	0	0	0	0	0	0
ENSG00000119487	21	244.72131147541	174.300994356356	61	269842	8.11541210724493	269841	0.672	366	277	277	0	0	0	1	0	0	0	0	0	0	0	0	0	0	0	0	0	0	0	0	0	0	0	0	0	0	0	0	0	0	0	0	0	0	0	0	0	0
ENSG00000119508	3	739.333333333333	615.222222222222	12	45037	8.30177598398525	12205	0.692	5770	3295	3295	0	0	0	0	1	1	0	0	0	0	1	0	1	0	0	0	0	0	0	0	0	0	0	0	0	0	0	0	0	0	0	0	0	0	0	0	0	0
ENSG00000119509	8	216.634146341463	121.18500892326	41	201745	7.28081883439826	201745	0.664	902	554	554	0	0	0	1	1	1	1	0	0	0	0	0	0	0	0	0	0	0	0	0	0	0	0	0	0	0	0	0	0	0	0	0	0	0	0	0	0	0
ENSG00000119522	14	277.027777777778	293.908179012346	72	550499	7.42196898030905	516882	0.754	0	0	0	0	0	0	0	0	1	0	0	0	0	0	0	0	0	0	0	0	0	0	0	0	0	0	0	0	0	0	0	0	0	0	0	0	0	0	0	0	0
ENSG00000119523	3	911.714285714286	746.530612244898	7	5531	7.54492270165028	4590	0.62	1242	789	789	0	0	0	0	0	0	0	0	1	0	0	0	0	0	0	0	0	0	0	0	0	0	0	0	0	1	0	0	0	0	0	0	0	0	0	0	0	0
ENSG00000119537	12	355.1	358.615	40	39785	8.22403351441766	39785	0.692	1078	691	691	0	0	0	1	0	0	0	0	0	0	0	0	0	0	0	0	0	0	0	0	0	0	0	0	0	0	0	0	0	0	0	0	0	0	0	0	0	0
ENSG00000119541	7	240.40625	172.0234375	32	33294	7.51682576100124	26142	0.63	1095	693	693	0	0	0	1	0	0	0	1	0	0	1	0	0	0	0	0	0	0	0	0	0	0	0	0	0	0	0	0	0	0	0	0	0	1	0	0	0	0
ENSG00000119599	15	216.915254237288	172.271760988222	59	33372	7.01697787066708	32790	0.626	920	596	596	0	0	0	1	0	0	0	0	0	0	0	0	0	0	0	0	0	0	0	0	0	0	0	0	0	0	0	0	0	0	0	0	0	0	0	0	0	0
ENSG00000119616	8	165.096774193548	147.071800208117	31	23548	7.62101497848834	19674	0.56	246	153	153	0	0	0	1	0	0	0	1	0	0	1	0	1	0	0	0	0	0	0	0	0	0	0	0	0	0	0	0	0	0	0	0	0	0	0	0	0	0
ENSG00000119630	8	402.307692307692	351.224852071006	26	13951	5.45571626760377	13951	0.702	439	277	277	0	0	0	0	0	0	0	0	0	0	0	0	0	0	0	0	0	0	0	0	0	0	0	0	0	0	0	0	0	0	0	0	0	0	0	0	0	0
ENSG00000119661	10	360.828571428571	512.476734693878	35	58858	6.89660512194869	44619	0.57	206	145	145	0	0	0	0	1	1	0	0	0	0	0	0	0	0	0	0	0	0	0	0	0	0	0	0	0	0	0	0	0	0	0	0	0	0	0	0	0	0
ENSG00000119669	1	4147	0	1	4147	8.60781469345497	4147	0.706	3338	2050	2050	0	0	0	0	0	0	0	0	0	0	0	1	0	0	0	0	0	0	0	0	0	0	0	0	0	1	0	0	0	0	0	0	0	0	0	0	0	0
ENSG00000119682	17	212.730769230769	152.905325443787	78	59679	7.71407928824642	51864	0.546	246	153	153	0	0	0	1	0	0	0	1	0	0	1	0	1	0	0	0	0	0	0	0	0	0	0	0	0	0	0	0	0	0	0	0	0	0	0	0	0	0
ENSG00000119684	15	410.382978723404	438.390221819828	47	37769	7.50425980606396	37769	0.478	507	305	305	0	0	0	1	0	0	0	0	0	0	0	0	0	0	0	0	0	0	0	0	0	0	0	0	0	0	0	0	0	0	0	0	0	0	0	0	0	0
ENSG00000119688	29	201.166666666667	163.535947712418	102	17634	8.1292466160352	17634	0.566	449	312	312	0	0	0	0	0	0	0	0	0	0	0	0	0	0	0	0	0	0	0	0	0	0	0	0	0	0	0	0	0	0	0	0	0	0	0	0	0	0
ENSG00000119689	16	155.911764705882	112.031141868512	68	21855	8.64527189538003	11057	0.692	576	370	370	0	0	0	0	1	1	0	0	0	0	0	0	0	0	0	0	0	0	0	0	0	0	0	0	0	0	0	0	0	0	0	0	0	0	0	0	0	0
ENSG00000119705	11	167.785714285714	114.321428571429	28	53034	6.72784497044545	9528	0.598	496	300	300	0	0	0	0	0	0	0	0	0	0	0	0	0	0	0	0	0	0	0	0	0	0	0	0	0	0	0	0	0	0	0	0	0	0	0	0	0	0
ENSG00000119711	7	309.571428571429	271.681632653061	35	27644	8.17104588117045	27644	0.608	380	224	224	0	0	0	0	0	0	0	1	0	0	1	0	1	0	1	0	0	0	0	0	0	0	0	0	0	0	0	0	1	0	0	0	0	0	0	0	0	0
ENSG00000119718	7	219.24	137.9872	25	6679	6.96444056315064	6679	0.646	567	372	372	0	0	0	0	0	0	0	1	1	1	0	0	0	0	0	0	0	0	0	0	0	0	0	0	0	0	0	0	0	0	0	0	0	0	0	0	0	0
ENSG00000119720	9	309.434782608696	219.417769376181	46	55902	6.80836096450961	55902	0.562	230	151	151	0	0	0	0	0	1	0	0	0	0	0	0	0	0	0	0	0	0	0	0	0	0	0	0	0	1	0	0	0	0	0	0	0	0	0	0	0	0
ENSG00000119760	5	605.058823529412	394.42214532872	17	12998	8.49414240498185	12998	0.552	1151	685	685	0	0	0	0	1	1	0	0	0	0	0	0	0	0	0	0	0	0	0	0	0	0	0	0	0	0	0	0	0	0	0	0	0	0	1	0	0	0
ENSG00000119777	13	220.017543859649	158.658048630348	57	8786	8.76578577636292	2572	0.668	521	327	327	0	0	0	1	0	0	0	0	0	0	0	0	0	0	0	0	0	0	0	0	0	0	0	0	0	0	0	0	0	0	0	0	0	0	0	0	0	0
ENSG00000119787	19	229.370967741935	170.236212278876	62	82406	8.37783864627883	82132	0.702	941	682	682	0	0	0	1	0	0	0	0	0	0	0	1	0	0	0	0	0	0	0	0	0	0	0	0	0	2	1	0	1	0	0	0	0	0	0	0	0	0
ENSG00000119801	10	317.772727272727	262.50826446281	22	13593	8.51356927180615	13593	0.698	1610	1067	1067	0	0	0	0	0	0	0	0	1	0	1	0	1	0	0	0	0	1	1	0	0	0	0	0	0	1	1	0	1	0	0	0	0	0	0	0	0	0
ENSG00000119812	9	404.133333333333	400.613333333333	30	15725	7.46595499545746	7460	0.616	547	345	345	0	0	0	1	0	0	0	0	1	0	0	0	0	0	0	0	0	0	0	0	0	0	0	0	0	0	0	0	0	0	0	0	0	0	0	0	0	0
ENSG00000119820	4	955.642857142857	1450.05102040816	14	38685	8.11553357792809	38685	0.554	506	353	353	0	0	0	1	0	0	0	0	0	0	0	0	0	0	0	0	0	0	0	0	0	0	0	0	0	0	0	0	0	0	0	0	0	0	0	0	0	0
ENSG00000119865	4	473.916666666667	375.722222222222	12	35881	8.06231324010524	26986	0.504	772	531	531	0	0	0	0	0	0	0	0	1	0	0	0	0	0	0	0	0	0	0	0	0	0	0	0	0	0	0	0	0	0	0	0	0	0	0	0	0	0
ENSG00000119900	2	921.7	1328.66	10	20148	6.81015290600722	20148	0.788	1003	662	662	0	0	0	1	0	0	0	0	0	0	0	0	0	0	0	0	0	0	0	0	0	0	0	0	0	1	0	0	0	0	0	0	0	0	0	0	0	0
ENSG00000119912	8	175.25	117.139705882353	68	122393	7.22943118718001	122393	0.706	1220	828	828	0	0	0	0	0	1	0	0	0	0	0	0	0	0	0	0	0	0	1	0	0	0	0	0	0	0	0	0	0	0	0	0	0	0	0	0	0	0
ENSG00000119917	2	880	954	3	13078	6.71981002179007	13078	0.422	0	0	0	0	0	0	0	0	0	0	0	0	0	0	0	0	0	0	0	0	0	0	0	0	0	1	0	0	0	0	0	0	0	0	0	0	0	0	0	0	0
ENSG00000119938	1	1262	1163	2	4613	6.23574060299665	4613	0.68	480	337	337	0	0	0	1	1	1	1	0	0	0	0	0	0	0	0	0	0	0	0	0	0	0	0	0	0	0	0	0	1	0	0	0	0	0	0	0	0	0
ENSG00000119953	5	374	365.684210526316	19	14222	7.50959050841553	14222	0.59	722	484	484	0	0	0	0	0	0	0	0	0	0	0	0	0	0	0	0	0	0	0	0	0	0	0	0	0	1	0	0	0	0	0	0	0	0	0	0	0	0
ENSG00000119977	6	235.36	154.8608	25	30743	8.0262017432829	30743	0.54	535	347	347	0	0	0	0	0	0	0	1	0	0	1	0	0	0	0	0	0	0	0	0	0	0	0	0	0	0	0	0	0	0	0	0	0	0	0	0	0	0
ENSG00000119979	12	253.720930232558	217.093564088697	43	33899	6.93720224988213	1550	0.736	596	348	348	0	0	0	0	0	0	0	0	0	0	0	0	0	0	0	0	0	0	0	0	0	0	0	0	0	0	0	0	0	0	0	0	0	0	0	0	0	0
ENSG00000119986	1	485.666666666667	125.777777777778	3	9900	8.01556328439716	9900	0.716	704	471	471	0	0	0	0	0	1	0	0	0	0	0	1	0	0	0	0	0	0	0	0	0	0	0	0	0	0	1	0	1	0	0	0	0	0	0	0	0	0
ENSG00000120008	17	229.326086956522	185.451323251418	92	58350	8.56886266617779	58350	0.512	374	240	240	0	0	0	0	0	0	0	0	0	0	0	0	0	0	0	0	0	0	0	0	0	0	0	0	0	1	0	0	0	0	0	0	0	0	0	0	0	0
ENSG00000120029	5	220.857142857143	221.70612244898	35	210595	7.57867875786013	210595	0.616	603	429	429	0	0	0	0	1	1	0	0	0	0	0	0	0	0	0	0	0	0	0	0	0	0	0	0	0	1	0	0	0	0	0	0	0	0	0	0	0	0
ENSG00000120053	4	234.8125	116.5703125	16	33755	7.21094901111514	10358	0.586	474	297	297	0	0	0	1	0	0	0	0	0	0	1	0	0	1	0	0	0	1	0	0	0	0	1	0	0	0	0	0	0	0	0	0	0	1	1	1	0	0
ENSG00000120063	2	910.428571428571	953.183673469388	7	46125	8.04726135587488	46125	0.77	1462	874	874	0	0	0	0	0	0	0	0	0	0	0	0	0	0	0	0	0	0	0	0	0	0	0	0	0	0	1	0	0	0	0	0	0	0	0	0	0	0
ENSG00000120137	3	758.066666666667	1115.85777777778	15	31106	8.19239169379217	31106	0.73	820	530	530	0	0	0	0	0	0	0	0	0	0	1	0	0	0	0	0	0	0	0	0	0	0	0	0	0	0	0	0	0	0	0	0	0	0	0	0	0	0
ENSG00000120158	9	241.233333333333	176.393333333333	30	93049	7.23650528295646	68196	0.72	997	677	677	0	0	0	0	0	0	0	0	1	0	0	0	0	0	0	0	0	0	0	0	0	0	0	0	0	0	0	0	0	0	0	0	0	0	0	0	0	0
ENSG00000120159	6	298.136363636364	252.743801652893	22	52120	6.3474113815933	52120	0.552	648	337	337	0	0	0	1	0	0	0	1	1	0	1	0	0	0	0	0	0	0	0	0	0	0	0	0	0	1	0	0	0	0	0	0	0	0	0	0	0	0
ENSG00000120162	2	1215	1397.66666666667	6	204573	8.51616817420676	204573	0.658	909	621	621	0	0	0	0	0	0	0	0	0	0	0	0	0	0	0	0	0	0	0	0	0	0	0	0	0	0	0	0	0	0	0	0	0	0	0	0	0	0
ENSG00000120254	12	131.084745762712	62.1827061189313	59	236339	7.27955611881348	236339	0.612	1365	949	949	0	0	0	0	0	1	0	0	0	0	0	0	0	0	0	0	0	0	0	0	0	0	0	0	0	0	0	0	1	0	0	0	0	0	0	0	0	0
ENSG00000120262	4	359.631578947368	303.93351800554	19	127164	6.88994706655298	127164	0.718	547	386	386	0	0	0	0	0	0	0	0	0	0	0	0	0	0	0	0	0	0	0	0	0	0	0	0	0	0	0	0	0	0	0	0	0	0	0	0	0	0
ENSG00000120278	4	331.48	397.5648	25	243801	6.59278679017216	243801	0.648	1242	818	818	0	0	0	0	0	1	0	0	0	0	0	0	0	0	0	0	0	0	0	0	0	0	1	0	0	1	0	0	0	0	0	0	0	0	0	0	0	0
ENSG00000120279	3	877.571428571429	802.816326530612	7	26673	5.72568044150029	26673	0.37	0	0	0	1	0	0	0	0	0	0	0	0	0	0	0	0	0	0	0	0	0	0	0	0	0	0	0	0	0	0	0	0	0	0	0	0	0	0	0	0	0
ENSG00000120314	5	525.25	519.645833333333	24	9449	7.33660977852106	7670	0.596	522	345	345	0	0	0	1	0	1	0	0	0	1	1	0	0	0	0	0	0	0	0	0	0	0	0	0	0	0	0	0	0	0	0	0	0	0	0	0	0	0
ENSG00000120318	6	194.396551724138	144.994649227111	58	28821	7.10190952420346	28821	0.72	0	0	0	0	0	0	0	0	1	0	0	0	0	0	0	0	0	0	0	0	0	0	0	0	0	0	0	0	0	0	0	0	0	0	0	0	1	1	1	0	0
ENSG00000120333	3	396	379.777777777778	9	12637	7.22537488925602	10468	0.592	431	263	263	0	0	0	0	1	1	0	0	0	0	0	0	0	0	0	0	0	0	0	0	0	0	0	0	0	0	0	0	0	0	0	0	0	0	0	0	0	0
ENSG00000120370	6	393.157894736842	309.81163434903	19	21318	6.90208090172956	21318	0.552	0	0	0	0	0	0	0	1	1	0	0	0	0	0	0	0	0	0	0	0	0	0	0	0	0	0	0	0	0	0	0	0	0	0	0	0	0	0	0	0	0
ENSG00000120451	15	348.72	318.0432	50	41074	8.31739300672205	41074	0.672	523	377	377	0	0	0	1	0	1	0	0	0	0	0	0	0	0	0	0	0	0	0	0	0	0	0	0	0	0	0	0	0	0	0	0	0	0	0	0	0	0
ENSG00000120519	11	307.093023255814	283.626825310979	43	267997	6.34103705050295	265119	0.588	971	633	633	0	0	0	1	0	0	0	0	0	0	0	0	0	0	0	0	0	0	0	0	0	0	0	0	0	0	0	0	0	0	0	0	0	0	0	0	0	0
ENSG00000120533	16	422.333333333333	440.52380952381	42	11630	7.59666513714654	9301	0.596	988	603	603	0	0	0	0	1	1	0	0	0	0	0	0	0	0	0	0	0	0	0	0	0	0	0	0	0	0	0	0	0	0	0	0	0	0	0	0	0	0
ENSG00000120594	3	536.642857142857	733.602040816327	28	473618	8.08963185333171	464119	0.638	1654	1077	1077	0	0	0	0	0	0	0	0	0	0	0	0	0	0	0	0	0	0	0	0	0	0	0	0	0	0	0	0	0	0	0	0	0	0	0	0	0	0
ENSG00000120616	10	389.238095238095	337.396825396825	42	111048	7.98737243753185	111048	0.472	0	0	0	0	0	0	1	0	0	0	0	0	0	0	0	0	0	0	0	0	0	1	0	0	0	0	0	0	0	0	0	0	0	0	0	0	0	0	0	0	0
ENSG00000120656	4	214.625	152.28125	16	53763	6.86529647433689	29839	0.606	345	212	212	0	0	0	0	0	0	0	0	0	0	0	0	0	0	0	0	0	0	0	0	0	0	0	0	0	0	0	0	0	0	0	0	0	0	0	0	0	0
ENSG00000120686	6	397	435.894736842105	19	13155	8.54474094123302	5037	0.494	456	269	269	0	0	0	1	0	0	0	0	1	0	0	0	0	0	0	0	0	0	0	0	0	0	0	0	0	0	0	0	0	0	0	0	0	0	0	0	0	0
ENSG00000120690	4	465.136363636364	440.314049586777	22	129521	7.81658341712413	79458	0.634	1948	1173	1173	0	0	0	1	0	2	0	0	0	0	0	1	0	0	0	0	0	0	0	0	0	0	0	0	0	0	0	0	0	0	0	0	0	1	0	0	0	0
ENSG00000120705	9	283.277777777778	242.645061728395	36	37206	8.40399016177604	37202	0.67	1161	752	752	0	0	0	0	0	0	0	0	1	0	1	1	1	0	0	0	0	0	0	0	0	0	0	0	0	0	0	0	0	0	0	0	0	1	1	1	0	0
ENSG00000120708	16	254.835820895522	217.595901091557	67	34924	7.24378240841109	34923	0.686	529	390	390	0	0	0	1	0	1	0	0	0	0	0	0	0	0	0	0	0	0	0	0	0	0	0	0	0	0	0	0	0	0	0	0	0	0	0	0	0	0
ENSG00000120798	18	203.671875	139.96630859375	64	53475	7.66535154991456	53475	0.514	814	573	573	0	0	0	1	0	0	0	0	0	0	0	0	0	0	0	0	0	0	0	0	0	0	1	0	0	0	0	0	0	0	0	0	0	0	0	0	0	0
ENSG00000120800	4	158.22972972973	62.181519357195	74	106508	7.69079578378567	106508	0.524	366	237	237	0	0	0	0	0	0	0	0	0	0	0	0	0	0	0	0	0	0	0	0	0	0	0	0	0	0	1	0	0	0	0	0	0	0	0	0	0	0
ENSG00000120802	13	417.230769230769	377.818540433925	39	34868	8.72184476297231	34868	0.634	1209	806	806	0	0	0	1	0	0	0	0	0	0	0	0	0	0	0	0	0	0	0	0	0	0	0	0	0	0	0	0	0	0	0	0	0	0	0	0	0	0
ENSG00000120805	11	267.942857142857	219.968979591837	35	14701	8.39774649915193	14701	0.584	1106	662	662	0	0	0	0	0	0	0	0	0	0	0	0	0	0	0	0	0	0	0	0	0	0	0	0	0	0	0	0	0	0	0	0	0	0	0	0	0	0
ENSG00000120837	5	317.8	318.58	20	21213	7.67633184117256	21213	0.726	1365	714	714	0	0	0	0	0	0	0	0	0	0	0	0	0	0	0	0	0	0	0	0	0	0	0	0	0	0	0	0	0	0	0	0	0	0	0	0	0	0
ENSG00000120860	13	151.325581395349	81.2449972958356	43	49223	6.83930183447874	42873	0.512	563	354	354	0	0	0	1	0	0	0	0	0	0	0	1	0	0	0	0	0	0	0	0	0	0	0	0	0	0	0	0	0	0	0	0	0	0	0	0	0	0
ENSG00000120889	9	347.027027027027	319.016800584368	37	49047	8.25957583714925	49047	0.596	1257	776	776	0	0	0	0	1	1	0	0	0	0	0	0	0	0	0	0	0	0	0	0	0	0	0	0	0	0	0	0	0	0	0	0	0	0	0	0	0	0
ENSG00000120942	4	600.545454545455	549.338842975207	11	22844	7.18701590089445	15229	0.772	288	208	208	0	0	0	0	0	1	0	0	0	1	0	0	0	0	0	0	0	0	0	0	0	0	0	0	0	0	0	0	0	0	0	0	0	0	0	0	0	0
ENSG00000120992	13	203.880952380952	162.770975056689	42	55640	6.88004551339494	55640	0.68	657	450	450	0	0	0	0	0	0	0	0	0	0	0	0	0	0	0	0	0	0	0	0	0	0	0	0	0	1	0	0	0	0	0	0	0	0	0	0	0	0
ENSG00000121039	5	457.6	403.146666666667	15	30670	6.44567060729576	30670	0.76	1956	1287	1287	0	0	0	1	0	1	0	0	0	0	0	0	0	0	0	0	0	0	0	0	0	0	0	0	0	0	0	0	0	0	0	0	0	0	0	0	0	0
ENSG00000121057	18	236.067796610169	173.217466245332	59	36258	8.08105486583413	20932	0.716	1735	1178	1178	0	0	0	0	1	2	0	0	0	0	0	0	0	0	0	0	0	0	0	0	0	0	0	0	0	0	0	0	0	0	0	0	0	0	0	0	0	0
ENSG00000121058	2	311.6	290.56	10	22868	6.95934850672771	22868	0.53	473	315	315	0	0	0	1	0	0	0	1	0	0	0	0	0	0	0	0	0	0	0	0	0	0	0	0	0	0	0	0	0	1	0	0	0	0	0	0	0	0
ENSG00000121060	9	341.272727272727	355.581267217631	33	26130	7.97283379091655	26130	0.7	939	651	651	0	0	0	1	0	1	0	1	0	0	0	0	0	0	0	0	0	0	0	0	0	0	0	0	0	1	1	0	0	0	0	0	0	0	0	0	0	0
ENSG00000121064	15	169.725806451613	112.041623309053	62	28664	8.21360867471065	28659	0.638	259	153	153	0	0	0	0	0	1	0	0	0	0	0	0	0	0	0	0	0	0	0	0	0	0	0	0	0	0	0	0	0	0	0	0	0	0	0	0	0	0
ENSG00000121067	23	239.68253968254	203.99395313681	63	79351	8.1532200385097	78229	0.582	902	534	534	0	0	0	0	1	1	0	1	0	0	0	1	0	0	0	0	0	0	0	0	0	0	0	0	0	0	0	0	0	0	0	0	0	0	0	0	0	0
ENSG00000121068	4	631.894736842105	577.761772853186	19	9571	7.30058870977071	9530	0.686	10206	6093	6093	0	0	0	1	0	1	0	0	0	0	0	0	0	0	0	0	0	1	0	0	0	0	0	0	0	0	0	0	0	0	0	0	0	0	0	0	0	0
ENSG00000121210	9	161.464285714286	77.6823979591837	56	170366	6.82938340324793	170363	0.788	1349	866	866	0	0	0	0	0	0	0	0	1	0	0	0	0	0	0	0	0	0	0	0	0	0	0	0	0	0	0	0	0	0	0	0	0	0	0	0	0	0
ENSG00000121289	8	217.934782608696	158.721172022684	46	92996	7.29712064558456	3083	0.62	593	363	363	0	0	0	0	0	0	0	0	0	0	0	0	0	0	0	0	0	0	0	0	0	0	0	0	0	0	0	0	0	0	0	0	0	0	0	0	0	0
ENSG00000121390	5	255.176470588235	163.875432525952	17	108247	7.6709466922122	23656	0.482	1087	690	690	0	0	0	1	0	0	0	0	1	0	0	0	0	0	0	0	0	0	0	0	0	0	0	0	0	0	0	0	0	0	0	0	0	0	0	0	0	0
ENSG00000121481	4	387.285714285714	361.877551020408	14	57245	6.60939922352148	57245	0.676	851	555	555	0	0	0	1	0	1	0	0	0	0	0	0	0	0	0	0	0	0	0	0	0	0	0	0	0	0	0	0	0	0	0	0	0	0	0	0	0	0
ENSG00000121486	5	286.030303030303	268.233241505969	33	38985	7.10466524883239	13153	0.616	855	538	538	0	0	0	0	1	2	0	1	0	0	0	0	0	0	0	0	0	0	0	0	0	0	0	0	0	0	0	0	0	0	0	0	0	0	0	0	0	0
ENSG00000121542	10	230.53125	211.462890625	32	72204	6.60028974369474	42024	0.638	411	289	289	0	0	0	1	0	0	0	0	0	0	0	0	0	0	0	0	0	0	0	0	0	0	0	0	0	0	0	0	0	0	0	0	0	0	0	0	0	0
ENSG00000121552	2	314.4	251.68	5	16729	6.24724490996662	16729	0.45	0	0	0	0	0	0	0	0	0	0	0	0	0	0	0	0	1	0	0	0	0	0	0	0	0	1	0	0	0	0	0	0	0	0	0	0	1	1	0	0	0
ENSG00000121578	20	302.297872340426	274.081484834767	47	29372	7.53158510073872	29362	0.502	595	442	442	0	0	0	1	0	0	0	0	0	0	0	0	0	0	0	0	0	0	0	0	0	0	0	0	0	1	0	0	0	0	0	0	0	0	0	0	0	0
ENSG00000121579	9	461.071428571429	481.836734693878	28	29841	8.35252104650402	24645	0.624	722	475	475	0	0	0	0	0	0	0	0	0	0	1	0	1	0	0	0	0	0	0	0	0	0	0	0	0	1	0	0	0	0	0	0	0	0	0	0	0	0
ENSG00000121644	4	536.583333333333	550.805555555556	12	56099	7.56324422497796	56099	0.676	881	593	593	0	0	0	0	0	0	0	0	0	0	0	0	0	0	0	0	0	0	0	0	0	0	0	0	0	0	0	0	0	0	0	0	0	0	0	1	0	0
ENSG00000121691	5	226.818181818182	141.371900826446	22	33138	8.12875195543613	33138	0.668	692	470	470	0	0	0	1	0	0	0	0	0	0	0	0	0	0	0	0	0	0	0	0	0	0	0	0	0	0	0	0	0	0	0	0	0	0	0	0	0	0
ENSG00000121741	10	314.44776119403	323.952773446202	67	133159	8.70113753669304	133159	0.75	2082	1176	1176	0	0	0	0	0	0	0	0	0	0	0	0	0	0	0	0	0	0	0	0	0	0	0	0	0	0	0	0	0	0	0	0	0	0	0	0	0	0
ENSG00000121749	18	194.714285714286	162.485714285714	70	87143	7.93811121690397	53618	0.572	312	190	190	0	0	0	1	0	0	0	1	0	0	1	1	0	0	0	0	0	0	0	0	0	0	0	0	0	1	1	0	0	0	0	0	0	0	0	0	0	0
ENSG00000121766	6	144.846153846154	101.147928994083	26	67942	7.00843886540178	67942	0.596	732	436	436	0	0	0	0	0	1	0	0	0	0	0	0	0	0	0	0	0	0	0	0	0	0	0	0	0	0	0	0	0	0	0	0	0	0	0	0	0	0
ENSG00000121848	3	521.8	760.82	20	85183	7.82215204269575	85183	0.688	464	300	300	0	0	0	1	1	1	0	0	0	0	0	0	0	0	0	0	0	0	0	0	0	0	0	0	0	1	1	0	0	0	0	0	0	0	0	0	0	0
ENSG00000121851	4	222.875	188.421875	16	14153	7.47515579877521	14153	0.594	432	255	255	0	0	0	0	0	0	0	0	0	0	0	0	0	0	0	0	0	0	0	0	0	0	0	0	0	0	0	0	0	0	0	0	0	0	0	0	0	0
ENSG00000121858	6	345.529411764706	322.871972318339	17	18000	7.38824543170642	18000	0.51	0	0	0	0	0	0	0	0	0	0	0	0	0	0	0	0	0	0	0	0	0	0	0	0	0	0	0	0	0	0	0	0	0	0	0	0	0	0	0	0	0
ENSG00000121864	9	356.2	335.92	25	12545	7.43106755091908	11624	0.764	1166	816	816	0	0	0	0	1	1	0	0	0	0	0	0	0	0	0	0	0	0	0	0	0	0	0	0	0	1	0	0	0	0	0	0	0	0	0	0	0	0
ENSG00000121892	10	265.754385964912	242.086180363189	57	155094	8.65945469431382	155094	0.736	1726	1220	1220	0	0	0	1	0	1	0	0	0	0	0	0	0	0	0	0	0	0	0	0	0	0	0	0	0	0	1	0	0	0	0	0	0	1	1	1	0	0
ENSG00000121897	7	199.074074074074	150.342935528121	27	18654	6.62096077347408	18585	0.592	724	435	435	0	0	0	0	1	0	0	0	0	1	1	1	0	0	0	0	0	0	0	0	0	0	0	0	0	1	0	0	0	0	0	0	0	0	1	0	0	0
ENSG00000121900	6	154	62	21	6845	6.32919192716823	6593	0.802	210	173	173	0	0	0	0	0	0	0	0	0	0	0	0	0	0	0	0	0	0	0	0	0	0	0	0	0	0	0	0	0	0	0	0	0	0	0	0	0	0
ENSG00000121931	3	767.777777777778	457.530864197531	9	16895	6.64389569096772	16895	0.574	1126	651	651	0	0	0	0	0	0	0	0	0	0	1	0	0	0	0	0	0	0	0	0	0	0	1	0	0	0	0	0	0	0	0	0	0	1	1	1	0	0
ENSG00000121940	11	306.965517241379	288.425683709869	29	33982	7.24597568534621	33982	0.558	533	382	382	0	0	0	0	0	0	0	0	1	0	0	0	0	0	0	0	0	0	1	0	0	0	0	0	0	1	0	0	0	0	0	0	0	0	1	0	0	0
ENSG00000121966	3	1012.4	678.32	5	3817	5.98506950927428	3815	0.628	1694	1044	1044	1	0	0	1	0	0	0	0	0	0	0	0	0	0	0	0	0	0	0	0	0	0	0	0	0	1	0	0	0	0	0	0	0	0	0	0	0	0
ENSG00000122008	19	318.907692307692	334.120710059172	65	89389	7.36863976084719	89389	0.646	1393	841	841	0	0	0	0	1	1	0	0	1	0	0	0	1	0	1	0	0	0	0	0	0	0	0	0	0	0	0	0	0	0	0	0	0	0	0	0	0	0
ENSG00000122033	13	144.774193548387	79.6732570239334	31	14964	7.37636984715387	14964	0.554	1113	684	684	0	0	0	1	1	1	0	0	1	0	0	0	0	0	0	0	0	0	0	0	0	0	0	0	0	0	0	0	0	0	0	0	0	0	0	0	0	0
ENSG00000122034	9	177.90625	136.001953125	32	11278	7.37582540375723	11145	0.646	592	435	435	0	0	0	0	0	1	0	0	0	0	0	0	0	0	0	0	0	0	0	0	0	0	0	0	0	0	1	0	1	0	0	0	0	0	0	0	0	0
ENSG00000122042	1	876.8	942.56	5	86314	8.17401261818564	86314	0.596	1020	615	615	0	0	0	1	0	0	0	0	0	0	0	0	0	0	0	0	0	0	0	0	0	0	0	0	0	0	0	0	0	0	0	0	0	0	0	0	0	0
ENSG00000122085	21	417.035087719298	448.086795937211	57	30164	8.19807767834942	30164	0.708	483	347	347	0	0	0	0	0	0	0	0	0	0	0	0	0	0	0	0	0	0	0	0	0	0	0	0	0	0	0	0	0	0	0	0	0	0	0	0	0	0
ENSG00000122299	17	204.154929577465	141.126363816703	71	46682	8.37641668025265	46682	0.76	1197	701	701	0	0	0	0	1	0	0	0	0	0	0	0	0	0	0	0	0	0	0	0	0	0	0	0	0	0	0	0	0	0	0	0	0	0	0	0	0	0
ENSG00000122367	10	417.266666666667	440.56	30	67620	6.17765134608677	67620	0.63	0	0	0	0	0	0	0	0	1	0	0	1	0	0	0	0	0	0	0	0	0	0	0	0	0	0	0	0	0	0	0	0	0	0	0	0	0	0	0	0	0
ENSG00000122386	5	299.625	262.015625	16	7958	6.90993393191425	7958	0.602	0	0	0	0	0	0	1	0	0	0	0	1	0	0	0	0	0	0	0	0	0	0	0	0	0	0	0	0	0	0	0	0	0	0	0	0	0	0	0	0	0
ENSG00000122417	24	239.813333333333	206.261333333333	75	47680	7.70930267225712	47603	0.542	517	337	337	0	0	0	1	0	0	0	0	0	0	1	0	0	0	0	0	0	1	0	0	0	0	0	0	0	0	0	0	0	0	0	0	0	0	0	0	0	0
ENSG00000122435	5	276.809523809524	231.269841269841	21	17348	7.39188772579975	7391	0.58	624	379	379	0	0	0	0	0	1	0	0	0	0	0	0	1	0	0	0	0	0	0	0	0	0	0	0	0	0	0	0	0	0	0	0	0	0	0	0	0	0
ENSG00000122481	8	286.916666666667	221.3125	24	13071	6.9324686064073	13071	0.72	417	302	302	0	0	0	1	0	0	0	0	0	0	0	0	0	0	0	0	0	0	0	0	0	0	0	0	0	0	0	0	0	0	0	0	0	0	0	0	0	0
ENSG00000122484	3	751.44	1157.9296	25	103092	7.10196138234948	103092	0.708	753	510	510	0	0	0	0	0	0	0	0	0	0	0	0	0	0	0	0	0	1	0	0	0	0	0	0	0	1	0	0	0	0	0	0	0	0	0	0	0	0
ENSG00000122490	15	339.711111111111	344.293333333333	45	49245	7.86524758420386	49245	0.798	1685	1168	1168	0	0	0	0	0	0	0	0	0	0	0	0	0	0	0	0	0	0	0	0	0	0	0	0	0	0	0	0	0	0	0	0	0	0	0	0	0	0
ENSG00000122547	5	425.55	386.87	20	148395	6.85157223306581	148395	0.734	843	584	584	0	0	0	1	1	1	0	1	0	0	0	0	0	0	0	0	0	0	0	0	0	0	0	0	0	0	1	0	0	0	0	0	0	0	0	0	0	0
ENSG00000122550	18	335.48275862069	269.388822829964	58	72181	7.44377373150111	69684	0.608	826	537	537	0	0	0	0	0	0	0	1	0	0	1	0	0	0	0	0	0	0	0	0	0	0	0	0	0	0	0	0	0	0	0	0	0	0	0	0	0	0
ENSG00000122591	8	495.84375	622.966796875	32	72872	7.12039711720604	72862	0.622	1031	674	674	0	0	0	0	0	1	0	0	1	0	0	0	0	0	0	0	0	0	0	0	0	0	0	0	0	0	0	0	0	0	0	0	0	0	0	0	0	0
ENSG00000122642	15	250.84	151.7424	50	49527	8.62051868779811	49527	0.728	859	633	633	0	0	0	1	0	1	0	0	0	0	0	0	0	0	0	0	0	0	0	0	0	0	0	0	0	0	1	0	0	0	0	0	0	0	0	0	0	0
ENSG00000122643	13	208.068181818182	156.45041322314	44	48668	7.05025399277962	48650	0.668	969	624	624	0	0	0	0	0	0	0	1	0	0	0	0	0	0	0	0	0	0	0	0	0	0	0	0	0	0	0	0	0	0	0	0	0	0	0	0	0	0
ENSG00000122678	18	279.887096774194	194.567117585848	62	10294	7.69775138326596	10294	0.686	806	449	449	0	0	0	0	0	0	0	0	0	0	0	0	0	0	0	0	0	0	0	0	0	0	0	0	0	0	0	0	0	0	0	0	0	0	0	0	0	0
ENSG00000122679	3	262.625	208.1875	8	28512	5.43520366273858	26460	0.742	626	467	467	0	0	0	0	0	0	0	0	0	0	0	0	0	0	0	0	0	0	0	0	0	0	0	0	0	0	0	0	0	0	0	0	0	0	0	0	0	0
ENSG00000122687	5	540.071428571429	470.091836734694	14	7975	6.91971626409335	7831	0.712	743	511	511	0	0	0	0	0	0	0	0	0	0	0	0	0	0	0	0	0	0	0	0	0	0	0	0	0	0	0	0	0	0	0	0	0	0	0	0	0	0
ENSG00000122692	2	498.4	683.946666666667	15	34904	8.33206443508329	29434	0.622	283	180	180	0	0	0	0	1	1	0	0	0	0	1	1	1	0	1	0	0	0	0	0	0	0	0	0	0	0	0	0	0	0	0	0	0	0	0	0	0	0
ENSG00000122694	4	421.882352941176	451.951557093426	17	27179	6.719528961417	27170	0.786	1041	712	712	0	0	0	0	0	1	0	0	0	0	0	0	0	0	0	0	0	0	0	0	0	0	0	0	0	0	0	0	0	0	0	0	0	0	0	0	0	0
ENSG00000122696	4	598.3	454.96	10	24951	5.84512047836431	24951	0.628	845	615	615	0	0	0	0	0	1	0	0	1	0	0	0	0	0	0	0	0	0	0	0	0	0	0	0	0	0	0	0	0	0	0	0	0	0	0	0	0	0
ENSG00000122729	3	356.814814814815	398.189300411523	27	70150	8.01765001994557	66213	0.722	491	314	314	0	0	0	0	0	1	0	0	1	0	0	0	0	0	0	0	0	0	0	0	0	0	0	0	0	0	0	0	0	0	0	0	0	0	0	0	0	0
ENSG00000122779	6	313.512195121951	294.923259964307	41	129660	7.96585592245692	129660	0.746	1356	877	877	0	0	0	2	0	0	0	0	0	0	1	0	0	0	0	0	0	0	0	0	0	0	1	0	0	0	0	0	0	0	0	0	0	0	0	0	0	0
ENSG00000122783	12	371.833333333333	320.633333333333	30	78433	6.51974717507381	4967	0.69	721	529	529	0	0	0	1	0	1	0	0	1	0	0	0	0	0	0	0	0	0	0	0	0	0	0	0	0	1	0	0	0	0	0	0	0	0	0	0	0	0
ENSG00000122862	2	402	323.2	5	16706	6.99752823051372	16436	0.452	0	0	0	0	0	0	1	0	0	0	0	0	0	0	0	0	0	0	0	0	0	0	0	0	0	0	0	0	0	0	0	0	0	0	0	0	0	0	0	0	0
ENSG00000122863	1	2323.33333333333	2713.11111111111	3	49200	8.7640836016301	49200	0.75	1059	686	686	0	0	0	1	0	0	0	0	0	0	0	0	0	0	0	0	0	0	0	0	0	0	0	0	0	0	0	0	0	0	0	0	0	0	0	0	0	0
ENSG00000122870	3	274.08	247.8208	25	318296	7.86457611653041	318296	0.774	989	674	674	0	0	0	1	0	0	0	0	0	0	0	0	0	0	0	0	0	0	0	0	0	0	0	0	0	0	0	0	0	0	0	0	0	0	0	0	0	0
ENSG00000122873	4	324.846153846154	279.278106508876	13	20529	6.43732495039622	20529	0.584	2234	1309	1309	0	0	0	0	0	0	0	0	0	0	0	0	0	0	0	0	0	0	0	0	0	0	0	0	0	0	1	0	0	0	0	0	0	0	0	1	0	0
ENSG00000122884	7	189.52	153.4304	25	89758	7.99215969723916	89751	0.664	1127	746	746	0	0	0	0	0	0	0	0	0	0	0	0	0	0	1	0	0	0	0	0	0	0	0	0	0	0	0	0	0	0	0	0	0	0	0	0	0	0
ENSG00000122912	8	365.416666666667	414.361111111111	36	49476	6.84397087971053	49474	0.686	436	281	281	0	0	0	1	0	0	0	0	0	0	1	0	0	0	0	0	0	0	0	0	0	0	0	0	0	1	1	0	0	0	0	0	0	0	0	0	0	0
ENSG00000122965	7	218.272727272727	174.504132231405	44	149634	8.30151518340474	144315	0.584	375	234	234	0	0	0	0	0	0	0	0	0	0	0	0	0	0	0	0	0	0	0	0	0	0	0	0	0	0	0	0	0	0	0	0	0	0	0	0	0	0
ENSG00000122970	9	253.068181818182	237.520661157025	44	94463	7.56850774925579	44848	0.682	605	394	394	0	0	0	0	0	0	0	0	0	0	0	0	0	0	0	0	0	0	0	0	0	0	0	0	0	0	0	0	0	0	0	0	0	0	0	0	0	0
ENSG00000123064	10	213.5625	169.807291666667	48	28306	8.07887684544535	28306	0.708	1170	814	814	0	0	0	0	0	2	0	0	0	0	0	0	0	0	0	0	0	0	0	0	0	0	0	0	0	0	0	0	0	0	0	0	0	0	0	0	0	0
ENSG00000123094	14	528.129032258065	533.821019771072	31	120864	8.06355993120646	120864	0.804	0	0	0	0	0	0	0	0	0	0	0	0	0	0	0	0	0	0	0	0	0	0	0	0	0	0	0	0	0	0	0	0	0	0	0	0	0	1	0	0	0
ENSG00000123095	3	462.5	536.1	10	5102	6.63972078029988	5102	0.656	0	0	0	0	0	0	0	0	0	0	0	0	0	0	0	0	0	0	0	0	0	0	0	0	0	0	0	0	0	0	0	1	0	0	0	0	0	1	0	0	0
ENSG00000123104	10	168.224489795918	77.3865056226572	98	495790	7.48470780869295	495790	0.75	851	609	609	0	0	0	1	1	1	0	0	0	0	0	0	0	0	0	0	0	0	0	0	0	0	0	0	0	1	0	0	0	0	0	0	0	0	0	0	0	0
ENSG00000123124	13	164.825396825397	113.183169564122	63	135683	7.76546121238549	125766	0.762	902	559	559	0	0	0	1	0	0	0	0	0	0	0	0	0	0	0	0	0	0	1	0	0	0	0	0	0	0	0	0	1	0	0	0	0	0	0	0	0	0
ENSG00000123136	21	187.296875	119.95458984375	64	10562	7.47333933643461	8319	0.612	774	503	503	0	0	0	0	0	0	0	1	0	0	0	0	0	0	0	0	0	0	0	0	0	0	0	0	0	0	1	0	0	0	0	0	0	0	0	0	0	0
ENSG00000123159	14	327.821428571429	279.790816326531	28	18373	7.70026928449942	18373	0.752	676	413	413	0	0	0	1	0	0	0	0	1	0	0	0	0	0	0	0	0	0	0	0	0	0	0	0	0	0	1	0	0	0	0	0	0	0	0	0	0	0
ENSG00000123178	3	458.5	499.125	8	23785	6.45072014079331	23785	0.644	1254	816	816	0	0	0	1	0	1	0	0	0	0	0	0	0	0	0	0	0	0	0	0	0	0	0	0	0	0	0	0	0	0	0	0	0	0	0	0	0	0
ENSG00000123179	8	222.666666666667	124.074074074074	18	30753	7.31704694023833	30750	0.702	374	216	216	0	0	0	0	0	0	0	0	0	0	0	0	0	0	0	0	0	0	0	0	0	0	0	0	0	0	0	0	0	0	0	0	0	1	1	1	0	0
ENSG00000123200	6	472.333333333333	451.494949494949	33	98295	8.46636675105494	90581	0.512	565	352	352	0	0	0	0	0	0	0	0	0	0	0	0	0	0	0	0	0	0	0	0	0	0	0	0	0	0	0	0	0	0	0	0	0	0	0	0	0	0
ENSG00000123243	11	433.875	445.958333333333	48	107730	7.62477845006229	107206	0.788	0	0	0	0	0	0	0	0	0	0	0	0	0	0	0	0	0	0	0	0	0	0	0	0	0	0	0	0	0	0	0	0	0	0	0	0	0	0	0	0	0
ENSG00000123297	11	225.085714285714	182.760816326531	35	25483	6.65238630991959	14996	0.462	0	0	0	0	0	0	1	0	0	0	0	0	1	1	1	0	0	0	0	0	0	0	0	0	0	0	0	0	0	0	0	0	0	0	0	0	1	0	1	0	0
ENSG00000123338	8	153.691176470588	87.4031141868512	68	46232	5.22266487068545	46232	0.51	0	0	0	0	0	0	0	0	0	0	0	0	0	0	0	0	0	0	0	0	0	0	0	0	0	0	0	0	1	0	0	0	0	0	0	0	0	0	0	0	0
ENSG00000123353	5	316.285714285714	277.448979591837	14	3961	6.08310779216165	3961	0.574	228	136	136	0	0	0	1	0	0	0	0	0	0	1	1	0	0	0	0	0	0	0	0	0	0	0	0	0	1	0	0	0	0	0	0	0	0	0	0	0	0
ENSG00000123374	12	346.314285714286	255.57387755102	35	6016	7.45761562944254	6016	0.59	442	281	281	0	0	0	0	1	1	0	0	0	0	0	0	0	0	0	0	0	0	0	0	0	0	0	0	0	0	0	0	0	0	0	0	0	0	0	0	0	0
ENSG00000123416	8	401.681818181818	369.144628099174	22	3616	8.11262027092725	2112	0.73	1420	932	932	0	0	0	1	0	0	0	0	1	0	0	0	0	0	0	0	0	0	0	0	0	0	1	0	0	0	0	0	0	0	0	0	0	0	0	0	0	0
ENSG00000123444	10	501.125	400.458333333333	24	6819	5.76248626494034	6789	0.656	798	524	524	0	0	0	1	0	1	0	1	0	0	0	0	0	0	0	0	0	0	0	0	0	0	1	0	0	0	0	0	0	0	0	0	0	0	0	0	0	0
ENSG00000123505	6	318.857142857143	275.251700680272	21	20944	8.24404826451092	20944	0.56	2193	1336	1336	1	0	0	1	0	1	0	0	0	0	0	0	0	0	0	0	0	0	0	0	0	0	0	0	0	1	0	0	0	0	0	0	0	0	0	0	0	0
ENSG00000123545	3	397.555555555556	373.654320987654	9	8569	6.3716875121683	8569	0.614	707	471	471	0	0	0	0	0	0	0	1	0	0	0	0	0	0	0	0	0	0	0	0	0	0	0	0	0	0	0	0	0	0	0	0	0	0	0	0	0	0
ENSG00000123600	16	328.339622641509	332.525453898184	53	117394	6.61383585289429	97331	0.522	837	599	599	1	0	0	0	0	1	0	0	0	0	0	0	0	0	0	0	0	0	0	0	0	0	0	0	0	0	0	0	0	0	0	0	0	0	0	0	0	0
ENSG00000123607	9	179.704918032787	86.4595538833647	61	96369	7.52858717702432	80482	0.662	856	527	527	0	0	0	1	1	1	0	0	0	0	0	0	0	0	0	0	0	0	0	0	0	0	0	0	0	0	0	0	0	0	0	0	0	0	0	0	0	0
ENSG00000123609	4	293	232.266666666667	15	19593	6.4428886471301	19593	0.364	0	0	0	0	0	0	0	1	1	0	0	0	0	0	0	0	0	0	0	0	0	1	0	0	0	0	0	0	0	0	0	0	0	0	0	0	0	0	0	0	0
ENSG00000123636	19	308.763440860215	275.173083593479	93	297714	8.40934079431052	297714	0.382	0	0	0	0	0	0	0	0	0	0	0	0	0	0	1	1	0	0	0	0	0	0	0	0	0	0	0	0	1	0	0	0	0	0	0	0	0	0	0	0	0
ENSG00000123684	4	637.866666666667	814.302222222222	15	87316	7.5934666896864	87316	0.732	849	493	493	0	0	0	0	0	2	0	0	0	0	0	0	0	0	0	0	0	0	0	0	0	0	0	0	0	1	0	0	0	0	0	0	0	0	0	0	0	0
ENSG00000123689	1	433	303	2	969	7.14596123098823	969	0.68	985	638	638	0	0	0	1	0	0	0	0	0	0	0	0	0	0	0	0	0	0	0	0	0	0	0	0	0	0	0	0	0	0	0	0	0	0	0	0	0	0
ENSG00000123737	12	191.823529411765	140.166089965398	51	15705	7.2954487796906	15593	0.53	423	260	260	0	0	0	0	1	1	0	0	0	0	1	1	1	0	0	0	0	0	0	0	0	0	0	0	0	1	0	0	0	0	0	0	0	0	0	0	0	0
ENSG00000123739	4	604.083333333333	650.486111111111	12	20089	7.68053809035516	20089	0.706	684	449	449	0	0	0	0	0	1	0	0	0	0	0	0	0	0	0	0	0	0	0	0	0	0	0	0	0	0	0	0	0	0	0	0	0	0	0	0	0	0
ENSG00000123908	10	188.333333333333	101.456790123457	54	104455	6.48624259545426	104455	0.854	1169	627	627	0	0	0	1	0	0	0	0	0	0	0	0	0	0	0	0	0	0	0	0	0	0	0	0	0	0	0	0	0	0	0	0	0	0	0	0	0	0
ENSG00000123933	5	483.4	588.48	20	14863	8.42840685463017	14863	0.714	1709	877	877	0	0	0	0	0	1	0	0	0	0	0	0	0	0	0	0	0	0	0	0	0	0	0	0	0	0	0	0	0	0	0	0	0	0	0	0	0	0
ENSG00000123983	11	277.230769230769	216.741617357002	39	83706	7.78329767033888	83706	0.684	865	591	591	0	0	0	0	0	1	0	0	0	0	0	0	0	0	0	0	0	0	0	0	0	0	0	0	0	0	0	0	0	0	0	0	0	0	0	0	0	0
ENSG00000124104	12	448.03125	376.73046875	32	9466	8.3390456527407	1246	0.684	786	555	555	0	0	0	0	0	0	0	0	0	0	0	0	1	0	0	0	0	0	0	0	0	0	0	0	0	0	0	0	0	0	0	0	0	1	1	1	0	0
ENSG00000124145	2	462.5	535.75	8	23137	7.72635596052503	23137	0.708	709	469	469	1	0	0	0	1	1	0	0	0	0	0	0	0	0	0	0	0	0	0	0	0	0	0	0	0	0	0	0	0	0	0	0	0	0	0	0	0	0
ENSG00000124151	6	334.027027027027	311.398100803506	37	155021	8.2265702305184	155021	0.64	629	386	386	0	0	0	1	0	0	0	0	0	0	0	0	0	0	0	0	0	0	0	0	0	0	0	0	0	0	0	0	0	0	0	0	0	0	0	0	0	0
ENSG00000124155	9	210.075	106.06625	40	10168	8.58634634561985	10168	0.56	495	321	321	0	0	0	0	1	2	0	0	0	0	0	0	0	0	0	0	0	0	0	0	0	0	0	0	0	0	0	0	0	0	0	0	0	0	0	0	0	0
ENSG00000124160	2	367.4	307.52	10	28968	8.19198374058677	28968	0.684	1053	762	762	0	0	0	0	0	0	0	0	0	0	0	0	0	0	0	0	0	0	0	0	0	0	0	0	0	0	0	0	0	0	0	0	0	0	0	0	0	0
ENSG00000124164	6	829.045454545455	978.888429752066	22	61980	8.22078984256424	61980	0.636	806	532	532	0	0	0	0	0	0	0	0	0	0	0	0	0	0	0	0	0	0	0	0	0	0	0	0	0	0	0	0	0	0	0	0	0	0	0	0	0	0
ENSG00000124172	3	873.285714285714	965.836734693878	7	6916	8.465660448081	6916	0.722	737	510	510	0	0	0	0	0	1	0	0	0	0	0	0	0	0	0	0	0	0	0	0	0	0	0	0	0	0	0	0	0	0	0	0	0	0	0	0	0	0
ENSG00000124177	9	293.953125	279.45361328125	64	216393	8.64637483287135	216393	0.652	1496	815	815	0	0	0	0	0	0	0	0	0	0	0	0	0	0	0	0	0	0	0	0	0	0	0	0	0	0	0	0	0	0	0	0	0	0	0	0	0	0
ENSG00000124198	2	221.878048780488	169.53004164188	41	114804	8.05963382279823	114804	0.748	509	293	293	0	0	0	0	0	0	0	0	0	0	0	0	1	0	1	0	0	1	0	0	0	0	0	0	0	0	1	0	0	0	0	0	0	0	0	0	0	0
ENSG00000124207	4	149.157894736842	77.4515235457064	38	50641	8.107159476964	50641	0.624	717	502	502	0	0	0	1	0	0	0	0	0	0	0	0	0	0	0	0	0	0	0	0	0	0	0	0	0	0	0	0	0	0	0	0	0	0	0	0	0	0
ENSG00000124209	2	882	1276.36363636364	11	57812	7.71112804544422	57812	0.806	484	349	349	0	0	0	0	0	1	0	0	0	0	0	0	0	0	0	0	0	0	0	0	0	0	0	0	0	0	0	0	0	0	0	0	0	0	0	0	0	0
ENSG00000124214	9	267.458333333333	205.263888888889	24	75027	8.47941374396225	75027	0.728	807	430	430	0	0	0	0	0	2	0	0	0	0	0	0	0	0	0	0	0	0	0	0	0	0	0	0	0	1	0	0	0	0	0	0	0	0	0	0	0	0
ENSG00000124217	1	2458	0	1	2458	5.72067467732968	2458	0.512	1471	874	874	0	0	0	0	0	0	0	0	0	0	0	0	0	0	0	0	0	0	0	0	0	0	0	0	0	0	0	0	0	0	0	0	0	0	0	0	0	0
ENSG00000124226	1	406.666666666667	470.111111111111	6	17482	8.3659572058253	17482	0.646	829	545	545	0	0	0	1	1	1	0	0	0	0	0	0	0	0	0	0	0	0	0	0	0	0	0	0	0	0	0	0	0	0	0	0	0	0	0	0	0	0
ENSG00000124228	5	234.6875	214.0234375	48	24731	8.42587458791603	24731	0.52	284	176	176	0	0	0	0	0	0	0	0	0	0	1	0	1	0	0	0	0	0	0	0	0	0	0	0	0	0	0	0	0	0	0	0	0	0	0	0	0	0
ENSG00000124299	13	160.607843137255	131.901576316801	51	134845	7.99884536568244	134845	0.696	665	483	483	0	0	0	0	0	0	0	0	0	0	0	0	0	0	0	0	0	0	0	0	0	0	0	0	0	0	1	0	0	0	0	0	0	0	0	0	0	0
ENSG00000124356	11	293.692307692308	299.562130177515	39	44701	7.59008092159726	33925	0.576	379	250	250	0	0	0	0	0	0	0	0	0	0	1	0	0	0	0	0	0	0	0	0	0	0	0	0	0	0	0	0	0	0	0	0	0	0	1	0	0	0
ENSG00000124370	5	196.076923076923	144.863905325444	13	20556	6.37081705732889	6034	0.622	765	490	490	0	0	0	0	0	1	0	0	0	0	0	0	0	0	0	0	0	0	0	0	0	0	0	0	0	0	0	0	0	0	0	0	0	0	0	0	0	0
ENSG00000124374	1	1569.75	2113.625	4	44345	7.2495844947482	44345	0.552	730	477	477	0	0	0	0	0	0	0	0	0	0	0	0	0	0	0	0	0	0	0	0	0	0	0	0	0	0	0	0	0	0	0	0	0	0	0	0	0	0
ENSG00000124406	10	348.151515151515	444.790633608815	66	248733	8.5454507848847	248733	0.736	1272	800	800	0	0	0	0	0	0	0	0	0	0	0	0	0	0	0	0	0	0	0	0	0	0	0	0	0	0	0	0	0	0	0	0	0	0	0	0	0	0
ENSG00000124444	7	575.0625	468.1953125	16	4766	6.52372304544581	3613	0.624	707	455	455	0	0	0	0	1	1	0	0	1	0	1	1	1	0	0	0	0	0	0	0	0	0	0	0	0	0	0	0	0	0	0	0	0	0	0	0	0	0
ENSG00000124532	8	277.25	225.25	40	22658	7.32998514853782	22657	0.592	597	415	415	0	0	0	0	0	0	0	0	0	0	0	0	0	0	0	0	0	0	0	0	0	0	0	0	0	0	0	0	0	0	0	0	0	0	0	0	0	0
ENSG00000124535	4	460.666666666667	389	12	21539	7.79703457855347	20332	0.744	1572	907	907	0	0	0	1	0	0	0	0	2	0	0	0	0	0	0	0	0	0	0	0	0	0	0	0	0	0	0	0	0	0	0	0	0	0	0	0	0	0
ENSG00000124541	3	207.076923076923	168.745562130178	13	12512	6.88530025341135	7953	0.7	332	193	193	0	0	0	0	0	0	0	0	0	0	0	0	0	0	0	0	0	0	0	0	0	0	0	0	0	0	0	0	0	0	0	0	0	0	0	0	0	0
ENSG00000124562	4	134.9375	78.15625	16	16389	7.68888168861964	16389	0.526	243	142	142	0	0	0	1	0	0	0	0	0	0	1	0	1	0	0	0	0	0	0	0	0	0	0	0	0	0	1	0	0	0	0	0	0	0	0	0	0	0
ENSG00000124571	12	191.855263157895	151.620844875346	76	53741	7.4233039534984	53741	0.684	952	623	623	0	0	0	0	0	0	0	0	0	1	0	0	0	0	0	0	0	0	0	0	0	0	0	0	0	1	0	0	0	0	0	0	0	0	0	0	0	0
ENSG00000124587	2	212.291666666667	149.927083333333	24	15351	8.39382033783666	15351	0.6	817	557	557	0	0	0	0	0	0	0	0	0	0	0	0	0	0	0	0	0	0	0	0	0	0	0	0	0	0	0	0	0	0	0	0	0	0	0	0	0	0
ENSG00000124608	2	191.208333333333	118.847222222222	24	13673	7.3689130002931	13673	0.608	479	312	312	0	0	0	0	0	1	0	0	1	1	0	0	0	0	0	0	0	0	0	0	0	0	0	0	0	0	0	0	0	0	0	0	0	0	0	0	0	0
ENSG00000124615	11	536.083333333333	618.356481481481	36	34937	7.36325082725432	30257	0.58	447	322	322	0	0	0	0	0	1	0	0	0	0	0	0	0	0	0	0	0	0	0	0	0	0	0	0	0	0	0	0	0	0	0	0	0	0	0	0	0	0
ENSG00000124641	7	376.727272727273	375.487603305785	22	15786	6.4708060291848	14944	0.572	695	433	433	0	0	0	0	0	0	0	0	0	0	1	1	1	0	0	0	0	0	0	0	0	0	0	0	0	0	0	0	0	0	0	0	0	1	0	0	0	0
ENSG00000124702	3	211.5625	123.578125	16	7086	8.44491159112275	7086	0.63	669	441	441	0	0	0	0	0	0	0	0	1	0	0	0	0	0	0	0	0	0	0	0	0	0	0	0	0	0	1	0	0	0	0	0	0	0	0	0	0	0
ENSG00000124733	1	272.25	129.25	4	1875	7.56127070703571	1875	0.64	669	441	441	0	0	0	0	0	0	0	0	1	0	0	0	0	0	0	0	0	0	0	0	0	0	0	0	0	0	1	0	0	0	0	0	0	0	0	0	0	0
ENSG00000124767	2	439	449.333333333333	9	27217	8.70880843402002	27217	0.564	399	277	277	0	0	0	1	0	0	0	0	0	0	0	0	0	0	0	0	0	1	0	0	0	0	0	0	0	0	0	0	0	0	0	0	0	0	0	0	0	0
ENSG00000124782	9	725.085714285714	877.384489795918	35	144384	8.14977650893616	141678	0.71	2779	1751	1751	0	0	0	1	0	1	0	0	0	0	0	0	0	0	0	0	0	0	0	0	0	0	0	0	0	0	1	0	0	0	0	0	0	0	0	0	0	0
ENSG00000124785	2	399.5	299	6	8969	5.20864667862431	8969	0.524	354	208	208	1	0	0	0	0	0	0	0	0	0	0	0	0	0	0	0	0	0	0	0	0	0	0	0	0	0	0	0	0	0	0	0	0	0	0	0	0	0
ENSG00000124786	3	225.933333333333	168.044444444444	15	22494	6.80937040317999	16748	0.678	827	497	497	0	0	0	0	0	1	0	0	0	0	0	0	0	0	0	0	0	0	0	0	0	0	0	0	0	0	0	0	0	0	0	0	0	0	0	0	0	0
ENSG00000124788	10	754.961538461538	888.245562130178	26	462380	7.94606039077412	23027	0.652	2807	1535	1535	0	0	0	0	0	0	0	0	0	0	0	0	0	0	0	0	0	0	0	0	0	0	0	0	0	0	0	0	0	0	0	0	0	0	0	0	0	0
ENSG00000124802	6	199.466666666667	105.893333333333	15	29219	6.21040975858778	23184	0.6	381	252	252	0	0	0	0	0	0	0	0	0	0	0	0	0	0	0	0	0	0	0	0	0	0	0	0	0	0	0	0	0	0	0	0	0	0	0	0	0	0
ENSG00000124831	15	332.469696969697	380.798898071625	66	186107	8.00130131084946	152740	0.802	1279	766	766	0	0	0	0	0	0	0	0	0	0	0	0	0	0	0	0	0	0	0	0	0	0	0	0	0	0	0	0	0	0	0	0	0	0	0	0	0	0
ENSG00000124920	9	318.071428571429	323.119897959184	56	35877	8.33682575784132	14226	0.812	231	170	170	0	0	0	0	0	0	0	0	0	0	0	0	0	0	0	0	0	0	0	0	0	0	0	0	0	0	0	0	0	0	0	0	0	0	0	0	0	0
ENSG00000125124	21	265.227848101266	227.950328473001	79	53448	8.44642961577161	35899	0.5	546	391	391	0	0	0	0	0	0	0	0	0	0	0	0	0	0	0	0	0	0	0	0	0	0	0	0	0	0	0	0	0	0	0	0	0	0	0	0	0	0
ENSG00000125149	11	194.408163265306	189.499375260308	49	38582	6.97480626539738	34419	0.682	545	347	347	0	0	0	1	0	0	0	0	0	0	0	0	0	0	0	0	0	1	0	0	0	0	0	0	0	0	0	0	0	0	0	0	0	0	0	0	0	0
ENSG00000125166	7	247.071428571429	153.683673469388	28	27227	8.00562125375543	27227	0.628	881	620	620	0	0	0	2	0	0	0	0	0	0	0	0	0	0	0	0	0	0	0	0	0	0	0	0	0	0	0	0	0	0	0	0	0	0	0	0	0	0
ENSG00000125249	2	1278	1458.4	5	34907	7.04682918934908	34907	0.834	1899	1012	1012	0	0	0	0	0	0	0	0	0	0	0	0	0	0	0	0	0	0	0	0	0	0	0	0	0	0	0	0	0	0	0	0	0	0	0	0	0	0
ENSG00000125257	9	217.854838709677	152.927159209157	62	281605	6.83286395026744	281605	0.764	874	613	613	0	0	0	0	0	1	0	0	0	0	0	0	0	0	0	0	0	0	0	0	0	0	0	0	0	0	0	0	0	0	0	0	0	0	0	0	0	0
ENSG00000125304	3	177.615384615385	109.810650887574	26	62590	8.71992977491633	62590	0.596	773	482	482	0	0	0	0	0	0	0	0	0	0	0	0	0	0	0	0	0	0	0	0	0	0	0	0	0	1	0	0	0	0	0	0	0	0	0	0	0	0
ENSG00000125347	10	421.393939393939	452.038567493113	33	9190	7.08696813315228	9190	0.734	1093	646	646	0	0	0	0	0	1	0	0	0	0	0	0	0	0	0	0	0	0	0	0	0	0	0	0	0	0	0	0	0	0	0	0	0	0	0	0	0	0
ENSG00000125445	7	302.47619047619	218.15873015873	21	4700	7.38121103241477	2817	0.67	921	627	627	0	0	0	0	0	0	0	0	0	0	1	1	0	0	0	0	0	0	0	0	0	0	0	0	0	0	0	0	0	0	0	0	0	0	0	0	0	0
ENSG00000125450	27	139.010752688172	72.5320846340617	93	30100	7.94484015883681	10117	0.658	796	510	510	0	0	0	1	0	0	0	1	0	0	0	0	0	0	0	0	0	0	0	0	0	0	0	0	0	0	0	0	0	0	0	0	0	0	0	0	0	0
ENSG00000125458	14	234.081081081081	108.686632578524	37	1571	7.57792652154235	1568	0.682	799	580	580	0	0	0	0	0	0	0	0	0	0	0	0	0	0	0	0	0	0	0	0	0	0	0	0	0	0	1	0	0	0	0	0	0	0	0	0	0	0
ENSG00000125482	2	279.461538461538	233.479289940828	13	31202	6.86135059870152	31202	0.542	263	160	160	0	0	0	0	0	0	0	0	0	0	0	0	0	0	0	0	0	0	0	0	0	0	0	0	0	0	0	0	0	0	0	0	0	0	0	0	0	0
ENSG00000125505	14	355.625	300.175	40	16627	8.17397605230264	16627	0.618	2463	1675	1675	0	0	0	0	0	1	0	0	0	0	1	0	0	0	0	0	0	0	0	0	0	0	0	0	0	0	0	0	0	0	0	0	0	0	0	0	0	0
ENSG00000125520	8	208.607142857143	108.209183673469	28	3645	8.37684103579043	3645	0.872	3007	1774	1774	0	0	0	0	0	0	0	0	0	0	0	0	0	0	0	0	0	0	0	0	0	0	0	0	0	0	0	0	0	0	0	0	0	0	0	0	0	0
ENSG00000125618	13	308.652173913043	306.512287334594	46	62954	5.00983805693865	62954	0.624	0	0	0	0	0	0	0	0	0	0	0	0	0	0	0	0	0	0	0	0	0	0	0	0	0	0	0	0	0	0	0	0	0	0	0	0	0	0	0	0	0
ENSG00000125629	7	400.272727272727	454.925619834711	22	22546	7.24671232721238	19921	0.644	502	331	331	0	0	0	1	0	0	0	0	0	0	0	0	0	0	0	0	0	0	0	0	0	0	0	0	0	0	0	0	0	0	0	0	0	0	0	0	0	0
ENSG00000125633	9	183.089285714286	182.945153061225	56	98656	8.33591053410366	98656	0.668	1009	710	710	0	0	0	0	0	0	0	0	0	0	0	0	0	0	0	0	0	0	0	0	0	0	0	0	0	1	0	0	0	0	0	0	0	0	0	0	0	0
ENSG00000125656	6	191.541666666667	129.517361111111	24	7457	7.32888743504292	7457	0.59	560	404	404	0	0	0	1	0	0	0	0	0	0	0	1	0	0	0	0	0	0	0	0	0	0	0	0	0	0	0	0	0	0	0	0	0	0	0	0	0	0
ENSG00000125686	5	332.108108108108	387.54419284149	37	47002	7.49748173492226	44686	0.508	325	193	193	0	0	0	1	0	0	0	0	0	0	0	0	0	0	0	0	0	0	0	0	0	0	0	0	0	1	0	0	0	0	0	0	0	0	0	0	0	0
ENSG00000125703	5	197.166666666667	166.166666666667	18	81379	6.29147129862791	34931	0.54	0	0	0	0	0	0	1	0	0	0	0	0	0	0	0	0	0	0	0	0	0	0	0	0	0	0	0	0	1	0	0	0	0	0	0	0	0	0	0	0	0
ENSG00000125734	17	134.194444444444	77.5802469135803	72	7690	8.24272183247622	7690	0.628	541	388	388	0	0	0	0	1	1	0	0	0	0	1	0	0	0	0	0	0	0	0	0	0	0	0	0	0	1	0	0	0	0	0	0	0	0	1	0	0	0
ENSG00000125740	12	833.1	692.23	20	7185	8.179710208159	7184	0.544	1869	1123	1123	1	0	0	0	1	1	0	0	0	0	1	1	1	0	0	0	0	0	0	0	0	0	1	0	0	0	0	0	0	0	0	0	0	0	1	1	0	0
ENSG00000125741	3	1870.66666666667	1973.22222222222	6	74786	6.73760200006752	49329	0.68	208	157	157	0	0	0	0	0	0	0	0	0	0	0	0	0	0	0	0	0	0	0	0	0	0	0	0	0	0	0	0	0	0	0	0	0	0	0	0	0	0
ENSG00000125755	18	250.05376344086	194.216903688288	93	47881	8.61197798312232	47856	0.606	403	260	260	0	0	0	1	1	0	0	0	0	0	0	0	0	0	0	0	0	0	0	0	0	0	0	0	0	0	1	0	0	0	0	0	0	0	0	0	0	0
ENSG00000125772	6	289.489361702128	337.576278859212	47	66588	8.69143188929436	66588	0.748	385	265	265	0	0	0	0	0	1	0	0	0	0	0	1	0	0	0	0	0	0	0	0	0	0	0	0	0	1	0	0	0	0	0	0	0	0	0	0	0	0
ENSG00000125810	1	3354	1272	2	6992	6.93173532639614	6992	0.604	0	0	0	0	0	0	0	0	0	0	0	0	0	0	0	0	0	0	0	0	0	0	0	0	0	0	0	0	0	0	0	0	0	0	0	0	0	0	0	0	0
ENSG00000125812	7	620.7	619.42	20	10914	7.44860155917324	8421	0.756	1261	900	900	0	0	0	0	0	1	0	0	1	0	1	1	1	1	0	0	0	1	0	0	0	0	1	0	0	0	1	0	0	0	0	0	0	1	1	1	0	0
ENSG00000125817	1	2840	0	1	2840	8.40546313080523	2840	0.858	1293	714	714	0	0	0	1	0	0	0	0	0	0	0	0	0	0	0	0	0	0	0	0	0	0	0	0	0	1	0	0	0	0	0	0	0	0	0	0	0	0
ENSG00000125821	2	342.818181818182	303.702479338843	11	176025	6.96350835949156	176025	0.65	656	488	488	0	0	0	0	0	0	0	0	0	0	0	0	0	0	0	0	0	0	0	0	0	0	0	0	0	0	1	0	0	0	0	0	0	0	0	0	0	0
ENSG00000125827	4	389.7	488.66	20	42482	8.69366681786854	42482	0.594	710	525	525	0	0	0	1	0	0	0	0	0	0	0	0	0	0	0	0	0	0	0	0	0	0	0	0	0	0	0	0	0	0	0	0	0	0	0	0	0	0
ENSG00000125835	4	165.25	64.825	20	9220	8.35430695989813	9220	0.586	497	327	327	0	0	0	0	0	0	0	0	0	0	0	1	0	0	0	0	0	0	0	0	0	0	0	0	0	1	0	0	0	0	0	0	0	0	0	0	0	0
ENSG00000125843	4	505.25	462.375	8	4772	6.13276474687043	4772	0.722	785	529	529	0	0	0	0	0	1	0	1	0	0	1	1	1	0	0	0	0	0	0	0	0	0	0	0	0	0	0	0	0	0	0	0	0	0	0	0	0	0
ENSG00000125846	11	613.272727272727	723.608815426997	33	28520	7.43517271424675	28520	0.632	861	532	532	0	0	0	0	0	1	0	0	0	0	1	0	0	0	0	0	1	0	0	0	0	0	0	0	0	0	0	0	0	0	0	0	0	0	0	0	0	0
ENSG00000125848	3	1337.71428571429	1559.87755102041	7	14629	6.07356204446653	13622	0.472	0	0	0	0	0	0	1	0	0	0	0	0	0	1	1	0	0	0	0	0	0	0	0	0	0	0	0	0	0	0	0	0	0	0	0	0	0	0	0	0	0
ENSG00000125863	3	874.333333333333	962.740740740741	9	33214	7.40370638627855	33214	0.562	717	482	482	0	0	0	1	0	2	0	0	0	0	0	0	0	0	0	0	0	0	0	0	0	0	0	0	0	0	0	0	0	0	0	0	0	0	0	0	0	0
ENSG00000125870	3	209.909090909091	148.396694214876	11	11816	7.57364096383017	11816	0.576	608	373	373	0	0	0	0	1	1	1	0	0	1	0	0	0	0	0	0	0	0	0	0	0	0	0	0	0	1	0	0	0	1	0	0	0	0	0	0	0	0
ENSG00000125875	4	687.190476190476	778.975056689342	21	27074	8.46443977641597	27074	0.636	835	440	440	0	0	0	1	0	0	0	0	0	0	0	0	0	0	0	0	0	0	0	0	0	0	0	0	0	0	0	0	0	0	0	0	0	0	0	0	0	0
ENSG00000125901	1	281.75	146.25	4	2310	7.63601230666383	2310	0.732	1191	827	827	0	0	0	0	0	1	0	0	0	0	0	0	0	0	0	0	0	0	0	0	0	0	0	0	0	0	0	0	0	0	0	0	0	0	0	0	0	0
ENSG00000125952	18	357.116279069767	356.235803136831	43	96522	8.45669625914156	26087	0.678	1555	977	977	0	0	0	0	0	0	0	0	0	0	0	0	0	0	0	0	0	0	0	0	0	0	0	0	0	0	0	0	1	0	0	0	0	0	0	0	0	0
ENSG00000125967	22	161.802631578947	97.5612880886427	76	17377	8.56497669660528	17377	0.736	466	266	266	0	0	0	0	0	0	0	0	0	0	0	0	0	0	0	0	0	0	0	0	0	0	0	0	0	0	0	0	0	0	0	0	0	0	0	0	0	0
ENSG00000125968	2	738.666666666667	322.222222222222	3	1233	7.23191193913092	1233	0.612	1171	730	730	0	0	0	0	0	0	0	0	0	0	0	0	0	0	0	0	0	0	0	0	0	0	0	0	0	0	0	0	0	0	0	0	0	0	0	0	0	0
ENSG00000125971	5	323.857142857143	278.265306122449	14	24549	8.13303414784621	24549	0.616	431	298	298	0	0	0	1	0	0	0	0	0	0	0	0	0	0	0	0	0	0	0	0	0	0	0	0	0	0	0	0	0	0	0	0	0	0	1	0	0	0
ENSG00000125977	1	295.111111111111	291.753086419753	9	24035	8.03009446537201	24035	0.616	1024	660	660	0	0	0	0	0	0	0	0	0	0	0	0	0	1	0	0	0	0	0	0	0	0	1	0	0	0	0	0	0	0	0	0	0	0	0	1	0	0
ENSG00000125995	5	147.4	66	10	1713	7.09940735652638	1713	0.708	880	607	607	0	0	0	0	0	1	0	0	0	0	0	0	0	0	0	0	0	0	0	0	0	0	0	0	0	0	0	0	0	0	0	0	0	0	0	0	0	0
ENSG00000126001	14	234.149253731343	175.574961015816	67	56820	7.82064644345528	11045	0.636	731	503	503	0	0	0	1	0	1	0	0	0	0	0	0	0	0	0	0	0	0	0	0	0	0	0	0	0	0	0	0	0	0	0	0	0	0	0	0	0	0
ENSG00000126003	1	1901.66666666667	2185.55555555556	3	15289	7.48825031604705	15289	0.778	559	419	419	0	0	0	1	0	1	0	0	0	0	0	0	0	0	0	0	0	0	0	0	0	0	0	0	0	0	0	0	0	0	0	0	0	0	0	0	0	0
ENSG00000126005	10	275.434782608696	198.045368620038	23	61670	7.46033041758018	53388	0.678	324	242	242	0	0	0	0	0	1	0	0	0	0	0	1	0	0	0	0	0	0	0	0	0	0	0	0	0	0	0	0	0	0	0	0	0	0	0	0	0	0
ENSG00000126062	1	1098.5	299.5	2	4862	7.57505926938663	4862	0.61	828	562	562	0	0	0	1	0	0	0	0	0	0	0	0	0	0	0	0	0	0	0	0	0	0	0	0	0	0	0	0	0	0	0	0	0	0	0	0	0	0
ENSG00000126088	20	187.888888888889	131.222222222222	54	3429	8.23112548749602	3429	0.53	0	0	0	0	0	0	0	0	0	0	0	0	0	0	0	1	0	0	0	0	0	0	0	0	0	0	0	0	0	0	0	0	0	0	0	0	0	0	0	0	0
ENSG00000126107	7	205.974358974359	163.756738987508	39	8790	8.30219831628384	8790	0.604	797	565	565	0	0	0	1	0	0	0	0	1	0	0	0	0	0	0	0	0	0	0	0	0	0	0	0	0	0	0	0	0	0	0	0	0	0	0	0	0	0
ENSG00000126216	6	200.214285714286	124.612244897959	42	103157	7.71029506052724	103157	0.688	531	386	386	0	0	0	0	0	0	0	0	0	0	0	0	1	0	0	0	0	0	1	0	0	0	0	0	0	0	0	0	0	0	0	0	0	0	0	0	0	0
ENSG00000126218	7	216.111111111111	149.185185185185	27	26716	7.40449655057015	26649	0.602	0	0	0	0	0	0	0	0	0	0	0	0	0	0	0	0	0	0	0	0	0	0	0	0	0	0	0	0	0	0	0	0	0	0	0	0	0	0	0	0	0
ENSG00000126226	15	207.473684210526	188.626038781163	57	31139	8.36514215173111	31105	0.716	2155	1405	1405	0	0	0	0	0	1	0	0	0	1	0	1	0	0	0	0	0	0	0	0	0	0	0	0	0	0	0	0	0	0	0	0	0	0	0	0	0	0
ENSG00000126249	5	189.2	74	20	21785	5.52771711864289	21784	0.602	660	461	461	0	0	0	0	0	0	0	0	0	0	0	0	0	0	0	0	0	0	0	0	0	0	0	0	0	0	0	0	0	0	0	0	0	0	0	0	0	0
ENSG00000126254	8	187.857142857143	65.0816326530612	28	8657	8.18944845685679	8657	0.626	375	201	201	0	0	0	1	0	1	0	0	0	0	1	1	0	0	0	0	0	0	0	0	0	0	0	0	0	0	0	0	0	0	0	0	0	0	0	0	0	0
ENSG00000126261	10	154.326923076923	83.5931952662722	52	41597	8.51780689880204	10413	0.644	833	587	587	0	0	0	1	0	0	0	0	0	0	0	0	0	0	0	0	0	0	0	0	0	0	0	0	0	0	0	0	0	0	0	0	0	0	0	0	0	0
ENSG00000126267	4	161.6	53.6	10	10639	8.0698817691929	10639	0.502	0	0	0	0	0	0	0	0	1	0	0	0	0	1	0	0	0	0	0	0	0	0	0	0	0	0	0	0	0	0	0	0	0	0	0	0	0	0	0	0	0
ENSG00000126368	1	346.5	190.625	8	7939	8.63220557518821	7939	0.61	447	282	282	0	0	0	0	1	1	0	0	0	0	0	0	1	0	0	0	0	0	0	0	0	0	0	0	0	0	1	0	1	0	0	0	0	0	0	0	0	0
ENSG00000126391	9	295.566666666667	281.153333333333	30	26927	7.56667686251202	26927	0.706	880	592	592	0	0	0	0	0	0	0	0	0	0	0	0	0	0	0	0	0	0	0	0	0	0	0	0	0	0	0	0	0	0	0	0	0	0	0	0	0	0
ENSG00000126456	31	208.902777777778	111.537037037037	72	6307	8.49397889738601	6304	0.598	507	306	306	0	0	0	0	0	0	0	0	0	0	0	0	0	0	0	0	0	0	0	0	0	0	0	0	0	0	0	0	0	0	0	0	0	0	0	0	0	0
ENSG00000126458	2	167.8	87.56	10	4910	7.9037980714958	4910	0.65	752	421	421	0	0	0	0	0	2	0	0	0	0	0	0	0	0	0	0	0	0	0	0	0	0	0	0	0	0	0	0	0	0	0	0	0	0	0	0	0	0
ENSG00000126461	4	290.388888888889	300.759259259259	18	16518	8.57600074368337	16518	0.712	686	461	461	0	0	0	0	0	0	0	0	0	0	0	1	1	0	0	0	0	0	0	0	0	0	0	0	0	0	0	0	0	0	0	0	0	0	0	0	0	0
ENSG00000126524	4	276.666666666667	142.888888888889	15	7925	8.50948238445056	7925	0.538	691	428	428	1	0	0	0	0	0	0	0	0	0	0	0	0	0	1	0	0	0	0	0	0	0	0	0	0	0	0	0	0	0	0	0	0	0	0	0	0	0
ENSG00000126562	6	226.119047619048	148.545351473923	42	16259	6.32412783469695	16259	0.746	970	627	627	0	0	0	0	1	1	0	0	0	0	0	0	0	0	1	0	0	0	0	0	0	0	0	0	0	0	0	0	0	0	0	0	0	0	0	0	0	0
ENSG00000126602	17	145.430769230769	76.1169230769231	65	65959	8.14342936504732	59561	0.756	958	668	668	0	0	0	0	0	0	0	0	0	0	1	0	0	0	0	0	0	0	0	0	0	0	0	0	0	1	0	0	0	0	0	0	0	0	0	0	0	0
ENSG00000126698	6	179.357142857143	148.586734693878	28	33570	8.18924925989914	32469	0.49	452	290	290	0	0	0	0	0	0	0	0	0	0	0	0	0	0	0	0	0	0	0	0	0	0	0	0	0	0	1	0	0	0	0	0	0	0	0	0	0	0
ENSG00000126709	3	185	124	11	6158	7.37447542759313	6158	0.54	0	0	0	0	0	0	0	0	1	0	0	0	0	0	0	1	0	0	0	0	0	0	0	0	0	0	0	0	0	0	0	0	1	0	0	0	0	0	0	0	0
ENSG00000126773	15	411.791666666667	312.480902777778	48	77223	8.31853190081704	42904	0.576	836	519	519	0	0	0	0	0	1	0	1	0	0	1	0	1	0	0	0	0	0	0	0	0	0	0	0	0	0	0	0	0	0	0	0	0	0	1	0	0	0
ENSG00000126775	2	554.764705882353	700.996539792387	17	45467	7.78369838751485	45467	0.63	379	268	268	0	0	0	0	0	0	0	0	0	0	0	0	0	0	0	0	0	0	0	0	0	0	0	0	0	0	0	0	0	0	0	0	0	0	0	0	0	0
ENSG00000126790	9	266.64	161.0304	25	24068	7.12858331339544	11814	0.682	1067	737	737	0	0	0	1	0	1	0	1	0	0	0	0	0	0	0	0	0	0	0	0	0	0	0	0	0	0	0	0	0	0	0	0	0	0	0	0	0	0
ENSG00000126821	1	1104	892.666666666667	3	43826	6.71655923964115	43826	0.758	808	541	541	0	0	0	1	0	1	0	0	0	0	0	0	0	0	0	0	0	0	0	0	0	0	0	0	0	0	0	0	0	0	0	0	0	1	1	0	0	0
ENSG00000126858	17	205.013888888889	172.661265432099	72	110921	7.66579524616801	83317	0.692	610	338	338	0	0	0	0	0	0	0	0	0	0	0	0	0	0	0	0	0	0	0	0	0	0	0	0	0	0	0	0	0	0	0	0	0	0	0	0	0	0
ENSG00000126870	5	196.055555555556	155.088477366255	54	100170	7.62656032265548	89612	0.714	775	578	578	0	0	0	1	1	1	0	0	1	0	0	0	0	0	0	0	0	0	0	0	0	0	0	0	0	0	0	0	0	0	0	0	0	0	0	0	0	0
ENSG00000126878	11	478.333333333333	579.703703703704	36	26677	6.1525913040806	26677	0.724	908	611	611	0	0	0	0	0	0	0	0	0	0	0	0	0	0	0	0	0	0	0	0	0	0	0	0	0	0	0	0	0	0	0	0	0	0	0	0	0	0
ENSG00000126883	27	225.897435897436	178.286653517423	117	109110	8.2403409922072	109110	0.612	522	349	349	0	0	0	0	0	0	0	1	0	0	1	1	1	0	0	0	0	0	0	0	0	0	0	0	0	0	0	0	0	0	0	0	0	0	0	0	0	0
ENSG00000126934	11	240.511627906977	195.853975121687	43	33808	8.7418528000503	33808	0.756	825	551	551	0	0	0	0	0	0	0	0	0	0	0	0	0	0	0	0	0	0	0	0	0	0	0	0	0	0	0	0	0	0	0	0	0	0	0	0	0	0
ENSG00000127081	4	871.4	1067.76	10	32431	5.7213747864884	31954	0.54	0	0	0	0	0	0	0	1	1	0	1	0	0	0	0	0	0	0	0	0	0	0	0	0	0	0	0	0	1	0	0	0	0	0	0	0	0	0	0	0	0
ENSG00000127083	1	816.333333333333	370.888888888889	3	10217	6.9530114233553	10217	0.366	0	0	0	0	0	0	1	0	0	0	0	0	0	0	0	0	0	0	0	0	0	0	0	0	0	0	0	0	0	0	0	0	0	0	0	0	0	0	0	0	0
ENSG00000127314	33	195.469879518072	149.892582377704	83	49754	7.67913882189545	49754	0.742	1157	634	634	0	0	0	0	0	1	0	0	0	0	0	0	0	0	0	0	0	0	0	0	0	0	0	0	0	0	0	0	0	0	0	0	0	0	0	0	0	0
ENSG00000127328	19	506.056603773585	543.192595229619	53	84524	5.64087222044396	78697	0.706	1219	844	844	0	0	0	1	0	1	0	0	0	0	0	0	0	0	0	0	0	0	0	0	0	0	0	0	0	0	1	0	0	0	0	0	0	0	0	0	0	0
ENSG00000127329	12	291.076923076923	192.286390532544	65	120591	7.00872489717714	120591	0.418	0	0	0	0	0	0	0	0	0	0	0	0	0	0	0	0	0	0	0	0	0	0	0	0	0	0	0	0	0	0	0	0	0	0	0	0	0	0	0	0	0
ENSG00000127337	5	200.473684210526	124.598337950139	19	31094	6.23249181481113	31094	0.54	643	420	420	0	0	0	1	0	0	0	1	0	0	1	0	1	0	0	0	0	0	0	0	0	0	0	0	0	1	0	0	0	0	0	0	0	0	0	0	0	0
ENSG00000127415	13	192.08	99.616	50	17532	7.55355005904069	17510	0.698	645	438	438	0	0	0	0	0	1	0	0	0	0	0	0	0	0	0	0	0	0	0	0	0	0	0	0	0	0	0	0	0	0	0	0	0	0	0	0	0	0
ENSG00000127419	21	179.55223880597	148.422811316552	67	26270	7.39010655061101	18873	0.732	908	651	651	0	0	0	0	0	0	0	0	0	0	1	0	0	0	0	0	0	1	0	0	0	0	0	0	0	0	0	0	0	0	0	0	0	0	0	0	0	0
ENSG00000127445	11	293.575757575758	273.47842056933	33	14426	7.75927197749457	1469	0.71	884	610	610	0	0	0	0	0	0	0	0	0	0	0	0	0	0	0	0	0	0	0	0	0	0	0	0	0	0	0	0	0	0	0	0	0	0	0	0	0	0
ENSG00000127463	14	365.065573770492	402.763235689331	61	35889	8.09662306936706	35889	0.666	824	554	554	0	0	0	0	0	1	0	1	0	0	0	0	0	0	0	0	0	1	0	0	0	0	0	0	0	0	0	0	0	0	0	0	0	0	0	0	0	0
ENSG00000127526	11	484.645161290323	475.386056191467	31	22552	7.63715353154542	22552	0.75	1135	644	644	0	0	0	0	0	0	0	0	0	0	1	1	0	0	0	0	0	0	0	0	0	0	0	0	0	0	0	0	0	0	0	0	0	0	0	0	0	0
ENSG00000127527	16	191	148.077922077922	77	116847	7.95320840850733	110505	0.738	1186	695	695	0	0	0	1	0	1	0	0	0	0	0	0	0	0	0	0	0	0	0	0	0	0	0	0	0	0	0	0	0	0	0	0	0	0	0	0	0	0
ENSG00000127540	5	254.083333333333	199.958333333333	12	8310	7.56209304382773	8310	0.666	763	455	455	0	0	0	0	0	0	0	0	0	0	0	1	0	0	0	0	0	0	0	0	0	0	0	0	0	0	0	0	0	0	0	0	0	0	0	0	0	0
ENSG00000127554	5	472	333.272727272727	11	3543	6.04897543658749	1906	0.786	1308	828	828	0	0	0	1	0	1	0	0	0	0	0	0	0	0	0	0	0	0	0	0	0	0	0	0	0	0	0	0	0	0	0	0	0	0	0	1	0	0
ENSG00000127580	3	270.722222222222	192.296296296296	18	5823	7.18840971977585	5823	0.63	571	386	386	0	0	0	1	0	0	0	0	0	0	0	1	0	0	0	0	0	0	0	0	0	0	0	0	0	0	0	0	0	0	0	0	0	0	0	0	0	0
ENSG00000127616	20	191.579439252336	120.094156694908	107	104474	8.55954930492236	101361	0.778	1224	623	623	0	0	0	0	0	1	0	0	0	0	0	0	0	0	0	0	0	0	0	0	0	0	0	0	0	0	0	0	0	0	0	0	0	0	0	0	0	0
ENSG00000127663	10	258.672131147541	223.714055361462	61	184482	8.4225750244674	72068	0.782	860	612	612	0	0	0	1	0	0	0	0	0	0	0	0	0	0	0	0	0	0	0	0	0	0	0	0	0	0	1	0	0	0	0	0	0	0	0	0	0	0
ENSG00000127666	1	1338	1247	2	15773	6.72080827630166	15773	0.696	459	341	341	0	0	0	0	0	1	0	0	0	0	0	0	0	0	0	0	0	0	0	0	0	0	0	0	0	1	1	0	0	0	0	0	0	0	1	0	0	0
ENSG00000127774	2	353.75	215.75	4	854	6.26274622316894	851	0.688	1394	972	972	0	0	0	1	0	0	0	1	0	0	0	0	0	0	0	0	0	0	0	0	0	0	0	0	0	0	0	0	0	0	0	0	0	0	0	0	0	0
ENSG00000127804	11	449.302325581395	519.840995132504	43	106330	7.95357471311393	95834	0.538	301	175	175	0	0	0	0	0	0	0	0	0	0	0	0	0	0	0	1	0	0	0	0	0	0	0	0	0	0	0	0	0	0	0	0	0	0	0	0	0	0
ENSG00000127838	8	349.333333333333	331.722222222222	24	76402	7.50297618264468	2556	0.662	606	399	399	0	0	0	0	0	0	0	0	0	0	0	0	0	0	0	0	0	0	0	0	0	0	0	0	0	0	0	0	0	0	0	0	0	0	0	0	0	0
ENSG00000127903	2	821.5	886.25	4	9132	5.60071320723894	6862	0.656	488	330	330	0	0	0	0	0	0	0	0	1	0	0	0	0	0	0	0	0	0	0	0	0	0	0	0	0	0	0	0	0	0	0	0	0	0	0	0	0	0
ENSG00000127922	10	341.379310344828	327.86920332937	29	228266	8.06995261037283	21434	0.472	461	281	281	0	0	0	1	0	0	0	0	0	0	0	0	0	0	0	0	0	0	1	0	0	0	0	0	0	0	0	0	0	0	0	0	0	0	0	0	0	0
ENSG00000127946	6	315.088888888889	375.899259259259	45	205660	7.83722951985477	5503	0.746	1016	715	715	0	0	0	0	0	2	0	0	0	0	0	0	0	0	0	0	0	0	0	0	0	0	0	0	0	0	0	0	0	0	0	0	0	0	0	0	0	0
ENSG00000127951	1	2130.5	1484.5	2	6456	6.32907254563913	6456	0.43	0	0	0	0	0	0	1	0	0	0	0	1	0	0	0	0	0	0	0	0	0	0	0	0	0	0	0	0	1	0	0	0	0	0	0	0	0	0	0	0	0
ENSG00000127952	11	164.606060606061	71.0137741046832	33	51667	6.75459113184617	34252	0.692	726	512	512	0	0	0	0	0	0	0	0	0	0	0	0	0	0	0	0	0	0	0	0	0	0	0	0	0	0	0	0	0	0	0	0	0	0	0	0	0	0
ENSG00000127954	3	802.3	816.02	10	30463	5.54087396507536	30463	0.592	0	0	0	0	0	0	0	0	0	0	0	0	0	0	0	0	0	0	0	0	0	0	0	0	0	0	0	0	0	0	0	0	0	0	0	0	0	1	0	0	0
ENSG00000127957	11	139.794871794872	71.0282708744247	39	25225	6.02287914804969	15566	0.614	936	579	579	0	0	0	1	1	1	0	0	0	0	0	0	0	0	0	0	0	0	0	0	0	0	0	0	0	0	0	0	0	0	0	0	0	0	0	0	0	0
ENSG00000127980	11	227.159420289855	153.355597563537	69	41512	7.52948173603256	41512	0.668	918	556	556	0	0	0	0	0	0	0	0	0	0	0	0	0	0	0	0	0	0	0	0	0	0	0	0	0	0	0	0	0	0	0	0	0	0	0	0	0	0
ENSG00000127989	8	456.590909090909	539.603305785124	22	188712	6.27824823151093	7830	0.602	430	259	259	0	0	0	1	0	0	0	0	0	0	1	1	1	0	0	0	1	0	0	0	0	0	0	0	0	0	0	0	0	0	0	0	0	0	0	0	0	0
ENSG00000127990	11	156.487179487179	72.9861932938856	39	70980	8.61001899483285	70980	0.666	1669	971	971	0	0	0	1	0	0	0	0	0	0	0	0	0	0	0	0	0	0	0	0	0	0	0	0	0	0	0	0	0	0	0	0	0	0	0	0	0	0
ENSG00000127993	3	673.444444444444	653.58024691358	9	9233	6.86598805904377	8762	0.612	918	556	556	0	0	0	0	0	0	0	0	0	0	0	0	0	0	0	0	0	0	0	0	0	0	0	0	0	0	0	0	0	0	0	0	0	0	0	0	0	0
ENSG00000128000	6	625.238095238095	968.049886621315	21	27950	7.83084326330645	27950	0.566	330	210	210	0	0	0	0	0	0	0	0	0	0	0	0	0	0	0	0	0	0	0	0	0	0	0	0	0	1	0	0	0	0	0	0	0	0	0	0	0	0
ENSG00000128045	3	487.444444444444	442.024691358025	9	4544	8.39634877084119	4544	0.738	963	660	660	0	0	0	0	0	0	0	0	0	0	0	0	0	0	0	0	0	0	0	0	0	0	0	0	0	0	0	0	0	0	0	0	0	0	0	0	0	0
ENSG00000128052	3	185.978260869565	102.963137996219	46	47113	6.98025825416555	47113	0.658	769	509	509	0	0	0	0	0	0	0	0	0	0	0	0	0	0	0	0	0	0	0	0	0	0	0	0	0	0	0	0	0	0	0	0	0	0	0	0	0	0
ENSG00000128059	5	341.785714285714	363.117346938775	28	42254	6.6607835662277	42254	0.628	1330	887	887	0	0	0	0	2	1	0	0	1	0	0	0	0	0	0	0	0	1	0	1	0	0	0	0	0	1	0	0	1	0	0	0	0	0	0	0	0	0
ENSG00000128185	3	254.7	151.58	10	5805	7.36782401453131	5805	0.714	917	620	620	0	0	0	0	0	1	0	0	0	0	0	0	0	0	0	0	0	0	1	0	0	0	0	0	0	0	0	0	0	0	0	0	0	0	0	0	0	0
ENSG00000128191	10	497.720930232558	490.574364521363	43	31646	8.02577948300921	31640	0.786	494	362	362	0	0	0	0	0	1	0	0	0	0	0	0	0	0	0	0	0	0	0	0	0	0	0	0	0	0	0	0	0	0	0	0	0	0	0	0	0	0
ENSG00000128245	6	509	409.714285714286	14	13144	8.21458742811119	13144	0.732	1259	854	854	0	0	0	1	0	1	0	0	0	0	0	1	0	0	0	0	0	0	0	0	0	0	0	0	0	0	0	0	0	0	0	0	0	0	0	0	0	0
ENSG00000128283	4	405.3	276.7	10	8959	8.57565958144826	8959	0.808	1824	1178	1178	0	0	0	0	0	1	0	0	0	0	0	0	0	0	0	0	0	0	0	0	0	0	0	0	0	0	0	0	0	0	0	0	0	0	0	0	0	0
ENSG00000128309	8	679.388888888889	572.58024691358	18	10188	8.46185646930177	10167	0.822	1792	1136	1136	0	0	0	0	0	0	0	0	0	0	0	0	0	0	0	0	0	0	0	0	0	0	0	0	0	0	0	0	0	0	0	0	0	0	0	0	0	0
ENSG00000128311	3	498.666666666667	316.222222222222	6	8782	7.26306309360337	1280	0.788	1792	1136	1136	0	0	0	0	0	0	0	0	0	0	0	0	0	0	0	0	0	0	0	0	0	0	0	0	0	0	0	0	0	0	0	0	0	0	0	0	0	0
ENSG00000128463	13	273.166666666667	182.037037037037	36	5158	7.97055844937889	5158	0.548	0	0	0	0	0	0	1	1	1	0	0	0	0	1	0	0	0	0	0	0	0	1	0	0	0	0	0	0	0	0	0	0	0	0	0	0	0	0	0	0	0
ENSG00000128487	24	320.777777777778	289.836419753086	72	309683	8.0756480824903	227561	0.702	870	637	637	0	0	0	0	0	1	0	0	1	0	0	0	0	0	0	0	0	0	0	0	0	0	0	0	0	0	0	0	0	0	0	0	0	0	0	0	0	0
ENSG00000128512	17	195.421487603306	165.213441704802	121	480301	7.75274409873902	479933	0.678	1027	689	689	0	0	0	0	0	0	0	0	0	0	0	0	0	0	0	0	0	0	0	0	0	0	0	0	0	0	0	0	0	0	0	0	0	0	0	0	0	0
ENSG00000128513	19	196.863636363636	140.429752066116	66	107598	7.16636042430193	107597	0.57	317	208	208	0	0	0	0	0	0	0	0	1	0	1	0	1	0	1	0	0	0	0	0	0	0	0	0	0	0	0	0	0	0	0	0	0	0	0	0	0	0
ENSG00000128524	2	283	147.6	5	3019	7.61108757717988	3018	0.602	561	362	362	0	0	0	1	0	0	0	0	0	0	0	0	0	0	0	0	0	0	0	0	0	0	0	0	0	0	0	0	0	0	0	0	0	0	0	0	0	0
ENSG00000128534	4	670.545454545455	785.157024793388	11	8793	7.34726314850202	8793	0.546	501	325	325	0	0	0	0	0	0	0	0	0	0	1	1	1	0	0	0	0	0	0	0	0	0	0	0	0	0	0	0	0	0	0	0	0	0	0	0	0	0
ENSG00000128581	10	334.5	262.766666666667	30	8130	6.83962885002752	6752	0.626	411	296	296	0	0	0	0	0	1	0	0	0	0	0	0	0	0	0	0	0	0	0	0	0	0	0	0	0	0	0	0	0	0	0	0	0	0	0	0	0	0
ENSG00000128591	3	208.537037037037	106.630315500686	54	28898	7.83320255790221	28896	0.774	718	436	436	0	0	0	1	0	0	0	0	0	0	0	0	0	0	0	0	0	0	0	0	0	0	0	0	0	0	0	0	0	0	0	0	0	0	0	0	0	0
ENSG00000128595	8	666.703703703704	736.249657064472	27	32516	8.76133209599048	32185	0.65	583	377	377	0	0	0	0	0	0	0	0	0	0	0	0	0	0	1	0	0	0	0	0	0	0	0	0	0	0	0	0	0	0	0	0	0	0	0	0	0	0
ENSG00000128602	4	238.863636363636	176.309917355372	22	24674	8.40057529404635	24674	0.74	1033	716	716	0	0	0	0	0	0	0	0	0	0	0	0	0	0	0	0	0	0	0	0	0	0	0	0	0	0	0	0	0	0	0	0	0	0	0	0	0	0
ENSG00000128606	5	336.333333333333	225.555555555556	15	31959	8.25657608601602	31959	0.472	0	0	0	0	0	0	0	0	0	0	0	1	0	0	0	0	0	0	0	0	0	0	0	0	0	0	0	0	0	0	0	0	0	0	0	0	0	0	0	0	0
ENSG00000128607	4	397.684210526316	503.82271468144	19	65211	7.97161200185051	65211	0.64	401	254	254	0	0	0	1	0	0	0	0	0	0	0	0	0	0	0	0	0	0	0	0	0	0	0	0	0	0	0	0	0	0	0	0	0	0	0	0	0	0
ENSG00000128641	15	227.333333333333	193.12962962963	72	180205	7.67463359117241	101090	0.612	1112	818	818	0	0	0	0	0	1	0	0	0	0	0	0	0	0	0	0	0	0	0	0	0	0	0	0	0	0	0	0	0	0	0	0	0	0	0	0	0	0
ENSG00000128652	5	761	560.833333333333	12	36491	7.26342713927274	3052	0.604	562	350	350	0	0	0	1	0	0	0	0	0	0	0	0	0	0	0	0	0	0	0	0	0	0	0	0	0	0	0	0	0	0	0	0	0	0	0	0	0	0
ENSG00000128654	6	156.875	101.71875	32	68631	7.07554314379164	68631	0.582	393	272	272	1	0	0	0	0	0	0	0	0	0	0	0	0	0	0	0	0	0	0	0	0	0	0	0	0	0	0	0	0	0	0	0	0	0	0	0	0	0
ENSG00000128656	18	199.734375	148.87646484375	64	206007	6.24941269229947	205381	0.704	715	514	514	0	0	0	0	0	0	0	0	0	0	0	0	0	0	0	0	0	0	0	0	0	0	0	0	0	1	0	0	0	0	0	0	0	0	0	0	0	0
ENSG00000128699	7	505.411764705882	413.377162629758	17	14049	7.95237029587111	13060	0.68	918	628	628	0	0	0	1	1	1	0	1	0	0	0	1	0	0	0	0	0	0	0	0	0	0	0	0	0	0	0	0	0	0	0	0	0	0	0	0	0	0
ENSG00000128708	7	323.918918918919	312.260043827611	37	69642	7.35877766699941	69639	0.602	566	362	362	0	0	0	0	1	0	0	0	0	0	0	0	1	0	0	0	0	0	0	0	0	0	0	0	0	0	0	0	0	0	0	0	0	0	0	0	0	0
ENSG00000128791	3	592	647.090909090909	11	67654	8.02279998672522	66051	0.778	581	435	435	0	0	0	0	0	1	0	0	1	0	0	0	0	0	0	0	0	0	0	0	0	0	0	0	0	0	0	0	0	0	0	0	0	0	0	0	0	0
ENSG00000128829	11	212.922077922078	175.510878731658	77	101451	7.84066729177464	41284	0.67	421	289	289	0	0	0	0	0	0	0	0	0	0	0	0	0	0	0	0	0	0	0	0	0	0	1	0	0	0	0	0	0	0	0	0	0	0	0	0	0	0
ENSG00000128872	6	603.88	759.6384	25	64808	7.40030277068826	64808	0.724	1025	692	692	0	0	0	0	0	0	0	0	0	0	0	0	0	0	0	0	0	0	0	0	0	0	0	0	0	0	0	0	0	0	0	0	0	0	0	0	0	0
ENSG00000128881	7	419.575757575758	492.62258953168	33	182076	7.51518365373949	143892	0.664	1185	717	717	0	0	0	0	1	1	0	0	0	0	0	0	0	0	1	0	0	0	0	0	0	0	0	0	0	0	0	0	0	0	0	0	0	0	0	0	0	0
ENSG00000128891	14	426.588235294118	444.899653979239	34	36375	6.61804568543444	11954	0.604	0	0	0	0	0	0	0	1	1	0	0	0	0	0	0	0	0	0	0	0	0	0	0	0	0	0	0	0	0	1	0	0	0	0	0	0	0	0	0	0	0
ENSG00000128908	10	186.281690140845	114.689942471732	71	137475	7.95003224839923	137475	0.666	797	436	436	0	0	0	0	1	1	0	1	0	0	0	1	0	0	0	0	0	0	0	0	0	0	0	0	0	0	0	0	1	0	0	0	0	0	0	1	0	0
ENSG00000128915	18	428	522.417910447761	67	59552	7.91505277457685	59548	0.586	490	320	320	0	0	0	1	0	1	0	0	0	0	1	1	0	0	1	0	0	0	0	0	0	0	0	0	0	1	0	0	0	0	0	0	0	0	0	0	0	0
ENSG00000128917	3	336.166666666667	262.777777777778	18	9700	6.15622707782117	1551	0.69	5391	3504	3504	1	0	0	0	0	0	0	0	1	0	0	0	0	0	0	0	0	0	0	0	0	0	0	0	0	0	0	0	0	0	0	0	0	0	0	0	0	0
ENSG00000128923	5	839.95652173913	995.330812854442	23	90709	7.65758774371059	86361	0.69	799	565	565	0	0	0	1	0	1	0	1	0	0	1	0	0	0	0	0	0	1	0	0	0	0	0	0	0	0	0	0	0	0	0	0	0	0	0	0	0	0
ENSG00000129071	10	250.514285714286	148.646530612245	35	9092	7.96982515275651	7860	0.638	875	580	580	0	0	0	0	0	0	0	0	0	0	0	0	1	0	2	0	0	1	0	0	0	0	0	0	0	0	0	0	0	0	0	0	0	0	1	0	0	0
ENSG00000129083	12	160.254901960784	64.3598615916955	51	56588	8.71773003881032	6291	0.454	0	0	0	0	0	0	1	0	0	0	0	0	0	0	0	0	0	0	0	0	0	0	0	0	0	0	0	0	1	0	0	0	0	0	0	0	0	0	0	0	0
ENSG00000129128	4	586.857142857143	732.469387755102	14	12282	8.27216970963843	12282	0.678	897	558	558	0	0	0	0	0	0	0	0	0	0	0	0	0	0	0	0	0	0	0	0	0	0	0	0	0	0	0	0	0	0	0	0	0	0	0	0	0	0
ENSG00000129158	23	128.651515151515	69.1850321395776	66	225115	7.30437488418666	225115	0.718	1139	680	680	0	0	0	0	1	1	0	0	0	0	0	0	1	0	0	0	0	0	0	0	0	0	0	0	0	0	0	0	0	0	0	0	0	0	0	0	0	0
ENSG00000129219	15	150.013333333333	86.6595555555556	75	16339	8.25616261583776	16339	0.818	946	561	561	0	0	0	0	1	1	0	0	0	0	0	0	0	0	0	0	0	0	0	0	0	0	0	0	0	0	0	0	0	0	0	0	0	0	0	0	0	0
ENSG00000129226	4	303.769230769231	211.715976331361	13	2645	6.72384321460361	2645	0.538	0	0	0	0	0	0	0	0	0	0	0	0	0	0	0	0	0	0	0	0	0	1	0	0	0	0	0	1	1	0	0	0	0	0	0	0	1	1	1	0	0
ENSG00000129292	19	425.611764705882	455.822006920415	85	73435	7.94321488483119	49962	0.682	450	309	309	0	0	0	1	0	0	0	0	0	0	0	0	0	0	0	0	0	0	0	0	0	0	0	0	0	0	0	0	0	0	0	0	0	0	0	0	0	0
ENSG00000129315	4	605.375	770.78125	16	28435	8.04198019737701	28435	0.596	826	485	485	0	0	0	0	0	0	0	0	0	1	1	0	0	0	0	0	0	0	0	0	0	0	0	0	0	0	0	0	0	0	0	0	0	0	0	0	0	0
ENSG00000129317	8	385.592592592593	419.766803840878	27	30211	6.07517217206701	30206	0.63	416	267	267	0	0	0	0	0	1	0	0	0	0	1	0	0	0	0	0	0	0	0	0	0	0	0	0	0	0	0	0	0	0	0	0	0	0	0	0	0	0
ENSG00000129347	14	193.015384615385	159.594792899408	65	12953	7.7964183750087	12953	0.712	797	565	565	0	0	0	0	0	0	0	0	0	0	0	0	0	0	0	0	0	0	0	0	0	0	0	0	0	0	0	0	0	0	0	0	0	0	0	0	0	0
ENSG00000129353	15	193.116883116883	173.804688817676	77	42103	8.51997927009691	29462	0.698	540	379	379	0	0	0	0	0	0	0	0	0	0	0	0	0	0	0	0	0	0	0	0	0	0	0	0	0	0	0	0	0	0	0	0	0	0	0	0	0	0
ENSG00000129460	13	230.488888888889	203.717530864198	45	40175	7.63175516196157	8506	0.498	0	0	0	0	0	0	0	0	0	0	0	0	0	0	1	0	0	0	0	0	1	0	0	0	0	0	0	0	0	0	0	0	0	0	0	0	0	0	0	0	0
ENSG00000129467	20	226.329787234043	149.292213671344	94	16745	6.77877962792646	2856	0.67	675	477	477	0	0	0	0	0	0	0	0	0	0	0	0	0	0	0	0	0	0	0	0	0	0	0	0	0	0	0	0	0	0	0	0	0	0	0	0	0	0
ENSG00000129472	5	216.173913043478	207.258979206049	23	17954	7.49931820063986	17954	0.596	898	546	546	0	0	0	1	0	1	0	0	0	0	0	0	0	0	0	0	0	0	0	0	0	0	0	0	0	0	0	0	0	0	0	0	0	0	0	0	0	0
ENSG00000129484	11	164.681818181818	107.735537190083	44	14324	7.56614640623467	14324	0.606	0	0	0	0	0	0	1	0	0	0	1	0	0	1	1	1	0	1	0	0	0	0	0	0	0	0	0	0	0	0	0	0	0	0	0	0	0	0	0	0	0
ENSG00000129493	13	273.766666666667	203.987777777778	60	128795	7.14749617587087	128792	0.656	856	586	586	0	0	0	1	0	1	0	0	0	0	0	0	0	0	0	0	0	0	0	0	0	0	1	0	0	0	0	0	0	0	0	0	0	0	0	0	0	0
ENSG00000129515	12	189.763636363636	166.740495867769	55	69090	7.71269789560738	67775	0.706	784	494	494	0	0	0	0	1	1	0	0	0	0	0	0	0	0	0	0	0	0	0	0	0	0	0	0	0	0	0	0	0	0	0	0	0	0	0	0	0	0
ENSG00000129518	4	226.642857142857	136.918367346939	14	23782	7.71197900876809	23782	0.626	523	347	347	0	0	0	1	0	0	0	0	0	1	0	0	0	0	0	0	0	0	0	1	0	0	0	0	0	0	0	0	0	0	0	0	0	0	0	0	0	0
ENSG00000129559	8	287.681818181818	223.867768595041	22	15603	8.21951828763842	15603	0.594	346	203	203	0	0	0	0	1	1	0	0	0	0	0	0	0	0	0	0	0	0	0	0	0	0	0	0	0	0	0	0	0	0	0	0	0	0	0	0	0	0
ENSG00000129562	5	183.083333333333	53.9027777777778	12	24371	8.21153905007653	24371	0.572	438	253	253	0	0	0	1	0	0	0	0	0	0	0	0	1	0	0	0	0	0	0	0	0	0	0	0	0	0	0	0	0	0	0	0	0	0	0	0	0	0
ENSG00000129566	12	190.646017699115	121.175816430417	113	47763	7.84798174015956	5488	0.638	201	141	141	0	0	0	0	0	0	0	0	0	0	0	0	0	0	0	0	0	0	0	0	0	0	0	0	0	0	0	0	0	0	0	0	0	0	0	0	0	0
ENSG00000129911	3	647	489.428571428571	7	11169	6.0968398692274	11168	0.83	0	0	0	0	0	0	0	0	0	0	0	0	0	0	0	0	0	0	0	0	0	0	0	0	0	0	0	0	0	0	0	0	0	0	0	0	0	0	0	0	0
ENSG00000129946	8	224.594594594595	163.970781592403	37	44414	7.85666090352231	44414	0.812	4456	2629	2629	0	0	0	0	0	0	0	0	0	0	0	0	0	0	0	0	0	0	0	0	0	0	0	0	0	0	0	0	0	0	0	0	0	0	0	0	0	0
ENSG00000129968	6	662	623.238095238095	21	8738	8.22578999221474	8738	0.634	840	455	455	0	0	0	0	0	0	0	0	0	0	0	0	0	0	0	0	0	0	0	0	0	0	0	0	0	0	0	0	0	0	0	0	0	0	0	0	0	0
ENSG00000130005	3	231	156.2	10	4479	6.87371029365673	3318	0.756	692	509	509	0	0	0	0	0	0	0	0	0	0	0	0	0	0	0	0	0	0	0	0	0	0	0	0	0	0	0	0	0	0	0	0	0	0	0	0	0	0
ENSG00000130023	16	134.269841269841	74.533131771227	63	29963	7.47220369070882	5114	0.7	780	546	546	0	0	0	0	0	0	0	0	0	0	1	0	0	0	0	0	0	0	0	0	0	0	0	0	0	0	0	0	0	0	0	0	0	0	0	0	0	0
ENSG00000130024	4	285.208333333333	275.381944444444	24	20151	7.93654042263014	20151	0.858	0	0	0	0	0	0	0	0	0	0	0	0	0	0	0	0	0	0	0	0	0	0	0	0	0	0	0	0	0	0	0	0	0	0	0	0	0	0	0	0	0
ENSG00000130147	11	408.37037037037	400.825788751715	27	103742	8.1585724913111	103742	0.822	1599	999	999	0	0	0	0	0	1	0	0	0	0	0	0	0	0	0	0	0	0	0	0	0	0	0	0	0	0	0	0	0	0	0	0	0	0	0	0	0	0
ENSG00000130159	14	170.826086956522	109.880907372401	46	23259	7.97276393414434	23259	0.602	283	198	198	0	0	0	0	0	0	0	0	0	0	0	0	0	0	0	0	0	0	0	0	0	0	0	0	0	0	0	0	0	0	0	0	0	0	0	0	0	0
ENSG00000130165	9	328.363636363636	257.165289256198	22	8090	7.72978124143479	6194	0.612	455	302	302	0	0	0	1	0	0	0	0	0	0	0	0	0	0	0	0	0	0	0	0	0	0	0	0	0	0	0	0	0	0	0	0	0	0	0	0	0	0
ENSG00000130176	11	229.3125	137.953125	32	11607	7.73340441661088	11607	0.584	0	0	0	0	0	0	0	0	0	0	0	0	0	0	0	0	0	0	0	0	0	0	0	0	0	0	0	0	0	0	0	0	0	0	0	0	0	0	0	0	0
ENSG00000130177	11	157.24	93.8352	50	37837	8.38308837138519	37789	0.676	726	532	532	0	0	0	0	1	1	0	0	0	0	0	0	0	0	0	0	0	0	0	0	0	0	0	0	0	0	0	0	0	0	0	0	0	0	0	0	0	0
ENSG00000130202	6	329.111111111111	236.79012345679	18	43054	8.01970055911503	32767	0.7	716	489	489	0	0	0	1	1	1	0	0	0	0	0	0	0	0	0	0	0	0	0	0	0	0	0	0	0	0	0	0	0	0	0	0	0	0	0	0	0	0
ENSG00000130222	3	280.333333333333	152	9	1543	7.73129437879267	1543	0.584	1640	1115	1115	1	0	0	1	0	0	0	0	0	0	0	0	0	0	0	0	0	0	0	0	0	0	0	0	0	0	0	0	0	0	0	0	0	0	0	0	0	0
ENSG00000130227	10	222.603773584906	177.025275898896	53	86917	8.58682005765298	86916	0.728	1100	739	739	0	0	0	0	0	0	0	0	1	0	0	0	0	0	0	0	0	0	0	0	0	0	0	0	0	0	0	0	0	0	0	0	0	0	0	0	0	0
ENSG00000130244	10	337.533333333333	301.422222222222	30	5954	6.63434896674926	5906	0.692	903	620	620	0	0	0	0	0	0	0	0	0	0	0	0	0	0	0	0	0	1	0	0	0	0	0	0	0	0	0	0	0	0	0	0	0	0	0	0	0	0
ENSG00000130300	3	258.333333333333	242.444444444444	12	25903	6.69746258979431	25903	0.63	230	146	146	0	0	0	0	0	0	0	0	0	0	0	0	0	0	0	0	0	0	0	0	0	0	0	0	0	0	0	0	0	0	0	0	0	0	0	0	0	0
ENSG00000130309	6	301.285714285714	292.775510204082	28	27569	8.63184464028374	27566	0.676	786	478	478	0	0	0	0	0	0	0	0	0	0	1	1	0	0	0	0	0	0	0	0	0	0	0	0	0	0	0	0	0	0	0	0	0	0	0	0	0	0
ENSG00000130311	5	381.666666666667	451.688888888889	15	13784	7.35422269659158	10975	0.612	0	0	0	0	0	0	0	0	0	0	0	0	0	0	0	0	0	0	0	0	0	0	0	0	0	0	0	0	0	0	0	0	0	0	0	0	0	0	0	0	0
ENSG00000130313	6	259.222222222222	208.62962962963	18	9660	7.60529692735449	9660	0.646	999	698	698	0	0	0	0	0	0	0	0	0	0	0	0	0	0	0	0	0	0	0	0	0	0	0	0	0	0	0	0	0	0	0	0	0	0	0	0	0	0
ENSG00000130332	7	167.176470588235	117.993079584775	17	7104	7.20760253450284	7104	0.712	725	509	509	0	0	0	0	0	0	0	0	0	0	0	0	0	0	0	0	0	0	0	0	0	0	0	0	0	0	0	0	0	0	0	0	0	0	0	0	0	0
ENSG00000130340	1	233.222222222222	228.197530864198	18	121814	8.42574633407209	121814	0.82	1434	919	919	0	0	0	0	0	2	0	0	0	0	0	0	0	0	0	0	0	0	0	0	0	0	0	0	0	1	0	0	0	0	0	0	0	0	0	0	0	0
ENSG00000130348	3	351.058823529412	387.162629757785	17	38840	6.79796176853058	38840	0.598	0	0	0	0	0	0	0	0	0	0	0	0	0	0	0	0	0	0	0	0	0	0	0	0	1	0	0	0	0	0	0	0	0	0	0	0	0	0	0	0	0
ENSG00000130382	2	142.666666666667	73.1111111111111	18	66994	7.80567220281092	66994	0.808	748	426	426	0	0	0	0	0	0	0	0	0	0	0	0	0	0	0	0	0	0	0	0	0	0	0	0	0	0	1	0	0	0	0	0	0	0	0	0	0	0
ENSG00000130413	18	258.839285714286	217.854591836735	56	202419	7.08370669640599	119497	0.628	492	317	317	0	0	0	0	0	0	0	0	1	0	0	0	0	0	0	0	0	0	0	0	0	0	0	0	0	0	0	0	0	0	0	0	0	0	0	0	0	0
ENSG00000130414	13	294.770833333333	299.5859375	48	132953	8.67425754853503	68031	0.746	626	453	453	0	0	0	0	0	0	0	0	0	0	0	1	0	0	0	0	0	0	0	0	0	0	0	0	0	0	0	0	0	0	0	0	0	0	0	0	0	0
ENSG00000130449	1	392.928571428571	372.30612244898	14	213898	7.32922918668303	213898	0.734	3304	2048	2048	0	0	0	1	0	0	0	0	0	0	0	0	0	0	0	0	0	0	0	0	0	0	0	0	0	0	0	0	0	0	0	0	0	0	0	0	0	0
ENSG00000130517	9	469.962962962963	520.976680384088	27	29364	7.8671278295065	29364	0.694	499	376	376	0	0	0	2	0	2	0	0	0	0	0	0	0	0	0	0	0	0	0	0	0	0	0	0	0	0	0	0	0	0	0	0	0	0	0	0	0	0
ENSG00000130520	6	291.777777777778	251.234567901235	18	17045	7.58096051418117	17045	0.602	536	375	375	0	0	0	1	0	0	0	0	0	0	0	0	0	0	0	0	0	0	0	0	1	0	0	0	0	0	0	0	0	0	0	0	0	0	0	0	0	0
ENSG00000130558	12	451.344827586207	365.05112960761	29	45758	7.26464973672752	1970	0.722	617	429	429	0	0	0	1	0	1	0	0	0	0	0	0	0	0	0	0	0	0	0	0	0	0	0	0	0	0	0	0	0	0	0	0	0	0	0	0	0	0
ENSG00000130559	10	361.020408163265	387.259475218659	49	98742	7.98794218349162	96739	0.82	1863	1110	1110	0	0	0	0	0	1	0	0	0	0	0	0	0	0	0	0	0	0	0	0	0	0	0	0	0	0	0	0	0	0	0	0	0	0	0	0	0	0
ENSG00000130560	6	183	119.857142857143	28	28412	7.621306637265	28412	0.72	800	465	465	0	0	0	0	0	0	0	0	0	0	1	0	0	0	0	0	0	0	0	0	0	0	0	0	0	0	0	0	0	0	0	0	0	0	0	0	0	0
ENSG00000130584	5	726.666666666667	726.711111111111	15	87579	7.79508383399773	86720	0.87	1580	969	969	0	0	0	0	0	0	0	0	0	0	0	0	0	0	0	0	0	0	0	0	0	0	0	0	0	0	0	0	0	0	0	0	0	0	0	0	0	0
ENSG00000130589	6	477.085714285714	458.01306122449	35	16154	7.28477765731356	4114	0.762	302	197	197	0	0	0	0	0	0	0	0	0	0	0	0	0	0	0	0	0	0	0	0	0	0	0	0	0	0	0	0	0	0	0	0	0	0	0	0	0	0
ENSG00000130592	16	181	132.090909090909	44	39298	5.31457567494996	39294	0.58	0	0	0	0	0	0	0	0	0	0	0	0	0	0	0	0	0	0	0	0	0	0	0	0	0	0	0	1	0	0	0	0	0	0	0	0	0	0	0	0	0
ENSG00000130638	11	219.857142857143	172.904761904762	42	173510	8.66171179682083	173507	0.71	1039	572	572	0	0	0	0	0	1	0	0	0	0	0	0	0	0	0	0	0	0	0	0	0	0	0	0	0	0	0	0	0	0	0	0	0	0	0	0	0	0
ENSG00000130669	13	350.026315789474	324.779778393352	38	57047	7.92772534938476	48034	0.64	542	374	374	0	0	0	1	0	0	0	0	0	0	0	0	0	0	0	0	0	0	0	0	1	0	0	0	0	0	0	0	0	0	0	0	0	0	0	0	0	0
ENSG00000130684	4	514.692307692308	595.834319526627	13	22627	6.29147129862791	22627	0.676	1084	743	743	0	0	0	0	0	1	0	0	0	0	1	1	1	0	0	0	0	0	0	0	0	0	0	0	0	0	0	0	0	0	0	0	0	0	0	0	0	0
ENSG00000130699	9	312.590909090909	290.076446280992	44	112342	7.70545337508969	91013	0.794	1084	558	558	0	0	0	0	0	0	0	0	0	0	0	0	0	0	0	0	0	0	0	0	0	0	0	0	0	0	0	0	0	0	0	0	0	0	0	0	0	0
ENSG00000130702	15	162.801587301587	66.7863441672965	126	59358	8.45444664397102	58248	0.814	1065	639	639	0	0	0	1	0	0	0	0	1	0	0	0	0	0	0	0	0	0	0	0	0	0	0	0	0	0	0	0	0	0	0	0	0	0	0	0	0	0
ENSG00000130703	5	324.76	343.8976	25	57689	7.88119840366887	55678	0.772	876	590	590	0	0	0	1	1	1	0	0	0	0	0	0	0	0	0	0	0	0	0	0	0	0	0	0	0	0	0	0	0	0	0	0	0	0	0	0	0	0
ENSG00000130707	10	115.558139534884	72.551649540292	43	56346	8.15218906203724	56346	0.782	946	620	620	0	0	0	0	0	1	0	0	0	0	0	0	0	0	0	0	0	0	0	0	0	0	0	0	0	0	0	0	1	0	0	0	0	0	0	0	0	0
ENSG00000130713	11	245.842105263158	207.163434903047	38	11141	7.56160934533553	10054	0.53	369	229	229	0	0	0	0	0	0	0	0	0	1	0	0	0	0	0	0	0	0	0	0	0	0	0	0	0	0	0	0	1	0	0	0	0	0	0	0	0	0
ENSG00000130724	8	218.368421052632	110.753462603878	19	3559	8.14511932717798	3559	0.656	511	339	339	0	0	0	0	0	0	0	0	0	0	0	1	1	0	0	0	0	0	0	0	0	0	0	0	0	0	0	0	0	0	0	0	0	0	0	0	0	0
ENSG00000130731	13	194.459459459459	113.00365230095	37	1930	7.67290327796971	1410	0.69	4472	3032	3032	0	0	0	0	1	2	0	0	0	0	0	0	0	0	0	0	0	0	0	0	0	0	0	0	0	0	0	0	0	0	0	0	0	0	0	0	0	0
ENSG00000130733	12	152.95	72.19	40	5914	7.64326808047632	5914	0.692	1329	906	906	0	0	0	1	0	1	0	0	0	0	0	0	0	0	0	0	0	0	0	0	0	0	0	0	0	0	0	0	0	0	0	0	0	0	0	0	0	0
ENSG00000130734	13	187.169811320755	116.557493770025	53	9524	6.78704291943716	9230	0.756	814	575	575	0	0	0	0	0	1	0	0	1	0	0	0	0	0	0	0	0	0	0	0	0	0	0	0	0	0	0	0	0	0	0	0	0	0	0	0	0	0
ENSG00000130764	3	247.428571428571	211.387755102041	14	16285	8.21899895137976	16285	0.648	836	615	615	0	0	0	1	0	0	0	0	1	0	0	0	1	0	0	0	0	0	0	0	0	0	0	0	0	0	1	0	0	0	0	0	0	0	0	0	0	0
ENSG00000130766	1	345.3	299.28	10	22965	8.08396780441397	22965	0.668	1418	942	942	0	0	0	0	0	0	0	0	0	0	0	0	0	1	0	0	0	0	0	0	0	0	0	0	0	0	0	0	0	0	0	0	0	0	0	0	0	0
ENSG00000130770	4	367	304.666666666667	9	10798	8.09290827705887	1997	0.602	466	255	255	0	0	0	0	0	0	0	0	0	0	0	0	0	0	0	0	0	0	0	0	0	0	0	0	0	0	0	0	0	0	0	0	0	0	1	0	0	0
ENSG00000130775	11	398.258064516129	302.557752341311	31	14142	5.66385844394509	14142	0.704	226	164	164	0	0	0	0	0	0	0	0	0	0	0	0	0	0	0	0	0	0	0	0	0	0	0	0	0	0	0	0	0	0	0	0	0	0	0	0	0	0
ENSG00000130779	18	419.405797101449	417.672337744171	69	151201	7.9521831197266	150590	0.828	607	455	455	0	0	0	1	0	1	0	0	0	0	0	0	0	0	0	0	0	0	0	0	0	0	0	0	0	0	0	0	0	0	0	0	0	0	0	0	0	0
ENSG00000130803	6	668.909090909091	786.859504132231	22	23045	7.59432977363765	23034	0.534	299	182	182	0	0	0	0	0	0	0	0	0	0	0	1	0	0	0	0	0	0	0	0	0	0	0	0	0	0	0	0	0	0	0	0	0	0	0	0	0	0
ENSG00000130810	9	192.777777777778	117.222222222222	36	8450	7.27369971009969	5006	0.644	528	370	370	0	0	0	0	0	0	0	1	0	0	0	0	0	0	0	0	0	1	0	0	0	0	0	0	0	1	0	0	0	0	0	0	0	0	0	0	0	0
ENSG00000130813	11	286.595238095238	266.907029478458	42	7131	7.62738831722464	2139	0.692	1161	820	820	0	0	0	0	0	0	0	0	0	0	0	0	0	0	0	0	0	0	0	0	0	0	0	0	0	0	0	0	0	0	0	0	0	0	0	0	0	0
ENSG00000130816	29	155.472602739726	89.5609870519797	146	97942	7.88099437675218	58197	0.75	1478	1049	1049	0	0	0	0	0	0	0	0	0	0	0	0	0	0	0	0	0	0	1	0	0	0	0	0	0	1	0	0	0	0	0	0	0	0	0	0	0	0
ENSG00000130818	4	375.785714285714	360.632653061225	14	10637	6.00574030732688	10637	0.608	476	281	281	0	0	0	0	0	1	0	0	0	1	1	1	0	0	0	0	0	0	0	0	0	0	0	0	0	0	0	0	0	0	0	0	0	0	0	0	0	0
ENSG00000130935	12	184.224137931034	112.592746730083	58	26699	7.62514388167889	26699	0.588	500	311	311	0	0	0	1	0	1	0	0	0	0	1	0	0	0	0	0	0	1	0	0	0	0	0	0	0	0	0	0	0	0	0	0	0	0	0	0	0	0
ENSG00000130939	11	237.907692307692	180.067692307692	65	148408	8.42537887102247	147536	0.71	872	539	539	0	0	0	1	0	1	0	0	0	0	0	0	0	0	0	0	0	0	0	0	0	0	0	0	0	0	1	0	0	0	0	0	0	0	0	0	0	0
ENSG00000130956	3	516.083333333333	461.791666666667	12	41136	7.25972881645795	41136	0.754	1343	819	819	0	0	0	1	0	1	0	0	0	0	1	0	0	0	0	0	0	0	0	0	0	0	0	0	0	0	0	0	0	0	0	0	0	0	0	0	0	0
ENSG00000130958	5	176.115384615385	137.313609467456	26	63005	7.14096157938735	63004	0.664	325	201	201	0	0	0	1	0	1	0	0	0	0	0	0	0	0	0	0	0	0	0	0	0	0	0	0	0	0	0	0	0	0	0	0	0	0	0	0	0	0
ENSG00000131013	2	207.5625	161.2890625	16	41306	7.7388873854887	41306	0.656	543	361	361	0	0	0	1	0	0	0	0	0	0	1	1	0	0	0	0	0	0	0	0	0	0	0	0	0	0	0	0	0	0	0	0	0	0	0	0	0	0
ENSG00000131023	7	624.423076923077	527.497041420118	26	60104	7.98236537826778	60104	0.596	776	563	563	0	0	0	1	1	1	0	0	0	0	0	0	0	0	1	0	0	1	0	0	0	0	0	0	0	0	0	0	0	0	0	0	0	0	0	0	0	0
ENSG00000131043	3	451.285714285714	359.551020408163	7	34460	7.59788316409372	34460	0.564	335	216	216	0	0	0	1	0	1	0	0	0	0	0	0	0	0	0	0	0	0	0	0	0	0	0	0	1	0	0	0	0	0	0	0	0	0	0	0	0	0
ENSG00000131100	9	192.064516129032	138.607700312175	31	36683	8.38705767734778	36683	0.53	540	334	334	0	0	0	0	0	0	0	0	0	0	0	0	0	0	0	0	0	0	0	0	0	0	0	0	0	0	0	0	0	0	0	0	0	0	0	0	0	0
ENSG00000131127	6	491.235294117647	461.771626297578	17	47051	7.26035194163331	35213	0.57	1906	1220	1220	0	0	0	0	1	0	1	0	0	0	0	0	0	0	0	0	0	0	0	0	0	0	0	0	0	0	0	0	0	0	0	0	0	0	0	0	0	0
ENSG00000131148	6	433.764705882353	386.048442906574	17	27851	6.58411268885089	20985	0.732	1422	966	966	0	0	0	0	0	0	0	0	0	0	0	1	0	0	0	0	0	0	0	0	0	0	0	0	0	0	0	0	0	0	0	0	0	0	0	0	0	0
ENSG00000131165	11	328.157894736842	286.257617728532	38	13415	8.3357450749728	13415	0.736	1444	1006	1006	0	0	0	0	1	1	0	0	0	0	0	0	0	0	0	0	0	0	0	0	0	0	0	0	0	0	0	0	0	0	0	0	0	0	0	0	0	0
[truncated: 3,121 more rows]
[truncated: 443 more columns]
