# Supplementary material for: Predictive features of gene expression variation reveal mechanistic link with differential expression
Source: Mol Syst Biol. 2020 Aug 7;16(8):e9539. doi: 10.15252/msb.20209539 (PMC7411568; doi:10.15252/msb.20209539)
Supplement: Supplementary file 2 — Supplementary Datasets [file MSB-16-e9539-s002.zip › Datasets/Dataset_EV09_GTEx_tissues.csv]

	Name
1	Adipose - Subcutaneous
2	Adipose - Visceral (Omentum)
3	Adrenal Gland
4	Artery - Aorta
5	Artery - Coronary
6	Artery - Tibial
7	Brain - Anterior cingulate cortex (BA24)
8	Brain - Caudate (basal ganglia)
9	Brain - Cerebellar Hemisphere
10	Brain - Cerebellum
11	Brain - Cortex
12	Brain - Frontal Cortex (BA9)
13	Brain - Hippocampus
14	Brain - Hypothalamus
15	Brain - Nucleus accumbens (basal ganglia)
16	Brain - Putamen (basal ganglia)
17	Breast - Mammary Tissue
18	Cells - EBV-transformed lymphocytes
19	Colon - Sigmoid
20	Colon - Transverse
21	Esophagus - Gastroesophageal Junction
22	Esophagus - Mucosa
23	Esophagus - Muscularis
24	Heart - Atrial Appendage
25	Heart - Left Ventricle
26	Liver
27	Lung
28	Muscle - Skeletal
29	Nerve - Tibial
30	Ovary
31	Pancreas
32	Pituitary
33	Prostate
34	Skin - Not Sun Exposed (Suprapubic)
35	Skin - Sun Exposed (Lower leg)
36	Small Intestine - Terminal Ileum
37	Spleen
38	Stomach
39	Testis
40	Thyroid
41	Uterus
42	Vagina
43	Whole Blood
