# Supplementary material for: Predictive features of gene expression variation reveal mechanistic link with differential expression
Source: Mol Syst Biol. 2020 Aug 7;16(8):e9539. doi: 10.15252/msb.20209539 (PMC7411568; doi:10.15252/msb.20209539)
Supplement: Supplementary file 2 — Supplementary Datasets [file MSB-16-e9539-s002.zip › Datasets/Dataset_EV14_Lung.csv]

gene_id	number_of_transcripts	mean_exon_length	exon_length_mean_absolute_deviation	number_of_exons	gene_length	median	transcript_width	GC_content	CpG_length	CpG_num	GC_num	TATA_box	AHR	ALX4	ANDR	AP2A	AP2C	ARNT	ARNT2	ASCL1	ASCL2	ATF1	ATF2	ATF3	ATF4	ATF6A	ATF7	ATOH1	BACH1	BACH2	BARH1	BARX1	BARX2	BATF	BATF3	BC11A	BCL6	BHE40	BHE41	BMAL1	BRAC	CDC5L	CDX1	CDX2	CEBPA	CEBPB	CEBPD	CEBPE	CEBPG
ENSG00000000419	7	139.034482758621	80.321046373365	29	23689	7.18520842109033	23689	0.506	1471	874	874	0	0	0	0	0	0	0	0	0	0	0	0	0	0	0	0	0	0	0	0	0	0	0	0	0	0	0	0	0	0	0	0	0	0	0	0	0	0
ENSG00000001036	4	347.357142857143	201.84693877551	14	16880	7.55565501033051	16880	0.666	554	356	356	0	0	0	0	0	1	0	0	0	0	0	0	0	0	0	0	0	0	0	0	0	0	0	0	0	0	0	0	0	0	0	0	0	0	0	0	0	0
ENSG00000001167	2	375.583333333333	410.472222222222	12	27032	7.35275470469698	27032	0.65	1698	1095	1095	0	0	0	0	0	1	1	1	0	0	0	0	0	0	0	0	0	0	0	0	0	0	0	0	0	0	0	0	0	0	0	0	0	0	0	0	0	0
ENSG00000001461	8	360.363636363636	394.6391184573	33	57183	7.40881704880416	53514	0.574	0	0	0	0	0	0	0	1	1	0	0	1	0	0	0	0	0	0	0	0	0	0	0	0	0	0	0	0	0	0	0	0	0	0	0	0	0	0	0	0	0
ENSG00000001561	1	1162.75	1130.625	4	16707	7.74945995271921	16707	0.618	259	188	188	0	0	0	0	1	1	0	0	1	0	0	0	0	0	0	0	0	0	0	0	0	0	0	0	0	0	0	0	0	0	0	0	0	0	0	0	0	0
ENSG00000001617	9	247.853658536585	210.496133254015	41	34031	8.62616954658825	27722	0.77	1159	765	765	0	0	0	0	0	1	0	0	0	0	0	0	0	0	0	0	0	0	0	0	0	0	0	0	0	0	0	0	0	0	0	0	0	0	0	0	0	0
ENSG00000002330	7	204.6	111.84	20	14875	7.09705008284278	7944	0.68	0	0	0	0	0	0	0	0	2	0	0	0	0	0	0	0	0	0	0	0	0	0	0	0	0	0	0	0	0	0	0	0	0	0	0	0	0	0	0	0	0
ENSG00000003509	13	198.102040816327	147.182840483132	49	21773	6.60155662892012	15946	0.624	801	505	505	0	0	0	0	0	0	0	0	0	0	0	0	0	0	0	0	0	0	0	0	0	0	0	0	0	0	0	0	0	0	0	0	0	0	0	0	0	0
ENSG00000003989	5	720.5	979.5	20	73486	7.77995540478116	73486	0.778	929	610	610	0	0	0	0	1	1	0	0	0	0	0	0	0	0	0	0	0	0	0	0	0	0	0	0	0	0	0	0	0	0	0	0	0	0	0	0	0	0
ENSG00000004059	6	206.285714285714	127.741496598639	21	3361	8.18232260248816	3361	0.736	1281	769	769	0	0	0	1	0	1	0	0	0	0	0	0	0	0	0	0	0	0	0	0	0	0	0	0	0	0	0	0	0	0	0	0	0	0	0	0	0	0
ENSG00000004142	2	204.608695652174	197.58034026465	23	10887	8.17060103348989	10343	0.73	710	510	510	0	0	0	1	0	0	0	0	0	0	0	0	0	0	0	0	0	0	0	0	0	0	0	0	0	0	0	0	0	0	0	0	0	0	0	0	0	0
ENSG00000004468	5	434.818181818182	482.776859504132	22	74956	6.68059486469429	70981	0.564	731	499	499	0	0	0	0	0	0	0	0	0	0	0	0	0	0	0	0	0	0	0	0	0	0	0	0	0	1	0	0	0	0	0	0	0	0	0	0	0	0
ENSG00000004478	7	208.653846153846	122.801775147929	26	10458	8.01751820890959	9006	0.696	1800	1163	1163	0	0	0	1	0	0	0	0	0	0	0	0	0	0	0	0	0	0	0	0	0	0	0	0	0	0	0	0	0	0	0	0	0	0	0	0	0	0
ENSG00000004487	7	251.705882352941	225.121107266436	34	64242	8.05601578885435	64242	0.642	863	589	589	0	0	0	0	1	1	0	0	0	0	0	0	0	0	0	0	0	0	0	0	0	0	0	0	0	0	0	0	0	0	0	0	0	0	0	0	0	0
ENSG00000004700	8	203.666666666667	123.533333333333	30	32759	7.33496233418988	18228	0.584	560	339	339	0	0	0	0	0	0	0	0	0	0	1	0	0	0	0	0	0	0	0	0	0	0	0	0	0	0	0	0	0	0	0	0	0	0	0	0	0	0
ENSG00000004766	23	159.626168224299	102.866276530701	107	126686	7.01358743125499	44088	0.53	0	0	0	0	0	0	0	0	1	0	0	0	0	0	0	0	0	0	0	0	0	0	0	0	0	0	0	0	0	0	0	0	0	0	0	0	0	1	0	0	0
ENSG00000004779	5	165.611111111111	64.4135802469136	18	15355	7.35425166158858	15355	0.64	596	417	417	0	0	0	0	0	0	0	0	0	0	0	0	0	0	0	0	0	0	0	0	0	0	0	0	0	0	1	0	0	0	0	0	0	0	0	0	0	0
ENSG00000004866	29	183.80487804878	122.816775728733	82	276866	7.61048537989303	276859	0.552	0	0	0	1	0	0	1	1	1	0	0	0	0	0	0	0	0	0	0	0	0	0	0	0	0	0	0	0	0	0	0	0	0	0	0	0	0	0	0	0	0
ENSG00000004897	20	175.294117647059	108.040138408304	85	71720	8.01461576207521	32193	0.586	723	454	454	0	0	0	0	0	0	0	0	0	0	0	0	1	0	0	0	0	0	0	0	0	0	0	0	0	0	0	0	0	0	0	0	0	0	0	0	0	0
ENSG00000005001	8	218.965517241379	138.161712247325	29	5444	6.05171770677418	5444	0.684	0	0	0	0	0	0	0	0	1	0	0	0	0	0	0	0	0	0	0	0	0	0	0	0	0	0	0	0	0	0	0	0	0	0	0	0	0	0	0	0	0
ENSG00000005059	5	259.95	196.515	20	128514	6.40899894521761	128514	0.668	1233	838	838	0	0	0	0	0	0	0	0	0	0	0	0	0	0	0	0	0	0	0	0	0	0	0	0	0	0	0	0	0	0	0	0	0	0	0	0	0	0
ENSG00000005075	2	207.285714285714	106.979591836735	7	5790	7.01593143832151	5790	0.692	402	244	244	0	0	0	0	0	0	0	0	0	0	0	0	0	0	0	0	0	0	0	0	0	0	0	0	0	0	0	0	0	0	0	0	0	0	0	0	0	0
ENSG00000005156	16	225.084507042254	170.192025391787	71	24571	7.01313966642866	24571	0.626	894	622	622	0	0	0	1	0	1	0	0	0	0	0	0	0	0	0	0	0	0	0	0	0	0	0	0	0	0	0	0	0	0	0	0	0	0	0	0	0	0
ENSG00000005175	7	165.242424242424	77.0192837465565	33	42775	6.57680714929979	42775	0.556	588	423	423	0	0	0	0	1	0	0	0	0	0	0	0	0	0	0	0	0	0	1	0	0	0	1	0	0	0	0	0	0	0	0	0	0	0	0	0	0	0
ENSG00000005194	15	224.244897959184	174.502290712203	49	19360	7.49054122918964	19360	0.716	671	475	475	0	0	0	1	0	0	0	0	1	0	0	0	0	0	0	0	0	0	0	0	0	0	0	0	0	0	0	0	0	0	0	0	0	0	0	0	0	0
ENSG00000005249	3	264	277.666666666667	18	117163	7.09052997176394	117163	0.796	952	622	622	0	0	0	0	0	0	0	0	0	0	0	0	0	0	0	0	0	0	0	0	0	0	0	0	0	1	1	0	0	0	0	0	0	0	0	0	0	0
ENSG00000005339	12	352.6	347.24	60	155673	8.78740251181731	155673	0.744	1003	656	656	0	0	0	0	0	0	0	0	0	0	0	0	0	0	0	0	0	0	0	0	0	0	0	0	0	0	0	0	0	0	0	0	0	0	0	0	0	0
ENSG00000005436	11	243.722222222222	176.43621399177	54	58990	6.59353575270251	48284	0.614	482	360	360	0	0	0	0	0	1	0	0	0	0	0	0	0	0	0	0	0	0	0	0	0	0	0	0	0	0	0	0	0	0	0	0	0	0	0	0	0	0
ENSG00000005448	13	219.975	159.9625	40	4078	6.25208179939454	3797	0.676	907	595	595	0	0	0	0	1	1	0	0	1	0	0	0	0	0	0	0	0	0	0	0	0	0	0	0	0	0	1	0	0	0	0	0	0	0	0	0	0	0
ENSG00000005700	9	275.723684210526	248.740650969529	76	77772	7.89975048792303	77772	0.608	508	347	347	0	0	0	0	0	1	0	0	0	0	0	0	1	0	0	0	0	0	0	0	0	0	0	0	0	0	0	0	0	0	0	0	0	0	0	0	0	0
ENSG00000005810	13	180.224852071006	89.2764258954518	169	282394	8.48356058921368	30448	0.648	636	416	416	0	0	0	1	1	1	0	0	0	0	0	0	0	0	0	0	0	0	0	0	0	0	0	0	0	0	0	0	0	0	0	0	0	0	0	0	0	0
ENSG00000005812	6	379.941176470588	270.608996539792	17	34591	7.96673731486416	19631	0.64	858	555	555	0	0	0	0	0	0	0	0	0	0	0	0	0	0	0	0	0	0	0	0	0	0	0	0	0	0	0	0	0	0	0	0	0	0	0	0	0	0
ENSG00000005844	20	161.260416666667	96.314453125	96	50528	8.23550065894262	50528	0.506	0	0	0	0	0	0	0	0	0	0	0	0	0	0	0	0	0	0	0	0	0	0	0	0	0	0	0	1	1	0	0	0	0	0	0	0	1	0	0	0	0
ENSG00000005955	9	359.146341463415	304.66745984533	41	45542	8.40275754348995	45542	0.712	1300	844	844	0	0	0	0	0	0	0	0	0	0	0	0	0	0	0	0	0	0	0	0	0	0	0	0	0	0	0	0	0	0	0	0	0	0	0	0	0	0
ENSG00000006007	5	405.3	333.92	20	20453	7.93359228695009	20453	0.604	535	372	372	0	0	0	1	0	0	0	0	0	0	0	0	0	0	0	0	0	0	0	0	0	0	0	0	0	0	0	0	0	0	0	0	0	0	0	0	0	0
ENSG00000006015	8	369.181818181818	347.297520661157	22	3652	7.29315058639094	3650	0.622	1132	789	789	0	0	0	0	0	0	0	0	0	0	0	0	0	0	0	0	0	0	0	0	0	0	0	0	0	0	0	0	0	0	0	0	0	0	0	0	0	0
ENSG00000006062	5	307.024390243902	254.76740035693	41	53927	7.48509354903141	53927	0.716	1047	726	726	0	0	0	1	0	2	0	0	0	0	0	0	0	0	0	0	0	0	0	0	0	0	0	0	0	0	0	0	0	0	0	0	0	0	0	0	0	0
ENSG00000006074	2	408	318.8	5	7753	8.11118894378681	7753	0.498	0	0	0	1	0	0	0	0	0	0	0	0	0	0	0	0	0	0	0	0	0	0	0	0	0	0	0	0	0	0	0	0	0	0	0	0	0	0	0	0	0
ENSG00000006075	3	484.142857142857	247.836734693878	7	1914	5.0560118915375	1914	0.502	0	0	0	1	0	0	0	0	0	0	0	0	0	0	0	1	0	0	0	0	0	0	0	0	0	1	0	1	1	0	0	0	0	0	0	0	0	1	0	0	0
ENSG00000006114	17	390.569444444444	416.318287037037	72	94645	7.96071108041138	94645	0.654	777	549	549	0	0	0	2	0	0	0	0	1	1	0	0	1	0	0	0	0	0	1	0	0	0	0	0	0	0	1	0	1	0	0	0	0	0	0	0	0	0
ENSG00000006451	5	334.666666666667	251.066666666667	15	84642	8.28165112239242	84642	0.692	1249	866	866	0	0	0	1	0	1	0	0	0	0	0	1	0	0	0	0	0	0	0	0	0	0	0	0	0	0	0	0	0	0	0	0	0	0	0	0	0	0
ENSG00000006453	5	217.033333333333	162.586666666667	30	109418	7.53800127469733	109418	0.778	325	246	246	0	0	0	0	0	0	0	0	0	0	0	0	0	0	0	0	0	0	0	0	0	0	0	0	0	0	0	0	0	0	0	0	0	0	0	0	0	0
ENSG00000006459	4	585	800.48275862069	29	92290	8.03999732434984	92290	0.798	2082	1135	1135	0	0	0	1	0	0	0	0	0	0	0	0	0	0	0	0	0	0	0	0	0	0	0	0	0	0	0	0	0	0	0	0	0	0	0	0	0	0
ENSG00000006607	23	244.977528089888	222.343138492615	89	138599	7.41395823879405	138599	0.728	804	549	549	0	0	0	0	0	1	0	0	0	0	0	0	0	0	0	0	0	0	0	0	0	0	0	0	0	0	0	0	0	0	0	0	0	0	0	0	0	0
ENSG00000006712	9	175.891891891892	105.649379108839	37	5344	8.00109695866882	5344	0.604	832	532	532	0	0	0	0	0	1	0	0	0	0	1	1	1	0	0	0	0	0	0	0	0	0	0	0	0	1	0	0	0	0	0	0	0	0	0	0	0	0
ENSG00000006740	11	313.017543859649	311.220067713142	57	202105	7.39340266180348	202104	0.674	953	692	692	0	0	0	0	0	1	0	0	0	0	0	0	0	0	0	0	0	0	0	0	0	0	0	0	0	0	0	0	0	0	0	0	0	0	0	0	0	0
ENSG00000006744	21	167.631578947368	130.407756232687	95	25797	7.99918621231	25797	0.534	610	405	405	0	0	0	1	0	0	0	0	0	0	0	0	0	0	0	0	0	0	0	0	0	0	0	0	0	0	0	0	0	0	0	0	0	0	0	0	0	0
ENSG00000007080	4	228.818181818182	165.586776859504	11	10976	7.83275918059144	10922	0.62	663	423	423	0	0	0	0	0	0	0	0	0	1	1	0	0	0	0	0	0	0	0	0	0	0	0	0	0	0	0	0	0	0	0	0	0	0	0	0	0	0
ENSG00000007129	6	202.833333333333	137.319444444444	24	37312	5.39230868215996	16081	0.414	0	0	0	0	0	0	0	0	0	0	0	0	0	0	0	0	0	0	0	0	0	0	0	0	0	1	0	0	0	0	0	0	0	0	0	0	0	0	0	0	0
ENSG00000007237	20	364.833333333333	411.927777777778	60	287943	8.61227340145657	284702	0.792	1406	957	957	0	0	0	1	0	0	0	0	0	0	0	0	0	0	0	0	0	0	0	0	0	0	0	0	0	0	0	0	0	0	0	0	0	0	0	0	0	0
ENSG00000007392	20	257.492063492063	188.353741496599	63	40495	8.43462918814937	40495	0.588	657	474	474	0	0	0	0	0	0	1	0	0	0	0	0	0	0	0	0	0	0	1	0	0	0	0	0	0	0	0	0	0	0	0	0	0	0	0	0	0	0
ENSG00000007866	3	198.470588235294	172.657439446367	17	23480	8.15185545962704	23480	0.814	2213	1472	1472	0	0	0	1	0	1	0	0	0	0	0	0	0	0	0	0	0	0	0	0	0	0	0	0	0	0	0	0	0	0	0	0	0	0	0	0	0	0
ENSG00000007923	14	209.218181818182	166.720661157025	55	67757	7.20115498964765	67757	0.656	836	602	602	0	0	0	0	0	0	0	0	0	0	0	0	0	0	0	0	0	0	0	0	0	0	0	0	0	0	0	0	0	0	0	0	0	0	1	0	0	0
ENSG00000007933	9	233.5	175.4	30	26942	7.34817216309612	26938	0.438	0	0	0	0	0	0	0	0	0	0	0	0	0	0	0	0	0	0	0	0	0	0	0	0	0	0	0	0	0	0	0	0	0	0	0	0	0	0	0	0	0
ENSG00000007944	2	352.363636363636	236.95867768595	11	19124	8.07499633741668	17757	0.744	1031	763	763	0	0	0	0	1	1	0	0	1	0	0	0	0	0	0	0	0	0	0	0	0	0	0	0	0	0	0	0	0	0	0	0	0	0	0	0	0	0
ENSG00000008018	2	260.636363636364	218.859504132231	11	18225	8.78456900389768	18225	0.504	356	217	217	0	0	0	1	0	1	0	0	0	0	0	1	0	0	0	0	0	0	1	0	0	0	0	0	0	0	0	0	0	0	0	0	0	0	1	0	0	0
ENSG00000008083	4	243.8125	188.1328125	32	275726	7.46864828782471	275726	0.446	0	0	0	0	0	0	0	0	1	0	0	0	0	0	0	0	0	0	0	0	0	0	0	0	0	0	0	0	0	0	0	0	0	0	0	0	1	1	0	0	0
ENSG00000008128	24	167.988505747126	89.0640771568239	87	21598	7.83350312844281	18689	0.65	836	537	537	0	0	0	0	0	0	0	0	0	0	1	0	0	0	0	0	0	0	0	0	0	0	0	0	0	1	0	0	0	0	0	0	0	0	0	0	0	0
ENSG00000008283	21	359.77358490566	325.196867212531	53	14075	8.31333926553042	14075	0.788	1470	1032	1032	0	0	0	0	0	1	0	0	0	0	0	0	0	0	0	0	0	0	0	0	0	0	0	0	0	0	0	0	0	0	0	0	0	0	0	0	0	0
ENSG00000008311	7	178.346153846154	100.353550295858	52	68634	7.68226391625657	68039	0.598	717	455	455	0	0	0	0	0	0	0	0	0	0	1	0	0	0	0	0	0	0	0	0	0	0	0	0	0	1	0	0	0	0	0	0	0	0	0	0	0	0
ENSG00000008513	16	496.093023255814	503.551108707409	43	117093	8.71598925110224	117093	0.688	2906	1903	1903	0	0	0	0	0	0	0	0	0	0	0	0	0	0	0	0	0	0	0	0	0	0	0	0	0	0	0	0	0	0	0	0	0	0	0	0	0	0
ENSG00000008516	3	280.166666666667	210	18	14046	7.20824239682451	14046	0.768	1433	972	972	0	0	0	1	0	0	0	0	0	0	0	0	0	0	0	0	0	0	0	0	0	0	0	0	0	0	0	0	0	0	0	0	0	0	0	0	0	0
ENSG00000008517	34	251.22972972973	191.192111029949	74	16611	8.4199236065273	4371	0.622	0	0	0	0	0	0	0	0	0	0	0	0	0	0	1	0	0	0	0	0	1	0	0	0	0	0	0	0	0	0	0	0	0	0	0	0	0	0	0	0	0
ENSG00000008869	6	219.695652173913	105.998109640832	46	115960	7.86492856600659	103446	0.592	821	511	511	0	0	0	0	0	0	0	0	0	0	0	0	0	0	0	0	0	0	0	0	0	0	0	0	0	0	0	0	0	0	0	0	0	1	1	1	0	0
ENSG00000009335	8	293.173913043478	256.678638941399	46	130460	8.19586335119345	130460	0.772	653	407	407	0	0	0	1	0	1	0	0	2	0	0	0	0	0	0	0	0	0	0	0	0	0	0	0	0	0	0	0	0	0	0	0	0	0	0	0	0	0
ENSG00000009780	7	374.473684210526	416.16620498615	19	37144	6.83539184544144	37144	0.716	857	542	542	0	0	0	0	1	1	0	0	0	0	0	0	0	0	0	0	0	0	0	0	0	0	0	0	0	0	0	0	1	0	0	0	0	0	0	0	0	0
ENSG00000009844	4	610.8	763.253333333333	15	77460	7.15251897519467	77460	0.548	268	170	170	0	0	0	1	0	0	0	0	0	0	0	1	0	0	0	0	0	0	0	0	0	0	0	0	0	0	0	0	0	0	0	0	0	0	0	0	0	0
ENSG00000009954	3	334.8	284.032	25	81881	8.46834019724369	80714	0.67	1478	962	962	0	0	0	0	0	1	0	0	0	0	0	0	1	0	0	0	0	0	0	0	0	0	0	0	0	1	1	0	0	0	0	0	0	0	0	0	0	0
ENSG00000010017	3	204.4	139.78	20	90067	7.77266177181324	90067	0.802	1577	883	883	0	0	0	1	1	2	0	0	0	0	0	0	0	0	0	0	0	0	0	0	0	0	0	0	0	0	0	0	0	0	0	0	0	0	0	0	0	0
ENSG00000010270	8	261.5	242.3125	32	52449	7.68256209769168	52449	0.648	453	297	297	0	0	0	0	1	1	0	0	0	0	1	0	0	0	1	0	0	0	0	0	0	0	0	0	0	0	0	0	0	0	0	0	0	0	0	0	0	0
ENSG00000010295	10	438.083333333333	387.37962962963	36	17699	8.04811899160986	16535	0.664	911	580	580	0	0	0	0	0	0	0	0	0	0	0	0	0	0	0	0	0	0	0	0	0	0	0	0	0	0	0	0	0	0	0	0	0	0	0	0	0	0
ENSG00000010319	3	222.925925925926	208.38683127572	27	12033	8.24706926636904	3221	0.66	0	0	0	0	0	0	0	0	0	0	0	1	0	0	0	0	0	0	0	0	0	0	0	0	0	0	0	0	0	0	0	0	0	0	0	0	0	0	0	0	0
ENSG00000010818	4	1130.84615384615	1298.86390532544	13	193735	7.79621659336702	193734	0.74	3072	1868	1868	0	0	0	1	0	1	0	0	0	0	0	0	0	0	0	0	0	0	0	0	0	0	0	0	0	0	0	0	0	0	0	0	0	0	0	0	0	0
ENSG00000011105	7	421.666666666667	527.25	24	209210	8.75483858840727	209210	0.808	957	631	631	0	0	0	1	0	1	0	0	0	0	0	0	0	0	0	0	0	0	0	0	0	0	0	0	0	0	0	0	0	0	0	0	0	0	0	0	0	0
ENSG00000011114	9	699.5	747.911764705882	34	95543	7.65483897571472	45465	0.666	1095	681	681	0	0	0	1	0	1	0	0	0	0	0	0	0	0	0	0	0	0	0	0	0	0	0	0	0	0	0	0	0	0	0	0	0	0	0	0	0	0
ENSG00000011243	20	188.902777777778	128.470679012346	72	39094	8.43039286526956	17689	0.61	612	414	414	0	0	0	0	1	1	0	1	0	0	0	0	0	0	0	0	0	0	0	0	0	0	0	0	0	0	0	0	0	0	0	0	0	0	0	0	0	0
ENSG00000011260	7	131.742857142857	62.9191836734694	35	37409	7.24462825534393	37406	0.638	1481	914	914	0	0	0	0	0	1	0	0	0	0	0	0	1	0	0	0	0	0	0	0	0	0	0	0	0	0	1	0	1	0	0	0	0	0	0	0	0	0
ENSG00000011275	9	236.156862745098	190.728950403691	51	161693	8.12622490067358	159133	0.61	972	634	634	0	0	0	0	0	0	0	1	0	0	0	0	0	0	0	0	0	0	0	0	0	0	0	0	0	0	0	0	0	0	0	0	0	0	0	0	0	0
ENSG00000011405	6	231.122807017544	202.184672206833	57	130254	8.72732841928036	118664	0.696	719	508	508	0	0	0	1	0	0	0	1	0	0	0	0	0	0	0	0	0	1	0	0	0	0	0	0	0	0	0	0	0	0	0	0	0	0	0	0	0	0
ENSG00000011454	13	183.84	119.698133333333	75	164034	8.26005223068443	162436	0.584	499	351	351	0	0	0	1	1	0	0	1	0	0	0	0	0	0	0	0	0	0	0	0	0	0	0	0	0	0	1	0	0	0	0	0	0	0	0	0	0	0
ENSG00000011478	4	220.4	151.306666666667	15	11507	6.52520575642694	11507	0.586	810	521	521	0	0	0	1	0	1	0	0	0	0	0	0	0	0	0	0	0	0	0	0	0	0	0	0	0	0	0	0	0	0	0	0	0	0	0	0	0	0
ENSG00000011485	15	330.980769230769	272.433431952663	52	45988	7.97085814122466	43859	0.648	493	346	346	0	0	0	1	0	0	0	0	0	0	0	0	0	0	0	0	0	0	0	0	0	0	0	0	0	0	0	0	0	0	0	0	0	0	0	0	0	0
ENSG00000011523	6	697.75	735.85	20	30639	7.45371017346503	15479	0.672	1139	764	764	0	0	0	1	0	0	0	0	0	0	0	0	0	0	0	0	0	0	0	0	0	0	0	0	0	0	0	0	0	0	0	0	0	0	0	0	0	0
ENSG00000011566	14	163.925	153.23	80	188047	7.80322321025286	188047	0.71	770	521	521	0	0	0	0	0	0	0	0	0	0	0	0	0	0	0	0	0	0	0	0	0	0	0	0	0	0	0	0	0	0	0	0	0	0	0	0	0	0
ENSG00000011600	9	131.16	68.7392	25	3895	8.64601557032305	3895	0.606	0	0	0	0	0	0	0	0	0	0	0	0	0	0	0	0	0	0	0	0	0	0	0	0	0	0	0	0	0	0	0	0	0	0	0	0	0	0	0	0	0
ENSG00000012963	8	263.272727272727	259.190082644628	33	22161	7.4337237765986	22153	0.652	789	534	534	0	0	0	0	0	0	0	0	0	0	0	0	0	0	0	0	0	0	0	0	0	0	0	0	0	0	0	0	0	0	0	0	0	0	0	0	0	0
ENSG00000013275	6	162.774193548387	84.9635796045786	31	10437	7.97525640374175	10437	0.628	417	268	268	0	0	0	1	0	0	0	0	0	0	1	0	0	0	1	0	0	0	0	0	0	0	0	0	0	0	0	0	0	0	0	0	0	0	0	0	0	0
ENSG00000013288	5	377.838709677419	415.569198751301	31	48188	8.47535479208662	48188	0.726	438	297	297	0	0	0	0	0	0	0	0	0	0	0	0	0	0	0	0	0	0	0	0	0	0	0	0	0	0	0	0	0	0	0	0	0	0	0	0	0	0
ENSG00000013297	10	330.677419354839	246.809573361082	31	441517	6.42927903072919	15235	0.704	1644	1009	1009	0	0	0	0	0	0	0	0	0	0	0	0	0	0	0	0	0	0	0	0	0	0	0	0	0	0	0	0	0	0	0	0	0	0	0	0	0	0
ENSG00000013306	17	202.237288135593	146.397586900316	59	5246	8.38643466542256	5246	0.722	926	596	596	0	0	0	0	0	0	0	0	0	0	0	0	0	0	0	0	0	0	0	0	0	0	0	0	0	0	0	0	0	0	0	0	0	0	0	0	0	0
ENSG00000013374	14	223.541666666667	172.736111111111	48	36751	8.16942505329618	36751	0.692	278	172	172	0	0	0	0	0	0	0	0	0	0	0	0	0	0	0	0	0	1	0	0	0	0	0	0	0	0	0	0	0	0	0	0	0	0	0	0	0	0
ENSG00000013583	4	365.545454545455	285.98347107438	11	25410	7.81154552455846	25410	0.736	265	170	170	0	0	0	1	0	0	0	0	0	0	0	0	0	0	1	0	0	0	0	0	0	0	0	0	0	0	0	0	0	0	0	0	0	0	1	0	0	0
ENSG00000014257	9	210.666666666667	161.79797979798	33	50932	5.39897665606394	41386	0.446	0	0	0	0	0	0	1	0	0	0	0	0	0	0	0	0	0	0	0	0	0	0	0	0	0	0	0	0	1	0	0	0	0	0	0	0	0	0	0	0	0
ENSG00000014824	5	236.186046511628	225.753380205516	43	99986	7.91986898465506	99986	0.572	648	422	422	0	0	0	1	0	1	0	0	0	0	1	1	0	0	0	0	0	0	0	0	0	0	0	0	0	0	0	0	0	0	0	0	0	0	0	0	0	0
ENSG00000015133	14	310.029850746269	266.376475829806	67	146522	8.04558978278592	39186	0.808	1695	1064	1064	0	0	0	0	0	1	0	0	0	0	0	0	0	0	0	0	0	0	0	0	0	0	0	0	0	0	1	0	0	0	0	0	0	0	0	0	0	0
ENSG00000015153	21	485.87037037037	593.635802469136	54	81246	6.88981426582958	76601	0.724	1395	748	748	0	0	0	0	0	1	0	0	0	0	0	0	0	0	0	0	0	0	0	0	0	0	0	0	0	0	1	0	0	0	0	0	0	0	0	0	0	0
ENSG00000017427	7	900.722222222222	1287.95061728395	18	84779	7.12040195619056	84772	0.392	0	0	0	0	0	0	0	0	0	0	0	0	0	0	0	0	0	0	0	0	0	0	0	0	0	0	0	0	0	0	0	0	0	0	0	0	0	0	0	0	0
ENSG00000018510	3	360.28	447.4528	25	151193	7.51964759426365	151193	0.678	665	479	479	0	0	0	0	0	1	0	0	1	0	0	0	0	0	0	0	0	0	0	0	0	0	0	0	0	0	0	0	0	0	0	0	0	0	0	0	0	0
ENSG00000018625	8	190.71186440678	107.405343292157	59	27833	7.14160256120205	21444	0.608	0	0	0	0	0	0	0	0	0	0	0	0	0	0	0	0	0	0	0	0	0	0	0	0	0	0	0	0	0	0	0	0	0	0	0	0	0	0	0	0	0
ENSG00000018699	6	128.081081081081	47.5018261504748	37	193020	6.54471896549991	12337	0.566	263	164	164	0	0	0	0	0	0	0	0	0	0	0	0	0	0	0	0	0	0	0	0	0	0	0	0	0	0	0	0	0	0	0	0	0	0	0	0	0	0
ENSG00000019102	2	188.222222222222	59.6296296296296	9	4767	7.28259343004119	4767	0.648	0	0	0	0	0	0	0	0	0	0	0	0	0	0	0	0	0	0	0	0	0	0	0	0	0	0	0	0	0	0	0	0	0	0	0	0	0	0	0	0	0
ENSG00000019169	4	137.153846153846	72.9704142011834	26	52495	8.66634421546978	52495	0.522	0	0	0	0	0	0	0	0	0	0	0	0	0	0	0	0	0	0	0	0	0	0	0	0	0	0	0	0	0	0	0	0	0	0	0	0	0	0	0	0	0
ENSG00000020426	9	237.571428571429	172.010204081633	28	235212	6.29281346733566	19213	0.496	0	0	0	0	0	0	0	0	0	0	0	0	0	0	0	0	0	0	0	0	0	0	0	0	0	0	0	0	0	0	0	0	0	0	0	0	0	0	0	0	0
ENSG00000020922	10	143	66.5	44	74180	6.56064608012949	74180	0.594	740	449	449	0	0	0	1	0	0	0	0	0	0	0	0	0	0	0	0	0	0	0	0	0	0	0	0	0	0	0	0	0	0	0	0	0	0	0	0	0	0
ENSG00000021776	6	236.619047619048	183.752078609221	63	114309	7.61922430583934	114309	0.54	438	273	273	0	0	0	0	0	0	0	0	0	0	0	0	0	0	0	0	0	0	0	0	0	0	0	0	0	0	0	0	0	0	0	0	0	0	0	0	0	0
ENSG00000022277	10	221.944444444444	192.691358024691	36	50297	8.12062641032303	50297	0.666	391	222	222	0	0	0	0	0	0	0	0	0	0	1	0	0	0	0	0	0	1	0	0	0	0	0	0	0	0	0	0	0	0	0	0	0	0	0	0	0	0
ENSG00000022567	7	597.772727272727	571.355371900826	22	101140	7.43338467178856	89532	0.826	802	482	482	0	0	0	0	0	0	0	0	0	0	0	0	0	0	0	0	0	0	0	0	0	0	0	0	0	0	0	0	0	0	0	0	0	0	0	0	0	0
ENSG00000023041	4	158.333333333333	94.3809523809524	21	16615	7.64576596904702	16615	0.574	716	438	438	0	0	0	0	0	0	0	0	0	0	0	0	0	0	0	0	0	0	0	0	0	0	0	0	0	0	0	0	0	0	0	0	0	0	0	0	0	0
ENSG00000023228	10	363.380952380952	440.040816326531	42	44787	8.03191073173281	44787	0.564	1071	665	665	0	0	0	1	0	1	0	0	0	0	0	0	0	0	0	0	0	0	0	0	0	0	0	0	0	0	0	0	0	0	0	0	0	0	0	0	0	0
ENSG00000023318	1	404.5	521.75	12	119862	8.26175775452494	119862	0.65	902	554	554	0	0	0	1	1	0	1	0	0	0	0	0	0	0	0	0	0	0	0	0	0	0	0	0	0	0	0	0	0	0	0	0	0	0	0	0	0	0
ENSG00000023330	6	194.869565217391	49.069943289225	23	16242	8.0530774203813	16095	0.67	599	408	408	0	0	0	0	0	1	0	0	0	0	0	0	0	0	0	0	0	0	0	0	0	0	0	0	0	0	0	0	0	0	0	0	0	0	0	0	0	0
ENSG00000023445	6	448.041666666667	496.402777777778	24	21920	8.10727163365486	4759	0.556	261	145	145	0	0	0	0	1	1	0	0	1	0	1	0	1	0	0	0	0	0	0	0	0	0	1	0	0	1	0	0	0	0	0	0	0	0	0	0	0	0
ENSG00000023608	1	265.6	242.88	10	34072	6.31736155839088	34072	0.568	294	196	196	0	0	0	1	0	0	0	0	0	0	0	0	0	0	0	0	0	0	0	0	0	0	0	0	0	0	0	0	0	0	0	0	0	0	0	0	0	0
ENSG00000023697	10	151.027027027027	78.3666910153397	37	126115	7.2065011136932	126115	0.546	454	329	329	0	0	0	0	0	0	0	0	0	0	0	0	0	0	0	0	0	0	0	0	0	0	0	0	0	1	0	0	0	0	0	0	0	0	0	0	0	0
ENSG00000023734	7	207.677419354839	148.703433922997	31	21088	8.49964586703334	20718	0.62	905	540	540	0	0	0	0	0	1	0	0	0	0	1	0	0	0	0	0	0	0	0	0	0	0	0	0	0	1	0	0	0	0	0	0	0	0	0	0	0	0
ENSG00000023909	3	404.333333333333	473.422222222222	15	24206	7.11104901948403	24206	0.744	1098	757	757	0	0	0	0	0	1	0	0	0	0	0	0	0	0	0	0	0	0	1	0	0	0	0	0	0	1	0	0	0	0	0	0	0	0	0	0	0	0
ENSG00000024048	4	160.138888888889	99.4660493827161	72	129443	8.40344296275491	56290	0.608	308	217	217	0	0	0	0	1	1	0	0	0	0	1	0	1	0	0	0	0	0	0	0	0	0	0	0	0	0	0	0	0	0	0	0	0	0	0	0	0	0
ENSG00000025039	3	628.466666666667	736.675555555556	15	47635	7.19553842452574	47635	0.75	1496	922	922	0	0	0	0	0	0	0	0	0	0	0	0	0	0	0	0	0	0	0	0	0	0	0	0	0	0	0	0	0	0	0	0	0	0	0	0	0	0
ENSG00000025156	3	249.117647058824	212.415224913495	17	33574	6.78475778300235	33421	0.622	759	467	467	1	0	0	0	0	0	0	0	0	0	0	0	1	0	0	0	0	0	0	0	0	0	0	0	0	0	1	0	1	0	0	0	0	0	0	0	0	0
ENSG00000025293	16	248.507462686567	197.698373802629	67	178408	7.82526615657415	91427	0.678	577	358	358	0	0	0	1	0	0	0	1	0	0	0	0	1	0	0	0	0	0	0	0	0	0	0	0	0	0	1	0	0	0	0	0	0	0	0	0	0	0
ENSG00000025770	10	131.196078431373	77.8454440599769	51	15257	7.7629000642776	15257	0.726	657	412	412	0	0	0	0	0	1	0	0	0	0	1	1	0	0	0	0	0	0	0	0	0	0	0	0	0	0	0	0	0	0	0	0	0	0	0	0	0	0
ENSG00000025796	10	239.076923076923	220.440828402367	52	90434	8.72049635040188	90434	0.714	795	536	536	0	0	0	1	0	0	0	0	0	0	0	0	0	0	1	0	0	0	0	0	0	0	0	0	0	0	0	0	0	0	0	0	0	0	0	0	0	0
ENSG00000025800	6	343.230769230769	415.696252465483	39	68531	8.41407617402304	68531	0.5	0	0	0	0	0	0	0	0	0	0	0	0	0	0	0	0	0	0	0	0	0	0	0	0	0	0	0	0	0	0	0	0	0	0	0	0	0	0	0	0	0
ENSG00000026103	16	220.238095238095	164.922902494331	42	25129	7.86186202196975	25129	0.618	815	537	537	0	0	0	0	1	1	0	0	0	0	0	0	0	0	0	0	0	0	0	0	0	0	0	0	0	0	0	0	0	0	0	0	0	1	2	0	0	0
ENSG00000026751	10	454.384615384615	459.07100591716	26	15575	6.26264371951371	9122	0.432	0	0	0	0	0	0	0	0	0	0	0	0	0	0	0	0	0	0	0	0	0	0	0	0	0	0	0	0	0	0	0	0	0	0	0	0	0	0	0	0	0
ENSG00000026950	11	343.51282051282	291.429322813938	39	12980	8.30953540482625	11010	0.38	0	0	0	0	0	0	0	0	0	0	0	0	0	1	0	0	0	0	0	0	0	0	0	0	0	0	0	0	0	0	0	0	0	0	0	0	0	0	0	0	0
ENSG00000027869	6	205.739130434783	100.854442344045	23	10620	5.86869458290444	10620	0.542	0	0	0	0	0	0	0	0	0	0	0	0	0	0	0	0	0	0	0	0	0	0	0	0	0	0	0	0	0	0	0	0	0	0	0	0	0	0	0	0	0
ENSG00000028203	41	224.4375	178.338169642857	112	85045	8.00230598187246	39436	0.62	1163	763	763	0	0	0	0	0	0	0	0	1	0	0	0	0	0	0	0	0	1	0	0	0	0	0	0	0	1	0	0	0	0	0	0	0	0	0	0	0	0
ENSG00000028310	22	228.8875	171.945	80	42534	7.77847968606805	28552	0.754	957	684	684	0	0	0	0	0	0	0	0	0	0	0	0	0	0	0	0	0	0	0	0	0	0	0	0	0	0	0	0	0	0	0	0	0	0	0	0	0	0
ENSG00000029725	10	256.34693877551	184.633902540608	49	103572	8.12028431168095	103572	0.762	354	272	272	0	0	0	0	1	1	0	0	0	0	0	0	0	0	0	0	0	0	0	0	0	0	0	0	0	0	1	0	0	0	0	0	0	0	0	0	0	0
ENSG00000031081	2	673.5	883.642857142857	14	126342	8.56961613161887	126342	0.62	833	525	525	0	0	0	0	0	0	0	0	0	0	0	0	0	0	0	0	0	0	0	0	0	0	0	0	0	1	0	0	0	0	0	0	0	0	0	0	0	0
ENSG00000031823	31	154.214285714286	119.355685131195	98	62004	8.15616585108305	60503	0.696	1376	973	973	0	0	0	0	0	0	0	1	0	0	0	0	0	0	0	0	0	0	0	0	0	0	0	0	0	0	0	0	0	0	0	0	0	0	0	0	0	0
ENSG00000032219	11	294.196078431373	268.42522106882	51	75503	7.63053028500965	75349	0.534	1213	730	730	0	0	0	0	1	1	0	1	0	0	0	0	0	0	0	0	0	0	0	0	0	0	0	0	0	0	0	0	0	0	0	0	0	0	0	0	0	0
ENSG00000033030	10	370.769230769231	357.4516765286	39	28102	7.48842667701157	28082	0.586	649	371	371	0	0	0	0	0	0	0	0	0	0	0	0	0	0	0	0	0	0	0	0	0	0	0	0	0	0	0	0	0	0	0	0	0	0	0	0	0	0
ENSG00000033050	6	185.6	123.413333333333	30	19394	7.83954351951226	14741	0.618	656	433	433	0	0	0	0	0	0	0	0	0	0	1	0	0	0	1	0	0	0	0	0	0	0	0	0	0	0	0	0	0	0	0	0	0	0	1	0	0	0
ENSG00000033100	4	614.090909090909	514.314049586777	11	6334	7.99737352349173	2781	0.692	763	543	543	0	0	0	1	0	0	0	0	0	1	0	0	0	0	0	0	0	0	0	0	0	0	0	0	0	0	0	0	0	0	0	0	0	0	0	0	0	0
ENSG00000033178	6	252.388888888889	289.01646090535	54	88528	7.91755120794339	88528	0.628	473	334	334	0	0	0	0	0	1	0	0	1	0	0	1	1	0	0	0	0	0	0	0	0	0	0	0	0	1	0	0	0	0	0	0	0	0	0	0	0	0
ENSG00000033627	26	302.395348837209	304.838831800973	86	63768	8.34813738055204	62642	0.612	286	164	164	0	0	0	1	0	0	0	0	1	0	0	1	0	0	0	0	0	0	0	0	0	0	0	0	0	0	0	0	0	0	0	0	0	0	1	0	0	0
ENSG00000033800	7	189.333333333333	141.232323232323	33	136580	7.44143763444884	133886	0.642	1105	643	643	0	0	0	0	0	1	0	0	1	0	0	0	0	0	0	0	0	0	0	0	0	0	0	0	0	0	0	0	0	0	0	0	0	0	0	0	0	0
ENSG00000033867	20	241.630769230769	164.562366863905	65	111698	7.53336176139771	107657	0.728	1246	841	841	0	0	0	0	0	0	0	0	0	0	0	0	0	0	0	0	0	0	0	0	0	0	0	0	0	0	0	0	0	0	0	0	0	0	0	0	0	0
ENSG00000034152	13	213.06	177.3288	50	30569	8.49563727293624	30542	0.738	891	588	588	0	0	0	1	0	0	0	0	0	0	0	0	0	0	0	0	0	0	0	0	0	0	0	0	0	0	0	0	0	0	0	0	0	0	0	0	0	0
ENSG00000034239	9	278.566666666667	232.306666666667	30	24523	5.07259751120793	20397	0.614	286	202	202	0	0	0	0	0	0	0	0	0	0	0	0	0	0	0	0	0	0	0	0	0	0	0	0	0	0	0	0	0	0	0	0	0	0	0	0	0	0
ENSG00000034713	5	397.846153846154	351.763313609467	13	11531	8.44603194229756	11531	0.67	854	572	572	0	0	0	0	0	1	0	0	0	0	0	0	0	0	0	0	0	0	0	0	0	0	0	0	0	0	0	0	0	0	0	0	0	0	0	0	0	0
ENSG00000034971	1	698.333333333333	396.444444444445	3	17267	5.75199079180569	17267	0.538	0	0	0	0	0	0	0	0	0	0	0	0	0	0	0	0	0	0	0	0	0	0	0	0	0	0	0	0	0	0	0	0	0	0	0	0	0	0	0	0	0
ENSG00000035141	6	426.625	323.90625	16	6116	7.03583451732598	6116	0.638	729	464	464	0	0	0	1	0	1	0	0	0	1	0	0	0	0	0	0	0	0	0	0	0	0	1	0	0	0	0	0	0	0	0	0	0	0	0	0	0	0
ENSG00000035681	17	134.23595505618	78.0868577199848	89	76341	7.70619829568611	76341	0.638	923	549	549	0	0	0	0	0	0	0	0	0	0	0	0	0	0	0	0	0	0	1	0	0	0	0	0	0	0	0	0	0	0	0	0	0	0	0	0	0	0
ENSG00000035928	16	158.92	86.576	75	78920	7.96933037567977	78920	0.604	565	374	374	0	0	0	0	1	1	0	0	0	0	1	1	0	0	0	0	0	0	0	0	0	0	0	0	0	0	0	0	0	0	0	0	0	0	0	0	0	0
ENSG00000036054	9	251.924528301887	238.478462086152	53	64252	7.56611675054599	29646	0.622	360	218	218	0	0	0	1	1	0	0	0	1	0	1	0	1	0	0	0	0	0	0	0	0	0	0	0	0	0	0	0	0	0	0	0	0	0	0	0	0	0
ENSG00000036257	15	388.436363636364	386.900495867769	55	115244	8.10104271648611	115242	0.738	1232	650	650	0	0	0	1	0	0	0	0	0	0	0	0	0	0	0	0	0	0	0	0	0	0	0	0	0	0	0	0	1	0	0	0	0	0	0	0	0	0
ENSG00000037042	3	199.681818181818	115.144628099174	22	7702	7.30930789246407	7702	0.62	365	258	258	0	0	0	0	0	1	0	0	0	0	0	0	0	0	0	0	0	0	0	0	0	0	0	0	0	0	0	0	0	0	0	0	0	0	0	0	0	0
ENSG00000037280	11	206.223684210526	134.51108033241	76	48119	8.40205712497079	48119	0.756	1218	910	910	0	0	0	1	0	0	0	0	0	0	0	0	0	0	0	0	0	0	0	0	0	0	0	0	0	0	0	0	0	0	0	0	0	0	0	0	0	0
ENSG00000037637	4	604.823529411765	757.709342560554	17	105616	7.61580736517145	105616	0.71	618	422	422	0	0	0	1	1	1	0	0	1	0	0	0	0	0	0	0	0	0	0	0	0	0	0	0	0	0	0	0	0	0	0	0	0	0	0	0	0	0
ENSG00000037749	13	442.821428571429	462.265306122449	28	181573	7.66827625017554	14090	0.634	486	312	312	0	0	0	0	0	0	0	0	0	0	0	0	0	0	0	0	0	0	0	0	0	0	0	0	0	0	0	0	0	0	0	0	0	0	0	0	0	0
ENSG00000037757	6	319	227.3	20	9751	6.84135822751791	4149	0.682	907	578	578	0	0	0	0	0	0	0	0	0	0	0	0	0	0	0	0	0	0	0	0	0	0	0	0	0	0	0	0	0	0	0	0	0	0	0	0	0	0
ENSG00000038002	6	179.478260869565	122.877126654064	23	11734	6.45103795260392	11734	0.526	469	325	325	0	0	0	0	0	0	0	0	0	0	0	0	0	0	0	0	0	0	0	0	0	0	0	0	0	0	0	0	0	0	0	0	0	0	0	0	0	0
ENSG00000038219	6	399.291666666667	472.069444444444	48	58986	8.23138820082913	58986	0.69	410	274	274	0	0	0	0	1	1	0	0	0	0	0	1	0	0	0	0	0	0	0	0	0	0	0	0	0	0	0	0	0	0	0	0	0	0	0	0	0	0
ENSG00000038532	13	350.382352941176	403.509515570934	68	237702	7.90376497793999	237702	0.616	599	427	427	0	0	0	1	0	0	0	0	0	0	0	0	0	0	0	0	0	0	0	0	0	0	0	0	0	0	0	0	0	0	0	0	0	0	0	0	0	0
ENSG00000039068	11	260.235294117647	151.826989619377	51	98324	8.30954254933113	98324	0.638	1310	857	857	0	0	0	1	0	0	0	0	1	0	0	0	0	0	0	0	0	0	0	0	0	0	0	0	0	0	0	0	0	0	0	0	0	0	0	0	0	0
ENSG00000039123	10	169.315068493151	100.418465002815	73	117822	7.92145581768063	117822	0.612	695	421	421	0	0	0	0	0	0	0	0	1	0	1	1	0	0	0	0	0	0	0	0	0	0	0	0	0	0	0	0	0	0	0	0	0	0	0	0	0	0
ENSG00000039319	13	407.215384615385	445.342485207101	65	71338	7.92375974196176	71338	0.654	1008	692	692	0	0	0	1	0	0	0	0	0	0	0	0	0	0	0	0	0	0	0	0	0	0	0	0	0	0	0	0	0	0	0	0	0	0	0	0	0	0
ENSG00000040487	6	244.590909090909	197.495867768595	22	16975	6.82814887877753	16975	0.766	1102	817	817	0	0	0	0	0	1	0	0	0	0	0	0	0	0	0	0	0	0	0	0	0	0	0	0	0	0	0	0	0	0	0	0	0	0	0	0	0	0
ENSG00000040933	11	369.169811320755	415.395514417942	53	149537	7.87187785740525	149537	0.706	674	430	430	0	0	0	0	0	0	0	0	0	0	0	0	0	0	0	0	0	0	0	0	0	0	0	0	0	0	0	0	0	0	0	0	0	0	0	0	0	0
ENSG00000041357	21	233.655172413793	204.902497027348	58	8858	8.29900037594435	8633	0.596	631	417	417	0	0	0	1	0	0	0	0	0	0	0	0	0	0	0	0	0	0	0	0	0	0	0	0	0	0	0	0	0	0	0	0	0	0	0	0	0	0
ENSG00000042429	11	402.613636363636	376.839876033058	44	30469	7.10125362358731	30469	0.564	821	528	528	0	0	0	0	0	0	0	0	0	0	0	0	0	0	0	0	0	0	0	0	0	0	0	0	0	0	0	0	0	0	0	0	0	0	0	0	0	0
ENSG00000042445	10	312.055555555556	220.138888888889	36	12533	7.86377094281588	12533	0.608	345	211	211	0	0	0	0	0	0	0	0	0	0	0	0	0	0	0	0	0	0	0	0	0	0	0	0	0	0	0	0	0	0	0	0	0	0	0	0	0	0
ENSG00000042753	10	186.173913043478	118.574669187146	23	12857	7.94648168231474	12826	0.508	536	355	355	0	0	0	0	0	0	0	0	0	0	0	0	0	0	0	0	0	0	0	0	0	0	0	0	0	0	0	0	0	0	0	0	0	0	0	0	0	0
ENSG00000043514	18	172.692307692308	81.4467455621302	52	42461	6.82497132723632	41886	0.612	347	236	236	0	0	0	0	0	1	0	0	0	0	0	0	0	0	0	0	0	0	0	0	0	0	0	0	0	0	0	0	0	0	0	0	0	0	0	0	0	0
ENSG00000043591	1	2862	0	1	2862	7.2652958364956	2862	0.784	2110	1372	1372	0	0	0	0	0	1	0	0	0	0	0	0	0	0	0	0	0	0	0	0	0	0	0	0	0	0	0	0	0	0	0	0	0	0	0	0	0	0
ENSG00000044459	6	360.024390243902	356.135633551457	41	368942	6.36942636268482	33575	0.666	885	615	615	0	0	0	0	0	0	0	0	0	0	0	0	0	0	0	0	0	0	0	0	0	0	0	0	0	0	0	0	0	1	0	0	0	0	0	0	0	0
ENSG00000047188	7	301.362068965517	274.969084423306	58	81603	7.91360266857312	81602	0.59	717	493	493	0	0	0	1	0	0	0	0	0	0	1	1	1	0	0	0	0	0	0	0	0	0	0	0	0	0	0	0	0	0	0	0	0	0	0	0	0	0
ENSG00000047365	9	233.095890410959	182.289360105085	73	296289	7.85332177532585	178512	0.774	758	509	509	0	0	0	1	0	1	0	0	0	0	0	0	0	0	0	0	0	0	0	0	0	0	0	0	0	0	0	0	0	0	0	0	0	0	0	0	0	0
ENSG00000047578	9	230.065573770492	172.632088148347	61	230237	7.4779932544296	24163	0.658	581	397	397	0	0	0	0	0	1	0	0	0	0	0	1	0	0	1	0	0	0	0	0	0	0	0	0	0	0	0	0	0	0	0	0	0	0	0	0	0	0
ENSG00000047621	9	193.487804878049	141.958358120167	41	50781	6.65042149741349	49094	0.528	209	129	129	0	0	0	0	0	0	0	0	0	0	0	0	0	0	0	0	0	0	0	0	0	0	0	0	0	0	0	0	0	0	0	0	0	0	0	0	0	0
ENSG00000047932	4	315.954545454545	295.743801652893	22	284318	7.68706505629976	42260	0.62	608	398	398	0	0	0	0	0	0	0	0	0	0	0	0	0	0	0	0	0	0	0	0	0	0	0	0	0	1	0	0	0	0	0	0	0	0	0	0	0	0
ENSG00000047936	3	175.446808510638	68.8583069262109	47	137556	7.94255502000658	137556	0.374	0	0	0	0	0	0	1	0	0	0	0	0	0	0	0	0	0	0	0	0	0	0	0	0	0	0	0	0	0	0	0	0	0	0	0	0	0	0	0	0	0
ENSG00000048342	17	176.20652173913	92.5526937618147	92	131692	6.87722760321364	12398	0.484	0	0	0	0	0	0	1	0	0	0	0	0	0	0	0	0	0	0	0	0	0	0	0	0	0	0	0	0	0	0	0	0	0	0	0	0	0	0	0	0	0
ENSG00000048392	10	293.586206896552	277.07966706302	29	34617	7.7042428577402	34617	0.73	271	194	194	0	0	0	0	1	1	0	1	0	0	0	1	1	0	0	0	0	0	0	0	0	0	0	0	0	1	0	0	0	0	0	0	0	0	0	0	0	0
ENSG00000048471	10	411.152173913043	530.923440453686	46	597553	7.44710698566759	66261	0.738	613	376	376	0	0	0	0	0	0	0	0	0	0	0	0	0	0	0	0	0	0	0	0	0	0	0	0	0	0	0	0	0	0	0	0	0	0	0	0	0	0
ENSG00000048544	1	301.428571428571	363.020408163265	7	11065	7.20155168625829	11065	0.522	0	0	0	0	0	0	0	0	0	0	0	0	0	1	0	0	0	0	0	0	0	0	0	0	0	0	0	0	0	0	0	0	0	0	0	0	0	0	0	0	0
ENSG00000048707	16	246.846153846154	193.505110274341	143	281976	8.7648418887065	281976	0.73	631	388	388	0	0	0	0	0	0	0	0	0	0	0	0	0	0	0	0	0	0	0	0	0	0	0	0	0	0	0	0	0	0	0	0	0	0	0	0	0	0
ENSG00000049618	11	632.2	738	45	432851	8.40951163345089	431222	0.81	0	0	0	0	0	0	2	0	0	0	0	0	0	0	0	0	0	0	0	0	0	0	0	0	0	0	0	0	1	0	0	0	0	0	0	0	0	0	0	0	0
ENSG00000049656	16	197.75	166.416666666667	60	27356	8.7171894475457	27356	0.782	924	559	559	0	0	0	1	0	0	0	0	0	0	1	0	0	0	0	0	0	0	0	0	0	0	0	0	0	0	0	0	0	0	0	0	0	0	0	0	0	0
ENSG00000050130	14	266.428571428571	230.585034013605	42	20968	7.3738545996519	20269	0.678	1067	737	737	0	0	0	1	0	1	0	1	0	0	0	0	0	0	0	0	0	0	0	0	0	0	0	0	0	0	0	0	0	0	0	0	0	0	0	0	0	0
ENSG00000050555	4	271.5	216.409090909091	44	85392	8.78489269590353	83978	0.686	651	432	432	0	0	0	0	0	0	0	0	0	0	0	0	0	0	0	0	0	0	0	0	0	0	0	0	0	0	0	0	0	0	0	0	0	0	0	0	0	0
ENSG00000050748	13	425.622222222222	490.145185185185	45	58957	7.70163728181301	58957	0.802	1239	817	817	0	0	0	0	0	1	0	0	0	0	0	0	0	0	0	0	0	0	0	0	0	0	0	0	0	0	0	0	0	0	0	0	0	0	0	0	0	0
ENSG00000051009	5	352.227272727273	248.764462809917	22	23377	8.26422580693687	23367	0.676	411	245	245	0	0	0	0	1	1	0	0	0	0	0	0	0	0	0	0	0	0	0	0	0	0	0	0	0	0	0	0	0	0	0	0	0	0	0	0	0	0
ENSG00000051382	14	239.541666666667	179.483796296296	72	180921	7.32132120266032	79090	0.73	919	645	645	0	0	0	0	0	1	0	0	0	0	0	0	0	0	0	0	0	0	0	0	0	0	0	0	0	0	0	0	0	0	0	0	0	0	0	0	0	0
ENSG00000052126	21	216.385542168675	196.038612280447	83	246687	7.46935326696438	176793	0.74	1260	780	780	0	0	0	1	1	1	0	0	0	0	0	0	0	0	0	0	0	0	0	0	0	0	0	0	0	0	0	0	0	0	0	0	0	0	0	0	0	0
ENSG00000052344	6	287.526315789474	181.82271468144	19	4328	8.00594199603161	4328	0.592	0	0	0	0	0	0	0	0	0	0	0	0	0	0	0	0	0	0	0	0	0	0	0	0	0	0	0	0	0	0	0	0	0	0	0	0	0	0	0	0	0
ENSG00000052723	10	393.538461538462	438.840236686391	26	11207	7.21284822823331	11207	0.566	387	247	247	0	0	0	1	0	0	0	0	0	0	1	0	0	0	0	0	0	1	0	0	0	0	0	0	0	0	0	0	0	0	0	0	0	0	0	0	0	0
ENSG00000052795	7	428.685714285714	498.204081632653	35	138912	8.10620071200939	138912	0.788	1123	645	645	0	0	0	1	0	0	0	0	0	0	0	0	0	0	0	0	0	0	0	0	0	0	0	0	0	0	0	0	0	0	0	0	0	0	0	0	0	0
ENSG00000052802	5	342.2	277.653333333333	15	15538	8.5092187141587	15538	0.698	609	431	431	0	0	0	0	0	0	0	0	0	0	0	0	0	0	0	0	0	0	0	0	0	0	0	0	0	0	0	0	0	0	0	0	0	0	0	0	0	0
ENSG00000053254	18	469.270833333333	586.515625	48	494279	8.6178647030874	456788	0.694	346	215	215	0	0	0	1	0	0	0	0	0	0	0	0	0	0	0	0	0	0	0	0	0	0	0	0	0	1	0	0	0	0	0	0	0	0	0	0	0	0
ENSG00000053371	5	201.157894736842	106.515235457064	19	8182	7.18917661342205	8182	0.776	1102	817	817	0	0	0	0	0	1	0	0	0	0	0	0	0	0	0	0	0	0	0	0	0	0	0	0	0	0	0	0	0	0	0	0	0	0	0	0	0	0
ENSG00000053770	9	303.892857142857	205.56887755102	28	21171	6.94041710567723	21171	0.636	598	424	424	0	0	0	0	1	1	0	0	0	0	0	0	0	0	0	0	0	0	0	0	0	0	0	0	0	1	0	0	0	1	0	0	0	0	0	0	0	0
ENSG00000054116	7	303.047619047619	234.829931972789	21	12926	7.80238392879465	12444	0.67	607	406	406	0	0	0	0	0	0	0	1	0	0	0	0	0	0	0	0	0	0	0	0	0	0	0	0	0	0	0	0	0	0	0	0	0	0	0	0	0	0
ENSG00000054267	13	254.474358974359	212.768902038133	78	196586	7.96452861607643	161325	0.598	1822	1203	1203	0	0	0	1	0	0	0	0	0	0	0	1	0	0	0	0	0	0	0	0	0	0	0	0	0	2	0	0	0	1	0	0	0	0	0	0	0	0
ENSG00000054282	14	181.482142857143	111.758928571429	56	244075	7.46137536571715	62034	0.604	0	0	0	0	0	0	0	0	0	0	0	1	0	0	0	0	0	0	0	0	0	0	0	0	0	0	0	0	0	0	0	0	0	0	0	0	0	0	0	0	0
ENSG00000054523	10	383.777777777778	475.515432098765	72	170799	8.39295251673519	97793	0.806	1291	933	933	0	0	0	0	0	1	0	0	0	0	0	0	1	0	0	0	0	0	0	0	0	0	0	0	0	0	0	0	0	0	0	0	0	0	0	0	0	0
ENSG00000054611	11	239.714285714286	176.536443148688	49	412819	7.64500297910114	412819	0.654	913	595	595	0	0	0	0	0	0	0	0	0	0	1	0	0	0	0	0	0	0	1	0	0	0	0	0	0	0	0	0	1	0	0	0	0	0	0	0	0	0
ENSG00000054965	4	656.5	815.285714285714	14	197703	7.98115547994258	197703	0.704	701	502	502	0	0	0	0	1	0	0	0	0	0	0	0	0	0	0	0	0	0	0	0	0	0	0	0	0	0	0	0	0	0	0	0	0	0	0	0	0	0
ENSG00000054967	7	451.548387096774	462.168574401665	31	21211	7.05931721001873	21209	0.672	1065	728	728	0	0	0	0	0	1	0	0	0	0	0	0	0	0	0	0	0	0	0	0	0	0	0	0	0	0	0	0	0	0	0	0	0	0	0	0	0	0
ENSG00000055044	10	143.619047619048	70.8843537414966	42	37951	7.92684337816646	37951	0.568	447	264	264	0	0	0	1	0	0	0	0	0	0	1	1	0	0	0	0	0	0	0	0	0	0	0	0	0	0	0	0	0	0	0	0	0	0	1	0	0	0
ENSG00000055147	17	231.771929824561	208.719606032625	57	48809	7.06499627013434	10788	0.644	486	312	312	0	0	0	0	0	0	0	0	0	0	0	0	0	0	0	0	0	0	0	0	0	0	0	0	0	0	0	0	0	0	0	0	0	0	0	0	0	0
ENSG00000055163	31	197.674796747967	145.665939586225	123	129518	7.83341268956706	127153	0.732	937	633	633	0	0	0	0	0	0	0	0	0	0	0	0	0	0	0	0	0	0	0	0	0	0	0	0	0	0	0	0	0	0	0	0	0	0	0	0	0	0
ENSG00000055211	2	229.9	160.64	10	25455	8.08604487381471	25455	0.648	935	641	641	0	0	0	0	0	0	0	0	0	0	0	0	0	0	0	0	0	0	0	0	0	0	0	0	0	0	0	0	0	0	0	0	0	0	0	0	0	0
ENSG00000055332	7	369.638888888889	462.115740740741	36	57856	7.98551868097605	15431	0.672	501	345	345	0	0	0	1	0	0	0	0	0	0	0	0	0	0	0	0	0	0	0	0	0	0	0	0	0	0	0	0	0	0	0	0	0	0	0	0	0	0
ENSG00000055950	14	281.75	190.90625	32	18058	7.39126944195039	6139	0.652	968	636	636	0	0	0	0	0	0	0	0	0	0	0	0	0	0	0	0	0	0	0	0	0	0	0	0	0	0	0	0	0	0	0	0	0	0	0	0	0	0
ENSG00000056050	3	174.384615384615	56.1656804733728	13	28489	6.46719562197937	28489	0.638	311	219	219	0	0	0	0	0	0	0	0	0	0	0	0	0	0	0	0	0	0	0	0	0	0	0	0	0	0	1	0	0	0	0	0	0	0	0	0	0	0
ENSG00000056097	7	327.219512195122	278.033313503867	41	90412	8.42120971985286	90412	0.68	1170	716	716	0	0	0	0	0	0	0	0	0	0	0	0	0	0	0	0	0	0	0	0	0	0	0	0	0	0	0	0	0	0	0	0	0	0	0	0	0	0
ENSG00000057019	10	351.276595744681	387.302851969217	47	105749	7.52114658426046	105749	0.724	779	542	542	0	0	0	1	0	0	0	0	0	0	0	0	0	0	0	0	0	0	0	0	0	0	0	0	0	0	0	0	0	0	0	0	0	0	0	0	0	0
ENSG00000057252	5	307.41935483871	316.139438085328	31	64891	8.20975151227871	60018	0.688	550	393	393	0	0	0	0	0	0	0	0	0	0	0	0	0	0	0	0	0	0	0	0	0	0	0	0	0	0	0	0	0	0	0	0	0	0	0	0	0	0
ENSG00000057657	7	562.1	551.56	20	23620	7.41782533503913	21189	0.6	249	153	153	0	0	0	0	0	0	0	0	1	0	0	0	0	0	0	0	0	0	0	0	0	0	1	0	0	0	0	0	0	0	0	0	0	0	0	0	0	0
ENSG00000057663	6	490.315789473684	538.637119113573	19	141316	7.32715145611333	141316	0.596	616	417	417	0	0	0	0	0	1	0	1	0	0	1	1	1	0	0	0	0	0	0	0	0	0	0	0	0	0	0	0	0	0	0	0	0	0	0	0	0	0
ENSG00000057704	4	929.333333333333	987.388888888889	12	83439	7.00491518568495	83439	0.678	761	535	535	0	0	0	0	0	0	0	0	0	0	0	0	0	0	0	0	0	0	0	0	0	0	0	0	0	0	0	0	0	0	0	0	0	0	0	0	0	0
ENSG00000057757	3	247.7	221.78	10	9828	7.71093550224524	9828	0.67	761	477	477	0	0	0	0	0	0	0	0	0	0	1	0	0	0	0	0	0	0	0	0	0	0	0	0	0	0	0	0	0	0	0	0	0	0	1	1	0	0
ENSG00000058056	5	253.136363636364	258.338842975207	44	136647	7.30753771227508	136647	0.582	1107	642	642	0	0	0	1	0	2	0	0	0	0	0	0	0	0	0	0	0	0	0	0	0	0	0	0	0	0	1	0	0	0	0	0	0	0	0	0	0	0
ENSG00000058063	10	203.813333333333	157.339733333333	75	128136	8.19514969255889	128136	0.744	1416	783	783	0	0	0	1	0	1	0	0	0	0	0	0	0	0	0	0	0	0	0	0	0	0	0	0	0	0	0	0	0	0	0	0	0	0	0	0	0	0
ENSG00000058085	4	245.8	178.986666666667	30	58663	8.04239599002587	55024	0.65	0	0	0	0	0	0	0	0	0	0	0	0	0	0	0	0	0	0	0	0	1	0	0	0	0	0	0	0	0	0	0	0	0	0	0	0	0	0	0	0	0
ENSG00000058600	18	206.77380952381	202.104591836735	84	37695	7.70108078670158	37695	0.686	774	564	564	0	0	0	1	0	1	0	0	0	0	0	0	0	0	0	0	0	0	0	0	0	0	0	0	0	0	0	0	0	0	0	0	0	0	0	0	0	0
ENSG00000058729	7	307.76	271.776	25	22394	6.64129890361761	22394	0.474	0	0	0	0	0	0	1	0	0	0	0	0	0	0	1	0	0	0	0	0	0	0	0	0	0	0	0	0	0	0	0	0	0	0	0	0	0	0	0	0	0
ENSG00000058866	12	241.408450704225	236.960523705614	71	256570	6.87300014270726	215037	0.66	1401	892	892	0	0	0	0	0	0	0	0	0	0	0	0	0	0	0	0	0	0	0	0	0	0	0	0	0	1	0	0	0	0	0	0	0	0	0	0	0	0
ENSG00000059145	19	303.611940298507	275.996435731789	67	51547	7.54181534844336	16447	0.766	954	609	609	0	0	0	0	0	1	0	0	0	0	0	0	0	0	0	0	0	0	0	0	0	0	0	0	0	0	0	0	0	0	0	0	0	0	0	0	0	0
ENSG00000059758	12	194.8	164.04	50	122300	7.99820911276463	122300	0.676	1339	928	928	0	0	0	1	0	0	0	0	0	0	0	0	0	0	0	0	0	0	0	0	0	0	0	0	0	0	0	0	0	0	0	0	0	0	0	0	0	0
ENSG00000060069	7	314.586206896552	256.780023781213	29	74710	7.48530599684009	74710	0.716	1304	964	964	0	0	0	0	0	1	0	0	1	0	1	0	0	0	1	0	0	1	0	0	0	0	0	0	0	1	0	0	0	0	0	0	0	0	0	0	0	0
ENSG00000060491	3	524.5	632.4	10	9166	8.65277423276273	9166	0.76	1322	836	836	0	0	0	0	0	0	0	0	0	0	0	0	0	0	0	0	0	0	0	0	0	0	0	0	0	0	0	0	0	0	0	0	0	0	0	0	0	0
ENSG00000060656	13	208.452054794521	144.718333646087	73	90298	7.96179848455802	89146	0.78	2562	1432	1432	0	0	0	1	0	0	0	0	0	0	0	1	0	0	0	0	0	0	0	0	0	0	0	0	0	0	0	0	0	0	0	0	0	0	0	0	0	0
ENSG00000060688	8	250.133333333333	160.377777777778	30	37246	7.13015620643203	36867	0.606	732	436	436	0	0	0	0	0	0	0	0	0	0	0	0	0	0	0	0	0	0	0	0	0	0	0	0	0	0	0	0	0	0	0	0	0	0	0	0	0	0
ENSG00000060762	5	155.470588235294	99.3148788927336	17	18080	7.46855855296087	18080	0.722	1933	1342	1342	0	0	0	1	0	1	0	0	0	0	0	0	0	0	0	0	0	0	0	0	0	0	0	0	0	0	1	0	0	0	0	0	0	0	0	0	0	0
ENSG00000060971	20	268.338461538462	199.135621301775	65	34114	8.04163564605057	14533	0.622	748	511	511	0	0	0	0	0	0	0	0	0	0	0	0	0	0	0	0	0	0	0	0	0	0	0	0	0	0	0	0	0	0	0	0	0	0	0	0	0	0
ENSG00000061794	5	207.090909090909	178.611570247934	22	45523	7.1765338647818	45523	0.568	448	303	303	0	0	0	1	0	1	0	0	0	0	1	0	0	0	0	0	0	1	0	0	0	0	0	0	0	1	0	0	0	0	0	0	0	0	0	0	0	0
ENSG00000061918	7	206.235294117647	121.404844290657	34	48600	7.64247811300866	47799	0.618	1291	918	918	0	0	0	2	0	0	0	0	0	0	0	0	0	0	0	0	0	0	0	0	0	0	0	0	0	0	0	0	0	0	0	0	0	0	0	0	0	0
ENSG00000061936	11	362.767857142857	331.335459183673	56	88657	8.27927178028126	14529	0.638	1420	920	920	0	0	0	0	0	0	0	0	0	0	0	0	0	0	0	0	0	0	0	0	0	0	0	0	0	0	0	0	0	0	0	0	0	0	0	0	0	0
ENSG00000061987	15	284.364583333333	249.723090277778	96	130767	8.26516367975698	122077	0.658	472	332	332	0	0	0	0	0	1	0	0	0	0	0	0	0	0	0	0	0	0	0	0	0	0	0	0	0	0	0	0	0	0	0	0	0	0	0	0	0	0
ENSG00000062194	11	328.975609756098	310.88994646044	41	90732	8.42289593047934	90732	0.644	1503	978	978	0	0	0	0	1	1	0	0	1	1	0	0	0	0	0	0	0	0	0	0	0	0	0	0	0	0	0	0	0	0	0	0	0	0	0	0	0	0
ENSG00000062650	6	373.151515151515	348.644628099174	33	86560	8.06820628427234	86560	0.726	1454	1021	1021	0	0	0	0	0	0	0	0	0	0	0	0	0	0	0	0	0	0	0	0	0	0	0	0	0	0	0	0	0	0	0	0	0	0	1	0	0	0
ENSG00000062725	6	332.25	366.8875	40	83061	7.68915946699343	83061	0.634	688	431	431	0	0	0	0	0	0	0	1	0	0	1	0	1	0	0	0	0	0	0	0	0	0	0	0	0	0	0	0	0	0	0	0	0	0	0	0	0	0
ENSG00000062822	13	132	58.8732394366197	71	33813	7.41281428523412	33809	0.702	752	536	536	0	0	0	1	0	1	0	0	0	0	0	0	0	0	0	0	0	0	0	0	0	0	0	0	0	0	1	0	0	0	0	0	0	0	0	0	0	0
ENSG00000063245	6	210.307692307692	119.840236686391	26	34633	8.76395897049152	20541	0.754	776	590	590	0	0	0	0	0	0	0	0	0	0	0	1	0	0	0	0	0	0	0	0	0	0	0	0	0	0	1	0	0	0	0	0	0	0	0	0	0	0
ENSG00000063322	6	666.529411764706	731.63321799308	17	9335	7.81149896726028	8674	0.614	832	532	532	0	0	0	0	0	1	0	0	0	0	1	1	1	0	0	0	0	0	0	0	0	0	0	0	0	1	0	0	0	0	0	0	0	0	0	0	0	0
ENSG00000064115	19	155.741935483871	82.5213319458897	62	41240	7.70775577993429	19074	0.656	468	332	332	0	0	0	0	0	0	0	0	1	0	0	0	0	0	0	0	0	0	0	0	0	0	0	0	0	1	1	0	0	0	0	0	0	0	0	0	0	0
ENSG00000064199	4	466.066666666667	520.373333333333	15	23721	5.06428611036337	20864	0.636	662	423	423	0	0	0	0	0	0	0	0	0	0	0	0	0	0	0	0	0	0	0	0	0	0	0	0	0	0	0	0	0	0	0	0	0	0	0	0	0	0
ENSG00000064313	9	188.76	111.8448	50	102089	7.288312629917	102089	0.542	317	201	201	0	0	0	0	0	0	0	0	0	0	1	0	0	0	1	0	0	0	0	0	0	0	0	0	0	1	0	0	0	0	0	0	0	0	0	0	0	0
ENSG00000064393	3	792.380952380952	1078.78458049887	21	231262	8.67655879248313	220203	0.832	1090	603	603	0	0	0	0	0	1	0	0	0	0	0	0	0	0	0	0	0	0	0	0	0	0	0	0	0	0	0	0	0	0	0	0	0	0	0	0	0	0
ENSG00000064545	15	177.75	131.016666666667	60	19345	7.12703824419513	8249	0.56	261	165	165	0	0	0	0	0	0	0	0	0	0	0	0	0	0	0	0	0	0	0	0	0	0	0	0	0	0	0	0	0	0	0	0	0	0	0	0	0	0
ENSG00000064651	7	362.288888888889	408.754567901235	45	105923	7.33944680076042	105923	0.774	1918	1343	1343	0	0	0	1	0	1	0	0	0	0	0	1	0	0	0	0	0	0	0	0	0	0	0	0	0	0	0	0	0	0	0	0	0	0	0	0	0	0
ENSG00000064687	17	154.212765957447	66.3096423721141	94	25470	8.28632353786112	25467	0.678	490	335	335	0	0	0	0	0	0	0	1	0	0	0	0	0	0	0	0	0	1	0	0	0	0	0	0	0	0	0	0	0	0	0	0	0	0	0	0	0	0
ENSG00000064726	5	284.285714285714	222.816326530612	21	50933	8.0263866642479	50933	0.678	849	511	511	0	0	0	1	1	1	0	0	0	0	0	0	0	0	0	0	0	0	0	0	0	0	0	0	0	0	0	0	0	0	0	0	0	0	0	0	0	0
ENSG00000064961	16	223.942307692308	155.537721893491	52	6312	8.10857355864828	4168	0.702	2081	1409	1409	0	0	0	0	0	1	0	0	0	0	0	0	0	0	0	0	0	0	0	0	0	0	0	0	0	0	0	0	0	0	0	0	0	0	0	0	0	0
ENSG00000064995	2	369.142857142857	272.204081632653	7	10312	7.35247502068651	10312	0.538	284	179	179	0	0	0	1	1	1	0	0	0	0	1	1	1	0	0	0	0	0	0	0	0	0	0	0	0	0	0	0	0	0	0	0	0	0	0	0	0	0
ENSG00000065135	1	356.222222222222	367.283950617284	9	45743	8.04858374577633	45743	0.604	551	357	357	0	0	0	0	0	0	0	0	0	0	0	0	0	0	0	0	0	0	0	0	0	0	0	0	0	0	0	0	0	0	0	0	0	0	0	0	0	0
ENSG00000065154	8	188.6	117.942857142857	35	21674	8.25276028990685	21674	0.694	1044	719	719	0	0	0	0	0	1	0	0	0	0	0	0	0	0	0	0	0	0	0	0	0	0	0	0	0	0	0	0	0	0	0	0	0	0	0	0	0	0
ENSG00000065243	8	264.25	216.277777777778	36	152034	8.13385508676255	122047	0.662	1064	714	714	0	0	0	1	0	0	0	0	0	0	0	0	0	0	0	0	0	0	0	0	0	0	0	0	0	0	0	0	0	0	0	0	0	0	0	0	0	0
ENSG00000065308	1	628	952.909090909091	11	79514	8.37900919321134	79514	0.75	524	326	326	0	0	0	0	0	1	0	0	0	0	0	0	0	0	0	0	0	0	0	0	0	0	0	0	0	0	0	0	0	0	0	0	0	1	1	0	0	0
ENSG00000065485	8	149.829787234043	82.4698958804889	47	158166	7.48168398223694	95043	0.66	866	626	626	0	0	0	1	0	1	0	0	1	0	0	0	0	0	0	0	0	0	0	0	0	0	0	0	0	0	0	0	0	0	0	0	0	0	0	0	0	0
ENSG00000065491	1	266.307692307692	261.905325443787	13	75199	7.07818510214291	75199	0.624	342	237	237	0	0	0	0	0	0	0	0	0	0	1	0	0	0	0	0	0	0	0	0	0	0	0	0	0	0	0	0	0	0	0	0	0	0	0	0	0	0
ENSG00000065518	6	300.714285714286	164.122448979592	14	6192	7.91729514101274	6192	0.578	532	326	326	0	0	0	0	0	0	0	0	0	0	0	0	0	0	0	0	0	0	0	0	0	0	0	0	0	1	0	0	0	0	0	0	0	0	0	0	0	0
ENSG00000065548	10	178.923076923077	98.7179487179487	39	23208	7.78853386473036	23208	0.62	1112	671	671	0	0	0	1	1	1	0	0	0	0	1	0	0	0	0	0	0	0	0	0	0	0	0	0	0	0	0	0	0	0	0	0	0	0	0	0	0	0
ENSG00000065559	15	321.266666666667	355.573333333333	45	123007	7.38804628727606	123000	0.7	920	620	620	0	0	0	0	0	0	0	0	0	0	0	0	0	0	0	0	0	0	0	0	0	0	0	0	0	0	0	0	0	0	0	0	0	0	0	0	0	0
ENSG00000065615	3	407.730769230769	553.328402366864	26	107782	7.12912361105239	107782	0.582	356	249	249	0	0	0	1	0	0	0	0	0	0	0	0	0	0	0	0	0	0	1	0	0	0	0	0	0	0	0	0	0	0	0	0	0	0	0	0	0	0
ENSG00000065833	3	239.857142857143	180.326530612245	21	220690	6.95435123543242	219374	0.718	586	348	348	0	0	0	0	0	1	0	0	0	0	0	0	0	0	0	0	0	0	0	0	0	0	0	0	0	0	0	0	0	0	0	0	0	0	0	0	0	0
ENSG00000065882	18	248.189189189189	182.63257852447	74	248089	8.4458053955249	246533	0.736	1658	1071	1071	0	0	0	2	0	1	0	0	1	0	0	0	0	0	0	0	0	0	0	0	0	0	0	0	0	0	0	0	0	0	0	0	0	0	0	0	0	0
ENSG00000065911	10	350.971428571429	334.127346938776	35	19004	7.97368379146717	19004	0.602	979	674	674	0	0	0	0	0	1	0	1	0	0	0	0	0	1	0	0	0	0	0	0	0	0	0	0	0	0	0	0	0	0	0	0	0	0	1	0	0	0
ENSG00000065970	3	416.388888888889	393.604938271605	18	22801	7.9726881383964	22801	0.768	652	409	409	0	0	0	0	0	0	0	0	0	0	0	0	0	0	0	0	0	0	0	0	0	0	0	0	0	0	0	0	0	0	0	0	0	0	0	0	0	0
ENSG00000066027	5	200.333333333333	148.027777777778	24	76322	8.59845794336097	76322	0.744	1727	1154	1154	0	0	0	0	1	1	0	1	0	0	0	0	0	0	0	0	0	0	0	0	0	0	0	0	0	0	0	0	0	0	0	0	0	0	0	0	0	0
ENSG00000066056	12	214.547169811321	139.580633677465	53	22116	8.78513704708143	22116	0.612	0	0	0	0	0	0	0	0	0	0	0	0	0	0	0	0	0	0	0	0	0	0	0	0	0	0	0	1	0	0	0	0	0	0	0	0	0	0	0	0	0
ENSG00000066084	5	199.736842105263	152.693905817175	76	243683	7.82801002442876	175298	0.63	543	375	375	0	0	0	0	0	0	0	0	0	0	0	0	0	0	0	0	0	0	0	0	0	0	0	0	0	0	0	0	0	0	0	0	0	0	0	0	0	0
ENSG00000066135	5	177.891891891892	99.4696859021183	37	55358	7.40851111128846	55358	0.604	693	433	433	0	0	0	0	0	0	0	0	0	0	0	0	0	0	0	0	0	0	0	0	0	0	1	0	0	0	0	0	0	0	0	0	0	0	1	1	0	0
ENSG00000066136	24	233.422535211268	183.375123983337	71	79956	7.77931574747864	66801	0.61	813	561	561	0	0	0	1	0	1	0	0	0	0	0	0	0	0	0	0	0	0	0	1	0	0	0	0	0	0	0	0	0	0	0	0	0	0	0	1	0	0
ENSG00000066294	8	804.347826086957	1116.72211720227	23	38422	7.2305276476022	38422	0.384	0	0	0	2	0	0	0	0	0	0	0	0	0	0	0	0	0	0	0	0	0	1	0	0	0	0	0	0	0	0	0	0	0	0	0	0	0	0	0	0	0
ENSG00000066322	15	174.872340425532	113.310095065641	47	4629	8.38326137746398	4255	0.772	309	226	226	0	0	0	1	0	1	0	0	0	0	0	0	0	0	0	0	0	0	0	0	0	0	0	0	0	1	0	0	0	0	0	0	0	0	0	0	0	0
ENSG00000066336	4	323.833333333333	216.277777777778	12	23717	8.62880520310082	23717	0.62	218	151	151	0	0	0	0	0	0	0	0	0	0	0	0	0	0	0	0	0	0	0	0	0	0	0	0	0	1	0	0	0	0	0	0	0	0	0	0	0	0
ENSG00000066427	47	276.057971014493	325.637051039697	69	48070	7.06075959903708	48070	0.646	549	315	315	0	0	0	1	0	0	0	0	0	0	0	0	0	0	0	0	0	0	0	0	0	0	0	0	0	0	0	0	1	0	0	0	0	0	0	0	0	0
ENSG00000066455	4	260.736842105263	141.401662049862	19	45733	7.68799114165856	45733	0.71	617	435	435	0	0	0	0	0	0	0	0	0	0	0	0	0	0	0	0	0	0	0	0	0	0	0	0	0	0	0	0	0	0	0	0	0	0	0	0	0	0
ENSG00000066557	1	192.266666666667	126.328888888889	15	60816	6.50784477985424	60816	0.608	259	174	174	0	0	0	0	0	0	0	0	0	1	1	1	0	0	0	0	0	0	0	0	0	0	0	0	0	0	0	0	0	0	0	0	0	0	0	0	0	0
ENSG00000066583	2	343	237.428571428571	7	19278	6.69258208101483	10597	0.754	1059	711	711	0	0	0	1	0	1	0	0	0	1	0	0	0	0	0	0	0	0	0	0	0	0	0	0	0	0	0	0	0	0	0	0	0	0	0	0	0	0
ENSG00000066651	12	128.5	69.4615384615385	52	52847	6.71870582610966	22241	0.566	399	263	263	0	0	0	0	0	0	0	0	0	0	1	0	0	0	0	0	0	0	0	0	0	0	0	0	0	0	0	0	0	0	0	0	0	0	0	0	0	0
ENSG00000066777	9	253.769230769231	212.279289940828	65	170166	8.16588609765622	146029	0.78	1145	779	779	0	0	0	1	0	1	0	0	0	0	0	0	0	0	0	0	0	0	0	0	0	0	0	0	0	0	0	0	0	0	0	0	0	0	0	0	0	0
ENSG00000066855	15	257.681818181818	202.888429752066	44	126528	6.57807812387173	60014	0.626	749	516	516	0	0	0	0	0	0	0	0	0	0	0	0	0	0	0	0	0	0	0	0	0	0	0	0	0	0	0	0	0	0	0	0	0	0	0	0	0	0
ENSG00000066926	10	228.116279069767	190.25202812331	43	38490	6.91648197723121	38490	0.66	549	421	421	0	0	0	0	0	0	0	0	0	0	0	0	0	0	0	0	0	0	1	0	0	0	0	0	0	0	0	0	0	0	0	0	0	0	0	0	0	0
ENSG00000067113	6	257.823529411765	146.42214532872	17	110197	7.81756883955661	110166	0.71	972	714	714	0	0	0	0	0	0	0	0	0	0	0	0	0	0	0	0	0	0	0	0	0	0	0	0	0	0	0	0	0	0	0	0	0	0	0	0	0	0
ENSG00000067167	6	196.51724137931	154.202140309156	29	34946	8.66447395133048	10497	0.72	1177	870	870	0	0	0	0	0	1	0	0	1	0	0	0	0	0	0	0	0	0	0	0	0	0	0	0	0	0	0	0	0	0	0	0	0	0	0	0	0	0
ENSG00000067248	4	165.864406779661	69.6282677391554	59	51478	7.71478535804663	51478	0.606	695	421	421	0	0	0	0	0	0	0	0	1	0	1	1	0	0	0	0	0	0	0	0	0	0	0	0	0	0	0	0	0	0	0	0	0	0	0	0	0	0
ENSG00000067365	18	159.070175438596	103.577100646353	57	24542	6.65965499061409	7126	0.63	308	222	222	0	0	0	0	0	0	0	0	0	0	0	0	0	0	0	0	0	0	0	0	0	0	0	0	0	0	0	0	0	0	0	0	0	0	0	0	0	0
ENSG00000067533	2	1180.42857142857	1673.02040816327	7	52697	6.88432959073135	52697	0.588	665	406	406	0	0	0	1	0	0	0	0	0	0	0	1	0	0	0	0	0	0	0	0	0	0	0	0	0	0	0	0	1	0	0	0	0	0	0	0	0	0
ENSG00000067596	7	258.648148148148	191.413580246914	54	60599	7.88645712533236	8428	0.56	330	197	197	0	0	0	1	1	1	0	0	0	0	0	0	0	0	0	0	0	0	0	0	0	0	0	0	0	1	0	0	0	0	0	0	0	0	0	0	0	0
ENSG00000067606	27	168.989010989011	93.9193334138389	91	134926	7.82365963371242	134926	0.81	1961	1296	1296	0	0	0	0	0	0	0	0	0	0	0	0	0	0	0	0	0	0	0	0	0	0	0	0	0	0	0	0	0	0	0	0	0	0	0	0	0	0
ENSG00000067704	5	166.027027027027	90.6369612856099	37	53937	8.23734677631642	53937	0.604	620	438	438	0	0	0	0	0	0	0	0	0	0	0	0	0	0	0	0	0	0	0	0	0	0	0	0	0	0	0	0	0	0	0	0	0	0	0	0	0	0
ENSG00000067900	6	281.613636363636	258.941115702479	44	164946	8.6792678138817	164946	0.71	1119	794	794	0	0	0	1	0	1	0	0	1	0	0	0	0	0	0	0	0	0	0	0	0	0	0	0	0	0	0	0	0	0	0	0	0	0	1	0	0	0
ENSG00000067955	9	374.730769230769	352.236686390533	26	71943	7.81288525380367	69696	0.772	1399	877	877	0	0	0	0	1	1	0	0	0	0	0	0	0	0	0	0	0	0	0	0	0	0	0	0	0	1	0	0	0	0	0	0	0	0	0	0	0	0
ENSG00000068079	8	184.791666666667	63.3229166666667	24	7732	7.29887816221435	7732	0.554	0	0	0	0	0	0	0	1	1	0	0	0	0	0	0	0	0	0	0	0	0	0	0	0	0	0	0	0	0	0	0	0	0	0	0	0	0	0	0	0	0
ENSG00000068097	11	189.966666666667	110.491111111111	60	35738	6.87891861954941	35738	0.604	417	276	276	0	0	0	1	0	0	0	0	0	0	0	0	0	0	0	0	0	0	0	0	0	0	0	0	0	0	0	0	0	0	0	0	0	0	0	0	0	0
ENSG00000068137	10	290.063829787234	192.807605251245	47	9117	7.72279393916764	9112	0.694	0	0	0	0	0	0	0	0	0	0	0	0	0	1	0	1	1	0	0	0	0	0	0	0	0	1	0	0	0	0	0	0	0	0	0	0	0	1	0	0	0
ENSG00000068383	7	161.485714285714	130.777142857143	35	245656	7.96235084334154	245656	0.794	0	0	0	0	0	0	1	0	0	0	0	0	0	0	0	0	0	0	0	0	0	0	0	0	0	0	0	0	0	0	0	0	0	0	0	0	0	0	0	0	0
ENSG00000068796	10	146.729166666667	86.0217013888889	48	231088	6.87987550750481	79515	0.738	1313	851	851	0	0	0	0	0	0	0	0	0	0	0	0	0	0	0	0	0	0	0	0	0	0	0	0	0	0	0	0	0	0	0	0	0	0	0	0	0	0
ENSG00000068878	10	179.598039215686	132.043829296424	102	106774	8.35796939601586	106774	0.77	714	414	414	0	0	0	0	0	1	0	0	0	0	0	0	0	0	0	0	0	0	0	0	0	0	0	0	0	0	0	0	0	0	0	0	0	0	0	0	0	0
ENSG00000068912	4	180.055555555556	132.302469135802	18	31776	8.18643780089824	7334	0.68	697	441	441	0	0	0	0	0	0	0	1	0	0	0	0	1	0	0	0	0	0	0	0	0	0	0	0	0	0	0	0	0	0	0	0	0	0	0	0	0	0
ENSG00000069248	5	175.027027027027	88.2030679327977	37	67059	7.74310700316079	66461	0.642	580	388	388	0	0	0	1	0	0	0	0	0	0	1	1	0	0	0	0	0	1	0	0	0	0	0	0	0	0	0	0	0	0	0	0	0	0	0	0	0	0
ENSG00000069345	4	354.095238095238	302.725623582766	21	18401	8.10264546430507	18401	0.652	1202	810	810	0	0	0	1	0	0	0	0	0	0	0	0	0	0	0	0	0	0	0	0	0	0	0	0	0	0	0	0	0	0	0	0	0	0	0	0	0	0
ENSG00000069431	6	258.042553191489	254.930737890448	47	144002	7.33757857432647	18434	0.536	1403	759	759	0	0	0	0	0	0	0	0	0	0	0	0	0	0	0	0	0	0	0	0	0	0	0	0	0	0	0	0	0	0	0	0	0	0	0	0	0	0
ENSG00000069869	12	282.506493506493	328.27120931017	77	166825	7.2743072238835	166825	0.734	1035	600	600	0	0	0	0	0	0	0	0	0	0	0	0	0	0	0	0	0	0	0	0	0	0	0	0	0	0	0	0	0	0	0	0	0	0	0	0	0	0
ENSG00000070010	11	285.8	334.933333333333	45	29306	7.44068702093552	29306	0.588	1503	885	885	1	0	0	0	1	0	0	0	0	0	1	0	0	0	0	0	0	0	0	0	0	0	0	0	0	0	0	0	0	0	0	0	0	0	0	0	0	0
ENSG00000070018	7	385.833333333333	378.365079365079	42	150988	8.09427111204338	79925	0.706	862	574	574	0	0	0	0	0	0	0	0	0	0	0	0	0	0	0	0	0	0	0	0	0	0	0	0	0	0	0	0	0	0	0	0	0	0	0	0	0	0
ENSG00000070047	6	254.933333333333	207.826666666667	30	35737	8.26088088204624	35558	0.698	1629	956	956	0	0	0	0	0	0	0	0	0	0	0	0	0	0	0	0	0	0	0	0	0	0	0	0	1	0	0	0	0	0	0	0	0	0	0	0	0	0
ENSG00000070061	4	181.725490196078	138.959630911188	51	66600	8.09489807167667	66600	0.652	1182	762	762	0	0	0	0	1	1	0	0	0	0	1	0	1	0	0	0	0	0	0	0	0	0	0	0	0	0	0	0	0	0	0	0	0	0	0	0	0	0
ENSG00000070190	4	376	402.1	20	53322	6.17099632771592	53322	0.542	0	0	0	0	0	0	0	0	1	0	0	0	0	0	0	0	0	0	0	0	0	0	0	0	0	0	0	1	1	0	0	0	0	0	0	0	0	0	0	0	0
ENSG00000070214	8	965.41935483871	1356.17689906348	31	194550	8.73653667171769	152725	0.774	1454	884	884	0	0	0	1	0	1	0	0	1	1	0	0	0	0	0	0	0	0	0	0	0	0	0	0	0	0	0	0	0	0	0	0	0	0	0	0	0	0
ENSG00000070367	10	297.222222222222	287.38683127572	54	65209	7.7373990600652	65209	0.544	598	424	424	0	0	0	0	1	1	0	0	0	0	0	0	0	0	0	0	0	0	0	0	0	0	0	0	0	1	0	0	0	1	0	0	0	0	0	0	0	0
ENSG00000070413	7	488	500.424242424242	33	86173	8.75500854824682	86173	0.73	1261	823	823	0	0	0	0	0	1	0	0	0	0	0	0	0	0	0	0	0	0	0	0	0	0	0	0	0	0	0	0	0	0	0	0	0	0	0	0	0	0
ENSG00000070423	12	213.02380952381	142.699546485261	42	15752	7.62269024405389	15752	0.77	1053	733	733	0	0	0	0	0	0	0	0	0	0	0	0	0	0	0	0	0	0	0	0	0	0	0	0	0	0	0	0	0	0	0	0	0	0	0	0	0	0
ENSG00000070444	9	507.217391304348	474.899810964083	23	17059	7.42178213054549	17059	0.68	2510	1586	1586	0	0	0	1	0	1	0	0	0	0	0	1	0	0	0	0	0	0	0	0	0	0	0	0	0	0	0	0	0	0	0	0	0	0	1	0	0	0
ENSG00000070476	4	641.578947368421	548.609418282549	19	38319	7.36229067624933	38319	0.832	1812	969	969	0	0	0	0	0	0	0	0	1	0	0	0	0	0	0	0	0	0	0	0	0	0	0	0	0	0	1	0	0	0	0	0	0	0	0	0	0	0
ENSG00000070501	18	137.016129032258	92.2471383975026	62	33355	6.42104376097263	18750	0.604	365	249	249	0	0	0	1	0	0	0	0	0	0	1	1	0	0	0	0	0	0	0	0	0	0	0	0	0	0	0	0	1	0	0	0	0	0	0	0	0	0
ENSG00000070540	11	171.75	92.2596153846154	52	36566	7.456020659283	24005	0.768	788	476	476	0	0	0	0	0	1	0	0	1	0	0	0	0	0	0	0	0	0	0	0	0	0	0	0	0	0	0	0	0	0	0	0	0	0	0	0	0	0
ENSG00000070669	17	217.78	116.5184	50	20425	7.63696728448828	20425	0.578	736	488	488	0	0	0	1	0	1	0	0	0	0	0	0	1	1	0	0	0	0	0	0	0	0	0	0	0	0	1	0	0	0	0	0	0	0	0	0	0	0
ENSG00000070718	17	284	253.28	50	18728	7.54420229846433	18237	0.696	1375	952	952	0	0	0	0	0	1	0	1	0	0	0	0	0	0	0	0	0	0	0	0	0	0	0	0	0	0	1	0	0	0	0	0	0	0	0	0	0	0
ENSG00000070759	7	295.032258064516	249.207075962539	31	147318	6.31066105990048	92287	0.622	548	387	387	0	0	0	0	0	0	0	0	1	0	0	0	0	0	0	0	0	0	0	0	0	0	0	0	0	0	0	0	0	0	0	0	0	0	1	0	0	0
ENSG00000070761	7	247.863636363636	139.5	22	15859	6.90538891614105	15859	0.626	928	600	600	0	0	0	0	0	0	0	0	0	0	1	1	1	0	0	0	0	0	0	0	0	0	0	0	0	0	1	0	0	0	0	0	0	0	0	0	0	0
ENSG00000070770	6	293.172413793103	321.205707491082	29	40014	8.26445065952934	40014	0.858	0	0	0	0	0	0	0	0	0	0	0	0	0	0	0	0	0	0	0	0	0	0	0	0	0	0	0	0	0	0	0	0	0	0	0	0	0	0	0	0	0
ENSG00000071051	6	410.5	369.625	16	149377	8.1374554627589	149377	0.848	1186	643	643	0	0	0	1	0	0	0	0	0	0	0	0	0	0	0	0	0	0	0	0	0	0	0	0	0	0	0	0	0	0	0	0	0	0	0	0	0	0
ENSG00000071073	9	386.918918918919	467.102994886779	37	112021	8.18868109963129	112021	0.854	1295	712	712	0	0	0	0	0	1	0	0	0	0	0	0	0	0	0	0	0	0	0	0	0	0	0	0	0	0	0	0	0	0	0	0	0	0	0	0	0	0
ENSG00000071189	13	315.653846153846	357.626232741617	78	149740	7.90912821180778	124282	0.7	768	514	514	0	0	0	0	0	0	0	0	0	0	0	0	0	0	0	0	0	0	1	0	0	0	0	0	0	0	1	0	0	0	0	0	0	0	0	0	0	0
ENSG00000071205	8	284.018181818182	302.466115702479	55	340718	7.59599363280554	126426	0.746	1070	672	672	0	0	0	0	0	1	0	0	0	0	0	0	0	0	0	0	0	0	0	0	0	0	0	0	0	0	0	0	0	0	0	0	0	0	0	0	0	0
ENSG00000071537	6	308.111111111111	338.475308641975	36	62313	8.7578137901737	62313	0.634	683	448	448	0	0	0	1	0	1	0	0	0	0	0	0	0	0	0	0	0	0	0	0	0	0	0	0	0	0	0	0	0	0	0	0	0	0	0	0	0	0
ENSG00000071564	18	224.885245901639	180.657887664606	61	43314	8.02924780258573	43312	0.806	0	0	0	0	0	0	0	0	0	0	0	0	0	1	0	0	0	0	0	0	0	0	0	0	0	0	0	0	0	0	0	0	0	0	0	0	0	0	0	0	0
ENSG00000071575	4	655.222222222222	619.456790123457	9	25846	8.55805250390859	25846	0.756	2394	1415	1415	0	0	0	1	0	0	0	0	0	0	0	0	0	0	0	0	0	0	0	0	0	0	0	0	0	0	0	0	0	0	0	0	0	0	1	0	0	0
ENSG00000071626	12	366.8	416.115555555556	45	28152	8.57275462435941	28152	0.798	1734	1108	1108	0	0	0	1	0	1	0	0	0	0	0	0	0	0	0	0	0	0	0	0	0	0	0	0	0	1	1	0	0	0	0	0	0	0	0	0	0	0
ENSG00000071794	9	191.88	129.2128	50	56428	6.92911576827872	55560	0.622	653	417	417	0	0	0	0	0	1	0	0	0	0	0	0	0	0	0	0	0	0	0	0	0	0	0	0	0	0	0	0	0	0	0	0	0	0	0	0	0	0
ENSG00000071994	14	404.717948717949	378.562787639711	39	9398	7.61328278435337	2946	0.7	639	474	474	0	0	0	0	0	1	0	0	0	0	0	0	0	0	0	0	0	0	0	0	0	0	0	0	0	1	0	0	0	0	0	0	0	0	0	0	0	0
ENSG00000072042	11	345.722222222222	314.512345679012	36	19014	8.04432618192781	19014	0.506	0	0	0	0	0	0	0	1	1	0	0	0	0	0	0	0	0	0	0	0	0	0	0	0	0	0	0	0	0	0	0	0	0	0	0	0	0	0	0	0	0
ENSG00000072121	11	266.826923076923	194.672707100592	104	89217	7.96380880560359	1062	0.556	0	0	0	0	0	0	0	0	0	0	1	0	1	0	1	0	0	0	0	0	0	0	0	0	0	0	0	1	1	0	0	1	0	0	0	0	0	0	0	0	0
ENSG00000072135	16	239.406779661017	202.606722206263	59	19403	8.4471183934246	19403	0.762	1187	871	871	0	0	0	0	0	0	0	0	0	0	0	0	0	0	0	0	0	0	0	0	0	0	0	0	0	0	0	0	0	0	0	0	0	0	0	0	0	0
ENSG00000072310	25	224.862068965517	134.782401902497	87	26613	8.7898158317518	25257	0.724	1014	737	737	0	0	0	0	0	1	0	0	0	0	0	0	0	1	0	0	0	0	0	0	0	0	0	0	0	0	0	0	0	0	0	0	0	0	0	0	0	0
ENSG00000072401	3	444.181818181818	460.661157024793	11	35779	6.99007394506746	35779	0.64	575	422	422	0	0	0	1	0	0	0	0	0	0	0	0	0	0	0	0	0	0	0	0	0	0	0	0	0	0	0	0	0	0	0	0	0	0	0	0	0	0
ENSG00000072518	18	283.549019607843	227.537870049981	51	72092	8.12691443559644	72092	0.656	1360	851	851	0	0	0	1	0	0	0	1	0	0	0	0	0	0	0	0	0	0	0	0	0	0	1	0	0	0	0	0	0	0	0	0	0	0	0	0	0	0
ENSG00000072756	11	249.454545454545	171.636363636364	33	23964	6.79789513994943	22108	0.716	907	625	625	0	0	0	0	0	1	0	0	0	0	0	1	0	0	0	0	0	0	0	0	0	0	0	0	0	0	0	0	0	0	0	0	0	0	0	0	0	0
ENSG00000072786	16	276.272727272727	220.81652892562	55	146314	8.56702599691466	146314	0.746	1509	1003	1003	0	0	0	1	0	1	0	0	0	0	0	0	0	0	0	0	0	0	0	0	0	0	0	0	0	0	0	0	0	0	0	0	0	0	0	0	0	0
ENSG00000073008	6	322.478260869565	274.313799621928	23	19753	8.0440693700421	19753	0.634	647	463	463	0	0	0	0	1	0	0	0	1	0	0	0	0	0	0	0	0	0	0	0	0	0	0	0	0	0	0	0	0	0	0	0	0	0	0	0	0	0
ENSG00000073578	19	247.55223880597	182.031632880374	67	38460	8.59451882668829	38460	0.736	1092	752	752	0	0	0	0	0	0	0	0	0	0	0	0	0	0	0	0	0	0	0	0	0	0	0	0	0	0	0	0	0	0	0	0	0	0	0	0	0	0
ENSG00000073614	12	304.098039215686	248.695117262591	51	109326	8.18641196928191	109326	0.598	822	470	470	0	0	0	1	0	0	0	0	0	0	0	0	0	0	0	0	0	0	0	0	0	0	0	0	0	0	0	0	0	0	0	0	0	0	0	0	0	0
ENSG00000073711	6	339.896551724138	337.215219976219	29	182219	6.29897195992275	182219	0.692	797	488	488	0	0	0	1	0	0	0	0	0	0	0	0	0	0	0	0	0	0	0	0	0	0	0	0	0	0	0	0	0	0	0	0	0	0	0	0	0	0
ENSG00000073756	5	381.148148148148	354.315500685871	27	8637	7.72461761362119	8637	0.58	771	470	470	1	0	0	0	0	0	0	0	0	0	0	0	0	0	0	0	0	0	0	0	0	0	0	0	0	0	0	0	0	0	0	0	0	0	1	0	0	0
ENSG00000073849	22	317.258620689655	265.176575505351	58	148068	8.27368904470096	148068	0.644	929	595	595	0	0	0	0	0	0	0	0	0	0	0	0	0	0	0	0	0	0	0	0	0	0	0	0	0	0	0	0	0	0	0	0	0	0	0	0	0	0
ENSG00000073861	2	411.25	340.3125	8	12876	5.68433112695281	12876	0.68	799	591	591	0	0	0	0	1	1	0	0	0	0	0	0	0	0	0	0	0	0	0	0	0	0	0	0	0	0	0	0	0	0	0	0	0	0	0	0	0	0
ENSG00000074054	17	207	171.808510638298	94	311812	8.23498712563718	311812	0.544	1426	856	856	0	0	0	1	0	0	0	0	0	0	0	0	0	0	0	0	0	0	0	0	0	0	0	0	0	1	0	0	0	0	0	0	0	0	0	0	0	0
ENSG00000074071	3	390.571428571429	204.367346938775	7	1266	7.369076258222	1266	0.74	3643	2379	2379	0	0	0	0	0	0	0	0	0	1	0	0	0	0	0	0	0	0	0	0	0	0	0	0	0	0	1	0	0	0	0	0	0	0	0	0	0	0
ENSG00000074201	12	228.171428571429	166.398367346939	35	122870	7.58245795015456	23276	0.56	536	339	339	0	0	0	0	1	1	0	0	0	0	0	0	0	0	0	0	0	0	0	0	0	0	0	0	0	1	0	0	0	0	0	0	0	0	0	0	0	0
ENSG00000074219	10	152.342105263158	117.293628808864	38	21863	7.82609596580249	21863	0.642	349	243	243	0	0	0	0	0	1	0	0	0	0	0	0	0	0	0	0	0	0	0	0	0	0	0	0	0	0	0	0	0	0	0	0	0	0	0	0	0	0
ENSG00000074356	7	328.025641025641	339.32412886259	39	35086	7.58869055604539	34105	0.714	640	479	479	0	0	0	1	1	1	0	0	0	0	0	0	0	0	0	0	0	0	0	0	0	0	0	0	0	0	0	0	0	0	0	0	0	0	0	0	0	0
ENSG00000074370	16	235.648648648649	178.072315558802	74	40568	8.53053038382603	40568	0.802	1036	664	664	0	0	0	1	0	1	0	0	0	0	0	0	0	0	0	0	0	0	0	0	0	0	0	0	0	1	0	0	0	0	0	0	0	0	0	0	0	0
ENSG00000074603	18	281.169491525424	221.773053720195	59	75242	7.74859126811596	71084	0.618	483	343	343	0	0	0	1	0	0	0	0	0	0	0	0	0	0	1	0	0	0	0	0	0	0	0	0	0	0	0	0	0	0	0	0	0	0	0	0	0	0
ENSG00000074660	9	350.725	335.8375	40	11890	8.10466392733704	11890	0.652	0	0	0	0	0	0	0	0	0	0	0	0	0	0	0	0	0	0	0	0	0	0	0	0	0	0	0	0	0	0	0	0	0	0	0	0	0	0	0	0	0
ENSG00000074696	11	259.945945945946	189.975164353543	37	47932	7.7656675007964	46256	0.636	855	607	607	0	0	0	0	0	0	0	0	0	0	0	0	0	0	0	0	0	0	0	0	0	0	1	0	0	0	0	0	0	0	0	0	0	0	0	0	0	0
ENSG00000074755	11	220.546218487395	133.681943365582	119	138576	8.73035718403833	138576	0.662	1575	855	855	0	0	0	0	0	0	0	0	0	1	1	1	1	0	0	0	0	0	0	0	0	0	0	0	0	0	0	0	0	0	0	0	0	0	0	0	0	0
ENSG00000074842	4	167.615384615385	109.278106508876	13	28997	8.18620686405531	12826	0.728	601	442	442	0	0	0	0	0	1	0	0	0	0	0	0	0	0	0	0	0	0	0	0	0	0	0	0	0	0	0	0	0	0	0	0	0	0	1	0	0	0
ENSG00000074935	11	248.545454545455	213.801652892562	44	16753	6.78268860607695	716	0.576	504	319	319	0	0	0	1	0	0	0	0	0	0	0	0	0	0	0	0	0	0	0	0	0	0	1	0	0	0	0	0	0	0	0	0	0	0	0	0	0	0
ENSG00000075151	18	187.068965517241	119.854934601665	87	370415	8.36824953340105	226879	0.658	721	485	485	0	0	0	0	0	0	0	0	0	0	0	0	0	0	0	0	0	0	0	0	0	0	0	0	0	0	0	0	0	0	0	0	0	0	0	0	0	0
ENSG00000075234	7	154.612903225806	95.15296566077	31	26048	7.53841624426341	7325	0.702	521	350	350	0	0	0	0	0	0	0	0	0	0	0	0	0	0	0	0	0	0	0	0	0	0	0	0	0	0	0	0	0	0	0	0	0	0	0	0	0	0
ENSG00000075239	12	202.186046511628	141.308815575987	43	26261	7.91192707884604	26261	0.644	727	462	462	0	0	0	0	0	0	0	0	0	0	0	0	0	0	0	0	0	0	0	0	0	0	0	0	0	0	0	0	0	0	0	0	0	0	0	0	0	0
ENSG00000075303	8	219.694444444444	184.896604938272	36	42790	6.56826889996723	22101	0.696	1393	802	802	0	0	0	1	0	0	0	0	1	0	0	0	0	0	0	0	0	1	0	0	0	0	0	0	0	0	0	0	0	0	0	0	0	0	0	0	0	0
ENSG00000075336	6	328.3	276.72	20	10452	6.54129166439829	10452	0.538	1161	672	672	0	0	0	0	0	0	0	0	0	0	0	0	0	0	0	0	0	0	0	0	0	0	0	0	0	0	0	0	0	0	0	0	0	0	0	0	0	0
ENSG00000075413	26	253.207317073171	213.956870910173	82	118440	8.58625710857222	117861	0.704	1491	992	992	0	0	0	0	0	1	0	0	0	0	0	0	0	0	0	0	0	0	0	0	0	0	0	0	0	0	0	0	0	0	0	0	0	0	0	0	0	0
ENSG00000075420	13	294.246153846154	286.101301775148	65	362038	8.74096670665594	94755	0.612	1231	913	913	0	0	0	0	0	1	0	0	0	0	0	0	0	0	0	0	0	0	0	0	0	0	0	0	0	0	0	0	0	0	0	0	0	0	0	0	0	0
ENSG00000075539	21	234.179012345679	171.300563938424	162	282962	8.31197926422269	145905	0.582	1008	651	651	0	0	0	1	0	1	0	0	0	0	0	0	0	0	0	0	0	0	0	0	0	0	0	0	0	1	0	0	0	0	0	0	0	0	0	0	0	0
ENSG00000075568	10	267.138461538462	265.627455621302	65	239590	8.22954903013824	181577	0.722	1211	843	843	0	0	0	0	0	0	0	0	0	0	0	0	0	0	0	0	0	0	0	0	0	0	0	0	0	1	0	0	0	0	0	0	0	0	0	0	0	0
ENSG00000075618	6	443.684210526316	380.094182825485	19	13848	8.02395439343834	13841	0.736	2220	1592	1592	1	0	0	0	0	1	0	0	0	0	0	1	0	0	0	0	0	0	0	0	0	0	0	0	0	0	0	0	0	0	0	0	0	0	0	0	0	0
ENSG00000075826	16	250.366666666667	202.497777777778	90	43230	7.75407911829499	24244	0.59	592	364	364	0	0	0	1	0	0	0	0	0	0	0	0	0	0	0	0	0	0	0	0	0	0	0	0	0	0	0	0	0	0	0	0	0	0	0	0	0	0
ENSG00000075975	3	311.307692307692	240.473372781065	13	26700	7.35806991338306	26700	0.668	660	441	441	0	0	0	0	0	0	0	0	0	0	0	0	0	0	0	0	0	0	0	0	0	0	0	0	0	0	0	0	0	0	0	0	0	0	0	0	0	0
ENSG00000076003	3	201	121.36	25	36801	7.19817027272298	36801	0.628	866	583	583	0	0	0	0	1	1	0	0	0	0	0	0	0	0	0	0	0	0	0	0	0	0	0	0	0	0	0	0	0	0	0	0	0	0	0	0	0	0
ENSG00000076043	19	218.777777777778	137.97037037037	45	10894	7.83685060851871	10894	0.54	585	401	401	0	0	0	1	0	0	0	0	0	0	0	0	0	0	1	0	0	0	0	0	0	0	1	0	0	0	0	0	0	0	0	0	0	0	0	0	0	0
ENSG00000076067	8	165.46511627907	120.431584640346	43	69033	8.3164330189686	69033	0.484	0	0	0	0	0	0	1	0	0	0	0	0	0	0	1	0	0	0	0	0	0	0	0	0	0	0	0	0	0	0	0	0	0	0	0	0	0	0	0	0	0
ENSG00000076201	7	214.258064516129	176.312174817898	62	32431	8.60779893759035	32425	0.658	1097	730	730	0	0	0	0	0	1	0	1	1	0	1	0	1	0	0	0	0	0	0	0	0	0	0	0	0	0	1	0	0	0	0	0	0	0	0	0	0	0
ENSG00000076242	22	131.849315068493	73.4250328391818	73	72558	7.49199776409805	57587	0.56	1128	680	680	0	0	0	0	0	0	0	0	0	0	1	1	0	0	0	0	0	0	1	0	0	0	0	0	0	0	1	0	1	0	0	0	0	0	0	0	0	0
ENSG00000076604	16	217.980392156863	126.758938869665	51	6973	7.79942172138135	6973	0.726	1032	725	725	0	0	0	0	1	2	0	0	0	0	0	1	0	0	0	0	0	0	0	0	0	0	0	0	0	0	0	0	0	0	0	0	0	0	0	0	0	0
ENSG00000076641	4	819.933333333333	1103.60888888889	15	144259	8.78495593704265	144259	0.696	628	423	423	0	0	0	0	0	0	0	0	0	0	0	0	0	0	0	0	0	0	0	0	0	0	0	0	0	0	0	0	0	0	0	0	0	0	0	0	0	0
ENSG00000076662	10	290.405405405405	171.436084733382	37	6048	7.32091919503025	6048	0.554	0	0	0	0	0	0	0	0	0	0	0	0	0	0	0	0	0	0	0	0	0	0	0	0	0	0	0	0	0	0	0	0	0	0	0	0	0	0	0	0	0
ENSG00000076685	15	207.953125	212.13671875	64	107117	7.53640354360663	107117	0.724	990	619	619	0	0	0	1	0	1	0	0	0	0	0	0	0	0	0	0	0	0	0	0	0	0	0	0	0	1	0	0	0	0	0	0	0	0	0	0	0	0
ENSG00000076924	5	235.314285714286	156.063673469388	35	10041	8.19741952422665	10041	0.586	502	297	297	0	0	0	0	0	0	0	0	0	0	1	0	0	0	0	0	0	0	0	0	0	0	0	0	0	0	0	0	0	0	0	0	0	0	0	0	0	0
ENSG00000076984	9	330.55	335.235	40	10636	7.79783922463942	10636	0.698	1096	633	633	0	0	0	0	0	1	0	0	0	0	0	1	1	0	0	0	0	0	0	0	0	0	0	0	0	0	0	0	1	0	0	0	0	0	0	0	0	0
ENSG00000077044	13	243.728395061728	223.344307270233	81	117598	8.74663229446147	117594	0.756	0	0	0	0	0	0	0	0	1	0	0	0	0	0	0	0	0	0	0	0	0	0	0	0	0	0	0	0	1	0	0	0	0	0	0	0	0	0	0	0	0
ENSG00000077232	8	442.322580645161	577.270551508845	62	78193	8.62267972776151	78193	0.73	509	372	372	0	0	0	0	0	0	0	1	0	0	0	0	0	0	0	0	0	0	0	0	0	0	0	0	0	0	0	0	0	0	0	0	0	0	0	0	0	0
ENSG00000077235	13	255.92	192.496	75	90359	8.50304638109945	89301	0.686	581	397	397	0	0	0	0	0	1	0	0	0	0	0	1	0	0	1	0	0	0	0	0	0	0	0	0	0	0	0	0	0	0	0	0	0	0	0	0	0	0
ENSG00000077254	18	205.867647058824	167.797577854671	68	63866	8.15653729618195	63866	0.63	807	558	558	0	0	0	1	0	1	0	0	0	0	0	0	0	0	0	0	0	0	0	0	0	0	0	0	0	0	0	0	0	0	0	0	0	0	0	0	0	0
ENSG00000077380	28	175.321428571429	110.505102040816	84	61012	8.34056700592901	38673	0.454	789	470	470	0	0	0	1	0	0	0	0	0	0	0	0	0	0	0	0	0	0	0	0	0	0	0	0	0	0	0	0	0	0	0	0	0	0	0	0	0	0
ENSG00000077420	3	246.052631578947	187.96675900277	19	129601	7.47381608005571	129601	0.568	931	594	594	0	0	0	0	0	2	0	0	0	0	0	0	0	0	0	0	0	0	0	0	0	0	0	0	0	1	0	0	0	0	0	0	0	1	1	0	0	0
ENSG00000077585	5	247.823529411765	161.065743944637	17	79334	6.9934271138129	66375	0.812	1140	668	668	0	0	0	0	0	1	0	0	0	0	0	0	0	0	0	0	0	0	0	0	0	0	0	0	0	1	0	0	0	0	0	0	0	0	0	0	0	0
ENSG00000077684	12	424.514285714286	488.824489795918	35	65601	8.06544359006062	65601	0.586	380	230	230	0	0	0	0	0	0	0	0	0	0	0	0	0	0	0	0	0	0	0	0	0	0	0	0	0	0	0	0	0	0	0	0	0	0	0	0	0	0
ENSG00000077809	21	220.555555555556	200.911111111111	90	103033	7.57619319614109	33447	0.656	1488	997	997	0	0	0	2	0	0	0	0	0	0	0	0	0	0	0	0	0	0	0	0	0	0	0	0	0	1	0	0	0	0	0	0	0	0	0	0	0	0
ENSG00000077943	3	220.944444444444	221.287037037037	36	206177	8.76735218330176	206177	0.6	678	511	511	0	0	0	1	0	0	0	0	0	0	0	0	0	0	0	0	0	0	0	0	0	0	0	0	0	0	0	0	0	0	0	0	0	0	0	0	0	0
ENSG00000077984	2	244.4	79.52	5	10699	7.27598420782395	10697	0.578	0	0	0	0	0	0	0	0	0	0	0	0	0	0	0	0	0	0	0	0	0	0	0	0	0	0	0	0	0	0	0	0	0	0	0	0	0	0	0	0	0
ENSG00000078018	16	390.410714285714	400.983418367347	56	310061	7.99323544018932	306461	0.736	385	303	303	0	0	0	0	0	0	0	0	0	0	0	0	0	0	0	0	0	0	0	0	0	0	0	0	0	0	0	0	0	0	0	0	0	0	0	0	0	0
ENSG00000078114	14	282	300.179104477612	67	394215	8.63583863344029	390282	0.76	1680	1174	1174	0	0	0	0	0	0	0	0	0	0	0	0	0	0	0	0	0	0	0	0	0	0	0	0	0	0	0	0	0	0	0	0	0	0	0	0	0	0
ENSG00000078124	16	351.065573770492	421.163128191346	61	165931	7.86044431005325	158901	0.736	328	236	236	0	0	0	0	0	0	0	0	0	0	0	0	0	0	0	0	0	0	0	0	0	0	0	0	0	0	0	0	0	0	0	0	0	0	0	0	0	0
ENSG00000078140	8	454.923076923077	502.254437869822	26	84749	8.16215277967674	84749	0.718	855	549	549	0	0	0	1	0	0	0	0	0	0	0	0	0	0	0	0	0	0	0	0	0	0	0	0	0	0	0	0	0	0	0	0	0	0	0	0	0	0
ENSG00000078142	17	308.076923076923	330.721893491124	65	132624	7.63268837189851	132624	0.49	0	0	0	0	0	0	1	0	1	0	0	0	0	0	0	0	0	0	0	0	0	0	0	0	0	0	0	0	0	0	0	0	0	0	0	0	0	0	0	0	0
ENSG00000078246	8	179.972972972973	135.739956172389	37	63918	7.44811397535477	10712	0.752	661	443	443	0	0	0	0	0	1	0	0	0	0	0	0	0	0	0	0	0	0	0	0	0	0	0	0	0	0	0	0	0	0	0	0	0	0	0	0	0	0
ENSG00000078304	33	319.440860215054	325.43716036536	93	166192	8.75420732100311	166192	0.804	1413	820	820	0	0	0	0	0	0	0	0	0	0	0	0	0	0	0	0	0	0	0	0	0	0	0	0	0	0	0	0	0	0	0	0	0	0	0	0	0	0
ENSG00000078401	1	406.6	330.56	5	6832	7.65273837301814	6832	0.574	0	0	0	1	0	0	0	0	0	0	0	0	0	0	0	0	0	0	0	0	0	0	0	0	0	0	0	0	0	0	0	0	0	0	0	0	0	0	0	0	0
ENSG00000078403	16	236.431034482759	207.412604042806	58	209466	7.87639509938856	23018	0.77	1560	878	878	0	0	0	0	1	1	0	0	0	0	0	0	0	0	0	0	0	0	0	0	0	0	0	0	0	0	0	0	0	0	0	0	0	0	0	0	0	0
ENSG00000078674	23	206.19387755102	110.113077884215	98	105130	8.72952799713085	105129	0.646	1240	818	818	0	0	0	0	0	1	0	0	0	0	0	0	0	0	0	0	0	0	0	0	0	0	0	0	0	0	1	0	0	0	0	0	0	0	0	0	0	0
ENSG00000078699	11	571.5	685.605263157895	38	159962	7.8129926038005	128472	0.776	812	514	514	0	0	0	0	0	1	0	0	0	0	0	0	0	0	0	0	0	0	0	0	0	0	0	0	0	0	0	0	1	0	0	0	0	0	0	0	0	0
ENSG00000078747	7	185.490566037736	147.510857956568	53	148158	8.17592794770662	148158	0.58	985	623	623	0	0	0	0	0	1	0	0	0	0	0	0	0	0	0	0	0	0	0	0	0	0	0	0	0	0	0	0	0	0	0	0	0	0	0	0	0	0
ENSG00000078804	4	481.4	580.12	10	9150	8.08021782927774	9150	0.726	753	496	496	0	0	0	0	0	0	0	0	0	0	0	0	0	0	0	0	0	0	0	0	0	0	0	0	0	0	0	0	0	0	0	0	0	0	0	0	0	0
ENSG00000078902	14	514.714285714286	529.795918367347	35	35284	8.0859913405195	34002	0.754	1108	804	804	0	0	0	0	0	0	0	0	0	0	0	0	0	0	0	0	0	0	0	0	0	0	0	0	0	0	0	0	0	0	0	0	0	0	0	0	0	0
ENSG00000078967	12	278.857142857143	293.779591836735	35	29699	6.95772997638458	26470	0.692	594	380	380	0	0	0	0	0	0	0	0	1	1	0	0	1	0	0	0	0	0	0	0	0	0	0	0	0	0	1	0	0	0	0	0	0	0	0	0	0	0
ENSG00000079134	18	200.973333333333	180.198755555556	75	53531	7.25082368218155	13770	0.624	672	436	436	0	0	0	0	0	0	0	1	0	0	1	1	0	0	0	0	0	1	1	0	0	0	0	0	0	0	0	0	0	0	0	0	0	0	0	0	0	0
ENSG00000079150	8	296.48	194.7296	25	14937	6.44846870895582	12902	0.552	245	167	167	0	0	0	0	1	1	0	0	0	0	1	0	0	0	0	0	0	0	0	0	0	0	0	0	0	0	0	0	0	0	0	0	0	0	0	0	0	0
ENSG00000079257	2	208.125	109.65625	8	26872	6.87355584909481	6280	0.578	0	0	0	0	0	0	0	0	1	0	0	0	0	0	0	0	0	0	0	0	0	0	0	0	0	0	0	0	0	0	0	0	0	0	0	0	0	0	0	0	0
ENSG00000079313	7	227.162162162162	177.659605551497	37	33205	7.93149634238085	33205	0.78	718	427	427	0	0	0	1	0	1	0	0	1	0	0	0	0	0	0	0	0	0	0	0	0	0	0	0	0	0	0	0	0	0	0	0	0	0	0	0	0	0
ENSG00000079739	5	281.318181818182	178.404958677686	22	66970	8.08531648855229	66970	0.606	976	688	688	0	0	0	0	0	0	0	0	1	0	0	0	0	0	0	0	0	0	0	0	0	0	0	0	0	0	0	0	0	0	0	0	0	0	0	0	0	0
ENSG00000079931	4	357.238095238095	325.886621315193	21	105491	8.0268419860142	105491	0.748	808	561	561	0	0	0	0	0	0	0	0	0	0	0	0	0	0	0	0	0	0	0	0	0	0	0	0	0	0	0	0	0	0	0	0	0	0	0	0	0	0
ENSG00000079950	4	785.045454545455	1290.81404958678	22	67332	8.51272553579601	51485	0.566	551	406	406	0	0	0	1	0	1	0	0	0	0	0	0	0	0	0	0	0	0	0	0	0	0	0	0	0	2	0	0	0	0	0	0	0	0	0	0	0	0
ENSG00000080189	14	218.395833333333	188.776909722222	48	14877	8.07182735266399	14877	0.692	426	310	310	0	0	0	1	1	1	0	1	0	0	0	0	0	0	0	0	0	0	0	0	0	0	0	0	0	0	1	0	1	0	0	0	0	0	0	0	0	0
ENSG00000080298	11	379.970588235294	433.709342560554	34	307708	7.14019524855348	195688	0.642	930	618	618	0	0	0	1	0	0	0	1	0	0	0	0	0	0	0	0	0	0	0	0	0	0	0	0	0	0	0	0	0	0	0	0	0	0	0	0	0	0
ENSG00000080345	14	325.844155844156	331.017709563164	77	98131	8.05514914318995	65506	0.57	1015	639	639	0	0	0	0	1	1	0	1	1	0	0	0	0	0	0	0	0	0	0	0	0	0	0	0	0	0	0	0	0	0	0	0	0	0	0	0	0	0
ENSG00000080371	4	486.0625	612.8671875	16	36046	8.33854479191546	36046	0.648	863	560	560	0	0	0	0	0	0	0	1	0	0	1	0	0	0	1	0	0	0	0	0	0	0	0	0	0	0	1	0	0	0	0	0	0	0	0	0	0	0
ENSG00000080503	17	189.014492753623	121.267800882168	69	178283	8.73915811864408	178283	0.606	3274	2125	2125	0	0	0	0	0	0	0	0	0	0	0	0	0	0	0	0	0	0	0	0	0	0	0	0	0	0	0	0	0	0	0	0	0	1	1	0	0	0
ENSG00000080573	2	100.028571428571	61.3812244897959	70	50911	8.20629557544822	50911	0.7	481	324	324	0	0	0	0	0	0	0	0	0	0	0	0	0	0	0	0	0	0	0	0	0	0	0	0	0	0	0	0	0	0	0	0	0	0	0	0	0	0
ENSG00000080608	4	137.5	66.8076923076923	26	123773	7.36141719452557	40078	0.546	343	213	213	0	0	0	0	0	0	0	0	0	0	1	1	1	0	0	0	0	0	0	0	0	0	0	0	0	0	0	0	0	0	0	0	0	0	0	0	0	0
ENSG00000080802	12	412.526315789474	404.806094182825	38	148329	7.16150673631611	148329	0.622	742	434	434	0	0	0	0	0	0	0	0	0	0	0	0	0	0	0	0	0	0	0	0	0	0	0	0	0	0	1	0	1	0	0	0	0	0	0	0	0	0
ENSG00000080815	27	259.346666666667	228.467555555556	75	87274	8.19103083771513	37227	0.63	849	570	570	0	0	0	1	0	0	0	0	1	0	0	0	0	0	0	0	0	0	0	0	0	0	0	0	0	0	0	0	0	0	0	0	0	0	0	0	0	0
ENSG00000080819	5	299.736842105263	247.534626038781	19	72592	6.81576678696968	14282	0.632	787	567	567	0	0	0	0	0	0	0	0	0	0	0	0	0	0	0	0	0	1	0	0	0	0	0	0	0	0	0	0	0	0	0	0	0	0	0	0	0	0
ENSG00000080822	32	267.383561643836	212.601238506286	73	25155	8.19549716142156	7593	0.572	302	229	229	0	0	0	0	0	0	0	0	0	0	0	0	0	0	0	0	0	0	1	0	0	0	0	0	0	0	0	0	0	0	0	0	0	0	0	0	0	0
ENSG00000081019	3	631.75	671.75	16	50645	7.41650092024153	50645	0.596	927	623	623	0	0	0	0	1	1	0	0	0	0	0	0	0	0	0	0	0	0	0	0	0	0	0	0	0	0	0	0	0	0	0	0	0	0	0	0	0	0
ENSG00000081026	6	393.121212121212	379.652892561983	33	295175	7.50992497736628	291686	0.724	1490	928	928	0	0	0	1	0	0	0	0	0	0	0	0	0	0	1	0	0	0	0	0	0	0	0	0	0	0	0	0	0	0	0	0	0	0	0	0	0	0
ENSG00000081041	3	262.555555555556	166.395061728395	9	2259	7.80953188561561	2259	0.646	623	431	431	0	0	0	0	0	0	0	0	0	0	1	1	0	0	0	0	0	0	0	0	0	0	0	0	0	0	0	0	0	0	0	0	0	2	1	1	0	0
ENSG00000081052	2	207.326530612245	196.681382757185	49	161403	7.55249790652523	161403	0.744	1054	750	750	0	0	0	1	0	1	0	0	0	0	0	0	0	0	0	0	0	0	0	0	0	0	0	0	0	0	0	0	0	0	0	0	0	0	0	0	0	0
ENSG00000081154	8	379.666666666667	390.5	24	20343	8.75291102060853	20343	0.588	727	475	475	0	0	0	0	0	2	0	0	0	0	1	1	0	0	0	0	0	0	0	0	0	0	0	0	0	0	0	0	0	0	0	0	0	0	0	0	0	0
ENSG00000081277	5	303.583333333333	261.756944444444	24	49542	6.59837809242369	49542	0.654	1196	812	812	0	0	0	0	0	0	0	0	0	0	0	0	0	0	0	0	0	0	0	0	0	0	0	0	0	0	0	0	0	0	0	0	0	0	0	0	0	0
ENSG00000081665	12	514.666666666667	496.172839506173	27	35913	6.82652046113892	35913	0.542	0	0	0	0	0	0	0	0	0	0	0	0	0	0	0	0	0	0	0	0	0	0	0	0	0	0	0	0	0	0	0	0	0	0	0	0	0	0	0	0	0
ENSG00000081721	5	215.421052631579	115.645429362881	19	7481	6.60170245481426	7481	0.598	662	449	449	0	0	0	0	0	0	0	0	0	0	0	0	0	0	0	0	0	0	0	0	0	0	0	0	0	0	0	0	0	0	0	0	0	0	0	0	0	0
ENSG00000081791	7	319.642857142857	312.295918367347	28	18240	8.67701104751457	18240	0.666	515	350	350	0	0	0	0	0	0	0	1	0	1	1	0	0	0	0	0	0	0	0	0	0	0	0	0	0	1	0	0	0	0	0	0	0	0	0	0	0	0
ENSG00000082068	7	231.644444444444	200.196543209877	45	374224	7.06807635939689	374224	0.554	390	262	262	0	0	0	0	0	0	0	0	0	0	0	0	0	0	0	0	0	0	0	0	0	0	0	0	0	0	0	0	0	0	0	0	0	0	0	0	0	0
ENSG00000082212	5	208	153.142857142857	28	69273	7.28974204118101	69273	0.742	848	543	543	0	0	0	0	0	0	0	0	0	0	0	0	0	0	0	0	0	0	0	0	0	0	0	0	0	0	0	0	0	0	0	0	0	0	0	0	0	0
ENSG00000082213	11	362.761904761905	360.281179138322	42	22793	6.75636004882602	22782	0.612	427	269	269	1	0	0	0	0	0	0	0	0	0	0	0	0	0	0	0	0	0	0	0	0	0	0	0	0	0	0	0	0	0	0	0	0	0	0	0	0	0
ENSG00000082397	38	198.593495934959	140.308546500099	123	238317	8.14134992980008	152347	0.646	2461	1681	1681	0	0	0	1	0	0	0	0	0	0	0	0	0	0	0	0	0	0	0	0	0	0	0	0	0	0	0	0	0	0	0	0	0	0	0	0	0	0
ENSG00000082515	7	311.217391304348	358.049149338374	23	28342	6.63384309619326	28342	0.528	0	0	0	0	0	0	0	0	1	0	0	0	1	0	0	0	0	0	0	0	0	0	0	0	0	0	0	0	0	0	0	0	0	0	0	0	0	0	0	0	0
ENSG00000082701	4	484	593.263157894737	19	273095	8.03197079429216	273095	0.702	1874	1171	1171	0	0	0	0	0	0	0	0	0	0	0	0	0	0	0	0	0	0	0	0	0	0	0	0	0	0	0	0	0	0	0	0	0	0	0	0	0	0
ENSG00000083097	8	226.316455696203	179.229610639321	79	103685	7.55968582221811	100743	0.582	419	296	296	0	0	0	0	0	0	0	0	0	0	0	0	0	0	0	0	0	0	0	0	0	0	0	0	1	0	0	0	0	0	0	0	0	0	0	0	0	0
ENSG00000083099	10	532.111111111111	570.625514403292	27	70610	7.1600919361023	6530	0.604	397	264	264	0	0	0	0	0	0	0	0	0	0	0	0	0	0	0	0	0	0	0	0	0	0	0	0	0	0	0	0	0	0	0	0	0	0	0	0	0	0
ENSG00000083123	7	303.037037037037	341.327846364883	27	239624	6.65525474182049	63227	0.662	567	392	392	0	0	0	0	0	1	0	0	0	0	0	0	0	0	0	0	0	0	0	0	0	0	0	0	0	0	0	0	0	0	0	0	0	0	0	0	0	0
ENSG00000083168	8	478.428571428571	485.459183673469	28	122512	8.74636375368003	3054	0.77	1208	631	631	0	0	0	0	0	1	0	0	0	0	0	0	0	0	0	0	0	0	0	0	0	0	0	0	0	0	1	0	0	0	0	0	0	0	0	0	0	0
ENSG00000083223	8	238	193.433962264151	53	66722	7.73685007122078	66722	0.706	897	552	552	0	0	0	0	1	1	0	0	0	0	0	0	0	0	0	0	0	0	1	0	0	0	0	0	0	0	0	0	0	0	0	0	0	0	0	0	0	0
ENSG00000083307	6	262.1	253.36	30	177295	6.62664294483241	177295	0.622	363	235	235	0	1	0	0	0	0	0	0	0	0	0	0	0	0	1	0	0	0	0	0	0	0	0	0	0	0	0	0	0	0	0	0	0	0	0	0	0	0
ENSG00000083520	6	313.266666666667	300.361481481481	45	26695	7.80956441178599	23053	0.58	909	555	555	0	0	0	0	0	0	0	0	0	0	0	0	0	0	0	0	0	0	0	0	0	0	0	0	0	0	0	0	0	0	0	0	0	0	0	0	0	0
ENSG00000083535	6	154.857142857143	61.3714285714286	35	234395	6.78068644361727	234395	0.586	909	555	555	0	0	0	0	0	0	0	0	0	0	0	0	0	0	0	0	0	0	0	0	0	0	0	0	0	0	0	0	0	0	0	0	0	0	0	0	0	0
ENSG00000083642	9	276	268.676923076923	65	191594	7.81080269219566	191594	0.678	629	441	441	0	0	0	0	0	0	0	0	1	0	0	0	0	0	0	0	0	0	0	0	0	0	0	0	0	0	0	0	0	0	0	0	0	0	0	0	0	0
ENSG00000083720	8	210.388888888889	187.737654320988	36	140455	7.03168133725901	140455	0.668	1213	804	804	0	0	0	0	0	0	0	0	0	1	0	1	0	0	0	0	0	0	0	0	0	0	0	0	0	0	0	0	0	0	0	0	0	0	0	0	0	0
ENSG00000083799	17	387.786885245902	393.933888739586	61	59886	8.24342173608646	8148	0.726	1004	611	611	0	0	0	0	0	1	0	0	0	0	0	0	0	0	0	0	0	0	0	0	0	0	0	0	0	0	0	0	0	0	0	0	0	0	0	0	0	0
ENSG00000083844	6	424.5625	370.46875	16	21857	5.62400353651143	21857	0.618	729	494	494	0	0	0	0	0	0	0	0	0	0	0	0	0	0	0	0	0	0	0	0	0	0	0	0	0	0	0	0	0	0	0	0	0	0	0	0	0	0
ENSG00000083857	11	423.418181818182	394.850909090909	55	138940	8.44767785152778	18360	0.746	3934	2305	2305	0	0	0	0	0	0	0	0	0	0	0	1	0	0	0	0	0	0	0	0	0	0	0	0	0	0	0	0	0	0	0	0	0	0	0	0	0	0
ENSG00000083896	7	322.3125	343.53125	32	39703	8.5392675256867	39703	0.58	617	389	389	0	0	0	1	0	0	0	0	0	0	1	1	1	0	0	0	0	0	0	0	0	0	0	0	0	0	0	0	0	0	0	0	0	0	0	0	0	0
ENSG00000083937	5	272.105263157895	186.17728531856	19	28278	7.68840622680486	26644	0.632	970	575	575	0	0	0	1	0	1	0	0	0	0	0	0	0	0	0	0	0	0	0	0	0	0	0	0	0	1	0	0	0	0	0	0	0	0	0	0	0	0
ENSG00000084073	4	244.777777777778	182.962962962963	18	36078	7.63671087051137	36078	0.626	214	144	144	0	0	0	0	0	0	0	0	1	0	0	0	0	0	0	0	0	1	0	0	0	0	0	0	0	1	0	0	0	0	0	0	0	0	0	0	0	0
ENSG00000084093	4	737.333333333333	906.055555555556	12	27936	7.37048035538847	27936	0.73	1735	1150	1150	0	0	0	1	0	1	0	0	0	0	0	0	0	0	0	0	0	0	0	0	0	0	0	0	0	0	0	0	0	1	0	0	0	0	0	0	0	0
ENSG00000084463	5	193.04347826087	110.672967863894	23	17065	8.37704861217031	17065	0.518	480	290	290	0	0	0	1	0	0	0	0	0	0	1	0	0	0	0	0	0	0	0	0	0	0	0	0	0	0	0	0	0	0	0	0	0	0	0	0	0	0
ENSG00000084733	4	336.1875	354.65625	16	103348	8.53204093942819	101241	0.7	1266	856	856	0	0	0	0	0	1	0	1	0	0	0	0	0	0	0	0	0	0	0	0	0	0	0	0	0	0	0	0	0	0	0	0	0	0	0	0	0	0
ENSG00000084764	9	246.791666666667	153.486111111111	24	56585	7.24847932631007	56585	0.7	591	368	368	0	0	0	0	0	0	0	0	0	0	0	0	0	0	0	0	0	0	0	0	0	0	0	0	0	0	0	0	0	0	0	0	0	0	0	0	0	0
ENSG00000085265	1	142.888888888889	82.2716049382716	9	8379	7.56775341871896	8379	0.566	0	0	0	0	0	0	0	0	0	0	0	0	0	0	0	0	0	0	0	0	0	0	0	0	0	0	0	0	0	0	0	0	0	0	0	0	1	0	0	0	0
ENSG00000085276	19	281.810344827586	231.932223543401	58	580120	7.98568693155047	514137	0.546	0	0	0	0	0	0	0	0	0	0	0	0	0	0	0	0	0	0	0	0	0	0	0	0	0	0	0	0	0	0	0	0	1	0	0	0	0	0	0	0	0
ENSG00000085365	8	583.448275862069	766.083234244947	29	120224	7.35778737721898	120224	0.676	1080	745	745	0	0	0	0	0	1	0	1	0	0	0	0	0	0	0	0	0	0	0	0	0	0	0	0	1	0	0	0	0	0	0	0	0	0	0	0	0	0
ENSG00000085377	2	235.125	157.953125	16	125520	7.60477723116065	125520	0.792	776	501	501	0	0	0	1	0	0	0	0	0	0	0	0	0	0	0	0	0	0	0	0	0	0	0	0	0	0	0	0	0	0	0	0	0	0	0	0	0	0
ENSG00000085433	9	250.787878787879	175.107438016529	33	72015	7.03020941116965	72011	0.704	1177	725	725	0	0	0	0	0	1	0	0	0	0	0	0	0	0	0	0	0	0	0	0	0	0	0	0	0	0	0	0	0	0	0	0	0	0	0	0	0	0
ENSG00000085449	6	269.384615384615	259.526627218935	26	89672	8.12724280692227	70041	0.602	1296	931	931	0	0	0	0	0	1	0	0	0	0	0	0	0	0	0	0	0	0	0	0	0	0	0	0	0	0	0	0	0	0	0	0	0	0	0	0	0	0
ENSG00000085511	16	192.341772151899	115.110078513059	79	125659	7.58151385089921	125659	0.772	1187	794	794	0	0	0	0	0	0	0	0	0	0	0	0	0	0	0	0	0	0	0	0	0	0	0	0	0	0	0	0	0	0	0	0	0	0	0	0	0	0
ENSG00000085662	14	200.136363636364	133.471074380165	44	16935	8.36425001177083	10227	0.544	948	652	652	0	0	0	0	0	0	0	0	0	0	0	0	0	0	0	0	0	0	0	0	0	0	0	0	0	0	0	0	0	0	0	0	0	0	0	0	0	0
ENSG00000085760	12	171.829268292683	69.377751338489	41	32753	7.14713427530551	5701	0.516	492	302	302	0	0	0	1	1	1	0	0	0	1	0	0	0	0	1	0	0	0	0	0	0	0	0	0	0	0	0	0	0	0	0	0	0	0	0	0	0	0
ENSG00000085832	10	181.413793103448	149.400713436385	58	165066	8.53900991293383	165066	0.708	669	393	393	0	0	0	0	0	1	0	0	0	0	0	0	0	0	0	0	0	0	0	0	0	0	0	0	0	0	0	0	0	0	0	0	0	0	0	0	0	0
ENSG00000085871	6	209.652173913043	157.398865784499	23	74978	7.11709896797761	38486	0.522	0	0	0	0	0	0	0	1	1	0	0	0	0	0	0	0	0	0	0	0	0	0	0	0	0	0	0	0	0	0	0	0	0	0	0	0	0	0	0	0	0
ENSG00000085872	7	281.820512820513	212.656147271532	39	24642	7.52038550728819	24642	0.714	1227	832	832	0	0	0	0	0	1	0	0	0	0	0	0	0	0	0	0	0	0	0	0	0	0	0	0	0	0	0	0	0	0	0	0	0	0	0	0	0	0
ENSG00000085982	17	214.172839506173	182.841030330742	81	91263	7.97720463437332	91257	0.556	565	369	369	0	0	0	0	0	1	0	0	0	0	0	0	0	0	0	0	0	0	0	0	0	0	0	0	0	0	0	0	0	0	0	0	0	0	0	0	0	0
ENSG00000086065	3	277.75	250.291666666667	12	17038	8.14160124818979	16598	0.64	1337	833	833	0	0	0	1	1	1	0	0	0	0	0	0	0	0	1	0	0	0	0	0	0	0	0	0	0	0	0	0	0	0	0	0	0	0	0	0	0	0
ENSG00000086102	6	219.052631578947	194.454293628809	38	80647	8.11549646628885	80647	0.574	685	433	433	0	0	0	0	0	0	0	1	0	0	1	1	1	0	0	1	0	0	0	0	0	0	0	0	0	1	1	0	1	0	0	0	0	0	1	1	0	0
ENSG00000086189	5	187.931034482759	148.58501783591	29	16686	7.18640333228697	11762	0.61	527	372	372	0	0	0	0	1	1	0	0	0	0	1	0	0	0	0	0	0	0	0	0	0	0	0	0	0	0	0	0	0	0	0	0	0	0	0	0	0	0
ENSG00000086232	11	230.4	161.235555555556	45	36981	8.54069818348752	36981	0.626	533	342	342	0	0	0	1	0	0	0	0	0	0	0	0	0	0	0	0	0	0	0	0	0	0	0	0	0	1	0	0	0	0	0	0	0	0	0	0	0	0
ENSG00000086300	8	271.925925925926	250.170096021948	27	82409	7.24021728969457	80102	0.694	481	288	288	0	0	0	0	0	0	0	0	0	0	0	0	0	0	0	0	0	1	1	0	0	0	0	0	0	0	0	0	0	0	0	0	0	0	0	0	0	0
ENSG00000086504	10	256.259259259259	223.437585733882	27	3144	7.56489243354062	3144	0.65	247	164	164	0	0	0	0	0	0	0	0	0	0	0	0	0	0	0	0	0	0	0	0	0	0	0	0	0	0	1	0	0	0	0	0	0	0	0	0	0	0
ENSG00000086544	2	360.636363636364	358.314049586777	11	23758	8.50679729399627	23758	0.75	564	372	372	0	0	0	0	0	0	0	0	0	0	0	0	0	0	0	0	0	0	0	0	0	0	0	0	0	0	0	0	0	0	0	0	0	0	0	0	0	0
ENSG00000086589	9	206.432432432432	163.110299488678	37	10314	7.80335374312561	10314	0.538	572	381	381	0	0	0	0	1	1	0	0	0	0	1	1	1	0	0	0	0	0	0	0	0	0	0	0	0	0	0	0	0	0	0	0	0	0	0	0	0	0
ENSG00000086619	4	264.230769230769	273.065088757396	26	66465	6.96056168820992	46035	0.726	1097	759	759	0	0	0	0	0	1	0	0	1	0	0	0	0	0	0	0	0	0	0	0	0	0	0	0	0	0	0	0	0	0	0	0	0	0	0	0	0	0
ENSG00000086666	21	226.48	193.9488	50	78826	8.00224203842732	78826	0.654	0	0	0	0	0	0	1	0	2	0	0	0	0	0	0	0	0	0	0	0	0	0	0	0	0	0	0	0	0	0	0	0	0	0	0	0	0	0	0	0	0
ENSG00000086848	17	223.728813559322	155.611031312841	59	89387	7.27686119794427	85298	0.504	339	213	213	0	0	0	0	0	0	0	0	0	0	0	0	0	0	0	0	0	0	0	0	0	0	0	0	0	0	0	0	0	0	0	0	0	0	0	0	0	0
ENSG00000087076	4	151.941176470588	100.982698961938	17	23662	6.40390328813332	23662	0.654	0	0	0	0	0	0	0	0	0	0	0	0	0	0	0	0	0	0	0	0	0	0	0	0	0	0	0	0	0	0	0	0	0	0	0	0	0	0	0	0	0
ENSG00000087088	13	196.363636363636	135.98347107438	33	6984	7.84876422150442	6890	0.658	567	304	304	0	0	0	0	0	1	0	0	0	0	0	0	0	0	0	0	0	0	0	0	0	0	0	0	0	0	1	0	1	0	0	0	0	0	0	0	0	0
ENSG00000087095	6	311.615384615385	263.023668639053	26	154645	7.2664096054814	6588	0.652	547	307	307	0	0	0	1	0	0	0	0	0	0	0	0	0	0	0	0	0	0	0	0	0	1	0	0	0	0	0	0	0	0	0	0	0	0	0	0	0	0
ENSG00000087116	5	283.6	239.173333333333	30	234580	8.63691633616108	234580	0.802	2070	1368	1368	0	0	0	0	0	0	0	0	0	0	0	0	0	0	0	0	0	0	0	0	0	0	0	0	0	0	0	0	0	0	0	0	0	0	0	0	0	0
ENSG00000087157	16	210.406779661017	130.540074691181	59	46475	8.08127204070967	45915	0.71	758	542	542	0	0	0	0	0	0	0	0	1	0	0	0	0	0	0	0	0	0	0	0	0	0	0	0	0	0	0	0	0	0	0	0	0	0	0	0	0	0
ENSG00000087253	8	392.794117647059	431.401384083045	34	77673	7.06490771255194	77673	0.576	354	248	248	0	0	0	0	0	1	0	0	0	0	0	0	0	0	0	0	0	0	0	0	0	0	0	0	0	0	0	0	0	0	0	0	0	0	0	0	0	0
ENSG00000087263	11	230.276595744681	192.667270258035	47	27611	7.25514551923242	27611	0.61	909	573	573	0	0	0	1	0	0	0	0	0	0	0	0	0	0	0	0	0	0	0	0	0	0	0	0	0	0	0	0	0	0	0	0	0	0	0	0	0	0
ENSG00000087269	5	196.806451612903	96.060353798127	31	25453	7.41562242190984	25453	0.714	1555	972	972	0	0	0	0	0	1	0	0	0	0	0	0	0	0	0	0	0	0	0	0	0	0	0	0	0	0	1	0	0	0	0	0	0	0	0	0	0	0
ENSG00000087301	4	188.71875	117.35546875	32	121933	6.52424331530327	113264	0.674	1176	775	775	0	0	0	0	0	0	0	0	0	0	0	0	0	0	0	0	0	0	0	0	0	0	0	0	0	0	0	0	0	0	0	0	0	0	0	0	0	0
ENSG00000087302	7	186.652173913043	119.837429111531	23	15228	8.19849052932541	15222	0.554	465	336	336	0	0	0	1	0	0	0	0	0	0	0	0	0	0	0	0	0	1	0	0	0	0	0	0	0	0	0	0	0	0	0	0	0	0	0	0	0	0
ENSG00000087338	4	243.038461538462	240.062130177515	26	51755	6.96088505280128	51755	0.654	984	674	674	0	0	0	0	0	0	0	1	1	0	0	0	0	0	0	0	0	0	0	0	0	0	0	0	0	0	0	0	0	0	0	0	0	0	0	0	0	0
ENSG00000087470	30	216.448979591837	162.523948354852	98	66353	8.17739089412481	66353	0.602	848	550	550	0	0	0	1	0	1	0	0	0	0	0	0	0	0	0	0	0	0	0	0	0	0	0	0	0	0	0	0	0	0	0	0	0	0	0	0	0	0
ENSG00000087502	11	205.641025641026	214.773175542406	39	43838	7.19493803373666	24762	0.502	218	112	112	0	0	0	0	0	0	0	0	0	0	0	0	0	0	0	0	0	0	0	0	0	0	0	0	0	0	0	0	0	0	0	0	0	0	0	0	0	0
ENSG00000087884	11	135.392857142857	49.3494897959184	28	97324	5.86398332166851	97324	0.636	1076	731	731	0	0	0	0	1	1	0	0	0	0	0	0	0	0	0	0	0	0	0	0	0	0	0	0	0	0	0	0	0	0	0	0	0	0	0	0	0	0
ENSG00000088002	4	265.2	159.626666666667	15	47351	6.16676964524863	47351	0.642	0	0	0	0	0	0	0	0	1	0	0	1	0	0	0	0	0	0	0	0	0	0	0	0	0	0	0	0	0	0	0	0	0	0	0	0	0	0	0	0	0
ENSG00000088038	10	268.140350877193	212.527546937519	57	17976	8.06725650447166	17976	0.668	1254	873	873	0	0	0	0	1	1	0	0	1	0	1	0	0	0	0	0	0	0	0	0	0	1	0	0	0	0	0	0	0	0	0	0	0	0	0	0	0	0
ENSG00000088205	6	354.029411764706	364.930795847751	34	17730	8.04771250355526	17730	0.552	515	314	314	0	0	0	1	0	0	0	0	0	1	1	1	0	0	0	0	0	0	0	0	0	0	0	0	0	0	1	0	1	0	0	0	0	0	0	0	0	0
ENSG00000088247	12	155.547169811321	105.539337842649	53	11447	8.74453599029359	11447	0.736	739	390	390	0	0	0	0	0	0	0	0	0	0	0	0	0	0	0	0	0	0	0	0	1	0	0	0	0	0	1	0	1	0	0	0	0	0	0	0	0	0
ENSG00000088256	7	387.826086956522	393.78449905482	23	29595	8.5901593988338	29595	0.836	0	0	0	0	0	0	0	0	0	0	0	0	0	0	0	0	0	0	0	0	0	0	0	0	0	0	0	0	0	0	0	0	0	0	0	0	0	0	0	0	0
ENSG00000088298	5	196.033333333333	114.648888888889	30	162762	7.62797774382639	160101	0.682	324	242	242	0	0	0	0	0	1	0	0	0	0	0	1	0	0	0	0	0	0	0	0	0	0	0	0	0	0	0	0	0	0	0	0	0	0	0	0	0	0
ENSG00000088451	3	162.428571428571	123.414965986395	21	22204	6.19378510599821	22204	0.59	384	249	249	0	0	0	0	0	0	0	0	0	0	0	0	0	0	0	0	0	0	0	0	0	0	0	0	0	0	0	0	0	0	0	0	0	0	0	0	0	0
ENSG00000088682	16	220.34	165.4232	50	13851	7.35118125190731	6880	0.702	671	475	475	0	0	0	1	0	0	0	0	1	0	0	0	0	0	0	0	0	0	0	0	0	0	0	0	0	0	0	0	0	0	0	0	0	0	0	0	0	0
ENSG00000088756	17	338.534482758621	382.700951248514	58	185999	6.59050092330771	182438	0.712	344	261	261	0	0	0	1	0	1	0	0	0	0	0	0	0	0	0	0	0	0	0	0	0	0	0	0	0	0	0	0	0	0	0	0	0	0	0	0	0	0
ENSG00000088766	7	292.423076923077	275.926035502959	26	33964	8.05715970283479	33964	0.696	898	652	652	0	0	0	0	0	1	0	0	0	0	0	0	0	0	0	0	0	0	0	0	0	0	0	0	0	0	0	0	0	0	0	0	0	0	0	0	0	0
ENSG00000088808	18	271.657534246575	187.119159316945	73	113839	8.13980743508822	113839	0.808	1829	1202	1202	0	0	0	1	0	0	0	0	0	0	0	0	0	0	0	0	0	0	0	0	0	0	0	0	0	0	0	0	0	0	0	0	0	0	0	0	0	0
ENSG00000088812	2	295.58064516129	283.952133194589	31	180083	7.99789270703073	180083	0.734	940	527	527	0	0	0	1	0	0	0	0	0	0	0	0	0	0	0	0	0	0	0	0	0	0	0	0	0	0	0	0	0	0	0	0	0	0	0	0	0	0
ENSG00000088888	3	435.066666666667	386.622222222222	15	21794	7.54716925938993	19436	0.708	806	577	577	0	0	0	2	0	0	0	0	0	0	0	0	0	0	0	0	0	0	0	0	0	0	0	0	0	0	0	0	0	0	0	0	0	0	0	0	0	0
ENSG00000088930	3	120.314285714286	48.909387755102	35	86522	8.47954426224529	86522	0.704	810	574	574	0	0	0	1	0	0	0	0	0	0	1	1	0	0	0	0	0	1	0	0	0	0	0	0	0	0	0	0	0	0	0	0	0	1	1	1	0	0
ENSG00000088970	13	201.979166666667	165.0078125	48	120637	7.04914655322632	120633	0.676	319	235	235	0	0	0	0	0	0	0	0	0	0	0	0	0	0	0	0	0	0	0	0	0	0	0	0	0	1	0	0	0	0	0	0	0	0	0	0	0	0
ENSG00000088992	9	149.838709677419	80.060353798127	31	60557	6.04643213147774	60557	0.712	1131	663	663	0	0	0	0	0	0	0	0	0	0	0	0	0	0	0	0	0	0	0	0	0	0	0	0	0	0	0	0	0	0	0	0	0	0	0	0	0	0
ENSG00000089006	19	282.806451612903	258.712799167534	62	27383	8.28621636454151	27383	0.62	1166	732	732	0	0	0	0	1	2	0	0	0	0	1	1	1	0	0	0	0	0	0	0	0	0	0	0	0	0	0	0	0	0	0	0	0	0	0	0	0	0
ENSG00000089050	3	500.545454545455	578.97520661157	11	10704	6.91528220730084	10704	0.554	233	156	156	0	0	0	1	0	0	0	0	0	0	0	0	0	0	0	0	0	0	0	0	0	0	0	0	0	0	0	0	0	0	0	0	0	0	0	0	0	0
ENSG00000089063	9	263	188.2	20	13264	8.31312314880711	13264	0.674	785	507	507	0	0	0	0	0	1	0	0	0	0	0	0	0	0	0	0	0	0	0	0	0	0	0	0	0	0	0	0	0	0	0	0	0	0	0	0	0	0
ENSG00000089127	11	302.642857142857	135.709183673469	28	25409	7.05835277344686	13127	0.384	0	0	0	0	0	0	0	0	0	0	0	0	0	0	0	0	0	0	0	0	0	1	0	0	0	0	0	0	0	0	0	0	0	0	0	0	0	0	0	0	0
ENSG00000089177	5	228.18	214.4768	50	301330	6.96081156309761	301330	0.672	424	287	287	0	0	0	0	0	0	0	0	1	0	0	0	0	0	0	0	0	0	0	0	0	0	0	0	0	0	0	0	0	0	0	0	0	0	0	0	0	0
ENSG00000089234	4	281.44	243.7792	25	43841	7.02196481587855	43841	0.668	813	516	516	0	0	0	0	0	0	0	0	0	0	0	0	0	0	0	0	0	0	0	0	0	0	0	0	0	0	0	0	0	0	0	0	0	0	0	0	0	0
ENSG00000089248	5	497.166666666667	363.527777777778	12	10136	8.5807530311362	10136	0.658	951	642	642	0	0	0	1	0	0	0	0	0	0	0	0	0	0	0	0	0	1	0	0	0	0	0	0	0	1	1	0	1	0	0	0	0	0	0	0	0	0
ENSG00000089327	13	168.093023255814	121.744726879394	43	15154	8.54046223728607	5270	0.676	450	314	314	0	0	0	0	0	0	0	0	0	0	0	0	0	0	0	0	0	0	0	0	0	0	0	0	0	0	0	0	0	0	0	0	0	0	0	0	0	0
ENSG00000089335	13	590.939393939394	638.2681359045	33	8759	7.56189327067889	5411	0.64	834	535	535	0	0	0	1	1	1	0	0	0	0	0	0	0	0	0	0	0	0	0	0	0	0	0	0	0	1	0	0	0	0	0	0	0	1	1	0	0	0
ENSG00000089486	14	373.114285714286	356.119183673469	35	28154	7.34235145858589	27408	0.624	1054	709	709	0	0	0	0	1	1	0	0	1	0	0	1	0	0	0	0	0	0	0	0	0	0	0	0	0	0	0	0	0	0	0	0	0	0	0	0	0	0
ENSG00000089639	9	145.150943396226	78.7184051263795	53	14192	7.90180195166127	14192	0.698	223	151	151	0	0	0	0	1	0	0	0	0	0	0	0	0	0	0	0	0	0	0	0	0	0	0	0	0	0	0	0	0	0	0	0	0	0	0	0	0	0
ENSG00000089818	9	332.606060606061	327.07621671258	33	15561	7.73405653776359	15561	0.564	331	202	202	0	0	0	0	1	1	0	0	0	0	1	0	2	0	0	0	0	0	0	1	0	0	1	0	0	0	0	0	0	0	0	0	0	1	1	1	0	1
ENSG00000089876	4	317.117647058824	200.740484429066	17	60100	7.053582939532	29308	0.758	1289	820	820	0	0	0	0	0	0	0	0	0	0	0	0	0	0	0	0	0	0	0	0	0	0	0	0	0	0	0	0	0	0	0	0	0	0	0	0	0	0
ENSG00000089902	5	536.095238095238	680.458049886621	21	137916	8.13300038608962	137916	0.76	2118	1237	1237	0	0	0	0	0	1	0	0	0	0	0	0	0	0	0	0	0	0	0	0	0	0	0	0	0	1	0	0	0	0	0	0	0	0	0	0	0	0
ENSG00000089916	13	560.58	718.9744	50	102427	8.10723534359533	50092	0.672	314	223	223	0	0	0	1	0	0	0	0	0	0	0	1	1	0	0	0	0	0	1	0	0	0	0	0	0	0	0	0	0	0	0	0	0	0	0	0	0	0
ENSG00000090013	4	231.916666666667	103.888888888889	12	18052	8.08740243989796	18052	0.682	1917	1167	1167	0	0	0	1	1	1	0	0	0	0	0	0	0	0	0	0	0	0	0	0	0	0	0	0	0	0	0	0	0	0	0	0	0	1	1	0	0	0
ENSG00000090104	6	406	327.294117647059	17	4305	8.35669911016111	4305	0.396	0	0	0	1	0	0	0	0	0	0	0	0	0	0	0	0	0	0	0	0	0	0	0	0	0	0	0	1	0	0	0	0	0	0	0	0	0	0	0	0	0
ENSG00000090316	21	375.593220338983	363.535191037058	59	50297	8.23208575029262	50287	0.704	1081	703	703	0	0	0	0	0	0	0	0	0	0	1	1	0	0	0	0	0	0	0	0	0	0	0	0	0	0	0	0	0	0	0	0	0	0	0	0	0	0
ENSG00000090470	3	436.25	394.5625	8	16458	7.11705648128962	16458	0.568	941	587	587	0	0	0	0	0	0	0	0	0	0	1	1	0	0	0	0	0	0	0	0	0	0	0	0	0	0	0	0	0	0	0	0	0	0	0	0	0	0
ENSG00000090554	13	140.47619047619	88.0612244897959	42	12025	6.51248542128963	12025	0.666	0	0	0	0	0	0	0	0	0	0	0	1	0	0	0	0	0	0	0	0	0	0	0	0	0	0	0	0	0	0	0	0	0	0	0	0	0	0	0	0	0
ENSG00000090565	12	321.642857142857	300.105442176871	42	97393	8.34602106528315	97393	0.738	1893	1136	1136	0	0	0	0	0	0	0	0	0	0	0	0	0	0	0	0	0	1	0	0	0	0	0	0	0	0	0	0	0	0	0	0	0	0	0	0	0	0
ENSG00000090581	9	180.763157894737	138.059556786704	38	11429	7.88324974197207	11429	0.786	1014	740	740	0	0	0	1	0	0	0	0	0	0	0	0	0	0	0	0	0	0	0	0	0	0	0	0	0	0	1	0	0	0	0	0	0	0	0	0	0	0
ENSG00000090615	8	426.05	432.185	40	59950	8.63518453497129	6587	0.696	1196	794	794	0	0	0	1	0	0	0	0	0	0	0	0	0	0	0	0	0	0	0	0	0	0	0	0	0	0	0	0	0	0	0	0	0	0	0	0	0	0
ENSG00000090674	10	191.953488372093	93.895078420768	43	11384	7.89025623626924	11384	0.714	554	391	391	0	0	0	0	0	2	0	0	0	0	0	0	0	0	0	0	0	0	0	0	0	0	0	0	0	0	0	0	0	0	0	0	0	0	1	0	0	0
ENSG00000090905	18	380.904761904762	400.536281179138	84	97938	8.54598895194107	96527	0.734	1136	621	621	0	0	0	1	0	1	0	0	0	0	0	0	0	0	0	0	0	0	1	0	0	0	0	0	0	0	0	0	0	0	0	0	0	0	0	0	0	0
ENSG00000090989	8	219.090909090909	132.227272727273	44	51419	7.87572316445106	51398	0.534	524	339	339	0	0	0	0	0	0	0	0	0	0	0	0	0	0	0	0	0	0	0	0	0	0	0	0	0	0	1	0	0	0	0	0	0	0	0	0	0	0
ENSG00000091009	3	286.576923076923	234.976331360947	26	135702	7.31805626814616	135702	0.634	786	503	503	0	0	0	0	1	1	0	0	0	0	0	0	0	0	0	0	0	1	1	0	0	0	1	0	0	1	0	0	0	0	0	0	0	0	0	0	0	0
ENSG00000091039	17	287.723076923077	285.126153846154	65	208013	8.34578286862814	208010	0.678	1123	761	761	0	0	0	1	0	0	0	0	0	0	1	0	0	0	0	0	0	1	0	0	0	0	0	0	0	0	1	0	0	0	0	0	0	0	0	0	0	0
ENSG00000091157	12	304.086206896552	283.80677764566	58	380255	7.0099100531907	375971	0.596	329	207	207	0	0	0	1	0	1	0	0	1	0	0	0	0	0	0	0	0	0	0	0	0	0	0	0	0	0	0	0	0	0	0	0	0	1	1	1	0	0
ENSG00000091483	3	170.8	57.2533333333333	15	22159	7.61575126921252	22159	0.592	639	472	472	0	0	0	1	0	0	0	0	0	0	0	0	0	0	0	0	0	0	0	0	0	0	0	0	0	1	0	0	0	0	0	0	0	0	0	0	0	0
ENSG00000091640	8	225.12	161.6032	25	8647	7.70340140617238	8645	0.634	1521	938	938	0	0	0	1	0	0	0	1	0	0	0	0	0	0	0	0	0	0	0	0	0	0	0	0	0	0	0	0	0	0	0	0	0	0	0	0	0	0
ENSG00000092036	22	201.578947368421	114.912280701754	57	10934	7.64526441938073	9561	0.636	475	332	332	0	0	0	0	0	1	0	0	0	0	0	0	0	0	0	0	0	0	0	0	0	0	0	0	0	0	0	0	0	0	0	0	0	0	1	1	0	0
ENSG00000092068	13	413.652173913043	367.398865784499	46	58380	7.91817984799954	17266	0.506	0	0	0	0	0	0	0	0	0	0	0	0	0	0	0	0	0	0	0	0	0	0	0	0	0	0	0	0	0	0	0	0	0	0	0	0	0	0	0	0	0
ENSG00000092096	9	329.162162162162	210.579985390796	37	6607	7.33398410377148	6607	0.594	1019	727	727	0	0	0	0	0	0	0	0	0	0	0	0	0	0	0	0	0	0	0	0	0	0	0	0	0	0	0	0	0	0	0	0	0	0	0	0	0	0
ENSG00000092108	26	129.728155339806	77.5599962296164	103	113701	7.69552668312613	113701	0.502	0	0	0	0	0	0	0	0	0	0	0	0	0	1	1	1	0	1	0	0	0	0	1	0	0	0	0	0	0	0	0	0	0	0	0	0	1	1	0	0	0
ENSG00000092140	15	290	288.421052631579	57	60941	6.69646551931021	60941	0.596	679	423	423	0	0	0	1	0	0	0	0	0	0	0	0	1	0	0	0	0	0	0	0	0	0	0	0	0	1	0	0	0	0	0	0	0	0	0	0	0	0
ENSG00000092330	16	321.391304347826	213.232514177694	46	3032	8.19965139124113	3032	0.626	663	441	441	0	0	0	1	1	1	0	0	0	0	0	0	0	0	0	0	0	0	0	0	0	0	0	0	0	0	0	0	0	0	0	0	0	0	0	0	0	0
ENSG00000092421	16	340.803278688525	368.949744692287	61	131319	8.17192904480337	131319	0.618	2395	1478	1478	0	0	0	1	0	0	0	0	0	0	0	0	0	0	0	0	0	0	0	0	0	0	0	0	0	0	0	0	0	0	0	0	0	0	0	0	0	0
ENSG00000092439	9	202.428571428571	149.420408163265	70	134343	7.88779169855356	126521	0.672	856	556	556	0	0	0	1	1	0	0	0	0	0	0	0	0	0	0	0	0	0	0	0	0	0	0	0	0	0	1	0	1	0	0	0	0	0	1	0	0	0
ENSG00000092978	5	461.55	571.535	20	204091	6.55961617821253	204091	0.534	210	131	131	0	0	0	0	1	1	0	0	0	0	0	0	0	0	0	0	0	0	0	0	0	0	0	0	0	0	0	0	0	0	0	0	0	0	0	0	0	0
ENSG00000093010	11	316.379310344828	233.281807372176	29	28369	8.54987814011275	28369	0.674	372	258	258	0	0	0	1	0	0	0	0	0	0	0	0	0	0	0	0	0	0	0	0	0	0	0	0	0	0	0	0	0	0	0	0	0	0	0	0	0	0
ENSG00000093144	24	299.544117647059	270.669117647059	68	54900	8.02917655610876	54900	0.532	563	360	360	0	0	0	0	0	0	0	1	0	0	0	0	0	0	0	0	0	0	0	0	0	0	0	0	0	0	0	0	0	0	0	0	0	0	0	0	0	0
ENSG00000094880	9	177.933333333333	126.648888888889	45	25694	7.14725490155691	25694	0.546	0	0	0	0	0	0	0	0	0	0	0	0	0	0	0	0	0	1	0	0	0	0	0	0	0	0	0	0	0	0	0	0	0	0	0	0	0	0	0	0	0
ENSG00000094916	5	1040.07142857143	1452.40816326531	14	49163	8.4249948809236	49163	0.544	1174	620	620	0	0	0	1	1	1	0	0	0	0	1	0	0	0	0	0	0	0	0	1	0	0	1	0	0	0	0	0	1	0	0	0	0	0	0	0	0	0
ENSG00000095015	2	466.260869565217	493.190926275992	23	80579	7.67553790019302	80579	0.788	2184	1396	1396	0	0	0	1	0	0	0	0	0	0	0	0	0	0	0	0	0	0	0	0	0	0	0	0	0	0	0	0	0	0	0	0	0	0	0	0	0	0
ENSG00000095059	22	162.405797101449	87.612686410418	69	6186	7.8131571288474	6182	0.572	508	316	316	0	0	0	1	0	0	0	0	0	0	0	0	0	0	0	0	0	0	0	0	0	0	0	0	0	1	0	0	0	0	0	0	0	1	1	1	0	0
ENSG00000095209	5	338.6875	341.328125	16	82069	6.14809600466759	11210	0.64	785	523	523	0	0	0	1	0	0	0	0	0	0	0	0	0	0	0	0	0	0	0	0	0	0	0	0	0	0	0	0	0	0	0	0	0	0	0	0	0	0
ENSG00000095319	11	144.546511627907	79.1092482422931	86	59398	8.44221605058688	59398	0.714	1211	805	805	0	0	0	0	0	0	0	0	0	0	0	0	0	0	0	0	0	0	0	0	0	0	0	0	0	0	1	0	0	0	0	0	0	0	0	0	0	0
ENSG00000095380	6	350.136363636364	286.690082644628	22	26337	7.4467705824977	26337	0.708	639	360	360	0	0	0	1	0	0	0	0	0	0	0	0	0	0	0	0	0	0	0	0	0	0	0	0	0	1	0	0	0	0	0	0	0	0	0	0	0	0
ENSG00000095383	6	248.75	147.821428571429	28	56605	8.28635682612809	56605	0.686	1199	772	772	0	0	0	0	0	0	0	0	1	0	1	0	0	0	0	0	0	0	0	0	0	0	0	0	0	0	0	0	0	0	0	0	0	0	0	0	0	0
ENSG00000095564	4	179.327586206897	78.6807372175981	58	106557	8.72580494827875	106557	0.594	409	290	290	0	0	0	1	0	0	0	0	0	0	1	0	1	0	0	0	0	0	0	0	0	0	0	0	0	0	0	0	0	0	0	0	0	0	0	0	0	0
ENSG00000095574	4	451.615384615385	533.289940828402	13	18012	7.45539044539689	18012	0.672	1139	730	730	0	0	0	0	1	1	0	0	0	0	0	0	0	0	0	0	0	0	0	0	0	0	0	0	0	0	0	0	0	1	0	0	0	0	0	0	0	0
ENSG00000095906	17	274.392156862745	236.442906574394	51	6291	7.6148536780945	6291	0.672	1847	1234	1234	0	0	0	1	0	1	0	0	0	0	0	0	0	0	0	0	0	0	0	0	0	0	0	0	0	0	0	0	0	0	0	0	0	0	0	0	0	0
ENSG00000095970	3	203.2	78.4	10	4681	6.008348640333	4680	0.6	0	0	0	0	0	0	0	0	0	0	0	0	0	0	0	0	0	0	0	0	0	0	0	0	0	0	0	0	0	0	0	0	0	0	0	0	1	1	0	0	0
ENSG00000096070	14	585.948717948718	582.485207100592	39	36047	7.79916377595339	36047	0.8	1073	642	642	0	0	0	0	0	1	0	0	0	0	0	0	0	0	0	0	0	0	0	0	0	0	0	0	0	1	0	0	0	0	0	0	0	0	0	0	0	0
ENSG00000096080	3	222	166.888888888889	9	16489	6.31649710829697	16489	0.582	347	222	222	0	0	0	0	0	0	0	0	0	0	0	0	0	0	0	0	0	0	0	0	0	0	0	0	0	1	0	0	0	0	0	0	0	0	0	0	0	0
ENSG00000096093	6	454.666666666667	484.4	30	102787	7.57224326250887	72193	0.652	504	334	334	0	0	0	0	0	0	0	1	0	0	0	0	0	0	0	0	0	1	0	0	0	0	0	0	0	0	0	0	0	0	0	0	0	0	0	0	0	0
ENSG00000096401	1	401.4375	427.3203125	16	62902	7.58939434369943	62902	0.478	622	377	377	0	0	0	1	0	1	0	0	0	0	1	0	1	0	0	0	0	0	0	0	0	0	0	0	0	0	0	0	0	0	0	0	0	0	1	0	0	0
ENSG00000096696	3	498.322580645161	569.013527575442	31	45143	7.56896425112272	45143	0.76	1954	1325	1325	0	0	0	1	0	0	0	0	0	0	0	0	0	0	0	0	0	0	0	0	0	0	0	0	0	0	0	0	0	0	0	0	0	0	0	0	0	0
ENSG00000096717	6	457.272727272727	466.148760330579	22	33721	7.21829571660373	33721	0.724	1009	642	642	0	0	0	0	0	0	0	0	0	0	0	0	0	0	0	0	0	0	0	0	0	0	0	0	0	1	1	0	1	0	0	0	0	0	0	0	0	0
ENSG00000099139	5	327.45652173913	318.513232514178	46	471696	7.36483271601301	471696	0.632	1517	953	953	0	0	0	0	0	0	0	0	0	0	0	0	0	0	0	0	0	0	0	0	0	0	0	0	0	0	0	0	0	0	0	0	0	0	0	0	0	0
ENSG00000099194	1	893.666666666667	1069.11111111111	6	17711	8.69477223813528	17711	0.67	1540	1003	1003	0	0	0	0	1	1	0	1	0	0	0	0	0	0	0	0	0	0	0	0	0	0	0	0	0	0	0	0	0	0	0	0	0	0	0	0	0	0
ENSG00000099246	7	372.16	438.3488	25	37947	8.12400380704411	37947	0.622	715	496	496	0	0	0	1	0	0	0	0	0	0	0	0	0	0	0	0	0	0	0	0	0	0	1	0	0	0	0	0	0	0	0	0	0	0	0	0	0	0
ENSG00000099260	4	720.0625	708.4609375	16	48599	7.50440713723696	48599	0.476	0	0	0	0	0	0	0	0	0	0	0	0	0	0	0	0	0	0	0	0	0	0	0	0	0	0	0	0	0	0	0	0	0	0	0	0	1	1	1	0	0
ENSG00000099282	8	182.740740740741	117.248285322359	27	56197	7.86875597982722	56197	0.678	664	467	467	0	0	0	0	0	0	0	0	0	0	0	0	0	0	0	0	0	0	0	0	0	0	0	0	0	0	0	0	0	0	0	0	0	0	0	0	0	0
ENSG00000099290	8	144.295774647887	80.1630628843483	71	65622	6.65173972577858	65619	0.696	871	611	611	0	0	0	0	0	0	0	0	0	0	0	0	0	0	0	0	0	0	0	0	0	0	0	0	0	0	1	0	0	0	0	0	0	0	0	0	0	0
ENSG00000099330	15	222.840909090909	136.692148760331	44	3016	6.72818142647155	3016	0.606	962	671	671	0	0	0	0	0	1	0	0	0	0	0	1	0	0	0	0	0	0	0	0	0	0	0	0	0	0	0	0	0	0	0	0	0	0	0	1	0	0
ENSG00000099624	8	341.722222222222	281.487654320988	18	3076	7.88905611387463	3075	0.686	950	549	549	0	0	0	0	0	0	0	0	0	0	0	0	0	0	0	0	0	0	0	0	0	0	0	0	0	0	0	0	0	0	0	0	0	0	0	0	0	0
ENSG00000099785	9	238.565217391304	129.270321361059	23	25748	7.7878537575008	25735	0.732	221	166	166	0	0	0	1	0	0	0	0	1	0	0	0	0	0	0	0	0	0	0	0	0	0	0	0	0	0	0	0	0	0	0	0	0	0	0	0	0	0
ENSG00000099795	2	177.2	8.64	5	5985	7.62142388328915	5985	0.628	337	229	229	0	0	0	0	0	1	0	0	1	1	0	1	0	0	0	0	0	0	0	0	0	0	0	0	0	0	0	0	0	0	0	0	0	0	0	0	0	0
ENSG00000099804	9	221.375	144.604166666667	24	10384	7.65713592544596	10379	0.824	1782	1235	1235	0	0	0	0	0	1	0	0	0	0	0	0	0	0	0	0	0	0	0	0	0	0	0	0	0	0	0	0	0	0	0	0	0	0	0	0	0	0
ENSG00000099810	12	317.095238095238	303.539682539683	42	129105	7.01787327449274	64536	0.534	457	286	286	0	0	0	1	0	1	0	0	0	0	0	0	0	0	1	0	0	0	0	0	0	0	0	0	0	0	0	0	0	0	0	0	0	0	0	0	0	0
ENSG00000099812	1	574.4	602.88	5	13194	7.0372915588494	13194	0.708	0	0	0	0	0	0	0	0	2	0	0	1	0	0	0	0	0	0	0	0	0	0	0	0	0	0	0	0	0	0	0	0	0	0	0	0	0	0	0	0	0
ENSG00000099814	5	457.939393939394	477.120293847567	33	31491	8.47036725325328	31463	0.824	1672	1097	1097	0	0	0	0	0	0	0	0	0	0	0	0	0	0	0	0	0	0	0	0	0	0	0	0	0	0	0	0	0	0	0	0	0	0	0	0	0	0
ENSG00000099864	11	310.818181818182	324.887052341598	33	39377	8.03707216720699	39376	0.818	861	657	657	0	0	0	0	0	0	0	0	0	0	0	0	0	0	0	0	0	0	0	0	0	0	0	0	0	0	0	0	0	0	0	0	0	0	0	0	0	0
ENSG00000099940	3	575.5	618.8	10	32236	7.27759535940344	32236	0.746	984	655	655	0	0	0	0	0	0	0	0	0	0	0	0	1	0	0	0	0	0	0	0	0	0	0	0	0	0	1	0	1	0	0	0	0	0	0	0	0	0
ENSG00000099942	2	1149.33333333333	963.222222222222	6	36324	8.41355282607756	36324	0.706	1253	837	837	0	0	0	0	1	1	1	0	1	1	0	0	0	0	0	0	0	0	0	0	0	0	1	0	0	0	0	0	0	0	0	0	0	0	0	0	0	0
ENSG00000099956	7	212.55	108.315	20	47554	7.76732156602715	16460	0.662	600	377	377	0	0	0	0	0	1	0	0	0	0	0	0	0	0	0	0	0	0	0	0	0	0	0	0	0	0	0	0	0	0	0	0	0	0	0	0	0	0
ENSG00000099958	10	343.766666666667	336.508888888889	30	4626	6.21015355592272	4626	0.656	1175	777	777	0	0	0	0	0	0	0	0	1	0	0	0	0	0	0	0	0	0	0	0	0	0	0	0	0	2	0	0	0	0	0	0	0	0	0	0	0	0
ENSG00000099992	10	410.055555555556	402.864197530864	36	35057	7.71916039046089	35057	0.722	646	417	417	0	0	0	1	0	1	0	0	0	0	0	0	0	0	0	0	0	0	0	0	0	0	0	0	0	0	0	0	0	0	0	0	0	0	0	0	0	0
ENSG00000100014	7	394.40625	438.810546875	32	146923	8.49268746117212	146922	0.716	895	594	594	0	0	0	1	0	1	0	0	0	0	0	0	0	0	0	0	0	0	0	0	0	0	0	0	0	0	0	0	0	0	0	0	0	0	0	0	0	0
ENSG00000100034	10	500.275862068966	547.560047562426	29	33417	8.61871907518309	33417	0.706	848	582	582	0	0	0	1	0	1	0	0	1	0	0	0	0	0	0	0	0	0	0	0	0	0	0	0	0	0	0	0	0	0	0	0	0	0	0	0	0	0
ENSG00000100056	4	366.25	377.145833333333	24	14406	6.78783308330521	14406	0.586	305	203	203	0	0	0	0	0	0	0	0	0	0	1	0	0	0	0	0	0	0	0	0	0	0	0	0	0	1	0	0	0	0	0	0	0	0	0	0	0	0
ENSG00000100060	10	226.970588235294	172.487889273356	34	17339	7.70980536770963	17337	0.66	0	0	0	0	0	0	0	0	0	0	0	0	0	0	0	0	0	0	0	0	0	0	0	0	0	0	0	0	0	0	0	0	0	0	0	0	0	0	0	0	0
ENSG00000100075	5	195.615384615385	134.284023668639	26	3249	7.97926885321283	3249	0.79	1755	1241	1241	0	0	0	1	0	0	0	0	0	0	0	0	0	0	0	0	0	0	0	0	0	0	0	0	0	0	0	0	0	0	0	0	0	0	0	0	0	0
ENSG00000100084	6	144.204545454545	76.896694214876	44	117004	6.57520240277232	116644	0.698	759	514	514	0	0	0	0	0	0	0	0	1	0	0	1	0	0	0	0	0	0	0	0	0	0	0	0	0	0	0	0	0	0	0	0	0	0	0	0	0	0
ENSG00000100100	7	570.5	530.4	20	10942	8.5782886316349	10922	0.504	0	0	0	0	0	0	0	0	0	0	0	0	0	0	0	0	0	0	0	0	0	0	0	0	0	0	0	0	0	0	0	0	0	0	0	0	0	0	0	0	0
ENSG00000100104	3	407.307692307692	429.029585798817	13	10782	6.32705626386712	10782	0.742	472	337	337	0	0	0	0	0	1	0	0	1	1	1	1	0	0	0	0	0	0	0	0	0	0	0	0	0	0	1	0	0	0	0	0	0	0	0	0	0	0
ENSG00000100109	16	203.26	122.3536	50	21281	7.07150666116199	21281	0.592	328	214	214	0	0	0	0	0	0	0	0	0	0	1	0	0	0	0	0	0	1	0	0	0	0	0	0	0	0	0	0	0	0	0	0	0	0	0	0	0	0
ENSG00000100209	7	167.925925925926	103.753086419753	27	15485	5.91947866730158	15480	0.616	694	440	440	0	0	0	1	0	0	0	0	0	0	0	0	0	0	0	0	0	0	0	0	0	0	1	0	0	1	0	0	1	0	0	0	0	0	0	0	0	0
ENSG00000100216	2	316.285714285714	230.979591836735	7	2866	7.38499142891028	2866	0.64	584	405	405	0	0	0	0	0	0	0	0	0	1	0	0	0	0	0	0	0	0	0	0	0	0	0	0	0	0	0	0	0	0	0	0	0	0	0	0	0	0
ENSG00000100220	7	170.75	82.609375	32	24674	8.14425118010574	24674	0.48	460	289	289	0	0	0	1	0	0	0	0	0	0	0	0	0	0	0	0	0	0	0	0	0	0	0	0	0	1	0	0	0	0	0	0	0	0	0	0	0	0
ENSG00000100225	10	388.441176470588	368.020761245675	34	24156	8.72850342764536	24154	0.66	814	597	597	0	0	0	1	0	0	0	0	0	0	0	0	0	0	0	0	0	0	0	0	0	0	0	0	0	0	0	0	0	0	0	0	0	0	0	0	0	0
ENSG00000100227	8	278.1875	279.7421875	32	31242	8.64126522946171	31242	0.514	623	447	447	0	0	0	1	0	0	0	0	0	0	1	1	1	0	0	0	0	0	0	0	0	0	0	0	0	1	0	0	1	0	0	0	0	0	0	0	0	0
ENSG00000100239	8	189.02380952381	96.8412698412698	42	101782	8.49898800619843	101782	0.706	819	553	553	0	0	0	0	0	2	0	0	0	0	0	0	0	0	0	0	0	0	0	0	0	0	0	0	0	0	0	0	0	0	0	0	0	0	0	0	0	0
ENSG00000100246	4	352.7	300.38	10	15691	6.7419798304529	13481	0.55	398	248	248	0	0	0	0	0	1	0	0	0	0	0	0	0	0	0	0	0	0	0	0	0	0	0	0	0	0	0	0	0	0	0	0	0	0	0	0	0	0
ENSG00000100258	7	214.205128205128	140.642998027613	39	4760	8.71288867320267	4760	0.774	262	181	181	0	0	0	0	0	2	0	0	0	0	1	1	0	0	0	0	0	0	0	0	0	0	0	0	0	0	0	0	0	0	0	0	0	0	0	0	0	0
ENSG00000100281	9	363.421052631579	377.96675900277	38	38356	7.06606501255962	8119	0.596	667	436	436	0	0	0	0	0	0	0	0	0	0	0	0	0	0	0	0	0	0	0	0	0	0	0	0	0	0	0	0	0	0	0	0	0	0	0	0	0	0
ENSG00000100297	10	226.276595744681	200.45178813943	47	25368	7.37473161634397	25368	0.6	794	524	524	0	0	0	1	0	0	0	0	0	0	0	0	0	0	0	0	0	1	0	0	0	0	0	0	0	1	0	0	0	0	0	0	0	0	0	0	0	0
ENSG00000100299	10	320.074074074074	165.871056241427	27	5426	8.07938733220801	3158	0.744	944	611	611	0	0	0	0	0	1	0	0	0	0	0	0	0	0	0	0	0	0	0	0	0	0	0	0	0	0	0	0	0	0	0	0	0	0	0	0	0	0
ENSG00000100300	6	233.25	138.9375	16	11729	8.66638711489526	11729	0.702	850	540	540	0	0	0	1	0	0	0	0	0	0	0	0	0	0	0	0	0	0	0	0	0	0	0	0	0	0	0	0	0	0	0	0	0	0	0	0	0	0
ENSG00000100307	7	512.105263157895	522.925207756233	19	32508	8.6497935950953	5557	0.778	1053	681	681	0	0	0	1	0	0	0	0	0	0	0	0	0	0	0	0	0	0	0	0	0	0	0	0	0	0	0	0	0	0	0	0	0	0	0	0	0	0
ENSG00000100311	4	310.857142857143	321.775510204082	14	21393	8.15862188019816	21393	0.684	2747	1665	1665	1	0	0	0	0	0	0	0	0	0	0	0	0	0	0	0	0	0	0	0	0	0	0	0	0	0	0	0	0	0	0	0	0	0	0	0	0	0
ENSG00000100324	7	238.230769230769	173.680473372781	26	37320	7.4513230691598	32142	0.632	543	369	369	0	0	0	0	0	0	0	1	0	0	0	0	0	0	0	0	0	0	0	0	0	0	0	0	0	0	0	0	0	0	0	0	0	0	0	0	0	0
ENSG00000100325	23	153.8	87.8541176470588	85	49675	8.12633587719578	13122	0.646	476	306	306	0	0	0	1	0	0	0	0	0	0	0	0	0	0	0	0	0	0	0	0	0	0	0	0	0	0	0	0	0	0	0	0	0	0	0	0	0	0
ENSG00000100330	12	375.86	408.9648	50	147712	8.75617485782453	144726	0.664	880	655	655	0	0	0	0	0	1	0	0	1	0	0	0	0	0	0	0	0	0	0	0	0	0	0	0	0	0	0	0	0	0	0	0	0	0	0	0	0	0
ENSG00000100347	7	214.780487804878	198.704342653183	41	55111	7.24439439612187	41113	0.674	760	525	525	0	0	0	0	0	1	0	0	0	0	0	0	0	0	0	0	0	0	0	0	0	0	0	0	0	0	0	0	0	0	0	0	0	0	0	0	0	0
ENSG00000100354	9	839.181818181818	1224.3305785124	44	290992	8.0190039001296	111366	0.626	958	524	524	0	0	0	0	0	0	0	0	0	0	1	0	0	0	0	0	0	0	0	0	0	0	0	0	0	0	0	0	0	0	0	0	0	0	0	0	0	0
ENSG00000100359	14	211.605633802817	152.278516167427	71	39699	8.5859367469933	35633	0.636	574	417	417	0	0	0	0	0	1	0	0	0	0	0	0	0	0	0	0	0	1	0	0	0	0	0	0	0	0	1	0	0	0	0	0	0	0	0	0	0	0
ENSG00000100360	13	331.631578947368	340.872576177285	38	18055	6.44962721741702	3854	0.566	903	564	564	0	0	0	0	0	0	0	0	0	0	1	0	0	0	0	0	0	0	0	0	0	0	0	0	0	0	0	0	0	0	0	0	0	0	0	0	0	0
ENSG00000100364	17	338.115384615385	348.276627218935	52	50432	8.18132310210402	50432	0.822	536	373	373	0	0	0	0	0	0	0	0	0	0	0	0	0	0	0	0	0	0	0	0	0	0	0	0	0	0	0	0	0	0	0	0	0	0	0	0	0	0
ENSG00000100365	4	172.333333333333	88.4444444444444	18	17028	7.80720725010964	14845	0.598	0	0	0	0	0	0	0	0	0	0	0	0	0	0	0	0	0	0	0	0	0	0	0	0	0	1	0	1	1	0	0	0	0	0	0	0	0	0	0	0	0
ENSG00000100368	5	456.68	548.9824	25	26822	7.7429010657709	26822	0.562	0	0	0	0	0	0	0	0	0	0	0	0	0	0	0	0	0	0	0	0	0	0	0	0	0	0	0	0	1	0	0	0	0	0	0	0	0	0	0	0	0
ENSG00000100387	3	363.3	358.62	10	21963	6.79585999230503	13065	0.708	1123	731	731	0	0	0	0	0	0	0	0	0	0	0	0	0	0	1	0	0	0	0	0	0	0	0	0	0	0	0	0	0	0	0	0	0	0	0	0	0	0
ENSG00000100401	8	260.8125	211.70703125	32	40641	8.55512454006237	40641	0.644	927	588	588	0	0	0	0	0	1	0	0	0	0	1	0	0	0	0	0	0	0	0	0	0	0	0	0	0	1	0	0	0	0	0	0	0	0	0	0	0	0
ENSG00000100410	3	155.909090909091	121.157024793388	11	9009	6.8232320942824	9009	0.54	1023	621	621	0	0	0	0	0	0	0	1	0	1	1	0	1	0	0	0	0	1	0	0	0	0	0	0	0	0	1	0	0	0	0	0	0	0	0	0	0	0
ENSG00000100412	7	163.891891891892	77.3016800584368	37	59865	7.98700555630873	59865	0.59	1023	621	621	0	0	0	0	0	0	0	1	0	1	1	0	1	0	0	0	0	1	0	0	0	0	0	0	0	0	1	0	0	0	0	0	0	0	0	0	0	0
ENSG00000100413	9	474.258064516129	484.932362122789	31	18803	7.40114614188605	15395	0.596	796	518	518	0	0	0	1	0	0	0	0	0	0	0	0	0	0	0	0	0	0	0	0	0	0	0	0	0	0	0	0	0	0	0	0	0	0	0	0	0	0
ENSG00000100417	9	276.515151515152	252.143250688705	33	12997	7.45006817600379	12997	0.664	520	361	361	0	0	0	1	0	0	0	0	0	0	0	0	0	0	0	0	0	0	0	0	0	0	0	0	0	0	0	0	0	0	0	0	0	0	1	0	0	0
ENSG00000100418	4	443.846153846154	470.508875739645	13	23069	7.94128358669313	23069	0.652	1483	965	965	0	0	0	0	0	0	0	1	0	0	1	0	0	0	0	0	0	0	0	0	0	0	0	0	0	0	0	0	0	0	0	0	0	0	0	0	0	0
ENSG00000100422	5	234.1875	168.65234375	32	53851	8.15887741396705	53851	0.79	0	0	0	0	0	0	0	0	0	0	0	0	0	0	0	0	0	0	0	0	0	0	0	0	0	0	0	0	1	0	0	0	0	0	0	0	0	0	0	0	0
ENSG00000100439	10	191.27027027027	139.303140978817	37	14120	7.87123264372376	14120	0.598	0	0	0	0	0	0	0	0	0	0	0	0	0	0	0	0	0	0	0	0	0	0	0	0	0	0	0	0	0	0	0	0	0	0	0	0	0	0	0	0	0
ENSG00000100448	2	250	120.444444444444	9	2739	5.36992872958405	2705	0.518	0	0	0	0	0	0	0	0	0	0	0	0	0	0	0	0	0	0	0	0	0	0	0	0	0	0	0	0	0	0	0	0	0	0	0	0	0	0	0	0	0
ENSG00000100453	8	176.142857142857	87.7006802721088	21	3314	6.05502070870437	3314	0.538	0	0	0	0	0	0	0	0	0	0	0	0	0	0	0	0	0	0	0	0	0	0	0	0	0	1	0	0	0	0	0	0	0	0	0	0	0	0	0	0	0
ENSG00000100461	33	219.423529411765	172.462283737024	85	18540	8.22555882735445	18540	0.546	765	426	426	0	0	0	1	0	0	0	0	0	0	0	1	0	0	0	0	0	0	0	0	0	0	0	0	0	0	0	0	0	0	0	0	0	0	0	0	0	0
ENSG00000100462	28	152.242105263158	83.8056509695291	95	9075	7.2012939075413	9075	0.522	342	217	217	0	0	0	0	0	0	0	1	0	0	0	0	0	0	0	0	0	0	0	0	0	0	0	0	0	0	0	0	0	0	0	0	0	1	1	1	0	0
ENSG00000100485	6	235.142857142857	181.897959183673	42	114430	7.89744653426	114430	0.794	933	590	590	0	0	0	0	0	1	0	0	0	0	0	0	0	0	0	0	0	0	0	0	0	0	0	0	0	0	0	0	0	0	0	0	0	0	0	0	0	0
ENSG00000100503	19	407.411764705882	449.648788927336	68	111359	8.01935818772318	111359	0.798	1750	1194	1194	0	0	0	1	0	0	0	0	0	0	0	0	0	0	0	0	0	0	0	0	0	0	0	0	0	0	0	0	0	0	0	0	0	0	0	0	0	0
ENSG00000100519	18	231.2	197.593333333333	60	21416	8.16480442033779	21416	0.554	360	217	217	0	0	0	0	0	1	0	0	0	0	1	0	0	0	0	0	0	0	0	0	0	0	0	0	0	0	0	0	0	0	0	0	0	0	0	0	0	0
ENSG00000100528	7	208.190476190476	133.319727891156	21	14496	7.45779183229767	14496	0.556	641	442	442	0	0	0	0	0	1	0	0	0	0	0	0	0	0	0	0	0	0	0	0	0	0	0	0	0	0	0	0	0	0	0	0	0	0	0	0	0	0
ENSG00000100564	12	234.545454545455	134.600550964187	33	18333	6.61269380949621	10977	0.658	550	375	375	0	0	0	1	0	0	0	0	0	0	0	0	0	0	0	0	0	0	0	0	0	0	0	0	0	0	0	0	0	0	0	0	0	0	0	0	0	0
ENSG00000100567	13	136.042553191489	89.9375282933454	47	27182	7.98081224267204	27177	0.534	546	325	325	0	0	0	0	0	0	0	0	0	0	0	0	0	0	0	0	0	0	1	0	0	0	0	0	0	0	0	0	0	0	0	0	0	0	0	0	0	0
ENSG00000100568	6	363.041666666667	360.152777777778	24	27757	8.06868593805503	27757	0.69	910	608	608	0	0	0	0	0	0	0	0	0	0	0	0	0	0	0	0	0	0	0	0	0	0	0	0	0	1	0	0	0	0	0	0	0	0	0	0	0	0
ENSG00000100580	1	1297.33333333333	1890.22222222222	6	42089	7.28257474221245	42089	0.674	645	457	457	0	0	0	1	0	0	0	0	0	0	0	0	0	0	0	0	0	0	0	0	0	0	0	0	0	0	0	0	0	0	0	0	0	0	0	0	0	0
ENSG00000100591	13	181.1	98.38	40	11605	8.10294813893472	11378	0.556	726	434	434	0	0	0	0	0	0	0	0	0	0	0	0	0	0	0	0	0	0	0	0	0	0	0	0	0	1	0	0	0	0	0	0	0	0	0	0	0	0
ENSG00000100592	14	276.403225806452	272.740894901145	62	182760	7.96439682836481	77516	0.624	1700	1078	1078	0	0	0	0	0	0	0	0	0	0	0	1	1	0	0	0	0	0	0	0	0	0	0	0	0	0	0	0	0	0	0	0	0	0	0	0	0	0
ENSG00000100596	6	421.96	478.8032	25	110777	8.17783967084187	110777	0.66	666	466	466	0	0	0	0	0	0	0	0	0	0	0	0	0	0	0	0	0	0	0	0	0	0	0	0	0	0	0	0	0	0	0	0	0	0	0	0	0	0
ENSG00000100599	11	424.564102564103	406.531229454306	39	175222	8.39428527148934	175222	0.746	1502	1003	1003	0	0	0	0	0	0	0	0	0	0	0	0	0	0	0	0	0	0	0	0	0	0	0	0	0	0	0	0	0	0	0	0	0	0	0	0	0	0
ENSG00000100603	7	160.923076923077	97.3688362919132	39	43609	8.05768069518913	43417	0.518	521	330	330	0	0	0	0	0	1	0	0	0	0	0	0	0	0	0	0	0	0	0	0	0	0	0	0	0	0	0	0	0	0	0	0	0	1	0	0	0	0
ENSG00000100711	12	409.75	396.513888888889	36	17939	7.6292810091056	17939	0.696	1574	888	888	0	0	0	0	0	0	0	0	0	0	0	0	0	0	0	0	0	0	0	0	0	0	0	0	0	0	0	0	0	0	0	0	0	0	0	0	0	0
ENSG00000100722	26	238.244444444444	184.857777777778	90	50601	7.70745116701308	50600	0.604	760	567	567	0	0	0	0	0	1	0	0	0	0	0	0	0	0	0	0	0	0	0	0	0	0	0	0	0	0	0	0	0	0	0	0	0	0	0	0	0	0
ENSG00000100731	16	302.848837209302	262.40156841536	86	207978	8.5705945146947	105434	0.71	1438	858	858	0	0	0	0	0	1	0	0	0	0	0	0	0	0	0	0	0	0	0	0	0	0	0	0	0	0	0	0	0	0	0	0	0	0	0	0	0	0
ENSG00000100744	7	566.4375	589.3515625	16	23812	6.43421119189648	23812	0.75	994	725	725	0	0	0	1	0	0	0	0	0	0	0	0	0	0	0	0	0	0	0	0	0	0	0	0	0	0	0	0	0	0	0	0	0	0	0	0	0	0
ENSG00000100764	7	203.310344827586	147.690844233056	29	16130	7.70021409872815	16128	0.462	447	300	300	0	0	0	0	0	1	0	0	0	0	0	0	0	0	0	0	0	0	0	0	0	0	0	0	0	0	0	0	0	0	0	0	0	0	0	0	0	0
ENSG00000100796	14	292.276595744681	231.518334087823	47	52944	8.44761864269795	28515	0.716	1656	1050	1050	0	0	0	0	0	1	0	0	1	0	0	0	0	0	0	0	0	0	0	0	0	0	0	0	0	0	0	0	0	0	0	0	0	0	0	0	0	0
ENSG00000100814	16	195.95	111.0925	40	21945	7.72243491952498	14262	0.42	0	0	0	0	0	0	1	0	0	0	0	0	0	1	1	1	0	1	0	0	0	0	0	0	0	1	0	0	0	0	0	0	0	0	0	0	0	0	0	0	0
ENSG00000100823	20	236.725490196078	162.874279123414	51	2578	8.41544705952696	2578	0.554	1283	736	736	0	0	0	1	0	1	0	1	0	0	0	0	1	0	0	0	0	0	0	0	0	0	0	0	0	0	0	0	1	0	0	0	0	0	0	0	0	0
ENSG00000100865	9	241.923076923077	188.12426035503	26	20298	6.75342139341446	19891	0.702	717	507	507	0	0	0	0	0	1	0	0	1	0	0	0	0	0	0	0	0	0	0	0	0	0	0	0	0	0	0	0	0	0	0	0	0	0	0	0	0	0
ENSG00000100888	14	233.217948717949	172.668639053254	78	70933	8.30373529862552	24394	0.578	326	198	198	0	0	0	0	0	0	0	0	0	0	0	0	0	0	0	0	0	0	0	0	0	0	0	0	0	1	0	0	0	0	0	0	0	0	0	0	0	0
ENSG00000100926	13	324.146341463415	174.310529446758	41	24331	8.01575898577616	24317	0.612	435	296	296	0	0	0	0	0	1	0	0	0	0	0	0	1	0	0	0	0	0	0	0	0	0	0	0	0	0	0	0	0	0	0	0	0	1	0	1	0	0
ENSG00000100979	6	145.391304347826	90.2835538752363	23	13396	8.74699699929922	13350	0.654	512	352	352	0	0	0	0	0	0	0	0	0	0	0	0	0	0	0	0	0	0	0	0	0	0	0	0	0	0	0	0	0	0	0	0	0	0	0	0	0	0
ENSG00000100982	2	177	80.2608695652174	23	13396	8.13415231706611	13396	0.688	1328	839	839	0	0	0	0	0	0	0	0	0	0	0	0	0	0	0	0	0	0	0	0	0	0	0	0	0	0	0	0	0	0	0	0	0	0	0	0	0	0
ENSG00000100983	3	165.368421052632	84.016620498615	19	27385	7.6412522190415	27385	0.64	764	489	489	0	0	0	0	1	1	0	0	0	0	0	0	0	0	0	0	0	0	0	0	0	0	0	0	0	1	1	0	0	0	0	0	0	0	0	0	0	0
ENSG00000100985	1	179.692307692308	43.9881656804734	13	7654	6.81530678556024	7654	0.604	0	0	0	0	0	0	0	0	0	0	0	0	0	0	0	0	0	0	0	0	0	0	0	0	0	0	0	0	0	0	0	0	0	0	0	0	0	0	0	0	0
ENSG00000100994	3	201.68	148.528	25	49946	8.69821121575258	49946	0.746	1102	752	752	0	0	0	0	0	1	0	0	1	0	0	0	0	0	0	0	0	0	0	0	0	0	0	0	0	0	0	0	0	0	0	0	0	0	0	0	0	0
ENSG00000100997	9	160.472222222222	103.793209876543	36	96241	7.90823562097023	96241	0.678	1488	1068	1068	0	0	0	0	0	0	0	0	2	1	0	0	0	0	0	0	0	0	0	0	0	0	0	0	0	0	0	0	0	0	0	0	0	0	0	0	0	0
ENSG00000101000	1	337	164	4	5290	6.70090130587008	5290	0.6	0	0	0	0	0	0	0	0	0	0	0	0	0	0	0	0	0	0	0	0	0	0	0	0	0	0	0	0	0	0	0	0	0	0	0	0	0	0	0	0	0
ENSG00000101017	6	160.677419354839	135.652445369407	31	11592	7.80047502663398	11592	0.632	238	160	160	0	0	0	0	0	0	0	0	0	0	0	0	0	0	0	0	0	0	0	0	0	0	0	0	0	0	0	0	0	0	0	0	0	0	0	0	0	0
ENSG00000101040	18	217.757575757576	175.837465564738	66	147709	7.85378659011845	146510	0.544	0	0	0	0	0	0	0	0	0	0	0	0	0	0	0	0	0	0	0	0	0	1	0	0	0	0	0	0	0	0	0	0	0	0	0	0	0	0	0	0	0
ENSG00000101079	6	202.074074074074	242.274348422497	27	94313	7.64332151959057	94313	0.73	544	307	307	0	0	0	0	0	1	0	0	0	0	0	0	0	0	0	0	0	0	0	0	0	0	0	0	0	0	0	0	0	0	0	0	0	0	0	0	0	0
ENSG00000101084	7	302.235294117647	139.951557093426	17	6824	7.70067494639549	6824	0.702	953	621	621	0	0	0	0	0	1	0	0	1	1	1	1	0	0	0	0	0	1	1	0	0	0	0	0	0	0	0	0	0	0	0	0	0	0	0	0	0	0
ENSG00000101109	8	478.25	600.484375	32	113486	8.37599495853347	113486	0.666	350	248	248	0	0	0	0	1	1	0	0	0	0	0	0	0	0	0	0	0	0	0	0	0	0	0	0	0	0	0	0	1	0	0	0	0	0	0	0	0	0
ENSG00000101126	5	1027.25	1270.08333333333	12	42374	8.47338303659489	41119	0.656	0	0	0	0	0	0	1	0	2	0	0	0	0	0	0	1	0	0	0	0	0	0	0	0	0	0	0	0	0	0	0	0	0	0	0	0	0	0	0	0	0
ENSG00000101150	8	486.933333333333	583.502222222222	15	26303	8.77323816262014	25182	0.666	953	646	646	0	0	0	1	1	1	0	1	0	1	0	0	0	0	0	0	0	0	0	0	0	0	0	0	0	0	1	0	1	0	0	0	0	0	0	0	0	0
ENSG00000101152	3	1113.77777777778	1534.76543209877	9	40867	8.69152071109706	35955	0.78	842	474	474	0	0	0	0	0	0	0	0	0	0	0	0	0	0	0	0	0	0	0	0	0	0	0	0	0	0	0	0	0	0	0	0	0	0	0	0	0	0
ENSG00000101158	14	255.056603773585	194.875756496974	53	13926	7.94327417017131	13926	0.702	385	231	231	0	0	0	1	0	0	0	0	0	0	0	0	0	0	0	0	0	0	0	0	0	0	0	0	0	0	0	0	0	0	0	0	0	0	0	0	0	0
ENSG00000101161	2	150	37.8181818181818	22	51966	8.37879918347999	51962	0.654	487	328	328	0	0	0	0	1	1	0	1	0	0	1	0	0	0	0	0	0	0	0	0	0	0	0	0	0	0	0	0	0	0	0	0	0	0	0	0	0	0
ENSG00000101166	4	291.533333333333	280.186666666667	15	9765	7.63320557173413	9765	0.706	792	574	574	0	0	0	1	1	1	0	0	1	0	0	0	0	0	0	0	0	0	0	0	0	0	0	0	0	0	0	0	0	0	0	0	0	0	0	0	0	0
ENSG00000101193	2	270.285714285714	181.632653061225	7	7526	7.35777311945308	7526	0.76	1238	777	777	0	0	0	0	0	2	0	0	0	0	0	0	0	0	0	0	0	0	0	0	0	0	0	0	0	0	0	0	0	0	0	0	0	0	0	0	0	0
ENSG00000101236	4	1012.64285714286	1344.86734693878	14	88274	8.28115307927856	84162	0.756	832	550	550	0	0	0	1	0	0	0	0	0	0	0	0	0	0	0	0	0	0	0	0	0	0	0	0	0	0	0	0	0	0	0	0	0	0	0	0	0	0
ENSG00000101265	3	650.739130434783	956.937618147448	23	43623	8.7123262481974	43623	0.67	1133	730	730	0	0	0	0	0	0	0	0	0	0	0	0	0	0	0	0	0	0	0	0	0	0	0	0	0	0	0	0	0	0	0	0	0	0	0	0	0	0
ENSG00000101266	9	218.393939393939	196.78971533517	33	65350	8.17007759700738	62725	0.584	299	212	212	0	0	0	0	1	1	0	0	0	0	0	0	0	0	0	0	0	0	0	0	0	0	0	0	0	1	0	0	0	0	0	0	0	0	0	0	0	0
ENSG00000101294	25	188.805555555556	128.051697530864	72	55140	8.68453611270637	55140	0.64	799	510	510	0	0	0	1	1	1	0	0	0	0	0	0	0	0	0	0	0	1	0	0	0	0	0	0	0	0	0	0	0	0	0	0	0	0	0	0	0	0
ENSG00000101307	15	367.72972972973	268.72607742878	37	56541	6.71807417398871	41912	0.502	0	0	0	0	0	0	0	0	0	0	0	0	0	0	0	0	0	0	0	0	0	0	0	0	0	0	0	0	0	0	0	0	0	0	0	0	1	0	0	0	0
ENSG00000101336	9	191.619047619048	110.616780045351	42	49669	8.03104024223237	49665	0.602	878	594	594	0	0	0	0	1	1	0	0	0	0	0	0	0	0	0	0	0	0	0	0	0	0	0	0	0	0	0	0	0	0	0	0	0	0	0	0	0	0
ENSG00000101346	6	413.227272727273	399.028925619835	22	30788	7.8164975418348	30788	0.78	559	419	419	0	0	0	1	0	1	0	0	0	0	0	0	0	0	0	0	0	0	0	0	0	0	0	0	0	0	0	0	0	0	0	0	0	0	0	0	0	0
ENSG00000101350	2	593	678.666666666667	12	57348	8.02115374566504	57348	0.668	244	174	174	0	0	0	1	0	1	0	0	0	0	0	0	0	0	0	0	0	0	0	0	0	0	0	0	0	0	0	0	0	0	0	0	0	0	0	0	0	0
ENSG00000101365	11	162.568181818182	102.534090909091	44	5825	8.21615214291782	5825	0.534	340	219	219	0	0	0	1	0	0	0	0	0	0	1	0	0	0	0	0	0	0	0	0	0	0	0	0	0	0	0	0	0	0	0	0	0	0	0	0	0	0
ENSG00000101367	1	374.714285714286	388.367346938775	7	30513	8.6239725830384	30513	0.652	593	363	363	1	0	0	0	0	1	0	0	0	0	0	0	0	0	0	0	0	0	0	0	0	0	0	0	0	0	0	0	0	0	0	0	0	0	0	0	0	0
ENSG00000101384	2	241.333333333333	185.644444444444	30	36363	8.68906731885407	36363	0.67	3038	1935	1935	0	0	0	0	0	1	0	0	0	0	0	0	0	0	0	0	0	0	0	0	0	0	0	0	0	0	0	0	0	0	0	0	0	0	0	0	0	0
ENSG00000101391	17	185.387755102041	124.299875052062	49	42723	7.1570259191175	42723	0.51	274	185	185	0	0	0	0	0	0	0	0	0	0	0	0	0	0	0	0	0	0	0	0	0	0	0	0	0	0	0	0	0	0	0	0	0	0	0	0	0	0
ENSG00000101413	6	364.636363636364	344.619834710744	22	58821	7.64269081761343	58821	0.624	661	444	444	0	0	0	0	0	0	0	0	0	1	1	0	0	0	0	0	0	0	0	0	0	0	0	0	0	0	0	0	0	0	0	0	0	0	0	0	0	0
ENSG00000101417	3	397.111111111111	278.814814814815	9	13614	5.7573070402012	13051	0.586	303	211	211	0	0	0	0	0	1	0	0	0	0	0	0	0	0	0	0	0	0	0	0	0	0	0	0	0	0	0	0	0	0	0	0	0	0	0	0	0	0
ENSG00000101421	1	329.2	227.04	5	43063	8.78476012718575	43063	0.672	288	187	187	0	0	0	0	0	1	0	0	0	0	0	0	0	0	0	0	0	0	0	0	0	0	0	0	0	0	0	0	0	0	0	0	0	0	0	0	0	0
ENSG00000101443	7	200.083333333333	97.8055555555556	12	11827	7.89248237790085	11827	0.674	1256	859	859	0	0	0	0	0	0	0	0	0	0	0	0	0	0	0	0	0	0	0	0	0	0	0	0	0	0	0	0	0	0	0	0	0	0	0	0	0	0
ENSG00000101445	4	378.666666666667	498.814814814815	18	117320	7.46424261031921	117320	0.696	1386	1001	1001	0	0	0	0	0	0	0	0	0	0	0	0	0	0	0	0	0	0	0	0	0	0	0	0	1	1	0	0	0	0	0	0	0	0	0	0	0	0
ENSG00000101457	6	107.954545454545	64.9297520661157	22	19491	7.07281803859019	19491	0.684	371	275	275	0	0	0	0	1	0	0	0	0	0	1	0	1	0	0	0	0	0	0	0	0	0	0	0	0	0	0	0	0	0	0	0	0	0	0	0	0	0
ENSG00000101464	6	157.142857142857	91.530612244898	28	116565	6.57937830576874	116564	0.67	527	338	338	0	0	0	1	0	1	0	0	0	1	0	0	0	0	0	0	0	0	0	0	0	0	0	0	0	1	0	0	0	0	0	0	0	0	0	0	0	0
ENSG00000101473	12	304.771428571429	211.621224489796	35	15686	6.56165705323389	15686	0.582	0	0	0	0	0	0	0	1	0	0	0	0	0	0	0	0	0	0	0	0	0	0	0	0	0	0	0	0	0	0	0	0	0	0	0	0	0	0	0	0	0
ENSG00000101557	9	243.083333333333	228.604166666667	48	56247	8.04634332964445	53009	0.646	1033	527	527	0	0	0	0	0	1	0	0	1	0	0	0	0	0	0	0	0	1	1	0	0	0	0	0	0	0	0	0	0	0	0	0	0	0	0	0	0	0
ENSG00000101577	4	261.964285714286	236.150510204082	28	96322	8.36142964810822	72711	0.718	626	490	490	0	0	0	1	1	1	0	0	0	0	0	0	0	0	0	0	0	0	0	0	0	0	0	0	0	0	1	0	0	0	0	0	0	0	0	0	0	0
ENSG00000101596	14	180.885714285714	110.37387755102	105	149279	8.6591094641301	149279	0.76	1899	1232	1232	0	0	0	1	0	1	0	0	0	0	1	1	0	0	0	0	0	0	0	0	0	0	0	0	0	0	0	0	0	0	0	0	0	0	0	0	0	0
ENSG00000101654	11	496.513513513513	564.45580715851	37	37899	7.73220122645139	33626	0.678	1391	885	885	0	0	0	1	0	0	0	0	0	0	1	1	0	0	0	0	0	0	0	0	0	0	0	0	0	0	1	0	1	0	0	0	0	0	0	0	0	0
ENSG00000102189	5	243.928571428571	202.196428571429	56	158695	7.64961737778867	158695	0.776	1156	729	729	0	0	0	0	1	1	0	0	0	0	0	0	0	0	0	0	0	0	0	0	0	0	0	0	0	0	0	0	0	0	0	0	0	0	0	0	0	0
ENSG00000102471	4	358.411764705882	416.207612456747	17	74924	7.30804707913724	74924	0.628	647	445	445	0	0	0	1	0	1	0	0	0	0	0	0	0	0	0	0	0	0	0	0	0	0	0	0	0	1	0	0	0	0	0	0	0	0	0	0	0	0
ENSG00000102531	6	321.653846153846	326.720414201183	52	233868	8.52629488372116	233868	0.718	1220	723	723	0	0	0	1	1	2	0	0	0	0	0	0	0	0	0	0	0	0	0	0	0	0	0	0	0	1	0	0	0	0	0	0	0	0	0	0	0	0
ENSG00000102543	8	231	193.133333333333	30	45572	6.49216127200105	18000	0.562	778	453	453	0	0	0	1	0	0	0	0	0	0	1	1	1	0	0	0	0	0	0	0	0	0	0	0	0	0	0	0	0	0	0	0	0	0	0	0	0	0
ENSG00000102575	12	246.666666666667	159.777777777778	33	4349	8.77486580899692	1849	0.694	351	244	244	0	0	0	0	0	0	0	0	0	0	0	0	0	0	0	0	0	0	0	0	0	0	0	0	0	0	0	0	0	0	0	0	0	0	0	0	0	0
ENSG00000102580	2	481.571428571429	589.265306122449	14	117851	8.38509484377922	117851	0.714	1078	762	762	0	0	0	1	0	0	0	0	0	0	0	0	0	0	0	0	0	0	0	0	0	0	0	0	0	0	1	0	0	0	0	0	0	0	0	0	0	0
ENSG00000102595	11	163.904109589041	95.422405704635	73	251903	7.22571271569818	69959	0.648	680	486	486	0	0	0	1	0	0	0	0	0	0	0	0	0	0	0	0	0	0	0	0	0	0	0	0	0	0	0	0	0	0	0	0	0	0	0	0	0	0
ENSG00000102699	3	166.55	87.975	40	91885	8.4059164749813	91885	0.624	545	390	390	0	0	0	0	0	1	0	0	0	1	0	0	1	0	0	0	0	0	0	0	1	0	0	0	0	1	0	0	0	0	0	0	0	0	0	0	0	0
ENSG00000102710	24	201.255102040816	167.069137859225	98	50402	7.78948397674467	50398	0.648	571	392	392	0	0	0	0	0	1	0	0	0	0	0	0	0	0	0	0	0	0	0	0	0	0	0	0	0	0	0	0	0	0	0	0	0	0	0	0	0	0
ENSG00000102738	4	211.333333333333	82.1333333333333	15	41878	6.50682827370159	41870	0.624	508	326	326	0	0	0	1	0	0	0	1	0	0	0	1	0	0	0	0	0	0	0	0	0	0	0	0	0	0	0	0	0	0	0	0	0	0	0	0	0	0
ENSG00000102755	5	229.615384615385	175.143984220907	39	194777	8.35538388555911	127032	0.746	2189	1491	1491	0	0	0	0	1	1	0	0	0	0	0	0	0	0	0	0	0	0	0	0	0	0	0	0	0	0	0	0	0	0	0	0	0	0	0	0	0	0
ENSG00000102763	4	156.714285714286	75.4489795918367	56	394284	7.09230064487818	241784	0.712	581	436	436	0	0	0	1	0	0	0	0	0	0	0	0	0	0	0	0	0	0	0	0	0	0	0	0	0	0	0	0	0	0	0	0	0	0	0	0	0	0
ENSG00000102802	2	371.571428571429	320.530612244898	7	19382	6.77667166718557	19382	0.696	833	575	575	1	0	0	0	0	0	0	0	0	0	0	0	0	0	0	0	0	0	0	0	0	0	0	0	0	0	0	0	0	0	0	0	0	0	0	0	0	0
ENSG00000102854	8	130.457142857143	69.3436734693878	35	8104	8.40984980316079	8101	0.684	0	0	0	0	0	0	0	0	1	0	0	0	0	0	0	0	0	0	0	0	0	0	0	0	0	0	0	0	0	0	0	0	0	0	0	0	0	0	0	0	0
ENSG00000102870	1	2026.33333333333	2514.44444444444	3	8746	6.58365725656188	8746	0.666	1033	656	656	0	0	0	0	1	1	0	0	0	0	0	0	0	0	0	0	0	0	0	0	0	0	0	0	0	0	0	0	0	0	0	0	0	0	0	0	0	0
ENSG00000102898	8	403.315789473684	388.426592797784	19	25836	8.00184100779052	25836	0.69	838	559	559	0	0	0	0	0	1	0	0	1	0	0	0	0	0	0	0	0	0	0	0	0	0	0	0	0	0	0	0	0	0	0	0	0	0	0	0	0	0
ENSG00000102910	9	374.422222222222	354.458271604938	45	118827	8.31145395272054	113054	0.526	597	386	386	0	0	0	0	0	1	0	0	0	1	0	1	0	0	0	0	0	0	0	0	0	0	0	0	0	1	0	0	0	0	0	0	0	0	0	0	0	0
ENSG00000102931	4	291.153846153846	293.467455621302	13	8507	7.73161999630782	8507	0.662	619	410	410	0	0	0	0	0	2	0	0	0	0	0	0	0	0	0	0	0	0	0	0	0	0	0	0	0	0	0	0	0	0	0	0	0	0	0	0	0	0
ENSG00000102934	3	265	156	9	28596	8.03091005352953	28596	0.734	997	693	693	0	0	0	0	0	1	0	0	1	0	0	0	0	0	0	0	0	0	0	0	0	0	0	0	0	0	0	0	0	0	0	0	0	0	0	0	0	0
ENSG00000102974	3	372.2	332.32	15	76777	7.84951141212186	76777	0.73	1686	1010	1010	0	0	0	0	1	1	0	0	0	0	0	0	0	0	0	0	0	0	0	0	0	0	0	0	0	0	0	0	0	0	0	0	0	0	0	0	0	0
ENSG00000103018	7	746.263157894737	858.941828254848	19	41742	7.90141001314627	41742	0.552	362	202	202	0	0	0	0	0	0	0	0	1	0	0	0	0	0	1	0	0	0	0	0	0	0	0	0	0	1	0	0	0	0	0	0	0	0	0	0	0	0
ENSG00000103024	11	244.611111111111	146.08950617284	36	1445	7.64297910201785	1445	0.698	3643	2379	2379	0	0	0	0	0	0	0	0	0	0	0	0	0	0	0	0	0	0	0	0	0	0	0	0	0	0	0	0	0	0	0	0	0	0	0	0	0	0
ENSG00000103035	7	228.185185185185	155.311385459534	27	9514	7.89255692436155	9514	0.624	781	503	503	0	0	0	0	0	0	0	0	0	0	0	0	0	0	0	0	0	0	1	0	0	0	0	0	0	1	0	0	0	0	0	0	0	0	0	0	0	0
ENSG00000103043	12	256.887096774194	224.757023933403	62	113723	7.9010424547599	113723	0.628	609	378	378	0	0	0	0	0	0	0	0	0	0	0	0	0	0	0	0	0	0	0	0	0	0	0	0	0	0	0	0	0	0	0	0	0	0	0	0	0	0
ENSG00000103051	14	185.830985915493	104.939892878397	71	42998	7.95235208051286	42997	0.52	397	239	239	0	0	0	0	0	0	0	0	0	0	0	0	0	0	0	0	0	0	0	0	0	0	0	0	0	0	0	0	0	0	0	0	0	0	1	0	0	0
ENSG00000103061	5	610.058823529412	634.449826989619	17	26444	5.48778516637642	12781	0.662	940	635	635	0	0	0	1	0	0	0	0	0	1	0	0	0	0	0	0	0	0	0	0	0	0	0	0	0	0	0	0	0	0	0	0	0	0	0	0	0	0
ENSG00000103066	12	335.324324324324	298.886778670562	37	15755	7.27703197356083	14620	0.69	758	522	522	0	0	0	1	0	1	0	0	0	0	0	0	0	0	0	0	0	0	0	0	0	0	0	0	0	0	0	0	0	0	0	0	0	0	0	1	0	0
ENSG00000103145	10	261.481481481481	170.79561042524	27	1667	7.54379378298472	1662	0.618	757	516	516	0	0	0	1	0	1	0	0	0	0	0	0	0	0	0	0	0	0	0	0	0	0	0	0	0	0	0	0	0	0	0	0	0	0	0	0	0	0
ENSG00000103168	24	295.788888888889	281.008395061728	90	9212	8.6122614332405	3944	0.594	583	395	395	0	0	0	0	0	0	0	0	0	0	0	1	0	0	0	0	0	0	0	0	0	0	0	0	0	0	0	0	0	0	0	0	0	0	0	0	0	0
ENSG00000103194	19	181.458333333333	140.546296296296	72	79945	7.91552422144511	79604	0.778	865	584	584	0	0	0	0	0	0	0	0	0	0	0	0	0	0	0	0	0	0	0	0	0	0	0	0	0	0	0	0	0	0	0	0	0	0	0	0	0	0
ENSG00000103222	12	217.274193548387	137.659209157128	62	193498	8.4839052704116	193486	0.77	709	447	447	0	0	0	0	0	0	0	0	0	0	0	0	0	0	0	0	0	0	0	0	0	0	0	0	0	0	0	0	0	0	0	0	0	0	0	0	0	0
ENSG00000103241	1	1284	262	2	3944	8.46609271248398	3944	0.754	3798	2381	2381	0	0	0	0	0	0	0	0	0	0	0	0	0	0	0	0	0	0	0	0	0	0	0	0	0	0	0	0	0	0	0	0	0	0	0	0	0	0
ENSG00000103257	3	332	346.235294117647	17	39466	7.37817268952471	39466	0.796	1006	623	623	0	0	0	0	0	0	0	0	0	0	0	0	0	0	0	0	0	0	0	0	0	0	0	0	0	0	1	0	0	0	0	0	0	0	0	0	0	0
ENSG00000103266	11	219.628571428571	124.204081632653	35	2647	7.30074863157017	2523	0.754	6377	3986	3986	0	0	0	0	0	1	0	0	0	0	0	0	0	0	0	0	0	0	0	0	0	0	0	0	0	0	0	0	0	0	0	0	0	0	0	0	0	0
ENSG00000103274	8	121.40625	63.30859375	32	25566	6.16708740273091	14209	0.526	612	399	399	0	0	0	1	0	0	0	0	0	0	0	0	0	0	0	0	0	0	0	0	0	0	0	0	0	0	0	0	0	0	0	0	0	0	0	0	0	0
ENSG00000103313	14	329.344827586207	296.292508917955	29	14600	6.75789784992786	14600	0.562	0	0	0	0	0	0	0	0	0	0	0	0	0	0	0	0	0	0	0	0	0	0	0	0	0	0	0	0	0	0	0	0	0	0	0	0	1	1	0	0	0
ENSG00000103319	4	271.607142857143	225.839285714286	28	80952	7.78422870524575	80352	0.71	791	578	578	0	0	0	1	0	0	0	0	0	0	0	0	0	0	0	0	0	0	0	0	0	0	0	0	0	0	1	0	0	0	0	0	0	0	0	0	0	0
ENSG00000103363	5	212	146.615384615385	13	5884	8.26428175083645	5884	0.778	1034	581	581	0	0	0	0	0	0	0	0	0	0	0	0	0	0	0	0	0	0	0	0	0	0	0	0	0	0	0	0	0	0	0	0	0	0	0	0	0	0
ENSG00000103381	4	765.111111111111	649.259259259259	9	140956	6.9729694431195	140956	0.502	524	321	321	0	0	0	1	1	0	0	0	0	0	0	0	0	0	0	0	0	0	0	0	0	0	0	0	0	0	0	0	0	0	0	0	0	0	0	0	0	0
ENSG00000103404	4	603.703703703704	695.368998628258	27	87865	7.34269476124152	87865	0.794	1000	514	514	0	0	0	0	0	2	0	0	0	0	0	0	0	0	0	0	0	0	0	0	0	0	0	0	0	0	1	0	0	0	0	0	0	0	0	0	0	0
ENSG00000103423	14	289.865384615385	235.39275147929	52	30971	7.62702612936397	30971	0.658	901	574	574	0	0	0	1	0	0	0	0	0	0	0	0	0	0	0	0	0	0	0	0	0	0	0	0	0	0	0	0	0	0	0	0	0	0	0	0	0	0
ENSG00000103429	13	284.447368421053	185.904432132964	38	36422	8.00788028809448	36422	0.566	850	565	565	0	0	0	1	0	0	0	0	0	0	0	0	0	0	0	0	0	0	0	0	0	0	0	0	0	0	0	0	0	0	0	0	0	0	0	1	0	0
ENSG00000103485	5	465.142857142857	424.183673469388	14	35421	6.84999282071074	31866	0.636	0	0	0	0	0	0	0	0	0	0	0	0	0	0	0	0	0	0	0	0	0	0	0	0	0	0	0	0	0	0	0	0	0	0	0	0	0	0	0	0	0
ENSG00000103534	11	196.655172413793	125.328180737218	58	88618	7.82198216837829	20145	0.504	682	464	464	0	0	0	0	0	1	0	0	0	0	0	0	0	0	0	0	0	0	0	0	0	0	0	0	0	0	0	0	0	0	0	0	0	0	0	0	0	0
ENSG00000103569	4	477.285714285714	367.081632653061	14	47743	7.73161730587979	46411	0.37	0	0	0	0	0	0	0	0	0	0	0	0	0	0	0	0	0	0	0	0	0	0	0	0	0	0	0	0	0	0	0	0	0	0	0	0	1	0	0	0	0
ENSG00000103642	4	331.615384615385	202.757396449704	13	20262	7.26871683044969	20262	0.616	934	603	603	0	0	0	0	0	1	0	0	0	0	1	0	0	0	0	0	0	0	0	0	0	0	0	0	0	1	0	0	0	0	0	0	0	0	0	0	0	0
ENSG00000103653	15	202.241379310345	137.652794292509	58	21142	8.1392653389073	21142	0.762	721	549	549	0	0	0	0	0	1	0	0	0	0	0	0	0	0	0	0	0	0	0	0	0	0	0	0	0	0	0	0	0	0	0	0	0	0	0	0	0	0
ENSG00000103657	15	191.6953125	91.70947265625	128	225325	8.78820063178777	137819	0.668	1151	750	750	0	0	0	1	0	0	0	0	0	0	0	1	0	0	0	0	0	0	0	0	0	0	0	0	1	0	1	0	0	0	0	0	0	0	0	0	0	0
ENSG00000103671	12	154.595744680851	62.727025803531	47	67556	7.12163958860958	10013	0.56	326	211	211	0	0	0	0	0	0	0	0	0	0	0	0	0	0	0	0	0	0	0	0	0	0	0	0	0	0	0	0	0	0	0	0	0	0	0	0	0	0
ENSG00000103707	7	197	108.266666666667	30	27133	6.1483049902235	13807	0.586	565	392	392	0	0	0	1	0	1	0	0	0	0	0	0	0	0	0	0	0	0	0	0	0	0	0	0	0	0	0	0	0	0	0	0	0	0	0	0	0	0
ENSG00000103888	6	226.948717948718	160.938856015779	39	172434	7.92566276559344	172434	0.738	1953	1269	1269	1	0	0	1	0	0	0	0	0	0	0	0	0	0	0	0	0	0	0	0	0	0	0	0	0	0	0	0	0	0	0	0	0	0	0	0	0	0
ENSG00000103966	2	626.111111111111	608.617283950617	9	73827	8.0428302467542	73827	0.676	705	500	500	0	0	0	0	0	0	0	0	0	0	1	0	1	0	0	0	0	0	0	0	0	0	0	0	0	0	0	0	0	0	0	0	0	0	0	0	0	0
ENSG00000103978	13	164.377049180328	121.298038161784	61	63132	8.28322766918941	63132	0.564	339	207	207	0	0	0	1	0	0	0	1	0	0	1	0	0	0	1	0	0	0	0	0	0	0	0	0	0	0	0	0	0	0	0	0	0	0	0	0	0	0
ENSG00000104047	13	213.194444444444	166.759259259259	36	24157	6.90065293759417	23070	0.642	497	341	341	0	0	0	1	0	0	0	0	0	0	0	0	0	0	0	0	0	0	0	0	0	0	0	0	0	0	0	0	0	0	0	0	0	0	1	0	0	0
ENSG00000104081	11	589.407407407407	757.242798353909	27	21003	7.03029032123254	17159	0.674	245	158	158	0	0	0	0	0	1	0	0	0	0	0	0	0	0	0	0	0	0	0	0	0	0	0	0	0	0	0	0	0	0	0	0	0	0	0	0	0	0
ENSG00000104093	14	275.130952380952	243.5660430839	84	175123	8.05216653477139	175123	0.732	1229	853	853	0	0	0	0	0	0	0	0	0	0	0	0	0	0	0	0	0	0	0	0	0	0	0	0	0	0	0	0	0	0	0	0	0	0	0	0	0	0
ENSG00000104129	11	131.272727272727	69.0413223140496	44	39609	6.32168552873061	39609	0.644	635	413	413	0	0	0	0	0	0	0	1	0	0	0	0	0	0	0	0	0	0	0	0	0	0	0	0	0	1	0	0	0	0	0	0	0	0	0	0	0	0
ENSG00000104131	7	273.695652173913	250.567107750473	23	25973	7.73723533456118	25747	0.7	1312	827	827	0	0	0	0	0	0	0	0	0	0	0	0	0	0	0	0	0	0	0	0	0	0	0	0	0	0	0	0	0	0	0	0	0	0	0	0	0	0
ENSG00000104133	25	212.596153846154	116.440828402367	104	100983	8.36588971260804	90322	0.654	692	473	473	0	0	0	1	0	0	0	0	0	1	0	0	0	0	0	0	0	0	0	0	0	0	0	0	0	1	0	0	0	0	0	0	0	0	0	0	0	0
ENSG00000104177	14	352.271186440678	363.874174087906	59	39090	6.80078787506502	39090	0.55	621	449	449	0	0	0	0	0	0	0	0	0	0	0	0	0	0	0	0	0	0	0	0	0	0	0	0	0	0	0	0	0	0	0	0	0	0	0	0	0	0
ENSG00000104221	4	332	276	13	6637	5.47973182242594	6637	0.572	358	235	235	0	0	0	0	0	1	0	0	0	0	0	0	0	0	0	0	0	0	1	0	0	0	0	0	0	0	0	0	0	0	0	0	0	0	0	0	0	0
ENSG00000104267	5	171.727272727273	94.2644628099173	22	17642	7.12924023508164	17642	0.778	1214	815	815	1	0	0	1	1	1	0	0	0	0	0	0	0	0	0	0	0	0	0	0	0	0	0	0	0	0	0	0	0	0	0	0	0	0	0	0	0	0
ENSG00000104312	5	223.827586206897	154.922711058264	29	33317	7.01420115874491	33317	0.688	922	636	636	0	0	0	0	0	0	0	0	0	0	0	1	0	0	0	0	0	0	0	0	0	0	0	0	0	0	0	0	0	0	0	0	0	0	0	0	0	0
ENSG00000104324	9	219.75	136.660714285714	28	504428	7.78812047138229	498275	0.708	769	548	548	0	0	0	0	1	1	0	0	0	0	0	0	0	0	0	0	0	0	0	0	0	0	0	0	0	0	0	0	0	0	0	0	0	0	0	0	0	0
ENSG00000104325	19	127.935483870968	71.8220603537981	62	50688	7.8083880757748	50516	0.638	1125	714	714	0	0	0	1	0	1	0	0	0	0	0	0	0	0	0	0	0	0	0	0	0	0	0	0	0	0	0	0	0	0	0	0	0	0	0	0	0	0
ENSG00000104331	3	681.166666666667	908.472222222222	12	35912	8.4718665709393	35912	0.684	752	489	489	0	0	0	1	0	0	0	0	0	0	0	0	0	0	0	0	0	0	0	0	0	0	0	0	0	0	0	0	0	0	0	0	0	0	0	0	0	0
ENSG00000104343	9	819.173913043478	1164.54820415879	23	98814	7.56602993253306	92691	0.656	1070	720	720	0	0	0	0	0	0	0	0	0	0	0	1	0	0	0	0	0	0	0	0	0	0	0	0	0	0	0	0	0	0	0	0	0	0	0	0	0	0
ENSG00000104365	30	249.163461538462	223.379437869822	104	61154	8.56588822962491	60307	0.654	452	323	323	0	0	0	2	0	0	0	0	0	0	0	0	0	0	0	0	0	0	0	0	0	0	0	0	0	0	0	0	0	0	0	0	0	0	0	0	0	0
ENSG00000104368	13	309.8	289.93	40	33007	8.23386473096261	32492	0.548	0	0	0	1	0	0	0	0	0	0	0	0	0	0	0	0	0	0	0	0	0	0	0	0	0	0	0	0	0	0	0	0	0	0	0	0	0	0	0	0	0
ENSG00000104388	12	227	204.2	40	106771	8.67494887802074	106771	0.748	999	670	670	0	0	0	0	0	0	0	0	0	0	0	0	0	0	0	0	0	0	0	0	0	0	0	0	0	0	0	0	0	0	0	0	0	0	0	0	0	0
ENSG00000104412	7	168.454545454545	148.253443526171	33	43316	7.54502143023273	12302	0.622	663	433	433	0	0	0	0	0	0	0	0	0	0	0	0	0	0	0	0	0	0	0	0	0	0	0	0	0	1	1	0	1	0	0	0	0	0	1	0	0	0
ENSG00000104413	11	347.682926829268	325.212373587151	41	66393	7.26136937624768	66393	0.622	0	0	0	0	0	0	1	1	1	0	0	1	0	0	0	0	0	1	0	0	0	0	0	0	0	0	0	0	0	0	0	0	0	0	0	0	0	0	0	0	0
ENSG00000104427	4	263.6	273.88	20	53719	6.56174223217241	53719	0.634	555	385	385	0	0	0	0	0	1	0	0	0	0	0	0	0	0	0	0	0	0	0	0	0	0	0	0	0	1	0	0	0	0	0	0	0	0	0	0	0	0
ENSG00000104442	6	252.727272727273	187.776859504132	22	31749	6.99738379848307	31749	0.548	342	231	231	0	0	0	0	0	0	0	0	0	0	0	0	0	0	0	0	0	0	0	0	0	0	0	0	0	0	0	0	0	0	0	0	0	0	0	0	0	0
ENSG00000104472	5	581.181818181818	452.049586776859	11	5840	7.26163345342404	5840	0.728	1591	1130	1130	0	0	0	0	0	1	0	0	0	0	0	0	0	0	0	0	0	0	0	0	0	0	0	0	0	0	0	0	0	0	0	0	0	0	0	0	0	0
ENSG00000104517	13	201.989473684211	133.773074792244	95	159830	8.79474828373638	159830	0.664	1109	788	788	0	0	0	1	1	1	0	0	0	0	0	0	0	0	0	0	0	0	0	0	0	0	0	0	0	0	1	0	1	0	0	0	0	0	0	0	0	0
ENSG00000104549	6	261.590909090909	192.004132231405	22	23787	7.69263175772545	23785	0.748	758	543	543	0	0	0	0	0	0	0	0	1	0	0	0	0	0	0	0	0	0	0	0	0	0	0	0	0	0	0	0	0	0	0	0	0	0	0	0	0	0
ENSG00000104635	12	389.411764705882	369.089965397924	34	66881	8.03927698691864	55437	0.752	725	520	520	0	0	0	0	0	1	0	0	0	0	0	0	0	0	0	0	0	0	0	0	0	0	0	0	0	0	0	0	0	0	0	0	0	0	0	0	0	0
ENSG00000104660	8	323.545454545455	305.661157024793	22	81811	7.67872366450087	13127	0.722	949	648	648	0	0	0	0	0	1	0	0	0	0	0	0	0	0	0	0	0	0	0	0	0	0	0	0	0	0	0	0	0	0	0	0	0	0	0	0	0	0
ENSG00000104671	6	156.68	126.4736	25	27344	6.96260178933762	27344	0.572	660	428	428	0	0	0	0	0	0	0	0	0	0	0	0	1	0	0	0	0	0	0	0	0	0	0	0	0	0	0	0	0	1	0	0	0	0	0	0	0	0
ENSG00000104687	8	227	200.133333333333	30	49861	7.85328119163544	49861	0.72	861	580	580	0	0	0	1	0	1	0	0	0	0	0	0	0	0	0	0	0	0	1	0	0	0	0	0	0	0	0	0	0	0	0	0	0	0	0	0	0	0
ENSG00000104689	3	210.529411764706	177.875432525952	17	34675	6.41419137181425	34675	0.628	1019	689	689	0	0	0	0	0	0	0	0	0	0	0	1	0	0	0	0	0	0	0	0	0	0	0	0	0	1	0	0	0	0	0	0	0	0	0	0	0	0
ENSG00000104728	16	258.858974358974	233.900394477318	78	134666	8.72441842598468	134658	0.776	1399	912	912	0	0	0	0	0	0	0	0	0	0	0	0	0	0	0	0	0	0	0	0	0	0	0	0	0	0	0	0	0	0	0	0	0	0	0	0	0	0
ENSG00000104731	25	213.66265060241	147.278850341124	83	69508	6.79485944817617	10795	0.636	624	404	404	0	0	0	0	0	1	0	0	1	0	0	0	0	0	0	0	0	0	0	0	0	0	0	0	0	0	0	0	0	0	0	0	0	0	0	0	0	0
ENSG00000104765	7	313.863636363636	275.971074380165	22	122739	8.7669351034882	30232	0.616	727	470	470	0	0	0	0	0	0	1	0	0	0	1	0	0	0	0	0	0	0	0	0	0	0	0	0	0	1	1	0	0	0	0	0	0	0	0	0	0	0
ENSG00000104774	17	151.086419753086	74.8495656149977	81	20232	8.78293413525393	20230	0.666	308	226	226	0	0	0	0	1	1	0	0	0	0	0	0	0	0	0	0	0	0	0	0	0	0	0	0	0	0	0	0	0	0	0	0	0	0	0	0	0	0
ENSG00000104812	10	234.285714285714	175.08843537415	42	25186	7.87556232625128	25181	0.674	325	228	228	0	0	0	1	1	1	0	1	0	0	0	0	0	0	0	0	0	0	0	0	0	0	0	0	0	1	0	0	0	0	0	0	0	1	1	1	0	0
ENSG00000104823	17	151.354166666667	96.7369791666667	48	16584	8.62646947321411	16584	0.486	310	197	197	0	0	0	1	0	0	0	0	0	0	0	0	0	0	0	0	0	0	0	0	0	0	0	0	0	0	1	0	0	0	0	0	0	0	0	0	0	0
ENSG00000104859	16	141.04347826087	95.2766225582861	69	31917	8.3722950306893	31917	0.604	509	344	344	0	0	0	1	0	0	0	0	0	0	0	0	0	0	0	0	0	0	0	0	0	0	0	0	0	0	0	0	0	0	0	0	0	0	0	0	0	0
ENSG00000104880	5	331.566666666667	290.44	30	77365	8.17888985459183	77365	0.728	597	443	443	0	0	0	1	0	0	0	0	0	0	0	0	0	0	0	0	0	0	0	0	0	0	0	0	0	0	0	0	0	0	0	0	0	0	0	0	0	0
ENSG00000104881	9	262.725	212.315	40	26716	7.60107687047102	26712	0.53	1062	634	634	0	0	0	0	1	1	0	0	0	0	0	0	0	0	0	0	0	0	0	0	0	0	0	0	0	0	0	0	0	0	0	0	0	0	0	0	0	0
ENSG00000104885	11	269.475409836066	256.927707605482	61	68430	8.40735487630376	68430	0.784	1971	1230	1230	0	0	0	1	0	0	0	0	0	0	0	0	0	0	0	0	0	0	0	0	0	0	0	0	0	0	0	0	0	0	0	0	0	0	0	0	0	0
ENSG00000104936	19	298.147058823529	239.27508650519	68	12836	8.60093253714473	12836	0.638	0	0	0	0	0	0	0	2	2	0	0	0	0	0	0	0	0	0	0	0	0	0	0	0	0	0	0	0	0	0	0	0	0	0	0	0	0	0	0	0	0
ENSG00000104969	5	205.347826086957	173.761814744802	23	28658	8.28966108088799	28658	0.644	725	490	490	0	0	0	0	0	0	0	0	1	0	1	0	1	0	0	0	0	0	0	0	0	0	1	0	0	0	0	0	0	0	0	0	0	1	1	1	0	1
ENSG00000104973	8	226.769230769231	166.264299802761	39	20535	7.88663300046683	601	0.634	348	240	240	0	0	0	0	0	0	0	0	0	0	0	0	0	0	0	0	0	0	0	0	0	0	0	0	0	0	0	0	0	0	0	0	0	0	0	0	0	0
ENSG00000104976	6	254.777777777778	176.345679012346	18	2935	7.00423774108632	2935	0.658	325	235	235	0	0	0	1	0	0	0	0	0	0	0	0	0	0	0	0	0	0	0	0	0	0	0	0	0	0	0	0	0	0	0	0	0	0	0	0	0	0
ENSG00000104998	1	191.214285714286	96.9387755102041	14	21184	6.86655944527436	21184	0.678	579	424	424	0	0	0	0	0	1	0	0	0	0	0	0	0	0	0	0	0	0	0	0	0	0	0	0	0	0	0	0	0	0	0	0	0	0	0	0	0	0
ENSG00000105058	5	302.714285714286	259.204081632653	14	6667	8.03253412820993	6235	0.558	442	275	275	0	0	0	0	0	0	0	0	0	0	0	0	0	0	0	0	0	0	0	0	0	0	0	0	0	0	0	0	0	0	0	0	0	0	0	0	0	0
ENSG00000105063	8	204.5625	151.4140625	48	29216	8.49185911057651	29216	0.706	1606	1005	1005	0	0	0	0	1	1	0	0	1	0	0	0	0	0	0	0	0	0	0	0	0	0	0	0	0	0	0	0	0	0	0	0	0	0	1	0	0	0
ENSG00000105122	7	232.113636363636	166.104338842975	44	12948	7.71902008854766	12948	0.606	0	0	0	0	0	0	0	0	0	0	0	0	0	0	0	0	0	0	0	0	0	1	0	0	0	0	0	0	2	0	0	0	0	0	0	0	0	0	0	0	0
ENSG00000105127	5	251.942857142857	246.772244897959	35	26414	7.87954809052433	9654	0.686	1402	1000	1000	0	0	0	0	0	0	0	0	0	0	0	0	0	0	0	0	0	0	0	0	0	0	0	0	0	0	0	0	0	0	0	0	0	0	0	0	0	0
ENSG00000105185	8	174.36	129.6672	25	6385	7.875638005485	6360	0.658	933	667	667	1	0	0	1	0	1	0	0	0	0	0	0	0	0	0	0	0	0	0	0	0	0	0	0	0	0	0	0	0	0	0	0	0	0	0	0	0	0
ENSG00000105202	11	130.666666666667	62.8571428571429	42	11957	8.13252219107495	11957	0.656	334	236	236	0	0	0	1	0	1	0	0	0	0	0	0	0	0	0	0	0	0	0	0	0	0	0	0	0	0	0	0	0	0	0	0	0	0	0	0	0	0
ENSG00000105229	6	190.4	173.232	25	31741	7.11122970467947	31741	0.758	1006	673	673	0	0	0	0	0	1	0	0	0	0	0	0	0	0	0	0	0	0	0	0	0	0	0	0	0	0	1	0	0	0	0	0	0	0	0	0	0	0
ENSG00000105281	6	300.85	263.175	20	13712	8.77492234213374	13712	0.66	1398	944	944	0	0	0	0	0	0	0	0	0	0	0	0	0	0	0	0	0	0	0	0	0	0	0	0	0	0	0	0	0	0	0	0	0	0	0	0	0	0
ENSG00000105287	17	213.029850746269	121.978614390733	67	42853	8.45642000170211	42811	0.67	1383	889	889	0	0	0	0	0	0	0	0	0	0	0	0	0	0	0	0	0	0	0	0	0	0	0	0	0	0	0	0	0	0	0	0	0	0	0	0	0	0
ENSG00000105325	8	226.594594594595	205.590942293645	37	32058	7.92296125391322	32058	0.75	950	656	656	0	0	0	0	1	1	1	1	1	0	1	1	0	0	0	0	0	0	0	0	0	1	0	0	0	0	0	0	0	0	0	0	0	0	1	0	0	0
ENSG00000105352	3	180.727272727273	115.785123966942	11	8099	5.52937970671122	8099	0.6	0	0	0	0	0	0	0	0	0	0	0	0	0	0	0	0	0	0	0	0	0	0	0	0	0	0	0	0	0	0	0	0	0	0	0	0	0	0	0	0	0
ENSG00000105355	7	280	247.04	25	29428	7.55491531255834	29428	0.686	0	0	0	0	0	0	0	0	0	0	0	0	0	0	0	0	0	0	0	0	0	0	0	0	0	0	0	0	0	0	0	0	0	0	0	0	0	0	0	0	0
ENSG00000105369	3	221.636363636364	154.082644628099	11	4250	5.2018864368607	4250	0.594	0	0	0	0	0	0	0	0	0	0	0	0	0	0	0	0	0	0	0	0	0	0	0	0	0	0	0	0	0	0	0	0	0	0	0	0	0	0	0	0	0
ENSG00000105374	5	182.615384615385	88.7218934911243	13	1110	6.94117972705649	1104	0.566	0	0	0	0	0	0	0	0	0	0	0	0	0	0	0	0	0	0	0	0	0	0	0	0	0	0	0	0	0	0	0	0	0	0	0	0	0	0	0	0	0
ENSG00000105379	5	514	636.266666666667	15	21250	7.21362197588277	21248	0.654	2187	1435	1435	0	0	0	0	0	0	0	0	0	0	0	0	0	0	0	0	0	0	0	0	0	0	0	0	0	0	0	0	0	0	0	0	0	0	0	0	0	0
ENSG00000105383	7	407.166666666667	370.722222222222	24	18796	6.43644244859516	11508	0.59	0	0	0	0	0	0	0	0	0	0	0	0	0	0	0	0	0	0	0	0	0	0	0	0	0	0	0	0	0	0	0	0	0	0	0	0	0	0	0	0	0
ENSG00000105393	18	154.258620689655	114.564803804994	58	13900	7.87800081753466	11988	0.518	0	0	0	0	0	0	0	0	0	0	0	0	0	0	0	0	0	0	0	0	0	0	0	0	0	0	0	0	0	0	0	0	0	0	0	0	0	0	0	0	0
ENSG00000105404	10	231.32	136.5696	25	2710	8.62772550952479	2710	0.624	750	481	481	0	0	0	0	0	0	0	0	0	0	0	0	0	0	0	0	0	0	0	0	0	0	0	0	0	0	1	0	0	0	0	0	0	0	0	0	0	0
ENSG00000105514	2	666.285714285714	821.061224489796	7	24225	6.90555702230246	20932	0.606	507	309	309	0	0	0	0	0	0	0	0	0	0	0	0	0	0	0	0	0	0	0	0	0	0	0	0	0	0	0	0	0	0	0	0	0	1	1	1	0	0
ENSG00000105516	5	790.153846153846	729.337278106509	13	7409	5.84585640807541	7409	0.648	975	646	646	0	0	0	1	0	0	0	0	0	0	0	0	0	0	0	0	0	0	0	0	0	0	0	0	0	1	1	0	1	0	0	0	0	1	1	0	0	0
ENSG00000105520	8	237.225806451613	173.381893860562	31	10313	8.09545433278051	10313	0.666	309	233	233	0	0	0	0	0	0	0	0	0	0	0	0	0	0	0	0	0	0	0	0	0	0	0	0	0	0	0	0	0	0	0	0	0	0	0	0	0	0
ENSG00000105538	4	271.857142857143	174.857142857143	21	20135	8.44006150404413	20135	0.596	0	0	0	0	0	0	0	0	0	0	0	1	0	0	0	0	0	0	0	0	0	0	0	0	0	0	0	0	0	0	0	0	0	0	0	0	0	0	0	0	0
ENSG00000105552	12	225.925	165.09875	40	15968	7.57174793649099	15165	0.69	337	254	254	0	0	0	0	0	1	0	0	1	0	0	0	0	0	0	0	0	0	0	0	0	0	0	0	0	0	0	0	0	0	0	0	0	0	0	0	0	0
ENSG00000105609	6	377.514285714286	364.050612244898	35	6902	6.90587246322008	6902	0.59	0	0	0	0	0	0	0	0	0	0	0	0	0	0	0	0	0	0	0	0	0	0	0	0	0	0	0	0	0	0	0	0	0	0	0	0	0	0	0	0	0
ENSG00000105612	5	303.928571428571	189.469387755102	14	6258	7.72678991275371	6258	0.626	818	537	537	0	0	0	1	0	1	0	0	1	0	0	0	0	0	0	0	0	0	0	0	0	0	0	0	1	0	0	0	0	0	0	0	0	0	0	0	0	0
ENSG00000105617	1	385.5	197.25	4	4722	6.03256964950906	4722	0.58	806	496	496	0	0	0	0	0	0	0	0	0	0	0	0	0	0	0	0	0	0	0	0	0	0	0	0	0	0	0	0	0	0	0	0	0	0	0	0	0	0
ENSG00000105639	7	233.938775510204	154.920449812578	49	23292	8.12752087143128	5637	0.62	318	217	217	0	0	0	0	0	0	0	0	0	0	0	0	0	0	0	0	0	0	0	0	0	0	0	0	0	0	0	0	0	0	0	0	0	0	0	0	0	0
ENSG00000105655	16	212.584905660377	105.665361338555	53	3914	7.69951603294135	3914	0.694	5333	3568	3568	0	0	0	0	0	0	0	0	0	0	0	0	0	0	0	0	0	0	0	0	0	0	0	0	0	0	0	0	0	0	0	0	0	0	0	0	0	0
ENSG00000105656	6	295.294117647059	264.996539792388	34	79465	7.51141489012176	79465	0.66	1155	742	742	0	0	0	0	0	0	0	1	0	0	0	0	1	0	0	0	0	1	1	0	0	0	0	0	0	0	0	0	0	0	0	0	0	0	0	1	0	0
ENSG00000105669	11	175.717948717949	98.6429980276134	39	19884	8.56848319457098	19884	0.602	729	449	449	0	0	0	0	0	0	0	0	0	0	1	0	1	0	0	0	0	0	0	0	0	0	0	0	0	1	0	0	0	0	0	0	0	0	0	0	0	0
ENSG00000105671	14	162.15	100.325	60	8953	7.37408531056064	8953	0.596	729	449	449	0	0	0	0	0	0	0	0	0	0	1	0	1	0	0	0	0	0	0	0	0	0	0	0	0	1	0	0	0	0	0	0	0	0	0	0	0	0
ENSG00000105677	9	233.48275862069	150.594530321046	29	1932	7.75969760156127	1932	0.704	605	420	420	0	0	0	0	0	1	0	0	0	0	0	0	0	0	0	0	0	0	0	0	0	0	1	0	0	0	0	0	0	0	0	0	0	0	0	0	0	0
ENSG00000105700	17	262.292682926829	210.838786436645	41	11626	7.99523448323438	11626	0.586	463	313	313	0	0	0	0	1	1	0	0	0	1	1	0	0	0	0	0	0	0	0	0	0	0	0	0	0	0	0	0	0	0	0	0	0	0	0	0	0	0
ENSG00000105708	1	737.25	940.875	4	22627	5.56125938444393	22627	0.556	461	318	318	0	0	0	1	1	1	0	0	0	0	0	0	0	0	0	0	0	0	0	0	0	0	0	0	0	0	0	0	0	0	0	0	0	1	1	0	0	0
ENSG00000105722	7	350.888888888889	348.037037037037	18	7586	8.15117720182808	7586	0.754	1980	1236	1236	0	0	0	1	0	0	0	0	0	0	0	0	0	0	0	0	0	0	0	0	0	0	0	0	0	0	0	0	0	0	0	0	0	0	0	0	0	0
ENSG00000105723	4	335.157894736842	261.479224376731	19	12440	8.1588460095459	12404	0.704	1004	643	643	0	0	0	0	1	1	0	0	0	0	0	0	0	0	0	0	0	0	0	0	0	0	0	0	0	1	0	0	0	0	0	0	0	0	0	0	0	0
ENSG00000105726	15	225.573333333333	160.955377777778	75	18496	8.40501428929093	18491	0.688	776	542	542	0	0	0	1	0	0	0	0	0	0	0	0	0	0	0	0	0	0	0	0	0	0	0	0	0	0	0	0	0	0	0	0	0	0	0	0	0	0
ENSG00000105738	12	289.866666666667	212.56	45	301145	7.44863131944387	301145	0.702	1162	769	769	0	0	0	1	1	0	0	0	0	0	0	0	0	0	0	0	0	0	0	0	0	0	0	0	0	1	0	0	0	0	0	0	0	0	0	0	0	0
ENSG00000105755	6	174.954545454545	80.1115702479339	22	20526	6.95161971726297	20526	0.662	377	275	275	0	0	0	1	1	1	0	0	0	0	0	0	0	0	0	0	0	0	0	0	0	0	0	0	0	0	0	0	0	0	0	0	0	0	0	0	0	0
ENSG00000105771	13	194.854166666667	113.573784722222	48	23842	7.55524936860884	23842	0.642	730	462	462	0	0	0	1	1	1	0	1	0	0	0	0	0	0	0	0	0	0	0	0	0	0	0	0	0	0	1	0	0	0	0	0	0	0	0	0	0	0
ENSG00000105778	9	660.447368421053	907.274238227147	38	543479	7.76137793517012	56825	0.682	454	306	306	0	0	0	0	0	1	1	0	0	0	0	0	0	0	0	0	0	0	0	0	0	0	0	0	0	0	0	0	0	0	0	0	0	0	0	0	0	0
ENSG00000105810	5	849.9375	1189.5078125	16	231674	7.51199613766645	221455	0.746	4186	2516	2516	0	0	0	0	0	0	0	0	0	0	0	0	0	0	0	0	0	0	0	0	0	0	0	0	0	0	1	0	0	0	0	0	0	0	0	0	0	0
ENSG00000105819	9	208.045454545455	150.347107438017	44	32090	7.89602893977949	15814	0.556	284	195	195	0	0	0	0	0	1	0	1	0	0	0	0	0	0	0	0	0	0	0	0	0	0	0	0	0	0	0	0	0	0	0	0	0	1	0	0	0	0
ENSG00000105829	7	411.15	418.94	20	41621	6.77883469797146	8352	0.594	471	291	291	0	0	0	0	0	0	0	0	0	0	1	1	0	0	0	0	0	0	0	0	0	0	0	0	0	0	0	0	0	0	0	0	0	0	0	0	0	0
ENSG00000105849	2	728.166666666667	845.944444444444	6	13626	6.57624845131148	13626	0.556	464	288	288	0	0	0	0	0	0	0	0	0	0	1	0	0	0	0	0	0	0	0	0	0	0	0	0	0	0	0	0	0	0	0	0	0	0	0	0	0	0
ENSG00000105852	10	220.6	163.306666666667	30	36425	5.84394547805996	32887	0.664	563	377	377	0	0	0	0	0	0	0	0	0	0	0	0	0	0	0	0	0	0	0	0	0	0	0	0	0	0	0	0	0	0	0	0	0	0	0	0	0	0
ENSG00000105856	15	263.137254901961	183.257977700884	51	33569	7.89757570700459	33548	0.588	354	237	237	0	0	0	1	1	1	0	0	0	0	0	0	0	0	0	0	0	0	0	0	0	0	0	0	0	0	0	0	1	0	0	0	0	0	0	0	0	0
ENSG00000105875	10	280.666666666667	230.708333333333	48	27727	8.08405522832894	27727	0.71	650	433	433	0	0	0	0	0	0	0	0	0	0	0	0	0	0	0	0	0	0	0	0	0	0	0	0	0	0	0	0	0	0	0	0	0	0	0	0	0	0
ENSG00000105877	11	173.574074074074	64.1385459533608	108	358625	5.77664393414346	358625	0.72	870	585	585	0	0	0	0	0	0	0	0	0	0	0	0	0	0	0	0	0	0	0	0	0	0	0	0	0	0	0	0	0	0	0	0	0	0	0	0	0	0
ENSG00000105887	2	769.5	827.5	6	50593	7.7983648206508	47895	0.62	431	289	289	0	0	0	1	0	0	0	0	0	0	0	0	0	0	0	0	0	0	0	0	0	0	0	0	0	1	0	0	0	0	0	0	0	0	0	0	0	0
ENSG00000105939	4	640.526315789474	614.720221606648	19	66200	8.12289916880771	49382	0.59	1495	967	967	0	0	0	0	0	0	0	0	0	0	0	0	1	0	0	0	0	1	0	0	0	0	0	0	0	1	0	0	0	0	0	0	0	1	0	0	0	0
ENSG00000105968	8	375.647058823529	394.78892733564	17	21293	8.66826027802276	13159	0.7	803	413	413	0	0	0	1	0	0	0	0	0	0	0	2	0	0	0	0	0	0	0	0	0	0	0	0	0	0	0	0	0	0	0	0	0	0	0	0	0	0
ENSG00000105976	8	276.53488372093	230.408869659275	43	125997	7.39987620507302	27210	0.744	774	517	517	0	0	0	0	0	1	0	1	0	0	0	0	1	0	0	0	0	0	0	0	0	0	0	0	0	0	1	0	0	0	0	0	0	0	0	0	0	0
ENSG00000105983	23	327.144444444444	356.847160493827	90	224279	7.56482979338916	215440	0.722	1171	638	638	0	0	0	1	0	1	0	0	0	1	0	0	0	0	0	0	0	1	1	0	0	0	0	0	0	0	0	0	0	0	0	0	0	0	0	0	0	0
ENSG00000106004	2	496.5	332	4	2617	7.26250063542065	2617	0.552	2949	1707	1707	0	0	0	0	0	0	0	0	0	0	0	0	0	0	0	0	0	0	0	0	0	0	0	0	0	0	0	0	0	0	0	0	0	0	0	0	0	0
ENSG00000106025	7	230.708333333333	191.954861111111	24	71081	7.6560084210851	19626	0.422	0	0	0	0	0	0	0	0	1	0	0	1	1	0	0	0	0	0	0	0	0	0	0	0	0	0	0	0	1	0	0	0	0	0	0	0	0	0	0	0	0
ENSG00000106028	14	240.692307692308	262.145956607495	39	49602	7.34461866753827	12141	0.54	389	230	230	0	0	0	0	0	1	0	1	0	0	0	0	1	0	1	0	0	0	0	0	0	0	0	0	1	0	0	0	0	0	0	0	0	0	1	0	0	0
ENSG00000106049	4	225.7	163.42	20	137554	7.19975849488239	137554	0.652	631	433	433	0	0	0	0	0	1	0	0	0	0	1	1	0	0	0	0	0	1	0	0	0	0	0	0	0	0	1	0	0	0	0	0	0	0	0	0	0	0
ENSG00000106070	24	257.837837837838	222.552227903579	74	203400	8.28739806470638	203400	0.806	0	0	0	0	0	0	1	0	0	0	0	0	0	0	0	0	0	0	0	0	0	0	0	0	0	0	0	0	0	0	0	0	0	0	0	0	0	0	0	0	0
ENSG00000106077	14	213.073170731707	93.570493753718	41	2774	6.93281637727463	2774	0.696	1152	670	670	0	0	0	0	1	1	0	0	1	1	0	1	0	0	0	0	0	0	0	0	0	0	0	0	0	0	0	0	0	0	0	0	0	1	0	0	0	0
ENSG00000106078	9	614.40625	682.822265625	32	300607	7.58544098333649	300606	0.8	1627	1023	1023	0	0	0	0	0	0	0	0	0	0	0	0	0	0	0	0	0	0	0	0	0	0	0	0	0	0	0	0	0	0	0	0	0	0	0	0	0	0
ENSG00000106105	9	166.979591836735	77.1553519366931	49	39353	8.39509643235127	39353	0.57	934	609	609	1	0	0	1	0	1	0	0	0	0	0	0	0	1	0	0	0	0	0	0	0	0	0	0	0	0	0	0	1	0	0	0	0	0	1	0	0	0
ENSG00000106125	3	338.230769230769	337.89349112426	26	120970	7.22237292383741	120970	0.662	687	483	483	0	0	0	1	0	0	0	0	0	0	0	0	0	0	0	0	0	0	0	0	0	0	0	0	0	0	0	0	0	0	0	0	0	0	0	0	0	0
ENSG00000106246	6	369.913043478261	333.175803402647	23	49426	6.74055045137643	46416	0.602	201	139	139	0	0	0	0	0	0	0	0	0	0	0	0	0	0	0	0	0	0	0	0	0	0	0	0	0	1	0	0	0	0	0	0	0	0	0	0	0	0
ENSG00000106261	5	920.944444444444	1111.12962962963	18	26109	8.36101402999834	26109	0.626	693	470	470	0	0	0	0	0	0	0	0	0	0	0	0	0	0	0	0	0	0	0	0	0	0	0	0	0	1	0	0	0	0	0	0	0	0	0	0	0	0
ENSG00000106299	1	403.181818181818	437.719008264463	11	67133	8.15741112324244	67133	0.718	1224	792	792	0	0	0	1	0	1	0	0	0	0	0	0	0	0	0	0	0	0	0	0	0	0	0	0	0	0	0	0	0	0	0	0	0	1	0	0	0	0
ENSG00000106333	10	225.484848484848	112.74012855831	33	5999	8.4485475087811	5999	0.584	0	0	0	0	0	0	0	0	0	0	0	0	0	0	0	0	0	0	0	0	0	0	0	0	0	0	0	0	0	0	0	0	0	0	0	0	0	0	0	0	0
ENSG00000106351	6	284	273.333333333333	36	29009	7.10841953182199	23664	0.692	471	318	318	0	0	0	0	0	1	0	0	0	0	1	0	0	0	0	0	0	0	0	0	0	0	0	0	0	0	0	0	0	0	0	0	0	0	0	0	0	0
ENSG00000106367	3	176.8	116.88	10	7200	6.85679082819939	6881	0.678	947	670	670	0	0	0	0	0	0	0	0	0	0	0	0	0	0	0	0	0	0	0	0	0	0	0	0	0	0	0	0	0	0	0	0	0	0	0	0	0	0
ENSG00000106415	12	331.564102564103	358.41288625904	39	125478	7.27200629769565	120286	0.652	1398	814	814	0	0	0	1	0	0	0	0	1	0	0	0	0	0	0	0	0	0	0	0	0	0	0	0	0	0	0	0	0	0	0	0	0	0	0	0	0	0
ENSG00000106443	15	268.7	206.323333333333	60	195752	7.18939414886202	128775	0.566	462	285	285	0	0	0	1	0	0	0	0	0	0	0	0	0	0	0	0	0	0	0	0	0	0	0	0	0	1	0	0	0	0	0	0	0	0	0	0	0	0
ENSG00000106459	9	312.379310344828	294.489892984542	29	145368	7.03072446061004	145366	0.736	1204	726	726	0	0	0	0	1	1	0	0	0	0	0	0	0	0	0	0	0	0	0	0	0	0	0	0	0	0	0	0	0	0	0	0	0	0	0	0	0	0
ENSG00000106460	8	590.133333333333	773.582222222222	30	32127	7.58241837929772	21849	0.634	494	349	349	0	0	0	1	0	0	0	0	0	1	0	0	0	0	0	0	0	0	0	0	0	0	0	0	0	0	0	0	0	0	0	0	0	0	0	0	0	0
ENSG00000106511	1	833.333333333333	440.222222222222	3	75601	7.08531976600839	75601	0.574	0	0	0	0	0	0	0	0	0	0	0	1	0	0	0	0	0	0	0	0	0	0	0	0	0	0	0	0	0	0	0	0	0	0	0	0	0	0	0	0	0
ENSG00000106546	5	492.761904761905	452.920634920635	21	47531	8.7862549516256	47529	0.634	849	622	622	0	0	0	1	0	0	0	0	0	0	0	1	0	0	0	0	0	0	0	0	0	0	0	0	0	0	0	0	0	0	0	0	0	0	0	0	0	0
ENSG00000106554	9	229.416666666667	158.592592592593	36	297220	7.50036461820094	46340	0.648	587	388	388	0	0	0	2	0	0	0	0	0	0	0	0	1	0	0	0	1	0	0	0	0	0	0	0	0	0	0	0	0	0	0	0	0	0	0	0	0	0
ENSG00000106560	3	325.428571428571	326.612244897959	7	7945	6.71190521629317	1822	0.398	0	0	0	0	0	0	0	0	0	0	0	0	0	0	0	0	0	0	0	0	0	0	0	0	0	0	0	0	0	0	0	0	0	0	0	0	0	0	0	0	0
ENSG00000106588	6	426.678571428571	545.163265306123	28	15363	8.19845437046689	15363	0.584	665	393	393	0	0	0	1	0	0	0	1	0	0	0	0	0	0	0	0	0	0	0	0	0	0	0	0	0	0	0	0	0	0	0	0	0	0	0	0	0	0
ENSG00000106591	4	453.363636363636	363.438016528926	11	16759	7.67453345610564	5658	0.572	665	393	393	0	0	0	1	0	0	0	1	0	0	0	0	0	0	0	0	0	0	0	0	0	0	0	0	0	0	0	0	0	0	0	0	0	0	0	0	0	0
ENSG00000106603	20	369.42	335.8744	50	121262	7.35972296539995	98566	0.56	665	410	410	0	0	0	1	0	0	0	0	0	0	0	0	0	0	0	0	0	0	0	0	0	0	0	0	0	1	0	0	0	0	0	0	0	0	0	0	0	0
ENSG00000106605	5	157	97.7777777777778	18	48661	7.80084557186683	48660	0.762	979	602	602	0	0	0	0	0	0	0	0	0	0	0	0	0	0	0	0	0	0	0	0	0	0	0	0	0	0	0	0	0	0	0	0	0	0	0	0	0	0
ENSG00000106610	3	376.125	308.6875	8	18906	5.91235975743759	18906	0.602	886	579	579	0	0	0	0	1	1	0	0	0	0	1	0	0	0	0	0	0	0	0	0	0	0	0	0	0	0	0	0	0	0	0	0	0	0	0	0	0	0
ENSG00000106636	7	332.807692307692	306.795857988166	26	13327	8.25025931342294	11922	0.598	311	223	223	0	0	0	0	0	1	0	0	0	0	0	0	0	0	0	0	0	0	0	0	0	0	0	0	0	0	0	0	0	0	0	0	0	0	0	0	0	0
ENSG00000106638	21	265.216666666667	184.025	60	9860	7.29719262071095	9860	0.68	963	673	673	0	0	0	0	0	1	0	0	0	0	0	0	0	0	0	0	0	0	0	0	0	0	0	0	0	0	0	0	0	0	0	0	0	0	0	0	0	0
ENSG00000106688	3	265.058823529412	231.273356401384	17	97026	7.28866181060185	97026	0.732	654	451	451	0	0	0	1	0	0	0	0	0	0	0	0	0	0	0	0	0	0	0	0	0	0	0	0	0	0	0	0	0	0	0	0	0	0	0	0	0	0
ENSG00000106733	7	272.347826086957	189.671077504726	23	27645	7.4362495485384	27018	0.75	934	624	624	0	0	0	0	0	0	0	0	0	0	0	0	0	0	0	0	0	0	0	0	0	0	0	0	0	1	0	0	0	0	0	0	0	0	0	0	0	0
ENSG00000106771	5	387.722222222222	419.425925925926	36	104794	8.5973396382966	104794	0.648	796	545	545	0	0	0	0	0	0	0	0	0	0	0	0	0	0	0	0	0	0	0	0	0	0	0	0	0	1	0	0	0	0	0	0	0	0	0	0	0	0
ENSG00000106772	15	603.655737704918	779.467347487235	61	294712	7.09613841623989	294711	0.698	705	494	494	0	0	0	0	0	1	0	0	0	0	0	0	0	0	0	0	0	0	0	0	0	0	0	0	0	0	0	0	0	0	0	0	0	0	0	0	0	0
ENSG00000106780	2	778.888888888889	900.024691358025	9	113658	8.34090184190702	113658	0.728	1270	879	879	0	0	0	0	0	1	0	0	0	0	0	0	0	0	0	0	0	0	0	0	0	0	0	0	0	0	0	0	0	0	0	0	0	0	0	0	0	0
ENSG00000106785	7	393.75	368.875	24	49938	7.65294891417673	31313	0.698	562	411	411	0	0	0	1	0	0	0	0	0	0	0	0	0	0	0	0	0	0	0	0	0	0	0	0	0	0	1	0	0	0	0	0	0	0	0	0	0	0
ENSG00000106804	5	134.357142857143	62.6479591836735	56	97939	6.66611895850747	97939	0.376	0	0	0	0	0	0	0	0	0	0	0	0	0	0	0	0	0	0	0	0	0	0	0	0	0	0	0	0	0	0	0	0	0	0	0	0	0	0	0	0	0
ENSG00000106819	4	293.692307692308	305.372781065089	13	26302	6.75016034565465	26302	0.342	0	0	0	0	0	0	0	0	0	0	0	0	0	0	0	0	0	0	0	0	0	0	0	0	0	0	0	0	0	0	0	0	0	0	0	0	0	0	0	0	0
ENSG00000106829	30	196.55	115.862	100	154971	7.58217706929053	153727	0.594	3081	1821	1821	0	0	0	1	0	0	0	0	0	0	0	0	0	0	0	0	0	0	0	0	0	1	0	0	0	1	0	0	0	0	0	0	0	0	0	0	0	0
ENSG00000106992	6	184.190476190476	140.498866213152	21	11264	8.36519460648367	11264	0.692	405	284	284	0	0	0	1	0	0	0	0	0	0	0	0	0	0	0	0	0	0	0	0	0	0	0	0	0	0	0	0	0	0	0	0	0	0	0	0	0	0
ENSG00000106993	3	431.818181818182	386.066115702479	11	28840	7.18155842374759	23650	0.592	674	430	430	0	0	0	0	0	0	0	0	0	0	0	0	1	0	0	0	0	0	0	0	0	0	0	0	0	0	0	0	0	0	0	0	0	0	0	0	0	0
ENSG00000107036	9	304.819672131148	269.126041386724	61	147533	7.91030119098873	140650	0.73	1173	762	762	0	0	0	0	0	1	0	0	0	0	0	0	0	0	0	0	0	0	0	0	0	0	0	0	0	0	0	0	0	0	0	0	0	0	0	0	0	0
ENSG00000107099	17	199.740458015267	125.472524911136	131	250406	8.15839946980554	71783	0.726	845	609	609	0	0	0	0	0	0	0	0	0	0	0	0	0	0	0	0	0	0	0	0	0	0	0	0	0	0	0	0	0	0	0	0	0	0	0	0	0	0
ENSG00000107185	3	412	501.181818181818	22	9370	7.58133408805128	3669	0.754	859	580	580	0	0	0	0	0	1	0	0	0	0	0	0	0	0	0	0	0	0	0	0	0	0	0	0	0	0	0	0	0	0	0	0	0	0	0	0	0	0
ENSG00000107201	5	290.142857142857	240.683673469388	28	71023	7.16410144035718	71023	0.524	280	170	170	1	0	0	1	1	1	0	0	1	0	0	0	0	0	0	0	0	0	0	0	0	0	0	0	0	1	0	0	0	0	0	0	0	0	0	0	0	0
ENSG00000107242	8	170.973684210526	105.170360110803	38	303518	6.93729513049664	303116	0.724	1239	834	834	0	0	0	0	0	1	0	0	0	0	0	0	0	0	0	0	0	0	0	0	0	0	0	0	0	0	0	0	0	0	0	0	0	0	1	0	0	0
ENSG00000107262	10	363	315.548387096774	31	16944	8.30960137130428	9686	0.676	1337	833	833	0	0	0	1	1	1	0	0	0	0	0	0	0	0	1	0	0	0	0	0	0	0	0	0	0	1	0	0	0	0	0	0	0	0	0	0	0	0
ENSG00000107290	7	530.263157894737	682.87811634349	38	93630	8.75585963288337	93630	0.754	849	573	573	0	0	0	1	0	1	0	0	0	0	1	0	1	0	0	0	0	0	0	0	0	0	0	0	0	0	0	0	0	0	0	0	0	0	0	0	0	0
ENSG00000107338	2	515.5	473.125	8	150080	7.23068496141101	53789	0.806	1945	1151	1151	0	0	0	0	1	1	0	0	0	0	0	0	0	0	0	0	0	0	0	0	0	0	0	0	0	0	0	0	0	0	0	0	0	0	0	0	0	0
ENSG00000107362	2	468	396.857142857143	7	48480	6.78955967290396	48480	0.702	1430	951	951	0	0	0	1	0	0	0	0	0	0	0	0	0	0	0	0	0	0	0	0	0	0	0	0	0	0	0	0	0	0	0	0	0	0	0	0	0	0
ENSG00000107521	14	173.413793103448	115.719381688466	58	30730	8.47867935031276	4540	0.68	0	0	0	0	0	0	0	0	0	0	0	0	0	0	0	0	0	0	0	0	0	0	0	0	0	0	0	0	0	1	0	1	0	0	0	0	0	0	0	0	0
ENSG00000107625	5	149.028571428571	52.9436734693878	35	45570	7.48978520116432	45570	0.584	948	608	608	0	0	0	1	0	1	0	0	0	0	0	0	0	0	1	0	0	0	0	0	0	0	0	0	0	0	0	0	0	0	0	0	0	0	0	0	0	0
ENSG00000107643	16	400.882352941176	487.949250288351	51	132706	7.51097189395743	103492	0.782	1069	645	645	0	0	0	0	1	1	0	0	0	0	0	0	0	0	0	0	0	0	0	0	0	0	0	0	0	0	1	0	0	0	0	0	0	0	0	0	0	0
ENSG00000107651	8	217.388888888889	125.148148148148	36	49792	7.76300342770053	49436	0.608	504	324	324	0	0	0	1	0	0	0	0	0	0	0	0	0	0	0	0	0	0	0	0	0	0	0	0	0	0	1	0	1	0	0	0	0	0	0	0	0	0
ENSG00000107672	12	225.568181818182	159.495867768595	44	18130	7.59187019154655	18130	0.696	838	522	522	0	0	0	1	0	1	0	0	0	0	0	0	0	0	0	0	0	0	0	0	0	0	0	0	0	0	0	0	0	1	0	0	0	0	0	0	0	0
ENSG00000107679	9	705.428571428571	872.065306122449	35	57656	8.17211695249277	41311	0.738	845	574	574	0	0	0	0	0	1	0	0	0	0	0	0	0	0	0	0	0	0	0	0	0	0	0	0	0	0	0	0	0	0	0	0	0	0	0	0	0	0
ENSG00000107745	13	179.577777777778	118.561975308642	45	258802	7.96342483905154	258802	0.584	574	364	364	0	0	0	0	1	0	0	0	0	0	0	0	0	0	0	0	0	0	0	0	0	0	0	0	0	0	1	0	1	0	0	0	0	0	0	0	0	0
ENSG00000107758	9	300.638888888889	301.842592592593	36	59597	7.90461037092393	59219	0.618	775	532	532	0	0	0	1	0	1	0	0	0	0	0	0	0	0	0	0	0	0	0	0	0	0	0	0	0	0	0	0	0	0	0	0	0	0	0	0	0	0
ENSG00000107771	10	356.027027027027	384.477720964207	37	189932	8.22531693156377	45420	0.758	396	283	283	0	0	0	0	0	0	0	0	0	0	0	0	1	0	0	0	0	0	0	0	0	0	0	0	0	0	0	0	0	0	0	0	0	0	0	0	0	0
ENSG00000107789	4	567.363636363636	436.644628099174	11	48586	6.72552344278764	48514	0.676	1001	692	692	0	0	0	0	0	0	0	0	0	0	0	0	0	0	0	0	0	1	0	0	0	0	0	0	0	0	0	0	0	0	0	0	0	0	0	0	0	0
ENSG00000107819	7	381	411.8125	32	10008	8.7065807040171	10008	0.65	229	161	161	0	0	0	0	1	0	0	0	0	0	0	0	0	0	0	0	0	0	0	0	0	0	0	0	0	0	0	0	0	0	0	0	0	0	0	0	0	0
ENSG00000107829	5	306.173913043478	292.793950850662	23	84630	8.32861848126425	70549	0.688	0	0	0	0	0	0	0	0	1	0	0	0	0	0	0	0	0	0	0	0	0	0	0	0	0	0	0	0	0	0	0	0	0	0	0	0	0	0	0	0	0
ENSG00000107833	4	135.733333333333	50.4088888888889	15	2089	5.86893640966232	2089	0.574	579	375	375	0	0	0	0	0	0	0	0	0	0	0	0	0	0	0	0	0	0	0	0	0	0	0	0	0	0	0	0	0	0	0	0	0	0	0	0	0	0
ENSG00000107854	1	228.037037037037	184.213991769547	27	66965	8.37035737634698	66965	0.6	729	541	541	0	0	0	1	0	1	0	0	0	0	0	0	0	0	0	0	0	0	0	0	0	0	0	0	0	0	1	0	0	0	0	0	0	0	0	0	0	0
ENSG00000107874	4	157.2	93.68	20	9417	7.6521818931978	9417	0.59	543	357	357	0	0	0	0	1	0	0	0	0	0	0	0	0	0	0	0	0	0	0	0	0	0	0	0	0	0	0	0	0	0	0	0	0	0	0	0	0	0
ENSG00000107882	4	370.681818181818	374.995867768595	22	129549	7.10582507850482	129549	0.664	479	301	301	0	0	0	0	1	1	0	0	0	0	0	0	0	0	0	0	0	0	0	0	0	0	0	0	0	0	0	0	0	0	0	0	0	0	0	0	0	0
ENSG00000107902	9	244.346153846154	188.12426035503	26	156055	6.49839291185753	36681	0.688	497	308	308	0	0	0	0	0	0	0	0	0	0	0	0	0	0	0	0	0	0	0	0	0	0	0	0	0	0	0	0	0	0	0	0	0	0	0	0	0	0
ENSG00000107929	10	328.04347826087	360.160680529301	46	122081	8.59770952762877	67846	0.762	812	484	484	0	0	0	1	0	0	0	0	0	0	0	0	0	0	0	0	0	0	0	0	0	0	0	0	0	0	0	0	0	0	0	0	0	0	0	0	0	0
ENSG00000107937	7	243.951219512195	214.550862581797	41	31539	7.69688076336769	31539	0.658	825	556	556	0	0	0	0	0	0	0	0	0	0	1	1	0	0	0	0	0	0	0	0	0	0	0	0	0	0	0	0	0	0	0	0	0	0	0	0	0	0
ENSG00000107938	13	217.306666666667	128.006755555556	75	44629	6.97179960273597	44065	0.63	939	627	627	0	0	0	0	0	1	0	0	0	0	0	0	0	0	0	0	0	0	0	0	0	0	0	0	0	0	0	0	0	0	0	0	0	0	0	0	0	0
ENSG00000107949	6	333.222222222222	306.876543209877	18	30150	7.31515759453197	13008	0.592	868	559	559	0	0	0	0	0	0	0	0	0	0	0	0	0	0	1	0	0	0	0	0	0	0	0	0	0	0	0	0	0	0	0	0	0	0	0	0	0	0
ENSG00000107959	11	204.660377358491	144.078319686721	53	35084	8.6584295413009	35082	0.712	539	390	390	0	0	0	1	0	1	0	0	0	0	0	0	0	0	0	0	0	0	1	0	0	0	0	0	0	1	0	0	0	0	0	0	0	0	0	0	0	0
ENSG00000107960	4	144.68	59.4016	25	35664	7.3272666668805	35664	0.692	485	306	306	0	0	0	0	0	0	0	0	0	0	0	0	0	0	0	0	0	0	0	0	0	0	0	0	0	1	0	0	0	0	0	0	0	0	0	0	0	0
ENSG00000107968	7	325.409090909091	198.012396694215	22	27897	8.35053243510301	27896	0.692	1329	933	933	0	0	0	1	0	1	0	0	0	0	0	0	0	0	0	0	0	0	0	0	0	0	0	0	0	1	0	0	0	0	0	0	0	0	0	0	0	0
ENSG00000108010	5	151.35	99.555	20	48123	7.44465413180947	43226	0.72	804	560	560	0	0	0	0	0	0	0	0	0	0	0	0	0	0	0	0	0	0	0	0	0	0	0	0	0	0	0	0	0	0	0	0	0	0	0	0	0	0
ENSG00000108021	13	326.511111111111	296.416790123457	45	78903	8.11865963069012	78903	0.678	1242	815	815	0	0	0	0	1	0	0	0	0	0	0	0	0	0	0	0	0	0	0	0	0	0	0	0	0	0	0	0	0	0	0	0	0	0	0	0	0	0
ENSG00000108039	30	144.909090909091	94.0036730945822	99	58788	7.99337540893468	58788	0.69	708	460	460	0	0	0	0	0	0	0	0	0	0	0	0	0	0	0	0	0	0	0	0	0	0	0	0	0	0	0	0	0	0	0	0	0	0	0	0	0	0
ENSG00000108055	2	128.710526315789	50.1385041551247	38	36946	7.87501202345107	36946	0.6	798	512	512	0	0	0	0	0	1	0	1	0	0	0	0	0	0	0	0	0	0	0	0	0	0	0	0	0	0	0	0	1	0	0	0	0	0	0	0	0	0
ENSG00000108061	7	404.444444444444	421.465020576132	27	94125	7.6926672409751	94122	0.67	1587	847	847	0	0	0	0	0	0	0	0	0	0	1	1	0	0	0	0	0	0	0	0	0	0	0	0	0	0	0	0	0	0	0	0	0	0	0	0	0	0
ENSG00000108091	3	655.857142857143	699.775510204082	14	117894	8.18794732526016	117894	0.72	1138	772	772	0	0	0	1	0	0	0	0	0	0	0	0	0	0	0	0	0	0	0	0	0	0	0	0	0	0	1	0	0	0	0	0	0	0	0	0	0	0
ENSG00000108106	4	181.636363636364	68.5785123966942	11	6494	6.38120893387274	6494	0.734	1117	727	727	0	0	0	0	0	0	0	0	0	0	1	1	0	0	0	0	0	0	0	0	0	0	0	0	0	1	1	0	0	0	0	0	0	0	0	0	0	0
ENSG00000108179	6	276.65	210.54	20	7869	7.76499994758965	4141	0.654	406	309	309	0	0	0	0	0	0	0	0	0	0	0	0	0	0	0	0	0	0	0	0	0	0	0	0	0	0	1	0	0	0	0	0	0	0	1	0	0	0
ENSG00000108270	9	239.129032258065	151.005202913632	31	107997	7.68787274462112	107997	0.654	999	665	665	0	0	0	0	0	0	0	0	0	0	1	0	0	0	0	0	0	0	0	0	0	0	0	0	0	0	1	0	1	0	0	0	0	0	1	0	0	0
ENSG00000108278	12	394.5625	385.1484375	32	12682	6.70178071805181	9195	0.57	622	357	357	0	0	0	0	0	0	0	0	0	0	0	0	0	0	0	0	0	0	0	0	0	0	0	0	0	0	0	0	0	0	0	0	0	0	0	0	0	0
ENSG00000108294	6	139.705882352941	63.3840830449827	17	11496	7.95572914805876	11496	0.578	915	546	546	0	0	0	1	0	0	0	0	0	0	0	0	0	0	0	0	0	0	0	0	0	0	0	0	1	1	1	0	1	0	0	0	0	0	1	1	0	0
ENSG00000108296	8	212.717948717949	141.32412886259	39	25048	7.74519799260337	25048	0.582	377	231	231	0	0	0	0	0	0	0	0	0	0	1	0	1	0	0	0	0	0	0	0	0	0	0	0	0	0	0	0	0	0	0	0	0	0	0	0	0	0
ENSG00000108342	9	302.318181818182	222.404958677686	22	2453	6.71069149016738	1557	0.582	0	0	0	1	0	0	1	0	0	0	0	1	0	0	0	0	0	0	0	0	0	0	0	0	0	0	0	0	0	0	0	0	0	0	0	0	0	0	0	0	0
ENSG00000108344	6	216.666666666667	168.12962962963	36	17164	8.53334191231887	17164	0.636	840	537	537	0	0	0	0	0	0	0	0	1	1	1	0	1	0	0	0	1	0	0	0	0	0	0	0	0	1	0	0	0	0	0	0	0	0	0	0	0	0
ENSG00000108406	11	233.64	180.2208	50	42821	7.42839544575448	42821	0.628	574	373	373	0	0	0	1	1	0	0	0	0	0	1	1	0	0	0	0	0	0	0	0	0	0	0	0	0	0	0	0	0	0	0	0	0	0	0	0	0	0
ENSG00000108433	11	232.242424242424	213.397612488522	33	104521	7.45793929615165	16744	0.638	484	311	311	0	0	0	0	0	1	0	1	0	0	0	0	0	0	0	0	0	0	0	0	0	0	0	0	0	0	0	0	0	0	0	0	0	0	0	0	0	0
ENSG00000108443	12	262.963636363636	231.36132231405	55	57479	7.54929653046074	54376	0.542	1010	594	594	0	0	0	0	0	1	0	0	0	0	0	0	0	0	0	0	0	0	0	0	0	0	0	0	0	0	0	0	0	0	0	0	0	0	0	0	0	0
ENSG00000108468	6	219.294117647059	184.484429065744	17	31470	7.73046278742821	31470	0.63	794	532	532	0	0	0	1	0	0	0	0	0	0	0	0	0	0	0	0	0	0	0	0	0	0	0	0	0	0	0	0	0	0	0	0	0	0	0	0	0	0
ENSG00000108474	16	226.05	142.86	40	131611	6.64201915822982	82997	0.518	0	0	0	0	0	0	1	0	0	0	0	0	0	0	0	0	0	0	0	0	0	0	0	0	0	0	0	0	0	0	0	0	0	0	0	0	0	0	0	0	0
ENSG00000108528	5	250.25	206.975	20	3122	7.77388016023229	3122	0.56	778	502	502	0	0	0	0	0	0	0	0	0	0	0	0	0	0	0	0	0	0	0	0	0	0	0	0	0	0	1	0	0	0	0	0	0	0	1	0	0	0
ENSG00000108551	2	787.5	288.5	4	1959	7.33958379948407	1689	0.768	2098	1362	1362	1	0	0	1	0	1	0	0	0	0	0	0	0	0	0	0	0	0	0	0	0	0	0	0	0	0	0	0	0	0	0	0	0	0	0	0	0	0
ENSG00000108557	7	944.4	1148.6	20	129981	8.01974838896079	129981	0.792	1881	1247	1247	0	0	0	0	0	1	0	0	0	0	0	0	0	0	0	0	0	0	0	0	0	0	0	0	0	0	0	0	0	0	0	0	0	0	0	0	0	0
ENSG00000108587	12	326.452380952381	339.853741496599	42	50231	7.66265401403939	50231	0.544	357	236	236	0	0	0	0	0	0	0	1	0	1	0	1	0	0	0	0	0	0	0	0	0	0	0	0	0	0	0	0	0	0	0	0	0	0	0	0	0	0
ENSG00000108590	4	297.636363636364	262.809917355372	11	8320	5.09349584565321	8320	0.644	753	517	517	0	0	0	0	1	1	0	0	0	0	0	1	0	0	0	0	0	0	0	0	0	0	0	0	0	0	0	0	0	0	0	0	0	0	0	0	0	0
ENSG00000108591	21	243.53164556962	231.862201570261	79	20086	7.56950812699475	20086	0.606	501	310	310	0	0	0	1	0	0	0	0	0	0	0	0	0	0	0	0	0	0	0	0	0	0	0	0	0	0	0	0	0	0	0	0	0	0	0	0	0	0
ENSG00000108604	11	187.093023255814	119.389940508383	43	10982	8.57438102460261	600	0.648	997	669	669	0	0	0	0	0	0	0	0	0	0	0	0	0	0	0	0	0	0	0	0	0	0	0	0	0	0	0	0	0	0	0	0	0	0	0	0	0	0
ENSG00000108622	16	229.80487804878	138.659131469363	41	18041	7.25233233341593	18039	0.524	0	0	0	0	0	0	0	0	0	0	0	0	0	0	0	0	0	0	0	0	0	0	0	0	0	0	0	1	0	0	0	0	0	0	0	0	0	0	0	0	0
ENSG00000108651	9	193.88679245283	161.057315770737	53	40862	7.56018346084783	40862	0.6	358	226	226	0	0	0	1	0	0	0	0	0	0	0	0	0	0	0	0	0	0	0	0	0	0	0	0	0	0	0	0	0	0	0	0	0	0	0	0	0	0
ENSG00000108691	3	466.4	269.52	5	1919	8.15887260563513	1532	0.516	0	0	0	0	0	0	0	0	1	0	0	0	0	0	0	0	0	0	0	0	0	0	0	0	0	0	0	0	0	0	0	0	0	0	0	0	0	0	0	0	0
ENSG00000108784	5	378.357142857143	317.459183673469	14	8278	7.94177350125455	8278	0.662	712	397	397	0	0	0	0	0	1	0	0	1	0	0	0	0	0	0	0	0	0	0	0	0	0	0	0	0	0	1	0	0	0	0	0	0	0	0	0	0	0
ENSG00000108788	11	314.371428571429	288.66612244898	35	6172	7.88250811541943	6172	0.702	947	665	665	0	0	0	0	0	1	0	0	0	0	0	0	0	0	0	0	0	0	0	0	0	0	0	0	0	0	0	0	0	0	0	0	0	0	0	0	0	0
ENSG00000108826	7	325.833333333333	275.907407407407	18	5358	6.96439827809048	5348	0.62	209	128	128	0	0	0	0	0	0	0	0	0	0	0	0	1	0	1	0	0	0	0	0	0	0	0	0	0	0	0	0	0	0	0	0	0	0	0	0	0	0
ENSG00000108829	3	443.545454545455	480.347107438017	11	22495	8.42055526596014	16316	0.662	531	376	376	0	0	0	0	1	1	0	1	0	0	1	0	1	0	0	0	0	0	0	0	0	0	0	0	0	0	0	0	0	0	0	0	0	0	0	0	0	0
ENSG00000108840	13	252.2	202.172307692308	65	46957	8.66228851095645	30039	0.676	1022	625	625	0	0	0	0	0	1	0	0	0	0	0	0	1	0	0	0	0	0	0	0	0	0	0	0	0	0	0	0	0	0	0	0	0	1	1	1	0	0
ENSG00000108846	18	204.166666666667	116.753472222222	96	57476	8.13781164075093	1139	0.67	655	500	500	0	0	0	0	1	1	0	0	0	0	0	0	0	0	0	0	0	0	0	0	0	0	0	0	0	0	0	0	0	0	0	0	0	0	1	0	0	0
ENSG00000108854	7	238.574468085106	207.598008148483	47	119774	8.0907915372882	116704	0.79	1449	822	822	0	0	0	0	0	0	0	0	0	0	0	0	0	0	0	0	0	0	0	0	0	0	0	0	0	0	0	0	0	0	0	0	0	0	0	0	0	0
ENSG00000108924	11	585.034482758621	567.224732461356	29	60054	7.19827251029678	60054	0.646	863	485	485	0	0	0	0	0	0	0	0	0	0	0	0	0	0	0	0	0	0	0	0	0	0	0	0	0	0	0	0	1	0	0	0	0	0	0	0	0	0
ENSG00000108932	4	397.5	442.071428571429	14	24242	6.03190738078938	19640	0.708	1991	1209	1209	0	0	0	0	0	0	0	0	0	0	0	0	0	0	0	0	0	0	0	0	0	0	0	0	0	0	0	0	0	0	0	0	0	0	0	0	0	0
ENSG00000108950	6	294.657142857143	301.794285714286	35	66277	8.09522518326202	64519	0.63	1506	1017	1017	0	0	0	0	0	0	0	0	1	0	0	0	0	0	0	0	0	0	0	0	0	0	0	0	0	0	0	0	0	0	0	0	0	0	0	0	0	0
ENSG00000108963	17	263.619047619048	218.622826908541	63	13321	7.25859068195969	13321	0.662	714	464	464	0	0	0	0	0	0	0	0	0	0	0	0	0	0	0	0	0	0	0	0	0	0	0	0	0	0	0	0	0	0	0	0	0	0	0	0	0	0
ENSG00000109062	5	269.8125	228.6171875	16	20702	7.35068382218247	19931	0.748	1524	1052	1052	0	0	0	0	0	1	0	0	0	0	0	0	0	0	0	0	0	0	0	0	0	0	0	0	0	0	0	0	0	0	0	0	0	0	0	0	0	0
ENSG00000109079	6	302	281.047619047619	21	11408	8.5141937057037	9654	0.668	977	651	651	0	0	0	0	1	1	0	0	0	0	1	1	1	0	0	0	0	1	0	0	0	0	0	0	0	0	0	0	0	0	0	0	0	0	0	0	0	0
ENSG00000109083	15	251.805555555556	182.729938271605	36	7164	6.60928443788725	4104	0.67	977	651	651	0	0	0	0	1	1	0	0	0	0	1	1	1	0	0	0	0	1	0	0	0	0	0	0	0	0	0	0	0	0	0	0	0	0	0	0	0	0
ENSG00000109084	5	477.142857142857	483.795918367347	14	9587	6.71939752717576	9587	0.662	745	499	499	0	0	0	0	0	0	0	0	1	0	0	0	0	0	0	0	0	1	0	0	0	0	0	0	0	0	0	0	0	0	0	0	0	0	0	0	0	0
ENSG00000109089	1	707.2	764.32	5	18169	7.58892970772997	18169	0.642	970	701	701	0	0	0	0	0	0	0	0	0	0	0	0	0	0	0	0	0	0	0	0	0	0	0	0	0	0	0	0	0	0	0	0	0	0	0	0	0	0
ENSG00000109103	8	510.666666666667	442	21	5962	7.40951791335921	5962	0.676	548	384	384	0	0	0	0	0	0	0	0	0	0	0	0	0	0	0	0	0	0	0	0	0	0	0	0	0	0	0	0	0	0	0	0	0	0	0	0	0	0
ENSG00000109133	8	597.310344827586	737.776456599287	29	25453	7.76267419725476	25453	0.542	526	337	337	0	0	0	0	1	2	0	0	1	0	0	0	0	0	0	0	0	0	0	0	0	0	0	0	0	0	0	0	0	0	0	0	0	1	1	0	0	0
ENSG00000109171	5	497.772727272727	592.789256198347	22	84891	8.0959594567514	84891	0.71	1240	859	859	0	0	0	1	0	0	0	0	0	0	1	0	0	0	0	0	0	0	0	0	0	0	0	0	0	0	0	0	0	0	0	0	0	0	0	0	0	0
ENSG00000109184	23	270.840579710145	259.108170552405	69	73838	7.72367042828286	71295	0.66	771	525	525	0	0	0	0	0	1	0	0	0	0	0	0	0	0	0	0	0	0	0	0	0	0	0	0	0	0	0	0	0	0	0	0	0	0	0	0	0	0
ENSG00000109220	4	175.142857142857	109.489795918367	14	54902	6.77323383877001	54902	0.688	838	519	519	0	0	0	1	0	0	0	0	0	0	0	0	0	0	0	0	0	0	0	0	0	0	0	0	0	0	1	0	0	0	0	0	0	0	0	0	0	0
ENSG00000109270	3	387.6875	500.6171875	16	16155	7.39660590357289	16155	0.592	0	0	0	0	0	0	0	0	0	0	0	0	0	0	0	0	0	0	0	0	0	0	0	0	0	0	0	0	1	0	0	0	0	0	0	0	0	0	0	0	0
ENSG00000109320	12	209.127272727273	146.67173553719	55	115974	8.28273660846789	115974	0.74	1138	628	628	0	0	0	0	1	1	0	0	0	0	0	0	0	0	0	0	0	0	0	0	0	0	0	0	1	1	0	0	0	0	0	0	0	0	0	0	0	0
ENSG00000109323	7	290.088888888889	225.439012345679	45	129492	7.68581018460156	129102	0.662	512	361	361	0	0	0	1	0	1	0	0	0	0	0	0	0	0	0	0	0	0	0	0	0	0	0	0	0	0	0	0	0	0	0	0	0	0	0	0	0	0
ENSG00000109381	14	422.736842105263	399.096952908587	38	149107	7.81713095372964	119999	0.754	2585	1564	1564	1	0	0	0	0	1	1	0	0	0	0	0	0	0	0	0	0	0	0	0	0	0	0	0	0	0	0	0	0	0	0	0	0	0	0	0	0	0
ENSG00000109436	3	248.28	166.528	25	135356	7.88338315898601	135356	0.754	1250	861	861	0	0	0	1	0	0	0	0	0	0	0	1	0	0	0	0	0	0	0	0	0	0	0	0	0	0	0	0	0	0	0	0	0	0	0	0	0	0
ENSG00000109445	9	159.833333333333	103.194444444444	36	13811	7.77592667107729	1990	0.554	388	264	264	0	0	0	1	0	0	0	0	0	0	1	1	0	0	0	0	0	0	0	0	0	0	0	0	0	0	0	0	0	0	0	0	0	0	0	0	0	0
ENSG00000109458	14	335.891304347826	295.825141776938	46	137807	7.90316268094966	137807	0.708	1596	991	991	0	0	0	0	0	0	0	0	0	0	0	0	0	0	0	0	0	0	0	0	0	0	0	0	0	0	0	0	0	0	0	0	0	0	0	0	0	0
ENSG00000109466	10	226.730769230769	170.362426035503	52	115539	7.68688710484831	115536	0.812	870	483	483	0	0	0	1	0	0	0	0	0	0	0	0	0	0	0	0	0	0	0	0	0	0	0	0	0	1	0	0	0	0	0	0	0	0	0	0	0	0
ENSG00000109519	4	502.75	542.291666666667	12	9292	7.23615346200312	9292	0.66	1304	838	838	0	0	0	0	0	0	0	0	0	0	0	0	0	0	0	0	0	0	0	0	0	0	0	0	0	0	0	0	0	0	0	0	0	0	0	0	0	0
ENSG00000109534	4	190.4	91.81333	15	9228	6.10571	9228	0.51	0	0	0	0	0	0	0	0	0	0	0	0	0	1	0	1	0	0	0	0	0	0	0	0	0	0	0	0	0	0	0	0	0	0	0	0	0	0	0	0	0
ENSG00000109536	7	121.8485	36.52525	33	22417	6.88206	22417	0.68	884	593	593	0	0	0	0	1	1	0	0	0	1	0	0	0	0	0	0	0	0	0	0	0	0	0	0	0	0	0	0	0	0	0	0	0	0	0	0	0	0
ENSG00000109670	13	475.7805	435.8465	41	214844	7.456391	214844	0.708	1735	1097	1097	0	0	0	0	0	1	0	0	0	1	1	0	0	0	1	0	0	0	0	0	0	0	0	0	0	1	0	0	0	0	0	0	0	0	0	0	0	0
ENSG00000109736	11	194.1569	134.5744	51	4299	8.526343	4295	0.758	1513	834	834	0	0	0	1	0	0	0	0	0	0	0	0	0	0	0	0	0	0	0	0	0	0	0	0	0	0	1	0	0	0	0	0	0	0	0	0	0	0
ENSG00000109775	9	143.1628	66.3364	43	26446	6.936365	25697	0.618	777	493	493	0	0	0	1	0	0	1	0	0	0	1	1	1	0	0	0	0	0	0	0	0	0	0	0	0	0	1	0	0	0	0	0	0	0	0	0	0	0
ENSG00000109787	3	692.7	719.72	10	36847	8.449987	36847	0.782	1882	1116	1116	0	0	0	0	0	1	0	0	0	0	0	0	0	0	0	0	0	0	0	0	0	0	0	0	0	0	0	0	0	0	0	0	0	0	0	0	0	0
ENSG00000109790	8	365.1481	303.0343	27	81819	7.573096	77171	0.812	738	488	488	0	0	0	0	0	0	0	0	0	0	0	0	0	0	0	0	0	0	0	0	0	0	0	0	0	0	0	0	0	0	0	0	0	0	0	0	0	0
ENSG00000109854	9	337.5	223.7917	24	20099	7.55228	3941	0.634	512	380	380	0	0	0	1	0	0	0	0	0	0	0	0	0	0	0	0	0	0	1	0	0	0	0	0	0	0	0	0	1	0	0	0	0	0	0	0	0	0
ENSG00000109906	9	363.2	326.3867	30	191084	7.939631	191084	0.712	2557	1685	1685	0	0	0	1	0	0	0	0	0	0	0	0	0	0	0	0	0	0	0	0	0	0	0	0	0	0	0	0	0	0	0	0	0	0	0	0	0	0
ENSG00000109911	4	189.08	88.5888	25	274250	6.012081	274250	0.576	370	224	224	0	0	0	0	0	0	0	0	0	0	0	0	0	0	0	0	0	0	0	0	0	0	0	0	0	0	0	0	0	0	0	0	0	0	0	0	0	0
ENSG00000109917	8	155.0571	108.3135	35	10331	7.462414	10331	0.644	484	294	294	1	0	0	0	0	0	0	0	1	0	0	0	0	0	0	0	0	0	0	0	0	0	0	0	0	0	0	0	0	0	0	0	0	0	0	0	0	0
ENSG00000109919	7	158.9444	136.2469	36	25309	7.537139	25308	0.65	754	509	509	0	0	0	0	0	0	0	0	0	0	0	0	1	0	0	0	0	0	0	0	0	0	0	0	0	0	1	0	1	0	0	0	0	0	0	0	0	0
ENSG00000110002	7	312	283.0968	31	32360	7.838688	32360	0.446	0	0	0	0	0	0	1	0	0	0	0	0	0	0	0	0	0	0	0	0	0	0	0	0	0	0	0	0	0	0	0	0	0	0	0	0	0	0	0	0	0
ENSG00000110046	6	205.2941	115.2503	51	22716	8.187056	22716	0.616	227	167	167	0	0	0	1	0	0	0	0	0	0	0	0	0	0	0	0	0	0	0	0	0	0	0	0	0	0	0	0	0	0	0	0	0	0	0	0	0	0
ENSG00000110075	27	295.0745	317.8517	94	154617	8.601819	154612	0.67	748	529	529	0	0	0	0	0	0	0	0	0	0	0	1	1	0	0	0	0	0	0	0	0	0	0	0	0	0	0	0	0	0	0	0	0	0	0	0	0	0
ENSG00000110079	8	209.5	151.3	30	28432	7.37843	27640	0.426	0	0	0	0	0	0	0	0	0	0	0	0	0	0	0	0	0	0	0	0	0	0	0	0	0	0	0	0	1	0	0	0	0	0	0	0	0	0	0	0	0
ENSG00000110080	20	208.746	142.3512	63	84705	7.894346	51387	0.74	718	527	527	0	0	0	0	0	0	0	0	0	0	0	0	0	0	0	0	0	0	0	0	0	0	0	0	0	0	0	0	0	0	0	0	0	0	0	0	0	0
ENSG00000110092	6	453.375	362.9531	16	13388	8.508459	13388	0.676	7460	4528	4528	0	0	0	0	1	1	0	0	0	1	0	1	0	0	0	0	0	0	0	0	0	0	0	0	0	0	0	0	0	0	0	0	0	0	0	0	0	0
ENSG00000110107	7	141.6857	87.39429	35	15859	8.119366	15859	0.602	587	402	402	0	0	0	0	0	0	0	0	0	0	0	0	0	0	0	0	0	0	0	0	0	0	0	0	0	0	0	0	0	0	0	0	0	0	0	0	0	0
ENSG00000110195	4	247	118.3636	11	6744	8.215817	6743	0.548	0	0	0	0	0	0	0	0	0	0	0	1	0	0	0	0	0	0	0	0	0	0	0	0	0	0	0	0	0	0	0	0	0	0	0	0	0	0	0	0	0
ENSG00000110315	5	775.7333	1027.173	15	29553	7.792653	16039	0.678	717	489	489	0	0	0	1	0	1	0	0	0	0	1	0	0	0	0	0	0	1	0	0	0	0	0	0	0	0	0	0	0	0	0	0	0	0	0	0	0	0
ENSG00000110318	4	523.84	543.7312	25	86044	6.690567	86044	0.628	534	371	371	0	0	0	0	0	0	0	0	1	0	0	0	0	0	0	0	0	0	0	0	0	0	0	0	0	0	0	0	0	0	0	0	0	0	0	0	0	0
ENSG00000110324	13	545.1053	503.2548	38	15134	8.247796	15132	0.728	660	445	445	0	0	0	0	0	0	0	0	0	0	0	1	0	0	0	0	0	0	0	0	0	0	0	0	0	1	0	0	0	0	0	0	0	0	0	0	0	0
ENSG00000110328	2	287.6429	185.3469	14	351130	8.581014	351130	0.71	1698	1122	1122	0	0	0	0	0	0	0	0	0	0	0	0	0	0	0	0	0	0	0	0	0	0	0	0	0	0	0	0	0	0	0	0	0	0	0	0	0	0
ENSG00000110330	12	333.8667	286.4207	45	31460	8.007398	1803	0.68	673	464	464	0	0	0	0	0	1	0	0	0	0	1	1	0	0	0	0	0	0	0	0	0	0	0	0	0	0	0	0	0	0	0	0	0	0	0	0	0	0
ENSG00000110344	3	390.7692	390.1302	26	39627	7.567164	39627	0.568	204	128	128	0	0	0	0	0	0	0	0	0	0	1	1	0	0	0	0	0	1	0	0	0	0	0	0	0	0	0	0	0	0	0	0	0	0	0	0	0	0
ENSG00000110367	7	461.5	492.8333	30	41825	8.071863	5317	0.7	1721	1084	1084	0	0	0	1	0	0	0	0	0	0	0	0	0	0	0	0	0	0	0	0	0	0	0	0	0	0	0	0	0	0	0	0	0	1	0	0	0	0
ENSG00000110429	13	467.3878	561.3269	49	33605	7.94427	27801	0.652	927	586	586	0	0	0	0	0	0	0	0	0	0	0	0	0	0	0	0	0	0	0	0	0	0	0	0	0	0	0	0	0	0	0	0	0	0	0	0	0	0
ENSG00000110442	7	246.5	201.4545	22	15949	7.212789	15227	0.59	0	0	0	0	0	0	1	0	0	0	0	0	0	0	0	1	0	0	0	0	0	0	0	0	0	0	0	0	0	0	0	0	0	0	0	0	1	1	0	0	0
ENSG00000110448	2	258.4615	226.6391	13	25458	5.886285	25458	0.654	0	0	0	0	0	0	0	0	0	0	0	0	0	0	0	0	0	0	0	0	0	0	0	0	0	0	0	0	0	0	0	0	0	0	0	0	0	0	0	0	0
ENSG00000110497	14	291.6735	233.4527	49	197712	7.497161	45817	0.51	467	310	310	0	0	0	0	0	0	0	0	0	0	0	0	0	0	0	0	0	0	0	0	0	0	0	0	0	1	0	0	0	0	0	0	0	0	0	0	0	0
ENSG00000110536	5	465.1429	327.1837	14	8032	5.784367	6498	0.726	760	560	560	0	0	0	0	0	0	0	0	0	0	0	0	0	0	0	0	0	0	0	0	0	0	0	0	0	0	0	0	0	0	0	0	0	0	0	0	0	0
ENSG00000110619	17	227.9059	194.934	85	56692	7.9317	56692	0.652	842	586	586	0	0	0	1	0	0	0	0	0	0	0	0	0	1	0	0	0	0	0	0	0	0	1	0	0	1	0	0	0	0	0	0	0	0	0	0	0	0
ENSG00000110711	4	214.9167	70.55556	12	8063	8.025434	7846	0.58	520	333	333	0	0	0	1	1	1	0	0	0	0	0	0	0	0	0	0	0	0	0	0	0	0	1	0	1	0	0	0	0	0	0	0	0	0	0	0	0	0
ENSG00000110717	15	205.3478	167.0681	46	6028	7.734015	3114	0.602	611	387	387	0	0	0	0	0	0	0	0	0	0	0	0	0	0	0	0	0	0	0	0	0	0	0	0	0	0	0	0	0	0	0	0	0	0	0	0	0	0
ENSG00000110721	8	194.0588	167.6747	34	68586	7.369812	67625	0.792	1791	1101	1101	0	0	0	0	0	0	0	0	0	0	0	0	0	0	0	0	0	0	0	0	0	0	0	0	0	0	0	0	1	0	0	0	0	0	0	0	0	0
ENSG00000110756	11	213.7818	146.5316	55	43523	7.408747	26037	0.632	613	397	397	0	0	0	0	0	0	0	1	0	0	1	1	1	0	1	0	0	1	0	0	0	0	0	0	0	1	1	0	1	0	0	0	0	0	0	0	0	0
ENSG00000110801	12	442.7714	418.5355	35	29567	7.44661	29567	0.622	562	377	377	0	0	0	1	0	0	0	1	0	0	0	0	0	0	0	0	0	1	1	0	0	0	1	0	0	0	0	0	1	0	0	0	0	0	0	0	0	0
ENSG00000110848	4	365	270	10	8416	7.088157	8416	0.414	0	0	0	0	0	0	0	0	0	0	0	0	0	0	0	0	0	0	0	0	0	1	0	0	0	1	0	0	0	0	0	0	0	0	0	0	0	0	0	0	0
ENSG00000110876	3	926.8571	776.4082	7	12050	8.024388	11683	0.566	0	0	0	0	0	0	0	0	1	0	0	0	0	0	0	0	0	0	0	0	0	1	0	0	0	0	0	1	0	0	0	0	0	0	0	0	0	0	0	0	0
ENSG00000110925	8	319.2	270.96	25	22458	7.655113	7249	0.63	693	461	461	0	0	0	0	0	0	0	0	0	0	0	0	0	0	0	0	0	0	0	0	0	0	0	0	0	0	0	0	0	0	0	0	0	0	0	0	0	0
ENSG00000111011	21	250.0405	191.8766	74	22358	8.440925	21942	0.552	504	285	285	0	0	0	1	0	0	0	0	0	0	0	0	0	0	0	0	0	0	0	0	0	0	0	0	0	1	0	0	0	0	0	0	0	1	0	1	0	0
ENSG00000111145	6	360	311.1429	21	75454	8.091583	75454	0.74	251	196	196	0	0	0	1	0	0	0	0	0	0	0	0	0	0	0	0	0	0	0	0	0	0	0	0	1	1	0	0	0	0	0	0	0	0	0	0	0	0
ENSG00000111203	16	234.2456	143.6171	57	47170	7.229802	12450	0.548	278	177	177	0	0	0	1	0	0	0	1	0	0	1	1	0	0	0	0	0	0	0	0	0	0	0	0	1	0	1	0	1	0	0	0	0	0	0	0	0	0
ENSG00000111215	22	185.5636	116.0879	55	346654	5.069353	325765	0.556	560	389	389	0	0	0	1	1	1	0	0	0	0	0	0	0	0	0	0	0	1	0	0	0	0	0	0	0	1	0	0	0	0	0	0	0	0	0	0	0	0
ENSG00000111237	11	252.8333	195.9	30	11021	7.963543	11021	0.644	717	464	464	0	0	0	0	0	0	0	0	1	0	0	0	0	0	0	0	0	1	0	0	0	0	0	0	0	1	0	0	0	0	0	0	0	0	0	0	0	0
ENSG00000111252	3	620	626.6667	12	45676	8.484134	45676	0.754	1454	954	954	0	0	0	0	1	1	0	1	0	0	0	1	0	1	0	0	0	1	0	0	0	0	0	0	0	0	1	0	0	0	0	0	0	0	0	0	0	0
ENSG00000111269	2	552.625	640.5938	8	33282	8.010187	25748	0.624	454	306	306	0	0	0	1	0	0	0	0	1	1	0	0	0	0	0	0	0	0	0	0	0	0	0	0	0	0	0	0	0	0	0	0	0	0	0	0	0	0
ENSG00000111331	7	381.6333	277.6133	30	34898	7.726963	34898	0.552	308	223	223	0	0	0	1	0	0	0	0	0	0	0	0	0	0	0	0	0	0	0	0	0	0	0	0	0	0	0	0	0	0	0	0	0	0	0	0	0	0
ENSG00000111335	6	411.4	361.264	25	33329	7.745106	33329	0.546	0	0	0	0	0	0	1	0	0	0	0	0	0	0	0	0	0	0	0	0	0	0	0	0	0	0	0	0	0	0	0	0	0	0	0	0	0	0	0	0	0
ENSG00000111358	13	149	143.7959	49	28779	6.847968	25757	0.638	382	267	267	0	0	0	0	0	0	0	0	0	0	1	0	0	0	0	0	1	0	0	0	0	0	0	0	0	0	0	0	0	0	0	0	0	0	0	0	0	0
ENSG00000111361	6	233.9545	203.8306	22	13361	7.864322	13361	0.628	382	267	267	0	0	0	0	0	0	0	0	0	0	1	0	0	0	0	0	1	0	0	0	0	0	0	0	0	0	0	0	0	0	0	0	0	0	0	0	0	0
ENSG00000111412	5	415.4667	302.8178	15	22283	7.684364	21001	0.706	813	487	487	0	0	0	0	1	1	0	0	0	0	0	0	1	0	0	0	0	0	0	0	0	0	0	0	0	1	1	0	0	0	0	0	0	0	0	0	0	0
ENSG00000111450	4	256.3182	273.5785	22	49667	7.866691	49667	0.688	756	540	540	0	0	0	0	0	1	0	0	0	0	0	0	0	0	0	0	0	0	0	0	0	0	0	0	0	0	0	0	0	0	0	0	0	0	0	0	0	0
ENSG00000111452	16	362.2329	419.2449	73	187563	8.678849	34313	0.476	0	0	0	0	0	0	0	0	0	0	0	0	0	0	0	0	0	0	0	0	0	0	0	0	0	0	0	1	0	0	0	0	0	0	0	0	0	0	0	0	0
ENSG00000111530	8	521.8108	571.0884	37	50671	8.52549	50671	0.552	1006	643	643	0	0	0	1	0	0	0	0	0	0	0	0	0	0	0	0	0	0	0	0	0	0	0	0	0	1	0	0	0	0	0	0	0	0	0	0	0	0
ENSG00000111540	10	432.6207	499.0963	29	20794	7.025244	20794	0.55	536	356	356	0	0	0	1	1	1	0	1	1	1	0	0	0	0	0	0	0	1	0	1	0	1	0	0	0	1	0	0	0	0	0	0	1	0	0	0	0	0
ENSG00000111605	7	323.5	335.3	30	34822	8.598339	34822	0.624	823	527	527	0	0	0	0	0	1	0	0	0	0	0	0	0	1	0	0	0	0	0	0	0	0	0	0	0	0	0	0	0	0	0	0	0	1	1	0	0	0
ENSG00000111615	5	288.7273	283.1901	22	14733	6.776778	5117	0.522	299	158	158	0	0	0	0	0	0	0	0	0	0	1	0	0	0	0	0	0	0	0	0	0	0	0	0	0	0	0	0	0	0	0	0	0	0	0	0	0	0
ENSG00000111647	10	213.3415	143.2159	41	114394	7.159533	105773	0.698	704	501	501	0	0	0	1	0	0	0	0	0	0	0	0	1	0	0	0	0	0	0	0	0	0	0	0	0	0	1	0	0	0	0	0	0	0	0	0	0	0
ENSG00000111653	17	164.3019	126.0555	53	12869	7.238221	12869	0.544	321	181	181	0	0	0	0	0	0	0	0	0	0	1	1	1	0	0	0	0	0	0	0	0	0	0	0	0	0	0	0	0	0	0	0	0	0	1	0	0	0
ENSG00000111667	7	168.6122	88.98126	49	14505	8.006025	14502	0.644	868	557	557	0	0	0	0	0	0	0	1	1	0	1	0	0	0	0	0	0	0	0	0	0	0	0	0	0	0	0	0	0	0	0	0	0	0	0	0	0	0
ENSG00000111670	10	290.4048	232.5408	42	85442	8.100845	85442	0.708	352	229	229	0	0	0	0	1	1	0	0	0	0	0	0	0	0	0	0	0	0	0	0	0	0	0	0	0	0	0	0	0	0	0	0	0	0	0	0	0	0
ENSG00000111684	13	205.46	140.8776	50	40467	8.162254	40467	0.684	822	543	543	0	0	0	1	0	0	0	1	0	0	0	0	0	0	0	0	0	0	0	0	0	0	0	0	0	0	0	0	0	0	0	0	0	0	0	0	0	0
ENSG00000111711	9	294.0714	262.9643	28	16628	7.798214	14451	0.588	560	339	339	0	0	0	0	0	0	0	0	0	0	1	0	0	0	0	0	0	0	0	0	0	0	0	0	0	0	0	0	0	0	0	0	0	0	0	0	0	0
ENSG00000111725	9	457.3793	444.0404	29	13878	7.808318	13878	0.586	730	501	501	0	0	0	0	0	1	0	0	0	0	0	0	0	0	0	0	0	0	1	0	0	0	0	0	0	0	0	0	0	0	0	0	0	0	0	0	0	0
ENSG00000111726	5	214.7619	104.7075	21	19501	7.194919	19490	0.578	527	348	348	0	0	0	0	0	0	0	0	0	0	0	0	0	0	0	0	0	0	0	0	0	0	0	0	0	0	0	0	0	0	0	0	0	0	0	0	0	0
ENSG00000111775	3	318.5	187.3333	6	2653	8.116127	721	0.624	712	444	444	0	0	0	0	1	0	0	0	0	0	0	0	0	0	0	0	0	1	0	0	0	0	0	0	0	0	0	0	0	0	0	0	0	0	0	0	0	0
ENSG00000111786	6	406.625	282.6094	16	8126	8.306069	8126	0.734	1216	698	698	0	0	0	1	0	1	0	0	0	0	0	0	0	0	0	0	0	1	0	0	0	0	0	0	0	0	0	0	0	0	0	0	0	0	0	0	0	0
ENSG00000111790	6	498.95	497.615	20	28268	7.888603	28171	0.628	699	460	460	0	0	0	0	0	0	0	1	0	0	0	0	0	0	0	0	0	0	0	0	0	0	0	0	0	0	0	0	0	0	0	0	0	0	0	0	0	0
ENSG00000111796	1	241.3333	209.8889	6	13336	5.747767	13336	0.418	0	0	0	0	0	0	0	0	0	0	0	0	0	0	0	0	0	0	0	0	0	0	0	0	0	0	0	0	0	0	0	0	0	0	0	0	0	0	0	0	0
ENSG00000111799	10	176.4737	114.1596	95	121726	8.668395	121726	0.666	1682	1002	1002	0	0	0	0	0	0	0	0	0	0	0	0	0	0	0	0	0	0	0	0	0	0	0	0	0	0	0	0	0	0	0	0	0	0	0	0	0	0
ENSG00000111802	6	356.3	284.82	20	17057	7.582057	17057	0.63	857	551	551	0	0	0	1	1	0	0	0	1	0	0	0	0	0	0	0	0	0	0	0	0	0	1	0	0	0	0	0	0	0	0	0	0	0	0	0	0	0
ENSG00000111832	7	336.12	370.6208	25	26309	7.812213	26309	0.68	699	471	471	0	0	0	0	0	0	0	0	0	1	0	0	0	0	0	0	0	0	0	0	0	0	0	0	0	0	0	0	0	0	0	0	0	0	1	0	0	0
ENSG00000111834	3	497.6364	299.3058	11	16507	5.021129	16507	0.514	0	0	0	0	0	0	0	0	0	0	0	0	0	0	0	0	0	0	0	0	0	0	0	0	0	0	0	0	0	0	0	0	0	0	0	0	0	0	0	0	0
ENSG00000111843	5	200.9412	133.5709	17	8215	8.083624	8205	0.616	587	376	376	0	0	0	0	0	0	0	0	0	0	0	0	1	0	0	0	0	0	0	0	0	0	0	0	0	0	1	0	1	0	0	0	0	1	0	1	0	0
ENSG00000111875	2	489.1667	425.6111	6	14949	6.559951	14949	0.612	1003	638	638	0	0	0	1	0	0	0	0	0	1	0	0	0	0	0	0	0	0	0	0	0	0	0	0	0	1	0	0	0	0	0	0	0	0	0	0	0	0
ENSG00000111880	4	385.6522	402.9036	23	353364	6.699326	353360	0.618	695	408	408	0	0	0	0	0	0	0	0	0	0	0	0	0	0	0	0	0	0	0	0	0	0	0	0	0	1	0	0	0	0	0	0	0	0	0	0	0	0
ENSG00000111885	2	335.8235	341.2388	17	172553	8.700533	172553	0.756	1835	1195	1195	0	0	0	0	0	0	0	0	0	0	0	0	0	0	0	0	0	0	0	0	0	0	0	0	0	0	0	0	0	0	0	0	0	0	0	0	0	0
ENSG00000111906	11	303.7059	275.5917	34	82175	7.282323	26787	0.56	413	311	311	0	0	0	1	0	0	0	0	0	0	0	0	0	0	0	0	0	0	0	0	0	0	0	0	0	0	0	0	0	0	0	0	0	0	0	0	0	0
ENSG00000111911	1	662.2	774.32	5	23461	7.355036	23461	0.56	709	490	490	0	0	0	0	0	0	0	0	0	0	1	1	1	0	0	0	0	0	0	0	0	0	0	0	0	0	0	0	0	0	0	0	0	0	0	0	0	0
ENSG00000111962	3	398.4615	427.5503	13	329663	6.909151	329663	0.756	1596	1021	1021	0	0	0	1	0	1	0	0	0	0	0	0	0	0	0	0	0	0	0	0	0	0	0	0	0	0	0	0	0	0	0	0	0	0	0	0	0	0
ENSG00000112031	11	482.75	562.8125	24	15324	6.522875	15324	0.66	786	510	510	0	0	0	0	1	1	0	0	0	0	0	0	1	0	0	0	0	0	0	0	0	0	0	0	0	1	0	0	0	0	0	0	0	0	0	0	0	0
ENSG00000112062	9	295.3171	338.9316	41	83526	8.51177	83526	0.61	1127	757	757	0	0	0	0	0	0	0	0	0	1	0	0	0	0	0	0	0	0	0	0	0	0	0	0	0	0	0	0	0	0	0	0	0	0	0	0	0	0
ENSG00000112079	1	255.4286	256.1633	14	53579	8.255417	53579	0.6	313	222	222	0	0	0	1	0	0	0	0	0	0	0	0	0	0	0	0	0	0	0	0	0	0	0	0	0	0	0	0	0	0	0	0	0	0	0	0	0	0
ENSG00000112110	4	215.7692	72.67456	13	8625	7.340324	8502	0.61	2074	1242	1242	0	0	0	1	0	0	0	1	0	0	0	0	0	0	0	0	0	0	0	0	0	0	0	0	0	1	0	0	0	0	0	0	0	0	0	0	0	0
ENSG00000112144	2	613.3529	798.9758	17	60524	7.068702	60492	0.684	585	413	413	0	0	0	0	0	1	0	0	0	0	0	0	0	0	0	0	0	0	0	0	0	0	0	0	0	0	0	0	0	0	0	0	0	0	0	0	0	0
ENSG00000112149	1	494.2	526.72	5	19278	7.454275	19278	0.76	590	345	345	1	0	0	1	0	0	0	0	0	0	0	0	0	0	0	0	0	0	0	0	0	0	0	0	0	0	0	0	0	0	0	0	0	0	0	0	0	0
ENSG00000112175	2	579.1111	499.037	9	121920	7.08541	121920	0.364	0	0	0	0	0	0	0	0	0	0	0	0	0	0	0	0	0	0	0	0	0	0	0	0	0	0	0	0	0	0	0	0	0	0	0	0	0	0	0	0	0
ENSG00000112234	2	742.8333	859.1944	12	79430	7.078492	74249	0.712	553	333	333	0	0	0	0	0	0	0	0	0	0	0	0	0	0	0	0	0	0	0	0	0	0	0	0	0	0	0	0	0	0	0	0	0	0	0	0	0	0
ENSG00000112249	7	243.9589	148.8366	73	373179	7.495807	234085	0.68	704	489	489	0	0	0	0	0	2	0	1	0	0	1	0	0	0	0	0	0	0	0	0	0	0	0	0	0	0	0	0	0	0	0	0	0	0	0	0	0	0
ENSG00000112282	12	222.377	136.9992	61	54264	7.746887	41497	0.636	465	308	308	0	0	0	0	0	0	0	0	0	0	0	0	0	0	0	0	0	0	0	0	0	0	0	0	0	0	0	0	0	0	0	0	0	0	0	0	0	0
ENSG00000112299	1	443.7143	368.3673	7	32460	6.115289	32460	0.414	0	0	0	1	0	0	1	0	0	0	0	0	0	0	0	0	0	0	0	0	0	0	0	0	0	0	0	0	1	0	0	0	0	0	0	0	1	1	0	0	0
ENSG00000112304	3	998.4444	1155.136	9	38031	6.497511	38031	0.654	857	551	551	0	0	0	1	1	0	0	0	1	0	0	0	0	0	0	0	0	0	0	0	0	0	1	0	0	0	0	0	0	0	0	0	0	0	0	0	0	0
ENSG00000112305	6	342.4762	317.5374	21	194240	5.759541	193391	0.652	793	535	535	0	0	0	1	0	0	0	0	1	0	0	0	0	0	0	0	0	0	0	0	0	0	0	0	0	0	0	0	0	0	0	0	0	0	0	0	0	0
ENSG00000112343	2	753.6	888.56	10	24355	7.918929	24355	0.456	0	0	0	0	0	0	0	0	0	0	0	0	0	1	0	0	0	0	0	0	0	1	0	0	0	0	0	0	1	0	0	0	0	0	0	0	0	0	0	0	0
ENSG00000112367	6	149.4848	68.10101	33	134133	7.160815	134129	0.578	404	267	267	0	0	0	1	0	2	0	0	0	0	0	0	0	0	0	0	0	0	0	0	0	0	0	0	0	0	0	0	0	0	0	0	0	0	0	0	0	0
ENSG00000112378	1	1430	1556	3	19007	8.262335	19007	0.702	628	367	367	0	0	0	2	0	1	0	0	0	0	0	0	0	0	0	0	0	0	0	0	0	0	0	0	0	0	0	0	0	0	0	0	0	0	0	0	0	0
ENSG00000112394	5	925	1114.667	15	143617	6.315241	135443	0.764	1058	656	656	0	0	0	0	0	0	0	0	0	0	0	0	0	0	0	0	0	0	0	0	0	0	0	0	0	0	0	0	0	0	0	0	0	0	0	0	0	0
ENSG00000112406	1	1403.5	1229.25	4	45691	8.396839	45691	0.722	1084	656	656	0	0	0	1	0	1	0	0	0	0	1	1	0	0	0	0	0	0	0	0	0	0	0	0	0	0	0	0	0	0	0	0	0	0	0	0	0	0
ENSG00000112414	14	379.5082	370.8159	61	144413	8.027567	144413	0.738	870	628	628	0	0	0	1	0	0	0	0	0	0	0	0	0	0	0	0	0	0	0	0	0	0	0	0	0	0	0	0	0	0	0	0	0	0	0	0	0	0
ENSG00000112562	5	198.2174	163.8185	23	232154	7.018529	226844	0.742	1282	915	915	0	0	0	0	0	0	0	0	0	0	0	0	0	0	0	0	0	0	0	0	0	0	0	0	0	0	0	0	0	0	0	0	0	0	0	0	0	0
ENSG00000112592	6	267.6667	190.5556	18	18569	6.742342	12656	0.528	425	273	273	0	0	0	1	0	1	0	0	0	0	1	0	0	0	0	0	0	0	0	0	0	0	0	0	0	1	0	0	0	0	0	0	0	0	0	0	0	0
ENSG00000112640	9	193.4255	135.4359	47	27844	7.83042	27844	0.618	0	0	0	0	0	0	0	0	0	0	0	0	0	0	0	0	0	0	0	0	0	0	0	0	0	0	0	0	0	0	0	0	0	0	0	0	0	0	0	0	0
ENSG00000112655	20	301.974	225.4134	77	85452	8.496913	85452	0.724	1013	682	682	0	0	0	0	0	0	0	0	0	0	0	0	0	0	0	0	0	0	0	0	0	0	0	0	0	0	0	0	0	0	0	0	0	0	0	0	0	0
ENSG00000112658	2	486.1	461.96	10	10207	8.569768	10207	0.678	1581	983	983	0	0	0	1	0	1	0	0	0	0	0	0	0	0	0	0	0	0	0	0	0	0	0	0	0	0	0	0	0	0	0	0	0	0	0	0	0	0
ENSG00000112667	4	243.4	100	10	3856	6.544494	3856	0.688	529	406	406	0	0	0	1	0	0	0	0	0	0	0	0	0	0	0	0	0	0	0	0	0	0	0	0	0	1	1	0	1	0	0	0	0	0	0	0	0	0
ENSG00000112685	4	157.5556	100.0926	36	207985	7.526921	206600	0.698	884	620	620	0	0	0	1	0	1	0	0	0	0	0	0	0	0	0	0	0	0	0	0	0	0	0	0	0	0	0	0	0	0	0	0	0	0	0	0	0	0
ENSG00000112699	10	196.5758	145.4178	33	621886	6.207107	621886	0.72	1035	670	670	0	0	0	0	1	1	0	0	0	0	0	0	0	0	0	0	0	0	0	0	0	0	0	0	0	2	0	0	0	0	0	0	0	0	0	0	0	0
ENSG00000112739	10	314.1273	283.2218	55	43717	8.794989	43716	0.558	560	376	376	0	0	0	0	0	0	0	1	0	0	0	0	0	0	0	0	0	0	0	0	0	0	0	0	0	0	0	0	0	0	0	0	0	0	0	0	0	0
ENSG00000112759	11	194.4118	131.4983	34	14647	8.449921	14647	0.7	214	163	163	0	0	0	0	1	1	0	0	0	0	0	0	0	0	0	0	0	0	0	0	0	0	0	0	0	0	0	0	0	0	0	0	0	0	0	0	0	0
ENSG00000112763	7	404.08	358.8416	25	18700	8.159413	11681	0.48	224	142	142	0	0	0	1	0	1	0	0	0	0	0	0	0	0	0	0	0	0	0	0	0	0	0	0	0	0	0	0	0	0	0	0	0	0	0	0	0	0
ENSG00000112773	5	694.4545	735.9174	11	261336	7.495219	7045	0.572	2672	1601	1601	2	0	0	0	1	1	1	0	0	0	0	0	0	0	0	0	0	0	0	0	0	0	0	0	0	0	2	0	0	0	0	0	0	0	0	0	0	0
ENSG00000112796	3	737.25	639.5625	8	11785	6.21336	11785	0.664	0	0	0	0	0	0	0	0	0	0	0	0	0	0	0	0	0	0	0	0	0	0	0	0	0	0	0	0	0	0	0	0	0	0	0	0	0	0	0	0	0
ENSG00000112893	6	407.6765	406.7422	34	180260	7.034119	177813	0.698	1736	1167	1167	0	0	0	0	0	0	0	0	0	0	0	0	0	0	0	0	0	0	0	0	0	0	0	0	0	0	0	0	0	0	0	0	0	0	0	0	0	0
ENSG00000112902	4	438.4643	543.2908	28	511050	7.830593	511050	0.786	2023	1368	1368	0	0	0	0	0	0	0	0	0	0	0	0	0	0	0	0	0	0	0	0	0	0	0	0	0	0	0	0	0	0	0	0	0	0	0	0	0	0
ENSG00000112972	7	314	240	22	24118	8.006927	24118	0.64	733	484	484	0	0	0	1	0	0	0	1	0	0	1	0	0	0	0	0	0	1	0	0	0	0	0	0	0	0	0	0	0	0	0	0	0	0	0	0	0	0
ENSG00000112996	4	521.5714	524.6735	14	11504	6.934463	6598	0.55	645	403	403	0	0	0	0	0	0	0	0	0	0	1	1	1	0	0	0	0	0	0	0	0	0	1	0	0	0	0	0	0	0	0	0	0	0	1	1	0	0
ENSG00000113068	7	299.7619	278.5397	21	58083	7.7727	58083	0.516	0	0	0	0	0	0	1	0	0	0	0	0	0	0	1	1	0	0	0	0	0	0	0	0	0	0	0	0	0	0	0	0	0	0	0	0	0	0	0	0	0
ENSG00000113070	4	375.3846	245.3018	13	13789	8.122249	13789	0.72	704	467	467	0	0	0	0	0	0	0	0	0	1	0	0	0	0	0	0	0	0	0	0	0	0	0	0	0	0	0	0	0	0	0	0	0	0	0	0	0	0
ENSG00000113083	5	431.2857	466.0544	21	15091	7.904735	15091	0.584	1577	1012	1012	0	0	0	1	0	0	0	0	0	0	0	0	0	0	0	0	0	0	0	0	0	0	0	0	0	0	1	0	1	0	0	0	0	0	0	0	0	0
ENSG00000113269	8	572.0714	608.9694	28	160468	8.531582	117052	0.664	1047	628	628	0	0	0	1	0	1	0	0	0	0	0	0	0	0	0	0	0	0	0	0	0	0	0	0	0	0	1	0	0	0	0	0	0	0	0	0	0	0
ENSG00000113282	11	459.8421	448.0222	38	73433	8.503293	72887	0.626	485	348	348	0	0	0	0	0	1	0	0	0	0	0	0	0	0	0	0	0	0	0	0	0	0	0	0	0	0	0	0	0	0	0	0	0	0	0	0	0	0
ENSG00000113300	6	485.2308	601.0414	26	83994	7.626118	1344	0.75	978	664	664	0	0	0	1	0	0	0	0	0	1	0	0	0	0	0	0	0	0	0	0	0	0	0	0	0	0	0	0	0	0	0	0	0	0	0	0	0	0
ENSG00000113312	5	212.1579	151.795	19	56431	7.467464	56399	0.466	0	0	0	0	0	0	1	0	0	0	0	0	0	1	1	1	0	0	0	0	1	0	0	0	0	0	0	0	0	0	0	0	0	0	0	0	0	1	0	0	0
ENSG00000113318	3	165.625	71.19531	32	221813	6.288313	221813	0.702	870	569	569	0	0	0	0	0	1	0	0	0	0	0	0	0	0	0	0	0	0	0	0	0	0	0	0	0	0	0	0	0	0	0	0	0	0	0	0	0	0
ENSG00000113328	13	247.55	158.4425	40	8583	8.082335	6161	0.608	623	403	403	0	0	0	1	0	0	0	0	0	0	0	0	0	0	0	0	0	0	0	0	0	0	0	0	0	0	0	0	0	0	0	0	0	0	0	0	0	0
ENSG00000113360	21	161.9479	109.9175	96	131700	7.729599	5868	0.628	427	269	269	0	0	0	0	0	0	0	0	0	0	0	0	0	0	0	0	0	0	0	0	0	0	0	0	0	0	0	0	0	0	0	0	0	0	0	0	0	0
ENSG00000113361	5	643.4091	767.3058	22	135397	6.876357	124597	0.558	467	275	275	0	0	0	1	0	0	0	0	0	0	0	0	0	0	0	0	0	0	0	0	0	0	0	0	0	0	0	0	0	0	0	0	0	0	0	0	0	0
ENSG00000113384	3	434.5	360.2	10	49647	8.549862	49647	0.712	1239	804	804	0	0	0	1	0	0	0	0	1	0	0	1	0	0	0	0	0	0	0	0	0	0	0	0	0	0	0	0	0	0	0	0	0	0	0	0	0	0
ENSG00000113391	9	231.1389	181.9059	36	493630	7.080338	490618	0.584	483	313	313	0	0	0	1	0	0	0	0	0	0	1	1	0	0	0	0	0	0	0	0	0	0	0	0	0	0	0	0	0	0	0	0	0	0	0	0	0	0
ENSG00000113504	5	200.1667	130.3333	36	61652	8.604078	61652	0.764	992	722	722	0	0	0	0	0	0	0	0	0	0	0	0	0	0	0	0	0	0	0	0	0	0	0	0	0	0	1	0	0	0	0	0	0	0	0	0	0	0
ENSG00000113532	4	764.9167	825.8611	12	96332	7.042954	96332	0.598	416	263	263	0	0	0	0	0	0	0	0	0	0	0	0	0	0	0	0	0	0	0	0	0	0	1	0	0	0	0	0	0	0	0	0	0	0	0	0	0	0
ENSG00000113552	15	304.9474	294.3934	38	21293	7.371236	10952	0.714	227	167	167	0	0	0	1	0	0	0	0	0	0	0	0	0	0	0	0	0	0	1	0	0	0	1	0	0	0	1	0	1	0	0	0	0	0	0	0	0	0
ENSG00000113569	8	206.5385	147.6521	65	83045	7.036728	83045	0.57	306	178	178	0	0	0	0	0	0	0	0	0	0	1	0	0	0	0	0	0	0	0	0	0	0	0	0	0	0	0	0	0	0	0	0	0	0	0	0	0	0
ENSG00000113575	6	380.8947	356.7701	19	31809	8.60382	31809	0.704	1404	969	969	0	0	0	0	0	0	0	0	0	0	0	0	1	0	0	0	0	0	0	0	0	0	0	0	0	0	0	0	0	0	0	0	0	0	0	0	0	0
ENSG00000113583	3	434	298	8	13278	7.870245	13278	0.494	413	278	278	0	0	0	1	0	0	0	0	0	0	1	1	0	0	0	0	0	0	0	0	0	0	0	0	0	0	0	0	0	0	0	0	0	0	0	0	0	0
ENSG00000113593	15	183.5439	95.71745	57	24314	7.379979	4844	0.584	508	298	298	0	0	0	0	0	0	0	0	0	0	0	1	0	0	0	0	0	0	0	0	0	0	0	0	0	1	0	0	0	0	0	0	0	0	0	0	0	0
ENSG00000113615	3	282.4074	245.2263	27	79035	7.534017	79035	0.694	823	558	558	0	0	0	1	1	2	0	0	0	0	1	0	1	0	0	0	0	0	1	0	0	0	0	0	0	0	1	0	0	0	0	0	0	0	0	0	0	0
ENSG00000113643	10	142.2963	64.9465	54	32855	7.718382	32855	0.604	344	229	229	0	0	0	1	0	0	0	0	0	0	0	0	0	0	0	0	0	0	0	0	0	0	0	0	0	0	0	0	0	0	0	0	0	0	0	0	0	0
ENSG00000113645	15	216.5556	172.6265	72	180653	8.103917	180653	0.726	1165	802	802	0	0	0	0	0	0	0	0	0	0	0	0	0	0	0	0	0	0	0	0	0	0	0	0	0	0	0	0	0	0	0	0	0	0	0	0	0	0
ENSG00000113649	16	234.12	172.7957	75	64651	8.252638	32906	0.584	854	541	541	0	0	0	1	0	0	0	0	0	0	0	0	0	0	0	0	0	0	0	0	0	0	0	0	0	0	0	0	1	0	0	0	0	0	1	0	0	0
ENSG00000113658	13	533.6765	578.3495	34	55902	8.113205	49887	0.68	813	585	585	0	0	0	0	0	0	0	0	0	0	0	0	0	0	0	0	0	0	0	0	0	0	0	0	0	0	0	0	0	0	0	0	0	0	0	0	0	0
ENSG00000113712	11	379.5	401.0294	34	59248	8.457369	56163	0.682	995	642	642	0	0	0	0	0	0	0	1	0	1	0	1	0	0	0	0	0	1	0	0	0	0	0	0	0	0	0	0	0	0	0	0	0	0	0	0	0	0
ENSG00000113742	10	630.7353	749.372	34	73697	8.232898	73697	0.612	1048	575	575	0	0	0	0	0	0	0	0	1	0	0	0	0	0	0	0	0	0	0	0	0	0	0	0	0	0	0	0	0	1	0	0	0	0	0	0	0	0
ENSG00000113761	11	426.8438	388.4102	32	58494	6.372908	42546	0.634	616	428	428	0	0	0	0	0	0	0	0	0	0	0	0	0	0	0	0	0	0	0	0	0	0	0	0	0	0	0	0	0	0	0	0	0	0	0	0	0	0
ENSG00000113811	5	226.5625	169.5938	16	7579	7.751372	7579	0.586	736	453	453	0	0	0	0	0	0	0	0	0	0	1	0	0	0	0	0	0	0	0	0	0	0	0	0	0	0	0	0	0	0	0	0	0	0	0	0	0	0
ENSG00000113812	7	221.6452	136.6119	31	15137	6.783327	15137	0.61	589	396	396	0	0	0	0	0	0	0	1	0	0	0	0	0	0	0	0	0	0	0	0	0	0	0	0	0	0	0	0	0	0	0	0	0	0	0	0	0	0
ENSG00000113845	9	256.5357	188.6505	28	26559	7.732261	26559	0.59	448	277	277	0	0	0	0	0	1	0	0	0	0	0	0	0	0	0	0	0	0	0	0	0	0	0	0	0	0	0	0	0	0	0	0	0	0	0	0	0	0
ENSG00000113851	13	385.2927	414.7436	41	30719	7.366299	29700	0.668	534	378	378	0	0	0	0	0	0	0	0	0	1	0	0	0	0	0	0	0	0	0	0	0	0	0	0	0	0	0	0	0	0	0	0	0	0	0	0	0	0
ENSG00000113971	14	247.35	198.494	100	164318	7.95857	164318	0.762	500	298	298	0	0	0	1	0	0	0	0	0	0	0	0	0	0	0	0	0	0	0	0	0	0	0	0	0	0	0	0	0	0	0	0	0	0	0	0	0	0
ENSG00000114013	9	359.625	309.3542	24	65771	6.64459	64709	0.396	0	0	0	0	0	0	0	0	0	0	0	0	0	0	0	0	0	0	0	0	0	0	0	0	0	0	0	0	1	0	0	0	0	0	0	0	0	0	0	0	0
ENSG00000114021	7	210.2424	192.2149	33	22166	7.277973	22166	0.634	505	376	376	0	0	0	1	0	0	1	0	0	0	0	0	1	0	0	0	0	0	1	0	0	0	0	0	0	0	0	0	0	0	0	0	0	0	1	0	0	0
ENSG00000114023	3	430.1	483.96	10	28159	7.163725	25742	0.654	347	230	230	0	0	0	0	0	0	0	0	0	0	0	0	0	0	0	0	0	0	0	0	0	0	0	0	0	0	0	0	0	0	0	0	0	0	0	0	0	0
ENSG00000114030	10	310.0222	336.3062	45	92997	7.88284	72898	0.63	536	395	395	0	0	0	0	0	1	0	0	0	0	0	0	0	0	0	0	0	0	0	0	0	0	0	0	0	0	0	0	0	0	0	0	0	0	0	0	0	0
ENSG00000114054	19	261.7705	260.4209	61	87591	6.791687	79864	0.574	525	352	352	0	0	0	1	0	0	0	0	0	0	0	0	1	0	0	0	0	0	0	0	0	0	1	0	0	0	0	0	0	0	0	0	0	1	0	0	0	0
ENSG00000114062	6	322	337.5556	27	101748	7.962626	101748	0.756	1067	676	676	0	0	0	0	0	0	0	0	0	0	0	0	0	0	0	0	0	0	0	0	0	0	0	0	0	0	0	0	0	0	0	0	0	0	0	0	0	0
ENSG00000114098	24	302.2471	302.6425	85	111123	7.888816	109283	0.524	826	501	501	0	0	0	0	0	0	0	0	1	0	0	0	0	0	0	0	0	0	0	0	0	0	0	0	0	1	0	0	0	0	0	0	0	0	0	0	0	0
ENSG00000114120	14	356.7805	320.3081	41	38104	8.595645	38104	0.672	1268	813	813	0	0	0	1	1	1	0	0	0	0	1	1	1	0	0	0	0	0	1	0	0	0	0	0	0	0	1	0	0	0	0	0	0	0	1	0	0	0
ENSG00000114125	7	382.6316	259.9834	19	9357	7.771656	9357	0.64	710	510	510	0	0	0	1	0	1	0	0	0	0	1	1	0	0	0	0	0	0	0	0	0	0	0	0	0	0	0	0	0	0	0	0	0	1	1	1	0	0
ENSG00000114127	15	207.581	162.8798	105	141456	8.106167	141456	0.586	824	519	519	0	0	0	0	0	0	0	0	0	0	0	0	0	0	0	0	0	0	0	0	0	0	0	0	0	0	0	0	0	0	0	0	0	1	1	1	0	0
ENSG00000114200	6	348.8	260.4267	15	64569	6.349869	64569	0.346	0	0	0	0	0	0	1	0	0	0	0	0	0	0	0	0	0	0	0	0	0	0	0	0	0	0	0	0	0	0	0	0	0	0	0	0	0	0	0	0	0
ENSG00000114209	18	151.1373	102.8874	51	51642	7.26059	51030	0.612	454	287	287	0	0	0	0	0	1	0	1	1	0	0	1	0	0	0	0	0	0	0	0	0	0	0	0	0	0	0	0	0	0	0	0	0	0	0	0	0	0
ENSG00000114302	7	482.125	525.4479	24	103250	7.827971	101268	0.67	903	598	598	0	0	0	0	0	0	0	0	0	0	0	0	0	0	0	0	0	0	0	0	0	0	0	0	0	0	0	0	0	0	0	0	0	0	0	0	0	0
ENSG00000114315	2	431.1667	285.2222	6	2588	7.788341	2588	0.508	0	0	0	0	1	0	1	0	1	0	0	0	0	0	0	0	0	0	0	0	0	0	0	0	0	0	0	0	0	0	0	1	0	0	0	0	0	0	0	0	0
ENSG00000114331	14	227.6406	212.7598	64	168343	8.140457	168343	0.738	1228	878	878	0	0	0	1	0	0	0	0	1	0	0	0	0	0	0	0	0	0	0	0	0	0	0	0	0	0	0	0	1	0	0	0	0	0	0	0	0	0
ENSG00000114346	17	177.3492	108.4162	63	70793	6.508405	70793	0.53	473	293	293	0	0	0	0	0	0	0	0	1	1	0	0	0	0	0	0	0	0	0	0	0	0	0	0	0	0	0	0	0	0	0	0	0	0	0	0	0	0
ENSG00000114354	8	383.0417	348.3125	24	39606	8.525915	39582	0.534	600	407	407	0	0	0	1	0	0	0	0	1	0	0	0	1	0	0	0	0	1	0	0	0	0	0	0	0	0	0	0	0	0	0	0	0	0	0	0	0	0
ENSG00000114383	6	274.4118	151.7578	17	8225	7.293124	2244	0.662	579	402	402	0	0	0	0	0	0	0	0	0	0	0	0	0	0	0	0	0	0	0	0	0	0	0	0	0	0	0	0	0	0	0	0	0	0	0	0	0	0
ENSG00000114439	26	228.6706	199.7949	85	288389	8.050148	288389	0.542	886	497	497	0	0	0	1	0	0	0	0	0	0	0	0	0	0	0	0	0	0	0	0	0	0	0	0	0	0	0	0	0	0	0	0	0	0	0	0	0	0
ENSG00000114446	6	221.1786	162.4694	28	61759	8.319389	61759	0.554	573	376	376	0	0	0	0	0	0	0	0	0	0	0	0	0	0	0	0	0	0	0	0	0	0	0	0	0	0	0	0	0	0	0	0	0	0	0	0	0	0
ENSG00000114450	5	252.25	210.525	20	52389	6.867077	52389	0.684	858	631	631	0	0	0	0	0	0	0	0	0	0	0	0	0	0	0	0	0	0	0	0	0	0	1	0	0	2	0	0	0	0	0	0	0	1	1	0	0	0
ENSG00000114503	13	498.2	499.7829	35	7196	7.97332	7191	0.716	1359	896	896	0	0	0	0	0	1	0	0	0	0	1	0	0	0	0	0	0	0	0	0	0	0	0	0	0	0	0	0	0	0	0	0	0	0	0	0	0	0
ENSG00000114520	6	135.5135	67.07085	37	73547	7.292072	73547	0.674	705	449	449	0	0	0	0	0	0	0	0	1	0	0	0	0	0	0	0	0	0	0	0	0	0	0	0	0	0	0	0	0	0	0	0	0	0	0	0	0	0
ENSG00000114541	19	223.9079	198.6489	76	372594	8.16861	254833	0.736	1039	683	683	0	0	0	0	0	0	0	0	0	0	0	0	0	0	0	0	0	0	0	0	0	0	0	0	0	0	0	0	0	0	0	0	0	0	0	0	0	0
ENSG00000114573	7	190.8889	141.6395	45	65038	8.097593	65038	0.556	0	0	0	0	0	0	0	0	1	0	0	0	0	1	0	1	0	0	0	0	0	0	0	0	0	0	0	0	1	0	0	0	0	0	0	0	0	0	0	0	0
ENSG00000114626	16	266.9344	234.43	61	7991	8.373419	4092	0.756	1423	924	924	0	0	0	1	0	1	0	0	0	0	0	0	0	0	0	0	0	0	0	0	0	0	0	0	0	0	0	0	0	0	0	0	0	0	0	0	0	0
ENSG00000114686	10	168.5946	104.6413	37	40772	7.546035	40548	0.554	284	190	190	0	0	0	0	0	0	0	0	0	0	0	0	0	0	0	0	0	0	0	0	0	0	0	0	0	0	0	0	0	0	0	0	0	0	0	0	0	0
ENSG00000114698	11	270.8182	231.5702	33	58841	8.284272	58841	0.558	674	463	463	0	0	0	0	0	1	0	0	0	0	0	0	0	0	0	0	0	0	0	0	0	0	0	0	0	0	0	0	0	0	0	0	0	0	0	0	0	0
ENSG00000114737	3	1128.875	948.625	8	5342	7.889114	5310	0.712	890	588	588	0	0	0	0	0	0	0	0	0	0	0	0	0	0	0	0	0	0	0	0	0	0	1	0	0	1	0	0	0	0	0	0	0	0	0	0	0	0
ENSG00000114742	13	234.4627	235.5014	67	44667	7.808342	44391	0.608	556	353	353	0	0	0	0	0	1	0	0	0	0	1	0	0	0	0	0	0	0	0	0	0	0	0	0	0	0	0	0	0	0	0	0	0	0	0	0	0	0
ENSG00000114744	7	321.913	300.0378	23	14030	7.271571	14030	0.57	479	299	299	0	0	0	0	0	0	0	0	0	0	0	0	0	0	0	0	0	0	0	0	0	0	0	0	0	0	0	0	0	0	0	0	0	0	0	0	0	0
ENSG00000114784	4	286.5455	125.1405	11	2741	7.975963	2741	0.644	975	616	616	0	0	0	0	1	1	0	0	0	0	0	0	0	0	0	0	0	0	0	0	0	0	0	0	0	0	0	0	0	0	0	0	0	0	0	0	0	0
ENSG00000114796	15	401.1579	344.9252	38	48910	8.443326	43911	0.622	1582	1009	1009	0	0	0	1	0	1	0	0	0	0	0	0	0	0	0	0	0	0	0	0	0	0	0	0	0	0	0	0	0	0	0	0	0	0	1	0	0	0
ENSG00000114850	9	293	236	27	15045	8.689164	15045	0.576	463	315	315	0	0	0	0	0	0	0	0	0	0	0	0	0	0	0	0	0	0	0	0	0	0	0	0	0	0	0	0	0	0	0	0	0	0	1	0	0	0
ENSG00000114854	3	151.1818	63.90083	11	2969	7.287989	2969	0.618	0	0	0	0	0	0	0	0	0	0	0	0	0	0	0	0	0	0	0	0	0	0	0	0	0	0	0	0	0	0	0	0	0	0	0	0	0	0	0	0	0
ENSG00000114904	7	202.3871	101.6358	31	60166	6.719564	60166	0.656	569	406	406	0	0	0	0	0	0	0	0	0	0	0	0	0	0	0	0	0	0	0	0	0	0	0	0	0	1	0	0	0	0	0	0	0	0	0	0	0	0
ENSG00000114956	8	167.2308	59.28402	26	32136	7.131045	32136	0.5	428	275	275	0	0	0	0	0	0	0	0	0	0	1	0	0	0	0	0	0	0	0	0	0	0	0	0	1	1	0	0	0	0	0	0	0	1	1	1	0	0
ENSG00000114978	7	436.4783	475.5274	23	26371	8.742046	6223	0.604	812	515	515	0	0	0	0	0	2	0	0	0	0	0	0	0	0	0	0	0	0	0	0	0	0	0	0	0	0	0	0	0	0	0	0	0	0	0	0	0	0
ENSG00000115009	4	242.1667	154.8889	12	3715	5.027528	3715	0.448	0	0	0	1	0	0	0	0	0	0	0	0	0	0	0	0	0	0	0	0	0	0	0	0	0	0	0	0	0	0	0	0	0	0	0	0	0	0	0	0	0
ENSG00000115020	9	207.0278	158.3542	72	92485	8.051303	39283	0.68	317	209	209	0	0	0	0	0	0	0	0	0	0	0	0	0	0	0	0	0	0	0	0	0	0	0	0	0	1	0	0	0	0	0	0	0	0	0	0	0	0
ENSG00000115084	12	281.3878	255.9325	49	51813	7.447027	44032	0.614	909	556	556	0	0	0	0	0	0	0	0	0	0	1	1	0	0	0	0	0	0	0	0	0	0	0	0	0	0	0	0	0	0	0	0	0	0	0	0	0	0
ENSG00000115107	8	543.55	429.88	20	41845	7.211039	33838	0.76	739	556	556	0	0	0	0	0	1	0	0	0	0	0	0	0	0	0	0	0	0	0	0	0	0	0	0	0	0	0	0	0	0	0	0	0	0	0	0	0	0
ENSG00000115109	10	316.0189	367.1641	53	166115	8.248363	166115	0.664	754	558	558	0	0	0	0	0	1	0	0	0	0	0	0	0	0	0	0	0	0	0	0	0	0	0	0	0	1	0	0	0	0	0	0	0	0	0	0	0	0
ENSG00000115112	2	520.7895	766.338	19	68621	7.3287	68621	0.756	1027	729	729	0	0	0	0	0	0	0	0	0	0	0	0	0	0	0	0	0	0	0	0	0	0	0	0	0	0	0	0	0	0	0	0	0	0	0	0	0	0
ENSG00000115128	2	248.3333	105.7778	6	8860	7.48352	8860	0.64	543	336	336	0	0	0	1	0	0	0	1	0	0	1	0	0	0	0	0	0	0	0	0	0	0	0	0	0	0	0	0	0	0	0	0	0	0	0	0	0	0
ENSG00000115170	10	228.4333	151.4356	30	139417	7.473666	139414	0.794	0	0	0	0	0	0	0	0	0	0	0	0	0	0	0	0	0	0	0	0	0	0	0	0	0	0	0	0	1	0	0	0	0	0	0	0	0	0	0	0	0
ENSG00000115211	10	255	205.4884	43	6135	7.574011	6135	0.68	1254	859	859	0	0	0	1	0	0	0	0	0	0	0	0	0	0	0	0	0	0	0	0	0	0	0	0	0	0	0	0	0	0	0	0	0	0	0	0	0	0
ENSG00000115232	11	209.6719	156.9458	64	78986	7.035991	2190	0.63	1268	852	852	0	0	0	0	0	0	0	0	0	0	0	0	0	0	0	0	0	0	0	0	0	0	0	0	1	1	0	0	0	0	0	0	0	0	0	0	0	0
ENSG00000115234	12	174.1034	109.5493	58	6607	8.608487	6607	0.684	1254	859	859	0	0	0	2	0	0	0	0	0	0	0	0	0	0	0	0	0	0	0	0	0	0	0	0	0	0	0	0	0	0	0	0	0	0	0	0	0	0
ENSG00000115241	4	336.1304	262.8771	23	28494	8.385623	28494	0.676	938	668	668	0	0	0	1	1	1	0	0	0	0	0	0	0	0	0	0	0	0	0	0	0	0	0	0	0	0	0	0	0	0	0	0	0	0	0	0	0	0
ENSG00000115267	3	288.95	178.425	20	51625	7.046417	51625	0.574	0	0	0	0	0	0	1	0	0	0	0	0	0	0	0	0	0	0	0	0	0	0	0	0	0	0	0	1	1	0	0	0	0	0	0	0	0	0	0	0	0
ENSG00000115274	11	192.1282	114.5812	39	5862	7.286674	2938	0.544	232	139	139	0	0	0	0	0	0	0	0	0	0	0	0	0	0	0	0	0	0	0	0	0	0	1	0	0	0	0	0	0	0	0	0	0	0	0	0	0	0
ENSG00000115275	10	560.76	480.896	25	4354	8.495746	4354	0.642	698	466	466	0	0	0	0	1	1	0	0	1	0	0	0	0	0	0	0	0	0	0	0	0	0	0	0	0	0	0	0	0	0	0	0	0	1	0	0	0	0
ENSG00000115282	13	354.4912	370.5651	57	11814	7.618756	11487	0.606	946	651	651	0	0	0	0	0	1	0	1	0	0	0	0	0	0	0	0	0	0	0	0	0	0	0	0	0	0	0	0	0	0	0	0	0	0	0	0	0	1
ENSG00000115350	6	219.9375	150.0469	16	11637	7.112679	11637	0.672	610	450	450	0	0	0	1	0	1	0	0	0	0	0	0	0	0	0	0	0	0	0	0	0	0	0	0	0	1	1	0	0	0	0	0	0	0	1	0	0	0
ENSG00000115355	14	427.7812	459.6445	64	132080	8.153923	132075	0.706	708	494	494	0	0	0	0	0	1	0	0	1	1	0	0	0	0	0	0	0	0	0	0	0	0	0	0	0	0	1	0	0	0	0	0	0	0	0	0	0	0
ENSG00000115364	7	288.7619	267.7596	21	44069	6.729557	911	0.572	439	307	307	0	0	0	1	0	0	0	1	1	0	0	0	0	0	0	0	0	0	0	0	0	0	0	0	0	0	0	0	0	0	0	0	0	0	0	0	0	0
ENSG00000115368	6	171.6154	101.6243	52	34133	7.488978	34133	0.514	276	165	165	0	0	0	1	0	0	0	0	0	0	1	0	1	0	0	0	0	0	0	0	0	0	0	0	0	0	0	0	0	0	0	0	0	0	0	0	0	0
ENSG00000115392	11	135.9459	90.99927	37	82130	6.003416	81255	0.57	519	340	340	0	0	0	0	0	0	0	0	0	0	0	0	0	0	0	0	0	0	0	0	0	0	0	0	0	0	0	0	0	0	0	0	0	0	0	0	0	0
ENSG00000115421	7	291.5965	331.2428	57	45856	6.970872	42734	0.536	677	424	424	0	0	0	1	0	0	0	0	0	0	0	0	0	0	0	0	0	0	0	0	0	0	0	0	0	0	0	0	0	0	0	0	0	0	0	0	0	0
ENSG00000115423	7	179.9894	60.90063	94	303135	5.050709	68400	0.546	222	129	129	0	0	0	1	0	0	0	0	0	0	0	0	0	0	0	0	0	0	0	0	0	0	0	0	0	0	0	0	0	0	0	0	0	0	0	0	0	0
ENSG00000115446	6	320.1538	203.1124	13	9937	7.4798	9937	0.724	641	441	441	0	0	0	0	0	1	0	0	0	0	0	0	0	0	0	0	0	0	0	0	0	0	0	0	0	0	0	0	0	0	0	0	0	0	0	0	0	0
ENSG00000115484	6	169.129	87.47347	31	20716	8.468612	20716	0.598	545	368	368	0	0	0	0	0	0	0	0	0	0	1	1	1	0	0	0	0	0	0	0	0	0	0	0	0	0	0	0	0	0	0	0	0	0	0	0	0	0
ENSG00000115486	10	336.0513	306.6995	39	16825	7.990469	2823	0.636	328	231	231	0	0	0	1	0	0	0	0	1	1	0	0	0	0	0	0	0	0	0	0	0	0	0	0	0	0	0	0	0	0	0	0	0	0	0	0	0	0
ENSG00000115520	5	391.0769	276.5562	13	21886	7.280193	21886	0.646	664	420	420	0	0	0	0	1	1	0	0	0	0	1	0	0	0	0	0	0	0	0	0	0	0	0	0	0	0	0	0	0	0	0	0	0	0	0	0	0	0
ENSG00000115525	14	274.8718	206.8797	39	49871	7.791252	49871	0.704	737	481	481	0	0	0	1	0	0	0	0	0	0	0	0	0	0	0	0	0	0	0	0	0	0	0	0	1	1	0	0	0	0	0	0	0	0	0	0	0	0
ENSG00000115568	7	482.7419	440.9407	31	21740	7.312273	21511	0.628	676	453	453	0	0	0	1	0	0	0	0	0	0	0	0	0	0	0	0	0	0	0	0	0	0	0	0	0	0	0	0	0	0	0	0	0	0	0	0	0	0
ENSG00000115590	9	209.2222	99.86831	27	36701	7.132634	36701	0.498	0	0	0	0	0	0	0	0	0	0	0	0	0	0	0	0	0	0	0	0	0	0	0	0	0	0	0	0	0	0	0	0	0	0	0	0	0	0	0	0	0
ENSG00000115604	5	270	225.6842	19	87230	8.258792	28668	0.348	0	0	0	0	0	0	0	0	0	0	0	0	0	0	0	0	0	0	0	0	0	0	0	0	0	0	0	0	0	0	0	0	0	0	0	0	0	0	0	0	0
ENSG00000115652	17	254.6604	230.9719	53	101037	7.888013	101037	0.728	1233	794	794	0	0	0	0	0	0	0	0	0	0	0	0	0	0	0	0	0	0	0	0	0	0	0	0	0	0	0	0	0	0	0	0	0	0	0	0	0	0
ENSG00000115661	13	328.6486	215.8305	37	4883	7.047685	4883	0.66	504	341	341	0	0	0	0	0	0	0	0	0	0	1	1	0	0	0	0	0	0	0	0	0	0	0	0	0	0	0	0	0	0	0	0	0	0	0	0	0	0
ENSG00000115758	4	202.4	106.3	20	8537	8.161418	8537	0.77	1328	780	780	0	0	0	0	0	1	0	0	1	0	0	0	0	0	0	0	0	0	0	0	0	0	0	0	0	0	1	0	0	0	0	0	0	0	0	0	0	0
ENSG00000115760	12	210.5546	104.2806	119	261871	8.581142	261871	0.724	1519	989	989	0	0	0	1	0	1	0	0	1	0	0	0	0	0	0	0	0	0	0	0	0	0	0	0	0	0	0	0	0	0	0	0	0	0	0	0	0	0
ENSG00000115761	6	184.3125	127.8828	32	119210	6.844577	118174	0.618	517	340	340	0	0	0	0	0	0	0	0	0	0	1	0	0	0	0	0	0	0	0	0	0	0	0	0	0	0	0	0	0	0	0	0	0	0	0	0	0	0
ENSG00000115808	3	381.75	465.6786	28	122833	7.725833	122833	0.774	1156	698	698	0	0	0	0	0	0	0	0	0	0	0	0	0	0	0	0	0	0	0	0	0	0	0	0	0	0	0	0	0	0	0	0	0	0	0	0	0	0
ENSG00000115816	3	200	157.7391	23	30102	7.319689	30102	0.634	801	505	505	0	0	0	0	0	0	0	0	0	0	0	0	0	0	0	0	0	0	0	0	0	0	0	0	0	0	0	0	0	0	0	0	0	0	0	0	0	0
ENSG00000115828	7	226.16	128.112	25	28749	5.849571	28749	0.624	721	525	525	0	0	0	0	0	0	0	0	0	0	0	0	0	0	0	0	0	0	0	0	0	0	0	0	0	1	0	0	0	0	0	0	0	0	0	0	0	0
ENSG00000115839	7	192.5231	145.1593	65	124130	8.145098	118442	0.49	0	0	0	0	0	0	0	0	0	0	0	0	0	0	1	0	0	0	0	0	0	0	0	0	0	0	0	0	0	0	0	0	0	0	0	0	0	0	0	0	0
ENSG00000115896	5	790.619	854.2177	21	767880	6.085536	343700	0.694	1075	721	721	0	0	0	0	0	0	0	0	0	0	0	0	0	0	0	0	0	0	0	0	0	0	0	0	0	0	0	0	0	0	0	0	0	0	0	0	0	0
ENSG00000115919	6	125.7742	70.72633	31	164824	6.44388	164824	0.394	0	0	0	0	0	0	0	0	0	0	0	0	0	0	0	0	0	0	0	0	0	0	0	0	0	0	0	0	0	0	0	0	0	0	0	0	0	0	0	0	0
ENSG00000115935	17	298.902	254.7128	51	123345	8.541038	6580	0.754	1018	686	686	0	0	0	0	0	0	0	0	0	0	0	0	0	0	0	0	0	0	0	0	0	0	0	0	0	0	0	0	0	0	0	0	0	0	0	0	0	0
ENSG00000115942	7	227.6154	199.1045	39	54708	7.144362	54708	0.602	499	343	343	0	0	0	0	1	1	0	1	0	0	0	0	0	0	1	0	0	1	0	0	0	0	0	0	0	0	0	0	0	0	0	0	0	0	0	0	0	0
ENSG00000115946	3	253.3077	208.1657	13	18395	6.703423	18395	0.572	1057	626	626	0	0	0	1	0	0	0	0	0	0	1	0	0	0	0	0	0	0	0	0	0	0	0	0	0	0	0	0	1	0	0	0	0	0	0	0	0	0
ENSG00000115956	2	277.7692	272.071	13	32281	7.992144	32281	0.44	0	0	0	0	0	0	0	0	0	0	0	0	0	0	0	0	0	0	0	0	0	0	0	0	0	0	0	0	1	0	0	0	0	0	0	0	1	0	0	0	0
ENSG00000115966	23	243.9821	223.3999	56	96133	7.762226	54389	0.652	890	560	560	0	0	0	0	1	1	0	0	0	0	0	0	0	0	1	0	0	0	0	0	0	0	0	0	0	0	0	0	0	0	0	0	0	0	0	0	0	0
ENSG00000115970	21	216.418	150.8096	122	429386	7.661664	365211	0.612	442	277	277	0	0	0	0	0	0	0	0	0	0	1	1	0	0	0	0	0	0	0	0	0	0	0	0	0	0	0	0	0	0	0	0	0	0	0	0	0	0
ENSG00000115993	5	358.25	337.0417	24	74373	8.40753	74373	0.72	1155	755	755	0	0	0	0	0	1	0	0	0	0	1	0	0	0	0	0	0	0	0	0	0	0	0	0	0	0	0	0	0	0	0	0	0	0	0	0	0	0
ENSG00000115998	14	263.6389	177.4275	36	98736	6.044057	66986	0.574	724	418	418	0	0	0	1	0	0	0	0	0	0	0	0	0	0	0	0	0	0	0	0	0	0	0	0	0	1	0	0	0	0	0	0	0	0	0	0	0	0
ENSG00000116001	20	234.1045	196.3177	67	39217	8.497396	39217	0.54	724	418	418	0	0	0	1	0	0	0	0	0	0	0	0	0	0	0	0	0	0	0	0	0	0	0	0	0	1	0	0	0	0	0	0	0	0	0	0	0	0
ENSG00000116030	10	219.3636	167.157	33	32429	8.044568	32429	0.608	713	479	479	0	0	0	0	0	0	0	0	0	0	0	0	0	0	0	0	0	0	0	0	0	0	0	0	0	0	0	0	0	0	0	0	0	0	0	0	0	0
ENSG00000116096	2	404.5	136.6667	6	4799	6.844016	4799	0.72	701	486	486	0	0	0	0	0	1	0	0	0	0	0	0	0	0	0	0	0	0	0	0	0	0	0	0	0	0	0	0	0	0	0	0	0	0	1	0	0	0
ENSG00000116138	9	406.1667	400.4286	42	65567	7.033627	39783	0.626	555	368	368	0	0	0	1	1	1	0	1	0	0	0	0	1	0	0	0	0	0	0	0	0	0	0	0	0	0	0	0	0	0	0	0	0	0	0	0	0	0
ENSG00000116171	16	315.4918	322.151	61	124475	8.402031	124475	0.632	765	518	518	0	0	0	1	0	1	0	0	0	0	0	0	0	0	0	0	0	0	0	0	0	0	0	0	0	0	0	0	0	0	0	0	0	0	0	0	0	0
ENSG00000116194	3	485.7	339.38	10	21348	6.934233	21348	0.428	0	0	0	0	0	0	1	0	0	0	0	0	0	0	0	0	0	0	0	0	0	0	0	0	0	0	0	0	0	0	0	0	0	0	0	0	0	0	0	0	0
ENSG00000116198	11	229.5094	152.487	53	45134	7.460564	14106	0.686	1278	843	843	0	0	0	0	1	1	0	0	1	1	0	0	0	0	1	0	0	0	0	0	0	0	0	0	0	0	0	0	0	0	0	0	0	0	0	0	0	0
ENSG00000116237	5	571.4	638.9067	15	14780	8.080034	12482	0.738	733	428	428	0	0	0	0	0	0	0	0	1	0	0	0	0	0	0	0	0	0	0	0	0	0	0	0	0	0	0	0	0	0	0	0	0	0	0	0	0	0
ENSG00000116266	7	200.1053	182.3934	38	62853	7.849996	10332	0.654	804	541	541	0	0	0	0	0	0	0	1	0	0	1	1	0	0	0	0	0	1	0	0	0	0	0	0	0	0	0	0	0	0	0	0	0	0	0	0	0	0
ENSG00000116273	2	746.5	625.5	6	10349	7.247791	10349	0.754	2955	1811	1811	0	0	0	0	0	1	0	0	0	0	0	0	0	0	0	0	0	0	0	0	0	0	0	0	0	0	0	0	0	0	0	0	0	0	0	0	0	0
ENSG00000116406	6	299.6429	312.0714	42	64683	8.067331	64683	0.674	1186	806	806	0	0	0	1	1	1	0	0	0	0	0	0	0	0	0	0	0	0	0	0	0	0	0	0	0	0	0	0	0	0	0	0	0	0	0	0	0	0
ENSG00000116455	5	168.5556	124.716	27	9487	6.924567	9487	0.556	898	562	562	0	0	0	1	0	0	0	0	0	0	0	0	0	0	0	0	0	0	0	0	0	0	0	0	0	0	0	0	0	0	0	0	0	0	0	0	0	0
ENSG00000116478	11	186.9167	137.9444	48	41550	8.443388	41550	0.708	620	385	385	0	0	0	0	0	1	0	0	0	0	0	0	0	0	0	0	0	0	0	0	0	0	0	0	0	1	0	0	0	0	0	0	0	0	0	0	0	0
ENSG00000116514	3	345.8333	252.4444	12	28241	7.535048	28241	0.766	982	503	503	0	0	0	0	0	1	0	0	0	0	0	0	0	0	0	0	0	0	0	0	0	0	0	0	0	0	0	0	0	0	0	0	0	0	0	0	0	0
ENSG00000116521	9	198.9375	110.6641	32	6452	7.958508	6450	0.556	500	310	310	0	0	0	1	0	0	0	0	0	0	0	0	0	0	1	0	0	0	0	0	0	0	0	0	0	0	0	0	1	0	0	0	0	0	0	0	0	0
ENSG00000116525	4	439.8462	411.4556	13	36658	6.208895	805	0.66	1265	897	897	0	0	0	0	0	0	0	0	1	0	0	0	0	0	0	0	0	0	0	0	0	0	0	0	0	0	0	0	0	0	0	0	0	0	0	0	0	0
ENSG00000116586	6	215.5714	93.04082	14	3759	7.165198	3759	0.576	2212	1270	1270	0	0	0	1	0	1	0	0	0	0	0	0	0	0	0	0	0	0	0	0	0	0	0	0	0	0	0	0	0	0	0	0	0	0	0	0	0	0
ENSG00000116649	6	179.4762	91.49206	21	5441	7.744959	5436	0.812	1604	962	962	0	0	0	0	0	0	0	0	0	0	0	0	0	0	0	0	0	0	0	0	0	0	0	0	0	0	0	0	0	0	0	0	0	0	0	0	0	0
ENSG00000116667	4	724.75	1097.281	16	241963	8.368373	241963	0.73	1396	907	907	0	0	0	0	0	0	0	0	0	0	0	0	0	0	0	0	0	0	0	0	0	0	0	0	0	1	0	0	0	0	0	0	0	0	0	0	0	0
ENSG00000116678	8	343.7209	356.3775	43	220995	8.023457	205606	0.726	848	608	608	0	0	0	0	0	1	0	0	0	0	0	0	0	0	0	0	0	0	0	0	0	0	0	0	0	0	0	0	0	0	0	0	0	0	0	0	0	0
ENSG00000116685	2	1070.8	218.24	5	6838	7.972959	4254	0.676	991	585	585	0	0	0	0	0	0	0	0	0	0	0	0	0	0	0	0	0	0	0	0	0	0	0	0	0	1	0	0	0	0	0	0	0	0	0	0	0	0
ENSG00000116691	8	226.1212	147.4803	33	12580	7.639746	10390	0.68	652	444	444	0	0	0	1	0	0	0	0	0	0	0	0	0	0	0	0	0	0	0	0	0	0	0	0	0	1	0	0	0	0	0	0	0	0	0	0	0	0
ENSG00000116711	3	150.7037	68.54595	27	160029	6.378559	160029	0.42	0	0	0	0	0	0	0	0	0	0	0	0	0	0	0	0	0	0	0	0	0	0	0	0	0	0	0	0	0	0	0	0	0	0	0	0	0	0	0	0	0
ENSG00000116717	4	362.3	144.36	10	3278	7.948004	3278	0.58	1357	953	953	0	0	0	0	0	0	0	0	0	0	0	0	0	0	0	0	0	0	0	0	0	0	0	0	0	0	0	0	0	0	0	0	0	0	0	0	0	0
ENSG00000116741	4	214.6	169.68	15	3235	8.688009	1861	0.65	566	371	371	0	0	0	1	1	1	0	0	1	0	0	0	0	0	0	0	0	0	0	0	0	0	0	0	0	0	0	0	0	0	0	0	0	0	0	0	0	0
ENSG00000116747	13	390.1591	373.5331	44	32356	7.483583	25460	0.666	1050	704	704	0	0	0	0	0	0	0	0	1	1	1	0	1	0	0	0	0	0	0	0	0	0	0	0	0	0	0	0	0	0	0	0	0	0	0	0	0	0
ENSG00000116752	2	168.4615	113.2426	13	14083	7.022993	14083	0.52	0	0	0	0	0	0	0	0	0	0	0	0	0	1	1	1	0	0	0	0	1	0	0	0	0	0	0	0	0	0	0	0	0	0	0	0	0	0	0	0	0
ENSG00000116761	5	183.88	116.1472	25	28634	5.38038	28634	0.604	469	289	289	0	0	0	1	1	1	0	0	0	0	1	0	0	0	0	0	0	1	0	0	0	0	0	0	0	0	0	0	0	0	0	0	0	1	0	0	0	0
ENSG00000116774	4	615.5556	596.2963	9	2814	8.279785	2814	0.568	0	0	0	0	0	0	0	0	0	0	0	0	0	0	0	0	0	0	0	0	0	0	0	0	0	0	0	0	0	0	0	0	0	0	0	0	0	0	0	0	0
ENSG00000116809	17	201	102.4746	59	34264	7.891458	34262	0.538	770	477	477	0	0	0	0	0	0	0	0	0	0	0	0	0	0	0	0	0	0	0	0	0	0	0	0	0	0	0	0	0	0	0	0	0	0	0	0	0	0
ENSG00000116815	5	181.5714	114.5102	14	56505	7.183292	56505	0.666	923	580	580	0	0	0	1	0	0	0	0	0	0	0	0	0	0	0	0	0	0	0	0	0	0	0	0	0	0	0	0	0	0	0	0	0	0	0	0	0	0
ENSG00000116824	2	298.1429	166.449	7	14844	6.279266	14844	0.414	0	0	0	0	0	0	0	0	0	0	0	0	0	0	0	0	0	0	0	0	0	0	0	0	0	0	0	0	0	0	0	0	0	0	0	0	0	0	0	0	0
ENSG00000116874	6	389.4286	425.932	21	109456	6.473565	109451	0.564	537	326	326	0	0	0	0	0	0	0	0	1	0	1	1	1	0	0	0	0	0	0	0	0	0	0	0	0	1	0	0	0	0	0	0	0	0	0	0	0	0
ENSG00000116898	4	317.875	301.4219	16	8720	7.722008	8720	0.612	717	415	415	0	0	0	0	0	0	0	1	0	0	1	1	1	1	0	0	0	0	0	0	0	0	1	0	0	0	0	0	0	0	0	0	0	1	1	2	0	0
ENSG00000116903	2	5099.5	0.5	2	5119	6.883008	5100	0.616	1370	832	832	0	0	0	1	0	0	0	0	0	0	0	0	0	0	1	0	0	0	0	0	0	0	0	0	0	1	0	0	0	0	0	0	0	0	0	0	0	0
ENSG00000116906	6	159.5806	78.77627	31	36767	7.757066	24885	0.634	447	296	296	0	0	0	0	0	0	0	0	0	0	0	0	0	0	0	0	0	0	0	0	0	0	0	0	0	0	0	0	0	0	0	0	0	0	0	0	0	0
ENSG00000116918	5	481.25	575.825	20	37872	7.298214	37872	0.608	609	375	375	0	0	0	0	1	1	0	1	0	0	0	0	0	0	0	0	0	0	0	0	0	0	0	0	0	0	0	0	0	0	0	0	0	0	0	0	0	0
ENSG00000116957	7	125.2	49.03111	45	81609	7.032118	81609	0.55	0	0	0	0	0	0	1	0	1	0	0	1	0	0	0	1	0	0	0	0	0	0	0	0	0	0	0	0	0	0	0	0	0	0	0	0	0	0	0	0	0
ENSG00000116984	6	347.1667	411.5944	60	108672	8.29276	108672	0.62	888	571	571	0	0	0	0	0	2	0	0	0	0	0	0	0	0	0	0	0	0	0	0	0	0	0	0	0	0	0	0	0	0	0	0	0	0	0	0	0	0
ENSG00000117000	1	780.75	1087.312	8	79549	7.584396	79549	0.644	699	436	436	0	0	0	0	0	0	0	0	1	0	1	0	1	0	0	0	0	1	0	0	0	0	0	0	0	0	0	0	1	0	0	0	0	0	0	0	0	0
ENSG00000117036	3	719.2	886.72	10	17284	7.509797	5330	0.72	896	653	653	0	0	0	1	0	0	0	0	0	0	0	0	0	0	0	0	0	0	0	0	0	0	0	0	0	0	0	0	0	0	0	0	0	0	0	0	0	0
ENSG00000117091	2	486.5	394.8333	6	33106	6.480935	33106	0.464	0	0	0	0	0	0	0	0	0	0	0	0	0	0	0	0	0	0	0	0	0	0	0	0	0	0	0	0	0	0	0	0	0	0	0	0	0	0	0	0	0
ENSG00000117115	5	403.5862	396.8894	29	52693	6.893887	51011	0.686	437	291	291	0	0	0	0	0	1	0	0	1	0	0	0	0	0	0	0	0	0	0	0	0	0	0	0	0	0	0	0	0	0	0	0	0	0	0	0	0	0
ENSG00000117118	8	161.28	82.1632	25	35449	7.870615	35449	0.63	266	184	184	0	0	0	0	0	0	0	0	0	0	0	1	1	0	0	0	0	0	0	0	0	0	0	0	0	0	0	0	0	0	0	0	0	0	0	0	0	0
ENSG00000117133	2	186.5455	95.60331	11	18532	7.11056	4072	0.484	418	254	254	0	0	0	1	0	0	0	0	0	0	0	0	0	0	0	0	0	0	0	0	0	0	0	0	0	0	0	0	0	0	0	0	0	0	0	0	0	0
ENSG00000117143	7	274.619	183.2426	21	38305	7.852807	38304	0.722	997	649	649	0	0	0	1	0	1	0	0	0	0	0	0	0	0	0	0	0	0	0	0	0	0	0	0	0	0	0	0	0	0	0	0	0	0	1	0	0	0
ENSG00000117151	4	651.7222	708.8704	18	24875	7.112254	21360	0.692	519	287	287	0	0	0	1	0	1	0	0	0	0	0	0	0	0	0	0	0	0	0	0	0	0	0	0	0	0	0	0	0	0	0	0	0	0	0	0	0	0
ENSG00000117174	2	627.7692	749.7988	13	59011	6.977555	59011	0.58	212	130	130	0	0	0	0	0	0	0	0	0	0	0	0	0	0	1	0	0	0	0	0	0	0	0	0	0	0	0	0	0	0	0	0	0	0	0	0	0	0
ENSG00000117222	3	269.3889	267.179	18	35874	6.856106	35874	0.534	0	0	0	0	0	0	1	0	0	0	0	0	0	1	1	1	0	0	0	0	0	0	0	1	0	0	0	0	0	0	0	0	0	0	0	0	0	0	0	0	0
ENSG00000117226	11	267.2128	180.1648	47	16229	7.823338	15625	0.354	0	0	0	0	0	0	1	0	0	0	0	0	0	0	0	0	0	0	0	0	0	0	0	0	0	0	0	0	0	0	0	0	0	0	0	0	0	1	0	0	0
ENSG00000117228	8	283.9259	200.2606	27	13042	8.311606	13042	0.374	0	0	0	0	0	0	0	0	0	0	0	0	0	0	0	0	0	0	0	0	0	0	0	0	0	1	0	0	0	0	0	0	0	0	0	0	0	0	0	0	0
ENSG00000117308	15	197.0196	149.3618	51	5183	7.368279	5183	0.732	750	536	536	0	0	0	0	0	1	0	0	1	0	0	0	0	0	0	0	0	0	0	0	0	0	0	0	0	0	0	0	0	0	0	0	0	0	0	0	0	0
ENSG00000117360	9	195.8125	124.1016	48	31747	8.333946	31747	0.592	305	168	168	0	0	0	1	1	1	0	0	0	0	0	0	0	0	1	0	0	0	0	0	0	0	0	0	0	0	1	0	0	0	0	0	0	0	0	0	0	0
ENSG00000117394	6	267.6087	167.0586	23	33479	6.889275	28541	0.714	1301	851	851	0	0	0	1	0	0	0	0	0	0	0	0	0	0	0	0	0	0	0	0	0	0	0	0	0	0	0	0	0	0	0	0	0	0	0	0	0	0
ENSG00000117408	7	191.5	116.3056	36	21084	7.60697	21084	0.71	731	524	524	0	0	0	0	0	0	0	0	0	0	0	0	0	0	0	0	0	0	0	0	0	0	0	0	0	0	0	0	0	0	0	0	0	0	0	0	0	0
ENSG00000117419	10	175.6857	110.5976	35	134191	7.552805	107275	0.656	456	299	299	0	0	0	0	0	0	0	0	0	0	0	0	0	0	0	0	0	0	0	0	0	0	0	0	0	0	0	0	0	0	0	0	0	0	0	0	0	0
ENSG00000117479	2	761.125	648.9375	8	22095	7.739902	22095	0.634	1019	638	638	0	0	0	1	0	1	0	0	0	0	0	0	1	0	0	0	0	0	0	0	0	0	0	0	0	0	0	0	0	0	0	0	0	0	0	0	0	0
ENSG00000117505	3	1609.375	1849.156	8	23611	8.10803	23611	0.666	722	429	429	0	0	0	0	0	0	0	0	0	0	0	0	0	0	0	0	0	0	0	0	0	0	0	0	0	0	0	0	0	0	0	0	0	0	0	0	0	0
ENSG00000117525	4	367.1429	293.2245	14	12576	8.69089	12576	0.752	1214	785	785	0	0	0	0	0	0	0	0	0	0	0	0	0	0	0	0	0	0	0	0	0	0	0	0	0	0	0	0	0	0	0	0	0	0	0	0	0	0
ENSG00000117528	9	241.6897	254.9025	58	100290	7.864518	100287	0.726	877	553	553	0	0	0	1	0	0	0	0	0	0	0	0	0	0	0	0	0	0	0	0	0	0	0	0	0	0	0	0	0	0	0	0	0	1	0	0	0	0
ENSG00000117533	5	412.5417	517.9861	24	42088	7.75879	42088	0.592	762	503	503	0	0	0	1	0	0	0	0	0	0	0	0	0	0	0	0	0	0	0	0	0	0	0	0	0	0	0	0	0	1	0	0	0	0	0	0	0	0
ENSG00000117569	13	409.96	506.488	50	102074	7.316893	92047	0.678	504	363	363	0	0	0	0	0	0	0	0	0	0	0	0	0	0	0	0	0	0	0	0	0	0	0	0	0	0	0	0	0	0	0	0	0	0	0	0	0	0
ENSG00000117593	4	199.2368	156.4391	38	34044	6.480879	34044	0.582	807	474	474	0	0	0	1	0	0	0	0	0	0	1	0	0	0	0	0	0	0	0	0	0	0	0	0	0	0	0	0	0	0	0	0	0	0	0	0	0	0
ENSG00000117595	4	370.6875	335.1172	16	20430	6.844006	17769	0.646	350	239	239	0	0	0	0	0	0	0	0	0	0	0	0	0	0	0	0	0	0	0	0	0	0	0	0	0	0	0	0	0	0	0	0	0	0	0	0	0	0
ENSG00000117614	4	327.3077	329.6568	13	9824	7.822612	2194	0.566	615	380	380	0	0	0	0	0	0	0	0	0	0	0	0	0	0	0	0	0	0	0	0	0	0	0	0	0	1	0	0	0	0	0	0	0	0	0	0	0	0
ENSG00000117676	21	158.7727	103.9246	88	45270	8.651526	17223	0.778	493	299	299	0	0	0	0	0	1	0	0	0	0	0	0	0	0	0	0	0	0	0	0	0	0	0	0	0	0	0	0	0	0	0	0	0	0	0	0	0	0
ENSG00000117691	4	224.9091	136.2479	11	13486	7.499545	13486	0.668	739	481	481	0	0	0	0	0	1	0	0	0	0	0	0	0	0	0	0	0	0	0	0	0	0	0	0	0	0	0	0	0	0	0	0	0	0	0	0	0	0
ENSG00000117697	7	346.7143	317.1156	21	65630	6.613981	54827	0.634	481	309	309	0	0	0	0	0	2	0	0	0	0	0	0	0	0	0	0	0	0	0	0	0	0	0	0	0	0	0	0	0	0	0	0	0	0	0	0	0	0
ENSG00000117748	5	192.0556	115.642	18	23223	7.429343	22823	0.584	951	581	581	0	0	0	0	0	0	0	0	0	0	1	0	0	0	0	0	0	0	0	0	0	0	0	0	0	0	0	0	0	0	0	0	0	0	0	0	0	0
ENSG00000117791	6	248.7	159.91	20	36584	7.861495	6836	0.58	765	526	526	0	0	0	1	0	0	0	0	0	0	0	0	0	0	0	0	0	0	0	0	0	0	0	0	0	0	0	0	0	0	0	0	0	0	0	0	0	0
ENSG00000117899	6	563.1667	491.1667	18	42553	7.901398	14125	0.664	539	353	353	0	0	0	1	0	0	0	0	0	0	0	0	0	0	0	0	0	0	0	0	0	0	0	0	0	0	0	0	0	0	0	0	0	0	0	0	0	0
ENSG00000117906	6	444.1429	426.5034	21	18642	7.675425	18642	0.684	695	506	506	0	0	0	0	0	0	0	0	0	0	0	0	0	0	0	0	0	0	0	0	0	0	0	0	0	0	0	0	0	0	0	0	0	0	0	0	0	0
ENSG00000117983	6	285.9518	289.7889	83	39111	5.471915	16476	0.696	0	0	0	0	0	0	0	0	1	0	0	0	0	0	0	0	0	0	0	0	0	0	0	0	0	0	0	0	0	0	0	0	0	0	0	0	0	0	0	0	0
ENSG00000118007	10	199.4886	143.0152	88	416144	7.362222	416143	0.702	1490	867	867	0	0	0	1	0	0	0	0	0	0	0	1	0	0	0	0	0	0	0	0	0	0	0	0	0	0	0	0	0	0	0	0	0	0	0	0	0	0
ENSG00000118058	15	482.2754	541.9282	69	90335	8.712488	90335	0.786	2283	1340	1340	0	0	0	1	1	1	0	0	0	0	0	0	0	0	0	0	0	0	0	0	0	0	0	0	0	0	0	0	0	0	0	0	0	0	0	0	0	0
ENSG00000118194	26	162.358	165.266	81	18755	6.54464	18729	0.602	0	0	0	0	0	0	0	0	0	0	0	1	0	0	0	0	0	0	0	0	0	0	0	0	0	0	0	0	0	0	0	0	0	0	0	0	0	0	0	0	0
ENSG00000118217	2	394	498.1905	21	197777	8.269009	197777	0.474	0	0	0	0	0	0	2	0	0	0	0	0	0	1	0	0	0	0	0	0	0	0	0	0	0	0	0	0	0	0	0	0	0	0	0	0	1	0	0	0	0
ENSG00000118260	20	293.1695	301.5076	59	73695	7.82027	68053	0.716	1069	757	757	0	0	0	0	0	0	0	0	0	0	0	0	0	0	0	0	0	0	0	0	0	0	0	0	1	0	0	0	0	0	0	0	0	0	0	0	0	0
ENSG00000118407	4	984	964.5714	14	201880	7.379402	185655	0.456	0	0	0	0	0	0	0	0	0	0	0	0	0	0	0	0	0	0	0	0	0	0	0	0	0	0	0	0	0	0	0	0	0	0	0	0	0	0	0	0	0
ENSG00000118412	7	652.2222	714.4774	27	44543	6.953671	32900	0.61	500	320	320	0	0	0	0	0	0	0	0	0	0	0	0	0	0	0	0	0	0	0	0	0	0	0	0	0	0	0	0	0	0	0	0	0	0	0	0	0	0
ENSG00000118418	2	178.375	151.8125	8	33445	7.884131	33445	0.552	1147	670	670	0	0	0	1	0	0	0	0	1	0	0	0	0	0	0	0	0	0	0	0	0	0	0	0	0	0	0	0	0	0	0	0	0	0	0	0	0	0
ENSG00000118454	5	314.8889	327.0864	27	94147	7.15973	93498	0.626	986	635	635	0	0	0	0	0	0	0	0	0	1	1	1	1	0	2	0	0	0	0	0	0	0	0	0	0	1	0	0	0	0	0	0	0	0	0	0	0	0
ENSG00000118482	12	481.3929	511.3737	56	143505	8.47031	73386	0.682	975	719	719	0	0	0	0	0	1	0	0	0	0	0	0	0	0	0	0	0	0	0	0	0	0	0	0	0	0	1	0	0	0	0	0	0	1	1	1	0	0
ENSG00000118508	1	405.6667	85.11111	3	11273	7.354457	11273	0.794	945	631	631	0	0	0	0	0	0	0	0	0	0	0	0	0	0	0	0	0	0	0	0	0	0	0	0	0	0	0	0	0	0	0	0	0	0	0	0	0	0
ENSG00000118520	6	197.375	115.3958	24	11189	5.603877	11189	0.426	0	0	0	0	0	0	0	0	0	0	0	0	0	0	0	0	0	0	0	0	0	0	0	0	0	0	0	0	0	0	0	0	0	0	0	0	0	0	0	0	0
ENSG00000118579	4	1043.333	1576.944	12	19475	8.158268	19475	0.536	331	198	198	0	0	0	0	0	1	0	0	0	0	0	0	1	0	0	0	0	0	1	0	0	0	0	0	0	0	1	0	0	0	0	0	0	1	1	1	0	0
ENSG00000118596	17	252.2549	202.3114	51	186548	5.619424	184147	0.616	856	550	550	0	0	0	0	0	0	0	0	0	0	0	0	0	0	0	0	0	0	0	0	0	0	0	0	0	0	0	0	0	0	0	0	0	0	0	0	0	0
ENSG00000118620	6	512.1875	638.7031	16	39431	6.13044	39431	0.562	0	0	0	0	0	0	0	0	0	0	0	0	0	0	0	0	0	0	0	0	0	0	0	0	0	0	0	0	1	0	0	0	0	0	0	0	0	0	0	0	0
ENSG00000118690	5	177.625	80.73438	32	125568	5.860684	125367	0.626	635	447	447	0	0	0	0	0	0	0	0	0	0	0	0	0	0	0	0	0	0	0	0	0	0	0	0	0	0	0	0	0	0	0	0	0	0	0	0	0	0
ENSG00000118707	7	461.4	412.72	15	20463	7.115628	20463	0.736	2167	1341	1341	0	0	0	0	0	0	0	0	0	0	0	0	0	0	0	0	0	0	0	0	0	0	0	0	0	0	0	0	0	0	0	0	0	0	0	0	0	0
ENSG00000118762	7	256.9231	165.4122	39	70110	8.429968	70110	0.796	1179	707	707	0	0	0	0	0	1	0	0	0	0	0	0	0	0	0	0	0	0	0	0	0	0	0	0	0	0	0	0	0	0	0	0	0	0	0	0	0	0
ENSG00000118785	10	245.1786	188.9439	28	7744	6.208355	7744	0.452	0	0	0	0	0	0	0	0	0	0	0	0	0	0	0	0	0	0	0	0	0	0	0	0	0	0	0	0	0	0	0	0	0	0	0	0	0	0	0	0	0
ENSG00000118873	10	210.7077	169.0092	65	124162	7.7358	124162	0.612	453	304	304	0	0	0	0	0	0	0	1	1	0	0	1	0	0	0	0	0	0	0	0	0	0	0	0	0	0	0	0	0	0	0	0	0	0	0	0	0	0
ENSG00000118960	7	467.2609	564.518	23	90642	7.579363	33268	0.74	461	341	341	0	0	0	1	0	1	0	0	0	0	0	0	0	0	0	0	0	0	0	0	0	0	0	0	0	0	1	0	0	0	0	0	0	0	0	0	0	0
ENSG00000118971	4	703.9091	870.3802	11	31579	8.476131	31579	0.632	0	0	0	0	0	0	0	0	0	0	1	0	0	0	1	1	0	0	0	0	0	0	0	0	0	1	0	0	0	0	0	0	0	0	0	0	1	1	1	0	0
ENSG00000119004	9	181.75	121.625	40	59347	6.355648	58406	0.626	708	499	499	0	0	0	0	0	2	0	0	0	0	0	0	0	0	0	0	0	0	0	0	0	0	0	0	0	0	1	0	0	0	0	0	0	0	0	0	0	0
ENSG00000119041	11	230.4444	159.2642	45	36694	7.373235	6771	0.524	360	217	217	0	0	0	0	0	0	0	0	1	1	0	0	0	0	0	0	0	0	0	0	0	0	0	0	0	0	0	0	0	0	0	0	0	0	0	0	0	0
ENSG00000119203	5	176.7097	89.41311	31	49534	7.044685	49534	0.688	1156	747	747	0	0	0	1	0	0	0	0	0	1	0	0	0	0	0	0	0	0	0	0	0	0	0	0	0	0	0	0	0	0	0	0	0	0	0	0	0	0
ENSG00000119231	7	366.6	391.408	25	66859	7.788458	63180	0.71	910	616	616	0	0	0	0	0	0	0	0	0	1	0	0	1	0	0	0	0	1	0	0	0	0	0	0	0	1	0	0	0	0	0	0	0	0	0	0	0	0
ENSG00000119242	9	419.8148	442.8697	27	54172	8.142373	28562	0.828	2155	1308	1308	0	0	0	0	0	1	0	0	0	0	0	0	0	0	0	0	0	0	0	0	0	0	0	0	0	0	0	0	0	0	0	0	0	0	0	0	0	0
ENSG00000119314	8	389.7097	480.1207	31	115233	8.50287	115233	0.786	770	491	491	0	0	0	0	0	1	0	0	0	0	0	0	0	0	0	0	0	0	0	0	0	0	0	0	0	0	0	0	0	0	0	0	0	0	0	0	0	0
ENSG00000119321	6	315.0976	342.2641	41	60356	8.555722	55842	0.65	690	443	443	0	0	0	0	0	0	0	0	0	0	0	1	1	0	0	0	0	0	0	0	0	0	0	0	0	0	0	0	0	0	0	0	0	0	0	0	0	0
ENSG00000119326	6	160.9032	68.66805	31	70959	8.000231	70959	0.718	893	663	663	0	0	0	0	0	1	0	0	0	0	0	0	0	0	0	0	0	0	0	0	0	0	0	0	0	0	0	0	0	0	0	0	0	0	0	0	0	0
ENSG00000119333	6	218.5652	92.89981	23	23127	7.690535	23127	0.658	776	508	508	0	0	0	0	0	1	0	0	0	1	0	0	0	0	0	0	0	0	0	0	0	0	0	0	0	0	1	0	0	0	0	0	0	0	0	0	0	0
ENSG00000119397	11	185.2424	61.56719	99	102748	7.609675	43709	0.684	883	599	599	0	0	0	1	1	1	0	0	0	0	0	0	0	0	0	0	0	0	0	0	0	0	0	0	0	0	0	0	0	0	0	0	0	0	0	0	0	0
ENSG00000119402	6	594.1667	674.875	24	41435	8.700562	36439	0.668	500	360	360	0	0	0	0	0	1	0	0	0	0	1	1	0	0	0	0	0	0	0	0	0	0	0	0	0	0	0	0	0	0	0	0	0	0	0	1	0	0
ENSG00000119414	5	510.2222	630.7284	18	43367	8.117638	43366	0.624	872	532	532	0	0	0	0	0	0	0	0	0	0	0	0	0	0	0	0	0	0	0	0	0	0	0	0	0	0	0	0	0	0	0	0	0	0	0	0	0	0
ENSG00000119421	2	252.3333	108.4444	6	27354	7.015324	15762	0.576	220	149	149	0	0	0	0	0	0	0	0	0	0	0	0	0	0	0	0	0	0	0	0	0	0	0	0	0	0	0	0	0	0	0	0	0	0	0	0	0	0
ENSG00000119446	3	399.4375	502.5703	16	27216	7.02222	27216	0.666	422	278	278	0	0	0	0	0	0	0	0	1	0	1	1	0	0	0	0	0	0	0	0	0	0	0	0	0	0	0	0	0	0	0	0	0	0	0	0	0	0
ENSG00000119457	2	549	428.5	8	11994	5.422219	11994	0.714	1002	687	687	0	0	0	0	0	2	0	0	0	0	0	0	0	0	0	0	0	0	0	0	0	0	0	0	0	0	0	0	0	0	0	0	0	0	0	0	0	0
ENSG00000119471	7	240.0312	218.0547	32	92474	7.700041	92474	0.682	784	504	504	0	0	0	1	0	0	1	0	0	0	0	1	0	0	0	0	0	0	0	0	0	0	1	0	0	0	0	0	0	0	0	0	0	0	0	0	0	0
ENSG00000119487	21	244.7213	174.301	61	269842	8.188057	269841	0.672	366	277	277	0	0	0	1	0	0	0	0	0	0	0	0	0	0	0	0	0	0	0	0	0	0	0	0	0	0	0	0	0	0	0	0	0	0	0	0	0	0
ENSG00000119508	3	739.3333	615.2222	12	45037	7.421404	12205	0.692	5770	3295	3295	0	0	0	0	1	1	0	0	0	0	1	0	1	0	0	0	0	0	0	0	0	0	0	0	0	0	0	0	0	0	0	0	0	0	0	0	0	0
ENSG00000119509	8	216.6341	121.185	41	201745	6.744969	201745	0.664	902	554	554	0	0	0	1	1	1	1	0	0	0	0	0	0	0	0	0	0	0	0	0	0	0	0	0	0	0	0	0	0	0	0	0	0	0	0	0	0	0
ENSG00000119514	2	292.25	217.875	12	42383	6.199753	42383	0.732	444	290	290	0	0	0	0	0	0	0	0	0	0	0	0	0	0	0	0	0	0	0	0	0	0	0	0	0	0	0	0	0	0	0	0	0	0	0	0	0	0
ENSG00000119523	3	911.7143	746.5306	7	5531	7.519292	4590	0.62	1242	789	789	0	0	0	0	0	0	0	0	1	0	0	0	0	0	0	0	0	0	0	0	0	0	0	0	0	1	0	0	0	0	0	0	0	0	0	0	0	0
ENSG00000119537	12	355.1	358.615	40	39785	8.116986	39785	0.692	1078	691	691	0	0	0	1	0	0	0	0	0	0	0	0	0	0	0	0	0	0	0	0	0	0	0	0	0	0	0	0	0	0	0	0	0	0	0	0	0	0
ENSG00000119541	7	240.4062	172.0234	32	33294	7.763436	26142	0.63	1095	693	693	0	0	0	1	0	0	0	1	0	0	1	0	0	0	0	0	0	0	0	0	0	0	0	0	0	0	0	0	0	0	0	0	0	1	0	0	0	0
ENSG00000119596	9	356.0256	316.6009	39	92176	8.239054	57835	0.6	604	424	424	0	0	0	0	0	0	0	0	0	0	0	0	0	0	0	0	0	0	0	0	0	0	0	0	0	0	0	0	0	0	0	0	0	0	0	0	0	0
ENSG00000119616	8	165.0968	147.0718	31	23548	7.303342	19674	0.56	246	153	153	0	0	0	1	0	0	0	1	0	0	1	0	1	0	0	0	0	0	0	0	0	0	0	0	0	0	0	0	0	0	0	0	0	0	0	0	0	0
ENSG00000119669	1	4147	0	1	4147	8.281947	4147	0.706	3338	2050	2050	0	0	0	0	0	0	0	0	0	0	0	1	0	0	0	0	0	0	0	0	0	0	0	0	0	1	0	0	0	0	0	0	0	0	0	0	0	0
ENSG00000119682	17	212.7308	152.9053	78	59679	7.903549	51864	0.546	246	153	153	0	0	0	1	0	0	0	1	0	0	1	0	1	0	0	0	0	0	0	0	0	0	0	0	0	0	0	0	0	0	0	0	0	0	0	0	0	0
ENSG00000119688	29	201.1667	163.5359	102	17634	7.728987	17634	0.566	449	312	312	0	0	0	0	0	0	0	0	0	0	0	0	0	0	0	0	0	0	0	0	0	0	0	0	0	0	0	0	0	0	0	0	0	0	0	0	0	0
ENSG00000119689	16	155.9118	112.0311	68	21855	8.759634	11057	0.692	576	370	370	0	0	0	0	1	1	0	0	0	0	0	0	0	0	0	0	0	0	0	0	0	0	0	0	0	0	0	0	0	0	0	0	0	0	0	0	0	0
ENSG00000119705	11	167.7857	114.3214	28	53034	6.703772	9528	0.598	496	300	300	0	0	0	0	0	0	0	0	0	0	0	0	0	0	0	0	0	0	0	0	0	0	0	0	0	0	0	0	0	0	0	0	0	0	0	0	0	0
ENSG00000119711	7	309.5714	271.6816	35	27644	7.275263	27644	0.608	380	224	224	0	0	0	0	0	0	0	1	0	0	1	0	1	0	1	0	0	0	0	0	0	0	0	0	0	0	0	0	1	0	0	0	0	0	0	0	0	0
ENSG00000119718	7	219.24	137.9872	25	6679	7.050177	6679	0.646	567	372	372	0	0	0	0	0	0	0	1	1	1	0	0	0	0	0	0	0	0	0	0	0	0	0	0	0	0	0	0	0	0	0	0	0	0	0	0	0	0
ENSG00000119720	9	309.4348	219.4178	46	55902	6.604179	55902	0.562	230	151	151	0	0	0	0	0	1	0	0	0	0	0	0	0	0	0	0	0	0	0	0	0	0	0	0	0	1	0	0	0	0	0	0	0	0	0	0	0	0
ENSG00000119760	5	605.0588	394.4221	17	12998	8.250193	12998	0.552	1151	685	685	0	0	0	0	1	1	0	0	0	0	0	0	0	0	0	0	0	0	0	0	0	0	0	0	0	0	0	0	0	0	0	0	0	0	1	0	0	0
ENSG00000119777	13	220.0175	158.658	57	8786	8.733083	2572	0.668	521	327	327	0	0	0	1	0	0	0	0	0	0	0	0	0	0	0	0	0	0	0	0	0	0	0	0	0	0	0	0	0	0	0	0	0	0	0	0	0	0
ENSG00000119787	19	229.371	170.2362	62	82406	7.734748	82132	0.702	941	682	682	0	0	0	1	0	0	0	0	0	0	0	1	0	0	0	0	0	0	0	0	0	0	0	0	0	2	1	0	1	0	0	0	0	0	0	0	0	0
ENSG00000119801	10	317.7727	262.5083	22	13593	8.669902	13593	0.698	1610	1067	1067	0	0	0	0	0	0	0	0	1	0	1	0	1	0	0	0	0	1	1	0	0	0	0	0	0	1	1	0	1	0	0	0	0	0	0	0	0	0
ENSG00000119812	9	404.1333	400.6133	30	15725	7.22648	7460	0.616	547	345	345	0	0	0	1	0	0	0	0	1	0	0	0	0	0	0	0	0	0	0	0	0	0	0	0	0	0	0	0	0	0	0	0	0	0	0	0	0	0
ENSG00000119820	4	955.6429	1450.051	14	38685	7.88995	38685	0.554	506	353	353	0	0	0	1	0	0	0	0	0	0	0	0	0	0	0	0	0	0	0	0	0	0	0	0	0	0	0	0	0	0	0	0	0	0	0	0	0	0
ENSG00000119862	5	522.8125	643.5469	16	7413	7.165563	2497	0.652	1226	812	812	0	0	0	0	0	0	0	0	0	0	0	0	0	0	0	0	0	0	0	0	0	0	0	0	0	0	0	0	0	0	0	0	0	0	0	0	0	0
ENSG00000119899	3	222.1364	165.8471	22	60777	7.462952	60777	0.644	804	564	564	0	0	0	0	0	0	0	0	1	0	0	0	0	0	0	0	0	0	0	0	0	0	0	0	0	0	0	0	0	0	0	0	0	1	1	0	0	0
ENSG00000119900	2	921.7	1328.66	10	20148	8.000724	20148	0.788	1003	662	662	0	0	0	1	0	0	0	0	0	0	0	0	0	0	0	0	0	0	0	0	0	0	0	0	0	1	0	0	0	0	0	0	0	0	0	0	0	0
ENSG00000119912	8	175.25	117.1397	68	122393	7.410913	122393	0.706	1220	828	828	0	0	0	0	0	1	0	0	0	0	0	0	0	0	0	0	0	0	1	0	0	0	0	0	0	0	0	0	0	0	0	0	0	0	0	0	0	0
ENSG00000119917	2	880	954	3	13078	7.679379	13078	0.422	0	0	0	0	0	0	0	0	0	0	0	0	0	0	0	0	0	0	0	0	0	0	0	0	0	1	0	0	0	0	0	0	0	0	0	0	0	0	0	0	0
ENSG00000119922	1	1744.5	1570.5	2	7322	6.82219	7322	0.412	0	0	0	0	0	0	1	0	0	0	0	0	0	0	0	0	0	0	0	0	0	0	0	0	0	1	0	0	0	0	0	0	0	0	0	0	0	0	0	0	0
ENSG00000119938	1	1262	1163	2	4613	6.628022	4613	0.68	480	337	337	0	0	0	1	1	1	1	0	0	0	0	0	0	0	0	0	0	0	0	0	0	0	0	0	0	0	0	0	1	0	0	0	0	0	0	0	0	0
ENSG00000119950	10	367.7667	350.4933	30	79761	7.916514	79761	0.594	3295	1914	1914	0	0	0	1	0	0	0	0	0	0	0	0	0	0	0	0	0	0	0	0	0	0	0	0	0	0	0	0	0	0	0	0	0	0	0	0	0	0
ENSG00000119953	5	374	365.6842	19	14222	7.54418	14222	0.59	722	484	484	0	0	0	0	0	0	0	0	0	0	0	0	0	0	0	0	0	0	0	0	0	0	0	0	0	1	0	0	0	0	0	0	0	0	0	0	0	0
ENSG00000119977	6	235.36	154.8608	25	30743	7.685584	30743	0.54	535	347	347	0	0	0	0	0	0	0	1	0	0	1	0	0	0	0	0	0	0	0	0	0	0	0	0	0	0	0	0	0	0	0	0	0	0	0	0	0	0
ENSG00000119986	1	485.6667	125.7778	3	9900	7.162489	9900	0.716	704	471	471	0	0	0	0	0	1	0	0	0	0	0	1	0	0	0	0	0	0	0	0	0	0	0	0	0	0	1	0	1	0	0	0	0	0	0	0	0	0
ENSG00000120008	17	229.3261	185.4513	92	58350	8.407676	58350	0.512	374	240	240	0	0	0	0	0	0	0	0	0	0	0	0	0	0	0	0	0	0	0	0	0	0	0	0	0	1	0	0	0	0	0	0	0	0	0	0	0	0
ENSG00000120053	4	234.8125	116.5703	16	33755	7.18213	10358	0.586	474	297	297	0	0	0	1	0	0	0	0	0	0	1	0	0	1	0	0	0	1	0	0	0	0	1	0	0	0	0	0	0	0	0	0	0	1	1	1	0	0
ENSG00000120063	2	910.4286	953.1837	7	46125	8.553299	46125	0.77	1462	874	874	0	0	0	0	0	0	0	0	0	0	0	0	0	0	0	0	0	0	0	0	0	0	0	0	0	0	1	0	0	0	0	0	0	0	0	0	0	0
ENSG00000120156	4	230.6774	140.9407	31	121035	8.527285	120547	0.466	0	0	0	0	0	0	1	0	0	0	0	0	0	0	0	0	0	0	0	0	0	0	0	0	0	0	0	0	0	0	0	0	0	0	0	0	0	0	0	0	0
ENSG00000120158	9	241.2333	176.3933	30	93049	7.06169	68196	0.72	997	677	677	0	0	0	0	0	0	0	0	1	0	0	0	0	0	0	0	0	0	0	0	0	0	0	0	0	0	0	0	0	0	0	0	0	0	0	0	0	0
ENSG00000120159	6	298.1364	252.7438	22	52120	6.438124	52120	0.552	648	337	337	0	0	0	1	0	0	0	1	1	0	1	0	0	0	0	0	0	0	0	0	0	0	0	0	0	1	0	0	0	0	0	0	0	0	0	0	0	0
ENSG00000120217	5	410.6	461.72	20	20064	7.639657	20064	0.532	220	154	154	0	0	0	0	0	1	0	0	1	0	0	0	0	0	0	0	0	0	0	0	0	0	0	0	0	1	0	0	0	0	0	0	0	0	0	0	0	0
ENSG00000120279	3	877.5714	802.8163	7	26673	7.555951	26673	0.37	0	0	0	1	0	0	0	0	0	0	0	0	0	0	0	0	0	0	0	0	0	0	0	0	0	0	0	0	0	0	0	0	0	0	0	0	0	0	0	0	0
ENSG00000120318	6	194.3966	144.9946	58	28821	8.665974	28821	0.72	0	0	0	0	0	0	0	0	1	0	0	0	0	0	0	0	0	0	0	0	0	0	0	0	0	0	0	0	0	0	0	0	0	0	0	0	1	1	1	0	0
ENSG00000120333	3	396	379.7778	9	12637	7.009536	10468	0.592	431	263	263	0	0	0	0	1	1	0	0	0	0	0	0	0	0	0	0	0	0	0	0	0	0	0	0	0	0	0	0	0	0	0	0	0	0	0	0	0	0
ENSG00000120451	15	348.72	318.0432	50	41074	8.48145	41074	0.672	523	377	377	0	0	0	1	0	1	0	0	0	0	0	0	0	0	0	0	0	0	0	0	0	0	0	0	0	0	0	0	0	0	0	0	0	0	0	0	0	0
ENSG00000120519	11	307.093	283.6268	43	267997	6.426123	265119	0.588	971	633	633	0	0	0	1	0	0	0	0	0	0	0	0	0	0	0	0	0	0	0	0	0	0	0	0	0	0	0	0	0	0	0	0	0	0	0	0	0	0
ENSG00000120533	16	422.3333	440.5238	42	11630	7.645647	9301	0.596	988	603	603	0	0	0	0	1	1	0	0	0	0	0	0	0	0	0	0	0	0	0	0	0	0	0	0	0	0	0	0	0	0	0	0	0	0	0	0	0	0
ENSG00000120616	10	389.2381	337.3968	42	111048	7.54718	111048	0.472	0	0	0	0	0	0	1	0	0	0	0	0	0	0	0	0	0	0	0	0	0	1	0	0	0	0	0	0	0	0	0	0	0	0	0	0	0	0	0	0	0
ENSG00000120656	4	214.625	152.2812	16	53763	6.788209	29839	0.606	345	212	212	0	0	0	0	0	0	0	0	0	0	0	0	0	0	0	0	0	0	0	0	0	0	0	0	0	0	0	0	0	0	0	0	0	0	0	0	0	0
ENSG00000120685	11	298.8095	297.8617	42	28250	8.011842	28250	0.574	428	309	309	0	0	0	1	1	1	0	0	1	0	0	0	0	0	0	0	0	0	0	0	0	0	0	0	0	1	0	0	0	0	0	0	0	0	0	0	0	0
ENSG00000120686	6	397	435.8947	19	13155	8.377898	5037	0.494	456	269	269	0	0	0	1	0	0	0	0	1	0	0	0	0	0	0	0	0	0	0	0	0	0	0	0	0	0	0	0	0	0	0	0	0	0	0	0	0	0
ENSG00000120690	4	465.1364	440.314	22	129521	8.468347	79458	0.634	1948	1173	1173	0	0	0	1	0	2	0	0	0	0	0	1	0	0	0	0	0	0	0	0	0	0	0	0	0	0	0	0	0	0	0	0	0	1	0	0	0	0
ENSG00000120756	12	207.4889	159.9358	45	117278	6.376394	117278	0.604	396	270	270	0	0	0	1	0	1	0	0	0	0	0	0	0	0	0	0	0	0	0	0	0	0	0	0	0	0	0	0	0	0	0	0	0	0	0	0	0	0
ENSG00000120798	18	203.6719	139.9663	64	53475	7.715235	53475	0.514	814	573	573	0	0	0	1	0	0	0	0	0	0	0	0	0	0	0	0	0	0	0	0	0	0	1	0	0	0	0	0	0	0	0	0	0	0	0	0	0	0
ENSG00000120800	4	158.2297	62.18152	74	106508	7.149077	106508	0.524	366	237	237	0	0	0	0	0	0	0	0	0	0	0	0	0	0	0	0	0	0	0	0	0	0	0	0	0	0	1	0	0	0	0	0	0	0	0	0	0	0
ENSG00000120802	13	417.2308	377.8185	39	34868	7.909461	34868	0.634	1209	806	806	0	0	0	1	0	0	0	0	0	0	0	0	0	0	0	0	0	0	0	0	0	0	0	0	0	0	0	0	0	0	0	0	0	0	0	0	0	0
ENSG00000120805	11	267.9429	219.969	35	14701	8.008989	14701	0.584	1106	662	662	0	0	0	0	0	0	0	0	0	0	0	0	0	0	0	0	0	0	0	0	0	0	0	0	0	0	0	0	0	0	0	0	0	0	0	0	0	0
ENSG00000120837	5	317.8	318.58	20	21213	7.8571	21213	0.726	1365	714	714	0	0	0	0	0	0	0	0	0	0	0	0	0	0	0	0	0	0	0	0	0	0	0	0	0	0	0	0	0	0	0	0	0	0	0	0	0	0
ENSG00000120860	13	151.3256	81.245	43	49223	6.801781	42873	0.512	563	354	354	0	0	0	1	0	0	0	0	0	0	0	1	0	0	0	0	0	0	0	0	0	0	0	0	0	0	0	0	0	0	0	0	0	0	0	0	0	0
ENSG00000120875	2	1161.429	910.449	7	17605	7.08884	17605	0.72	4183	2535	2535	0	0	0	0	0	0	0	0	0	0	0	0	0	0	0	0	0	0	0	0	0	0	0	0	0	0	0	0	0	0	0	0	0	0	0	0	0	0
ENSG00000120889	9	347.027	319.0168	37	49047	8.670882	49047	0.596	1257	776	776	0	0	0	0	1	1	0	0	0	0	0	0	0	0	0	0	0	0	0	0	0	0	0	0	0	0	0	0	0	0	0	0	0	0	0	0	0	0
ENSG00000120992	13	203.881	162.771	42	55640	7.53477	55640	0.68	657	450	450	0	0	0	0	0	0	0	0	0	0	0	0	0	0	0	0	0	0	0	0	0	0	0	0	0	1	0	0	0	0	0	0	0	0	0	0	0	0
ENSG00000121039	5	457.6	403.1467	15	30670	7.496941	30670	0.76	1956	1287	1287	0	0	0	1	0	1	0	0	0	0	0	0	0	0	0	0	0	0	0	0	0	0	0	0	0	0	0	0	0	0	0	0	0	0	0	0	0	0
ENSG00000121057	18	236.0678	173.2175	59	36258	8.135698	20932	0.716	1735	1178	1178	0	0	0	0	1	2	0	0	0	0	0	0	0	0	0	0	0	0	0	0	0	0	0	0	0	0	0	0	0	0	0	0	0	0	0	0	0	0
ENSG00000121058	2	311.6	290.56	10	22868	6.630841	22868	0.53	473	315	315	0	0	0	1	0	0	0	1	0	0	0	0	0	0	0	0	0	0	0	0	0	0	0	0	0	0	0	0	0	1	0	0	0	0	0	0	0	0
ENSG00000121060	9	341.2727	355.5813	33	26130	8.614441	26130	0.7	939	651	651	0	0	0	1	0	1	0	1	0	0	0	0	0	0	0	0	0	0	0	0	0	0	0	0	0	1	1	0	0	0	0	0	0	0	0	0	0	0
ENSG00000121064	15	169.7258	112.0416	62	28664	8.598515	28659	0.638	259	153	153	0	0	0	0	0	1	0	0	0	0	0	0	0	0	0	0	0	0	0	0	0	0	0	0	0	0	0	0	0	0	0	0	0	0	0	0	0	0
ENSG00000121067	23	239.6825	203.994	63	79351	8.095367	78229	0.582	902	534	534	0	0	0	0	1	1	0	1	0	0	0	1	0	0	0	0	0	0	0	0	0	0	0	0	0	0	0	0	0	0	0	0	0	0	0	0	0	0
ENSG00000121075	7	243.3871	202.0146	31	32707	8.364315	26337	0.732	1287	921	921	0	0	0	0	0	0	0	0	0	0	0	0	0	0	0	0	0	0	0	0	0	0	0	0	0	0	0	0	0	0	0	0	0	0	0	0	0	0
ENSG00000121210	9	161.4643	77.6824	56	170366	7.238894	170363	0.788	1349	866	866	0	0	0	0	0	0	0	0	1	0	0	0	0	0	0	0	0	0	0	0	0	0	0	0	0	0	0	0	0	0	0	0	0	0	0	0	0	0
ENSG00000121390	5	255.1765	163.8754	17	108247	7.344238	23656	0.482	1087	690	690	0	0	0	1	0	0	0	0	1	0	0	0	0	0	0	0	0	0	0	0	0	0	0	0	0	0	0	0	0	0	0	0	0	0	0	0	0	0
ENSG00000121481	4	387.2857	361.8776	14	57245	6.439366	57245	0.676	851	555	555	0	0	0	1	0	1	0	0	0	0	0	0	0	0	0	0	0	0	0	0	0	0	0	0	0	0	0	0	0	0	0	0	0	0	0	0	0	0
ENSG00000121486	5	286.0303	268.2332	33	38985	6.856843	13153	0.616	855	538	538	0	0	0	0	1	2	0	1	0	0	0	0	0	0	0	0	0	0	0	0	0	0	0	0	0	0	0	0	0	0	0	0	0	0	0	0	0	0
ENSG00000121542	10	230.5312	211.4629	32	72204	6.341429	42024	0.638	411	289	289	0	0	0	1	0	0	0	0	0	0	0	0	0	0	0	0	0	0	0	0	0	0	0	0	0	0	0	0	0	0	0	0	0	0	0	0	0	0
ENSG00000121552	2	314.4	251.68	5	16729	6.466787	16729	0.45	0	0	0	0	0	0	0	0	0	0	0	0	0	0	0	0	1	0	0	0	0	0	0	0	0	1	0	0	0	0	0	0	0	0	0	0	1	1	0	0	0
ENSG00000121579	9	461.0714	481.8367	28	29841	8.445692	24645	0.624	722	475	475	0	0	0	0	0	0	0	0	0	0	1	0	1	0	0	0	0	0	0	0	0	0	0	0	0	1	0	0	0	0	0	0	0	0	0	0	0	0
ENSG00000121644	4	536.5833	550.8056	12	56099	8.120125	56099	0.676	881	593	593	0	0	0	0	0	0	0	0	0	0	0	0	0	0	0	0	0	0	0	0	0	0	0	0	0	0	0	0	0	0	0	0	0	0	0	1	0	0
ENSG00000121716	15	267.8125	182.9167	48	31620	8.234225	31619	0.644	849	570	570	0	0	0	0	0	1	0	0	0	1	1	1	0	0	0	0	0	0	0	0	0	0	0	0	0	0	0	0	0	0	0	0	0	0	0	0	0	0
ENSG00000121741	10	314.4478	323.9528	67	133159	8.492743	133159	0.75	2082	1176	1176	0	0	0	0	0	0	0	0	0	0	0	0	0	0	0	0	0	0	0	0	0	0	0	0	0	0	0	0	0	0	0	0	0	0	0	0	0	0
ENSG00000121749	18	194.7143	162.4857	70	87143	8.114042	53618	0.572	312	190	190	0	0	0	1	0	0	0	1	0	0	1	1	0	0	0	0	0	0	0	0	0	0	0	0	0	1	1	0	0	0	0	0	0	0	0	0	0	0
ENSG00000121766	6	144.8462	101.1479	26	67942	6.9874	67942	0.596	732	436	436	0	0	0	0	0	1	0	0	0	0	0	0	0	0	0	0	0	0	0	0	0	0	0	0	0	0	0	0	0	0	0	0	0	0	0	0	0	0
ENSG00000121774	4	292.56	241.8112	25	47022	8.672252	30054	0.702	1481	974	974	0	0	0	0	0	0	0	0	0	0	0	0	0	0	0	0	0	0	0	0	0	0	0	0	0	0	0	0	1	0	0	0	0	0	0	0	0	0
ENSG00000121797	7	582.8571	478.6735	14	5835	6.688427	2361	0.546	0	0	0	0	0	0	0	0	0	0	0	0	0	0	0	0	0	0	0	0	0	0	0	0	0	0	0	0	0	0	0	0	0	0	0	0	0	0	0	0	0
ENSG00000121848	3	521.8	760.82	20	85183	7.955171	85183	0.688	464	300	300	0	0	0	1	1	1	0	0	0	0	0	0	0	0	0	0	0	0	0	0	0	0	0	0	0	1	1	0	0	0	0	0	0	0	0	0	0	0
ENSG00000121851	4	222.875	188.4219	16	14153	7.361653	14153	0.594	432	255	255	0	0	0	0	0	0	0	0	0	0	0	0	0	0	0	0	0	0	0	0	0	0	0	0	0	0	0	0	0	0	0	0	0	0	0	0	0	0
ENSG00000121858	6	345.5294	322.872	17	18000	8.708247	18000	0.51	0	0	0	0	0	0	0	0	0	0	0	0	0	0	0	0	0	0	0	0	0	0	0	0	0	0	0	0	0	0	0	0	0	0	0	0	0	0	0	0	0
ENSG00000121892	10	265.7544	242.0862	57	155094	8.58956	155094	0.736	1726	1220	1220	0	0	0	1	0	1	0	0	0	0	0	0	0	0	0	0	0	0	0	0	0	0	0	0	0	0	1	0	0	0	0	0	0	1	1	1	0	0
ENSG00000121900	6	154	62	21	6845	6.756592	6593	0.802	210	173	173	0	0	0	0	0	0	0	0	0	0	0	0	0	0	0	0	0	0	0	0	0	0	0	0	0	0	0	0	0	0	0	0	0	0	0	0	0	0
ENSG00000121931	3	767.7778	457.5309	9	16895	5.937413	16895	0.574	1126	651	651	0	0	0	0	0	0	0	0	0	0	1	0	0	0	0	0	0	0	0	0	0	0	1	0	0	0	0	0	0	0	0	0	0	1	1	1	0	0
ENSG00000121940	11	306.9655	288.4257	29	33982	6.926317	33982	0.558	533	382	382	0	0	0	0	0	0	0	0	1	0	0	0	0	0	0	0	0	0	1	0	0	0	0	0	0	1	0	0	0	0	0	0	0	0	1	0	0	0
ENSG00000121966	3	1012.4	678.32	5	3817	8.64849	3815	0.628	1694	1044	1044	1	0	0	1	0	0	0	0	0	0	0	0	0	0	0	0	0	0	0	0	0	0	0	0	0	1	0	0	0	0	0	0	0	0	0	0	0	0
ENSG00000122008	19	318.9077	334.1207	65	89389	7.23788	89389	0.646	1393	841	841	0	0	0	0	1	1	0	0	1	0	0	0	1	0	1	0	0	0	0	0	0	0	0	0	0	0	0	0	0	0	0	0	0	0	0	0	0	0
ENSG00000122033	13	144.7742	79.67326	31	14964	7.216322	14964	0.554	1113	684	684	0	0	0	1	1	1	0	0	1	0	0	0	0	0	0	0	0	0	0	0	0	0	0	0	0	0	0	0	0	0	0	0	0	0	0	0	0	0
ENSG00000122034	9	177.9062	136.002	32	11278	7.936791	11145	0.646	592	435	435	0	0	0	0	0	1	0	0	0	0	0	0	0	0	0	0	0	0	0	0	0	0	0	0	0	0	1	0	1	0	0	0	0	0	0	0	0	0
ENSG00000122042	1	876.8	942.56	5	86314	8.280961	86314	0.596	1020	615	615	0	0	0	1	0	0	0	0	0	0	0	0	0	0	0	0	0	0	0	0	0	0	0	0	0	0	0	0	0	0	0	0	0	0	0	0	0	0
ENSG00000122085	21	417.0351	448.0868	57	30164	7.67322	30164	0.708	483	347	347	0	0	0	0	0	0	0	0	0	0	0	0	0	0	0	0	0	0	0	0	0	0	0	0	0	0	0	0	0	0	0	0	0	0	0	0	0	0
ENSG00000122203	11	292.0571	266.72	35	15908	8.410825	15908	0.592	677	458	458	0	0	0	1	0	0	0	0	0	0	0	0	0	0	0	0	0	0	0	0	0	0	0	0	0	0	0	0	0	0	0	0	0	0	0	0	0	0
ENSG00000122224	14	374.4524	278.9014	42	32188	5.600848	32188	0.478	0	0	0	0	0	0	0	0	0	0	0	0	0	0	0	0	0	0	0	0	0	0	0	0	0	0	0	1	0	0	0	0	0	0	0	0	1	0	0	0	0
ENSG00000122254	2	763.3333	466.6667	6	102162	6.339189	102162	0.72	1843	1268	1268	0	0	0	1	0	0	0	0	0	0	0	0	0	0	0	0	0	0	0	0	0	0	0	0	0	0	0	0	0	0	0	0	0	0	0	0	0	0
ENSG00000122299	17	204.1549	141.1264	71	46682	8.430951	46682	0.76	1197	701	701	0	0	0	0	1	0	0	0	0	0	0	0	0	0	0	0	0	0	0	0	0	0	0	0	0	0	0	0	0	0	0	0	0	0	0	0	0	0
ENSG00000122417	24	239.8133	206.2613	75	47680	7.866336	47603	0.542	517	337	337	0	0	0	1	0	0	0	0	0	0	1	0	0	0	0	0	0	1	0	0	0	0	0	0	0	0	0	0	0	0	0	0	0	0	0	0	0	0
ENSG00000122435	5	276.8095	231.2698	21	17348	6.644706	7391	0.58	624	379	379	0	0	0	0	0	1	0	0	0	0	0	0	1	0	0	0	0	0	0	0	0	0	0	0	0	0	0	0	0	0	0	0	0	0	0	0	0	0
ENSG00000122484	3	751.44	1157.93	25	103092	6.757795	103092	0.708	753	510	510	0	0	0	0	0	0	0	0	0	0	0	0	0	0	0	0	0	1	0	0	0	0	0	0	0	1	0	0	0	0	0	0	0	0	0	0	0	0
ENSG00000122490	15	339.7111	344.2933	45	49245	8.440679	49245	0.798	1685	1168	1168	0	0	0	0	0	0	0	0	0	0	0	0	0	0	0	0	0	0	0	0	0	0	0	0	0	0	0	0	0	0	0	0	0	0	0	0	0	0
ENSG00000122547	5	425.55	386.87	20	148395	6.746782	148395	0.734	843	584	584	0	0	0	1	1	1	0	1	0	0	0	0	0	0	0	0	0	0	0	0	0	0	0	0	0	0	1	0	0	0	0	0	0	0	0	0	0	0
ENSG00000122550	18	335.4828	269.3888	58	72181	6.882626	69684	0.608	826	537	537	0	0	0	0	0	0	0	1	0	0	1	0	0	0	0	0	0	0	0	0	0	0	0	0	0	0	0	0	0	0	0	0	0	0	0	0	0	0
ENSG00000122591	8	495.8438	622.9668	32	72872	7.967595	72862	0.622	1031	674	674	0	0	0	0	0	1	0	0	1	0	0	0	0	0	0	0	0	0	0	0	0	0	0	0	0	0	0	0	0	0	0	0	0	0	0	0	0	0
ENSG00000122641	3	1442.714	1138.939	7	17995	7.216764	17995	0.424	0	0	0	0	0	0	1	0	0	0	0	0	0	0	0	0	0	0	0	0	0	0	0	0	0	0	0	0	0	0	0	0	0	0	0	0	0	0	0	0	0
ENSG00000122642	15	250.84	151.7424	50	49527	8.694069	49527	0.728	859	633	633	0	0	0	1	0	1	0	0	0	0	0	0	0	0	0	0	0	0	0	0	0	0	0	0	0	0	1	0	0	0	0	0	0	0	0	0	0	0
ENSG00000122643	13	208.0682	156.4504	44	48668	7.080931	48650	0.668	969	624	624	0	0	0	0	0	0	0	1	0	0	0	0	0	0	0	0	0	0	0	0	0	0	0	0	0	0	0	0	0	0	0	0	0	0	0	0	0	0
ENSG00000122679	3	262.625	208.1875	8	28512	8.782163	26460	0.742	626	467	467	0	0	0	0	0	0	0	0	0	0	0	0	0	0	0	0	0	0	0	0	0	0	0	0	0	0	0	0	0	0	0	0	0	0	0	0	0	0
ENSG00000122692	2	498.4	683.9467	15	34904	8.079293	29434	0.622	283	180	180	0	0	0	0	1	1	0	0	0	0	1	1	1	0	1	0	0	0	0	0	0	0	0	0	0	0	0	0	0	0	0	0	0	0	0	0	0	0
ENSG00000122694	4	421.8824	451.9516	17	27179	8.312532	27170	0.786	1041	712	712	0	0	0	0	0	1	0	0	0	0	0	0	0	0	0	0	0	0	0	0	0	0	0	0	0	0	0	0	0	0	0	0	0	0	0	0	0	0
ENSG00000122696	4	598.3	454.96	10	24951	6.230635	24951	0.628	845	615	615	0	0	0	0	0	1	0	0	1	0	0	0	0	0	0	0	0	0	0	0	0	0	0	0	0	0	0	0	0	0	0	0	0	0	0	0	0	0
ENSG00000122705	10	276.72	156.6912	25	113926	8.734525	21206	0.62	666	400	400	0	0	0	0	1	1	0	0	0	0	0	0	1	0	0	0	0	0	0	0	0	0	0	0	0	0	0	0	0	0	0	0	0	0	0	0	0	0
ENSG00000122729	3	356.8148	398.1893	27	70150	8.005894	66213	0.722	491	314	314	0	0	0	0	0	1	0	0	1	0	0	0	0	0	0	0	0	0	0	0	0	0	0	0	0	0	0	0	0	0	0	0	0	0	0	0	0	0
ENSG00000122779	6	313.5122	294.9233	41	129660	7.259176	129660	0.746	1356	877	877	0	0	0	2	0	0	0	0	0	0	1	0	0	0	0	0	0	0	0	0	0	0	1	0	0	0	0	0	0	0	0	0	0	0	0	0	0	0
ENSG00000122873	4	324.8462	279.2781	13	20529	6.487667	20529	0.584	2234	1309	1309	0	0	0	0	0	0	0	0	0	0	0	0	0	0	0	0	0	0	0	0	0	0	0	0	0	0	1	0	0	0	0	0	0	0	0	1	0	0
ENSG00000122884	7	189.52	153.4304	25	89758	7.724393	89751	0.664	1127	746	746	0	0	0	0	0	0	0	0	0	0	0	0	0	0	1	0	0	0	0	0	0	0	0	0	0	0	0	0	0	0	0	0	0	0	0	0	0	0
ENSG00000122965	7	218.2727	174.5041	44	149634	7.876836	144315	0.584	375	234	234	0	0	0	0	0	0	0	0	0	0	0	0	0	0	0	0	0	0	0	0	0	0	0	0	0	0	0	0	0	0	0	0	0	0	0	0	0	0
ENSG00000123064	10	213.5625	169.8073	48	28306	7.934669	28306	0.708	1170	814	814	0	0	0	0	0	2	0	0	0	0	0	0	0	0	0	0	0	0	0	0	0	0	0	0	0	0	0	0	0	0	0	0	0	0	0	0	0	0
ENSG00000123091	3	661.5714	469.551	7	37185	8.539569	37185	0.682	775	477	477	1	0	0	0	0	0	0	0	1	0	0	1	0	0	0	0	0	0	0	0	0	0	0	0	0	0	0	0	0	0	0	0	0	0	0	0	0	0
ENSG00000123095	3	462.5	536.1	10	5102	7.088763	5102	0.656	0	0	0	0	0	0	0	0	0	0	0	0	0	0	0	0	0	0	0	0	0	0	0	0	0	0	0	0	0	0	0	1	0	0	0	0	0	1	0	0	0
ENSG00000123104	10	168.2245	77.38651	98	495790	7.430999	495790	0.75	851	609	609	0	0	0	1	1	1	0	0	0	0	0	0	0	0	0	0	0	0	0	0	0	0	0	0	0	1	0	0	0	0	0	0	0	0	0	0	0	0
ENSG00000123144	5	340.25	109.1667	12	4136	8.699117	4136	0.634	666	417	417	0	0	0	0	0	1	0	0	0	0	0	0	0	0	0	0	0	0	0	0	0	0	0	0	0	1	0	0	0	0	0	0	0	0	0	0	0	0
ENSG00000123159	14	327.8214	279.7908	28	18373	8.60826	18373	0.752	676	413	413	0	0	0	1	0	0	0	0	1	0	0	0	0	0	0	0	0	0	0	0	0	0	0	0	0	0	1	0	0	0	0	0	0	0	0	0	0	0
ENSG00000123178	3	458.5	499.125	8	23785	6.792058	23785	0.644	1254	816	816	0	0	0	1	0	1	0	0	0	0	0	0	0	0	0	0	0	0	0	0	0	0	0	0	0	0	0	0	0	0	0	0	0	0	0	0	0	0
ENSG00000123179	8	222.6667	124.0741	18	30753	6.850808	30750	0.702	374	216	216	0	0	0	0	0	0	0	0	0	0	0	0	0	0	0	0	0	0	0	0	0	0	0	0	0	0	0	0	0	0	0	0	0	1	1	1	0	0
ENSG00000123200	6	472.3333	451.4949	33	98295	8.17932	90581	0.512	565	352	352	0	0	0	0	0	0	0	0	0	0	0	0	0	0	0	0	0	0	0	0	0	0	0	0	0	0	0	0	0	0	0	0	0	0	0	0	0	0
ENSG00000123243	11	433.875	445.9583	48	107730	7.97417	107206	0.788	0	0	0	0	0	0	0	0	0	0	0	0	0	0	0	0	0	0	0	0	0	0	0	0	0	0	0	0	0	0	0	0	0	0	0	0	0	0	0	0	0
ENSG00000123297	11	225.0857	182.7608	35	25483	6.627032	14996	0.462	0	0	0	0	0	0	1	0	0	0	0	0	1	1	1	0	0	0	0	0	0	0	0	0	0	0	0	0	0	0	0	0	0	0	0	0	1	0	1	0	0
ENSG00000123338	8	153.6912	87.40311	68	46232	8.117327	46232	0.51	0	0	0	0	0	0	0	0	0	0	0	0	0	0	0	0	0	0	0	0	0	0	0	0	0	0	0	0	1	0	0	0	0	0	0	0	0	0	0	0	0
ENSG00000123342	10	373.1579	320.7756	38	7534	8.409721	6541	0.556	0	0	0	0	0	0	0	0	0	0	0	0	0	0	0	0	0	0	0	0	0	0	0	0	0	0	0	0	0	0	0	0	0	0	0	0	1	1	0	0	0
ENSG00000123353	5	316.2857	277.449	14	3961	6.94054	3961	0.574	228	136	136	0	0	0	1	0	0	0	0	0	0	1	1	0	0	0	0	0	0	0	0	0	0	0	0	0	1	0	0	0	0	0	0	0	0	0	0	0	0
ENSG00000123374	12	346.3143	255.5739	35	6016	7.530774	6016	0.59	442	281	281	0	0	0	0	1	1	0	0	0	0	0	0	0	0	0	0	0	0	0	0	0	0	0	0	0	0	0	0	0	0	0	0	0	0	0	0	0	0
ENSG00000123416	8	401.6818	369.1446	22	3616	8.668215	2112	0.73	1420	932	932	0	0	0	1	0	0	0	0	1	0	0	0	0	0	0	0	0	0	0	0	0	0	1	0	0	0	0	0	0	0	0	0	0	0	0	0	0	0
ENSG00000123505	6	318.8571	275.2517	21	20944	8.382439	20944	0.56	2193	1336	1336	1	0	0	1	0	1	0	0	0	0	0	0	0	0	0	0	0	0	0	0	0	0	0	0	0	1	0	0	0	0	0	0	0	0	0	0	0	0
ENSG00000123545	3	397.5556	373.6543	9	8569	6.398607	8569	0.614	707	471	471	0	0	0	0	0	0	0	1	0	0	0	0	0	0	0	0	0	0	0	0	0	0	0	0	0	0	0	0	0	0	0	0	0	0	0	0	0	0
ENSG00000123609	4	293	232.2667	15	19593	6.73842	19593	0.364	0	0	0	0	0	0	0	1	1	0	0	0	0	0	0	0	0	0	0	0	0	1	0	0	0	0	0	0	0	0	0	0	0	0	0	0	0	0	0	0	0
ENSG00000123610	2	213.6667	111.1111	9	22455	5.681103	22455	0.372	0	0	0	0	0	0	0	0	0	0	0	0	0	0	0	0	0	0	0	0	0	0	0	0	0	0	0	0	0	0	0	0	0	0	0	0	0	0	0	0	0
ENSG00000123636	19	308.7634	275.1731	93	297714	7.921681	297714	0.382	0	0	0	0	0	0	0	0	0	0	0	0	0	0	1	1	0	0	0	0	0	0	0	0	0	0	0	0	1	0	0	0	0	0	0	0	0	0	0	0	0
ENSG00000123684	4	637.8667	814.3022	15	87316	8.033105	87316	0.732	849	493	493	0	0	0	0	0	2	0	0	0	0	0	0	0	0	0	0	0	0	0	0	0	0	0	0	0	1	0	0	0	0	0	0	0	0	0	0	0	0
ENSG00000123689	1	433	303	2	969	8.284674	969	0.68	985	638	638	0	0	0	1	0	0	0	0	0	0	0	0	0	0	0	0	0	0	0	0	0	0	0	0	0	0	0	0	0	0	0	0	0	0	0	0	0	0
ENSG00000123838	3	159.1111	63.97531	18	40711	8.029154	40711	0.432	0	0	0	0	0	0	0	0	0	0	0	0	0	0	0	0	0	0	0	0	0	0	0	0	0	0	0	0	0	0	0	0	0	0	0	0	0	1	0	0	0
ENSG00000123908	10	188.3333	101.4568	54	104455	6.819568	104455	0.854	1169	627	627	0	0	0	1	0	0	0	0	0	0	0	0	0	0	0	0	0	0	0	0	0	0	0	0	0	0	0	0	0	0	0	0	0	0	0	0	0	0
ENSG00000123975	1	204.3333	84.44444	3	5506	6.016123	5506	0.634	1267	767	767	0	0	0	0	1	1	0	0	0	0	1	1	1	0	0	0	0	1	0	0	0	0	0	0	0	0	0	0	1	0	0	0	0	0	0	0	0	0
ENSG00000123983	11	277.2308	216.7416	39	83706	8.333072	83706	0.684	865	591	591	0	0	0	0	0	1	0	0	0	0	0	0	0	0	0	0	0	0	0	0	0	0	0	0	0	0	0	0	0	0	0	0	0	0	0	0	0	0
ENSG00000123989	3	680.2222	368.0741	9	4841	8.498272	4841	0.734	1350	967	967	0	0	0	0	0	1	0	0	1	0	1	1	0	0	0	0	0	0	0	0	0	0	0	0	0	0	0	0	0	0	0	0	0	0	0	0	0	0
ENSG00000124098	2	732	744.4	5	9749	7.939623	9749	0.742	378	253	253	0	0	0	2	1	1	0	0	0	0	0	0	0	0	0	0	0	0	0	0	0	0	0	0	0	0	0	0	0	0	0	0	0	0	0	0	0	0
ENSG00000124151	6	334.027	311.3981	37	155021	8.59222	155021	0.64	629	386	386	0	0	0	1	0	0	0	0	0	0	0	0	0	0	0	0	0	0	0	0	0	0	0	0	0	0	0	0	0	0	0	0	0	0	0	0	0	0
ENSG00000124155	9	210.075	106.0662	40	10168	8.591927	10168	0.56	495	321	321	0	0	0	0	1	2	0	0	0	0	0	0	0	0	0	0	0	0	0	0	0	0	0	0	0	0	0	0	0	0	0	0	0	0	0	0	0	0
ENSG00000124160	2	367.4	307.52	10	28968	7.524702	28968	0.684	1053	762	762	0	0	0	0	0	0	0	0	0	0	0	0	0	0	0	0	0	0	0	0	0	0	0	0	0	0	0	0	0	0	0	0	0	0	0	0	0	0
ENSG00000124164	6	829.0455	978.8884	22	61980	7.988033	61980	0.636	806	532	532	0	0	0	0	0	0	0	0	0	0	0	0	0	0	0	0	0	0	0	0	0	0	0	0	0	0	0	0	0	0	0	0	0	0	0	0	0	0
ENSG00000124171	2	982.8	1240.08	5	25252	6.740899	22198	0.748	1294	902	902	0	0	0	0	0	0	0	0	1	0	0	0	0	0	0	0	0	0	0	0	0	0	0	0	0	0	0	0	0	0	0	0	0	0	0	0	0	0
ENSG00000124177	9	293.9531	279.4536	64	216393	8.06525	216393	0.652	1496	815	815	0	0	0	0	0	0	0	0	0	0	0	0	0	0	0	0	0	0	0	0	0	0	0	0	0	0	0	0	0	0	0	0	0	0	0	0	0	0
ENSG00000124191	6	279.6538	187.1864	26	154753	7.845916	154154	0.824	2040	1240	1240	0	0	0	0	0	1	0	0	0	0	0	0	0	0	0	0	0	0	0	0	0	0	0	0	0	0	0	0	0	0	0	0	0	0	0	0	0	0
ENSG00000124198	2	221.878	169.53	41	114804	8.130904	114804	0.748	509	293	293	0	0	0	0	0	0	0	0	0	0	0	0	1	0	1	0	0	1	0	0	0	0	0	0	0	0	1	0	0	0	0	0	0	0	0	0	0	0
ENSG00000124207	4	149.1579	77.45152	38	50641	7.94328	50641	0.624	717	502	502	0	0	0	1	0	0	0	0	0	0	0	0	0	0	0	0	0	0	0	0	0	0	0	0	0	0	0	0	0	0	0	0	0	0	0	0	0	0
ENSG00000124209	2	882	1276.364	11	57812	7.751843	57812	0.806	484	349	349	0	0	0	0	0	1	0	0	0	0	0	0	0	0	0	0	0	0	0	0	0	0	0	0	0	0	0	0	0	0	0	0	0	0	0	0	0	0
ENSG00000124212	2	364.3158	402.8089	19	64273	8.168874	64273	0.742	640	426	426	0	0	0	0	0	0	0	0	0	0	0	0	0	0	0	0	0	0	0	0	0	0	0	0	0	0	0	0	0	0	0	0	0	0	0	0	0	0
ENSG00000124214	9	267.4583	205.2639	24	75027	8.678496	75027	0.728	807	430	430	0	0	0	0	0	2	0	0	0	0	0	0	0	0	0	0	0	0	0	0	0	0	0	0	0	1	0	0	0	0	0	0	0	0	0	0	0	0
ENSG00000124216	1	562	302	3	5888	6.886411	5888	0.698	698	499	499	0	0	0	1	1	1	0	0	1	0	0	0	0	0	0	0	0	0	0	0	0	0	0	0	0	0	0	0	0	0	0	0	0	0	0	0	0	0
ENSG00000124226	1	406.6667	470.1111	6	17482	8.307858	17482	0.646	829	545	545	0	0	0	1	1	1	0	0	0	0	0	0	0	0	0	0	0	0	0	0	0	0	0	0	0	0	0	0	0	0	0	0	0	0	0	0	0	0
ENSG00000124228	5	234.6875	214.0234	48	24731	7.937459	24731	0.52	284	176	176	0	0	0	0	0	0	0	0	0	0	1	0	1	0	0	0	0	0	0	0	0	0	0	0	0	0	0	0	0	0	0	0	0	0	0	0	0	0
ENSG00000124237	1	200.75	144.625	4	10247	5.102752	10247	0.59	256	172	172	0	0	0	0	0	0	0	0	1	0	0	0	0	0	0	0	0	0	0	0	0	0	0	0	0	0	0	0	0	0	0	0	0	0	0	0	0	0
ENSG00000124299	13	160.6078	131.9016	51	134845	8.174531	134845	0.696	665	483	483	0	0	0	0	0	0	0	0	0	0	0	0	0	0	0	0	0	0	0	0	0	0	0	0	0	0	1	0	0	0	0	0	0	0	0	0	0	0
ENSG00000124356	11	293.6923	299.5621	39	44701	7.385532	33925	0.576	379	250	250	0	0	0	0	0	0	0	0	0	0	1	0	0	0	0	0	0	0	0	0	0	0	0	0	0	0	0	0	0	0	0	0	0	0	1	0	0	0
ENSG00000124370	5	196.0769	144.8639	13	20556	6.126566	6034	0.622	765	490	490	0	0	0	0	0	1	0	0	0	0	0	0	0	0	0	0	0	0	0	0	0	0	0	0	0	0	0	0	0	0	0	0	0	0	0	0	0	0
ENSG00000124374	1	1569.75	2113.625	4	44345	5.928009	44345	0.552	730	477	477	0	0	0	0	0	0	0	0	0	0	0	0	0	0	0	0	0	0	0	0	0	0	0	0	0	0	0	0	0	0	0	0	0	0	0	0	0	0
ENSG00000124406	10	348.1515	444.7906	66	248733	8.188958	248733	0.736	1272	800	800	0	0	0	0	0	0	0	0	0	0	0	0	0	0	0	0	0	0	0	0	0	0	0	0	0	0	0	0	0	0	0	0	0	0	0	0	0	0
ENSG00000124532	8	277.25	225.25	40	22658	7.111703	22657	0.592	597	415	415	0	0	0	0	0	0	0	0	0	0	0	0	0	0	0	0	0	0	0	0	0	0	0	0	0	0	0	0	0	0	0	0	0	0	0	0	0	0
ENSG00000124541	3	207.0769	168.7456	13	12512	7.233231	7953	0.7	332	193	193	0	0	0	0	0	0	0	0	0	0	0	0	0	0	0	0	0	0	0	0	0	0	0	0	0	0	0	0	0	0	0	0	0	0	0	0	0	0
ENSG00000124562	4	134.9375	78.15625	16	16389	7.582938	16389	0.526	243	142	142	0	0	0	1	0	0	0	0	0	0	1	0	1	0	0	0	0	0	0	0	0	0	0	0	0	0	1	0	0	0	0	0	0	0	0	0	0	0
ENSG00000124615	11	536.0833	618.3565	36	34937	8.222358	30257	0.58	447	322	322	0	0	0	0	0	1	0	0	0	0	0	0	0	0	0	0	0	0	0	0	0	0	0	0	0	0	0	0	0	0	0	0	0	0	0	0	0	0
ENSG00000124702	3	211.5625	123.5781	16	7086	8.228707	7086	0.63	669	441	441	0	0	0	0	0	0	0	0	1	0	0	0	0	0	0	0	0	0	0	0	0	0	0	0	0	0	1	0	0	0	0	0	0	0	0	0	0	0
ENSG00000124731	7	513	439.4286	14	18794	7.584486	11516	0.49	0	0	0	0	0	0	0	0	0	0	0	0	0	0	0	0	0	0	0	0	0	0	0	0	0	0	0	0	0	0	0	0	0	0	0	0	1	1	0	0	0
ENSG00000124766	2	2319.333	1704.444	3	4876	7.784629	4876	0.512	0	0	0	0	0	0	0	0	0	0	0	0	0	0	1	0	0	0	0	0	0	0	0	0	0	0	0	0	0	0	0	0	0	0	0	0	0	0	0	0	0
ENSG00000124767	2	439	449.3333	9	27217	8.373347	27217	0.564	399	277	277	0	0	0	1	0	0	0	0	0	0	0	0	0	0	0	0	0	1	0	0	0	0	0	0	0	0	0	0	0	0	0	0	0	0	0	0	0	0
ENSG00000124782	9	725.0857	877.3845	35	144384	8.22696	141678	0.71	2779	1751	1751	0	0	0	1	0	1	0	0	0	0	0	0	0	0	0	0	0	0	0	0	0	0	0	0	0	0	1	0	0	0	0	0	0	0	0	0	0	0
ENSG00000124785	2	399.5	299	6	8969	6.861407	8969	0.524	354	208	208	1	0	0	0	0	0	0	0	0	0	0	0	0	0	0	0	0	0	0	0	0	0	0	0	0	0	0	0	0	0	0	0	0	0	0	0	0	0
ENSG00000124786	3	225.9333	168.0444	15	22494	7.119938	16748	0.678	827	497	497	0	0	0	0	0	1	0	0	0	0	0	0	0	0	0	0	0	0	0	0	0	0	0	0	0	0	0	0	0	0	0	0	0	0	0	0	0	0
ENSG00000124788	10	754.9615	888.2456	26	462380	8.140913	23027	0.652	2807	1535	1535	0	0	0	0	0	0	0	0	0	0	0	0	0	0	0	0	0	0	0	0	0	0	0	0	0	0	0	0	0	0	0	0	0	0	0	0	0	0
ENSG00000124802	6	199.4667	105.8933	15	29219	6.152151	23184	0.6	381	252	252	0	0	0	0	0	0	0	0	0	0	0	0	0	0	0	0	0	0	0	0	0	0	0	0	0	0	0	0	0	0	0	0	0	0	0	0	0	0
ENSG00000124882	3	650.7	744.72	10	23609	5.958825	23609	0.616	0	0	0	0	0	0	0	0	0	0	0	0	0	0	0	0	0	0	0	0	0	0	0	0	0	0	0	0	0	0	0	0	0	0	0	0	0	0	0	0	0
ENSG00000124920	9	318.0714	323.1199	56	35877	8.654957	14226	0.812	231	170	170	0	0	0	0	0	0	0	0	0	0	0	0	0	0	0	0	0	0	0	0	0	0	0	0	0	0	0	0	0	0	0	0	0	0	0	0	0	0
ENSG00000125144	4	176	130	8	1335	5.22062	1335	0.658	345	241	241	1	0	0	1	0	0	0	0	0	0	0	0	0	0	0	0	0	0	0	0	0	0	0	0	0	0	0	0	0	0	0	0	0	0	0	0	0	0
ENSG00000125166	7	247.0714	153.6837	28	27227	7.92867	27227	0.628	881	620	620	0	0	0	2	0	0	0	0	0	0	0	0	0	0	0	0	0	0	0	0	0	0	0	0	0	0	0	0	0	0	0	0	0	0	0	0	0	0
ENSG00000125249	2	1278	1458.4	5	34907	7.843875	34907	0.834	1899	1012	1012	0	0	0	0	0	0	0	0	0	0	0	0	0	0	0	0	0	0	0	0	0	0	0	0	0	0	0	0	0	0	0	0	0	0	0	0	0	0
ENSG00000125257	9	217.8548	152.9272	62	281605	7.34693	281605	0.764	874	613	613	0	0	0	0	0	1	0	0	0	0	0	0	0	0	0	0	0	0	0	0	0	0	0	0	0	0	0	0	0	0	0	0	0	0	0	0	0	0
ENSG00000125347	10	421.3939	452.0386	33	9190	8.691927	9190	0.734	1093	646	646	0	0	0	0	0	1	0	0	0	0	0	0	0	0	0	0	0	0	0	0	0	0	0	0	0	0	0	0	0	0	0	0	0	0	0	0	0	0
ENSG00000125398	1	1311.667	1044.222	3	5401	6.200477	5401	0.604	3724	2275	2275	0	0	0	0	0	0	0	0	0	0	0	0	0	0	0	0	0	0	0	0	0	0	0	0	0	0	0	0	0	0	0	0	0	0	0	0	0	0
ENSG00000125445	7	302.4762	218.1587	21	4700	7.545858	2817	0.67	921	627	627	0	0	0	0	0	0	0	0	0	0	1	1	0	0	0	0	0	0	0	0	0	0	0	0	0	0	0	0	0	0	0	0	0	0	0	0	0	0
ENSG00000125450	27	139.0108	72.53208	93	30100	7.965506	10117	0.658	796	510	510	0	0	0	1	0	0	0	1	0	0	0	0	0	0	0	0	0	0	0	0	0	0	0	0	0	0	0	0	0	0	0	0	0	0	0	0	0	0
ENSG00000125458	14	234.0811	108.6866	37	1571	7.276026	1568	0.682	799	580	580	0	0	0	0	0	0	0	0	0	0	0	0	0	0	0	0	0	0	0	0	0	0	0	0	0	0	1	0	0	0	0	0	0	0	0	0	0	0
ENSG00000125538	8	233.08	150.9152	25	7153	5.828068	7153	0.394	0	0	0	1	0	0	0	0	0	0	0	0	0	0	0	0	0	0	0	0	0	0	0	0	0	0	0	0	0	0	0	0	0	0	0	0	1	1	0	0	0
ENSG00000125633	9	183.0893	182.9452	56	98656	8.210826	98656	0.668	1009	710	710	0	0	0	0	0	0	0	0	0	0	0	0	0	0	0	0	0	0	0	0	0	0	0	0	0	1	0	0	0	0	0	0	0	0	0	0	0	0
ENSG00000125656	6	191.5417	129.5174	24	7457	7.443848	7457	0.59	560	404	404	0	0	0	1	0	0	0	0	0	0	0	1	0	0	0	0	0	0	0	0	0	0	0	0	0	0	0	0	0	0	0	0	0	0	0	0	0	0
ENSG00000125657	1	552.3333	512.4444	3	4922	5.357095	4922	0.66	726	488	488	1	0	0	0	0	0	0	0	0	0	0	0	0	0	0	0	0	0	1	0	0	0	0	0	0	0	0	0	0	0	0	0	0	0	0	0	0	0
ENSG00000125686	5	332.1081	387.5442	37	47002	7.311502	44686	0.508	325	193	193	0	0	0	1	0	0	0	0	0	0	0	0	0	0	0	0	0	0	0	0	0	0	0	0	0	1	0	0	0	0	0	0	0	0	0	0	0	0
ENSG00000125703	5	197.1667	166.1667	18	81379	6.189286	34931	0.54	0	0	0	0	0	0	1	0	0	0	0	0	0	0	0	0	0	0	0	0	0	0	0	0	0	0	0	0	1	0	0	0	0	0	0	0	0	0	0	0	0
ENSG00000125734	17	134.1944	77.58025	72	7690	8.162335	7690	0.628	541	388	388	0	0	0	0	1	1	0	0	0	0	1	0	0	0	0	0	0	0	0	0	0	0	0	0	0	1	0	0	0	0	0	0	0	0	1	0	0	0
ENSG00000125740	12	833.1	692.23	20	7185	7.677789	7184	0.544	1869	1123	1123	1	0	0	0	1	1	0	0	0	0	1	1	1	0	0	0	0	0	0	0	0	0	1	0	0	0	0	0	0	0	0	0	0	0	1	1	0	0
ENSG00000125741	3	1870.667	1973.222	6	74786	7.140789	49329	0.68	208	157	157	0	0	0	0	0	0	0	0	0	0	0	0	0	0	0	0	0	0	0	0	0	0	0	0	0	0	0	0	0	0	0	0	0	0	0	0	0	0
ENSG00000125755	18	250.0538	194.2169	93	47881	8.56198	47856	0.606	403	260	260	0	0	0	1	1	0	0	0	0	0	0	0	0	0	0	0	0	0	0	0	0	0	0	0	0	0	1	0	0	0	0	0	0	0	0	0	0	0
ENSG00000125817	1	2840	0	1	2840	8.440542	2840	0.858	1293	714	714	0	0	0	1	0	0	0	0	0	0	0	0	0	0	0	0	0	0	0	0	0	0	0	0	0	1	0	0	0	0	0	0	0	0	0	0	0	0
ENSG00000125821	2	342.8182	303.7025	11	176025	6.865074	176025	0.65	656	488	488	0	0	0	0	0	0	0	0	0	0	0	0	0	0	0	0	0	0	0	0	0	0	0	0	0	0	1	0	0	0	0	0	0	0	0	0	0	0
ENSG00000125827	4	389.7	488.66	20	42482	8.100736	42482	0.594	710	525	525	0	0	0	1	0	0	0	0	0	0	0	0	0	0	0	0	0	0	0	0	0	0	0	0	0	0	0	0	0	0	0	0	0	0	0	0	0	0
ENSG00000125835	4	165.25	64.825	20	9220	8.512455	9220	0.586	497	327	327	0	0	0	0	0	0	0	0	0	0	0	1	0	0	0	0	0	0	0	0	0	0	0	0	0	1	0	0	0	0	0	0	0	0	0	0	0	0
ENSG00000125848	3	1337.714	1559.878	7	14629	7.492508	13622	0.472	0	0	0	0	0	0	1	0	0	0	0	0	0	1	1	0	0	0	0	0	0	0	0	0	0	0	0	0	0	0	0	0	0	0	0	0	0	0	0	0	0
ENSG00000125863	3	874.3333	962.7407	9	33214	7.314298	33214	0.562	717	482	482	0	0	0	1	0	2	0	0	0	0	0	0	0	0	0	0	0	0	0	0	0	0	0	0	0	0	0	0	0	0	0	0	0	0	0	0	0	0
ENSG00000125870	3	209.9091	148.3967	11	11816	7.374222	11816	0.576	608	373	373	0	0	0	0	1	1	1	0	0	1	0	0	0	0	0	0	0	0	0	0	0	0	0	0	0	1	0	0	0	1	0	0	0	0	0	0	0	0
ENSG00000125872	1	538.4	420.88	5	13272	6.750559	13272	0.552	0	0	0	0	0	0	0	0	0	0	0	0	0	0	0	0	0	0	0	0	0	0	0	0	0	0	0	0	0	0	0	0	0	0	0	0	0	0	0	0	0
ENSG00000125875	4	687.1905	778.9751	21	27074	8.605942	27074	0.636	835	440	440	0	0	0	1	0	0	0	0	0	0	0	0	0	0	0	0	0	0	0	0	0	0	0	0	0	0	0	0	0	0	0	0	0	0	0	0	0	0
ENSG00000125901	1	281.75	146.25	4	2310	7.170475	2310	0.732	1191	827	827	0	0	0	0	0	1	0	0	0	0	0	0	0	0	0	0	0	0	0	0	0	0	0	0	0	0	0	0	0	0	0	0	0	0	0	0	0	0
ENSG00000125952	18	357.1163	356.2358	43	96522	8.439551	26087	0.678	1555	977	977	0	0	0	0	0	0	0	0	0	0	0	0	0	0	0	0	0	0	0	0	0	0	0	0	0	0	0	0	1	0	0	0	0	0	0	0	0	0
ENSG00000125967	22	161.8026	97.56129	76	17377	7.159993	17377	0.736	466	266	266	0	0	0	0	0	0	0	0	0	0	0	0	0	0	0	0	0	0	0	0	0	0	0	0	0	0	0	0	0	0	0	0	0	0	0	0	0	0
ENSG00000125971	5	323.8571	278.2653	14	24549	8.290854	24549	0.616	431	298	298	0	0	0	1	0	0	0	0	0	0	0	0	0	0	0	0	0	0	0	0	0	0	0	0	0	0	0	0	0	0	0	0	0	0	1	0	0	0
ENSG00000125977	1	295.1111	291.7531	9	24035	8.475425	24035	0.616	1024	660	660	0	0	0	0	0	0	0	0	0	0	0	0	0	1	0	0	0	0	0	0	0	0	1	0	0	0	0	0	0	0	0	0	0	0	0	1	0	0
ENSG00000125995	5	147.4	66	10	1713	7.037098	1713	0.708	880	607	607	0	0	0	0	0	1	0	0	0	0	0	0	0	0	0	0	0	0	0	0	0	0	0	0	0	0	0	0	0	0	0	0	0	0	0	0	0	0
ENSG00000126003	1	1901.667	2185.556	3	15289	7.403407	15289	0.778	559	419	419	0	0	0	1	0	1	0	0	0	0	0	0	0	0	0	0	0	0	0	0	0	0	0	0	0	0	0	0	0	0	0	0	0	0	0	0	0	0
ENSG00000126005	10	275.4348	198.0454	23	61670	7.499361	53388	0.678	324	242	242	0	0	0	0	0	1	0	0	0	0	0	1	0	0	0	0	0	0	0	0	0	0	0	0	0	0	0	0	0	0	0	0	0	0	0	0	0	0
ENSG00000126062	1	1098.5	299.5	2	4862	7.696834	4862	0.61	828	562	562	0	0	0	1	0	0	0	0	0	0	0	0	0	0	0	0	0	0	0	0	0	0	0	0	0	0	0	0	0	0	0	0	0	0	0	0	0	0
ENSG00000126088	20	187.8889	131.2222	54	3429	7.831468	3429	0.53	0	0	0	0	0	0	0	0	0	0	0	0	0	0	0	1	0	0	0	0	0	0	0	0	0	0	0	0	0	0	0	0	0	0	0	0	0	0	0	0	0
ENSG00000126107	7	205.9744	163.7567	39	8790	8.114826	8790	0.604	797	565	565	0	0	0	1	0	0	0	0	1	0	0	0	0	0	0	0	0	0	0	0	0	0	0	0	0	0	0	0	0	0	0	0	0	0	0	0	0	0
ENSG00000126216	6	200.2143	124.6122	42	103157	7.284161	103157	0.688	531	386	386	0	0	0	0	0	0	0	0	0	0	0	0	1	0	0	0	0	0	1	0	0	0	0	0	0	0	0	0	0	0	0	0	0	0	0	0	0	0
ENSG00000126226	15	207.4737	188.626	57	31139	7.842485	31105	0.716	2155	1405	1405	0	0	0	0	0	1	0	0	0	1	0	1	0	0	0	0	0	0	0	0	0	0	0	0	0	0	0	0	0	0	0	0	0	0	0	0	0	0
ENSG00000126246	12	215.1034	133.8383	29	3297	6.587268	3239	0.562	0	0	0	0	0	0	0	0	0	0	0	0	0	0	0	0	0	0	0	0	0	0	0	0	0	0	0	1	0	0	0	0	0	0	0	0	0	0	0	0	0
ENSG00000126254	8	187.8571	65.08163	28	8657	8.111311	8657	0.626	375	201	201	0	0	0	1	0	1	0	0	0	0	1	1	0	0	0	0	0	0	0	0	0	0	0	0	0	0	0	0	0	0	0	0	0	0	0	0	0	0
ENSG00000126261	10	154.3269	83.5932	52	41597	8.442753	10413	0.644	833	587	587	0	0	0	1	0	0	0	0	0	0	0	0	0	0	0	0	0	0	0	0	0	0	0	0	0	0	0	0	0	0	0	0	0	0	0	0	0	0
ENSG00000126264	2	143.3333	44.33333	6	1898	6.387116	1898	0.548	0	0	0	0	0	0	0	0	0	0	0	0	0	0	0	0	0	0	0	0	0	0	0	0	0	0	0	0	1	0	0	0	0	0	0	0	0	0	0	0	0
ENSG00000126267	4	161.6	53.6	10	10639	8.148198	10639	0.502	0	0	0	0	0	0	0	0	1	0	0	0	0	1	0	0	0	0	0	0	0	0	0	0	0	0	0	0	0	0	0	0	0	0	0	0	0	0	0	0	0
ENSG00000126368	1	346.5	190.625	8	7939	8.170716	7939	0.61	447	282	282	0	0	0	0	1	1	0	0	0	0	0	0	1	0	0	0	0	0	0	0	0	0	0	0	0	0	1	0	1	0	0	0	0	0	0	0	0	0
ENSG00000126391	9	295.5667	281.1533	30	26927	8.129518	26927	0.706	880	592	592	0	0	0	0	0	0	0	0	0	0	0	0	0	0	0	0	0	0	0	0	0	0	0	0	0	0	0	0	0	0	0	0	0	0	0	0	0	0
ENSG00000126456	31	208.9028	111.537	72	6307	8.471499	6304	0.598	507	306	306	0	0	0	0	0	0	0	0	0	0	0	0	0	0	0	0	0	0	0	0	0	0	0	0	0	0	0	0	0	0	0	0	0	0	0	0	0	0
ENSG00000126461	4	290.3889	300.7593	18	16518	8.340337	16518	0.712	686	461	461	0	0	0	0	0	0	0	0	0	0	0	1	1	0	0	0	0	0	0	0	0	0	0	0	0	0	0	0	0	0	0	0	0	0	0	0	0	0
ENSG00000126522	10	145.1875	89.20833	48	17761	7.795332	17761	0.736	561	410	410	0	0	0	0	0	1	0	0	0	0	0	0	0	0	0	0	0	0	0	0	0	0	0	0	0	0	0	0	0	0	0	0	0	0	0	0	0	0
ENSG00000126602	17	145.4308	76.11692	65	65959	7.588837	59561	0.756	958	668	668	0	0	0	0	0	0	0	0	0	0	1	0	0	0	0	0	0	0	0	0	0	0	0	0	0	1	0	0	0	0	0	0	0	0	0	0	0	0
ENSG00000126698	6	179.3571	148.5867	28	33570	8.074898	32469	0.49	452	290	290	0	0	0	0	0	0	0	0	0	0	0	0	0	0	0	0	0	0	0	0	0	0	0	0	0	0	1	0	0	0	0	0	0	0	0	0	0	0
ENSG00000126709	3	185	124	11	6158	8.277141	6158	0.54	0	0	0	0	0	0	0	0	1	0	0	0	0	0	0	1	0	0	0	0	0	0	0	0	0	0	0	0	0	0	0	0	1	0	0	0	0	0	0	0	0
ENSG00000126775	2	554.7647	700.9965	17	45467	7.370264	45467	0.63	379	268	268	0	0	0	0	0	0	0	0	0	0	0	0	0	0	0	0	0	0	0	0	0	0	0	0	0	0	0	0	0	0	0	0	0	0	0	0	0	0
ENSG00000126821	1	1104	892.6667	3	43826	6.986575	43826	0.758	808	541	541	0	0	0	1	0	1	0	0	0	0	0	0	0	0	0	0	0	0	0	0	0	0	0	0	0	0	0	0	0	0	0	0	0	1	1	0	0	0
ENSG00000126858	17	205.0139	172.6613	72	110921	7.699063	83317	0.692	610	338	338	0	0	0	0	0	0	0	0	0	0	0	0	0	0	0	0	0	0	0	0	0	0	0	0	0	0	0	0	0	0	0	0	0	0	0	0	0	0
ENSG00000126870	5	196.0556	155.0885	54	100170	7.510788	89612	0.714	775	578	578	0	0	0	1	1	1	0	0	1	0	0	0	0	0	0	0	0	0	0	0	0	0	0	0	0	0	0	0	0	0	0	0	0	0	0	0	0	0
ENSG00000126878	11	478.3333	579.7037	36	26677	7.343784	26677	0.724	908	611	611	0	0	0	0	0	0	0	0	0	0	0	0	0	0	0	0	0	0	0	0	0	0	0	0	0	0	0	0	0	0	0	0	0	0	0	0	0	0
ENSG00000126883	27	225.8974	178.2867	117	109110	8.096825	109110	0.612	522	349	349	0	0	0	0	0	0	0	1	0	0	1	1	1	0	0	0	0	0	0	0	0	0	0	0	0	0	0	0	0	0	0	0	0	0	0	0	0	0
ENSG00000126934	11	240.5116	195.854	43	33808	8.548464	33808	0.756	825	551	551	0	0	0	0	0	0	0	0	0	0	0	0	0	0	0	0	0	0	0	0	0	0	0	0	0	0	0	0	0	0	0	0	0	0	0	0	0	0
ENSG00000127054	48	213.7862	174.3337	145	13107	8.65676	13095	0.76	992	703	703	0	0	0	0	0	0	0	0	0	0	0	0	0	0	0	0	0	0	0	0	0	0	0	0	0	0	0	0	0	0	0	0	0	0	0	0	0	0
ENSG00000127083	1	816.3333	370.8889	3	10217	6.036048	10217	0.366	0	0	0	0	0	0	1	0	0	0	0	0	0	0	0	0	0	0	0	0	0	0	0	0	0	0	0	0	0	0	0	0	0	0	0	0	0	0	0	0	0
ENSG00000127184	7	250	177.7647	17	3059	8.75767	3059	0.48	0	0	0	0	0	0	1	0	0	0	0	0	1	0	1	0	0	0	0	0	0	0	0	0	0	0	0	0	0	0	0	0	0	0	0	0	0	0	0	0	0
ENSG00000127314	33	195.4699	149.8926	83	49754	8.274346	49754	0.742	1157	634	634	0	0	0	0	0	1	0	0	0	0	0	0	0	0	0	0	0	0	0	0	0	0	0	0	0	0	0	0	0	0	0	0	0	0	0	0	0	0
ENSG00000127328	19	506.0566	543.1926	53	84524	7.076735	78697	0.706	1219	844	844	0	0	0	1	0	1	0	0	0	0	0	0	0	0	0	0	0	0	0	0	0	0	0	0	0	0	1	0	0	0	0	0	0	0	0	0	0	0
ENSG00000127337	5	200.4737	124.5983	19	31094	6.014623	31094	0.54	643	420	420	0	0	0	1	0	0	0	1	0	0	1	0	1	0	0	0	0	0	0	0	0	0	0	0	0	1	0	0	0	0	0	0	0	0	0	0	0	0
ENSG00000127415	13	192.08	99.616	50	17532	7.429012	17510	0.698	645	438	438	0	0	0	0	0	1	0	0	0	0	0	0	0	0	0	0	0	0	0	0	0	0	0	0	0	0	0	0	0	0	0	0	0	0	0	0	0	0
ENSG00000127419	21	179.5522	148.4228	67	26270	7.628601	18873	0.732	908	651	651	0	0	0	0	0	0	0	0	0	0	1	0	0	0	0	0	0	1	0	0	0	0	0	0	0	0	0	0	0	0	0	0	0	0	0	0	0	0
ENSG00000127445	11	293.5758	273.4784	33	14426	7.681283	1469	0.71	884	610	610	0	0	0	0	0	0	0	0	0	0	0	0	0	0	0	0	0	0	0	0	0	0	0	0	0	0	0	0	0	0	0	0	0	0	0	0	0	0
ENSG00000127463	14	365.0656	402.7632	61	35889	7.861803	35889	0.666	824	554	554	0	0	0	0	0	1	0	1	0	0	0	0	0	0	0	0	0	1	0	0	0	0	0	0	0	0	0	0	0	0	0	0	0	0	0	0	0	0
ENSG00000127526	11	484.6452	475.3861	31	22552	7.855982	22552	0.75	1135	644	644	0	0	0	0	0	0	0	0	0	0	1	1	0	0	0	0	0	0	0	0	0	0	0	0	0	0	0	0	0	0	0	0	0	0	0	0	0	0
ENSG00000127527	16	191	148.0779	77	116847	7.694174	110505	0.738	1186	695	695	0	0	0	1	0	1	0	0	0	0	0	0	0	0	0	0	0	0	0	0	0	0	0	0	0	0	0	0	0	0	0	0	0	0	0	0	0	0
ENSG00000127533	2	1021.5	1006.25	4	3747	8.243025	3747	0.62	0	0	0	0	0	0	0	0	0	0	0	1	0	0	0	0	0	0	0	0	0	0	0	0	0	0	0	0	0	0	0	0	0	0	0	0	0	0	0	0	0
ENSG00000127540	5	254.0833	199.9583	12	8310	7.898525	8310	0.666	763	455	455	0	0	0	0	0	0	0	0	0	0	0	1	0	0	0	0	0	0	0	0	0	0	0	0	0	0	0	0	0	0	0	0	0	0	0	0	0	0
ENSG00000127554	5	472	333.2727	11	3543	6.357084	1906	0.786	1308	828	828	0	0	0	1	0	1	0	0	0	0	0	0	0	0	0	0	0	0	0	0	0	0	0	0	0	0	0	0	0	0	0	0	0	0	0	1	0	0
ENSG00000127616	20	191.5794	120.0942	107	104474	8.66652	101361	0.778	1224	623	623	0	0	0	0	0	1	0	0	0	0	0	0	0	0	0	0	0	0	0	0	0	0	0	0	0	0	0	0	0	0	0	0	0	0	0	0	0	0
ENSG00000127663	10	258.6721	223.7141	61	184482	8.12269	72068	0.782	860	612	612	0	0	0	1	0	0	0	0	0	0	0	0	0	0	0	0	0	0	0	0	0	0	0	0	0	0	1	0	0	0	0	0	0	0	0	0	0	0
ENSG00000127666	1	1338	1247	2	15773	7.449137	15773	0.696	459	341	341	0	0	0	0	0	1	0	0	0	0	0	0	0	0	0	0	0	0	0	0	0	0	0	0	0	1	1	0	0	0	0	0	0	0	1	0	0	0
ENSG00000127774	2	353.75	215.75	4	854	6.544258	851	0.688	1394	972	972	0	0	0	1	0	0	0	1	0	0	0	0	0	0	0	0	0	0	0	0	0	0	0	0	0	0	0	0	0	0	0	0	0	0	0	0	0	0
ENSG00000127804	11	449.3023	519.841	43	106330	7.385748	95834	0.538	301	175	175	0	0	0	0	0	0	0	0	0	0	0	0	0	0	0	1	0	0	0	0	0	0	0	0	0	0	0	0	0	0	0	0	0	0	0	0	0	0
ENSG00000127837	10	246.2	152.76	40	6131	8.389068	6131	0.656	606	399	399	0	0	0	0	0	0	0	0	0	0	0	0	0	0	0	0	0	0	0	0	0	0	0	0	0	0	0	0	0	0	0	0	0	0	0	0	0	0
ENSG00000127838	8	349.3333	331.7222	24	76402	8.379374	2556	0.662	606	399	399	0	0	0	0	0	0	0	0	0	0	0	0	0	0	0	0	0	0	0	0	0	0	0	0	0	0	0	0	0	0	0	0	0	0	0	0	0	0
ENSG00000127914	15	285.9626	211.5287	107	169807	8.572671	169807	0.662	362	235	235	0	0	0	0	0	1	0	1	1	0	0	0	0	0	1	0	0	0	0	0	0	0	0	0	0	0	0	0	0	0	0	0	0	0	0	0	0	0
ENSG00000127920	1	1527.5	992.5	2	6912	8.421293	6912	0.478	0	0	0	0	0	0	1	0	1	0	0	0	0	0	0	0	0	0	0	0	0	0	0	0	0	0	0	0	0	0	0	0	0	0	0	0	0	0	0	0	0
ENSG00000127922	10	341.3793	327.8692	29	228266	7.637374	21434	0.472	461	281	281	0	0	0	1	0	0	0	0	0	0	0	0	0	0	0	0	0	0	1	0	0	0	0	0	0	0	0	0	0	0	0	0	0	0	0	0	0	0
ENSG00000127951	1	2130.5	1484.5	2	6456	7.616157	6456	0.43	0	0	0	0	0	0	1	0	0	0	0	1	0	0	0	0	0	0	0	0	0	0	0	0	0	0	0	0	1	0	0	0	0	0	0	0	0	0	0	0	0
ENSG00000127954	3	802.3	816.02	10	30463	8.168677	30463	0.592	0	0	0	0	0	0	0	0	0	0	0	0	0	0	0	0	0	0	0	0	0	0	0	0	0	0	0	0	0	0	0	0	0	0	0	0	0	1	0	0	0
ENSG00000127990	11	156.4872	72.98619	39	70980	7.668369	70980	0.666	1669	971	971	0	0	0	1	0	0	0	0	0	0	0	0	0	0	0	0	0	0	0	0	0	0	0	0	0	0	0	0	0	0	0	0	0	0	0	0	0	0
ENSG00000127993	3	673.4444	653.5802	9	9233	6.51387	8762	0.612	918	556	556	0	0	0	0	0	0	0	0	0	0	0	0	0	0	0	0	0	0	0	0	0	0	0	0	0	0	0	0	0	0	0	0	0	0	0	0	0	0
ENSG00000128039	3	502.7273	502.2314	11	26988	6.576044	26988	0.512	769	564	564	0	0	0	0	0	0	0	0	0	0	0	0	0	0	0	0	0	0	0	0	0	0	0	0	0	0	0	0	0	0	0	0	0	0	0	0	0	0
ENSG00000128052	3	185.9783	102.9631	46	47113	8.740301	47113	0.658	769	509	509	0	0	0	0	0	0	0	0	0	0	0	0	0	0	0	0	0	0	0	0	0	0	0	0	0	0	0	0	0	0	0	0	0	0	0	0	0	0
ENSG00000128283	4	405.3	276.7	10	8959	8.721629	8959	0.808	1824	1178	1178	0	0	0	0	0	1	0	0	0	0	0	0	0	0	0	0	0	0	0	0	0	0	0	0	0	0	0	0	0	0	0	0	0	0	0	0	0	0
ENSG00000128309	8	679.3889	572.5802	18	10188	7.827911	10167	0.822	1792	1136	1136	0	0	0	0	0	0	0	0	0	0	0	0	0	0	0	0	0	0	0	0	0	0	0	0	0	0	0	0	0	0	0	0	0	0	0	0	0	0
ENSG00000128311	3	498.6667	316.2222	6	8782	6.929757	1280	0.788	1792	1136	1136	0	0	0	0	0	0	0	0	0	0	0	0	0	0	0	0	0	0	0	0	0	0	0	0	0	0	0	0	0	0	0	0	0	0	0	0	0	0
ENSG00000128340	7	191.1739	110.5331	23	19188	7.266364	18597	0.596	0	0	0	0	0	0	0	0	0	0	0	0	0	0	0	0	0	0	0	0	0	0	0	0	0	0	0	0	1	0	0	0	0	0	0	0	0	0	0	0	0
ENSG00000128342	2	912.2	1081.12	5	6405	7.107606	6405	0.54	234	183	183	1	0	0	0	0	0	0	0	0	0	0	0	0	0	0	0	0	0	0	0	0	0	0	0	0	0	0	0	0	0	0	0	0	0	0	0	0	0
ENSG00000128463	13	273.1667	182.037	36	5158	7.875555	5158	0.548	0	0	0	0	0	0	1	1	1	0	0	0	0	1	0	0	0	0	0	0	0	1	0	0	0	0	0	0	0	0	0	0	0	0	0	0	0	0	0	0	0
ENSG00000128512	17	195.4215	165.2134	121	480301	8.782841	479933	0.678	1027	689	689	0	0	0	0	0	0	0	0	0	0	0	0	0	0	0	0	0	0	0	0	0	0	0	0	0	0	0	0	0	0	0	0	0	0	0	0	0	0
ENSG00000128524	2	283	147.6	5	3019	8.109659	3018	0.602	561	362	362	0	0	0	1	0	0	0	0	0	0	0	0	0	0	0	0	0	0	0	0	0	0	0	0	0	0	0	0	0	0	0	0	0	0	0	0	0	0
ENSG00000128534	4	670.5455	785.157	11	8793	7.39261	8793	0.546	501	325	325	0	0	0	0	0	0	0	0	0	0	1	1	1	0	0	0	0	0	0	0	0	0	0	0	0	0	0	0	0	0	0	0	0	0	0	0	0	0
ENSG00000128581	10	334.5	262.7667	30	8130	6.409092	6752	0.626	411	296	296	0	0	0	0	0	1	0	0	0	0	0	0	0	0	0	0	0	0	0	0	0	0	0	0	0	0	0	0	0	0	0	0	0	0	0	0	0	0
ENSG00000128591	3	208.537	106.6303	54	28898	8.01318	28896	0.774	718	436	436	0	0	0	1	0	0	0	0	0	0	0	0	0	0	0	0	0	0	0	0	0	0	0	0	0	0	0	0	0	0	0	0	0	0	0	0	0	0
ENSG00000128607	4	397.6842	503.8227	19	65211	7.978042	65211	0.64	401	254	254	0	0	0	1	0	0	0	0	0	0	0	0	0	0	0	0	0	0	0	0	0	0	0	0	0	0	0	0	0	0	0	0	0	0	0	0	0	0
ENSG00000128654	6	156.875	101.7188	32	68631	6.743024	68631	0.582	393	272	272	1	0	0	0	0	0	0	0	0	0	0	0	0	0	0	0	0	0	0	0	0	0	0	0	0	0	0	0	0	0	0	0	0	0	0	0	0	0
ENSG00000128699	7	505.4118	413.3772	17	14049	8.211211	13060	0.68	918	628	628	0	0	0	1	1	1	0	1	0	0	0	1	0	0	0	0	0	0	0	0	0	0	0	0	0	0	0	0	0	0	0	0	0	0	0	0	0	0
ENSG00000128708	7	323.9189	312.26	37	69642	7.401965	69639	0.602	566	362	362	0	0	0	0	1	0	0	0	0	0	0	0	1	0	0	0	0	0	0	0	0	0	0	0	0	0	0	0	0	0	0	0	0	0	0	0	0	0
ENSG00000128791	3	592	647.0909	11	67654	7.759847	66051	0.778	581	435	435	0	0	0	0	0	1	0	0	1	0	0	0	0	0	0	0	0	0	0	0	0	0	0	0	0	0	0	0	0	0	0	0	0	0	0	0	0	0
ENSG00000128829	11	212.9221	175.5109	77	101451	7.751999	41284	0.67	421	289	289	0	0	0	0	0	0	0	0	0	0	0	0	0	0	0	0	0	0	0	0	0	0	1	0	0	0	0	0	0	0	0	0	0	0	0	0	0	0
ENSG00000128833	10	183.4135	110.9418	104	103477	7.992112	103477	0.656	819	573	573	0	0	0	1	0	0	0	0	1	0	0	0	0	0	0	0	0	0	0	0	0	0	0	0	0	0	0	0	0	0	0	0	0	0	0	0	0	0
ENSG00000128872	6	603.88	759.6384	25	64808	7.284397	64808	0.724	1025	692	692	0	0	0	0	0	0	0	0	0	0	0	0	0	0	0	0	0	0	0	0	0	0	0	0	0	0	0	0	0	0	0	0	0	0	0	0	0	0
ENSG00000128881	7	419.5758	492.6226	33	182076	7.247006	143892	0.664	1185	717	717	0	0	0	0	1	1	0	0	0	0	0	0	0	0	1	0	0	0	0	0	0	0	0	0	0	0	0	0	0	0	0	0	0	0	0	0	0	0
ENSG00000128891	14	426.5882	444.8997	34	36375	6.419386	11954	0.604	0	0	0	0	0	0	0	1	1	0	0	0	0	0	0	0	0	0	0	0	0	0	0	0	0	0	0	0	0	1	0	0	0	0	0	0	0	0	0	0	0
ENSG00000128915	18	428	522.4179	67	59552	7.346789	59548	0.586	490	320	320	0	0	0	1	0	1	0	0	0	0	1	1	0	0	1	0	0	0	0	0	0	0	0	0	0	1	0	0	0	0	0	0	0	0	0	0	0	0
ENSG00000128917	3	336.1667	262.7778	18	9700	7.819522	1551	0.69	5391	3504	3504	1	0	0	0	0	0	0	0	1	0	0	0	0	0	0	0	0	0	0	0	0	0	0	0	0	0	0	0	0	0	0	0	0	0	0	0	0	0
ENSG00000128923	5	839.9565	995.3308	23	90709	7.765824	86361	0.69	799	565	565	0	0	0	1	0	1	0	1	0	0	1	0	0	0	0	0	0	1	0	0	0	0	0	0	0	0	0	0	0	0	0	0	0	0	0	0	0	0
ENSG00000129003	10	212.7265	163.332	117	208085	8.688113	208085	0.664	865	589	589	0	0	0	0	0	1	0	0	0	0	0	0	0	0	0	0	0	0	0	0	0	0	0	0	0	1	0	0	0	0	0	0	0	0	0	0	0	0
ENSG00000129009	4	525.5714	437.102	7	3202	8.081148	3202	0.506	0	0	0	0	0	0	0	0	0	0	0	0	0	0	0	0	0	0	0	0	0	0	0	0	0	0	0	0	0	0	0	0	0	0	0	0	0	0	0	0	0
ENSG00000129048	2	467.6	543.76	5	21731	5.240892	4979	0.364	0	0	0	0	0	0	0	0	0	0	0	0	0	0	0	0	0	0	0	0	0	0	0	0	0	0	0	0	0	0	0	0	0	0	0	0	0	0	0	0	0
ENSG00000129071	10	250.5143	148.6465	35	9092	7.841584	7860	0.638	875	580	580	0	0	0	0	0	0	0	0	0	0	0	0	1	0	2	0	0	1	0	0	0	0	0	0	0	0	0	0	0	0	0	0	0	0	1	0	0	0
ENSG00000129270	8	275.88	170.7968	25	39444	7.496817	39443	0.698	777	565	565	0	0	0	0	0	0	0	0	1	0	0	0	0	0	0	0	0	0	0	0	0	0	0	0	0	0	0	0	0	0	0	0	0	0	0	0	0	0
ENSG00000129292	19	425.6118	455.822	85	73435	7.795203	49962	0.682	450	309	309	0	0	0	1	0	0	0	0	0	0	0	0	0	0	0	0	0	0	0	0	0	0	0	0	0	0	0	0	0	0	0	0	0	0	0	0	0	0
ENSG00000129315	4	605.375	770.7812	16	28435	7.860928	28435	0.596	826	485	485	0	0	0	0	0	0	0	0	0	1	1	0	0	0	0	0	0	0	0	0	0	0	0	0	0	0	0	0	0	0	0	0	0	0	0	0	0	0
ENSG00000129347	14	193.0154	159.5948	65	12953	7.586249	12953	0.712	797	565	565	0	0	0	0	0	0	0	0	0	0	0	0	0	0	0	0	0	0	0	0	0	0	0	0	0	0	0	0	0	0	0	0	0	0	0	0	0	0
ENSG00000129354	10	157.9167	82.75463	36	14645	6.934706	14645	0.59	313	210	210	0	0	0	0	0	1	0	0	1	0	0	0	0	0	1	0	0	0	0	0	0	0	0	0	0	0	0	0	0	0	0	0	0	0	0	0	0	0
ENSG00000129355	2	501.6	307.92	5	2598	7.075852	2459	0.698	902	627	627	0	0	0	0	0	1	0	0	0	0	0	0	0	0	0	0	0	0	0	0	0	0	0	0	0	0	0	0	0	0	0	0	0	0	0	0	0	0
ENSG00000129422	30	375.6786	381.0434	84	157123	8.608611	157123	0.738	1155	863	863	0	0	0	1	0	1	0	0	0	0	0	0	0	0	0	0	0	0	0	0	0	0	0	0	0	0	0	0	0	0	0	0	0	0	0	0	0	0
ENSG00000129467	20	226.3298	149.2922	94	16745	8.437234	2856	0.67	675	477	477	0	0	0	0	0	0	0	0	0	0	0	0	0	0	0	0	0	0	0	0	0	0	0	0	0	0	0	0	0	0	0	0	0	0	0	0	0	0
ENSG00000129484	11	164.6818	107.7355	44	14324	7.049106	14324	0.606	0	0	0	0	0	0	1	0	0	0	1	0	0	1	1	1	0	1	0	0	0	0	0	0	0	0	0	0	0	0	0	0	0	0	0	0	0	0	0	0	0
ENSG00000129493	13	273.7667	203.9878	60	128795	7.548129	128792	0.656	856	586	586	0	0	0	1	0	1	0	0	0	0	0	0	0	0	0	0	0	0	0	0	0	0	1	0	0	0	0	0	0	0	0	0	0	0	0	0	0	0
ENSG00000129515	12	189.7636	166.7405	55	69090	7.777001	67775	0.706	784	494	494	0	0	0	0	1	1	0	0	0	0	0	0	0	0	0	0	0	0	0	0	0	0	0	0	0	0	0	0	0	0	0	0	0	0	0	0	0	0
ENSG00000129518	4	226.6429	136.9184	14	23782	7.14567	23782	0.626	523	347	347	0	0	0	1	0	0	0	0	0	1	0	0	0	0	0	0	0	0	0	1	0	0	0	0	0	0	0	0	0	0	0	0	0	0	0	0	0	0
ENSG00000129559	8	287.6818	223.8678	22	15603	8.273584	15603	0.594	346	203	203	0	0	0	0	1	1	0	0	0	0	0	0	0	0	0	0	0	0	0	0	0	0	0	0	0	0	0	0	0	0	0	0	0	0	0	0	0	0
ENSG00000129562	5	183.0833	53.90278	12	24371	8.446721	24371	0.572	438	253	253	0	0	0	1	0	0	0	0	0	0	0	0	1	0	0	0	0	0	0	0	0	0	0	0	0	0	0	0	0	0	0	0	0	0	0	0	0	0
ENSG00000129566	12	190.646	121.1758	113	47763	8.30334	5488	0.638	201	141	141	0	0	0	0	0	0	0	0	0	0	0	0	0	0	0	0	0	0	0	0	0	0	0	0	0	0	0	0	0	0	0	0	0	0	0	0	0	0
ENSG00000129654	1	880.3333	605.1111	3	4967	5.797904	4967	0.692	1880	1260	1260	0	0	0	0	0	0	0	0	0	0	0	0	0	0	0	0	0	0	0	0	0	0	0	0	0	0	0	0	0	0	0	0	0	0	0	0	0	0
ENSG00000129757	6	508.5	316.25	16	2669	7.522432	2669	0.77	2001	1095	1095	1	0	0	0	0	0	0	0	0	0	0	0	0	0	0	0	0	0	0	0	0	0	0	0	0	0	0	0	0	0	0	0	0	0	0	0	0	0
ENSG00000129911	3	647	489.4286	7	11169	6.769907	11168	0.83	0	0	0	0	0	0	0	0	0	0	0	0	0	0	0	0	0	0	0	0	0	0	0	0	0	0	0	0	0	0	0	0	0	0	0	0	0	0	0	0	0
ENSG00000129933	17	381.3623	428.0374	69	38074	8.393983	37077	0.604	1228	755	755	0	0	0	1	0	0	0	0	0	0	0	0	0	0	0	0	0	0	0	0	0	0	0	0	0	0	0	0	0	0	0	0	0	0	0	0	0	0
ENSG00000130159	14	170.8261	109.8809	46	23259	7.300388	23259	0.602	283	198	198	0	0	0	0	0	0	0	0	0	0	0	0	0	0	0	0	0	0	0	0	0	0	0	0	0	0	0	0	0	0	0	0	0	0	0	0	0	0
ENSG00000130165	9	328.3636	257.1653	22	8090	7.420878	6194	0.612	455	302	302	0	0	0	1	0	0	0	0	0	0	0	0	0	0	0	0	0	0	0	0	0	0	0	0	0	0	0	0	0	0	0	0	0	0	0	0	0	0
ENSG00000130176	11	229.3125	137.9531	32	11607	8.277039	11607	0.584	0	0	0	0	0	0	0	0	0	0	0	0	0	0	0	0	0	0	0	0	0	0	0	0	0	0	0	0	0	0	0	0	0	0	0	0	0	0	0	0	0
ENSG00000130202	6	329.1111	236.7901	18	43054	8.595599	32767	0.7	716	489	489	0	0	0	1	1	1	0	0	0	0	0	0	0	0	0	0	0	0	0	0	0	0	0	0	0	0	0	0	0	0	0	0	0	0	0	0	0	0
ENSG00000130222	3	280.3333	152	9	1543	6.879756	1543	0.584	1640	1115	1115	1	0	0	1	0	0	0	0	0	0	0	0	0	0	0	0	0	0	0	0	0	0	0	0	0	0	0	0	0	0	0	0	0	0	0	0	0	0
ENSG00000130227	10	222.6038	177.0253	53	86917	8.275403	86916	0.728	1100	739	739	0	0	0	0	0	0	0	0	1	0	0	0	0	0	0	0	0	0	0	0	0	0	0	0	0	0	0	0	0	0	0	0	0	0	0	0	0	0
ENSG00000130300	3	258.3333	242.4444	12	25903	7.65363	25903	0.63	230	146	146	0	0	0	0	0	0	0	0	0	0	0	0	0	0	0	0	0	0	0	0	0	0	0	0	0	0	0	0	0	0	0	0	0	0	0	0	0	0
ENSG00000130303	3	159.2727	93.80165	11	2710	8.51879	2710	0.522	0	0	0	0	0	0	0	0	2	0	0	0	0	0	0	0	0	0	0	0	0	0	0	0	0	0	0	0	0	0	0	0	0	0	0	0	1	1	0	0	0
ENSG00000130311	5	381.6667	451.6889	15	13784	7.717805	10975	0.612	0	0	0	0	0	0	0	0	0	0	0	0	0	0	0	0	0	0	0	0	0	0	0	0	0	0	0	0	0	0	0	0	0	0	0	0	0	0	0	0	0
ENSG00000130313	6	259.2222	208.6296	18	9660	7.440903	9660	0.646	999	698	698	0	0	0	0	0	0	0	0	0	0	0	0	0	0	0	0	0	0	0	0	0	0	0	0	0	0	0	0	0	0	0	0	0	0	0	0	0	0
ENSG00000130332	7	167.1765	117.9931	17	7104	6.870095	7104	0.712	725	509	509	0	0	0	0	0	0	0	0	0	0	0	0	0	0	0	0	0	0	0	0	0	0	0	0	0	0	0	0	0	0	0	0	0	0	0	0	0	0
ENSG00000130340	1	233.2222	228.1975	18	121814	8.217626	121814	0.82	1434	919	919	0	0	0	0	0	2	0	0	0	0	0	0	0	0	0	0	0	0	0	0	0	0	0	0	0	1	0	0	0	0	0	0	0	0	0	0	0	0
ENSG00000130348	3	351.0588	387.1626	17	38840	6.605272	38840	0.598	0	0	0	0	0	0	0	0	0	0	0	0	0	0	0	0	0	0	0	0	0	0	0	0	1	0	0	0	0	0	0	0	0	0	0	0	0	0	0	0	0
ENSG00000130382	2	142.6667	73.11111	18	66994	7.553002	66994	0.808	748	426	426	0	0	0	0	0	0	0	0	0	0	0	0	0	0	0	0	0	0	0	0	0	0	0	0	0	0	1	0	0	0	0	0	0	0	0	0	0	0
ENSG00000130414	13	294.7708	299.5859	48	132953	8.2723	68031	0.746	626	453	453	0	0	0	0	0	0	0	0	0	0	0	1	0	0	0	0	0	0	0	0	0	0	0	0	0	0	0	0	0	0	0	0	0	0	0	0	0	0
ENSG00000130449	1	392.9286	372.3061	14	213898	7.877571	213898	0.734	3304	2048	2048	0	0	0	1	0	0	0	0	0	0	0	0	0	0	0	0	0	0	0	0	0	0	0	0	0	0	0	0	0	0	0	0	0	0	0	0	0	0
ENSG00000130517	9	469.963	520.9767	27	29364	7.7602	29364	0.694	499	376	376	0	0	0	2	0	2	0	0	0	0	0	0	0	0	0	0	0	0	0	0	0	0	0	0	0	0	0	0	0	0	0	0	0	0	0	0	0	0
ENSG00000130520	6	291.7778	251.2346	18	17045	7.83884	17045	0.602	536	375	375	0	0	0	1	0	0	0	0	0	0	0	0	0	0	0	0	0	0	0	0	1	0	0	0	0	0	0	0	0	0	0	0	0	0	0	0	0	0
ENSG00000130529	15	198.25	109.7562	80	54096	8.189901	13633	0.678	277	203	203	0	0	0	1	0	1	0	0	0	0	0	0	0	0	0	0	0	0	0	0	0	0	0	0	0	0	0	0	0	0	0	0	0	0	0	0	0	0
ENSG00000130589	6	477.0857	458.0131	35	16154	8.196661	4114	0.762	302	197	197	0	0	0	0	0	0	0	0	0	0	0	0	0	0	0	0	0	0	0	0	0	0	0	0	0	0	0	0	0	0	0	0	0	0	0	0	0	0
ENSG00000130592	16	181	132.0909	44	39298	8.209962	39294	0.58	0	0	0	0	0	0	0	0	0	0	0	0	0	0	0	0	0	0	0	0	0	0	0	0	0	0	0	1	0	0	0	0	0	0	0	0	0	0	0	0	0
ENSG00000130638	11	219.8571	172.9048	42	173510	8.326235	173507	0.71	1039	572	572	0	0	0	0	0	1	0	0	0	0	0	0	0	0	0	0	0	0	0	0	0	0	0	0	0	0	0	0	0	0	0	0	0	0	0	0	0	0
ENSG00000130669	13	350.0263	324.7798	38	57047	8.336047	48034	0.64	542	374	374	0	0	0	1	0	0	0	0	0	0	0	0	0	0	0	0	0	0	0	0	1	0	0	0	0	0	0	0	0	0	0	0	0	0	0	0	0	0
ENSG00000130684	4	514.6923	595.8343	13	22627	5.612647	22627	0.676	1084	743	743	0	0	0	0	0	1	0	0	0	0	1	1	1	0	0	0	0	0	0	0	0	0	0	0	0	0	0	0	0	0	0	0	0	0	0	0	0	0
ENSG00000130703	5	324.76	343.8976	25	57689	8.022836	55678	0.772	876	590	590	0	0	0	1	1	1	0	0	0	0	0	0	0	0	0	0	0	0	0	0	0	0	0	0	0	0	0	0	0	0	0	0	0	0	0	0	0	0
ENSG00000130707	10	115.5581	72.55165	43	56346	8.216143	56346	0.782	946	620	620	0	0	0	0	0	1	0	0	0	0	0	0	0	0	0	0	0	0	0	0	0	0	0	0	0	0	0	0	1	0	0	0	0	0	0	0	0	0
ENSG00000130724	8	218.3684	110.7535	19	3559	8.346756	3559	0.656	511	339	339	0	0	0	0	0	0	0	0	0	0	0	1	1	0	0	0	0	0	0	0	0	0	0	0	0	0	0	0	0	0	0	0	0	0	0	0	0	0
ENSG00000130731	13	194.4595	113.0037	37	1930	7.360776	1410	0.69	4472	3032	3032	0	0	0	0	1	2	0	0	0	0	0	0	0	0	0	0	0	0	0	0	0	0	0	0	0	0	0	0	0	0	0	0	0	0	0	0	0	0
ENSG00000130733	12	152.95	72.19	40	5914	7.540215	5914	0.692	1329	906	906	0	0	0	1	0	1	0	0	0	0	0	0	0	0	0	0	0	0	0	0	0	0	0	0	0	0	0	0	0	0	0	0	0	0	0	0	0	0
ENSG00000130734	13	187.1698	116.5575	53	9524	6.808744	9230	0.756	814	575	575	0	0	0	0	0	1	0	0	1	0	0	0	0	0	0	0	0	0	0	0	0	0	0	0	0	0	0	0	0	0	0	0	0	0	0	0	0	0
ENSG00000130748	1	221	85.33333	3	2724	5.678772	2724	0.64	750	488	488	0	0	0	0	0	1	0	0	0	0	0	0	0	0	0	0	0	0	0	0	0	0	0	0	0	0	0	0	0	0	0	0	0	0	0	0	0	0
ENSG00000130764	3	247.4286	211.3878	14	16285	7.830387	16285	0.648	836	615	615	0	0	0	1	0	0	0	0	1	0	0	0	1	0	0	0	0	0	0	0	0	0	0	0	0	0	1	0	0	0	0	0	0	0	0	0	0	0
ENSG00000130766	1	345.3	299.28	10	22965	7.256759	22965	0.668	1418	942	942	0	0	0	0	0	0	0	0	0	0	0	0	0	1	0	0	0	0	0	0	0	0	0	0	0	0	0	0	0	0	0	0	0	0	0	0	0	0
ENSG00000130770	4	367	304.6667	9	10798	7.848881	1997	0.602	466	255	255	0	0	0	0	0	0	0	0	0	0	0	0	0	0	0	0	0	0	0	0	0	0	0	0	0	0	0	0	0	0	0	0	0	0	1	0	0	0
ENSG00000130775	11	398.2581	302.5578	31	14142	8.652575	14142	0.704	226	164	164	0	0	0	0	0	0	0	0	0	0	0	0	0	0	0	0	0	0	0	0	0	0	0	0	0	0	0	0	0	0	0	0	0	0	0	0	0	0
ENSG00000130779	18	419.4058	417.6723	69	151201	8.736483	150590	0.828	607	455	455	0	0	0	1	0	1	0	0	0	0	0	0	0	0	0	0	0	0	0	0	0	0	0	0	0	0	0	0	0	0	0	0	0	0	0	0	0	0
ENSG00000130803	6	668.9091	786.8595	22	23045	7.488647	23034	0.534	299	182	182	0	0	0	0	0	0	0	0	0	0	0	1	0	0	0	0	0	0	0	0	0	0	0	0	0	0	0	0	0	0	0	0	0	0	0	0	0	0
ENSG00000130810	9	192.7778	117.2222	36	8450	6.998856	5006	0.644	528	370	370	0	0	0	0	0	0	0	1	0	0	0	0	0	0	0	0	0	1	0	0	0	0	0	0	0	1	0	0	0	0	0	0	0	0	0	0	0	0
ENSG00000130811	19	164.127	127.4276	63	4904	8.719625	1823	0.624	520	345	345	0	0	0	0	0	0	0	0	0	0	0	0	0	0	0	0	0	0	0	0	0	0	0	0	0	0	0	0	0	0	0	0	0	0	0	0	0	0
ENSG00000130813	11	286.5952	266.907	42	7131	7.638596	2139	0.692	1161	820	820	0	0	0	0	0	0	0	0	0	0	0	0	0	0	0	0	0	0	0	0	0	0	0	0	0	0	0	0	0	0	0	0	0	0	0	0	0	0
ENSG00000130816	29	155.4726	89.56099	146	97942	8.324834	58197	0.75	1478	1049	1049	0	0	0	0	0	0	0	0	0	0	0	0	0	0	0	0	0	0	1	0	0	0	0	0	0	1	0	0	0	0	0	0	0	0	0	0	0	0
ENSG00000130935	12	184.2241	112.5927	58	26699	7.284273	26699	0.588	500	311	311	0	0	0	1	0	1	0	0	0	0	1	0	0	0	0	0	0	1	0	0	0	0	0	0	0	0	0	0	0	0	0	0	0	0	0	0	0	0
ENSG00000130939	11	237.9077	180.0677	65	148408	7.940762	147536	0.71	872	539	539	0	0	0	1	0	1	0	0	0	0	0	0	0	0	0	0	0	0	0	0	0	0	0	0	0	0	1	0	0	0	0	0	0	0	0	0	0	0
ENSG00000130958	5	176.1154	137.3136	26	63005	7.124956	63004	0.664	325	201	201	0	0	0	1	0	1	0	0	0	0	0	0	0	0	0	0	0	0	0	0	0	0	0	0	0	0	0	0	0	0	0	0	0	0	0	0	0	0
ENSG00000131013	2	207.5625	161.2891	16	41306	7.293293	41306	0.656	543	361	361	0	0	0	1	0	0	0	0	0	0	1	1	0	0	0	0	0	0	0	0	0	0	0	0	0	0	0	0	0	0	0	0	0	0	0	0	0	0
ENSG00000131023	7	624.4231	527.497	26	60104	7.635983	60104	0.596	776	563	563	0	0	0	1	1	1	0	0	0	0	0	0	0	0	1	0	0	1	0	0	0	0	0	0	0	0	0	0	0	0	0	0	0	0	0	0	0	0
ENSG00000131042	8	203.3902	147.53	41	7365	7.854037	6834	0.5	0	0	0	0	0	0	0	0	0	0	0	0	0	0	0	0	0	0	0	0	0	0	0	0	0	0	0	0	0	0	0	0	0	0	0	0	0	0	0	0	0
ENSG00000131055	2	114.5556	53.95062	9	7119	6.949064	7119	0.698	280	186	186	0	0	0	0	0	0	0	0	0	0	0	0	0	0	0	0	0	0	0	0	0	0	0	0	0	0	0	0	0	0	0	0	0	0	0	0	0	0
ENSG00000131097	5	165.3846	77.70414	13	4128	6.40086	4124	0.536	0	0	0	0	0	0	0	0	0	0	0	0	0	0	0	0	0	0	0	0	0	0	0	0	0	0	0	0	0	0	0	0	0	0	0	0	0	0	0	0	0
ENSG00000131100	9	192.0645	138.6077	31	36683	8.771516	36683	0.53	540	334	334	0	0	0	0	0	0	0	0	0	0	0	0	0	0	0	0	0	0	0	0	0	0	0	0	0	0	0	0	0	0	0	0	0	0	0	0	0	0
ENSG00000131127	6	491.2353	461.7716	17	47051	6.456115	35213	0.57	1906	1220	1220	0	0	0	0	1	0	1	0	0	0	0	0	0	0	0	0	0	0	0	0	0	0	0	0	0	0	0	0	0	0	0	0	0	0	0	0	0	0
ENSG00000131148	6	433.7647	386.0484	17	27851	6.801296	20985	0.732	1422	966	966	0	0	0	0	0	0	0	0	0	0	0	1	0	0	0	0	0	0	0	0	0	0	0	0	0	0	0	0	0	0	0	0	0	0	0	0	0	0
ENSG00000131165	11	328.1579	286.2576	38	13415	8.456566	13415	0.736	1444	1006	1006	0	0	0	0	1	1	0	0	0	0	0	0	0	0	0	0	0	0	0	0	0	0	0	0	0	0	0	0	0	0	0	0	0	0	0	0	0	0
ENSG00000131196	18	378.5385	313.5325	52	133470	7.463459	133470	0.82	7467	4092	4092	1	0	0	0	0	0	0	0	0	0	0	0	0	0	0	0	0	0	0	0	0	0	0	0	0	0	0	0	0	0	0	0	0	0	0	0	0	0
ENSG00000131368	7	527.5882	495.2526	17	22876	8.438445	16818	0.578	512	345	345	0	0	0	1	0	0	0	0	0	0	0	0	0	0	0	0	0	0	0	0	0	0	0	0	0	0	0	0	0	0	0	0	0	0	0	0	0	0
ENSG00000131370	10	267.75	184.75	36	86516	7.430442	85719	0.534	0	0	0	1	0	0	0	0	1	0	0	0	0	0	0	0	0	0	0	0	0	0	0	0	0	0	0	0	0	0	0	0	0	0	0	0	0	0	0	0	0
ENSG00000131375	7	215.3636	173.8678	44	46767	7.651362	11378	0.7	874	601	601	0	0	0	0	0	0	0	0	1	0	0	0	0	0	0	0	0	0	0	0	0	0	0	0	0	0	1	0	0	0	0	0	0	0	0	0	0	0
ENSG00000131381	10	296.7949	305.1295	39	29091	7.693803	25559	0.642	855	513	513	0	0	0	0	0	0	0	1	0	1	0	1	0	0	0	0	0	1	0	0	0	0	0	0	0	0	0	0	0	0	0	0	0	0	0	0	0	0
ENSG00000131386	5	370.2857	331.1293	21	57344	6.848219	55098	0.52	0	0	0	0	0	0	0	0	0	0	0	0	0	0	0	0	0	0	0	0	0	0	0	0	0	0	0	0	0	0	0	0	0	0	0	0	0	0	0	0	0
ENSG00000131401	6	196.8333	94.14815	18	10972	6.032302	7760	0.548	0	0	0	0	0	0	0	0	0	0	0	0	0	0	0	0	0	0	0	0	0	0	0	0	0	0	0	1	1	0	0	0	0	0	0	0	0	0	0	0	0
ENSG00000131437	7	278.4412	269.5692	34	45011	6.617534	45011	0.592	734	487	487	0	0	0	1	0	1	0	1	0	0	0	0	0	0	0	0	0	0	0	0	0	0	0	0	0	0	0	0	0	0	0	0	0	0	0	0	0	0
ENSG00000131459	8	176.05	98.73	40	52698	7.815837	52698	0.742	2165	1375	1375	0	0	0	0	0	0	0	0	0	0	0	0	0	0	0	0	0	0	0	0	0	0	0	0	0	0	0	0	0	0	0	0	0	0	0	0	0	0
ENSG00000131462	5	171.3704	85.6406	27	5559	7.093455	5559	0.658	702	480	480	0	0	0	0	1	2	0	0	0	0	0	0	0	0	0	0	0	0	0	0	0	0	0	0	0	0	0	0	0	0	0	0	0	0	0	0	0	0
ENSG00000131475	6	198.7143	172.449	21	6164	7.312169	6164	0.556	0	0	0	0	0	0	0	0	0	0	0	0	0	0	0	0	0	0	0	0	0	0	0	0	0	0	0	0	1	0	0	0	0	0	0	0	0	0	0	0	0
ENSG00000131495	4	291.2222	140.1975	9	9046	7.00276	2501	0.526	678	410	410	0	0	0	0	0	0	0	0	0	0	0	0	0	0	0	0	0	0	0	0	0	0	0	0	0	1	0	0	0	0	0	0	0	0	0	0	0	0
ENSG00000131558	27	219.8571	115.7449	84	813514	7.911587	231123	0.546	0	0	0	0	0	0	1	0	0	0	0	1	0	0	0	0	0	0	0	0	0	0	0	0	0	1	0	0	0	0	0	0	0	0	0	0	0	0	0	0	0
ENSG00000131626	24	216.1905	167.7868	105	113704	8.204842	113701	0.79	1260	853	853	0	0	0	0	0	1	0	0	0	0	0	0	0	0	0	0	0	0	0	0	0	0	0	0	0	0	0	0	0	0	0	0	0	0	0	0	0	0
ENSG00000131653	7	149.0217	98.0794	46	22432	8.285281	12818	0.68	695	427	427	0	0	0	0	0	0	0	0	0	0	0	0	0	0	0	0	0	0	0	0	0	0	0	0	0	0	0	0	0	0	0	0	0	0	0	0	0	0
ENSG00000131669	5	349.9333	243.6444	15	12800	8.06193	12800	0.72	1009	694	694	0	0	0	0	1	2	0	0	0	0	0	1	1	0	0	0	0	0	0	0	0	0	0	0	0	0	0	0	0	0	0	0	0	0	0	0	0	0
ENSG00000131711	6	820.087	997.1796	23	102335	8.218999	76590	0.678	1991	1294	1294	1	0	0	0	0	0	0	0	0	0	0	0	0	0	0	0	0	0	0	0	0	0	0	0	0	0	0	0	0	0	0	0	0	0	0	0	0	0
ENSG00000131732	9	374.4167	329.8403	24	11708	6.671711	11328	0.586	414	274	274	0	0	0	0	0	0	0	1	0	0	1	0	0	0	0	0	0	0	0	0	0	0	0	0	0	0	0	0	0	0	0	0	0	0	0	0	0	0
ENSG00000131747	5	171.0213	78.24355	47	29435	5.696193	29435	0.558	527	334	334	1	0	0	0	1	1	0	0	0	0	0	0	0	0	0	0	0	0	0	0	0	0	0	0	0	0	0	0	0	0	0	0	0	0	0	0	0	0
ENSG00000131748	29	188.9899	153.8233	99	26420	8.478455	26420	0.65	457	333	333	0	0	0	0	0	0	0	0	0	0	0	0	0	0	0	0	0	0	0	0	0	0	0	0	0	1	0	0	0	0	0	0	0	0	0	0	0	0
ENSG00000131773	12	320.2778	316.3765	36	199266	6.56269	190154	0.808	1403	787	787	0	0	0	0	0	0	0	0	1	0	0	0	0	0	0	0	0	0	0	0	0	0	0	0	0	0	0	0	0	0	0	0	0	0	0	0	0	0
ENSG00000131778	9	132.931	45.43639	58	53153	7.888204	53151	0.652	1189	735	735	0	0	0	1	0	1	0	0	0	0	0	0	0	0	0	0	0	0	0	0	0	0	0	0	0	0	0	0	0	0	0	0	0	0	0	0	0	0
ENSG00000131779	3	465.125	375.6875	8	7479	7.290684	7479	0.616	599	372	372	0	0	0	1	0	0	0	0	0	0	1	0	0	0	0	0	0	0	0	0	0	0	0	0	0	0	0	0	0	0	0	0	0	0	0	0	0	0
ENSG00000131788	9	277.7561	239.5336	41	11314	7.913694	5090	0.636	1089	693	693	0	0	0	1	0	0	0	0	0	0	0	0	0	0	0	0	0	0	0	0	0	0	0	0	0	0	0	0	0	0	0	0	0	0	0	0	0	0
ENSG00000131797	7	232.7667	174.3089	30	9187	6.376532	6848	0.558	504	348	348	0	0	0	0	0	0	0	0	0	0	0	0	0	0	0	0	0	0	0	0	0	0	0	0	0	1	0	0	0	0	0	0	0	0	0	0	0	0
ENSG00000131844	9	211.1042	176.7526	48	71417	7.693127	69928	0.648	477	339	339	0	0	0	0	0	0	0	0	0	0	0	0	0	0	0	0	0	0	0	0	0	0	0	0	0	0	0	0	1	0	0	0	0	0	0	0	0	0
ENSG00000131871	9	281.3333	226.1975	27	6684	8.015287	2401	0.68	669	445	445	0	0	0	1	1	1	0	0	0	0	0	0	0	0	0	0	0	0	0	0	0	0	0	0	0	0	0	0	0	0	0	0	0	0	0	0	0	0
ENSG00000131873	6	612.4286	594.7551	14	76210	8.31352	76210	0.75	1563	878	878	0	0	0	0	0	1	0	0	0	0	0	0	0	0	0	0	0	0	0	0	0	0	0	0	0	0	0	0	0	0	0	0	0	0	0	0	0	0
ENSG00000131876	15	175.0217	117.5992	46	13773	7.282724	13769	0.666	1003	672	672	0	0	0	1	0	1	0	0	0	0	0	0	0	0	0	0	0	0	0	0	0	0	0	0	0	0	0	0	0	0	0	0	0	0	0	0	0	0
ENSG00000131966	16	162.2542	107.006	59	34953	7.745216	34681	0.724	631	368	368	0	0	0	1	1	1	0	0	0	0	0	0	0	0	0	0	0	0	0	0	0	0	0	0	0	0	0	0	0	0	0	0	0	0	0	0	0	0
ENSG00000131979	6	493.5909	450.0248	22	60845	7.236794	60837	0.708	1366	959	959	1	0	0	0	0	1	0	0	1	0	0	0	0	0	0	0	0	0	0	0	0	0	0	0	0	0	0	0	0	0	0	0	0	0	0	0	0	0
ENSG00000132017	6	179.7037	97.41289	27	8951	7.597622	8951	0.67	645	396	396	0	0	0	0	0	1	0	1	0	0	0	0	0	0	0	0	0	0	0	0	0	0	0	0	0	0	0	0	0	0	0	0	0	0	0	0	0	0
ENSG00000132024	9	150.88	95.6512	75	24679	7.880179	24679	0.724	770	556	556	0	0	0	0	0	1	0	0	0	0	0	0	0	0	0	0	0	0	0	0	0	0	0	0	0	0	0	0	0	0	0	0	0	0	0	0	0	0
ENSG00000132122	11	217.2041	197.6885	49	176802	6.824571	176802	0.72	379	235	235	0	0	0	1	0	0	0	0	0	0	0	0	0	0	0	0	0	0	0	0	0	0	0	0	0	0	0	0	0	0	0	0	0	0	0	0	0	0
ENSG00000132205	3	537.8	561.9467	15	68964	7.869568	68964	0.696	1610	1051	1051	0	0	0	0	0	0	0	0	0	0	0	0	0	0	0	0	0	0	0	0	0	0	0	0	0	0	0	0	0	0	0	0	0	0	0	0	0	0
ENSG00000132254	9	290.2581	246.1894	31	5757	7.85253	4918	0.64	504	310	310	0	0	0	0	0	1	0	0	0	0	1	1	0	0	1	0	0	0	0	0	0	0	0	0	0	0	0	0	0	0	0	0	0	0	0	0	0	0
ENSG00000132275	5	590.7059	557.1626	17	8546	7.077974	8546	0.714	521	324	324	0	0	0	0	0	1	0	0	0	0	0	0	0	0	0	0	0	0	0	0	0	0	0	0	0	0	0	0	0	0	0	0	0	0	0	0	0	0
ENSG00000132286	5	418.75	425.25	12	3233	7.624161	3233	0.642	504	310	310	0	0	0	0	0	1	0	0	0	0	1	1	0	0	1	0	0	0	0	0	0	0	0	0	0	0	0	0	0	0	0	0	0	0	0	0	0	0
ENSG00000132294	8	236.0426	216.287	47	109555	8.263185	109555	0.652	738	423	423	0	0	0	1	0	0	0	0	0	0	0	0	0	0	0	0	0	0	0	0	0	0	0	0	0	1	0	0	0	0	0	0	0	0	1	0	0	0
ENSG00000132300	20	185.046	155.1106	87	35976	8.157399	35976	0.522	991	538	538	0	0	0	1	0	0	0	0	0	0	0	0	0	0	0	0	0	0	0	0	0	0	0	0	0	1	0	0	1	0	0	0	0	0	0	0	0	0
ENSG00000132313	4	520.1	568.16	10	14440	6.991614	13484	0.52	0	0	0	0	0	0	1	0	0	0	0	0	0	0	0	0	0	0	0	0	0	0	0	0	0	0	0	1	1	0	0	0	0	0	0	0	0	0	0	0	0
ENSG00000132323	10	216	158.8293	41	33329	7.40595	33329	0.732	838	476	476	0	0	0	0	0	0	0	0	0	0	0	0	0	0	0	0	0	0	0	0	0	0	0	0	0	1	0	0	0	0	0	0	0	0	0	0	0	0
ENSG00000132334	13	300.8095	347.8458	63	178795	8.550037	178795	0.75	1020	686	686	0	0	0	0	0	1	0	0	0	0	0	0	0	0	0	0	0	0	0	0	0	0	0	0	0	0	0	0	0	0	0	0	0	0	0	0	0	0
ENSG00000132356	9	314.4839	273.2966	31	38996	8.492829	35605	0.704	1291	797	797	0	0	0	0	0	0	0	0	0	0	0	0	0	0	0	0	0	0	0	0	0	0	0	0	0	1	0	0	0	0	0	0	0	0	0	0	0	0
ENSG00000132357	2	951	892	5	18990	7.280173	14171	0.376	0	0	0	0	0	0	0	0	0	0	0	0	0	0	0	0	0	0	0	0	0	0	0	0	0	0	0	0	0	0	0	0	0	0	0	0	0	0	0	0	0
ENSG00000132388	6	319.5652	284.189	23	97370	7.767253	94649	0.714	1530	1105	1105	0	0	0	0	0	0	0	0	0	0	0	0	0	0	0	0	0	0	0	0	0	0	0	0	0	1	0	0	0	0	0	0	0	0	0	0	0	0
ENSG00000132406	4	351.2727	247.3884	11	12682	7.042766	11806	0.644	504	324	324	0	0	0	1	0	0	0	0	0	0	1	1	1	0	0	0	0	0	0	0	0	0	0	0	0	1	0	0	0	0	0	0	0	0	0	0	0	0
ENSG00000132463	9	543.3333	601.6667	36	24164	8.192209	24164	0.722	1072	714	714	0	0	0	0	0	2	0	0	0	0	0	0	0	0	0	0	0	0	0	0	0	0	1	0	0	0	1	0	0	0	0	0	0	0	0	0	0	0
ENSG00000132466	11	263.141	200.0263	78	185423	8.64601	183113	0.692	725	418	418	0	0	0	1	0	1	0	0	0	0	1	1	1	0	0	0	0	0	0	0	0	0	0	0	0	0	0	0	0	0	0	0	0	0	0	0	0	0
ENSG00000132467	1	2072	0	1	2072	7.153814	2072	0.57	619	367	367	0	0	0	0	1	1	0	0	0	0	0	1	0	0	1	0	0	0	0	0	0	0	0	0	0	1	0	0	0	0	0	0	0	0	0	0	0	0
ENSG00000132470	14	148.4301	63.74055	93	36492	7.787244	36278	0.778	824	635	635	0	0	0	0	1	2	0	0	0	0	0	0	0	0	0	0	0	0	0	0	0	0	0	0	0	0	0	0	0	0	0	0	0	0	0	0	0	0
ENSG00000132481	7	356.4737	217.9668	19	4415	7.376131	4415	0.742	1395	935	935	0	0	0	1	0	1	0	0	0	0	0	0	0	0	0	0	0	0	0	0	0	0	0	0	0	0	0	0	0	0	0	0	0	0	0	0	0	0
ENSG00000132522	17	194.74	128.316	50	4241	7.983432	2903	0.626	785	501	501	0	0	0	0	0	0	0	0	0	0	0	0	0	0	0	0	0	1	0	0	0	0	0	0	0	0	0	0	0	0	0	0	0	0	0	0	0	0
ENSG00000132541	6	195.5714	139.3333	21	14898	6.050525	14898	0.65	421	282	282	0	0	0	1	1	0	0	0	0	0	0	0	0	0	0	0	0	0	1	0	0	0	0	0	0	1	0	0	0	0	0	0	0	0	0	0	0	0
ENSG00000132549	13	255.9098	166.1666	122	864315	7.953888	196522	0.656	853	529	529	0	0	0	1	0	0	0	1	0	0	0	0	0	0	0	0	0	0	0	0	0	0	0	0	0	0	0	0	0	0	0	0	0	0	0	0	0	0
ENSG00000132591	8	211.8235	133.301	34	6130	7.344664	6130	0.548	340	216	216	0	0	0	0	0	1	0	0	0	0	0	0	0	0	0	0	0	0	0	0	0	0	0	0	0	0	0	0	0	0	0	0	0	0	0	0	0	0
ENSG00000132613	3	277.7895	319.4127	19	24863	7.499846	24863	0.824	1327	738	738	0	0	0	0	0	0	0	0	0	0	0	0	0	0	0	0	0	0	0	0	0	0	0	0	0	0	0	0	0	0	0	0	0	0	0	0	0	0
ENSG00000132622	3	231.95	195.015	20	20445	7.941167	20445	0.794	356	212	212	0	0	0	0	0	0	0	0	0	0	0	0	0	0	0	0	0	0	0	0	0	0	0	0	0	0	0	0	0	0	0	0	0	0	0	0	0	0
ENSG00000132640	13	465.2812	476.0996	32	35887	7.670037	35887	0.64	833	574	574	0	0	0	0	0	1	0	0	0	0	0	0	0	0	0	0	0	0	0	0	0	0	0	0	0	0	0	0	0	0	0	0	0	0	0	0	0	0
ENSG00000132661	1	561.5	235.5	2	4042	6.635301	4042	0.652	1410	916	916	0	0	0	1	0	1	0	0	1	0	1	0	0	0	0	0	0	0	0	0	0	0	0	0	0	0	0	0	0	0	0	0	0	0	0	0	0	0
ENSG00000132669	7	326.875	316.2266	32	115937	8.463355	115937	0.498	0	0	0	0	0	0	1	0	0	0	0	0	0	0	0	0	0	0	0	0	0	0	0	0	0	0	0	0	0	0	0	0	0	0	0	0	0	0	0	0	0
ENSG00000132680	10	242.7556	195.9417	45	21358	8.614786	2128	0.562	235	152	152	0	0	0	1	1	1	0	1	0	0	1	0	1	0	0	0	0	0	1	0	0	0	0	0	0	0	0	0	0	0	0	0	0	0	0	0	0	0
ENSG00000132698	5	236	85.2	15	9345	7.437017	9345	0.6	0	0	0	0	0	0	0	0	1	0	0	0	1	1	0	0	0	0	0	0	0	0	0	0	0	0	0	0	0	0	0	0	0	0	0	0	0	0	0	0	0
ENSG00000132718	2	937.4286	881.4694	7	25691	7.480005	25691	0.562	322	198	198	0	0	0	0	0	0	0	0	1	0	0	0	0	0	0	0	0	0	0	0	0	0	0	0	0	0	0	0	0	0	0	0	0	1	1	0	0	0
ENSG00000132780	25	222.8831	184.5788	77	35049	8.626596	31286	0.582	992	651	651	1	0	0	1	0	0	0	1	0	0	1	0	0	0	0	0	0	1	0	0	0	0	0	0	0	0	0	0	0	0	0	0	0	0	0	0	0	0
ENSG00000132792	8	143.7955	72.04855	44	178124	7.604249	178124	0.632	418	275	275	0	0	0	0	0	0	0	0	0	0	0	0	0	0	0	0	0	0	0	0	0	0	0	0	0	0	0	0	0	0	0	0	0	0	0	0	0	0
ENSG00000132819	5	383.2353	335.5363	17	17927	7.533066	17927	0.814	752	384	384	0	0	0	0	0	1	0	0	0	0	0	0	0	0	0	0	0	0	0	0	0	0	0	0	0	0	0	0	0	0	0	0	0	0	0	0	0	0
ENSG00000132821	4	501.4	346.04	10	42254	6.617341	42247	0.724	990	669	669	0	0	0	0	0	0	0	0	0	0	0	0	0	0	0	0	0	0	0	0	0	0	0	0	0	0	0	0	0	0	0	0	0	0	0	0	0	0
ENSG00000132823	2	244.5714	285.551	7	14296	7.747781	14296	0.682	749	510	510	0	0	0	0	0	0	0	0	0	0	0	1	1	0	0	0	0	0	1	0	0	0	0	0	0	1	1	0	1	0	0	0	0	0	0	0	0	0
ENSG00000132842	8	216.32	168.752	50	294231	7.767615	294231	0.59	584	385	385	0	0	0	1	0	0	1	0	0	0	0	0	0	0	0	0	0	0	0	0	0	0	0	0	0	0	0	0	0	0	0	0	0	0	0	0	0	0
ENSG00000132849	14	193.6147	122.946	109	421444	7.615537	371774	0.756	991	632	632	0	0	0	0	0	1	0	0	1	1	0	0	0	0	0	0	0	0	0	0	0	0	0	0	0	0	0	0	0	0	0	0	0	0	1	0	0	0
ENSG00000132912	14	232.9636	225.4327	55	50670	8.094204	50670	0.582	343	212	212	0	0	0	1	0	0	0	0	0	0	0	0	1	0	0	0	0	0	0	0	0	0	0	0	0	1	0	0	0	0	0	0	0	0	0	0	0	0
ENSG00000132963	2	212.1538	208.8757	13	19822	8.155564	19822	0.646	365	263	263	0	0	0	1	0	1	0	0	0	0	0	0	0	0	0	0	0	0	0	0	0	0	0	0	0	0	0	0	0	0	0	0	0	0	0	0	0	0
ENSG00000132964	6	242.3939	223.3958	33	151100	6.713408	151100	0.696	1167	791	791	0	0	0	0	0	1	0	0	0	0	0	0	0	0	0	0	0	0	0	0	0	0	0	0	0	0	0	0	0	0	0	0	0	0	0	0	0	0
ENSG00000132965	2	206.2857	115.4694	7	28912	8.341694	28912	0.498	0	0	0	0	0	0	0	0	0	0	0	0	0	0	0	0	0	0	0	0	0	0	0	0	0	0	0	1	1	0	0	0	0	0	0	0	0	0	0	0	0
ENSG00000132970	3	478.7368	583.3186	19	131246	7.325917	131223	0.764	1109	763	763	0	0	0	0	0	0	0	0	0	0	0	0	0	0	0	0	0	0	0	0	0	0	0	0	0	0	0	0	0	0	0	0	0	0	0	0	0	0
ENSG00000133027	13	134.2432	58.84295	37	86146	6.854755	86144	0.658	907	616	616	0	0	0	1	0	0	0	0	0	0	0	0	0	0	0	0	0	0	0	0	0	0	0	0	0	0	0	0	0	0	0	0	0	0	0	0	0	0
ENSG00000133048	5	321.4211	253.6898	19	7819	7.674988	7819	0.562	0	0	0	2	0	0	0	0	0	0	0	0	0	0	0	0	0	0	0	0	0	0	0	0	0	0	0	0	0	0	0	0	0	0	0	0	1	0	0	0	0
ENSG00000133056	8	280.84	234.8704	50	72097	8.06685	25315	0.696	793	531	531	0	0	0	0	1	1	0	0	0	0	0	0	0	0	0	0	0	0	0	0	0	0	0	0	0	1	0	0	0	0	0	0	0	0	0	0	0	0
ENSG00000133103	11	227.6441	213.2272	59	136039	6.765459	136039	0.528	438	313	313	0	0	0	0	0	0	0	0	0	0	0	0	0	0	0	0	0	0	0	0	0	0	0	0	0	0	0	0	0	0	0	0	0	0	0	0	0	0
ENSG00000133106	10	276.3556	303.7719	45	105884	6.880951	105884	0.574	434	283	283	0	0	0	0	0	0	0	0	0	0	0	0	0	0	0	0	0	0	0	0	0	0	0	0	0	0	0	0	0	0	0	0	0	0	0	0	0	0
ENSG00000133110	10	250.3953	206.2996	43	36262	8.037259	36262	0.364	0	0	0	0	0	0	0	0	0	0	0	0	0	0	0	0	0	0	0	0	0	0	0	0	0	0	0	0	0	0	0	0	0	0	0	0	0	0	0	0	0
ENSG00000133114	6	422.2917	376.7951	24	44060	6.859577	38719	0.618	714	464	464	0	0	0	0	0	0	0	0	0	0	1	1	1	0	0	0	0	0	0	0	0	0	1	0	0	0	1	0	0	0	0	0	0	0	0	0	0	0
ENSG00000133195	17	208.2545	157.3706	55	446764	6.692596	7878	0.616	0	0	0	0	0	0	2	1	1	0	0	0	0	0	0	0	0	0	0	0	0	0	0	0	0	0	0	0	1	0	0	0	0	0	0	0	0	0	0	0	0
ENSG00000133250	9	148.7857	98.85204	28	3587	6.441316	1169	0.63	558	393	393	0	0	0	0	1	1	0	0	0	0	0	0	1	0	0	0	0	0	0	0	0	0	0	0	0	0	0	0	0	0	0	0	0	0	1	1	0	0
ENSG00000133275	10	176.8684	115.0235	38	40150	8.59988	40150	0.806	1637	1002	1002	0	0	0	0	0	0	0	0	0	0	0	0	0	0	0	0	0	0	0	0	0	0	0	0	0	0	0	0	0	0	0	0	0	0	0	0	0	0
ENSG00000133321	5	210.4667	141.1644	15	9654	8.001699	9654	0.438	0	0	0	0	0	0	1	0	0	0	0	0	0	0	0	0	0	0	0	0	0	0	0	0	0	1	0	0	0	0	0	0	0	0	0	0	0	0	0	0	0
ENSG00000133393	9	261.1923	259.2337	26	22906	7.173954	21557	0.61	427	275	275	0	0	0	0	0	0	0	0	0	0	0	0	0	0	0	0	0	0	0	0	0	0	0	0	0	0	0	0	0	0	0	0	0	0	1	0	0	0
ENSG00000133398	3	339.25	181.75	8	6714	6.911543	6714	0.6	555	386	386	0	0	0	0	0	1	0	0	1	0	0	0	0	0	0	0	0	0	0	0	0	0	0	0	0	0	0	0	0	0	0	0	0	0	0	0	0	0
ENSG00000133561	2	846.2	916.72	5	7011	8.107003	7011	0.494	0	0	0	0	0	0	1	0	0	0	0	0	0	0	0	0	0	0	0	0	0	0	0	0	0	0	0	0	0	0	0	0	0	0	0	0	0	0	0	0	0
ENSG00000133574	5	422.4615	423.6331	13	6677	8.18318	6677	0.454	0	0	0	0	0	0	0	0	0	0	0	0	0	0	0	0	0	0	0	0	0	0	0	0	0	0	0	0	0	0	0	0	0	0	0	0	0	0	0	0	0
ENSG00000133597	5	269.5625	170.0234	16	23109	6.844083	21969	0.806	700	508	508	0	0	0	0	0	0	0	0	0	0	0	0	0	0	0	0	0	0	0	0	0	0	0	0	0	0	0	0	0	0	0	0	0	0	0	0	0	0
ENSG00000133606	17	288.322	204.0057	59	26530	8.574682	26530	0.602	1178	671	671	0	0	0	1	0	0	0	0	0	0	0	0	0	0	0	0	0	0	0	0	0	0	0	0	0	0	0	0	0	0	0	0	0	0	0	0	0	0
ENSG00000133678	12	270.0312	276.0469	32	13912	6.694724	12657	0.624	719	477	477	0	0	0	1	0	1	0	0	0	0	0	0	0	0	0	0	0	0	0	0	0	0	0	0	0	0	0	0	0	0	0	0	0	0	0	0	0	0
ENSG00000133703	4	743.9167	840.5417	12	46148	7.858847	41769	0.758	0	0	0	0	0	0	1	0	1	0	0	0	0	0	0	0	0	0	0	0	0	0	0	0	0	0	0	0	0	0	0	0	0	0	0	0	0	0	0	0	0
ENSG00000133704	10	203.6875	134.6979	48	66999	7.96017	66999	0.584	752	501	501	0	0	0	1	0	0	0	0	0	0	0	0	0	0	0	0	0	0	0	0	0	0	0	0	0	1	0	0	0	1	0	0	0	0	0	0	0	0
ENSG00000133706	16	173.4545	122.5971	88	69623	8.329245	69623	0.566	0	0	0	0	0	0	1	0	1	0	0	1	1	1	1	1	1	0	0	0	1	0	0	0	0	0	0	0	0	0	0	0	0	0	0	0	0	0	0	0	0
ENSG00000133739	6	207.7073	84.68531	41	38930	6.433257	38930	0.57	559	310	310	0	0	0	0	0	0	0	0	0	0	0	0	1	0	0	0	0	0	0	0	0	0	1	0	0	1	0	0	0	0	0	0	0	0	0	0	0	0
ENSG00000133773	7	355.8421	261.9058	19	135125	6.76062	1962	0.598	742	474	474	0	0	0	0	0	0	0	1	1	0	1	1	1	0	0	0	0	0	0	0	0	0	1	0	0	0	0	0	0	0	0	0	0	0	0	0	0	0
ENSG00000133789	7	346.7429	339.502	35	88915	8.578353	87745	0.66	530	382	382	0	0	0	1	0	1	0	0	0	0	0	0	0	0	0	0	0	0	0	0	0	0	0	0	0	0	0	0	0	0	0	0	0	0	0	0	0	0
ENSG00000133812	14	254.5938	216.8307	96	515541	7.777913	515541	0.706	654	407	407	0	0	0	1	0	1	0	0	0	0	0	0	1	0	0	0	0	0	0	0	0	0	0	0	0	1	0	0	0	0	0	0	0	0	1	0	0	0
ENSG00000133874	1	311.3333	305.7778	6	19371	7.326428	19371	0.664	956	623	623	0	0	0	1	0	1	0	0	0	0	0	0	0	0	0	0	0	0	0	0	0	0	0	0	0	0	0	0	0	0	0	0	0	0	0	0	0	0
ENSG00000133884	12	369.4167	424.1181	48	19496	7.788966	19496	0.634	734	504	504	0	0	0	0	0	1	0	0	0	0	0	0	0	0	0	0	0	0	0	0	0	0	0	0	0	0	0	0	0	0	0	0	0	0	0	0	0	0
ENSG00000133983	4	248.1818	228.1157	11	34651	7.182458	34651	0.51	325	166	166	0	0	0	1	0	0	0	0	0	0	0	0	0	0	0	0	0	0	0	0	0	0	0	0	1	1	0	0	0	0	0	0	0	0	0	0	0	0
ENSG00000133997	11	221.3714	198.2661	35	19411	6.669863	17079	0.58	0	0	0	0	0	0	0	0	0	0	0	0	0	0	0	0	0	0	0	0	0	0	0	0	0	0	0	0	0	0	0	0	0	0	0	0	0	0	0	0	0
ENSG00000134030	11	361.4651	382.3386	43	324172	8.250545	324172	0.652	2293	1527	1527	0	0	0	0	0	1	0	0	0	0	0	0	0	0	0	0	0	0	0	0	0	0	0	0	0	0	1	0	0	0	0	0	0	0	0	0	0	0
ENSG00000134046	5	367.5263	343.9834	19	72080	8.388289	72080	0.592	479	340	340	0	0	0	0	0	1	0	0	0	0	0	0	0	0	0	0	0	0	0	0	0	0	0	0	0	0	0	0	0	0	0	0	0	0	0	0	0	0
ENSG00000134049	1	493.6667	464.8889	3	21333	7.533237	21333	0.586	269	178	178	0	0	0	0	0	1	0	0	1	0	0	0	0	0	0	0	0	0	0	0	0	0	0	0	0	0	0	0	0	0	0	0	0	0	0	0	0	0
ENSG00000134058	13	121.6471	62.31373	51	42583	6.655207	38064	0.564	404	257	257	0	0	0	0	0	0	0	1	0	0	1	0	0	0	0	0	0	0	1	0	0	0	0	0	0	0	0	0	0	0	0	0	0	0	0	0	0	0
ENSG00000134070	1	267.9231	212.9467	13	78879	6.916063	78879	0.662	575	422	422	0	0	0	0	0	0	0	0	0	0	0	0	0	0	0	0	0	0	0	0	0	0	0	0	0	0	0	0	0	0	0	0	0	0	0	0	0	0
ENSG00000134072	6	177.9688	109.3262	32	12651	7.204558	8305	0.682	270	210	210	0	0	0	0	1	2	0	0	0	0	0	0	0	0	0	0	0	0	0	0	0	0	0	0	0	0	0	0	0	0	0	0	0	0	0	0	0	0
ENSG00000134108	7	297.6296	277.0069	27	58692	8.586276	58692	0.56	702	491	491	0	0	0	0	1	1	0	0	0	0	0	0	0	0	0	0	0	0	0	0	0	0	0	0	0	0	0	0	0	0	0	0	0	0	0	0	0	0
ENSG00000134109	7	298.2286	281.9918	35	32312	8.767178	20527	0.762	1232	838	838	0	0	0	0	0	0	0	0	0	0	0	0	0	0	0	0	0	0	0	0	0	0	0	0	0	1	0	0	0	0	0	0	0	0	0	0	0	0
ENSG00000134153	4	208.0909	107.2066	11	17932	7.752925	17932	0.598	450	287	287	0	0	0	0	0	0	0	0	0	0	1	0	0	0	0	0	0	0	0	0	0	0	0	0	0	0	0	0	0	0	0	0	0	0	0	0	0	0
ENSG00000134186	5	529	434.1176	17	9481	8.62832	9481	0.62	373	244	244	0	0	0	0	1	1	0	0	0	0	0	1	0	0	0	0	0	0	0	0	0	0	0	0	0	0	0	0	0	0	0	0	0	0	0	0	0	0
ENSG00000134201	6	572.7	635.45	20	63187	6.993123	6025	0.662	0	0	0	0	0	0	0	0	0	0	0	0	0	0	0	0	0	0	0	0	0	0	0	0	0	0	0	0	0	0	0	0	0	0	0	0	0	0	0	0	0
ENSG00000134242	11	188.0476	152.6455	63	57949	6.586612	57949	0.456	0	0	0	0	0	0	0	0	0	0	0	0	0	0	0	0	0	0	0	0	0	0	0	0	0	0	0	0	1	0	0	0	0	0	0	0	0	0	0	0	0
ENSG00000134265	8	300.5128	330.8402	39	26857	7.502044	24897	0.536	592	417	417	0	0	0	0	0	1	0	0	0	0	0	0	0	0	0	0	0	0	0	0	0	0	0	0	0	0	0	0	0	0	0	0	0	0	0	0	0	0
ENSG00000134278	14	253.5082	245.5222	61	211623	7.233987	211623	0.79	1683	1050	1050	0	0	0	0	0	1	0	0	0	0	0	0	0	0	0	0	0	0	0	0	0	0	0	0	0	0	0	0	0	0	0	0	0	0	0	0	0	0
ENSG00000134291	21	180.8966	129.692	58	5310	7.615941	4695	0.64	312	222	222	0	0	0	0	0	0	0	1	1	1	0	0	0	0	0	0	0	0	0	0	0	0	0	0	0	0	0	0	0	0	0	0	0	0	0	0	0	0
ENSG00000134313	14	260.2738	226.8503	84	112353	8.653945	108702	0.596	416	301	301	0	0	0	0	1	1	0	0	0	0	0	0	0	0	0	0	0	0	0	0	0	0	0	0	0	0	1	0	0	0	0	0	0	0	0	0	0	0
ENSG00000134371	3	240.6296	249.0727	27	131885	7.545279	131885	0.722	496	342	342	0	0	0	0	1	1	0	1	0	0	0	0	0	0	0	0	0	0	0	0	0	0	0	0	0	0	0	0	0	0	0	0	0	0	0	0	0	0
ENSG00000134375	4	320.7647	334.1107	17	15171	7.592619	15171	0.618	717	441	441	0	0	0	0	0	0	0	0	0	0	0	0	0	0	1	0	0	0	0	0	0	0	0	0	0	0	0	0	0	0	0	0	0	0	0	0	0	0
ENSG00000134444	12	202.6765	167.5554	68	119865	7.823164	119855	0.636	1275	761	761	0	0	0	1	0	0	0	1	1	0	0	0	0	0	0	0	0	0	0	0	0	0	0	0	0	0	0	0	0	0	0	0	0	0	0	0	0	0
ENSG00000134463	5	281.2353	189.9516	17	21705	7.101136	21705	0.708	530	363	363	0	0	0	0	0	1	0	0	0	0	0	0	0	0	0	0	0	0	0	0	0	0	0	0	0	0	0	0	0	0	0	0	0	0	0	0	0	0
ENSG00000134480	10	228.4595	165.3893	37	21526	7.356135	18755	0.548	582	348	348	0	0	0	1	0	0	0	0	0	1	1	1	0	0	0	0	0	0	0	0	0	0	0	0	0	0	0	0	0	0	0	0	0	0	0	0	0	0
ENSG00000134516	17	167.2061	115.5433	131	446136	8.237427	446136	0.686	432	318	318	0	0	0	0	0	0	0	0	0	0	0	0	0	0	0	0	0	0	0	0	0	0	0	0	0	1	0	0	0	0	0	0	0	0	0	0	0	0
ENSG00000134575	15	213.2653	136.4307	49	9605	7.663252	9605	0.616	399	255	255	0	0	0	1	1	0	0	1	1	1	0	1	0	0	0	0	0	0	0	0	0	0	0	0	0	0	0	0	0	0	0	0	0	0	0	0	0	0
ENSG00000134697	9	223.1351	163.5164	37	29120	7.882527	2451	0.622	312	210	210	0	0	0	0	0	0	0	0	0	0	0	1	0	0	0	0	0	0	0	0	0	0	0	0	0	0	0	0	0	0	0	0	0	0	0	0	0	0
ENSG00000134748	3	345.6667	384.381	21	16276	7.829098	16276	0.552	438	269	269	0	0	0	0	0	0	0	0	0	0	0	0	0	0	0	0	0	0	1	0	0	0	0	0	0	0	0	0	0	0	0	0	0	0	0	0	0	0
ENSG00000134755	2	395.3158	393.4792	19	36439	6.412375	36372	0.576	1135	712	712	0	0	0	0	0	0	0	0	0	0	0	0	0	0	0	0	0	0	0	0	0	0	0	0	0	0	0	0	0	0	0	0	0	0	0	0	0	0
ENSG00000134779	19	282.92	237.3648	50	49172	7.872286	35090	0.71	731	499	499	0	0	0	1	0	0	0	0	0	0	0	0	0	0	0	0	0	0	0	0	0	0	0	0	0	0	0	0	0	0	0	0	0	0	0	0	0	0
ENSG00000134809	3	197.5	108.625	8	2341	6.349665	2178	0.566	0	0	0	0	0	0	0	0	0	0	0	0	0	0	0	1	0	0	0	0	0	0	0	0	0	0	0	0	0	0	0	0	0	0	0	0	0	0	0	0	0
ENSG00000134825	8	204.3913	141.5539	23	24302	7.634741	3672	0.674	642	423	423	0	0	0	0	1	0	0	0	0	0	0	0	0	0	0	0	0	0	0	0	0	0	0	0	0	0	0	0	0	0	0	0	0	0	0	0	0	0
ENSG00000134851	13	330.1892	204.374	37	57441	8.687013	29701	0.722	806	578	578	0	0	0	1	0	0	0	0	0	0	1	0	0	0	0	0	0	0	0	0	0	0	0	0	0	1	0	0	0	0	0	0	0	0	0	0	0	0
ENSG00000134882	11	248	199.3529	34	185661	7.905096	184542	0.698	1166	823	823	0	0	0	0	0	0	0	0	0	0	0	0	0	0	0	0	0	1	0	0	0	0	0	0	0	0	0	0	0	0	0	0	0	0	0	0	0	0
ENSG00000134900	8	158.7273	69.49421	55	82169	8.176969	81459	0.674	1179	777	777	0	0	0	0	0	1	0	0	0	0	0	0	0	0	0	0	0	0	0	0	0	0	0	0	0	1	0	0	0	0	0	0	0	0	0	0	0	0
ENSG00000134982	13	736.3333	1004.819	48	138742	7.506216	59825	0.578	838	554	554	0	0	0	0	0	1	0	0	0	0	0	0	0	0	0	0	0	0	0	0	0	0	0	0	0	0	0	0	0	0	0	0	0	0	0	0	0	0
ENSG00000134996	1	131.9	100.64	10	58723	8.063051	58723	0.718	934	624	624	0	0	0	0	0	0	0	0	0	0	0	0	0	0	0	0	0	0	0	0	0	0	0	0	0	1	0	0	0	0	0	0	0	0	0	0	0	0
ENSG00000135002	6	487.4375	458.6562	16	9001	6.775293	7210	0.662	1125	719	719	0	0	0	0	1	1	0	0	0	0	0	0	0	0	0	0	0	0	0	0	0	0	0	0	0	0	0	0	0	0	0	0	0	0	0	0	0	0
ENSG00000135049	9	171.3971	99.61332	68	195490	7.903254	195490	0.748	1225	800	800	0	0	0	1	0	0	0	0	0	0	0	0	0	0	0	0	0	0	0	0	0	0	0	0	0	0	0	0	0	0	0	0	0	0	0	0	0	0
ENSG00000135074	7	204.7241	158.8002	58	180242	7.841308	180242	0.742	1008	717	717	0	0	0	0	0	0	0	0	0	0	0	0	0	0	0	0	0	0	0	0	0	0	0	0	0	0	0	0	0	1	0	0	0	0	0	0	0	0
ENSG00000135077	6	306	259.1	20	57038	7.441818	47462	0.504	491	293	293	0	0	0	0	0	0	0	0	0	0	0	0	0	0	0	0	0	0	0	0	0	0	0	0	0	0	0	0	0	0	0	0	0	0	0	0	0	0
ENSG00000135090	19	241.8182	167.3388	77	223145	7.883506	223145	0.69	1697	1154	1154	0	0	0	0	0	1	0	0	0	0	0	0	0	0	0	0	0	0	0	0	0	0	0	0	0	0	0	0	0	0	0	0	0	0	0	0	0	0
ENSG00000135108	7	323.0968	299.717	31	47191	7.904609	47191	0.622	838	470	470	0	0	0	1	0	0	0	0	0	0	0	0	0	0	0	0	0	0	0	0	0	0	0	0	0	0	0	0	0	0	0	0	0	0	0	0	0	0
ENSG00000135111	4	708.4286	553.9796	14	13911	8.790773	13911	0.582	2171	1194	1194	0	0	0	1	0	0	0	0	0	0	0	0	0	0	1	0	0	0	0	0	0	0	0	0	0	0	0	0	0	0	0	0	0	0	0	0	0	0
ENSG00000135148	9	200	145.8537	41	28103	7.967149	28099	0.576	604	426	426	0	0	0	1	0	0	0	0	0	0	0	0	0	0	0	0	0	0	0	0	0	0	0	0	0	0	0	0	0	0	0	0	0	0	1	0	0	0
ENSG00000135164	41	266.3091	247.4036	110	43977	8.696061	29804	0.616	570	403	403	0	0	0	0	0	0	0	0	1	0	0	1	0	0	1	0	0	0	0	0	0	0	0	0	0	1	0	0	0	0	0	0	0	1	1	1	0	0
ENSG00000135185	8	264.05	150.96	20	24426	7.501828	24426	0.63	1113	732	732	0	0	0	0	0	0	0	0	0	0	1	0	0	0	0	0	0	0	1	0	0	0	0	0	0	0	0	0	0	0	0	0	0	0	0	0	0	0
ENSG00000135211	1	511.5	184.5	2	4853	6.300863	4853	0.606	1519	992	992	0	0	0	0	0	0	0	0	0	0	0	0	0	0	0	0	0	0	0	0	0	0	0	0	0	0	0	0	0	0	0	0	0	0	0	0	0	0
ENSG00000135241	13	320.4146	293.4967	41	99245	7.606553	72186	0.632	1122	737	737	0	0	0	0	1	0	0	1	0	0	0	0	0	0	0	0	0	0	0	0	0	0	0	0	0	0	1	0	1	0	0	0	0	0	0	0	0	0
ENSG00000135245	4	551	279.25	8	2570	6.696728	2076	0.628	519	349	349	0	0	0	1	0	0	0	0	0	0	0	0	0	0	0	0	0	0	0	0	0	0	1	0	0	0	0	0	0	0	0	0	0	0	0	0	0	0
ENSG00000135249	8	185.6818	70.94421	44	35593	6.774421	35593	0.518	353	237	237	0	0	0	1	0	0	0	0	0	0	0	0	0	0	0	0	0	0	0	0	0	0	0	0	0	0	0	0	0	0	0	0	0	0	0	0	0	0
ENSG00000135269	12	304.6471	181.3045	34	48291	8.179557	48291	0.674	658	461	461	0	0	0	0	0	0	0	0	0	0	0	0	0	0	0	0	0	0	0	0	0	0	0	0	0	0	0	0	0	0	0	0	0	0	0	0	0	0
ENSG00000135272	7	368.6316	355.2742	19	97048	7.620539	97048	0.606	1023	677	677	0	0	0	0	0	0	0	0	0	0	0	0	0	0	0	0	0	0	0	0	0	0	0	0	0	0	0	0	0	0	0	0	0	0	0	0	0	0
ENSG00000135297	19	326.1791	299.0702	67	47659	7.002233	39519	0.468	520	308	308	0	0	0	1	0	0	0	0	0	0	0	0	0	0	0	0	0	0	0	0	0	0	0	0	0	0	0	0	0	0	0	0	0	0	0	0	0	0
ENSG00000135334	2	296.4286	212.4898	7	27138	7.869804	27138	0.58	843	560	560	0	0	0	0	0	1	0	0	0	0	0	0	0	0	0	0	0	0	0	0	0	0	0	0	0	0	0	0	0	0	0	0	0	0	0	0	0	0
ENSG00000135336	7	131.6512	61.06652	43	77331	6.923948	77331	0.642	325	211	211	0	0	0	1	0	0	0	0	0	0	0	0	1	0	0	0	0	0	1	0	0	0	0	0	0	0	0	0	0	0	0	0	0	0	0	0	0	0
ENSG00000135338	3	547.3333	528.3889	12	52468	6.106863	49631	0.618	511	332	332	0	0	0	0	0	0	0	0	0	0	0	0	0	0	0	0	0	0	0	0	0	0	0	0	0	0	0	0	0	0	0	0	0	0	0	0	0	0
ENSG00000135341	6	459.6207	558.7087	29	73473	7.914722	73473	0.632	723	463	463	0	0	0	0	0	0	0	0	0	0	1	1	0	0	0	0	0	1	0	0	0	0	0	0	1	1	0	0	0	0	0	0	0	0	0	0	0	0
ENSG00000135365	22	313.1463	355.6752	82	192115	8.25908	192115	0.766	0	0	0	0	0	0	1	0	0	0	0	0	0	0	0	0	0	0	0	0	0	0	0	0	0	0	0	0	0	0	0	0	0	0	0	0	0	0	0	0	0
ENSG00000135372	9	170.0417	95.89583	48	42069	7.751047	41309	0.594	745	446	446	0	0	0	0	0	0	0	1	0	0	1	1	1	0	0	0	0	1	0	0	0	0	0	0	0	0	1	0	1	0	0	0	0	0	0	0	0	0
ENSG00000135373	12	265.9706	243.8356	34	39965	6.796105	25459	0.422	0	0	0	0	0	0	2	0	0	0	0	0	0	0	0	0	0	0	0	0	0	0	0	0	0	0	0	0	0	0	0	0	0	0	0	0	0	1	0	0	0
ENSG00000135378	1	921.6667	1302.111	6	28181	6.860627	28181	0.726	791	571	571	0	0	0	1	0	0	0	0	0	0	0	0	0	0	0	0	0	0	0	0	0	0	0	0	0	0	0	0	0	0	0	0	0	1	1	0	0	0
ENSG00000135441	7	224.125	125.4531	16	4052	7.690949	3668	0.556	500	322	322	0	0	0	1	1	1	0	0	0	0	0	0	1	0	0	0	0	0	0	0	0	0	0	0	0	0	0	0	0	0	0	0	0	0	0	0	0	0
ENSG00000135482	5	420.6667	347.6667	12	4336	5.538433	4336	0.59	548	358	358	0	0	0	0	1	2	0	0	1	1	0	0	0	0	0	0	0	0	0	0	0	0	0	0	0	1	0	0	0	0	0	0	0	0	0	0	0	0
ENSG00000135503	7	332.16	297.1488	25	45412	7.919568	45412	0.776	372	280	280	0	0	0	0	0	0	0	0	0	0	0	0	0	0	0	0	0	0	0	0	0	0	0	0	0	0	1	0	0	0	0	0	0	0	0	0	0	0
ENSG00000135521	1	167.9091	64.61157	11	20469	7.364678	20469	0.638	728	463	463	1	0	0	0	0	0	0	0	0	0	0	1	1	0	0	0	0	0	0	0	0	0	0	0	0	0	1	0	0	0	0	0	0	0	0	0	0	0
ENSG00000135541	19	209.5244	141.0369	82	214245	7.3373	212481	0.708	659	470	470	0	0	0	1	0	1	0	0	0	0	0	1	0	0	0	0	0	0	0	0	0	0	0	0	0	0	0	0	0	0	0	0	0	0	0	0	0	0
ENSG00000135604	1	963	785	2	37845	7.404914	37845	0.744	948	673	673	0	0	0	0	0	1	0	0	0	0	0	0	0	0	0	0	0	0	0	0	0	0	0	0	0	0	0	0	0	0	0	0	0	0	0	0	0	0
ENSG00000135643	2	867.1667	980.2778	6	68017	7.057463	68017	0.672	1615	985	985	0	0	0	1	0	2	0	0	0	0	0	0	0	0	0	0	0	0	1	0	0	0	0	0	0	0	0	0	0	0	0	0	0	0	0	0	0	0
ENSG00000135655	20	229.5333	186.2951	75	157093	8.551827	145781	0.664	812	526	526	0	0	0	0	0	1	0	0	0	0	0	0	0	0	1	0	0	0	0	0	1	0	0	0	0	1	0	0	0	0	0	0	0	0	0	0	0	0
ENSG00000135679	37	352.1159	395.0355	69	37259	8.19262	37259	0.702	1041	700	700	0	0	0	0	1	0	0	0	0	0	0	0	0	0	0	0	0	0	0	0	0	0	0	0	0	0	0	0	0	0	0	0	0	0	0	1	0	0
ENSG00000135686	7	769.3333	764.0741	18	19162	6.891492	13790	0.814	972	628	628	0	0	0	1	0	0	0	0	0	0	0	0	0	0	0	0	0	0	0	0	0	0	0	0	0	0	0	0	0	0	0	0	0	0	0	0	0	0
ENSG00000135698	8	157.5	102.8214	28	22429	6.721704	22065	0.722	583	391	391	0	0	0	1	0	1	0	0	0	0	0	0	0	0	0	0	0	0	0	0	0	0	0	0	0	0	0	0	0	0	0	0	0	0	0	0	0	0
ENSG00000135709	7	662.04	859.5104	25	66462	7.646556	60681	0.726	620	446	446	0	0	0	0	0	1	0	0	0	0	0	0	0	0	0	0	0	0	0	0	0	0	0	0	0	0	0	0	0	0	0	0	0	0	0	0	0	0
ENSG00000135720	16	265.1154	241.2382	52	30906	8.709703	30906	0.712	835	488	488	0	0	0	1	0	0	0	0	0	0	0	0	0	0	0	0	0	0	0	0	0	0	0	0	0	0	0	0	0	0	0	0	0	0	0	0	0	0
ENSG00000135744	1	458.2	299.84	5	11775	5.899106	11775	0.602	0	0	0	1	0	0	2	0	0	0	0	0	0	0	0	0	0	0	0	0	0	0	0	0	0	0	0	0	0	0	0	0	0	0	0	0	0	0	0	0	0
ENSG00000135749	23	232.3964	169.8109	111	312279	6.519361	312279	0.61	391	255	255	0	0	0	0	0	1	0	0	1	0	0	0	0	0	0	0	0	0	0	0	0	0	0	0	0	0	0	0	0	0	0	0	0	0	0	0	0	0
ENSG00000135775	11	289.4667	251.9933	60	51494	7.139186	40940	0.676	516	358	358	0	0	0	0	0	0	0	0	0	0	0	0	0	0	0	0	0	0	0	0	0	0	0	0	0	0	0	0	0	0	0	0	0	0	0	0	0	0
ENSG00000135778	8	911.4762	1179.864	21	33278	7.254132	27878	0.638	404	285	285	0	0	0	0	0	0	0	0	0	0	0	0	0	0	0	0	0	0	0	0	0	0	0	0	0	0	0	0	0	0	0	0	0	0	0	0	0	0
ENSG00000135823	4	673.625	831.0156	16	50187	7.720618	50187	0.694	430	313	313	0	0	0	1	0	2	0	0	1	0	0	0	0	0	0	0	0	0	0	0	0	0	0	0	0	0	0	0	0	0	0	0	0	0	0	0	0	0
ENSG00000135828	3	971.4	841.6	10	15623	6.846622	15623	0.522	0	0	0	0	0	0	0	0	1	0	0	0	0	1	0	1	0	0	0	0	0	0	0	0	0	0	0	0	0	0	0	0	0	0	0	0	0	1	0	0	0
ENSG00000135837	11	347.6377	336.2445	69	160143	8.073025	160143	0.62	703	461	461	0	0	0	0	0	0	0	0	0	0	0	0	0	0	0	0	0	0	0	0	0	0	0	0	0	0	0	0	0	0	0	0	0	0	0	0	0	0
ENSG00000135842	5	404.7241	452.9037	29	183825	8.356751	183519	0.596	915	632	632	0	0	0	0	0	1	0	0	0	0	0	0	0	0	0	0	0	0	0	0	0	0	0	0	0	0	0	0	0	0	0	0	0	0	0	0	0	0
ENSG00000135845	8	434.5238	476.6077	21	73902	7.000694	2633	0.618	414	281	281	0	0	0	0	0	0	0	0	0	0	0	0	0	0	0	0	0	0	0	0	0	0	0	0	0	0	0	0	0	0	0	0	0	0	0	0	0	0
ENSG00000135870	6	455.0667	480.7911	30	91084	7.964827	91084	0.734	1044	643	643	0	0	0	0	0	1	0	0	0	0	0	0	0	0	0	0	0	0	0	0	0	0	0	0	0	1	0	0	0	0	0	0	0	0	0	0	0	0
ENSG00000135900	1	437	223.5	4	10311	6.651504	10311	0.594	647	420	420	0	0	0	0	2	2	0	0	0	0	0	0	0	0	0	0	0	0	0	0	0	0	0	0	0	0	0	0	0	0	0	0	0	1	0	0	0	0
ENSG00000135913	11	266.65	249.9133	60	118111	5.916583	118111	0.662	1294	806	806	0	0	0	0	1	0	1	0	0	0	0	0	0	0	0	0	0	0	0	0	0	0	0	0	0	0	0	0	0	0	0	0	0	0	0	0	0	0
ENSG00000135917	9	378.2	326.912	25	32803	6.644694	32158	0.554	336	219	219	0	0	0	0	0	0	0	0	0	0	0	0	0	0	0	0	0	0	0	0	0	0	0	0	0	0	0	0	0	0	0	0	0	0	0	0	0	0
ENSG00000135919	10	402.3636	366.9587	33	64208	6.731563	64208	0.794	1514	983	983	0	0	0	0	1	1	0	0	0	0	0	0	0	0	0	0	0	0	0	0	0	0	0	0	0	0	0	0	0	0	0	0	0	0	0	0	0	0
ENSG00000135924	18	323.0943	287.5799	53	7634	8.492059	7634	0.668	754	504	504	0	0	0	1	0	1	0	0	0	0	0	1	0	0	0	0	0	0	1	0	0	0	0	0	1	0	0	0	0	0	0	0	0	0	0	0	0	0
ENSG00000135929	5	279.8	165.632	25	33545	8.66347	33540	0.524	749	512	512	0	0	0	1	0	0	0	0	0	0	0	0	0	0	0	0	0	0	0	0	0	0	0	0	0	0	0	0	0	0	0	0	0	0	0	0	0	0
ENSG00000135932	6	339.15	269.21	20	108231	8.601308	108231	0.724	1195	771	771	0	0	0	0	0	0	0	0	0	0	0	0	0	0	0	0	0	0	0	0	0	0	0	0	0	1	0	0	0	0	0	0	0	0	0	0	0	0
ENSG00000135940	4	180.7692	114.6036	13	2344	7.993898	2344	0.632	562	376	376	0	0	0	1	1	1	0	0	0	0	0	0	0	0	0	0	0	0	0	0	0	0	0	0	0	0	0	0	0	0	0	0	0	0	0	0	0	0
ENSG00000135945	16	217.3784	121.0723	74	89560	7.898964	89560	0.808	1615	1069	1069	0	0	0	2	0	1	0	0	0	0	0	0	0	0	0	0	0	0	0	0	0	0	0	0	0	0	1	0	0	0	0	0	0	0	0	0	0	0
ENSG00000135956	3	1072.889	1313.383	9	17479	8.62634	17479	0.716	1432	1032	1032	0	0	0	0	0	0	0	0	0	0	0	0	0	0	0	0	0	0	0	0	0	0	0	0	0	0	0	0	0	0	0	0	0	0	0	0	0	0
ENSG00000135972	3	155.2105	73.69529	19	61978	6.699589	61978	0.642	522	333	333	0	0	0	0	0	1	0	0	0	0	0	0	0	0	0	0	0	0	0	0	0	0	0	0	0	0	0	0	0	0	0	0	0	0	0	0	0	0
ENSG00000135974	3	681.875	803.7812	8	11853	7.099826	8238	0.532	505	323	323	0	0	0	0	0	0	0	0	0	0	1	0	0	0	0	0	0	0	0	0	0	0	0	0	0	0	0	0	0	0	0	0	0	0	0	0	0	0
ENSG00000136003	14	319.4054	264.8941	37	6803	8.687302	6760	0.688	571	395	395	0	0	0	0	0	1	0	0	0	0	0	0	0	0	0	0	0	0	0	0	0	0	0	0	0	0	0	0	0	0	0	0	0	0	0	0	0	0
ENSG00000136021	10	220.8511	172.4762	47	74585	8.045324	70265	0.626	898	571	571	0	0	0	0	0	0	0	0	0	0	0	1	0	0	0	0	0	0	0	0	0	0	1	0	0	0	0	0	0	0	0	0	0	0	0	0	0	0
ENSG00000136040	11	220.0317	162.1139	63	158953	7.700339	158953	0.72	2273	1400	1400	0	0	0	0	0	0	0	0	0	0	0	0	0	0	0	0	0	0	0	0	0	0	0	0	0	0	0	0	0	0	0	0	0	0	0	0	0	0
ENSG00000136045	5	155.5517	88.38526	29	27436	7.516532	27436	0.536	451	294	294	0	0	0	1	0	1	0	0	1	0	1	0	1	0	0	0	0	0	0	1	0	0	0	0	0	0	0	0	0	0	0	0	0	0	0	0	0	0
ENSG00000136100	6	244.5862	250.9988	29	38027	8.192674	14708	0.69	783	545	545	0	0	0	1	0	0	0	0	0	0	0	0	0	0	0	0	0	0	0	0	0	0	0	0	0	1	0	0	0	0	0	0	0	0	0	0	0	0
ENSG00000136104	5	147	95.85185	27	60779	6.932769	47088	0.608	844	555	555	0	0	0	0	0	1	0	0	0	0	0	0	0	0	0	0	0	0	0	0	0	0	0	0	0	0	0	0	0	0	0	0	0	0	0	0	0	0
ENSG00000136108	7	360.9091	304.7686	22	21200	6.017727	5925	0.598	934	518	518	0	0	0	0	0	0	0	0	0	0	0	0	0	0	0	0	0	0	0	0	0	0	0	0	0	0	0	0	0	0	0	0	0	0	0	0	0	0
ENSG00000136141	6	269.2619	274.4717	42	199873	7.933717	199873	0.72	1736	1097	1097	0	0	0	1	0	0	0	0	0	0	0	0	0	0	0	0	0	0	0	0	0	0	0	0	0	0	0	0	0	0	0	0	0	0	0	0	0	0
ENSG00000136146	4	210.0625	159.9844	16	41809	7.304758	18164	0.608	547	363	363	0	0	0	0	0	0	0	0	1	0	0	0	0	0	0	0	0	0	0	0	0	0	0	0	0	0	0	0	0	0	0	0	0	0	0	0	0	0
ENSG00000136152	4	166.9474	102.5346	38	71706	7.64977	71706	0.594	728	445	445	0	0	0	0	0	0	0	0	0	0	0	0	0	0	1	0	0	0	0	0	0	0	0	0	0	0	0	0	0	0	0	0	0	0	0	0	0	0
ENSG00000136155	5	127.1176	111.624	51	109590	8.590455	109586	0.384	0	0	0	0	0	0	1	0	0	0	0	0	0	0	0	0	0	0	0	0	0	0	0	0	0	0	0	0	0	0	0	0	0	0	0	0	0	0	0	0	0
ENSG00000136158	3	857.6	453.68	5	4976	7.95438	4976	0.686	1561	916	916	0	0	0	1	1	1	0	0	0	0	0	0	0	0	0	0	0	0	0	0	0	0	0	0	0	0	0	0	0	0	0	0	0	0	0	0	0	0
ENSG00000136159	1	699.3333	575.7778	3	9656	6.484133	9656	0.568	622	414	414	0	0	0	0	0	0	0	0	1	1	1	0	0	0	0	0	0	0	0	0	0	0	0	0	0	1	0	0	0	0	0	0	0	0	0	0	0	0
ENSG00000136169	4	382.4286	326.517	21	50710	7.055543	50710	0.65	617	407	407	0	0	0	1	0	0	0	0	1	0	0	0	0	0	0	0	0	0	0	0	0	0	0	0	0	0	0	0	0	1	0	0	0	0	0	0	0	0
ENSG00000136237	11	285.629	316.6238	62	238908	8.774707	164969	0.766	813	598	598	0	0	0	1	0	0	0	0	0	0	0	0	0	0	0	0	0	0	0	0	0	0	0	0	0	0	0	0	0	0	0	0	0	0	0	0	0	0
ENSG00000136247	12	230.9706	132.3772	34	11941	6.964116	11498	0.504	359	262	262	0	0	0	0	0	1	0	0	0	0	0	1	0	0	0	0	0	0	0	0	0	0	0	0	0	0	1	0	0	0	0	0	0	0	0	0	0	0
ENSG00000136250	13	159.4035	122.5029	57	211699	6.883968	211598	0.424	0	0	0	0	0	0	0	0	0	0	0	0	0	0	0	0	0	0	0	0	0	0	0	0	0	0	0	0	0	0	0	0	0	0	0	0	1	1	0	0	0
ENSG00000136261	13	183.2292	116.8177	48	60393	7.384861	58532	0.616	1112	673	673	0	0	0	0	1	1	0	0	0	0	0	1	0	0	0	0	0	1	0	0	0	0	0	0	0	0	0	0	0	0	0	0	0	0	0	0	0	0
ENSG00000136273	9	256.3333	219.1111	30	283851	6.684902	283851	0.648	301	209	209	0	0	0	0	0	1	0	0	0	0	0	0	1	0	0	0	0	0	0	0	0	0	0	0	0	0	1	0	0	0	0	0	0	0	0	0	0	0
ENSG00000136286	7	309.5902	287.7006	61	16437	8.076588	16433	0.618	0	0	0	0	0	0	0	0	0	0	0	0	0	0	0	0	0	0	0	0	0	0	0	0	0	0	0	0	0	0	0	0	0	0	0	0	0	0	0	0	0
ENSG00000136295	7	372.5714	409.5204	28	32852	8.528265	32852	0.778	781	478	478	0	0	0	0	0	0	0	0	0	0	0	0	0	0	0	0	0	0	0	0	0	0	0	0	0	0	0	0	0	0	0	0	0	0	0	0	0	0
ENSG00000136444	8	221.7429	147.1037	35	7176	7.808805	7176	0.7	505	330	330	0	0	0	0	0	0	0	0	0	0	0	0	0	0	0	0	0	0	0	0	0	0	0	0	0	0	1	0	1	0	0	0	0	0	0	0	0	0
ENSG00000136451	4	535.4615	551.1716	13	16711	8.235653	5350	0.788	1221	668	668	0	0	0	1	0	0	0	0	1	0	0	0	0	0	0	0	0	0	0	0	0	0	0	0	0	0	0	0	0	0	0	0	0	0	0	0	0	0
ENSG00000136478	9	447.5278	476.9907	36	116075	8.112664	115615	0.714	996	625	625	0	0	0	0	0	1	0	0	0	0	0	0	0	0	0	0	0	0	0	0	0	0	0	0	0	1	0	0	0	0	0	0	0	0	0	0	0	0
ENSG00000136485	8	534.3	648.54	30	43818	8.560131	43807	0.63	1069	681	681	0	0	0	0	1	1	0	0	0	0	0	0	0	0	0	0	0	0	0	0	0	0	0	0	0	0	0	0	0	0	0	0	0	0	0	0	0	0
ENSG00000136504	19	232.9492	158.5717	59	40542	7.735303	40542	0.514	750	477	477	0	0	0	0	0	0	0	0	0	0	1	0	0	0	0	0	0	0	0	0	0	1	0	0	0	0	0	0	0	0	0	0	0	0	0	0	0	0
ENSG00000136518	14	174.1429	107.3703	49	25529	7.119592	25529	0.636	1101	674	674	0	0	0	0	1	2	0	1	0	0	0	0	0	0	0	0	0	1	0	0	0	0	0	0	0	0	0	0	0	0	0	0	0	0	0	0	0	0
ENSG00000136521	15	274.8936	251.761	47	22958	7.441888	12729	0.556	442	262	262	0	0	0	0	0	0	0	0	0	0	1	0	0	0	0	0	0	0	0	0	0	0	0	0	0	0	0	0	0	0	0	0	0	0	0	0	0	0
ENSG00000136522	3	182.6429	126.6735	14	16370	6.652835	16370	0.56	442	262	262	0	0	0	0	0	0	0	0	0	0	1	0	0	0	0	0	0	0	0	0	0	0	0	0	0	0	0	0	0	0	0	0	0	0	0	0	0	0
ENSG00000136527	16	414.0196	388.1892	51	22231	8.657558	22231	0.594	973	621	621	0	0	0	0	0	0	0	0	1	0	1	1	1	0	0	0	0	0	0	0	0	0	0	0	0	1	0	0	0	0	0	0	0	0	0	0	0	0
ENSG00000136536	9	318.4516	315.9542	31	58539	8.459969	54881	0.706	903	618	618	0	0	0	0	0	1	0	0	0	1	0	0	0	0	0	0	0	0	0	0	0	0	0	0	0	0	0	0	1	0	0	0	0	0	0	0	0	0
ENSG00000136560	24	196.1077	144.3162	65	99314	7.897242	99280	0.358	0	0	0	0	0	0	0	0	0	0	0	0	0	0	0	0	0	0	0	0	0	0	0	0	0	0	0	0	0	0	0	0	0	0	0	0	0	0	0	0	0
ENSG00000136603	10	539.3214	512.0995	28	39158	8.235952	2396	0.774	1284	844	844	0	0	0	1	0	1	0	0	0	0	0	1	0	0	0	0	0	0	0	0	0	0	0	0	0	1	1	0	0	0	0	0	0	0	0	0	0	0
ENSG00000136628	6	154.0385	62.92456	52	78058	8.340866	78058	0.522	408	261	261	0	0	0	1	0	0	0	0	0	0	0	0	0	1	0	0	0	0	0	0	0	0	1	0	0	0	0	0	0	0	0	0	0	0	0	0	0	0
ENSG00000136636	5	284.3704	281.048	27	54415	7.968598	54415	0.688	759	502	502	0	0	0	1	1	1	0	0	0	0	0	0	0	0	0	0	0	0	0	0	0	0	0	0	0	1	0	0	0	0	0	0	0	0	0	0	0	0
ENSG00000136643	7	375.6	399.72	40	223528	7.029546	221539	0.652	256	184	184	0	0	0	0	0	0	0	0	0	0	0	0	0	0	1	0	0	0	1	0	0	0	0	0	0	0	0	0	0	0	0	0	0	0	0	0	0	0
ENSG00000136653	5	977.5	865.9286	14	81738	8.252986	80166	0.7	1208	869	869	0	0	0	0	0	0	0	0	0	0	0	0	0	0	0	0	0	0	0	0	0	0	0	0	0	0	0	0	0	0	0	0	0	0	0	0	0	0
ENSG00000136709	5	513.4333	645.3511	30	110166	8.313406	84536	0.594	743	458	458	0	0	0	0	0	0	0	0	0	0	0	1	0	0	0	0	0	0	0	0	0	0	0	0	0	0	0	0	0	0	0	0	0	0	0	0	0	0
ENSG00000136710	5	633.6154	489.5858	13	4109	7.341681	4109	0.53	1394	836	836	0	0	0	0	0	0	0	0	0	1	0	0	0	0	0	0	0	0	0	0	0	0	0	0	0	0	0	0	0	0	0	0	0	0	0	0	0	0
ENSG00000136715	5	227.129	154.3933	31	86904	7.372268	86897	0.706	1748	1213	1213	0	0	0	1	0	0	0	0	0	0	0	0	0	0	0	0	0	1	0	0	0	0	0	0	0	0	0	0	0	0	0	0	0	0	0	0	0	0
ENSG00000136720	4	628.8889	613.8025	9	81862	7.713281	53098	0.802	2442	1375	1375	0	0	0	0	0	0	0	0	0	0	0	0	0	0	0	0	0	0	0	0	0	0	0	0	0	0	0	0	0	0	0	0	0	0	0	0	0	0
ENSG00000136731	8	267.1146	273.3166	96	104478	8.17311	16855	0.64	547	366	366	0	0	0	0	0	0	0	1	0	1	0	0	0	0	0	0	0	0	0	0	0	0	0	0	0	0	0	0	0	0	0	0	0	0	0	0	0	0
ENSG00000136732	6	356.1667	267.6296	18	40738	8.422682	40738	0.54	475	340	340	0	0	0	0	0	0	0	0	0	0	0	0	0	0	0	0	0	0	0	0	0	0	0	0	0	0	0	0	0	0	0	0	0	0	0	0	0	0
ENSG00000136738	6	180.9355	124.3434	31	71790	7.260127	71790	0.592	238	158	158	0	0	0	1	0	1	0	0	1	0	0	1	0	0	0	0	0	0	0	0	0	0	0	0	0	0	0	0	0	0	0	0	0	0	0	0	0	0
ENSG00000136754	15	326.6923	304.0947	26	114495	8.210839	114492	0.596	1063	676	676	0	0	0	0	0	0	0	0	0	0	0	0	0	0	0	0	0	0	0	0	0	0	0	0	0	0	0	0	0	0	0	0	0	0	0	0	0	0
ENSG00000136770	5	184.913	118.0529	23	247233	7.711503	83160	0.636	597	376	376	0	0	0	1	0	0	0	0	1	0	0	0	0	0	0	0	0	0	0	0	0	0	0	0	0	0	0	0	0	0	0	0	0	0	0	0	0	0
ENSG00000136783	2	347.625	316.9375	8	12435	7.091912	12435	0.608	862	583	583	0	0	0	0	0	0	0	0	0	0	0	0	0	0	0	0	0	0	0	0	0	0	0	0	0	0	0	0	0	0	0	0	0	0	0	0	0	0
ENSG00000136810	3	183	111.5	8	12830	8.547036	12830	0.7	1552	1010	1010	0	0	0	1	0	0	0	0	0	0	0	0	0	0	0	0	0	0	1	0	0	0	0	0	0	0	0	0	0	0	0	0	0	0	0	1	0	0
ENSG00000136816	4	337.2308	257.4675	13	8129	7.077154	8129	0.612	717	480	480	0	0	0	0	1	0	0	0	0	0	0	0	0	0	0	0	0	0	0	0	0	0	0	0	0	0	0	0	0	0	0	0	0	0	0	0	0	0
ENSG00000136827	4	410.4286	304.8163	14	11191	7.476834	11191	0.646	379	261	261	0	0	0	0	0	0	0	0	0	0	0	0	0	0	0	0	0	0	0	0	0	0	0	0	0	0	0	0	0	0	0	0	0	0	0	0	0	0
ENSG00000136840	8	276	145.04	25	9153	7.715735	1063	0.748	492	299	299	0	0	0	0	0	1	0	0	0	0	0	0	0	0	0	0	0	0	0	0	0	0	0	0	0	0	0	0	0	0	0	0	0	0	0	0	0	0
ENSG00000136854	7	215.4054	207.534	37	82917	8.446507	80452	0.772	777	505	505	0	0	0	1	0	1	0	0	0	0	0	0	0	0	0	0	0	0	0	0	0	0	0	0	0	0	0	0	0	0	0	0	0	0	0	0	0	0
ENSG00000136856	14	188.907	126.0433	43	11283	6.929524	10757	0.678	1280	900	900	0	0	0	0	0	0	0	0	1	0	0	0	0	0	0	0	0	0	0	0	0	0	0	0	0	0	0	0	0	0	0	0	0	0	0	0	0	0
ENSG00000136859	4	552.5	470.3333	12	35552	8.00743	35552	0.7	0	0	0	0	0	0	0	0	0	0	0	0	0	0	0	0	0	0	0	0	0	0	0	0	0	0	0	0	0	0	0	0	0	0	0	0	0	0	0	0	0
ENSG00000136861	20	191.7619	117.5701	105	191302	7.933939	8424	0.594	387	261	261	0	0	0	0	0	0	0	0	0	0	0	0	0	0	0	0	0	0	0	0	0	0	0	0	0	0	0	0	0	0	0	0	0	0	0	0	0	0
ENSG00000136868	3	556.6	732.88	10	44867	7.782839	44867	0.646	690	443	443	0	0	0	1	0	0	0	0	0	0	0	1	1	0	0	0	0	0	0	0	0	0	0	0	0	0	0	0	0	0	0	0	0	0	0	0	0	0
ENSG00000136869	4	1093.818	1300.463	11	12540	7.844389	11444	0.486	0	0	0	0	0	0	1	0	0	0	0	0	0	0	0	0	0	0	0	0	0	0	0	0	0	0	0	0	1	0	0	0	0	0	0	0	0	0	0	0	0
ENSG00000136874	12	243	217.0811	37	63704	6.749812	63704	0.634	557	383	383	0	0	0	1	0	1	0	0	1	0	0	0	0	0	0	0	0	0	0	0	0	0	0	0	0	0	0	0	0	0	0	0	0	0	0	0	0	0
ENSG00000136888	2	310	210.4	5	10628	8.248956	10628	0.612	501	316	316	0	0	0	3	0	1	0	0	0	0	0	0	0	0	0	0	0	1	0	0	0	0	0	0	0	0	0	0	0	0	0	0	0	0	0	0	0	0
ENSG00000136891	5	376.1111	353.0041	27	50863	7.353045	50856	0.678	819	578	578	0	0	0	0	0	0	0	0	0	0	0	0	0	0	0	0	0	0	0	0	0	0	0	0	0	0	1	0	0	0	0	0	0	0	0	0	0	0
ENSG00000136897	2	871.6	938.56	5	10982	6.768988	10982	0.566	675	430	430	0	0	0	0	0	0	0	0	0	0	1	0	1	0	0	0	0	0	0	0	0	0	0	0	0	0	0	0	0	0	0	0	0	0	0	0	0	0
ENSG00000136930	7	149.5769	77.13905	26	61979	8.246191	18685	0.576	452	276	276	0	0	0	0	1	1	0	1	0	0	0	0	0	0	0	0	0	0	0	0	0	0	0	0	0	1	0	0	0	0	0	0	0	0	0	0	0	0
ENSG00000136932	6	367.4444	324.7531	18	18082	6.419131	18082	0.592	553	347	347	0	0	0	1	0	0	0	0	0	0	1	1	1	0	0	0	0	0	0	0	0	0	0	0	0	0	0	0	1	0	0	0	0	0	0	0	0	0
ENSG00000136936	4	242.3333	153.6	15	22449	6.525407	22449	0.652	679	484	484	0	0	0	0	0	1	0	0	0	0	0	0	0	0	0	0	0	0	0	0	0	0	0	0	0	0	0	0	0	0	0	0	0	0	0	0	0	0
ENSG00000136937	4	214.9677	183.3049	31	40123	7.55769	40123	0.69	1074	730	730	0	0	0	0	0	1	0	0	1	0	1	0	1	0	0	0	0	0	0	0	0	0	0	0	0	0	1	0	0	0	0	0	0	0	0	0	0	0
ENSG00000136940	3	431	465.5	8	30243	6.951406	10288	0.57	509	342	342	0	0	0	1	0	1	0	0	0	0	0	0	0	0	0	0	0	0	0	0	0	0	0	0	0	1	0	0	0	0	0	0	0	0	0	0	0	0
ENSG00000136986	6	488.5833	629.1875	24	29260	8.113545	29260	0.582	676	449	449	0	0	0	0	0	0	0	1	0	0	0	1	0	0	0	0	0	0	0	0	0	0	1	0	0	0	0	0	0	0	0	0	0	0	0	0	0	0
ENSG00000136999	2	438	308.5714	7	8048	6.151683	8048	0.648	780	506	506	0	0	0	1	1	1	0	0	0	0	0	0	0	0	0	0	0	0	0	0	0	0	0	0	0	0	0	0	0	0	0	0	0	0	0	0	0	0
ENSG00000137033	4	348.7857	367.9796	14	42179	7.82866	40813	0.384	0	0	0	1	0	0	0	0	0	0	0	0	0	0	0	0	0	0	0	0	0	0	0	0	0	0	0	0	0	0	0	0	0	0	0	0	0	0	0	0	0
ENSG00000137040	2	1858.667	1811.556	3	4576	7.119444	4576	0.532	0	0	0	0	0	0	0	0	0	0	0	0	0	1	1	1	0	0	0	0	0	0	0	0	0	0	0	0	0	0	0	0	0	0	0	0	0	0	0	0	0
ENSG00000137054	3	187.8947	132.3601	19	17763	6.864751	17763	0.624	298	209	209	0	0	0	1	1	1	0	0	0	0	0	0	0	0	0	0	0	0	0	0	0	0	0	0	0	0	0	0	0	0	0	0	0	0	0	0	0	0
ENSG00000137073	15	260.0685	249.4314	73	127257	7.7894	127257	0.62	976	625	625	0	0	0	1	1	1	0	0	0	0	1	0	1	0	0	0	0	0	0	0	0	0	0	0	0	0	1	0	0	0	0	0	0	0	0	0	0	0
ENSG00000137075	9	375	380	32	151153	8.088064	111541	0.826	976	536	536	0	0	0	1	1	1	0	0	0	0	0	0	0	0	0	0	0	0	0	0	0	0	0	0	0	0	0	0	0	0	0	0	0	0	0	0	0	0
ENSG00000137077	2	221.6667	129.2222	6	1120	8.427256	1120	0.546	0	0	0	0	0	0	0	0	0	0	0	0	0	0	0	0	0	0	0	0	0	0	0	0	0	0	0	0	0	0	0	0	0	0	0	0	0	0	0	0	0
ENSG00000137094	12	573.4688	509.9863	32	9260	7.015122	8791	0.648	320	236	236	0	0	0	1	1	1	0	0	0	0	0	0	0	0	0	0	0	0	0	0	0	0	0	0	0	0	0	0	0	0	0	0	0	0	0	0	0	0
ENSG00000137100	12	382.3103	375.1558	29	6968	7.640766	6967	0.574	0	0	0	0	0	0	0	0	0	0	0	0	0	1	0	0	0	0	0	0	1	0	0	0	0	0	0	0	0	0	0	0	0	0	0	0	0	0	0	0	0
ENSG00000137106	12	386.3846	388.2525	39	14325	8.05125	6493	0.67	347	253	253	0	0	0	1	0	0	0	0	0	0	0	0	1	0	0	0	0	1	0	0	0	0	0	0	0	0	0	0	0	0	0	0	0	0	0	0	0	0
ENSG00000137145	10	269.519	209.1315	79	143707	8.415479	142164	0.714	1095	805	805	0	0	0	1	0	2	0	0	0	0	0	0	0	0	0	0	0	0	0	0	0	0	0	0	1	0	0	0	0	0	0	0	0	0	0	0	0	0
ENSG00000137177	13	258.0278	245.2153	72	228441	8.410784	37215	0.836	990	539	539	0	0	0	0	0	0	0	0	0	0	0	0	0	0	0	0	0	0	0	0	0	0	0	0	1	0	0	0	0	0	0	0	0	0	0	0	0	0
ENSG00000137193	3	360.5455	227.6033	11	5224	8.462324	5224	0.786	2364	1345	1345	0	0	0	0	0	2	0	0	0	0	0	0	0	0	0	0	0	0	0	0	0	0	0	0	0	0	0	0	0	0	0	0	0	0	0	0	0	0
ENSG00000137200	6	165.9231	119.6647	39	49609	8.333619	10865	0.636	520	381	381	0	0	0	1	0	0	0	0	0	0	1	1	0	0	0	0	0	0	0	0	0	0	0	0	0	0	0	0	0	0	0	0	0	0	0	0	0	0
ENSG00000137207	17	200.4643	111.6543	56	5164	8.5653	5164	0.606	326	200	200	0	0	0	1	0	1	0	0	0	0	0	0	0	0	0	0	0	0	0	0	0	0	0	0	0	0	0	0	0	0	0	0	0	0	1	0	0	0
ENSG00000137210	19	219.1957	174.4716	46	104995	7.362035	9223	0.642	291	214	214	0	0	0	1	0	1	0	0	1	0	0	0	0	0	0	0	0	0	0	0	0	0	0	0	0	0	0	0	0	0	0	0	0	0	1	1	0	0
ENSG00000137221	14	342.8421	415.7341	38	29034	7.931571	29034	0.578	0	0	0	0	0	0	1	0	1	0	0	0	0	0	0	0	0	0	0	0	0	0	0	0	0	0	0	0	0	0	0	0	0	0	0	0	0	0	0	0	0
[truncated: 2,276 more rows]
[truncated: 443 more columns]
