# Supplementary material for: Predictive features of gene expression variation reveal mechanistic link with differential expression
Source: Mol Syst Biol. 2020 Aug 7;16(8):e9539. doi: 10.15252/msb.20209539 (PMC7411568; doi:10.15252/msb.20209539)
Supplement: Supplementary file 2 — Supplementary Datasets [file MSB-16-e9539-s002.zip › Datasets/Dataset_EV17_aggregted_expression.csv]

gene_id	number_of_transcripts	mean_exon_length	exon_length_mean_absolute_deviation	number_of_exons	gene_length	mean_median	mean_variation	mean_variation_global	transcript_width	GC_content	CpG_length	CpG_num	GC_num	TATA_box	AHR	ALX4	ANDR	AP2A	AP2C	ARNT	ARNT2	ASCL1	ASCL2	ATF1	ATF2	ATF3	ATF4	ATF6A	ATF7	ATOH1	BACH1	BACH2	BARH1	BARX1	BARX2	BATF	BATF3	BC11A	BCL6	BHE40	BHE41	BMAL1	BRAC	CDC5L	CDX1	CDX2	CEBPA	CEBPB	CEBPD
ENSG00000000419	7	139.034482758621	80.321046373365	29	23689	7.13345143823878	-0.425621307130581	-0.651344008598281	23689	0.506	1471	874	874	0	0	0	0	0	0	0	0	0	0	0	0	0	0	0	0	0	0	0	0	0	0	0	0	0	0	0	0	0	0	0	0	0	0	0	0
ENSG00000158125	3	151.159090909091	85.4276859504132	44	80395	6.26205706314892	0.90408952089759	0.725784018404831	80395	0.48	0	0	0	0	0	0	1	0	1	0	0	0	0	0	0	0	0	0	0	0	0	0	0	0	0	0	0	0	0	0	0	0	0	0	0	0	0	0	0
ENSG00000183513	5	362.666666666667	253.333333333333	12	9206	7.34626079518074	-0.512368578688403	-0.696163878955636	6134	0.71	641	441	441	0	0	0	0	0	1	0	0	0	0	0	0	0	0	0	0	0	0	0	0	0	0	0	0	0	0	0	0	0	0	0	0	0	0	0	0
ENSG00000111348	9	176.428571428571	116.724489795918	28	19712	7.39935942993199	0.500310146345592	0.347272774334787	11927	0.454	0	0	0	0	0	0	2	0	0	0	0	0	0	0	0	0	0	0	0	0	0	1	0	0	0	0	0	0	1	0	0	0	0	0	0	0	0	0	0
ENSG00000157064	4	384	471.333333333333	21	170366	6.42017682726272	0.636956757781548	0.430554105924726	170366	0.454	1664	993	993	0	0	0	0	0	0	0	0	0	0	0	0	0	0	0	0	0	0	0	0	0	0	0	0	0	0	0	0	0	0	0	0	0	0	0	0
ENSG00000102547	11	325.216216216216	311.36596055515	37	135477	7.52537848143369	0.352810109267198	0.232240231033937	134329	0.638	617	407	407	0	0	0	1	0	0	0	0	1	0	0	0	0	0	0	0	0	0	0	0	0	0	0	0	0	0	0	0	0	1	0	0	0	0	0	0
ENSG00000164209	9	484.969696969697	521.044995408632	33	27021	7.87427440577188	-0.23797325002235	-0.318321771914382	18895	0.382	0	0	0	0	0	0	0	0	0	0	0	0	0	0	0	0	0	0	0	0	0	0	0	0	0	0	0	0	0	0	0	0	0	0	0	0	0	0	0
ENSG00000138111	6	207.037037037037	150.197530864198	27	15654	6.2671549139974	-0.129562354607076	-0.415227604061556	14857	0.64	304	215	215	0	0	0	1	0	0	0	0	0	0	0	0	0	0	0	0	0	0	0	0	0	0	0	0	0	0	1	0	0	0	0	0	0	0	0	0
ENSG00000141447	16	174.240506329114	121.433744592213	79	235837	7.78041263735681	0.212205435408953	0.142838547592717	117039	0.704	835	537	537	0	0	0	0	1	1	0	0	0	1	0	0	0	0	0	0	0	0	0	0	0	0	0	0	0	0	0	0	0	0	0	0	0	0	1	0
ENSG00000131844	9	211.104166666667	176.752604166667	48	71417	7.79497864879447	-0.00216177200962575	-0.0914360859692658	69928	0.648	477	339	339	0	0	0	0	0	0	0	0	0	0	0	0	0	0	0	0	0	0	0	0	0	0	0	0	0	0	0	0	1	0	0	0	0	0	0	0
ENSG00000101199	23	337.714285714286	350.237476808905	77	17006	8.45455269352493	-0.111766340065486	0.024123809109557	17006	0.764	794	595	595	0	0	0	0	0	0	0	0	0	0	0	0	0	0	0	0	0	0	0	0	0	0	0	0	0	0	0	0	0	0	0	0	0	0	0	0
ENSG00000182621	9	258.892307692308	255.749585798817	65	836180	6.7315773772253	0.382272823683646	0.141150778875148	752724	0.668	708	479	479	0	0	0	0	0	1	0	0	0	0	0	0	0	0	0	0	0	0	0	0	0	0	0	0	0	0	0	0	0	0	0	0	0	1	1	0
ENSG00000065911	10	350.971428571429	334.127346938776	35	19004	7.08274711105284	0.859630730823837	0.684497939315174	19004	0.602	979	674	674	0	0	0	0	0	1	0	1	0	0	0	0	0	1	0	0	0	0	0	0	0	0	0	0	0	0	0	0	0	0	0	0	0	0	1	0
ENSG00000108256	2	1896	2286.66666666667	6	38283	8.40357112459859	-0.0255504484261075	0.0401420936334687	38283	0.604	286	176	176	0	0	0	1	0	0	0	0	0	0	0	0	0	0	1	0	1	0	0	0	0	0	0	0	0	0	0	0	0	0	0	0	0	0	0	0
ENSG00000166902	4	248.846153846154	157.195266272189	13	4738	7.25965693615297	-0.344158419159162	-0.541697239207247	4738	0.564	289	195	195	0	0	0	1	0	1	0	1	0	0	0	0	0	0	0	0	0	1	0	0	0	0	0	0	0	0	0	0	0	0	0	0	0	0	0	0
ENSG00000214026	10	183.08	130.7488	25	37245	7.47480551267128	0.117557923403322	-0.0409943283162648	9332	0.802	445	333	333	0	0	0	0	0	0	0	0	0	0	0	0	0	0	0	0	0	0	0	0	0	0	0	0	0	0	0	0	0	0	0	0	0	0	0	0
ENSG00000075420	13	294.246153846154	286.101301775148	65	362038	7.66336176482385	0.1949841976071	0.149277085501987	94755	0.612	1231	913	913	0	0	0	0	0	1	0	0	0	0	0	0	0	0	0	0	0	0	0	0	0	0	0	0	0	0	0	0	0	0	0	0	0	0	0	0
ENSG00000135447	4	295.764705882353	318.761245674741	17	13273	6.83104292397401	0.769032686194984	0.566169319664634	9412	0.738	658	362	362	0	0	0	0	0	0	0	0	0	0	0	0	0	0	0	0	0	0	0	0	0	0	0	0	0	0	0	0	0	0	0	0	0	0	0	0
ENSG00000169902	5	242.388888888889	174.228395061728	18	215345	6.8508905177214	0.353184446489671	0.0786998313341472	155245	0.694	980	714	714	0	0	0	0	0	0	0	0	2	0	0	0	0	0	0	0	0	1	0	0	0	0	0	0	0	0	0	0	0	0	0	0	0	0	0	0
ENSG00000075223	11	206.044444444444	156.961975308642	45	179822	7.26245510457349	0.740864698887629	0.619104596480252	177492	0.366	0	0	0	0	0	0	0	0	0	0	0	0	0	0	0	0	0	0	0	0	0	0	0	0	0	0	0	0	0	0	0	0	0	0	0	0	0	1	0
ENSG00000021826	11	209.641791044776	170.524838494097	67	201426	5.66266393340712	0.171772800817055	0.0536066864860487	98793	0.406	0	0	0	0	0	0	0	0	0	0	0	0	0	0	0	0	0	0	0	0	0	0	0	0	0	0	0	0	0	0	0	0	0	0	0	0	0	0	0
ENSG00000168291	10	260.302325581395	224.640346133045	43	6228	7.82048222242263	-0.131139504101155	-0.219692443598803	6228	0.67	642	451	451	0	0	0	0	0	0	0	0	0	0	0	0	0	0	0	0	0	0	0	0	0	0	0	0	0	0	1	0	0	0	0	0	0	0	0	0
ENSG00000198121	6	756.266666666667	717.991111111111	15	165439	7.6049938374124	0.695373352325939	0.590690310637354	163526	0.682	1462	863	863	0	0	0	1	0	0	0	0	0	0	0	0	0	0	0	0	0	0	0	0	0	0	0	0	0	0	0	0	0	0	0	0	0	0	0	0
ENSG00000157500	8	186.592592592593	159.024691358025	54	45732	7.80423500347032	-0.364717064853054	-0.458538799016741	45732	0.736	1143	735	735	0	0	0	0	0	0	0	0	0	0	0	0	0	0	0	0	0	0	0	0	0	0	0	0	0	0	0	0	0	0	0	0	0	0	0	0
ENSG00000124788	10	754.961538461538	888.245562130178	26	462380	8.00420243822763	-0.0193924561260386	-0.0523649682271714	23027	0.652	2807	1535	1535	0	0	0	0	0	0	0	0	0	0	0	0	0	0	0	0	0	0	0	0	0	0	0	0	0	0	0	0	0	0	0	0	0	0	0	0
ENSG00000169410	5	245.083333333333	190.048611111111	24	112169	7.52115112189439	-0.211947306601023	-0.364013645181388	112169	0.732	1012	689	689	0	0	0	0	0	0	0	0	0	0	0	0	0	0	0	0	0	0	0	0	0	0	0	0	0	1	0	0	0	0	0	0	0	0	0	0
ENSG00000112137	13	255.571428571429	210.394557823129	42	570753	6.12913325085056	0.202160246439452	-0.0989694735410003	558463	0.4	0	0	0	0	0	0	0	0	0	0	0	0	0	0	0	0	0	0	0	0	0	0	0	0	0	0	0	0	0	0	0	0	0	0	0	0	0	0	0
ENSG00000172817	2	253.545454545455	167.520661157025	11	210999	5.59852904564758	-0.0146073398618127	-0.0500013168304281	202627	0.654	732	495	495	0	0	0	1	0	0	0	0	0	0	0	0	0	0	0	0	0	0	0	0	0	0	0	0	0	0	0	0	0	0	0	0	0	0	0	0
ENSG00000141433	4	542.416666666667	537.027777777778	12	7230	5.96038119717143	0.764921825345753	0.408231519962743	4961	0.602	4996	2983	2983	0	0	0	0	0	0	0	0	0	0	0	0	0	0	0	0	0	0	0	0	0	0	0	0	0	0	0	0	0	0	0	0	0	0	0	0
ENSG00000197889	5	199.636363636364	83.7851239669422	11	28612	6.06194435872323	0.217616833214684	-0.144167420104309	13413	0.662	568	382	382	0	0	0	1	0	1	0	0	0	0	0	0	0	0	0	0	0	0	0	0	0	0	0	0	0	0	0	0	0	0	0	0	0	0	0	0
ENSG00000154127	8	357.28125	341.162109375	32	158799	6.10946150008156	0.392325330345022	0.154123499862097	158799	0.608	1201	852	852	0	0	0	0	0	0	0	0	0	0	0	0	0	0	0	0	0	0	0	0	0	0	0	0	0	0	0	0	0	0	0	0	0	0	0	0
ENSG00000092054	1	152.175	55.9275	40	22981	5.62238114715396	1.4726955519263	1.37254328002125	22981	0.584	0	0	0	0	0	0	1	0	0	0	0	0	0	0	0	0	0	0	0	0	0	0	0	0	0	0	0	0	0	0	0	0	0	0	0	0	0	0	0
ENSG00000187147	19	287.983606557377	273.12227895727	61	246531	8.12205282350583	-0.498930900859982	-0.496773713912261	246530	0.544	0	0	0	0	0	0	0	0	0	1	0	0	0	0	0	0	0	0	0	0	0	0	0	0	0	0	0	0	0	0	0	0	0	0	0	0	0	0	0
ENSG00000197774	7	430.233333333333	478.886666666667	30	8502	7.33005287620746	0.0853544314846654	-0.0923759978602676	3105	0.744	3643	2379	2379	0	0	0	0	0	0	0	0	0	1	0	0	0	0	0	0	0	0	0	0	0	0	0	0	0	0	1	0	0	0	0	0	0	0	0	0
ENSG00000106605	5	157	97.7777777777778	18	48661	7.23180811752098	-0.125076574530452	-0.324371892059571	48660	0.762	979	602	602	0	0	0	0	0	0	0	0	0	0	0	0	0	0	0	0	0	0	0	0	0	0	0	0	0	0	0	0	0	0	0	0	0	0	0	0
ENSG00000070785	9	139.264705882353	53.8840830449827	34	135833	6.97642287422909	-0.17923410959156	-0.441467888942573	135833	0.628	407	272	272	0	0	0	0	0	0	0	0	0	0	0	0	0	0	0	0	0	0	0	0	0	0	0	0	0	0	0	0	0	0	0	0	0	0	0	0
ENSG00000102898	8	403.315789473684	388.426592797784	19	25836	7.99225031223648	-0.244929880462784	-0.283065029899629	25836	0.69	838	559	559	0	0	0	0	0	1	0	0	1	0	0	0	0	0	0	0	0	0	0	0	0	0	0	0	0	0	0	0	0	0	0	0	0	0	0	0
ENSG00000103569	4	477.285714285714	367.081632653061	14	47743	7.32474952676266	1.06614966851338	0.953012295545919	46411	0.37	0	0	0	0	0	0	0	0	0	0	0	0	0	0	0	0	0	0	0	0	0	0	0	0	0	0	0	0	0	0	0	0	0	0	0	0	1	0	0
ENSG00000136111	8	276.340425531915	251.189678587596	47	197443	7.56506075279217	0.201394999253069	0.0655106651768051	197443	0.716	1722	1181	1181	0	0	0	0	1	1	0	0	0	0	0	0	0	0	0	0	0	0	0	0	0	0	0	0	1	0	0	0	0	0	0	0	0	0	0	0
ENSG00000186517	7	401.9	373.995	40	23025	6.38579443539177	0.50815375761056	0.232790008013644	23022	0.578	0	0	0	0	0	0	0	0	0	0	0	0	0	0	0	0	0	0	0	0	0	0	0	0	0	0	0	1	1	0	0	0	0	0	0	0	0	0	0
ENSG00000141756	10	265.567567567568	185.260774287801	37	10534	7.66488591517111	0.473449214410714	0.380900292998977	5817	0.588	0	0	0	0	0	0	0	0	0	0	0	0	0	0	0	0	0	0	0	0	0	0	0	0	0	0	0	0	0	0	0	0	0	0	0	0	0	0	0
ENSG00000181061	6	280.882352941176	249.114186851211	17	47355	8.1910046528391	0.171283657693798	0.176442752639707	20234	0.698	919	627	627	0	0	0	1	0	0	0	0	0	0	0	0	0	0	0	0	0	0	0	0	0	0	0	0	0	0	0	0	0	0	0	0	0	0	0	0
ENSG00000109854	9	337.5	223.791666666667	24	20099	7.04813748157844	0.186948424123342	-0.0375994695055051	3941	0.634	512	380	380	0	0	0	1	0	0	0	0	0	0	0	0	0	0	0	0	0	0	1	0	0	0	0	0	0	0	0	0	1	0	0	0	0	0	0	0
ENSG00000101596	14	180.885714285714	110.37387755102	105	149279	8.10880729023481	-0.173328099711895	-0.177785982348421	149279	0.76	1899	1232	1232	0	0	0	1	0	1	0	0	0	0	1	1	0	0	0	0	0	0	0	0	0	0	0	0	0	0	0	0	0	0	0	0	0	0	0	0
ENSG00000143858	2	777.4	1118.12	10	119822	5.93557533279629	0.596171197812087	0.290929444633336	119822	0.718	888	631	631	0	0	0	0	0	0	0	0	0	0	0	0	0	0	0	0	0	0	0	0	0	0	0	0	0	0	0	0	0	0	0	0	0	0	0	0
ENSG00000103653	15	202.241379310345	137.652794292509	58	21142	7.61790825475364	-0.0539246508439264	-0.184163986291201	21142	0.762	721	549	549	0	0	0	0	0	1	0	0	0	0	0	0	0	0	0	0	0	0	0	0	0	0	0	0	0	0	0	0	0	0	0	0	0	0	0	0
ENSG00000185479	1	253.555555555556	190.197530864198	9	5476	7.70032482905366	1.79568465644146	1.90029373296651	5476	0.536	0	0	0	0	0	0	0	0	0	0	0	0	0	0	0	0	0	0	0	0	0	0	0	0	0	0	0	0	0	0	0	0	0	0	0	0	0	0	0
ENSG00000148341	12	307.770833333333	324.868055555556	48	21268	8.32140245483366	-0.114252713852001	-0.0348173771290767	19077	0.79	295	220	220	0	0	0	1	0	1	0	0	0	0	0	0	0	0	0	0	0	0	0	0	0	0	0	0	0	0	0	0	0	0	0	0	0	0	0	0
ENSG00000231532	3	416	443.25	8	27994	6.68974356519773	0.897331680627761	0.537722659094102	27994	0.494	0	0	0	0	0	0	0	0	0	0	0	0	0	0	0	0	0	0	0	0	0	0	0	0	0	0	0	0	0	0	0	0	0	0	0	0	0	0	0
ENSG00000156006	2	509.5	429.5	4	9974	6.48110652197847	0.544927865039846	0.496091967735541	9974	0.434	0	0	0	0	0	0	0	0	0	0	0	0	0	0	0	0	0	0	0	0	0	0	0	0	0	0	0	0	0	0	0	0	0	0	0	0	0	0	0
ENSG00000117519	8	252.178571428571	190.196428571429	28	30328	8.18043756265106	0.582896639012705	0.556638341943351	30328	0.782	1279	884	884	0	0	0	0	0	0	0	0	1	0	0	0	0	0	0	0	0	0	0	0	0	0	0	0	0	0	0	0	0	0	0	0	0	0	0	0
ENSG00000155506	15	204.661016949153	155.866704969836	59	104706	7.57668349039487	-0.0753379484490193	0.31401318360388	104706	0.596	0	0	0	0	0	0	0	0	1	0	0	1	0	0	0	0	0	0	0	0	0	0	0	0	0	0	0	0	0	0	0	0	0	0	0	0	0	0	0
ENSG00000168894	6	156.833333333333	82.9814814814815	18	1889	7.52202408034813	-0.102826387291208	-0.254661742557737	1292	0.58	579	347	347	0	0	0	0	0	1	0	0	0	0	0	0	0	0	0	0	0	0	0	0	0	0	0	0	0	0	0	0	0	0	0	0	0	0	0	0
ENSG00000065361	22	252.020618556701	208.486767988097	97	23649	6.94817254281943	0.749707456458633	0.554053536153297	5283	0.598	1601	1036	1036	0	0	0	0	0	1	0	1	1	1	0	0	0	0	0	0	0	0	0	0	0	0	0	0	0	0	0	0	0	0	0	0	0	0	0	0
ENSG00000142507	4	176.857142857143	88.7959183673469	14	2352	7.9487147459216	-0.0402792776342481	-0.0904522037817033	2352	0.546	255	155	155	0	0	0	1	0	0	0	0	0	0	0	0	0	0	1	0	0	0	0	0	0	0	0	0	0	0	0	0	0	0	0	0	0	0	0	0
ENSG00000159147	13	251.139534883721	142.141698215251	43	29167	6.65185139359112	0.00243013143139979	-0.318836366996381	10804	0.722	864	565	565	0	0	0	0	0	1	0	0	1	0	0	0	0	0	0	0	0	0	0	0	0	0	0	0	0	0	0	0	0	0	0	0	0	0	0	0
ENSG00000138131	1	243.533333333333	149.92	15	20561	6.50280664988997	0.471762983612681	0.197817021915088	20561	0.78	304	203	203	0	0	0	0	0	0	0	0	0	0	0	0	0	0	0	0	0	0	0	0	0	0	0	0	0	0	0	0	0	0	0	0	0	0	0	0
ENSG00000267454	5	388.384615384615	268.130177514793	13	5517	5.70993389273896	-0.437698275175087	-0.608370703659119	4497	0.654	719	454	454	0	0	0	0	0	0	0	0	0	0	0	0	0	0	0	0	0	0	0	0	0	0	0	0	0	0	0	0	0	0	0	0	0	0	0	0
ENSG00000183570	20	175.088235294118	129.083910034602	68	298761	6.34125534013455	0.447566465721712	0.147290163118873	145046	0.782	2535	1285	1285	0	0	0	0	0	1	0	0	0	0	0	0	0	0	0	0	0	0	0	0	0	0	0	0	0	0	0	0	0	0	0	0	0	0	0	0
ENSG00000257218	3	310.7	299.32	10	15149	6.38146698051519	-0.383184474900517	-0.710382091731032	15149	0.65	656	433	433	0	0	0	0	0	0	0	0	0	0	1	1	0	0	0	0	0	0	0	0	0	0	0	0	0	0	0	0	0	0	0	0	0	0	0	0
ENSG00000204219	6	201.636363636364	129.710743801653	22	43680	7.03672509665788	0.349404303187028	0.161674050881619	43680	0.71	1155	793	793	0	0	0	0	0	1	0	0	0	0	0	0	0	0	0	0	0	0	0	0	0	0	0	0	0	0	0	0	0	0	0	0	0	0	0	0
ENSG00000143702	25	302.865853658537	274.491374182035	82	130921	7.39177004880426	-0.0886498214460344	-0.251898962043539	43454	0.572	1034	646	646	0	0	0	0	0	0	0	0	0	0	0	0	0	0	0	0	0	0	0	0	0	0	0	0	0	0	0	0	0	0	0	0	0	0	0	0
ENSG00000141510	17	229.468085106383	202.651878678135	47	25760	7.03954462639698	0.0877034413578775	-0.128187469697727	19137	0.534	0	0	0	0	0	0	1	0	0	0	1	0	0	0	0	0	0	0	0	0	0	0	0	0	0	0	0	0	0	0	0	0	0	0	0	0	0	0	0
ENSG00000185847	4	202.333333333333	91.4814814814815	9	21624	6.57313708527029	0.931792958774155	0.771352044066473	21624	0.476	0	0	0	0	0	0	1	0	0	0	0	0	0	0	0	0	0	0	0	0	0	0	0	0	0	0	0	0	0	0	0	0	0	0	0	0	0	0	0
ENSG00000036257	15	388.436363636364	386.900495867769	55	115244	8.12134810833748	-0.360177913533691	-0.367134069807995	115242	0.738	1232	650	650	0	0	0	1	0	0	0	0	0	0	0	0	0	0	0	0	0	0	0	0	0	0	0	0	0	0	0	0	1	0	0	0	0	0	0	0
ENSG00000124228	5	234.6875	214.0234375	48	24731	7.81358849310944	-0.303684902640372	-0.398990605233393	24731	0.52	284	176	176	0	0	0	0	0	0	0	0	0	0	1	0	1	0	0	0	0	0	0	0	0	0	0	0	0	0	0	0	0	0	0	0	0	0	0	0
ENSG00000135373	12	265.970588235294	243.835640138408	34	39965	7.63518387746619	0.807312525376475	0.780760856135188	25459	0.422	0	0	0	0	0	0	2	0	0	0	0	0	0	0	0	0	0	0	0	0	0	0	0	0	0	0	0	0	0	0	0	0	0	0	0	0	0	1	0
ENSG00000099194	1	893.666666666667	1069.11111111111	6	17711	7.14840953613761	1.56582422410679	1.43109986897483	17711	0.67	1540	1003	1003	0	0	0	0	1	1	0	1	0	0	0	0	0	0	0	0	0	0	0	0	0	0	0	0	0	0	0	0	0	0	0	0	0	0	0	0
ENSG00000165807	6	154.916666666667	101.828703703704	36	39479	5.80623236767571	0.237729664400937	0.0877989840932356	39477	0.556	393	279	279	0	0	0	0	0	0	0	0	0	0	0	0	0	0	0	0	0	0	0	0	0	0	0	0	0	0	0	0	0	0	0	0	0	1	0	0
ENSG00000113734	5	291.6	243.333333333333	15	19946	5.99885871751274	-0.54783783058243	-0.819221804097004	19899	0.472	0	0	0	0	0	0	0	0	0	0	0	0	0	0	0	0	0	1	0	0	1	0	0	0	0	0	0	0	1	1	0	0	0	0	0	0	0	0	0
ENSG00000006712	9	175.891891891892	105.649379108839	37	5344	8.05048120917513	-0.341751303580153	-0.363163290206008	5344	0.604	832	532	532	0	0	0	0	0	1	0	0	0	0	1	1	1	0	0	0	0	0	0	0	0	0	0	0	0	1	0	0	0	0	0	0	0	0	0	0
ENSG00000118496	1	3003	2536.66666666667	3	21252	7.04806978389172	0.100127048406863	-0.131804548117899	21252	0.732	731	509	509	0	0	0	0	0	2	0	0	0	0	0	0	0	0	0	0	0	0	0	0	0	0	0	0	0	0	0	0	0	0	0	0	0	0	0	0
ENSG00000188916	2	795.375	805.21875	8	60729	5.85719794805666	0.158334428212164	-0.155330490605121	60729	0.752	1662	1080	1080	0	0	0	0	0	0	0	0	0	0	0	0	0	0	0	0	0	0	0	0	0	0	0	0	0	0	0	0	0	0	0	0	0	0	0	0
ENSG00000176623	19	183.232142857143	117.073341836735	56	46101	7.57303648187868	-0.102849313354207	-0.238474668662801	27797	0.6	712	481	481	0	0	0	0	1	1	0	0	0	0	0	0	0	0	0	0	0	0	0	0	0	0	0	0	0	0	0	0	0	0	0	0	0	0	0	0
ENSG00000135720	16	265.115384615385	241.238165680473	52	30906	8.30566255928577	-0.280196528465181	-0.19807591678696	30906	0.712	835	488	488	0	0	0	1	0	0	0	0	0	0	0	0	0	0	0	0	0	0	0	0	0	0	0	0	0	0	0	0	0	0	0	0	0	0	0	0
ENSG00000185722	14	340.378378378378	348.168005843682	74	100074	8.1187468324963	-0.342106027858385	-0.346840884930584	69500	0.616	648	432	432	0	0	0	0	0	0	0	0	0	0	0	0	0	0	0	0	0	0	0	0	0	0	0	0	0	0	0	0	0	0	0	0	0	0	0	0
ENSG00000204389	3	1182.8	828.24	5	2433	8.0255620682321	1.94185184067336	1.9168262447919	2427	0.62	2318	1472	1472	1	0	0	0	1	1	0	0	0	0	0	0	0	0	0	0	0	0	0	0	0	0	0	0	0	0	0	0	0	0	0	0	0	0	0	0
ENSG00000066583	2	343	237.428571428571	7	19278	6.93745083022651	0.0195854729941812	-0.219527200455572	10597	0.754	1059	711	711	0	0	0	1	0	1	0	0	0	1	0	0	0	0	0	0	0	0	0	0	0	0	0	0	0	0	0	0	0	0	0	0	0	0	0	0
ENSG00000163785	10	282.866666666667	283.285925925926	45	185543	7.62793557668957	-0.308115364168413	-0.424852399431927	93712	0.756	976	600	600	0	0	0	0	0	0	0	0	0	0	0	0	0	0	0	0	0	0	0	0	0	0	0	0	0	0	0	0	0	0	0	0	0	0	0	0
ENSG00000137720	5	362.142857142857	334.367346938776	14	7041	6.14784592038064	-0.291970476123605	-0.594304858904326	4966	0.582	508	322	322	0	0	0	1	0	0	0	0	1	0	1	1	1	0	0	0	0	0	0	0	0	0	0	0	0	0	0	0	0	0	0	0	0	0	0	0
ENSG00000197360	5	297.5	244.714285714286	14	141467	5.3157936901828	-0.0970421637179499	-0.318831106346583	129052	0.63	313	211	211	0	0	0	0	0	0	0	0	0	0	0	0	0	0	0	0	0	0	0	0	0	0	0	0	0	0	0	0	0	0	0	0	0	0	0	0
ENSG00000101187	9	217.970588235294	153.01384083045	34	43341	6.98295291975612	0.948893756728716	0.720623313597621	29851	0.778	1640	1187	1187	0	0	0	1	0	1	0	0	1	0	0	0	0	0	0	0	0	0	1	0	0	0	0	0	0	0	0	0	0	0	0	0	0	0	0	0
ENSG00000138079	9	414.84	277.1008	25	46035	7.22951628477443	0.96337244062321	0.909256063845504	46035	0.496	0	0	0	0	0	0	0	0	0	0	0	0	0	0	0	0	0	0	0	0	0	0	0	0	0	0	0	0	0	0	0	0	0	0	0	0	0	0	0
ENSG00000182628	10	281.222222222222	214.255144032922	27	45319	7.06169013408279	-0.149205721802423	-0.37728602138375	45319	0.536	800	463	463	0	0	0	0	0	0	0	0	0	0	0	0	0	0	0	0	0	0	0	0	0	0	0	0	0	0	0	0	0	0	0	0	0	0	0	0
ENSG00000173389	2	181.285714285714	159.836734693878	7	8460	8.22903380224303	0.773678051589023	0.660077653814488	8460	0.498	0	0	0	0	0	0	0	0	0	0	0	0	0	0	0	0	0	0	0	0	0	0	0	0	0	0	0	0	0	0	0	0	0	0	0	0	0	0	0
ENSG00000135144	5	329.272727272727	281.694214876033	22	41320	6.72146076369352	0.356990148503522	0.119658296405947	1444	0.676	1145	835	835	0	0	0	0	0	0	0	0	0	0	0	0	0	0	0	0	0	0	0	0	0	0	0	0	0	0	0	0	0	0	0	0	0	0	0	0
ENSG00000078804	4	481.4	580.12	10	9150	7.91219998708735	0.642001576399577	0.598725048989509	9150	0.726	753	496	496	0	0	0	0	0	0	0	0	0	0	0	0	0	0	0	0	0	0	0	0	0	0	0	0	0	0	0	0	0	0	0	0	0	0	0	0
ENSG00000061918	7	206.235294117647	121.404844290657	34	48600	7.15809910038545	0.415273984437336	0.248981098468169	47799	0.618	1291	918	918	0	0	0	2	0	0	0	0	0	0	0	0	0	0	0	0	0	0	0	0	0	0	0	0	0	0	0	0	0	0	0	0	0	0	0	0
ENSG00000056661	7	325.655172413793	308.328180737218	29	15921	7.31612333857889	-0.124441809527658	-0.325235739867678	15920	0.66	2457	1587	1587	0	0	0	0	0	0	0	0	0	1	0	0	0	0	0	0	0	0	0	0	0	0	0	0	0	0	0	0	0	0	0	0	0	0	0	0
ENSG00000197603	16	221.114754098361	139.116904058049	122	143201	7.23346931755363	-0.108964112204411	-0.316268154063732	143201	0.73	800	583	583	0	0	0	0	0	0	0	0	0	0	0	0	0	0	0	0	0	0	0	0	0	0	0	0	0	0	0	0	0	0	0	0	0	0	0	0
ENSG00000131711	6	820.086956521739	997.179584120983	23	102335	7.59924484384497	0.870919640201681	0.818949621379629	76590	0.678	1991	1294	1294	1	0	0	0	0	0	0	0	0	0	0	0	0	0	0	0	0	0	0	0	0	0	0	0	0	0	0	0	0	0	0	0	0	0	0	0
ENSG00000260793	2	788.333333333333	671.777777777778	3	2310	5.56771669920997	-0.0779779466608256	-0.14252466302229	1414	0.628	3858	2353	2353	0	0	0	1	0	0	0	0	0	0	0	0	0	0	0	0	0	0	0	0	0	0	0	0	0	0	0	0	0	0	0	0	0	0	0	0
ENSG00000112984	7	168.351351351351	88.1884587289993	37	8997	5.88492333157164	0.508362883454956	0.314302166050024	3707	0.508	0	0	0	0	0	0	1	0	0	0	0	0	0	0	0	0	0	0	0	0	0	0	0	0	0	0	0	0	0	0	0	0	0	0	0	0	0	0	0
ENSG00000160695	9	263.489795918367	160.229071220325	49	14286	7.97725639388572	-0.57223483598175	-0.623467421249303	14286	0.56	622	373	373	0	0	0	0	0	0	0	0	0	0	0	1	0	0	0	0	0	0	0	0	0	0	0	0	0	1	1	0	0	0	0	0	0	0	0	0
ENSG00000204305	14	147.229166666667	65.6935763888889	48	3357	5.9462764064087	0.148076182150252	-0.0905382844759639	3357	0.576	0	0	0	0	0	0	0	0	0	0	0	0	0	0	0	0	0	0	0	0	0	0	0	0	0	0	0	0	0	0	0	0	0	0	0	0	0	1	0
ENSG00000049246	7	282.486486486487	217.682980277575	37	60858	7.41943577322962	0.60178583201963	0.450884860492582	19639	0.8	1189	722	722	0	0	0	1	0	0	0	0	0	0	0	0	0	0	0	0	0	0	0	0	0	0	0	0	0	0	0	0	1	0	0	0	0	0	0	0
ENSG00000119812	9	404.133333333333	400.613333333333	30	15725	7.49948350889663	-0.0624006538542848	-0.214428472494943	7460	0.616	547	345	345	0	0	0	1	0	0	0	0	1	0	0	0	0	0	0	0	0	0	0	0	0	0	0	0	0	0	0	0	0	0	0	0	0	0	0	0
ENSG00000243943	8	278.232558139535	295.505678745268	43	52145	7.70844068100763	-0.438291471669383	-0.552621507047856	40065	0.622	324	204	204	0	0	0	1	0	0	0	0	0	0	0	1	1	0	0	0	0	0	0	0	0	0	0	0	0	0	0	0	0	0	0	0	0	0	0	0
ENSG00000164326	2	368.2	144.96	5	1886	6.53839211344078	1.18700592483548	0.825181914614218	1886	0.646	798	526	526	1	0	0	0	0	0	0	0	0	0	0	0	0	0	0	0	0	0	0	0	0	0	0	0	0	0	0	0	0	0	0	0	0	0	0	0
ENSG00000160813	5	301.384615384615	118.011834319527	13	1284	5.873434591929	-0.344104668918534	-0.571020998878713	1284	0.606	991	654	654	0	0	0	0	0	1	0	0	0	0	0	0	0	0	0	0	0	1	0	0	0	0	0	0	0	0	0	0	0	0	0	0	0	0	0	0
ENSG00000125458	14	234.081081081081	108.686632578524	37	1571	7.08586279224829	-0.0937285047885989	-0.328494724256519	1568	0.682	799	580	580	0	0	0	0	0	0	0	0	0	0	0	0	0	0	0	0	0	0	0	0	0	0	0	0	0	0	1	0	0	0	0	0	0	0	0	0
ENSG00000196900	2	159.2	59.44	5	4566	5.99967610325282	0.474226054970305	0.12314514410539	4566	0.444	0	0	0	0	0	0	1	0	0	0	0	0	0	0	0	0	0	0	0	0	0	0	0	0	0	0	0	0	0	0	0	0	0	0	0	0	0	0	0
ENSG00000198466	5	1307.16666666667	1619.41666666667	12	15256	7.21187879252729	-0.127780021222072	-0.339676399917686	15256	0.568	421	268	268	0	0	0	0	0	0	0	0	0	0	0	0	0	0	0	0	0	0	0	0	0	0	0	0	0	0	0	0	0	0	0	0	0	0	0	0
ENSG00000131503	21	252.225	155.09	80	147765	8.30181953280769	-0.398622425656956	-0.324565342800802	138043	0.62	1801	1115	1115	0	0	0	0	0	0	0	1	0	0	1	0	0	0	1	0	0	0	0	0	0	0	0	0	0	0	1	0	0	0	0	0	0	0	0	0
ENSG00000164929	9	437	426.571428571429	21	89596	6.39087442885077	0.421835325073287	0.157044996547127	89595	0.752	664	516	516	0	0	0	0	0	0	0	0	0	0	0	0	0	0	0	0	0	0	0	0	0	0	0	0	0	0	0	0	0	0	0	0	0	0	0	0
ENSG00000204231	7	282.733333333333	186.244444444444	30	7266	8.24159157170095	-0.551158856239167	-0.522783203163487	6284	0.568	830	506	506	0	0	0	1	0	0	0	0	0	0	0	0	0	0	0	0	0	0	0	0	0	0	0	0	0	0	0	0	0	0	0	0	0	0	0	0
ENSG00000013503	4	160.333333333333	87.1623931623932	39	152541	6.23684789910275	-0.257145395028536	-0.57400982017512	152541	0.492	549	365	365	0	0	0	1	1	1	0	0	0	0	0	0	0	0	0	0	0	1	0	0	0	0	0	0	0	0	0	0	0	0	0	0	0	0	0	0
ENSG00000196369	4	242.2	147.64	10	180810	5.65912373056403	-0.238429192295394	-0.367969565989311	180810	0.584	3420	2202	2202	0	0	0	0	0	0	0	0	0	0	0	0	0	0	0	0	0	0	0	0	0	0	0	0	0	0	0	0	0	0	0	0	0	0	0	0
ENSG00000119403	13	205.755102040816	183.303623490212	49	21630	7.49221862459325	0.0606575867049949	-0.0798783730495156	21630	0.782	1116	637	637	0	0	0	1	0	0	0	0	0	0	0	0	0	0	0	0	0	0	0	0	0	0	0	0	0	0	0	0	0	0	0	0	0	0	0	0
ENSG00000183324	2	170.875	62.15625	8	116857	7.49532112767513	0.419958048835774	0.1765724070013	116857	0.606	287	182	182	0	0	0	0	0	0	0	0	0	0	0	0	0	0	0	0	0	0	0	0	0	0	0	0	0	0	0	0	0	0	0	0	0	0	0	0
ENSG00000108270	9	239.129032258065	151.005202913632	31	107997	7.59322905230566	-0.135960767768873	-0.275174015764835	107997	0.654	999	665	665	0	0	0	0	0	0	0	0	0	0	1	0	0	0	0	0	0	0	0	0	0	0	0	0	0	0	1	0	1	0	0	0	0	0	1	0
ENSG00000166181	11	225.589743589744	156.599605522682	39	32567	8.17097160977845	-0.499175676581738	-0.481340078520683	30714	0.568	448	305	305	0	0	0	0	0	0	0	0	1	1	0	0	0	0	0	0	0	0	0	0	0	0	0	0	0	0	0	0	0	0	0	0	0	0	0	0
ENSG00000169379	11	381.666666666667	335.583333333333	48	75530	6.14784621523907	-0.213140542520931	-0.51921604929359	75530	0.582	670	431	431	0	0	0	1	0	0	0	0	1	0	1	0	0	0	0	0	0	0	0	0	0	0	0	0	0	0	0	0	0	0	0	0	0	0	0	0
ENSG00000150627	9	274.588235294118	260.339100346021	51	116994	6.27093068949149	0.120752215983418	-0.167626437140808	113936	0.638	439	278	278	0	0	0	0	0	1	0	0	0	0	0	0	0	0	0	0	0	0	0	0	0	0	0	0	0	1	0	0	0	0	0	0	0	0	0	0
ENSG00000240747	4	293.166666666667	296.138888888889	12	133310	5.11573251057336	-0.299867002655018	-0.179070976570842	133310	0.464	0	0	0	0	0	0	0	0	0	0	0	0	0	0	0	0	0	0	0	0	0	0	0	0	0	0	0	0	0	0	0	0	0	0	0	0	0	0	0
ENSG00000182687	1	682	224	2	2748	5.65765726485237	0.922880035583766	0.841678149824145	2748	0.73	3126	2035	2035	0	0	0	0	0	0	0	0	0	0	0	0	0	0	0	0	0	0	0	0	0	0	0	0	0	0	0	0	0	0	0	0	0	0	0	0
ENSG00000181195	9	304.55	221.46	20	10061	5.97429404663163	1.28545110676557	1.02351260946675	5463	0.678	1289	874	874	0	0	0	0	0	0	0	0	0	0	0	0	0	0	0	0	0	0	0	0	0	0	0	0	0	0	0	0	0	0	0	0	0	0	0	0
ENSG00000162927	6	259.190476190476	249.392290249433	42	78038	5.40893138080233	-0.629077716072975	-0.612983368221299	78038	0.454	0	0	0	0	0	0	0	0	0	0	0	0	0	0	0	0	0	0	0	0	0	0	0	0	0	0	0	0	0	0	0	0	0	0	0	0	0	0	0
ENSG00000163754	13	195.609756097561	121.08744794765	41	36292	7.79232273608748	0.230153456615831	0.130578126188126	36292	0.584	993	725	725	0	0	0	0	0	1	0	0	0	0	0	0	0	0	0	0	0	0	0	0	0	0	0	0	0	0	0	0	1	0	0	0	0	0	0	0
ENSG00000162267	10	183.634615384615	109.298076923077	52	14242	6.02106867591006	0.906509055652931	0.743549459731223	1274	0.602	0	0	0	0	0	0	0	0	0	0	0	0	0	0	0	0	0	0	0	0	0	0	0	0	0	0	0	0	0	0	0	0	0	0	0	0	0	0	0
ENSG00000109743	5	232.947368421053	184.559556786704	19	35364	6.09240894549034	0.125719010699944	-0.0611821408248212	29224	0.524	360	186	186	0	0	0	0	0	0	0	0	0	0	0	0	0	0	0	0	0	0	0	0	0	0	0	0	0	0	0	0	0	0	0	0	0	0	0	0
ENSG00000142459	7	210.5	172.625	40	34744	7.53230363627832	-0.205373270972249	-0.324672964392556	34744	0.706	0	0	0	0	0	0	0	0	0	0	0	0	0	0	0	0	0	0	0	0	0	0	0	0	0	0	0	0	0	0	0	0	0	0	0	0	0	0	0
ENSG00000105609	6	377.514285714286	364.050612244898	35	6902	6.20294306109818	0.670714654940731	0.43277675361944	6902	0.59	0	0	0	0	0	0	0	0	0	0	0	0	0	0	0	0	0	0	0	0	0	0	0	0	0	0	0	0	0	0	0	0	0	0	0	0	0	0	0
ENSG00000204682	1	1900.5	1387.5	2	4605	5.82473381605817	0.0954478190673623	-0.160524708481311	4605	0.664	3222	2101	2101	0	0	0	2	0	0	0	0	0	0	0	0	0	0	0	0	0	0	0	0	0	0	0	0	0	0	0	0	0	0	0	0	0	0	0	0
ENSG00000101294	25	188.805555555556	128.051697530864	72	55140	8.18431752375588	0.015354180933017	0.0177444371969053	55140	0.64	799	510	510	0	0	0	1	1	1	0	0	0	0	0	0	0	0	0	0	0	1	0	0	0	0	0	0	0	0	0	0	0	0	0	0	0	0	0	0
ENSG00000172497	4	150.72	67.6992	25	64175	7.92872478847557	0.600423650183019	0.752221530030074	34328	0.696	410	283	283	0	0	0	0	0	0	0	0	0	0	0	0	0	0	0	0	0	0	0	0	0	0	0	0	0	0	0	0	0	0	0	0	0	0	0	0
ENSG00000137411	13	169.043956043956	113.455138268325	91	18218	7.76573318581247	-0.0448728655403423	-0.131202914457061	18218	0.57	315	198	198	0	0	0	0	0	0	0	0	0	0	0	0	0	0	0	0	0	1	0	0	0	0	0	0	0	0	0	0	0	0	0	0	0	0	0	0
ENSG00000155749	10	153.326086956522	94.0047258979206	46	69128	6.15445241530555	0.250556064723333	-0.0639044489768344	68969	0.41	0	0	0	0	0	0	0	0	0	0	0	0	0	0	0	0	0	0	0	0	0	0	0	0	0	0	0	0	0	0	0	0	0	0	0	0	0	0	0
ENSG00000089356	18	205.72972972973	166.229364499635	37	8497	6.57415084292029	0.98368698526683	0.741027027475513	5838	0.582	0	0	0	0	0	0	1	1	2	0	0	0	0	0	0	0	0	0	0	0	0	0	0	0	0	0	0	0	0	0	0	0	0	0	0	0	0	0	0
ENSG00000125971	5	323.857142857143	278.265306122449	14	24549	8.24877786923745	-0.194367764213055	-0.150103710179276	24549	0.616	431	298	298	0	0	0	1	0	0	0	0	0	0	0	0	0	0	0	0	0	0	0	0	0	0	0	0	0	0	0	0	0	0	0	0	0	0	1	0
ENSG00000138764	8	303.722222222222	255.648148148148	36	276239	7.62672020949764	0.286854344028256	0.185822182952111	12909	0.642	1596	1076	1076	0	0	0	0	1	1	0	0	0	0	0	0	0	0	0	0	0	0	0	0	0	0	0	0	0	0	1	0	1	0	0	0	0	0	1	0
ENSG00000185963	2	970.777777777778	962.592592592593	9	53450	7.83589752031988	-0.302776776393383	-0.387353776676619	53450	0.762	1366	862	862	0	0	0	0	0	0	0	0	0	0	0	0	0	0	0	0	0	0	0	0	0	0	0	0	0	0	0	0	0	0	0	0	0	0	0	0
ENSG00000118564	14	241.588235294118	161.690888119954	51	77141	8.47435851370518	-0.1991264590689	-0.108253350026742	21949	0.65	680	448	448	0	0	0	0	1	1	0	0	0	0	0	0	0	0	0	0	0	0	0	0	0	0	0	0	0	0	0	0	0	0	0	0	0	0	0	0
ENSG00000205765	3	475.923076923077	637.704142011834	13	17449	7.36141159364214	-0.275718762487951	-0.46181532693558	6992	0.638	597	387	387	0	0	0	1	0	0	0	0	0	0	1	1	1	0	0	0	0	0	0	0	0	0	0	0	0	0	1	0	0	0	0	0	0	0	0	0
ENSG00000152784	10	438.259259259259	468.071330589849	27	20451	6.33276532210166	0.406094896156303	0.140225201065016	12720	0.724	766	527	527	0	0	0	1	1	1	0	0	0	0	0	0	0	0	0	0	0	0	0	0	0	0	0	0	0	0	0	0	0	0	0	0	0	0	0	0
ENSG00000160410	28	146.239583333333	74.4761284722222	96	14549	7.44529520356766	-0.0360374000387299	-0.179721714216702	14547	0.614	740	478	478	0	0	0	0	0	1	0	0	0	0	0	0	0	0	0	0	0	0	0	0	0	0	0	0	0	0	0	0	0	0	0	0	0	0	0	0
ENSG00000112309	1	1641.25	1714.875	4	100360	5.98674576086876	0.0150474278445936	-0.270499920274293	100360	0.694	1772	1232	1232	0	0	0	0	0	0	0	0	0	0	0	0	0	0	0	0	0	0	0	0	0	0	0	0	0	0	0	0	0	0	0	0	0	0	0	0
ENSG00000206422	1	923	0	1	923	5.13683357558051	0.572955574774475	0.650673103019773	923	0.574	0	0	0	0	0	0	0	0	0	0	0	0	0	0	0	0	0	0	0	0	0	0	0	0	0	0	0	0	0	0	0	0	0	0	0	0	0	0	0
ENSG00000155367	6	215.96875	145.583984375	32	5484	5.97573414951709	0.187587477754903	-0.0740754161841507	5484	0.686	1264	854	854	0	0	0	0	0	0	0	0	0	0	0	0	0	0	0	0	0	0	0	0	0	0	0	0	0	0	0	0	0	0	0	0	0	0	0	0
ENSG00000076864	14	151.397058823529	126.642301038062	68	73094	6.73990609707132	0.67758501186569	0.512548786525164	52002	0.744	851	616	616	0	0	0	0	0	0	0	0	0	0	0	0	0	0	0	0	0	0	0	0	0	0	0	0	0	0	0	0	0	0	0	0	0	0	0	0
ENSG00000123307	1	1976.5	1607.5	2	10070	7.26401812605606	0.710154851328187	0.527034421886338	10070	0.528	0	0	0	0	0	0	0	1	0	0	0	0	0	0	0	0	0	0	0	0	0	0	0	0	0	0	0	0	0	0	0	0	0	0	0	0	0	0	0
ENSG00000230013	1	303	205	2	986	6.84025143220455	0.560932916869773	0.205249287579936	986	0.632	0	0	0	0	0	0	1	0	0	1	0	1	0	0	0	0	0	0	0	0	0	0	0	0	0	0	0	0	0	0	0	0	0	0	0	0	1	1	0
ENSG00000162290	9	393.459459459459	454.441197954711	37	64208	7.38177745654622	-0.446935648696622	-0.62739412094773	64208	0.656	591	395	395	0	0	0	0	1	1	0	0	0	0	0	0	0	0	0	0	0	0	0	0	0	0	0	0	0	1	0	0	0	0	0	0	0	0	0	0
ENSG00000114805	7	369.8	422.59	40	369488	6.33819761775747	0.374023480120899	0.0318180135547235	265187	0.618	0	0	0	0	0	0	1	1	1	0	0	0	0	0	0	0	0	0	0	0	0	0	0	0	0	0	0	0	1	0	0	0	0	0	0	0	0	0	0
ENSG00000078967	12	278.857142857143	293.779591836735	35	29699	7.19722063994192	-0.33528749834312	-0.53031144968326	26470	0.692	594	380	380	0	0	0	0	0	0	0	0	1	1	0	0	1	0	0	0	0	0	0	0	0	0	0	0	0	0	1	0	0	0	0	0	0	0	0	0
ENSG00000260026	1	253	63	2	1267	6.06655133236801	0.402820679099739	0.0404921688562028	1267	0.488	0	0	0	0	0	0	0	0	0	0	0	0	0	0	0	0	0	0	0	0	0	0	0	0	0	0	0	0	0	0	0	0	0	0	0	0	0	0	0
ENSG00000117682	25	226.933333333333	204.131111111111	60	39013	7.48061181660802	-0.102951905620376	-0.251627510778333	39013	0.658	364	252	252	0	0	0	1	0	1	0	1	1	1	1	1	1	0	0	0	0	0	0	0	0	0	0	0	0	0	1	0	0	0	0	0	0	0	0	0
ENSG00000188229	2	524.571428571429	559.673469387755	7	2495	8.5298305210431	0.624390916781032	0.706025043780049	2495	0.632	1862	1073	1073	1	0	0	0	0	1	0	0	0	0	0	0	0	0	0	0	0	0	0	0	0	0	0	0	0	0	0	0	0	0	0	0	0	0	0	0
ENSG00000167394	10	557.047619047619	390.340136054422	21	13478	5.98105764646716	-0.457238576045582	-0.720305028475212	13471	0.586	1705	1055	1055	0	0	0	1	0	0	0	0	0	0	0	0	0	0	0	0	0	1	0	0	0	0	0	0	0	1	0	0	0	0	0	0	0	0	0	0
ENSG00000123739	4	604.083333333333	650.486111111111	12	20089	7.41150130942004	-0.355266503335243	-0.520415641565179	20089	0.706	684	449	449	0	0	0	0	0	1	0	0	0	0	0	0	0	0	0	0	0	0	0	0	0	0	0	0	0	0	0	0	0	0	0	0	0	0	0	0
ENSG00000131475	6	198.714285714286	172.448979591837	21	6164	7.19115614207827	-0.270551690400081	-0.477913191017638	6164	0.556	0	0	0	0	0	0	0	0	0	0	0	0	0	0	0	0	0	0	0	0	0	0	0	0	0	0	0	0	1	0	0	0	0	0	0	0	0	0	0
ENSG00000164190	8	263.283783783784	204.676406135866	74	189655	8.1926630242396	-0.420883597342592	-0.402271353474815	189655	0.69	1733	1069	1069	0	0	0	0	0	0	0	0	0	0	0	0	0	0	0	0	0	0	0	0	0	0	0	0	0	1	0	0	0	0	0	0	0	0	0	0
ENSG00000140675	9	233.081081081081	154.780131482834	37	7859	6.19931769949376	0.198605529359083	-0.172008563219718	3275	0.542	0	0	0	0	0	0	0	0	0	0	0	0	0	0	0	0	0	0	0	0	0	0	0	0	0	0	0	0	0	0	0	0	0	0	0	0	0	0	0
ENSG00000170264	7	527.583333333333	463.576388888889	24	29290	5.78619285574764	-0.315467263630491	-0.501642944227721	29288	0.586	471	319	319	0	0	0	0	0	1	0	0	0	0	0	0	0	0	0	0	0	0	0	0	0	0	0	0	0	0	0	0	0	0	0	0	0	0	0	0
ENSG00000115275	10	560.76	480.896	25	4354	7.98670371706486	-0.241740531305942	-0.285260743703389	4354	0.642	698	466	466	0	0	0	0	1	1	0	0	1	0	0	0	0	0	0	0	0	0	0	0	0	0	0	0	0	0	0	0	0	0	0	0	0	1	0	0
ENSG00000174125	10	407.916666666667	405.965277777778	24	66141	5.89915623029895	0.151082012140195	0.00669453360213845	58132	0.348	0	0	0	0	0	0	0	0	0	0	0	0	0	0	0	0	0	0	0	0	0	1	0	0	0	0	0	0	0	0	0	0	0	0	0	0	0	0	0
ENSG00000164114	8	334.823529411765	332.404844290657	34	34313	6.72868809178005	-0.0232277738006844	-0.315429782235402	34313	0.564	493	331	331	0	0	0	1	0	0	0	0	0	0	0	0	0	0	0	0	0	0	0	0	0	0	0	0	0	0	0	0	0	0	0	0	0	0	0	0
ENSG00000088881	11	167.518518518519	117.786008230453	54	67230	7.16496628157577	0.241038601590361	0.0465157416091037	67224	0.854	1794	1028	1028	0	0	0	0	0	1	0	0	0	0	0	0	0	0	0	0	0	0	0	0	0	0	0	0	0	0	0	0	0	0	0	0	0	0	0	0
ENSG00000143341	6	176.46875	69.61572265625	128	456403	6.74890002256441	0.681216869765845	0.481805749698345	456399	0.642	204	152	152	0	0	0	0	1	1	0	0	0	0	0	0	0	0	0	0	0	0	0	0	0	0	0	0	0	0	0	0	0	0	0	0	0	0	0	0
ENSG00000175592	5	438.166666666667	341.222222222222	12	8525	5.84323716512055	1.36240618076904	1.22426529809893	7570	0.654	1533	1018	1018	0	0	0	0	0	1	0	0	1	0	0	0	0	0	0	0	0	0	0	0	0	0	0	0	0	1	0	0	0	0	0	0	0	0	0	0
ENSG00000148290	4	140.227272727273	74.0165289256198	22	4943	7.47637407445436	-0.121096337661996	-0.276916604155684	593	0.74	619	369	369	0	0	0	0	0	0	0	0	0	0	0	0	0	0	0	0	0	0	0	0	0	0	0	0	0	0	0	0	0	0	0	0	0	0	0	0
ENSG00000114023	3	430.1	483.96	10	28159	7.83153110901095	-0.0235895148507653	-0.0913248326652669	25742	0.654	347	230	230	0	0	0	0	0	0	0	0	0	0	0	0	0	0	0	0	0	0	0	0	0	0	0	0	0	0	0	0	0	0	0	0	0	0	0	0
ENSG00000109101	3	331.357142857143	248.989795918367	14	32654	7.95409934200686	0.680536800903432	0.664847977641099	18489	0.648	0	0	0	0	0	0	0	0	0	0	0	0	0	0	0	0	0	0	0	0	0	0	0	0	0	0	0	0	0	0	0	0	0	0	0	0	0	0	0
ENSG00000109089	1	707.2	764.32	5	18169	6.95295152014444	0.268970582938625	0.0251568487907059	18169	0.642	970	701	701	0	0	0	0	0	0	0	0	0	0	0	0	0	0	0	0	0	0	0	0	0	0	0	0	0	0	0	0	0	0	0	0	0	0	0	0
ENSG00000197616	3	151.518518518519	74.042524005487	54	26288	6.623733517827	1.08171328599875	0.815829156714978	26288	0.586	0	0	0	0	0	0	0	0	0	0	0	0	0	0	0	0	0	0	0	0	0	0	0	0	0	0	0	0	0	0	0	0	0	0	0	0	0	0	0
ENSG00000104765	7	313.863636363636	275.971074380165	22	122739	8.27163459585555	0.191529106047156	0.22242412954913	30232	0.616	727	470	470	0	0	0	0	0	0	1	0	0	0	1	0	0	0	0	0	0	0	0	0	0	0	0	0	0	1	1	0	0	0	0	0	0	0	0	0
ENSG00000118217	2	394	498.190476190476	21	197777	7.83043840740716	-0.188936667758701	-0.272841266801241	197777	0.474	0	0	0	0	0	0	2	0	0	0	0	0	0	1	0	0	0	0	0	0	0	0	0	0	0	0	0	0	0	0	0	0	0	0	0	0	1	0	0
ENSG00000197576	3	617.714285714286	229.102040816327	7	2293	5.807737877754	-0.0942935904991998	-0.23287267575818	2293	0.67	1066	583	583	0	0	0	0	1	0	0	0	0	0	0	0	0	0	0	0	0	0	0	0	0	0	0	0	0	0	0	0	0	0	0	0	0	0	0	0
ENSG00000100116	7	177.259259259259	62.880658436214	27	9272	6.50864428424445	-0.0223862285209257	-0.314464947070564	9272	0.698	630	435	435	0	0	0	0	0	1	0	0	0	0	0	0	0	0	0	0	0	0	0	0	0	0	0	0	0	0	1	0	0	0	0	0	0	0	0	0
ENSG00000223959	17	413.521739130435	416.599243856333	46	29576	7.2061566877919	-0.165186584095634	-0.377904742921474	7285	0.702	1053	643	643	0	0	0	0	1	1	0	0	0	0	0	0	0	0	0	0	0	0	0	0	0	0	0	0	0	0	0	0	0	0	0	0	0	0	0	0
ENSG00000143420	15	406.485714285714	369.178775510204	35	28762	8.49053551185676	-0.542955684641065	-0.304061010817545	4413	0.602	491	303	303	0	0	0	0	0	0	0	1	0	0	1	1	1	0	0	0	0	0	0	0	0	0	0	0	0	1	0	0	0	0	0	0	0	0	0	0
ENSG00000196296	9	155.911111111111	82.3703703703704	45	26105	5.47231519250282	0.538307572764768	0.541314114493569	26060	0.6	0	0	0	0	0	0	0	0	0	0	0	0	0	0	0	0	0	0	0	0	0	0	0	0	0	0	0	0	0	0	0	0	0	0	0	0	0	0	0
ENSG00000101247	16	182.958333333333	144.527777777778	48	33472	6.51956369349679	-0.337669979617498	-0.657840561293706	33472	0.586	743	445	445	0	0	0	1	1	0	0	0	0	0	0	0	1	0	0	0	0	0	0	0	0	0	0	0	0	0	1	0	1	0	0	0	0	0	0	0
ENSG00000140832	6	678.6	496.933333333333	15	15954	5.94098568454854	0.132370749755619	-0.0336968253527894	3520	0.714	918	654	654	0	0	0	0	0	1	0	0	0	0	0	0	0	0	0	0	0	0	0	0	0	0	0	0	0	0	0	0	0	0	0	0	0	0	0	0
ENSG00000104368	13	309.8	289.93	40	33007	7.37916482750281	0.844514372263643	0.711584445240622	32492	0.548	0	0	0	1	0	0	0	0	0	0	0	0	0	0	0	0	0	0	0	0	0	0	0	0	0	0	0	0	0	0	0	0	0	0	0	0	0	0	0
ENSG00000172086	1	438.25	471.375	4	28525	7.23493263016334	-0.216539455014863	-0.419159116251609	28525	0.708	734	432	432	0	0	0	0	0	0	0	0	0	0	0	0	0	0	0	0	0	0	0	0	0	0	0	0	0	0	0	0	0	0	0	0	0	0	0	0
ENSG00000158161	9	288.288461538462	331.532544378698	52	118353	7.28192903984301	-0.388960360280781	-0.589305809792575	118353	0.554	214	139	139	0	0	0	1	0	0	0	0	0	0	0	0	0	0	1	0	0	0	0	0	0	0	0	0	0	0	0	0	0	0	0	0	0	0	0	0
ENSG00000232520	4	375.444444444444	219.827160493827	9	10592	5.75864613003293	0.383220807660909	0.0746781806324026	8969	0.566	0	0	0	0	0	0	0	0	0	0	0	0	0	0	0	0	0	0	0	0	0	0	0	0	0	0	0	0	0	0	0	0	0	0	0	0	0	0	0
ENSG00000100351	11	325.545454545455	260.677685950413	33	72640	5.84457580432139	0.167275260381913	0.0574841780534292	70003	0.432	0	0	0	0	0	0	0	0	0	0	0	0	0	0	0	0	0	0	0	0	0	0	0	0	0	0	0	0	0	0	0	0	0	0	0	0	0	0	0
ENSG00000189007	3	809.909090909091	1013.30578512397	11	27842	6.56223972215577	0.0140234552777881	-0.305476527554456	23685	0.646	474	307	307	0	0	0	0	0	0	0	0	0	1	0	0	0	0	0	0	0	1	0	0	0	0	0	0	0	0	0	0	0	0	0	0	0	0	1	0
ENSG00000133640	7	212.475409836066	168.794947594733	61	226911	5.88910924368617	0.257478366405181	0.0656896630464676	88545	0.428	0	0	0	0	0	0	0	0	0	0	0	0	0	0	0	0	0	0	0	0	0	0	0	0	0	0	0	0	0	0	0	0	0	0	0	0	0	0	0
ENSG00000100014	7	394.40625	438.810546875	32	146923	8.12195981946538	-0.331892806194943	-0.331802537769526	146922	0.716	895	594	594	0	0	0	1	0	1	0	0	0	0	0	0	0	0	0	0	0	0	0	0	0	0	0	0	0	0	0	0	0	0	0	0	0	0	0	0
ENSG00000204815	4	172.130434782609	78.6918714555766	23	30761	5.71929077813614	-0.067599216894019	-0.261526230387998	8056	0.562	347	200	200	0	0	0	0	0	0	0	0	0	0	0	0	1	0	0	0	0	0	0	0	0	0	0	0	0	1	0	0	0	0	0	0	0	0	0	0
ENSG00000268061	2	371.333333333333	327.888888888889	6	17316	5.58763366303871	-0.705533392461474	-0.715442419643775	12101	0.664	293	203	203	0	0	0	1	0	0	0	0	0	0	1	1	0	0	0	0	0	0	0	0	0	0	0	0	0	0	0	0	0	0	0	0	0	0	0	0
ENSG00000078304	33	319.440860215054	325.43716036536	93	166192	8.51409335279868	-0.460241572084543	-0.357150589824148	166192	0.804	1413	820	820	0	0	0	0	0	0	0	0	0	0	0	0	0	0	0	0	0	0	0	0	0	0	0	0	0	0	0	0	0	0	0	0	0	0	0	0
ENSG00000139624	28	241.908045977011	171.181397806844	87	37714	7.67521998012365	-0.360398086846717	-0.460511708428923	23487	0.694	660	419	419	0	0	0	0	1	1	0	0	0	0	0	0	0	0	0	0	0	0	0	0	0	0	0	0	0	0	0	0	0	0	0	0	0	0	0	0
ENSG00000198719	1	288.545454545455	182.512396694215	11	8268	6.84714018631457	0.540573381542962	0.288753103744858	8268	0.654	3008	2009	2009	0	0	0	0	0	0	0	0	0	0	0	0	0	0	0	0	0	0	0	0	0	0	0	0	0	0	0	0	0	0	0	0	0	0	0	0
ENSG00000164512	6	179.633333333333	114.304444444444	30	133680	5.74349522475039	0.46773548281921	0.30784889452695	133680	0.47	0	0	0	0	0	0	0	0	0	0	0	0	0	0	0	0	0	0	0	0	0	0	0	0	0	0	0	0	0	0	0	0	0	0	0	0	0	0	0
ENSG00000135127	13	266.690476190476	158.143990929705	42	104626	7.19133480422486	0.523010790964227	0.36249789698481	104626	0.808	1519	913	913	0	0	0	1	0	0	0	0	0	0	0	0	0	0	0	0	0	0	0	0	0	0	0	0	0	0	0	0	0	0	0	0	0	0	0	0
ENSG00000076248	5	417.315789473684	338.398891966759	19	13419	7.21662629048019	0.0373258921769646	-0.160161997179544	13419	0.672	1167	813	813	0	0	0	0	1	1	0	1	0	0	0	0	0	0	0	0	0	0	0	0	0	0	0	0	0	0	0	0	0	0	0	0	0	0	0	0
ENSG00000003987	10	214.975	156.3075	40	115499	5.88188967371786	-0.086930137677669	-0.333775902096159	40534	0.69	517	360	360	0	0	0	0	0	0	0	0	0	0	0	0	0	0	0	0	0	0	0	0	0	0	0	0	0	0	0	0	0	0	0	0	0	0	0	0
ENSG00000100228	3	297.666666666667	346.622222222222	15	19025	6.24192182035366	-0.060785406468125	-0.360389455701915	19025	0.63	602	414	414	0	0	0	0	0	1	0	0	0	0	0	0	0	0	0	0	0	0	0	0	0	0	0	0	0	0	0	0	0	0	0	0	0	0	0	0
ENSG00000223865	9	265.730769230769	159.899408284024	26	11276	7.45522517311422	0.728366875678852	0.589367034654471	11276	0.462	0	0	0	0	0	0	0	0	0	0	0	0	0	0	0	0	0	0	0	0	0	0	0	0	0	0	0	0	0	0	0	0	0	0	0	0	0	0	0
ENSG00000131730	12	157.459459459459	79.926953981008	37	33113	5.92060062524803	0.486067555070629	0.242560088013393	33113	0.616	0	0	0	1	0	0	0	0	0	0	0	0	0	0	0	0	0	0	0	0	0	0	0	0	0	0	0	0	0	0	0	0	0	0	0	0	0	0	0
ENSG00000254395	1	184	138	2	451	5.22260345768906	0.975159588495158	0.849923188629989	451	0.554	0	0	0	0	0	0	0	0	1	0	0	0	0	0	0	0	0	0	0	0	0	0	0	0	0	0	0	0	0	0	0	0	0	0	0	0	0	0	0
ENSG00000198538	10	786.56	981.1712	25	60192	6.09384765022433	-0.444778021337815	-0.745565315205483	56291	0.594	243	171	171	0	0	0	0	0	0	0	0	0	0	0	0	0	0	0	0	0	0	0	0	0	0	0	0	0	0	0	0	0	0	0	0	0	0	0	0
ENSG00000100767	13	405.816666666667	415.846111111111	60	37144	7.07449168772617	0.685184947006696	0.482392945002384	37141	0.688	1052	792	792	0	0	0	0	0	1	0	0	0	0	0	0	0	0	0	0	0	0	0	0	0	0	0	0	0	0	0	0	0	0	0	0	0	0	0	0
ENSG00000163126	6	302.483870967742	314.07075962539	31	33409	6.14734798484426	0.0213909794231028	-0.257350010975625	17876	0.728	830	601	601	0	0	0	1	0	1	0	0	0	0	0	0	0	0	0	0	0	0	1	0	0	0	0	0	0	0	0	0	0	0	0	0	0	0	0	0
ENSG00000182636	1	1886	0	1	1886	7.50952624971392	0.163245190191704	0.0427726526880314	1886	0.662	988	668	668	0	0	0	0	0	0	0	0	0	0	0	0	0	0	0	0	0	0	0	0	0	0	0	0	0	0	0	0	0	0	0	0	0	0	0	0
ENSG00000134265	8	300.51282051282	330.840236686391	39	26857	7.57711441511319	-0.290242550302356	-0.426901668433792	24897	0.536	592	417	417	0	0	0	0	0	1	0	0	0	0	0	0	0	0	0	0	0	0	0	0	0	0	0	0	0	0	0	0	0	0	0	0	0	0	0	0
ENSG00000163501	1	674.333333333333	514.444444444444	3	6048	7.12405406482292	0.911577358650408	0.885958826101904	6048	0.76	1311	804	804	0	0	0	1	0	0	0	0	0	0	0	0	0	0	0	0	0	0	0	0	0	0	0	0	0	0	0	0	0	0	0	0	0	0	0	0
ENSG00000081479	5	196.967741935484	89.5248005549775	93	235577	6.03874192927115	1.06110229122988	0.72977693079463	235577	0.62	889	627	627	0	0	0	0	0	0	0	0	0	0	0	0	0	0	0	0	0	0	0	0	0	0	0	0	0	0	0	0	0	0	0	0	0	0	0	0
ENSG00000111341	4	369.6	317.32	10	4746	6.46260502512948	1.12531945523001	0.795321427739542	4746	0.518	0	0	0	0	0	0	1	0	1	0	0	0	0	0	0	0	0	0	0	0	0	0	0	0	0	0	0	0	0	0	0	0	0	0	0	0	0	0	0
ENSG00000121380	15	268.763157894737	174.951523545706	38	161241	6.48687598841647	0.577164356272063	0.338149981186898	49841	0.446	0	0	0	0	0	0	0	0	0	0	0	0	0	0	0	0	0	0	0	0	0	0	0	0	0	0	0	0	0	0	0	0	0	0	0	0	0	0	0
ENSG00000143630	4	377.5	259.772727272727	22	12266	6.46294675613534	0.0663687951880061	-0.235501253776439	12266	0.728	757	490	490	0	0	0	1	0	0	0	0	0	0	0	0	0	0	0	0	0	0	0	0	0	0	0	0	0	0	0	0	0	0	0	0	0	0	0	0
ENSG00000099899	20	246.833333333333	163.454545454545	66	5527	7.55222424934543	-0.339914671444254	-0.489148651972511	5518	0.732	1355	898	898	0	0	0	0	0	0	0	0	0	0	0	0	0	0	0	0	0	0	0	0	0	0	0	0	0	0	0	0	0	0	0	0	0	0	0	0
ENSG00000204347	1	601.666666666667	476.222222222222	3	5531	5.22269266010303	0.42250136696192	0.327044381412754	5531	0.636	0	0	0	1	0	0	0	0	0	0	0	1	0	0	0	0	0	0	0	0	0	0	0	0	0	0	0	0	0	0	0	0	0	0	0	0	0	0	0
ENSG00000159086	9	259.018867924528	187.76646493414	53	37960	7.69361104903935	-0.17686471168044	-0.29648972806394	37960	0.59	688	509	509	0	0	0	0	0	0	0	0	0	0	0	0	0	0	0	0	0	0	0	0	0	0	0	0	0	0	0	0	0	0	0	0	0	0	0	0
ENSG00000122779	6	313.512195121951	294.923259964307	41	129660	7.15078789971472	-0.29456719339019	-0.51215199669074	129660	0.746	1356	877	877	0	0	0	2	0	0	0	0	0	0	1	0	0	0	0	0	0	0	0	0	0	0	1	0	0	0	0	0	0	0	0	0	0	0	0	0
ENSG00000116299	14	228.166666666667	152.907407407407	72	93101	6.78493694048549	0.705898150804567	0.481965054073643	48336	0.57	516	320	320	0	0	0	0	0	1	0	0	0	0	0	0	0	0	0	0	0	0	0	0	0	0	0	0	0	0	0	0	0	0	0	0	0	0	0	0
ENSG00000105298	10	350.578947368421	244.432132963989	38	16175	7.04542747032997	-0.506181777139957	-0.758635282275409	16175	0.692	776	540	540	0	0	0	0	0	1	0	0	0	0	0	0	0	0	0	0	0	0	0	0	0	0	0	0	0	0	0	0	0	0	0	0	0	0	0	0
ENSG00000166233	10	332.357142857143	376.91156462585	42	113026	8.12412209710959	-0.44238652980525	-0.440422616556159	113026	0.708	1433	891	891	0	0	0	0	0	0	0	0	0	0	1	1	1	0	0	0	0	0	0	0	0	0	0	0	0	0	0	0	0	0	0	0	0	0	0	0
ENSG00000179915	17	393.623188405797	389.573198907793	69	1114032	7.14323751538714	0.677082249395334	0.584953511030932	1112187	0.562	0	0	0	0	0	0	0	0	0	0	0	0	0	0	0	0	0	0	0	0	0	0	0	0	0	0	0	0	0	0	0	0	0	0	0	0	0	0	0
ENSG00000162188	1	294	153.333333333333	3	1544	7.17670390665694	0.47905932910579	0.21333184011094	1544	0.598	0	0	0	0	0	0	0	0	0	0	0	0	0	0	0	0	0	0	0	0	0	0	0	0	0	0	0	0	0	0	0	0	0	0	0	0	0	0	0
ENSG00000205307	1	138.833333333333	72.1111111111111	6	1416	6.06174982520056	0.433506944418718	0.170340712912228	1416	0.762	1138	774	774	0	0	0	0	0	0	0	0	0	0	0	0	0	0	0	0	0	0	0	0	0	0	0	0	0	0	0	0	0	0	0	0	0	0	0	0
ENSG00000122644	6	745.818181818182	512.528925619835	11	4079	6.70277663405609	0.28614808613005	0.0107153246049523	2324	0.708	1092	692	692	0	0	0	1	1	1	0	0	1	1	0	0	1	0	0	0	0	0	0	0	0	0	0	0	0	0	0	0	1	0	0	0	0	0	0	0
ENSG00000249715	6	159.1328125	84.83154296875	128	62151	5.82166254558601	0.277599844771221	0.069875847154408	12162	0.57	0	0	0	0	0	0	0	0	0	0	0	0	0	0	0	0	0	0	0	0	0	0	0	0	0	0	0	0	0	0	0	0	0	0	0	0	0	0	0
ENSG00000121297	3	1075.33333333333	1244.22222222222	6	74603	6.76746363124515	0.0586778130298148	-0.20321833454914	74603	0.78	3414	1960	1960	0	0	0	0	0	0	0	0	0	0	0	0	0	0	0	0	0	0	0	0	0	0	0	0	0	0	0	0	0	0	0	0	0	0	0	0
ENSG00000088766	7	292.423076923077	275.926035502959	26	33964	7.52156186171841	-0.17056366157967	-0.306702656333219	33964	0.696	898	652	652	0	0	0	0	0	1	0	0	0	0	0	0	0	0	0	0	0	0	0	0	0	0	0	0	0	0	0	0	0	0	0	0	0	0	0	0
ENSG00000204950	1	2211	0	1	2211	6.40559335797824	0.645035067574303	0.403664327015504	2211	0.8	1504	978	978	0	0	0	1	0	0	0	0	1	0	0	0	0	0	0	0	0	0	0	0	0	0	0	0	0	0	0	0	0	0	0	0	0	0	0	0
ENSG00000136160	4	749.928571428571	646.887755102041	14	24288	7.3260142380964	0.834754326257896	0.681362418342485	24288	0.514	0	0	0	0	0	0	0	0	0	0	0	0	0	0	0	0	0	0	0	0	0	0	0	0	0	0	0	0	0	0	0	0	0	0	0	0	0	0	0
ENSG00000161980	2	459.8	326.56	5	7222	5.8670392871834	-0.367094191745707	-0.592573145514056	7222	0.712	766	542	542	0	0	0	1	0	0	0	0	0	0	0	0	0	0	0	0	0	0	0	0	0	0	0	0	0	0	0	0	0	0	0	0	0	0	0	0
ENSG00000146006	4	1206.875	1179.3125	8	6446	7.11898662911146	0.403198713069494	0.0978160925515345	2737	0.448	0	0	0	0	0	0	0	0	0	0	0	0	0	0	0	0	0	0	0	0	0	0	0	0	0	0	0	0	0	0	0	0	0	0	0	0	0	0	0
ENSG00000255517	5	302.8	153.16	10	6744	6.41173994747091	0.308056001632712	-0.0559683046287617	2514	0.686	980	650	650	0	0	0	1	0	1	0	0	1	1	0	0	0	0	0	0	0	0	0	0	0	0	0	0	0	0	0	0	0	0	0	0	0	0	0	0
ENSG00000073150	3	661.6	542.92	10	9564	6.92906864823354	0.341307375245793	0.153274377054746	9562	0.816	446	288	288	0	0	0	0	0	0	0	0	0	0	0	0	0	0	0	0	0	0	0	0	0	0	1	0	0	0	0	0	0	0	0	0	0	0	0	0
ENSG00000237166	1	683.333333333333	761.777777777778	3	22873	5.36234374011072	0.422885100464677	0.298473702680619	22873	0.39	0	0	0	0	0	0	0	0	0	0	0	0	0	0	0	0	0	0	0	0	0	0	0	0	0	0	0	0	0	0	0	0	0	0	0	0	0	0	0
ENSG00000212719	5	812.75	1069.375	12	49672	7.01715777238398	-0.0212991229955623	-0.246846556476041	39412	0.638	0	0	0	0	0	0	0	0	0	0	0	0	0	0	0	0	0	0	0	0	0	0	0	0	0	0	0	0	0	0	0	0	0	0	0	0	0	0	0
ENSG00000213085	6	171.875	60.2890625	32	27800	6.68133126894567	0.692236267822418	0.566354698043899	27800	0.642	242	146	146	0	0	0	0	0	1	0	0	0	0	0	0	0	0	0	0	0	0	0	0	0	0	0	0	0	0	0	0	0	0	0	0	0	0	0	0
ENSG00000138166	2	422	336	8	13707	7.00657005587592	1.09732005302618	0.86358627951237	13707	0.744	1521	1042	1042	0	0	0	0	0	0	0	0	0	0	0	0	0	0	0	0	0	0	0	0	0	0	0	0	0	1	0	0	0	0	0	0	0	0	0	0
ENSG00000188051	2	514	362	5	13059	5.95681062098273	-0.0547607311661956	-0.379234833809852	13059	0.71	762	540	540	0	0	0	0	0	0	0	0	0	0	0	0	0	0	0	0	0	0	0	0	0	0	0	0	0	0	0	0	0	0	0	0	0	0	0	0
ENSG00000151687	12	231.25	123.557692307692	52	86904	5.63534467754001	-0.410092621001141	-0.487405325810512	86904	0.544	507	363	363	0	0	0	0	0	1	0	0	0	0	0	0	0	0	0	0	0	0	0	0	0	0	0	0	0	0	0	0	0	0	0	0	0	0	0	0
ENSG00000117335	20	431.311111111111	479.106172839506	45	43457	8.31966173198988	0.214513122415567	0.204183707185391	43457	0.638	793	521	521	0	0	0	0	1	1	0	0	0	1	0	0	0	0	0	0	0	0	0	0	0	0	0	0	0	0	0	0	0	0	0	0	0	0	1	0
ENSG00000121892	10	265.754385964912	242.086180363189	57	155094	8.25836994465571	-0.444694646096106	-0.401744831815303	155094	0.736	1726	1220	1220	0	0	0	1	0	1	0	0	0	0	0	0	0	0	0	0	0	0	0	0	0	0	0	0	0	0	1	0	0	0	0	0	0	1	1	1
ENSG00000197646	2	439	388.888888888889	9	60738	5.74611218448926	0.104137418568472	0.0110272161055039	60738	0.388	0	0	0	0	0	0	1	0	0	0	0	0	0	0	0	0	0	0	0	0	0	0	0	0	0	1	0	1	0	0	0	0	0	0	0	0	0	0	0
ENSG00000138193	5	406.575	364.69875	40	338835	7.19619024668188	0.298865349284892	0.123836123433711	334404	0.79	854	489	489	0	0	0	1	0	0	0	0	0	0	0	0	0	0	0	0	0	0	0	0	0	0	0	0	0	0	0	0	0	0	0	0	0	0	0	0
ENSG00000197134	7	481.857142857143	541.08843537415	21	39029	5.48437712591616	-0.187540860264253	-0.23727634617335	38652	0.562	0	0	0	0	0	0	0	0	0	0	0	0	0	0	0	0	0	0	0	0	0	0	0	0	0	0	0	0	0	0	0	0	0	0	0	0	0	0	0
ENSG00000260328	1	3077	0	1	3077	6.15172408222378	0.693752122410857	0.276322141822482	3077	0.508	0	0	0	0	0	0	0	0	1	0	0	0	0	0	0	0	0	0	0	0	0	0	0	0	0	1	0	0	0	0	0	0	0	0	0	0	0	1	0
ENSG00000141527	15	216.287671232877	153.173203227622	73	39340	6.47883728566036	0.229893216259024	-0.0283548588950172	11578	0.572	0	0	0	0	0	0	1	0	0	0	0	0	0	0	0	0	0	0	0	0	0	0	0	0	0	0	0	0	0	0	0	0	0	0	0	0	0	0	0
ENSG00000090932	5	231.142857142857	110.353741496599	21	9587	6.09486310232626	0.0323257436305829	-0.357788100487983	6759	0.614	743	523	523	0	0	0	0	0	0	0	0	1	0	0	0	0	0	0	0	0	0	0	0	0	0	0	0	0	0	0	0	0	0	0	0	0	0	0	0
ENSG00000183347	2	273.071428571429	193.112244897959	14	22404	7.89139105519029	1.4932785653532	1.54533484950936	22404	0.442	0	0	0	0	0	0	0	0	0	0	0	0	0	0	0	0	0	0	0	0	0	0	0	0	0	1	0	0	0	0	0	0	0	0	0	0	0	0	0
ENSG00000254087	4	219.863636363636	165.413223140496	22	131569	6.58581278333644	0.418295505277762	0.112937006972235	130760	0.688	1210	853	853	0	0	0	1	0	1	0	0	0	0	0	0	0	0	0	0	0	0	0	0	0	0	0	0	0	0	0	0	0	0	0	0	0	0	0	0
ENSG00000106665	9	340.028571428571	322.672653061224	35	116469	7.62132367741554	0.128250799037217	0.0382364391547647	116456	0.78	669	421	421	0	0	0	1	1	1	0	0	0	0	0	0	0	0	0	0	0	0	0	0	0	0	0	0	0	0	0	0	0	0	0	0	0	0	0	0
ENSG00000175311	1	1468	1231	2	18765	7.25353021694974	0.702239225120573	0.681123405396446	18765	0.438	0	0	0	0	0	0	0	0	0	0	0	0	0	0	0	0	0	0	0	0	0	0	0	0	0	0	0	0	0	0	0	0	0	0	0	0	0	0	0
ENSG00000179071	1	2428	0	1	2428	6.13507465078377	0.0772657257079722	-0.0821467115765855	2428	0.488	0	0	0	0	0	0	0	0	0	0	0	0	0	0	0	0	0	0	0	0	0	0	0	0	0	0	0	0	0	0	0	0	0	0	0	0	0	0	0
ENSG00000154898	4	346.891891891892	283.512052593134	37	82394	6.17926465989721	0.246488557813393	-0.209894430993273	16923	0.626	1319	871	871	0	0	0	0	0	0	0	0	0	0	0	0	0	0	0	0	0	0	0	0	0	0	0	0	0	0	0	0	0	0	0	0	0	0	0	0
ENSG00000213390	7	523.41935483871	698.445369406868	31	73418	6.58438348788153	-0.172957027129917	-0.480391258624726	73418	0.546	556	350	350	0	0	0	1	0	0	0	0	0	0	0	0	0	0	0	0	0	0	0	0	0	0	0	0	0	0	0	0	0	0	0	0	0	0	0	0
ENSG00000160953	18	360.534482758621	352.151010701546	58	92541	8.04944015802793	-0.130229382217698	-0.115754227062758	92541	0.856	0	0	0	0	0	0	0	0	0	0	0	0	0	0	0	0	0	0	0	0	0	0	0	0	0	0	0	0	0	0	0	0	0	0	0	0	0	0	0
ENSG00000110060	4	412.375	235.375	8	9736	5.99278284647208	-0.293100644524164	-0.559480726558474	9736	0.466	0	0	0	1	0	0	0	0	0	0	0	0	0	0	0	0	0	0	0	0	0	0	0	0	0	0	0	0	1	0	0	0	0	0	0	0	0	0	0
ENSG00000121621	4	216.774193548387	124.195629552549	31	87689	6.65293201614612	0.0739899930874215	-0.268705371500844	87689	0.596	0	0	0	0	0	0	0	0	0	0	0	0	0	1	0	0	0	0	0	0	0	0	0	0	0	0	0	0	0	0	0	0	0	0	0	0	0	0	0
ENSG00000211943	1	218.5	92.5	2	540	6.47125463684015	1.39122690660795	1.2449158152818	540	0.448	0	0	0	0	0	0	1	0	0	0	0	0	0	0	0	0	0	0	0	0	0	0	0	0	0	0	0	0	0	0	0	0	0	0	0	0	0	0	0
ENSG00000159208	7	303.666666666667	239.814814814815	18	4553	6.3339526340926	0.572320326308928	0.280944078505878	4197	0.584	0	0	0	0	0	0	1	0	0	0	0	0	0	0	0	0	0	0	0	0	0	0	0	0	0	0	0	0	0	0	0	0	0	0	0	0	0	0	0
ENSG00000123243	11	433.875	445.958333333333	48	107730	7.52132280328775	0.802262028181084	0.687680093358949	107206	0.788	0	0	0	0	0	0	0	0	0	0	0	0	0	0	0	0	0	0	0	0	0	0	0	0	0	0	0	0	0	0	0	0	0	0	0	0	0	0	0
ENSG00000149923	13	203.181818181818	135.392561983471	44	9400	7.78857830535953	-0.210574286877333	-0.316152068081046	8802	0.626	606	406	406	0	0	0	0	1	1	0	0	0	0	0	1	0	0	0	0	0	0	0	0	0	0	0	0	0	0	0	0	0	0	0	0	0	0	0	0
ENSG00000168394	4	335.772727272727	250.396694214876	22	8770	7.377918375346	0.679788718822835	0.518302651815785	8770	0.638	1521	999	999	0	0	0	1	1	1	0	0	0	0	0	0	0	0	0	0	0	0	0	0	0	0	0	0	0	0	0	0	0	0	0	0	0	0	0	0
ENSG00000128383	4	235.181818181818	133.537190082645	11	10443	7.16973241046012	0.890088154513334	0.694966851639766	676	0.512	0	0	0	0	0	0	0	0	0	0	0	0	0	0	0	0	0	0	0	0	0	0	0	0	0	0	0	0	0	0	0	0	0	0	0	0	0	0	0
ENSG00000243955	3	141.466666666667	46.9511111111111	15	12247	7.1334010316386	1.33065460387779	1.21370134420777	12247	0.422	0	0	0	0	0	0	0	0	0	0	0	0	0	0	0	0	0	0	0	0	0	0	0	0	0	0	0	0	0	0	0	0	0	0	0	0	0	0	0
ENSG00000145349	18	361.448979591837	374.006663890046	49	310896	7.98639786105899	0.149410472023896	0.123498217898399	310896	0.662	817	566	566	0	0	0	1	0	0	0	0	0	0	0	1	0	0	0	0	0	0	0	0	0	0	0	0	0	1	0	0	0	0	0	0	0	0	0	0
ENSG00000197296	1	2298.5	2104.5	2	8332	6.79389064831865	-0.123265172285629	-0.419894132524431	8332	0.67	593	419	419	0	0	0	0	0	0	1	0	0	0	0	0	0	0	0	0	0	0	0	0	0	0	0	0	0	0	0	0	0	0	0	0	0	0	0	0
ENSG00000166685	9	240.727272727273	149.741046831956	33	15518	7.76688277305998	-0.276954846302554	-0.385796543238453	15518	0.734	1051	611	611	0	0	0	0	0	1	0	0	0	0	0	0	0	0	0	0	0	0	0	0	0	0	0	0	0	0	0	0	0	0	0	0	0	0	0	0
ENSG00000081818	1	3621	0	1	3621	5.9517959738164	-0.104387416181717	-0.377606648372057	3621	0.482	0	0	0	0	0	0	0	0	0	0	0	0	0	0	0	0	0	0	0	0	0	0	0	0	0	0	0	0	0	0	0	0	0	0	0	0	0	0	0
ENSG00000170175	8	262.6875	207.86328125	32	12647	6.13916722692228	-0.225225961637929	-0.519137774283185	12647	0.628	556	391	391	0	0	0	0	0	0	0	0	0	0	0	0	0	0	0	0	0	0	0	0	0	0	0	0	0	0	0	0	0	0	0	0	0	0	0	0
ENSG00000163518	3	243.56	200.512	25	24332	5.58812421687571	1.15695615848502	1.14675166988529	24332	0.462	0	0	0	0	0	0	0	0	0	0	0	0	0	0	0	0	0	0	0	0	0	1	0	0	0	1	0	1	1	0	0	0	0	0	0	0	0	0	0
ENSG00000114933	3	928.647058823529	1280.51211072664	17	92583	7.53349444745861	-0.237637268143329	-0.38869099432644	23398	0.462	0	0	0	0	0	0	1	0	0	0	0	0	0	0	0	0	0	0	0	0	0	0	0	0	0	0	0	0	0	0	0	0	0	0	0	0	0	0	0
ENSG00000164674	4	143.703703703704	74.8861454046639	27	114863	6.12040853882462	0.310852358998984	0.103239621123829	114856	0.466	0	0	0	0	0	0	0	0	0	0	0	0	0	0	0	0	0	0	0	0	0	0	0	0	0	1	0	0	0	0	0	0	0	0	0	0	0	0	0
ENSG00000261171	1	210	117	2	987	6.0350524998563	0.439572620067623	0.0817804812198158	987	0.42	0	0	0	0	0	0	0	0	0	0	0	0	0	0	0	0	0	0	0	0	0	0	0	0	0	0	0	0	0	0	0	0	0	0	0	0	0	0	0
ENSG00000005844	20	161.260416666667	96.314453125	96	50528	6.01357535312516	0.658005224213579	0.46842544160832	50528	0.506	0	0	0	0	0	0	0	0	0	0	0	0	0	0	0	0	0	0	0	0	0	0	0	0	0	0	0	1	1	0	0	0	0	0	0	0	1	0	0
ENSG00000147571	1	770	337	2	2341	6.03271376399617	1.09121437550346	0.700561416522655	2341	0.488	0	0	0	0	0	0	0	0	0	0	0	0	0	0	0	0	0	0	0	0	0	0	0	0	0	0	0	0	0	0	0	0	0	0	0	0	0	0	0
ENSG00000103351	14	275.5	295.142857142857	56	38125	7.03415614752854	-0.303716634838365	-0.55104682697786	38125	0.612	501	336	336	0	0	0	0	1	1	0	0	0	0	0	0	0	0	0	0	0	0	0	0	0	0	0	0	0	0	1	0	1	0	0	0	0	0	0	0
ENSG00000197763	4	228.791666666667	156.555555555556	24	83377	5.82654666229835	-0.643002027498912	-0.810130781888131	48104	0.608	571	420	420	0	0	0	0	0	0	0	0	0	0	0	0	0	0	0	0	0	0	0	0	0	0	0	0	0	0	0	0	0	0	0	0	0	0	0	0
ENSG00000179085	3	282.4	162.32	5	705	6.55346845251887	-0.161329169484361	-0.484199313095328	705	0.568	203	139	139	0	0	0	0	0	1	0	0	0	0	0	0	0	0	1	0	0	0	0	0	0	0	0	0	0	0	0	0	0	0	0	0	0	0	0	0
ENSG00000100721	9	277.541666666667	189.5625	24	4230	6.60207504036792	0.593868074478873	0.303069193610566	4230	0.71	592	412	412	0	0	0	0	0	0	0	0	0	0	0	0	0	0	0	0	0	0	0	0	0	0	0	0	0	0	0	0	0	0	0	0	0	0	0	0
ENSG00000105552	12	225.925	165.09875	40	15968	7.43912097737746	0.144773702367976	-0.0169564880488999	15165	0.69	337	254	254	0	0	0	0	0	1	0	0	1	0	0	0	0	0	0	0	0	0	0	0	0	0	0	0	0	0	0	0	0	0	0	0	0	0	0	0
ENSG00000184650	2	365	121.6	5	6183	6.66388548233257	0.451973710906732	0.0923951381882313	6183	0.48	0	0	0	0	0	0	0	0	0	0	0	0	0	0	0	0	0	0	0	0	0	0	0	0	0	0	0	0	0	0	0	0	0	0	0	0	0	0	0
ENSG00000026652	8	610.59375	777.4140625	32	144083	7.20529804480285	0.206754853005181	0.0414348504603824	144037	0.5	0	0	0	0	0	0	0	0	0	0	0	0	0	1	0	1	0	0	0	0	0	0	0	0	0	0	0	0	0	0	0	0	0	0	0	0	1	1	0
ENSG00000089123	9	155.738095238095	117.515873015873	42	372879	6.2985372627025	-0.245540688543054	-0.566607566417954	249549	0.618	485	332	332	0	0	0	1	1	1	0	0	1	0	0	0	0	0	0	0	0	0	0	0	0	0	0	0	0	0	0	0	0	0	0	0	0	0	0	0
ENSG00000132622	3	231.95	195.015	20	20445	6.69524787323913	0.408776352655115	0.12747136357198	20445	0.794	356	212	212	0	0	0	0	0	0	0	0	0	0	0	0	0	0	0	0	0	0	0	0	0	0	0	0	0	0	0	0	0	0	0	0	0	0	0	0
ENSG00000122862	2	402	323.2	5	16706	7.48596051283846	0.937865643255247	0.806397935017538	16436	0.452	0	0	0	0	0	0	1	0	0	0	0	0	0	0	0	0	0	0	0	0	0	0	0	0	0	0	0	0	0	0	0	0	0	0	0	0	0	0	0
ENSG00000243069	8	268.363636363636	238.504132231405	22	96932	6.1050218252498	0.275468618194595	-0.0454341036185371	94856	0.69	1593	970	970	0	0	0	0	0	0	0	0	0	0	0	0	0	0	0	0	0	0	0	0	0	0	0	0	0	0	0	0	0	0	0	0	0	0	0	0
ENSG00000064205	6	563.25	376.5625	16	13666	7.34289330988256	1.25118084880165	1.19428519009442	12968	0.618	0	0	0	0	0	0	1	0	0	0	0	0	0	0	0	0	0	0	0	0	0	0	0	0	0	0	0	0	0	0	0	0	0	0	0	0	0	0	0
ENSG00000109501	6	496.347826086957	530.835538752363	23	33417	8.10481964109194	0.283139881227095	0.303583741154912	33035	0.734	902	544	544	0	0	0	0	0	1	0	0	0	0	0	0	0	0	0	0	0	0	0	0	0	0	0	0	0	0	0	0	0	0	0	0	0	0	0	0
ENSG00000169914	3	548.538461538462	742.686390532544	13	30433	7.12200550926761	-0.0283396674459477	-0.254150596623162	30433	0.694	655	482	482	0	0	0	1	0	0	0	0	0	0	0	0	0	0	0	0	0	0	0	0	0	0	0	0	0	0	0	0	0	0	0	0	0	0	0	0
ENSG00000197329	4	321.352941176471	278.463667820069	17	51803	7.56724161167816	0.466611544788871	0.348697747103084	51803	0.644	923	606	606	0	0	0	0	0	0	0	0	0	0	0	0	0	0	0	0	0	0	0	0	0	0	0	0	0	0	0	0	0	0	0	0	0	0	0	0
ENSG00000165244	1	729.2	715.92	5	32389	5.37733809239002	-0.0177931595382008	-0.0304195547433733	32389	0.69	2244	1418	1418	0	0	0	1	0	0	0	0	0	0	0	0	0	0	0	0	0	0	0	0	0	0	0	0	0	0	0	0	0	0	0	0	0	0	0	0
ENSG00000141867	11	279.304347826087	211.045368620038	46	95710	8.46959992516631	-0.190875027347471	-0.131194645607453	79554	0.734	0	0	0	0	0	0	0	0	0	0	0	0	0	0	0	0	0	0	0	0	0	0	0	0	0	0	0	0	0	0	0	0	0	0	0	0	0	1	1
ENSG00000169905	6	1459.875	1678.453125	16	37837	7.86259903542759	-0.241623150527108	-0.316379872642863	33873	0.506	227	146	146	0	0	0	0	0	0	0	0	0	0	0	0	0	0	0	0	0	0	0	0	0	0	0	0	0	0	0	0	0	0	0	0	0	0	0	0
ENSG00000125991	21	175.969696969697	129.558310376492	66	15636	8.40589492212292	-0.424573578090537	-0.367776311354608	15636	0.644	501	338	338	0	0	0	0	0	0	0	0	0	0	0	0	1	0	0	0	0	0	0	0	0	0	0	0	0	0	0	0	0	0	0	0	0	0	0	0
ENSG00000134371	3	240.62962962963	249.072702331962	27	131885	7.37672940528938	-0.274933432508607	-0.453887190211858	131885	0.722	496	342	342	0	0	0	0	1	1	0	1	0	0	0	0	0	0	0	0	0	0	0	0	0	0	0	0	0	0	0	0	0	0	0	0	0	0	0	0
ENSG00000169951	3	934.714285714286	806.163265306122	7	4735	6.1326148195991	-0.69516701549339	-0.996146301953556	4735	0.592	868	584	584	0	0	0	0	1	1	0	0	0	0	0	0	0	0	0	0	0	0	0	0	0	0	0	0	0	0	0	0	0	0	0	0	0	0	0	0
ENSG00000103269	4	215.411764705882	128.581314878893	17	2603	6.37337574128867	0.0470601996193818	-0.239170659929404	2603	0.742	0	0	0	0	0	0	0	0	0	0	0	0	0	0	0	0	0	0	0	0	0	0	0	0	0	0	0	0	0	0	0	0	0	0	0	0	0	0	0
ENSG00000197045	8	437.064516129032	611.406867845994	31	14713	7.7551508192382	-0.150142784724433	-0.243138360100157	14712	0.51	443	317	317	0	0	0	0	0	1	0	0	1	1	0	0	0	0	0	0	0	0	0	0	0	0	0	0	0	0	1	0	1	0	0	0	0	0	0	0
ENSG00000226807	4	142.435483870968	36.0202913631634	62	73402	7.46515048516312	0.70912894830911	0.463011166183348	73402	0.634	0	0	0	0	0	0	0	0	0	0	0	0	0	0	0	0	0	0	0	0	0	0	0	0	0	0	0	0	0	0	0	0	0	0	0	0	0	0	0
ENSG00000168509	5	504.666666666667	382.277777777778	12	4451	7.39199540126878	0.720064433072412	0.638888697545473	4449	0.468	0	0	0	0	0	0	0	0	0	0	0	0	0	0	0	0	0	0	0	0	0	0	0	0	0	0	0	0	0	0	0	0	0	0	0	0	0	0	0
ENSG00000239388	3	306.842105263158	256.06648199446	19	24336	5.42918950824465	0.719654105325869	0.69702824788217	24336	0.328	0	0	0	0	0	0	0	0	0	0	0	0	0	0	0	0	0	0	0	0	0	0	0	0	0	0	0	0	0	0	0	0	0	0	0	0	0	0	0
ENSG00000074356	7	328.025641025641	339.32412886259	39	35086	7.41220750745887	-0.47489812062851	-0.651583606287493	34105	0.714	640	479	479	0	0	0	1	1	1	0	0	0	0	0	0	0	0	0	0	0	0	0	0	0	0	0	0	0	0	0	0	0	0	0	0	0	0	0	0
ENSG00000106927	4	148.208333333333	79.8958333333333	24	18346	8.00271180081977	0.712861358118734	0.521897163622308	18346	0.592	0	0	0	0	0	0	0	0	0	0	0	0	0	0	0	0	0	0	0	0	0	0	0	0	0	0	0	0	0	0	0	0	0	0	0	0	0	0	0
ENSG00000173846	7	196.756097560976	135.508625817966	41	5766	6.83370941695073	0.538878560695884	0.273094560126584	5766	0.69	1249	813	813	0	0	0	0	1	1	0	1	1	0	0	1	1	0	0	0	0	0	0	0	0	0	0	0	0	0	0	0	0	0	0	0	0	0	0	0
ENSG00000167656	4	394	309.555555555556	9	1713	6.8532422796212	0.938712165254832	0.574626690917682	1713	0.674	0	0	0	0	0	0	0	0	1	0	0	0	0	0	0	0	0	0	0	0	0	0	0	0	0	0	0	0	0	0	0	0	0	0	0	0	0	0	0
ENSG00000079432	9	349.09756097561	265.722784057109	41	27261	8.48263656002351	-0.0972105271676256	0.0976346055342372	27260	0.622	1193	744	744	0	0	0	0	0	1	0	0	1	0	0	1	1	0	0	0	0	0	0	0	0	0	1	0	0	0	0	0	0	0	0	0	0	0	0	0
ENSG00000111540	10	432.620689655172	499.09631391201	29	20794	7.04390250521064	-0.00705647144535535	-0.252825201105248	20794	0.55	536	356	356	0	0	0	1	1	1	0	1	1	1	0	0	0	0	0	0	0	1	0	1	0	1	0	0	0	1	0	0	0	0	0	0	1	0	0	0
ENSG00000133739	6	207.707317073171	84.6853063652588	41	38930	6.54204528435699	0.0205475817240211	-0.296685332503977	38930	0.57	559	310	310	0	0	0	0	0	0	0	0	0	0	0	0	1	0	0	0	0	0	0	0	0	0	1	0	0	1	0	0	0	0	0	0	0	0	0	0
ENSG00000130540	6	321.095238095238	282.154195011338	21	38010	7.07110295680907	0.396354120298019	0.234804797400403	34919	0.75	670	361	361	0	0	0	1	0	0	0	0	0	0	0	0	0	0	0	0	0	0	0	0	0	0	0	0	0	0	0	0	0	0	0	0	0	0	0	0
ENSG00000070778	9	306.981132075472	274.610893556426	53	88956	7.61030669917344	-0.0989506903160663	-0.221547457137231	88953	0.802	597	361	361	0	0	0	0	0	1	0	0	0	0	0	0	0	0	0	0	0	0	0	0	0	0	0	0	0	0	0	0	0	0	0	0	0	0	0	0
ENSG00000149115	7	461.483870967742	379.040582726327	31	25315	7.79052079190862	0.0808799098361917	-0.0416320503069545	25315	0.718	1217	716	716	0	0	0	1	0	0	0	0	0	0	0	0	0	1	0	0	0	0	0	0	0	0	1	0	0	0	0	0	0	0	0	0	0	0	0	0
ENSG00000134548	7	272.571428571429	244.054421768707	21	11071	6.72093742590964	0.849968341970254	0.516678765784837	6217	0.388	0	0	0	0	0	0	0	0	0	0	0	0	0	0	0	1	0	0	0	0	0	0	0	0	0	0	0	0	0	0	0	0	0	0	0	0	0	1	0
ENSG00000106952	2	405	371.333333333333	6	36695	5.75716477365664	0.234054411303224	0.209947012779725	27574	0.528	0	0	0	1	0	0	0	0	0	0	0	0	0	0	0	0	0	0	0	0	0	0	0	0	0	0	0	0	0	0	0	0	0	0	0	0	0	0	0
ENSG00000174776	10	159.782608695652	52.5463137996219	46	175300	5.21766035154778	0.750611494008734	0.709850599238378	175297	0.312	0	0	0	0	0	0	0	0	0	0	0	0	0	0	0	0	0	0	0	0	0	0	0	0	0	0	0	1	0	0	0	0	0	0	0	0	0	0	0
ENSG00000106617	17	228.5625	167.189453125	64	321014	7.57631628133328	0.182097904066569	0.0638374344085237	321014	0.654	2345	1407	1407	0	0	0	0	0	1	0	0	1	0	0	0	0	0	0	0	0	0	0	0	0	0	0	0	0	0	0	0	0	0	0	0	0	0	0	0
ENSG00000115828	7	226.16	128.112	25	28749	6.08982944762151	0.372087908080043	0.0917397071098393	28749	0.624	721	525	525	0	0	0	0	0	0	0	0	0	0	0	0	0	0	0	0	0	0	0	0	0	0	0	0	0	1	0	0	0	0	0	0	0	0	0	0
ENSG00000166295	3	631.333333333333	604.222222222222	9	19832	8.34224314588447	-0.196214299838287	-0.145879466015056	17587	0.622	444	297	297	0	0	0	0	0	1	0	0	0	0	0	0	0	0	0	0	0	0	0	0	0	0	0	0	0	0	0	0	0	0	0	0	0	0	0	0
ENSG00000099139	5	327.45652173913	318.513232514178	46	471696	6.68901270314158	0.317203136752729	0.0476091856856767	471696	0.632	1517	953	953	0	0	0	0	0	0	0	0	0	0	0	0	0	0	0	0	0	0	0	0	0	0	0	0	0	0	0	0	0	0	0	0	0	0	0	0
ENSG00000148123	5	311.722222222222	235.79012345679	18	296427	6.56054537237273	0.374423122827675	0.0122302854392209	296427	0.662	1152	738	738	0	0	0	0	0	0	0	0	0	0	0	0	0	0	0	0	0	0	0	0	0	0	0	0	0	0	0	0	0	0	0	0	0	0	0	0
ENSG00000182903	6	536.35	687.895	20	73342	7.02483504933186	-0.232230437567798	-0.492715637706697	57462	0.654	540	370	370	0	0	0	0	0	0	0	1	0	0	1	1	0	0	0	0	0	0	0	0	0	0	0	0	0	0	0	0	0	0	0	0	0	0	0	0
ENSG00000272145	1	1687	0	1	1687	5.38449357716168	-0.313515739649409	-0.296423658413806	1687	0.698	813	561	561	0	0	0	1	1	1	0	0	0	0	0	0	0	0	0	0	0	0	0	0	0	0	0	0	0	0	0	0	0	0	0	0	0	0	0	1
ENSG00000228401	2	199.6	113.12	5	11812	5.06895971932732	0.242333988191037	0.532804314421828	11812	0.662	0	0	0	0	0	0	0	0	0	0	0	0	0	0	0	0	0	0	0	0	0	0	0	0	0	0	0	0	0	0	0	0	0	0	0	0	0	0	0
ENSG00000178950	21	297.139784946237	248.047404324199	93	83098	8.48676576848618	-0.295937245824103	-0.199876428346297	83096	0.708	908	651	651	0	0	0	0	0	0	0	0	0	0	1	0	0	0	0	0	0	1	0	0	0	0	0	0	0	0	0	0	0	0	0	0	0	0	0	0
ENSG00000132405	9	420.8125	468.37109375	32	123877	7.08277987849407	0.0546228804710273	-0.177511178443371	14530	0.594	1375	857	857	0	0	0	0	0	1	0	0	0	0	0	0	0	0	0	0	0	0	0	0	0	0	0	0	0	0	1	0	0	0	0	0	0	0	0	0
ENSG00000100124	12	233.809523809524	207.061224489796	42	18473	7.26160273921439	-0.322691137846624	-0.522423789068858	17468	0.64	340	231	231	0	0	0	1	0	1	0	0	0	0	0	0	0	0	0	0	0	0	0	0	0	0	0	0	0	0	0	0	0	0	0	0	0	0	0	0
ENSG00000234736	4	264	152.285714285714	14	29709	5.83784442235948	0.335971370247222	0.0279426603164733	29709	0.474	0	0	0	0	0	0	0	0	0	0	0	0	0	0	0	0	0	0	0	0	0	0	0	0	0	0	0	0	0	0	0	0	0	0	0	0	0	0	0
ENSG00000168286	1	1885	0	1	1885	7.07126978649481	-0.336298478386404	-0.579008441987406	1885	0.72	1023	599	599	0	0	0	0	0	0	0	1	0	1	0	0	0	0	0	0	0	0	0	0	0	0	0	0	0	0	0	0	0	0	0	0	0	0	0	0
ENSG00000143140	3	1036.83333333333	1016.11111111111	6	17153	6.30178776106842	0.658200396469608	0.423965943358069	17153	0.546	0	0	0	0	0	0	0	0	0	0	0	0	0	0	0	0	0	0	0	0	0	0	0	0	0	0	0	0	0	0	0	0	0	0	0	0	0	0	0
ENSG00000237517	7	526.8	579.28	20	60729	7.27153227523914	0.454315161235201	0.28152649292658	24115	0.802	726	515	515	0	0	0	0	0	1	0	0	0	0	0	0	0	0	0	0	0	0	0	0	0	0	0	0	0	0	0	0	0	0	0	0	0	0	0	0
ENSG00000172901	10	300.980769230769	255.163461538462	52	65166	5.90873289564975	0.664493541593415	0.50163060355675	48098	0.626	486	293	293	0	0	0	0	0	0	0	0	0	0	0	0	0	0	0	0	0	0	0	0	0	0	0	0	0	0	0	0	0	0	0	0	0	0	0	0
ENSG00000105173	7	219.740740740741	156.00548696845	27	12411	5.64409497919119	-0.207686493847738	-0.381042187751481	12411	0.838	825	466	466	0	0	0	0	0	0	0	0	0	0	0	0	0	0	0	0	0	0	0	0	0	0	0	0	0	0	0	0	0	0	0	0	0	0	0	0
ENSG00000197345	8	176.818181818182	138.539944903581	33	12560	7.17427223687776	-0.103432538340233	-0.320724550227123	12557	0.7	875	587	587	0	0	0	0	0	0	0	0	0	1	0	0	0	0	0	0	0	1	0	0	0	0	0	0	0	0	0	0	0	0	0	0	0	0	0	0
ENSG00000268584	1	795	0	1	795	5.41560134658716	-0.0636975980713937	-0.224157976618584	795	0.636	912	568	568	0	0	0	0	1	1	0	0	0	0	0	0	0	0	0	0	0	0	0	0	0	0	0	0	0	0	0	0	0	0	0	0	0	0	0	0
ENSG00000003756	26	207.721153846154	181.953402366864	104	30114	8.54516670008471	-0.195931590556407	-0.0513978218333575	30114	0.542	952	591	591	0	0	0	0	0	1	0	0	0	0	0	0	0	0	0	0	0	0	0	0	0	0	0	0	0	0	0	0	0	0	0	0	0	0	0	0
ENSG00000124743	2	1529.6	1160.16	5	17808	5.86295147163656	0.542065230054937	0.436911212856769	17808	0.544	0	0	0	0	0	0	0	0	0	0	0	0	0	0	0	0	0	0	0	0	0	0	0	0	0	0	0	0	0	0	0	0	0	0	0	0	0	0	0
ENSG00000180638	10	256.277777777778	238.098765432099	54	40692	5.39188950203662	1.03029608003721	1.02400971473244	40665	0.578	0	0	0	0	0	0	0	0	2	0	0	0	0	0	0	0	0	0	0	0	0	0	0	0	0	0	0	0	0	0	0	0	0	0	0	0	0	0	0
ENSG00000163751	2	146.3125	82.71875	16	31941	6.65453139243912	0.852809591441431	0.601121994947773	31941	0.42	0	0	0	0	0	0	0	0	0	0	0	0	0	0	0	0	0	0	0	0	0	0	0	0	0	0	0	0	0	0	0	0	0	0	0	0	0	0	0
ENSG00000043355	5	379	373.090909090909	11	4993	6.16303672395398	0.522075685009299	0.128141963830762	4993	0.756	3774	2283	2283	0	0	0	1	0	0	0	0	0	0	0	0	0	0	0	0	0	0	0	0	0	0	0	0	0	0	0	0	0	0	0	0	0	0	0	0
ENSG00000172554	12	139.113636363636	83.2561983471074	44	424832	5.60312684096936	0.175690099359576	0.0872810869232826	210804	0.804	1088	739	739	0	0	0	0	0	0	0	0	0	0	0	0	0	0	0	0	0	0	0	0	0	0	0	0	0	0	0	0	0	0	0	0	0	0	0	0
ENSG00000257743	3	165.625	105.003472222222	72	110576	6.32801898652473	0.883430566554271	0.567619760072981	32235	0.424	0	0	0	0	0	0	0	0	0	0	0	0	0	0	0	0	0	0	0	0	0	0	0	0	0	0	0	0	0	0	0	0	0	0	0	0	0	0	0
ENSG00000196739	8	185.495798319328	216.00112986371	119	156952	7.60642648145272	0.680298472900402	0.574657741276404	156952	0.634	317	210	210	0	0	0	0	0	0	0	0	0	0	0	0	0	0	0	0	0	0	0	0	0	0	0	0	0	0	0	0	0	0	0	0	0	0	0	0
ENSG00000105355	7	280	247.04	25	29428	7.38008704803447	0.464737539156407	0.324339381502351	29428	0.686	0	0	0	0	0	0	0	0	0	0	0	0	0	0	0	0	0	0	0	0	0	0	0	0	0	0	0	0	0	0	0	0	0	0	0	0	0	0	0
ENSG00000112877	5	204.633333333333	77.6866666666667	30	54897	5.54848842324375	-0.479943558035356	-0.554173246987454	41282	0.742	937	595	595	0	0	0	1	0	0	0	0	0	0	0	0	0	0	0	0	0	0	0	0	0	0	0	0	0	0	0	0	0	0	0	0	0	0	0	0
ENSG00000084734	7	128.046511627907	65.5575987020011	43	26846	6.24255481001291	0.653946142406301	0.372221799740996	26843	0.572	0	0	0	0	0	0	1	0	0	0	0	0	0	0	0	0	0	0	0	0	0	0	0	0	0	0	0	0	0	0	0	0	0	0	0	0	0	0	0
ENSG00000181192	6	236.8	156.653333333333	30	54254	7.29170086431566	0.0234373302251949	-0.172748126783154	54254	0.7	603	436	436	0	0	0	0	1	1	0	0	1	0	0	0	0	0	0	0	0	0	0	0	0	0	0	0	0	0	0	0	0	0	0	0	0	0	0	0
ENSG00000171234	4	259.352941176471	179.363321799308	17	61625	6.09669652285245	1.00743094084502	0.700192449020775	56865	0.518	0	0	0	0	0	0	0	0	0	0	0	0	0	0	0	0	0	0	0	0	0	0	0	0	0	1	0	0	0	0	0	0	0	0	0	0	0	0	0
ENSG00000122481	8	286.916666666667	221.3125	24	13071	6.71300872119705	-0.29351966892212	-0.614239679752326	13071	0.72	417	302	302	0	0	0	1	0	0	0	0	0	0	0	0	0	0	0	0	0	0	0	0	0	0	0	0	0	0	0	0	0	0	0	0	0	0	0	0
ENSG00000116863	1	278	186	6	5058	7.16099875757434	-0.301298924939731	-0.523204820074075	5058	0.702	630	459	459	0	0	0	1	0	0	0	0	0	1	1	0	0	0	0	0	0	0	0	0	0	0	0	0	0	0	0	0	0	0	0	0	0	0	0	0
ENSG00000172977	17	177.178571428571	109.158163265306	56	7609	7.19719295954345	-0.456683513646539	-0.670994506799228	7609	0.572	675	453	453	0	0	0	0	1	1	0	1	0	0	1	1	0	0	0	0	0	1	0	0	0	0	0	0	0	0	1	0	1	0	0	0	0	0	0	0
ENSG00000167702	7	228.243243243243	178.327246165084	37	8160	7.43634499386045	0.263908188807988	0.141060139566713	8160	0.74	1900	1138	1138	0	0	0	0	0	0	0	0	0	0	0	0	0	0	0	0	0	0	0	0	0	0	0	0	0	0	0	0	0	0	0	0	0	0	0	0
ENSG00000112186	7	187.242424242424	123.079889807163	33	164577	7.09888803883538	0.568298283241619	0.433308680905177	164577	0.416	0	0	0	1	0	0	0	0	1	0	0	0	0	0	0	0	0	0	0	0	0	0	0	0	0	0	0	0	0	0	0	0	0	0	0	0	0	0	0
ENSG00000169288	6	163.12	91.264	25	90271	6.60162824599809	-0.354292900233967	-0.677497935120196	90271	0.434	270	142	142	0	0	0	0	1	1	0	0	0	0	0	0	0	0	0	0	0	0	0	0	0	0	0	0	0	1	0	0	0	0	0	0	0	0	0	0
ENSG00000032389	14	202.137254901961	119.666282199154	51	188958	6.80121783433193	-0.228167222875435	-0.507408833182871	188958	0.632	568	366	366	0	0	0	1	0	0	0	0	0	0	0	0	0	0	0	0	0	0	0	0	0	0	0	0	0	1	0	0	0	0	0	0	0	0	0	0
ENSG00000138434	16	332.730158730159	348.342151675485	63	38906	8.48226994962326	0.0235906637677476	0.128181340597879	2863	0.748	1091	683	683	0	0	0	0	0	2	0	0	0	0	0	0	0	0	0	0	0	0	0	0	0	0	0	0	0	0	0	0	0	0	0	0	0	0	0	0
ENSG00000196756	9	269.875	221.927083333333	24	14762	6.43259183983205	0.20876452013048	-0.119598045934271	13158	0.556	581	368	368	0	0	0	1	0	0	0	0	0	0	0	0	0	0	0	0	0	0	0	0	0	0	0	0	0	0	0	0	0	0	0	0	0	0	0	0
ENSG00000230937	11	338	263	26	4019	8.04730596891402	0.996159562019405	1.10604864354488	3718	0.464	0	0	0	0	0	0	0	0	1	0	0	0	0	0	0	0	0	0	0	0	0	0	0	0	0	0	0	0	0	0	0	0	0	0	0	0	0	0	0
ENSG00000205221	8	200.210526315789	138.772853185596	38	118103	6.61891402623428	0.814525725405145	0.564193442530181	118098	0.368	0	0	0	0	0	0	0	0	0	0	0	0	0	0	0	0	0	0	0	0	0	0	0	0	0	0	0	0	0	0	0	0	0	0	0	0	0	0	0
ENSG00000231249	1	429	49	2	2273	5.1367595946602	-0.0810972561961097	0.0596540797171082	2273	0.64	955	567	567	0	0	0	1	1	1	0	0	0	0	0	0	0	0	0	0	0	0	0	0	0	0	0	0	0	0	0	0	0	0	0	0	0	0	0	0
ENSG00000134072	6	177.96875	109.326171875	32	12651	7.13355299809149	0.0369158361481792	-0.141846265536684	8305	0.682	270	210	210	0	0	0	0	1	2	0	0	0	0	0	0	0	0	0	0	0	0	0	0	0	0	0	0	0	0	0	0	0	0	0	0	0	0	0	0
ENSG00000109270	3	387.6875	500.6171875	16	16155	7.50997355195459	-0.383927423304637	-0.542262713640599	16155	0.592	0	0	0	0	0	0	0	0	0	0	0	0	0	0	0	0	0	0	0	0	0	0	0	0	0	0	0	0	1	0	0	0	0	0	0	0	0	0	0
ENSG00000125780	2	185.882352941176	81.9377162629758	17	45078	5.40377005141844	0.621780673932296	0.626987610597699	45078	0.498	0	0	0	1	0	0	0	0	0	0	0	0	0	0	0	0	0	0	0	0	0	0	0	0	0	0	0	0	0	0	0	0	0	0	0	0	0	0	0
ENSG00000090863	13	234.083333333333	186.604166666667	72	155157	8.44045399101054	-0.328106517723419	-0.250517550399059	155157	0.674	729	487	487	0	0	0	0	0	1	0	0	1	0	0	0	0	0	0	0	0	0	0	0	0	0	0	0	0	0	0	0	0	0	0	0	0	0	0	1
ENSG00000117620	8	540.275862068965	593.315101070155	29	57191	7.04439733425423	-0.1289983829587	-0.375248430933094	53665	0.584	773	524	524	0	0	0	0	0	1	0	1	0	0	0	0	0	0	0	0	0	0	0	0	0	0	0	0	0	0	0	0	0	0	0	0	0	0	0	0
ENSG00000157764	5	312.02380952381	351.331065759637	42	205438	7.66271630707039	-0.320005514056586	-0.449588381597986	190286	0.78	952	535	535	0	0	0	1	0	2	0	0	0	0	1	1	0	0	0	0	0	0	0	0	0	0	0	0	0	0	0	0	0	0	0	0	0	0	0	0
ENSG00000106089	14	203.4	161.777777777778	45	20467	6.10228833007614	0.214880916561597	-0.013681146621598	15493	0.758	816	497	497	0	0	0	0	0	0	0	0	0	0	0	0	0	0	0	0	0	0	0	0	0	0	0	0	0	0	0	0	0	0	0	0	0	1	0	0
ENSG00000165659	4	499.714285714286	515.163265306122	14	429233	6.21887025791832	0.422158893852446	0.134249608057956	429233	0.558	0	0	0	0	0	0	0	0	0	0	0	0	0	0	0	0	0	0	0	0	0	0	0	0	0	0	0	0	0	0	0	0	0	0	0	0	0	0	0
ENSG00000197291	6	494.75	419.25	20	7344	5.85716842556726	0.432796301904926	0.275022103937025	7344	0.782	737	538	538	0	0	0	0	0	0	0	0	0	0	0	0	0	0	0	0	0	0	0	0	0	0	0	0	0	0	0	0	0	0	0	0	0	0	0	0
ENSG00000152092	6	346.183673469388	299.720949604332	49	307672	6.8858220182871	0.281981600701958	0.109454923714889	228920	0.538	0	0	0	0	0	0	0	0	0	0	0	0	0	0	0	0	0	0	0	0	0	0	0	0	0	0	0	0	0	0	0	0	0	0	0	0	0	0	0
ENSG00000163283	3	286.647058823529	234.242214532872	17	4356	5.56315767436372	1.37528212407294	1.50732373432082	4356	0.622	0	0	0	0	0	0	1	0	1	0	0	0	0	0	0	0	0	0	0	0	0	0	0	0	0	0	0	0	0	0	0	0	0	0	0	0	0	0	0
ENSG00000181472	1	1030	1164	3	27432	6.52541971245063	-0.299206779780684	-0.624965488386457	27432	0.752	1735	1084	1084	0	0	0	0	0	0	0	0	0	0	0	0	0	0	0	0	0	0	0	0	0	0	0	0	0	0	0	0	0	0	0	0	0	0	0	0
ENSG00000132581	10	309.333333333333	218.583333333333	24	13834	7.18176122648546	-0.470901405098453	-0.684943362268881	13063	0.61	670	397	397	0	0	0	1	0	0	0	0	0	0	1	1	1	0	0	0	0	0	0	0	0	0	0	0	0	0	0	0	0	0	0	0	0	0	0	0
ENSG00000198909	11	248.785714285714	220.448979591837	56	73889	7.98262288796531	-0.220621189519113	-0.264796873778554	72675	0.696	1721	996	996	0	0	0	0	1	1	0	0	0	0	0	0	1	0	1	0	0	0	0	0	0	0	0	0	0	0	0	0	0	0	0	0	0	0	0	0
ENSG00000146678	3	519.25	188.4375	8	5312	6.15842834654014	2.26399185876703	2.04752628603669	5312	0.542	583	417	417	0	0	0	1	0	0	0	0	0	0	0	0	0	0	0	0	0	0	0	0	0	0	0	0	0	0	0	0	0	0	0	0	0	0	0	0
ENSG00000024048	4	160.138888888889	99.4660493827161	72	129443	8.13239266661993	-0.389107038576742	-0.386879487588604	56290	0.608	308	217	217	0	0	0	0	1	1	0	0	0	0	1	0	1	0	0	0	0	0	0	0	0	0	0	0	0	0	0	0	0	0	0	0	0	0	0	0
ENSG00000205403	6	204.161290322581	154.863683662851	31	61484	6.63895872901002	0.587032460611598	0.323589102822749	61484	0.348	0	0	0	0	0	0	0	0	0	0	0	0	0	0	0	0	0	0	0	0	0	0	0	0	0	0	0	0	0	0	0	0	0	0	0	0	0	0	0
ENSG00000124508	16	416.717948717949	382.745562130178	39	11779	6.52119693168263	0.103881318429226	-0.212887948960341	11779	0.426	0	0	0	0	0	0	0	0	0	0	0	0	0	0	0	0	0	0	0	0	0	0	0	0	0	0	0	0	0	0	0	0	0	0	0	0	0	0	0
ENSG00000170430	4	291.642857142857	236.15306122449	14	300824	6.72462258147995	-0.0514270119373774	-0.357296138123429	300824	0.764	762	433	433	0	0	0	0	0	0	0	0	0	0	0	0	0	0	0	0	0	0	0	0	0	0	0	0	0	0	0	0	0	0	0	0	0	0	0	0
ENSG00000229258	4	133	72.6153846153846	13	23858	5.97975679329492	0.244670032497591	-0.102307958878317	16596	0.446	0	0	0	0	0	0	0	0	1	0	0	0	0	0	0	0	0	0	0	0	0	0	0	0	0	0	0	0	1	0	0	0	0	0	0	0	0	0	0
ENSG00000050393	4	352	416.636363636364	22	28012	7.2326176148195	-0.175735624396907	-0.370336923366787	28012	0.688	1003	668	668	0	0	0	1	0	1	0	0	0	0	0	0	0	0	0	0	0	0	0	0	0	0	0	0	0	0	1	0	0	0	0	0	0	0	0	0
ENSG00000116698	16	281.712121212121	248.840679522498	66	126031	8.35303035726274	-0.59651432670306	-0.509978765593836	56799	0.634	1904	1207	1207	0	0	0	1	0	0	0	0	0	0	0	0	0	0	0	0	0	0	0	0	0	0	0	0	0	0	0	0	0	0	0	0	0	0	0	0
ENSG00000204525	9	254.964285714286	170.035714285714	28	3382	8.51098250867964	1.04681089085447	0.973980705597939	1910	0.636	1268	871	871	0	0	0	0	0	1	0	0	0	0	0	0	0	0	0	0	0	0	0	0	0	0	0	0	0	0	0	0	0	0	0	0	0	0	0	0
ENSG00000124237	1	200.75	144.625	4	10247	6.53727120229432	0.879739551473909	0.713842516181801	10247	0.59	256	172	172	0	0	0	0	0	0	0	0	1	0	0	0	0	0	0	0	0	0	0	0	0	0	0	0	0	0	0	0	0	0	0	0	0	0	0	0
ENSG00000225880	2	1307.5	9.5	2	1317	5.45258540121836	0.0287276009236371	0.0337973704447231	1317	0.698	1029	673	673	0	0	0	0	0	0	0	0	0	0	0	0	0	0	0	0	0	0	0	0	0	0	0	0	0	0	0	0	0	0	0	0	0	0	0	0
ENSG00000173465	7	268.631578947368	155.124653739612	19	3513	6.62746306414935	-0.179925144743847	-0.504392426197445	1341	0.666	1261	810	810	0	0	0	0	1	1	0	1	0	0	1	1	1	0	0	0	0	0	0	0	0	0	0	0	0	1	0	0	0	0	0	0	0	0	0	0
ENSG00000249346	5	504.545454545455	514.97520661157	11	29409	6.8372938170858	0.902791048847145	0.722393474130391	4605	0.518	0	0	0	0	0	0	0	0	0	0	0	0	0	0	0	0	0	0	0	0	0	0	0	0	0	0	0	0	0	0	0	0	0	0	0	0	0	0	0
ENSG00000144229	7	194.581395348837	109.310978907518	43	912173	5.3881519622998	0.238405702039378	0.272968466894664	290971	0.7	1236	777	777	0	0	0	0	0	0	0	0	0	0	0	0	0	0	0	0	0	0	0	0	0	0	0	0	0	0	0	0	0	0	0	0	0	0	0	0
ENSG00000111605	7	323.5	335.3	30	34822	8.27921840164137	-0.295289679600767	-0.220716896410182	34822	0.624	823	527	527	0	0	0	0	0	1	0	0	0	0	0	0	0	1	0	0	0	0	0	0	0	0	0	0	0	0	0	0	0	0	0	0	0	1	1	0
ENSG00000147316	7	300.633333333333	296.68	30	237032	6.50510250951888	-0.709201578409558	-1.03833736710254	237032	0.676	711	488	488	0	0	0	0	0	0	0	0	0	0	0	0	0	0	0	0	0	0	0	0	0	0	0	0	0	0	0	0	0	0	0	0	0	0	0	0
ENSG00000178773	9	155.425	106.27375	40	21479	6.53235152819782	0.550623807257585	0.240967471268191	21479	0.794	2362	1583	1583	0	0	0	0	0	0	0	0	0	0	0	0	0	0	0	0	0	0	0	0	0	0	0	0	0	0	0	0	0	0	0	0	0	0	0	0
ENSG00000160199	11	273.738095238095	237.147392290249	42	59072	6.98511357754219	-0.261279867117142	-0.522963158529156	59072	0.746	1766	1031	1031	0	0	0	0	1	1	0	0	0	0	0	0	0	0	0	0	0	0	0	0	0	0	0	0	0	0	1	0	0	0	0	0	0	0	0	0
ENSG00000204323	3	936	799.428571428571	7	7971	6.07771961077112	0.444451207257885	0.212438761685717	7971	0.642	0	0	0	0	0	0	0	1	1	0	0	1	0	0	0	0	0	0	0	0	0	0	0	0	0	0	0	0	0	0	0	0	0	0	0	0	1	1	0
ENSG00000102996	2	383.25	345.916666666667	12	21336	6.87002653572897	0.394511808943253	0.16767472778492	21336	0.624	2097	1474	1474	0	0	0	0	0	0	0	0	1	0	0	0	0	0	0	0	0	0	0	0	0	0	0	0	0	0	0	0	0	0	0	0	0	0	0	0
ENSG00000149541	6	307.736842105263	123.590027700831	19	6880	7.64986039578717	-0.0274669106776055	-0.149224968159967	6880	0.632	454	289	289	0	0	0	0	0	1	0	1	0	0	1	1	1	0	0	0	0	0	0	0	0	0	0	0	0	0	0	0	0	0	0	0	0	1	1	0
ENSG00000213123	5	154.133333333333	56.6755555555556	15	27081	5.78542446015147	-0.379658321648124	-0.571907981851917	27079	0.678	848	546	546	0	0	0	0	1	2	0	0	0	0	0	0	0	0	0	0	0	0	0	0	0	0	0	0	0	0	0	0	0	0	0	0	0	0	0	0
ENSG00000159403	17	233.531914893617	169.731100045269	47	57691	6.70010602003421	1.06398613956945	0.749162213575453	3998	0.538	0	0	0	0	0	0	0	0	0	0	0	0	0	0	0	0	0	0	0	0	0	0	0	0	0	0	0	0	0	0	0	0	0	0	0	0	0	0	0
ENSG00000104808	4	145.133333333333	32.96	15	11288	5.2452160051801	0.628462537953105	0.881109859178108	11288	0.614	360	226	226	0	0	0	0	0	1	0	0	0	0	0	0	0	0	1	0	0	0	0	0	0	0	0	0	0	0	0	0	0	0	0	0	0	0	0	0
ENSG00000184752	9	153.72	68.5088	25	106716	7.40514474309725	-0.154523007737335	-0.3149338976383	32438	0.568	229	152	152	0	0	0	0	0	0	0	0	0	0	0	0	0	0	0	0	0	0	0	0	0	0	0	0	0	1	0	0	0	0	0	0	0	0	0	0
ENSG00000167972	6	204.573770491803	88.5326525127654	61	64866	7.24657257564565	0.00520696174581909	-0.137210511953436	64866	0.794	2458	1608	1608	0	0	0	1	0	1	0	0	0	0	0	0	0	0	0	0	0	0	0	0	0	0	0	0	0	0	1	0	0	0	0	0	0	0	0	0
ENSG00000116906	6	159.58064516129	78.7762747138398	31	36767	7.74958555228532	-0.43704316200381	-0.552293932599777	24885	0.634	447	296	296	0	0	0	0	0	0	0	0	0	0	0	0	0	0	0	0	0	0	0	0	0	0	0	0	0	0	0	0	0	0	0	0	0	0	0	0
ENSG00000250041	2	247	134.5	4	14438	5.95783180678222	0.432902228320073	0.239788925305266	14438	0.536	0	0	0	0	0	0	1	0	0	0	0	0	0	0	0	0	0	0	0	0	0	0	0	0	0	0	0	0	0	0	0	0	0	0	0	0	0	0	0
ENSG00000144674	11	301.619047619048	276.999244142101	63	123575	8.39531986615688	-0.118520956405656	-0.0797432246506498	123575	0.648	723	479	479	0	0	0	1	0	1	0	0	0	0	0	0	0	0	0	0	0	0	0	0	0	0	0	0	0	0	0	0	0	0	0	0	0	0	0	0
ENSG00000188171	3	920.5	1167.375	8	41536	6.03974426974455	-0.406212039060659	-0.693252058381672	16895	0.528	0	0	0	0	0	0	0	0	0	0	0	0	0	0	0	0	0	0	0	0	0	0	0	0	0	0	0	0	0	0	0	0	0	0	0	0	0	0	0
ENSG00000125618	13	308.652173913043	306.512287334594	46	62954	5.39417178045625	0.572750183938683	0.63494419015037	62954	0.624	0	0	0	0	0	0	0	0	0	0	0	0	0	0	0	0	0	0	0	0	0	0	0	0	0	0	0	0	0	0	0	0	0	0	0	0	0	0	0
ENSG00000187742	9	306.755555555556	276.731851851852	45	41137	8.18044709416969	-0.418456842881185	-0.399798277063481	41137	0.678	623	444	444	0	0	0	1	0	0	0	0	0	0	1	0	1	0	0	0	0	0	0	0	0	0	2	0	0	0	0	0	0	0	0	0	0	1	0	0
ENSG00000109625	10	302.166666666667	195.888888888889	42	27102	6.20540998881498	0.366682268386952	0.194461636689533	27092	0.688	365	243	243	0	0	0	0	0	0	0	0	0	0	0	0	0	0	0	0	0	0	0	0	0	0	0	0	0	0	0	0	0	0	0	0	0	0	0	0
ENSG00000227507	4	323	271.666666666667	12	1998	7.05553239747209	0.793227850928395	0.868063154764448	1998	0.588	0	0	0	0	0	0	0	0	0	0	0	0	0	0	0	0	0	0	0	0	0	0	0	0	0	0	0	0	0	0	0	0	0	0	0	0	0	0	0
ENSG00000140543	7	306.166666666667	275.5	24	35117	5.85792883166119	-0.579874674172177	-0.802405621378779	34193	0.57	0	0	0	0	0	0	1	0	1	0	0	0	1	0	0	0	0	0	0	0	0	0	0	0	0	0	0	0	0	0	0	0	0	0	0	0	0	0	0
ENSG00000261202	1	1463	0	1	1463	6.09207315493933	0.225071088421359	-0.139501490329201	1463	0.562	0	0	0	0	0	0	0	0	0	0	0	0	0	1	0	0	0	0	0	0	0	0	0	0	0	0	0	0	0	0	0	0	0	0	0	0	0	0	0
ENSG00000131095	23	216.772727272727	166.107438016529	66	11930	5.81222642635323	1.30613533539227	1.14172537982109	1477	0.638	0	0	0	0	0	0	0	0	1	0	0	0	0	0	0	0	0	0	0	0	0	0	0	0	0	0	0	0	0	0	0	0	0	0	0	0	0	0	0
ENSG00000182645	3	167.066666666667	88.8977777777778	15	55602	6.92419503054859	-0.11788070298717	-0.468083063884933	55602	0.464	0	0	0	0	0	0	0	0	0	0	0	0	0	0	0	0	0	0	0	0	0	0	0	0	0	0	0	0	0	0	0	0	0	0	0	0	0	0	0
ENSG00000141720	4	303.708333333333	342.965277777778	24	34438	8.37427112615132	-0.426250481355317	-0.322314700243625	19574	0.582	1124	676	676	0	0	0	1	0	1	0	0	0	0	0	0	0	0	0	0	0	0	0	0	0	0	0	0	0	0	0	0	0	0	0	0	0	0	0	0
ENSG00000170954	29	334.265625	363.22314453125	64	25199	6.41085489388121	-0.289845804798698	-0.599044313536159	23340	0.454	605	392	392	0	0	0	0	0	0	0	0	0	0	0	0	0	0	0	0	0	0	0	0	0	0	0	0	0	0	0	0	0	0	0	0	0	0	0	0
ENSG00000268516	1	1352.5	1066.5	2	21536	5.30681346859931	-0.79808097584572	-0.785181444477152	21536	0.666	1058	693	693	0	0	0	0	1	1	0	0	0	0	0	0	0	0	0	0	0	0	0	0	0	0	0	0	0	0	0	0	0	0	0	0	0	0	0	0
ENSG00000263563	6	353.833333333333	223.111111111111	12	2162	5.4472061447897	-0.258845781011242	-0.275315313501647	1393	0.486	440	263	263	0	0	0	0	0	0	0	0	0	0	0	0	0	0	0	0	0	0	0	0	0	0	0	0	0	0	0	0	0	0	0	0	0	0	0	0
ENSG00000112902	4	438.464285714286	543.290816326531	28	511050	6.93644049480816	0.409637295873906	0.178944186101574	511050	0.786	2023	1368	1368	0	0	0	0	0	0	0	0	0	0	0	0	0	0	0	0	0	0	0	0	0	0	0	0	0	0	0	0	0	0	0	0	0	0	0	0
ENSG00000160282	14	162.150943396226	68.814524741901	53	19306	5.94499013296658	0.368816108017782	0.0543992559083151	19306	0.642	0	0	0	1	0	0	0	0	0	0	0	0	0	0	0	0	0	0	0	0	0	0	0	0	0	0	0	0	0	0	0	0	0	0	0	0	0	0	0
ENSG00000106459	9	312.379310344828	294.489892984542	29	145368	6.947219733606	-0.705389026371971	-0.981423830559592	145366	0.736	1204	726	726	0	0	0	0	1	1	0	0	0	0	0	0	0	0	0	0	0	0	0	0	0	0	0	0	0	0	0	0	0	0	0	0	0	0	0	0
ENSG00000177302	21	210.64367816092	138.511824547496	87	43580	7.01377635095516	-0.567367089778425	-0.824772482265098	40284	0.634	1235	794	794	0	0	0	0	0	1	0	1	0	0	0	0	0	0	0	0	0	0	0	0	0	0	0	0	0	0	0	0	0	0	0	0	0	0	0	0
ENSG00000128016	5	636.4	609.56	10	2600	7.64104969301095	1.4749186803368	1.26297373327936	2600	0.694	1701	1097	1097	0	0	0	0	0	0	0	0	0	0	0	0	0	0	0	0	0	0	0	0	0	0	0	0	0	0	0	0	0	0	0	0	0	0	0	0
ENSG00000218739	7	328.9	348.64	20	19706	7.50178587980144	-0.512566202996969	-0.666580274386838	8254	0.524	783	511	511	0	0	0	0	0	0	0	0	0	0	0	0	0	0	0	0	0	0	0	0	0	0	0	0	0	0	0	0	0	0	0	0	0	0	0	0
ENSG00000182648	6	228.071428571429	147.795918367347	14	168397	5.04178224871505	0.115499931866123	0.12095319753703	56433	0.732	1237	861	861	0	0	0	0	1	1	0	0	0	0	0	0	0	0	0	0	0	0	0	0	0	0	0	0	0	0	0	0	0	0	0	0	0	0	0	0
ENSG00000188305	2	429.571428571429	436.816326530612	7	7551	6.66828035364327	0.749144984308947	0.632759759998525	7534	0.684	0	0	0	0	0	0	1	0	0	0	0	0	0	0	0	0	0	0	0	0	0	0	0	0	0	0	0	0	0	0	0	0	0	0	0	0	0	0	0
ENSG00000140396	9	320.826086956522	280.321361058601	46	294044	7.89716219029354	-0.239260050394917	-0.313138649361224	294044	0.72	2625	1525	1525	0	0	0	0	0	0	0	0	0	0	0	0	0	0	0	0	0	0	0	0	0	0	0	0	0	0	0	0	0	0	0	0	0	0	0	0
ENSG00000075399	7	155.088235294118	110.129757785467	34	13853	7.33124588367974	-0.0685379611753754	-0.226560621051864	13853	0.762	2252	1405	1405	0	0	0	0	0	0	0	1	0	0	0	0	0	0	0	0	0	0	0	0	0	0	0	0	0	0	0	0	0	0	0	0	0	0	0	0
ENSG00000149380	7	194.666666666667	113.873015873016	42	75857	5.71987139177575	0.447123964685582	0.286108373343562	45003	0.712	275	207	207	0	0	0	0	0	1	0	0	0	0	0	0	0	0	0	0	0	0	0	0	0	0	0	0	0	0	0	0	0	0	0	0	0	0	0	0
ENSG00000033050	6	185.6	123.413333333333	30	19394	7.86241789119402	-0.0504601197580755	-0.139559535878567	14741	0.618	656	433	433	0	0	0	0	0	0	0	0	0	0	1	0	0	0	1	0	0	0	0	0	0	0	0	0	0	0	0	0	0	0	0	0	0	0	1	0
ENSG00000067596	7	258.648148148148	191.413580246914	54	60599	7.65401573093424	-0.453262863404834	-0.581355241767367	8428	0.56	330	197	197	0	0	0	1	1	1	0	0	0	0	0	0	0	0	0	0	0	0	0	0	0	0	0	0	0	1	0	0	0	0	0	0	0	0	0	0
ENSG00000251322	3	349.9	418.353333333333	30	58884	8.15681064971253	0.536744098888407	0.565454775786617	58884	0.84	1807	979	979	0	0	0	0	0	0	0	0	0	0	0	0	0	0	0	0	0	0	0	0	0	0	0	0	0	0	0	0	0	0	0	0	0	0	0	0
ENSG00000174446	8	356.842105263158	233.800554016621	19	7679	6.82376850842852	-0.352677028363848	-0.642201093630459	4001	0.598	315	220	220	0	0	0	1	0	0	0	0	0	0	1	1	1	0	0	0	0	0	0	0	0	0	0	0	0	0	0	0	0	0	0	0	0	0	0	0
ENSG00000185838	6	491.05	530.685	20	71716	5.57840315353541	-0.418171975043443	-0.487801264110916	71716	0.724	1127	791	791	0	0	0	0	0	0	0	0	0	0	0	0	0	0	0	0	0	0	0	0	0	0	0	0	0	0	0	0	0	0	0	0	0	0	0	0
ENSG00000125505	14	355.625	300.175	40	16627	7.90286600797832	0.0989471996575695	0.0345547744123611	16627	0.618	2463	1675	1675	0	0	0	0	0	1	0	0	0	0	1	0	0	0	0	0	0	0	0	0	0	0	0	0	0	0	0	0	0	0	0	0	0	0	0	0
ENSG00000109061	1	150.6	59.1	40	26237	5.89542886365642	0.529024003373682	0.203420506283608	26237	0.422	0	0	0	1	0	0	0	0	0	0	0	0	0	0	0	0	0	0	0	0	0	0	0	0	0	0	0	0	0	0	0	0	0	0	0	0	0	0	0
ENSG00000109323	7	290.088888888889	225.439012345679	45	129492	6.87822743085961	-0.204256172060086	-0.482966500185083	129102	0.662	512	361	361	0	0	0	1	0	1	0	0	0	0	0	0	0	0	0	0	0	0	0	0	0	0	0	0	0	0	0	0	0	0	0	0	0	0	0	0
ENSG00000181444	2	451.714285714286	420.163265306122	7	9298	6.50710639269068	0.23856974949379	-0.061443218862592	9117	0.734	940	601	601	0	0	0	0	0	0	0	0	0	0	0	0	0	0	0	0	0	0	0	0	0	0	0	0	0	0	0	0	0	0	0	0	0	0	0	0
ENSG00000135119	7	336.741935483871	343.488033298647	31	115341	6.71852654495847	-0.0537255229870602	-0.414506022796565	113472	0.626	813	487	487	0	0	0	0	1	1	0	0	0	0	0	0	1	0	0	0	0	0	0	0	0	0	0	0	0	1	1	0	0	0	0	0	0	0	0	0
ENSG00000086598	5	440.8	374.24	15	14039	8.21233453201689	-0.243589097536718	-0.241656085866139	14039	0.642	764	454	454	0	0	0	0	0	0	0	0	1	0	0	0	0	0	0	0	0	0	0	0	0	0	0	0	0	1	0	0	0	0	0	0	0	0	0	0
ENSG00000214870	7	365.526315789474	212.559556786704	19	100382	5.5481995137422	-0.0345142745804918	-0.161338548685802	95664	0.668	988	636	636	0	0	0	1	0	0	0	0	0	0	0	0	0	0	0	0	0	0	0	0	0	0	0	0	1	0	0	0	0	0	0	0	0	0	0	0
ENSG00000100350	5	627.235294117647	576.359861591695	17	19912	6.84803311702674	-0.0349922748519426	-0.30682882660935	19912	0.69	1274	891	891	0	0	0	1	0	1	0	0	0	0	0	0	0	0	0	0	0	0	0	0	0	0	0	0	0	0	1	0	1	0	0	0	0	0	0	0
ENSG00000170919	20	266.5	235.357142857143	56	50393	6.26077730709418	-0.0828709544492792	-0.395032035554973	50139	0.708	1039	728	728	0	0	0	1	1	1	0	0	0	0	1	1	0	0	1	0	0	1	0	0	0	0	0	0	0	0	0	0	0	0	0	0	0	0	0	0
ENSG00000129159	4	1303.7	1080.38	10	48244	7.32675523470808	0.567043790551324	0.367797052860712	47861	0.804	2230	1405	1405	0	0	0	0	0	0	0	0	0	0	0	0	0	0	0	0	0	0	0	0	0	0	0	0	0	0	0	0	0	0	0	0	0	0	0	0
ENSG00000186073	15	374.745454545455	426.201652892562	55	230638	6.22448522178517	-0.200758684972684	-0.497617286839847	230613	0.632	438	278	278	0	0	0	1	0	0	0	0	0	0	0	0	0	0	0	0	0	0	0	0	0	0	0	0	0	0	0	0	0	0	0	0	0	0	0	0
ENSG00000167695	7	460.2	401.78	20	10555	6.43389787244057	0.0755508534983206	-0.24286858206248	8175	0.816	1296	827	827	0	0	0	0	0	0	0	0	0	0	0	0	0	0	0	0	0	0	0	0	0	0	0	0	0	0	0	0	0	0	0	0	0	0	0	0
ENSG00000174307	4	367	207.6	10	3746	7.6746404875427	0.363145680784009	0.275133942856642	3280	0.726	1129	793	793	0	0	0	1	0	1	0	0	0	0	0	0	0	0	0	0	0	0	0	0	0	0	0	0	0	0	0	0	0	0	0	0	0	0	0	0
ENSG00000067606	27	168.989010989011	93.9193334138389	91	134926	7.01689093099955	0.236942896725075	0.088051698289657	134926	0.81	1961	1296	1296	0	0	0	0	0	0	0	0	0	0	0	0	0	0	0	0	0	0	0	0	0	0	0	0	0	0	0	0	0	0	0	0	0	0	0	0
ENSG00000167779	4	235.666666666667	144.933333333333	15	4910	7.0054397172244	0.791081060855696	0.561597631281569	4910	0.582	0	0	0	0	0	0	0	0	0	0	0	0	0	0	0	0	0	0	0	0	0	0	0	0	0	0	0	0	0	0	0	0	0	0	0	0	0	0	0
ENSG00000185015	5	304.739130434783	275.4404536862	23	63487	5.88863373542017	0.120506162078872	-0.0821232687067198	30211	0.576	582	340	340	0	0	0	1	0	0	0	0	0	0	0	0	0	0	0	0	0	0	0	0	0	0	0	0	0	0	0	0	0	0	0	0	0	0	0	0
ENSG00000253301	9	178.5	89.9	30	97610	8.44229838635973	0.537964837571451	0.465384397643995	58400	0.652	655	440	440	0	0	0	0	0	0	0	0	0	0	0	0	0	0	0	0	0	0	0	0	0	0	0	0	0	0	0	0	0	0	0	0	0	0	0	0
ENSG00000173786	13	522.161290322581	433.088449531738	31	10991	8.14083685157856	-0.18143630284565	-0.151362875191338	10991	0.684	696	476	476	0	0	0	0	1	1	0	0	0	0	0	0	0	0	0	0	0	0	0	0	0	0	0	0	0	0	0	0	0	0	0	0	0	0	0	0
ENSG00000135913	11	266.65	249.913333333333	60	118111	5.85020183539454	-0.19836201002565	-0.390456739103849	118111	0.662	1294	806	806	0	0	0	0	1	0	1	0	0	0	0	0	0	0	0	0	0	0	0	0	0	0	0	0	0	0	0	0	0	0	0	0	0	0	0	0
ENSG00000134109	7	298.228571428571	281.991836734694	35	32312	7.72130616803941	-0.120954152010808	-0.215598003486518	20527	0.762	1232	838	838	0	0	0	0	0	0	0	0	0	0	0	0	0	0	0	0	0	0	0	0	0	0	0	0	0	1	0	0	0	0	0	0	0	0	0	0
ENSG00000172005	5	249.714285714286	128.734693877551	7	28316	6.87896284173281	0.880673709667628	0.663149689063629	18957	0.704	1574	900	900	0	0	0	0	0	0	0	0	0	0	0	0	0	0	0	0	0	0	0	0	0	0	0	0	0	0	0	0	0	0	0	0	0	0	0	0
ENSG00000103274	8	121.40625	63.30859375	32	25566	6.06281677838078	-0.556069046532301	-0.843583199933055	14209	0.526	612	399	399	0	0	0	1	0	0	0	0	0	0	0	0	0	0	0	0	0	0	0	0	0	0	0	0	0	0	0	0	0	0	0	0	0	0	0	0
ENSG00000166860	1	3085	3043	2	7613	6.19924144100812	-0.260626679709454	-0.575059631432289	7613	0.802	358	230	230	0	0	0	0	0	0	0	0	0	0	0	0	0	0	0	0	0	0	0	0	0	0	0	0	0	0	0	0	0	0	0	0	0	0	0	0
ENSG00000155313	10	241.613636363636	207.185950413223	44	150034	7.75224272952661	-0.258904866365668	-0.365543940346157	148887	0.788	1147	719	719	0	0	0	0	0	1	0	0	0	0	0	0	0	0	0	0	0	0	0	0	0	0	0	0	0	1	0	0	0	0	0	0	0	0	0	0
ENSG00000157766	8	421.242424242424	385.926538108356	33	71912	6.57803469933007	0.929371188506546	0.683792388896259	71912	0.748	1160	747	747	0	0	0	0	0	0	0	0	0	0	0	0	0	0	0	0	0	0	0	0	0	0	0	0	0	0	0	0	0	0	0	0	0	0	0	0
ENSG00000064655	9	158.756756756757	99.8349159970782	37	294230	6.3903122818309	0.410549032215222	0.127122536507724	294230	0.666	770	495	495	0	0	0	1	0	1	0	0	0	0	0	0	0	0	0	0	0	0	0	0	0	0	0	0	0	0	0	0	0	0	0	0	0	0	0	0
ENSG00000166592	5	262	149.5	16	3966	6.72088873995606	1.01002086469028	0.77445694978179	3960	0.644	922	673	673	0	0	0	0	0	0	0	0	0	0	0	0	0	0	0	0	0	0	0	0	0	0	0	0	0	0	0	0	0	0	0	0	0	0	0	0
ENSG00000248008	1	950.5	832.5	2	5613	5.7374559003678	-0.304629230366436	-0.455809879044301	5613	0.648	1064	648	648	0	0	0	0	0	0	0	1	0	1	0	0	0	0	0	0	0	0	0	0	0	0	0	0	0	0	0	0	0	0	0	0	0	0	0	0
ENSG00000203897	2	195.2	61.04	5	1308	7.93854400686784	0.737176616168662	0.549351142306937	1308	0.45	0	0	0	0	0	0	1	0	0	0	0	0	0	0	0	0	0	0	0	0	0	0	0	0	0	0	0	0	0	0	0	0	0	0	0	0	0	0	0
ENSG00000033100	4	614.090909090909	514.314049586777	11	6334	7.52930680952993	0.0986824164234707	-0.0426268376750623	2781	0.692	763	543	543	0	0	0	1	0	0	0	0	0	1	0	0	0	0	0	0	0	0	0	0	0	0	0	0	0	0	0	0	0	0	0	0	0	0	0	0
ENSG00000143363	11	292.117647058824	256.207612456747	34	27294	7.13094642129956	-0.480102076739418	-0.703483552605106	20534	0.602	357	246	246	0	0	0	1	0	1	0	1	0	0	0	0	1	0	0	0	0	0	0	0	0	0	0	0	0	0	0	0	0	0	0	0	0	0	0	0
ENSG00000115339	9	278.375	181.125	32	47092	6.60073587365542	0.367719201676375	0.131850538610483	47092	0.548	0	0	0	0	0	0	1	0	0	0	0	1	0	0	0	0	0	0	0	0	0	0	0	0	0	0	0	0	0	0	0	0	0	0	0	0	0	0	0
ENSG00000126062	1	1098.5	299.5	2	4862	7.44444493538411	-0.304566783351655	-0.473304279111899	4862	0.61	828	562	562	0	0	0	1	0	0	0	0	0	0	0	0	0	0	0	0	0	0	0	0	0	0	0	0	0	0	0	0	0	0	0	0	0	0	0	0
ENSG00000149639	6	752.923076923077	811.727810650888	26	86245	8.01739051595885	-0.0235526071871049	0.00299410064592665	86245	0.826	1804	1158	1158	0	0	0	0	0	1	0	0	0	0	0	0	0	0	0	0	0	0	0	0	0	0	0	0	0	0	1	0	0	0	0	0	0	0	0	0
ENSG00000114450	5	252.25	210.525	20	52389	6.1649930521572	0.140428698267217	-0.138212820053654	52389	0.684	858	631	631	0	0	0	0	0	0	0	0	0	0	0	0	0	0	0	0	0	0	0	0	0	0	1	0	0	2	0	0	0	0	0	0	0	1	1	0
ENSG00000162755	8	230.5	135.7	20	1986	6.17198640228842	-0.158495392581642	-0.45273433357877	1938	0.616	739	511	511	0	0	0	0	0	0	0	0	0	0	0	0	0	0	0	0	0	0	0	0	0	0	0	0	0	0	0	0	0	0	0	0	0	0	0	0
ENSG00000130584	5	726.666666666667	726.711111111111	15	87579	6.77449886166783	-0.108390735184204	-0.387741394885556	86720	0.87	1580	969	969	0	0	0	0	0	0	0	0	0	0	0	0	0	0	0	0	0	0	0	0	0	0	0	0	0	0	0	0	0	0	0	0	0	0	0	0
ENSG00000070019	2	153.657142857143	79.6048979591837	35	83944	7.02375744945196	0.79778550672903	0.797253977565601	83944	0.478	0	0	0	0	0	0	0	0	0	0	0	0	0	0	0	0	0	0	0	0	0	0	0	0	0	0	0	0	0	0	0	0	0	0	0	0	0	0	0
ENSG00000137960	2	462.111111111111	532.41975308642	9	158908	6.11207802745303	0.0269469339109257	-0.194248572980116	113263	0.544	518	302	302	0	0	0	1	1	1	0	0	0	0	0	0	0	0	0	0	0	1	0	0	0	0	0	0	0	0	0	0	0	0	0	0	0	0	0	0
ENSG00000154065	9	368.40625	391.947265625	32	63960	6.57199695624801	0.263352279969569	-0.0303149099518456	63960	0.676	439	276	276	0	0	0	1	0	0	0	0	0	0	0	0	0	0	0	0	0	0	0	0	0	0	0	0	0	0	0	0	0	0	0	0	0	0	0	0
ENSG00000110148	6	428.733333333333	336.408888888889	15	12392	6.6618570529521	0.503107348449667	0.118105379344912	12392	0.676	231	167	167	0	0	0	0	0	0	0	0	0	0	0	0	0	0	0	0	0	0	0	0	0	0	0	0	0	0	0	0	0	0	0	0	0	0	0	0
ENSG00000181626	3	356.88	355.888	25	35897	5.70535975965712	-0.0420091326518134	-0.299536545050431	34087	0.686	235	175	175	0	0	0	0	0	0	0	0	0	0	0	0	0	0	0	0	0	0	0	0	0	0	0	0	0	0	0	0	0	0	0	0	0	0	0	0
ENSG00000196843	6	410.130434782609	451.584120982987	23	15896	7.49670174880339	1.03984999896361	0.921763364087119	13543	0.708	1474	991	991	0	0	0	1	0	0	0	0	0	0	0	0	0	0	0	0	0	0	0	0	0	0	0	0	1	1	0	0	0	0	0	0	0	0	0	0
ENSG00000144677	8	272.193548387097	266.002081165453	31	122510	7.92277007660917	-0.0312120757128142	-0.0758029120084811	122510	0.826	2101	1277	1277	0	0	0	0	0	1	0	0	0	0	0	0	0	0	0	0	0	0	0	0	0	0	0	0	0	0	0	0	0	0	0	0	0	0	0	0
ENSG00000117523	12	288.10447761194	253.79594564491	67	108000	8.47395654820038	-0.348807929100161	-0.066416906556874	106336	0.546	722	457	457	0	0	0	0	0	0	0	0	0	0	1	0	0	0	0	0	0	0	0	0	0	0	0	0	0	1	1	0	0	0	0	0	0	0	0	0
ENSG00000081177	14	319.093023255814	261.017847485127	43	50848	7.19863147191234	-0.383966896321019	-0.600229877272232	50848	0.554	646	435	435	0	0	0	0	0	0	0	0	1	1	0	1	0	0	0	0	1	0	0	0	0	0	0	0	0	0	0	0	0	0	0	0	0	0	0	0
ENSG00000203685	3	1899.75	2655.625	8	60415	6.78370993726668	0.595658655799372	0.36323748533623	60415	0.74	1058	741	741	0	0	0	0	0	0	0	0	0	0	0	0	0	0	0	0	0	0	0	0	0	0	0	0	0	0	0	0	0	0	0	0	0	0	0	0
ENSG00000231999	4	221.166666666667	101.555555555556	12	49654	5.35259967540546	-0.135939434492736	-0.191638940916331	8045	0.738	1062	739	739	0	0	0	0	0	0	0	0	0	0	0	0	0	0	0	0	0	0	0	0	0	0	0	0	0	0	0	0	0	0	0	0	0	0	0	0
ENSG00000162692	5	559.9375	503.0234375	16	19304	6.43023243728111	1.02928761019703	0.752902882661973	18872	0.456	0	0	0	0	0	0	0	0	0	0	0	0	0	0	0	0	0	0	0	0	0	0	0	0	0	0	0	0	0	0	0	0	0	0	0	0	0	0	0
ENSG00000151846	1	3090	0	1	3090	8.37060060752044	0.663168721139075	0.575399216044458	3090	0.652	490	325	325	0	0	0	1	0	0	0	0	0	0	0	0	0	0	0	0	0	0	0	0	0	0	0	0	0	0	0	0	0	0	0	0	0	0	0	0
ENSG00000124767	2	439	449.333333333333	9	27217	8.19478835522791	-0.144572897862472	-0.113506199084368	27217	0.564	399	277	277	0	0	0	1	0	0	0	0	0	0	0	0	0	0	0	0	0	1	0	0	0	0	0	0	0	0	0	0	0	0	0	0	0	0	0	0
ENSG00000134531	12	337.535714285714	270.479591836735	28	20059	7.21627417856487	1.25203913238866	1.09568886868629	20059	0.492	0	0	0	0	0	0	0	0	0	0	0	0	0	0	0	0	0	0	0	0	0	0	0	0	0	1	0	0	0	0	0	0	0	0	0	0	0	0	0
ENSG00000203747	8	373.95652173913	359.410207939508	23	89369	6.30693241587253	1.08794772815359	0.813941457123955	88205	0.536	0	0	0	0	0	0	0	0	0	0	0	0	0	0	0	0	0	0	0	0	0	0	0	0	0	0	0	0	0	0	0	0	0	0	0	0	0	0	0
ENSG00000161642	15	306.288888888889	291.941728395062	45	22166	7.35684295152895	0.553097270477698	0.436318783942889	22159	0.712	338	256	256	0	0	0	0	0	0	0	0	0	0	0	0	0	0	0	0	0	0	0	0	0	0	0	0	0	0	0	0	0	0	0	0	0	0	0	0
ENSG00000197586	18	218.907407407407	196.148834019204	54	31037	8.22150692021029	-0.0308266407510312	0.0207669622238038	31037	0.722	593	374	374	0	0	0	0	0	0	0	0	0	0	0	0	0	0	0	0	0	0	0	0	0	0	0	0	0	0	1	0	0	0	0	0	0	0	0	0
ENSG00000086696	6	270.4375	166.6015625	16	63531	6.94588988579836	0.745583226796332	0.649941539497742	36067	0.466	0	0	0	0	0	0	0	0	0	0	0	0	0	0	0	0	0	0	0	0	0	0	0	0	0	0	0	0	0	0	0	0	0	0	0	0	0	0	0
ENSG00000114739	3	722.76	1008.6784	25	39292	6.6177354619951	-0.180832195787616	-0.492849256437023	39292	0.734	2063	1281	1281	0	0	0	1	1	1	0	0	0	0	0	0	0	0	0	0	0	0	0	0	0	0	0	0	0	0	0	0	0	0	0	0	0	0	0	0
ENSG00000187848	10	161.428571428571	87.7551020408163	28	3607	5.66270670821138	0.853626322046905	0.74630398721572	3607	0.774	676	425	425	0	0	0	0	0	0	0	0	0	0	0	0	0	0	0	0	0	0	0	0	0	0	0	0	0	0	0	0	0	0	0	0	0	0	0	0
ENSG00000169991	3	534.769230769231	666.994082840237	13	52406	7.20441707601631	0.337791584433922	0.144389291882084	52406	0.764	1935	1285	1285	0	0	0	0	0	0	0	0	0	0	0	0	0	0	0	0	0	0	0	0	0	0	0	0	0	0	0	0	0	0	0	0	0	0	0	0
ENSG00000171681	24	330.155844155844	288.240512734019	77	133088	7.31710227422911	-0.0612944234947637	-0.247452778323784	94892	0.562	450	248	248	0	0	0	1	0	0	0	0	0	0	0	0	0	0	0	0	0	0	0	0	0	0	0	0	0	0	0	0	0	0	0	0	0	0	0	0
ENSG00000104369	3	470.642857142857	399.540816326531	14	86629	6.35482416871961	0.293430988554833	-0.0190579949085681	86629	0.758	1452	937	937	0	0	0	1	0	0	0	0	0	0	0	0	0	0	0	0	0	0	0	0	0	0	0	0	0	0	0	0	0	0	0	0	0	0	0	0
ENSG00000187650	1	1127	903	2	5996	5.95017672146608	-0.339429412813732	-0.596390106623679	5996	0.692	1734	1091	1091	0	0	0	1	0	1	0	1	1	0	0	0	0	0	0	0	0	0	0	0	0	0	0	0	0	0	0	0	0	0	0	0	0	0	0	0
ENSG00000258484	3	419.5	299.333333333333	6	128591	8.02481374815875	0.463952286091728	0.300161739166037	127902	0.672	4293	2705	2705	0	0	0	0	0	1	0	0	0	0	0	0	0	0	0	0	0	0	0	0	0	0	0	0	0	1	0	0	0	0	0	0	0	0	0	1
ENSG00000066777	9	253.769230769231	212.279289940828	65	170166	7.91420460134643	-0.48660155283756	-0.549820645333995	146029	0.78	1145	779	779	0	0	0	1	0	1	0	0	0	0	0	0	0	0	0	0	0	0	0	0	0	0	0	0	0	0	0	0	0	0	0	0	0	0	0	0
ENSG00000169241	13	239.567567567568	154.705624543462	37	3510	6.7916112903802	0.0573414835492421	-0.221378894709653	3025	0.55	604	411	411	0	0	0	0	0	0	0	0	0	0	0	0	1	0	0	0	0	0	0	0	0	0	0	0	0	0	0	0	0	0	0	0	0	0	0	0
ENSG00000087510	3	374.083333333333	263.277777777778	12	9982	6.77763806983125	0.405951220863976	0.297642757674478	9982	0.702	6510	4075	4075	0	0	0	1	0	0	0	0	0	0	0	0	0	0	0	0	0	0	0	0	0	0	0	0	0	0	0	0	0	0	0	0	0	0	0	0
ENSG00000073670	5	168.5	143.903225806452	62	22816	6.28377310061831	0.162225429515927	-0.0682058345931535	22816	0.784	384	246	246	0	0	0	0	0	0	0	0	0	0	0	0	0	0	0	0	0	0	0	0	0	0	0	0	0	0	0	0	0	0	0	0	0	0	0	0
ENSG00000149403	6	234.26	174.2472	50	477146	6.41324603267814	0.106323591370289	-0.247555454602787	477146	0.832	1058	537	537	0	0	0	1	0	1	0	0	0	0	0	0	0	0	0	0	0	0	0	0	0	0	0	0	0	0	0	0	0	0	0	0	0	0	0	0
ENSG00000151748	6	512.25	405.5	16	36274	7.49312606353916	-0.0539674132127439	-0.214055868303952	34696	0.688	824	534	534	0	0	0	0	0	0	0	0	0	0	0	0	0	0	0	0	0	0	0	0	0	0	1	0	1	0	0	0	0	0	0	0	0	1	1	1
ENSG00000198092	1	208.8	142.48	10	76683	5.96049461113027	0.516981806178175	0.30253129845075	76683	0.42	0	0	0	0	0	0	1	0	0	0	0	0	0	0	0	0	0	0	0	0	0	0	0	0	0	0	0	0	0	0	0	0	0	0	0	0	0	0	0
ENSG00000136231	17	228.91935483871	203.447970863684	62	160259	6.23541513556531	0.590868708105991	0.240397273452384	160259	0.514	0	0	0	0	0	0	0	0	0	0	0	0	0	0	0	0	0	0	0	0	0	0	0	0	0	0	0	1	1	1	0	0	0	0	0	0	0	0	0
ENSG00000165526	9	298.3125	240.34375	32	9595	7.06747451844912	-0.437273224388887	-0.68559761455235	9595	0.632	659	422	422	0	0	0	0	0	0	0	0	1	1	0	0	0	0	0	0	0	0	0	0	0	0	0	0	0	0	0	0	1	0	0	0	0	0	0	0
ENSG00000141150	2	594.333333333333	630.888888888889	6	11873	6.70818940678741	0.512218449938178	0.267013415136223	11873	0.694	229	166	166	0	0	0	1	0	0	0	0	0	0	0	0	0	0	0	0	0	0	0	0	0	0	0	0	0	0	0	0	0	0	0	0	0	0	0	0
ENSG00000213160	7	393.4	348.1	20	82502	6.74819718385212	0.0555646712768944	-0.227437870923679	55195	0.658	588	392	392	0	0	0	0	0	0	0	1	0	0	1	0	0	0	0	0	0	0	0	0	0	0	0	0	0	0	0	0	0	0	0	0	0	0	0	0
ENSG00000079616	11	201.88	114.672	50	14667	7.18018780610005	-0.0213093017146872	-0.227901790958783	14666	0.666	849	556	556	0	0	0	1	0	0	0	0	0	0	0	0	0	0	0	0	0	0	0	0	0	0	0	0	0	0	0	0	0	0	0	0	0	0	0	0
ENSG00000231486	2	292.4	170.48	5	34954	5.91374591773682	0.845704961578514	0.666022445954571	8945	0.466	0	0	0	0	0	0	0	0	0	0	0	0	0	0	0	0	0	0	0	0	0	0	0	0	0	0	0	0	1	0	0	0	0	0	0	0	0	0	0
ENSG00000187736	10	218	168.388888888889	36	85549	5.46343151710561	-0.673635468022191	-0.652611176135114	14159	0.614	760	502	502	0	0	0	0	0	0	0	0	0	0	0	0	0	0	0	0	0	0	0	0	0	0	0	0	0	0	0	0	0	0	0	0	0	0	0	0
ENSG00000140009	15	352.844444444444	262.958024691358	45	253881	5.78238230970393	0.193309810629221	0.0443051043005954	110686	0.628	0	0	0	0	0	0	0	0	0	0	0	0	0	0	0	0	0	0	0	0	0	0	0	0	0	0	0	0	0	0	0	0	0	0	0	0	0	0	0
ENSG00000077232	8	442.322580645161	577.270551508845	62	78193	8.20550816315546	-0.135114436055903	-0.0884030043923751	78193	0.73	509	372	372	0	0	0	0	0	0	0	1	0	0	0	0	0	0	0	0	0	0	0	0	0	0	0	0	0	0	0	0	0	0	0	0	0	0	0	0
ENSG00000134256	4	288.941176470588	104.885813148789	17	34786	5.49669775375344	0.18840237721254	0.259090348064671	34786	0.394	0	0	0	0	0	0	0	0	0	0	0	0	0	0	0	0	0	0	0	0	0	0	0	0	0	1	0	1	0	0	0	0	0	0	0	0	0	0	0
ENSG00000133636	3	386.75	224.5	8	8698	6.48904661305995	1.50932143392994	1.26334228907849	8485	0.476	0	0	0	0	0	0	0	0	0	0	0	0	0	0	0	0	0	0	0	0	0	0	0	0	0	0	0	0	0	0	0	0	0	0	0	0	0	0	0
ENSG00000086475	7	374.681818181818	370.962809917355	22	30874	7.64525020316544	-0.55620357925603	-0.689606507178668	30874	0.744	0	0	0	0	0	0	0	0	0	0	0	0	0	0	0	0	0	0	0	0	0	0	0	0	0	1	0	0	0	0	0	0	0	0	0	0	0	0	0
ENSG00000186106	11	417.48	376.0896	25	50033	7.11707040646415	-0.193905267899456	-0.411381765740828	39013	0.62	589	422	422	0	0	0	0	0	1	0	0	0	1	0	0	0	0	0	0	0	0	0	0	0	0	0	0	0	0	0	0	0	0	0	0	0	1	0	0
ENSG00000136143	12	172.659090909091	86.125	44	101504	7.69636067787307	-0.138348766556626	-0.25209052627235	94657	0.602	622	414	414	0	0	0	0	0	0	0	0	1	1	1	0	0	0	0	0	0	0	0	0	0	0	0	0	0	1	0	0	0	0	0	0	0	0	0	0
ENSG00000127804	11	449.302325581395	519.840995132504	43	106330	7.33587151910149	-0.433842682464404	-0.624534545279843	95834	0.538	301	175	175	0	0	0	0	0	0	0	0	0	0	0	0	0	0	0	1	0	0	0	0	0	0	0	0	0	0	0	0	0	0	0	0	0	0	0	0
ENSG00000258227	7	368.714285714286	368.775510204082	21	19651	5.57979338837415	0.555732100135495	0.557335623693986	17877	0.448	0	0	0	0	0	0	0	0	0	0	0	0	0	0	0	0	0	0	0	0	0	0	0	0	0	0	0	0	0	0	0	0	0	0	0	0	0	0	0
ENSG00000111452	16	362.232876712329	419.244886470257	73	187563	6.93894616329946	0.635274828759133	0.427174316233191	34313	0.476	0	0	0	0	0	0	0	0	0	0	0	0	0	0	0	0	0	0	0	0	0	0	0	0	0	0	0	1	0	0	0	0	0	0	0	0	0	0	0
ENSG00000197912	22	247.146666666667	173.041777777778	75	66852	8.44976317822804	-0.288742857042806	-0.176278775516167	19676	0.65	1978	1276	1276	0	0	0	0	0	1	0	0	0	0	1	0	0	0	0	0	0	0	0	0	0	0	0	0	0	0	0	0	0	0	0	0	0	0	0	0
ENSG00000146670	11	202.95	173.9775	40	17865	6.34317251372338	0.388268638477694	0.119235898479243	5024	0.678	526	345	345	0	0	0	0	0	1	0	0	0	0	1	1	0	0	0	0	0	0	0	0	0	0	0	0	0	0	0	0	0	0	0	0	0	0	0	0
ENSG00000074603	18	281.169491525424	221.773053720195	59	75242	7.82352330691465	-0.346270705133645	-0.438537445060802	71084	0.618	483	343	343	0	0	0	1	0	0	0	0	0	0	0	0	0	0	1	0	0	0	0	0	0	0	0	0	0	0	0	0	0	0	0	0	0	0	0	0
ENSG00000050438	18	235.941860465116	164.724716062737	86	117880	6.44223229115056	0.270520348730692	-0.0931436926248237	83259	0.636	542	402	402	0	0	0	0	0	2	0	0	0	0	0	0	0	0	0	0	0	0	0	0	0	0	0	0	0	1	0	0	0	0	0	0	0	0	0	0
ENSG00000166148	2	443.2	255.44	5	5709	5.99006708006435	0.752088027223709	0.536363253994708	3746	0.658	1331	861	861	0	0	0	0	0	0	0	0	0	0	0	0	0	0	0	0	0	0	0	0	0	0	0	0	0	0	0	0	0	0	0	0	0	0	0	0
ENSG00000156966	2	1083.25	1175.375	4	5622	6.17435559615638	0.52515214492769	0.240582751775869	5622	0.722	1034	656	656	0	0	0	0	0	0	0	0	0	0	0	0	0	0	0	0	0	0	0	0	0	0	0	0	0	0	0	0	0	0	0	0	0	0	0	0
ENSG00000233836	3	406.428571428571	430.040816326531	7	70371	5.37745131795186	-0.0302504270787077	-0.0698332741039077	69253	0.522	415	279	279	0	0	0	0	0	0	0	0	0	0	0	0	0	0	0	0	0	0	0	0	0	0	0	0	0	0	0	0	0	0	0	0	0	0	0	0
ENSG00000138028	9	349.290322580645	251.0197710718	31	20239	6.40282378721311	0.294552064094955	0.0120618408284208	17854	0.656	356	283	283	0	0	0	1	0	1	0	0	0	0	0	0	0	0	0	0	0	0	0	0	0	0	0	0	0	0	0	0	0	0	0	0	0	0	0	0
ENSG00000160271	16	347.686567164179	346.101136110492	67	66195	8.21561995854569	0.407137234608292	0.483582976008488	65794	0.688	1161	822	822	0	0	0	0	0	0	0	0	0	0	0	0	0	0	0	0	0	0	0	0	0	0	0	0	0	0	0	0	0	0	0	0	0	0	0	0
ENSG00000268175	1	1470	0	1	1470	5.74686186049748	0.107539353113083	0.0222429273433848	1470	0.768	1660	1082	1082	0	0	0	0	0	0	0	0	1	0	0	0	0	0	0	0	0	0	0	0	0	0	0	0	0	0	0	0	1	0	0	0	0	0	0	0
ENSG00000144120	6	471.8	305.72	10	7341	5.79246330268004	-0.361399337685076	-0.550470877528715	2952	0.692	480	350	350	0	0	0	1	0	1	0	0	0	0	0	0	0	0	0	0	0	0	0	0	0	0	0	0	0	0	0	0	0	0	0	0	0	0	0	0
ENSG00000155330	4	707.692307692308	927.01775147929	13	34805	6.09671232800263	-0.424308469663074	-0.704003756159404	29318	0.694	1108	735	735	0	0	0	0	0	0	0	0	0	0	0	0	0	0	0	0	0	0	0	0	0	0	0	0	0	0	0	0	0	0	0	0	0	0	0	0
ENSG00000095951	8	563.620689655172	619.717003567182	29	156238	7.1640715396778	-0.0631483679233587	-0.28217855186584	111396	0.542	0	0	0	0	0	0	1	1	1	0	0	0	0	0	0	0	0	0	0	0	0	0	0	0	0	0	0	0	0	0	0	0	0	0	0	0	0	0	0
ENSG00000008513	16	496.093023255814	503.551108707409	43	117093	7.74779359769254	0.384198003930459	0.296793334597506	117093	0.688	2906	1903	1903	0	0	0	0	0	0	0	0	0	0	0	0	0	0	0	0	0	0	0	0	0	0	0	0	0	0	0	0	0	0	0	0	0	0	0	0
ENSG00000110344	3	390.769230769231	390.130177514793	26	39627	7.45118793898242	0.0216879986189025	-0.147490989902626	39627	0.568	204	128	128	0	0	0	0	0	0	0	0	0	0	1	1	0	0	0	0	0	1	0	0	0	0	0	0	0	0	0	0	0	0	0	0	0	0	0	0
ENSG00000065183	4	271.720930232558	324.617631151974	43	36823	6.98349862279767	-0.0178278743613639	-0.280358828859858	12069	0.644	880	565	565	0	0	0	0	0	0	0	0	1	0	0	0	0	0	0	0	0	0	0	0	0	0	0	0	0	1	0	0	0	0	0	0	0	0	0	0
ENSG00000116885	13	153.933333333333	77.7985185185185	45	34659	6.08306515488294	-0.347013160154914	-0.631970545784709	32347	0.664	528	359	359	0	0	0	0	0	1	0	0	0	0	0	0	1	0	0	0	0	0	0	0	0	0	0	0	0	0	0	0	0	0	0	0	0	0	0	0
ENSG00000155368	10	210.56	115.952	25	5630	8.01452769683235	0.411708850528189	0.394286113672314	5630	0.656	1046	695	695	0	0	0	1	0	0	0	0	1	0	0	0	0	0	0	0	0	0	0	0	0	0	0	0	0	0	0	0	1	0	0	0	0	0	0	0
ENSG00000121797	7	582.857142857143	478.673469387755	14	5835	6.24005542602975	0.46379613599073	0.279039197249164	2361	0.546	0	0	0	0	0	0	0	0	0	0	0	0	0	0	0	0	0	0	0	0	0	0	0	0	0	0	0	0	0	0	0	0	0	0	0	0	0	0	0
ENSG00000185565	7	417.633333333333	537.031111111111	30	2194861	6.41203280932601	0.647152236351701	0.410400111349087	2186932	0.634	464	288	288	0	0	0	0	0	0	0	0	0	0	0	0	0	0	0	0	0	0	0	0	0	0	0	0	0	0	0	0	0	0	0	0	0	0	0	0
ENSG00000204444	3	206.8	130.88	10	5795	5.33754924668347	-0.399741641700536	-0.310578326411796	5667	0.628	669	409	409	0	0	0	0	0	1	0	1	0	0	1	0	0	0	0	0	0	0	0	0	0	0	0	0	0	0	1	0	0	0	0	0	0	0	0	0
ENSG00000182183	4	313.846153846154	178.402366863905	13	36340	5.55630496886625	-0.0333334098670849	-0.095299657155646	23722	0.77	674	399	399	0	0	0	0	0	0	0	0	0	0	0	0	0	0	0	0	0	0	0	0	0	0	0	0	0	0	0	0	0	0	0	0	0	0	0	0
ENSG00000102858	17	294.476923076923	339.542721893491	65	74482	8.48539674010256	-0.242593608575149	-0.144578564341877	40871	0.636	2776	1757	1757	0	0	0	0	1	1	0	1	0	0	1	0	0	0	0	0	0	0	0	0	0	0	0	0	0	0	0	0	0	0	0	0	0	0	0	0
ENSG00000161653	3	359.769230769231	199.988165680473	13	4518	5.91682870941422	0.277405233820245	0.188827641926728	4515	0.642	2945	1944	1944	0	0	0	0	0	0	0	0	0	0	0	0	0	0	0	0	0	0	0	0	0	0	0	0	0	0	0	0	0	0	0	0	0	0	0	0
ENSG00000129195	9	232.222222222222	194.395061728395	27	7055	5.88150311742268	0.249577546831985	-0.0512899496315853	7055	0.68	646	377	377	0	0	0	1	0	0	0	0	1	0	0	0	0	0	0	0	0	0	0	0	0	0	0	0	0	1	0	0	0	0	0	0	0	0	0	0
ENSG00000137310	4	476.333333333333	317.333333333333	12	8618	6.202686437521	0.134000334141273	-0.167037495834045	5674	0.652	667	442	442	0	0	0	1	0	0	0	0	0	0	0	0	0	0	0	0	0	0	0	0	0	0	0	0	0	0	1	0	0	0	0	0	0	0	0	0
ENSG00000187017	10	210.487179487179	141.083497698882	39	36583	7.0071049265511	0.74129207146873	0.60244975965832	36157	0.732	824	527	527	0	0	0	0	0	0	0	0	0	0	0	0	0	0	0	0	0	0	0	0	0	0	0	0	0	0	0	0	0	0	0	0	0	0	0	0
ENSG00000168672	2	1562	1741	4	5952	6.77219150371417	0.307911889471458	0.0315755183428577	5952	0.688	2197	1437	1437	0	0	0	1	1	2	0	0	0	0	0	0	0	0	0	0	0	0	0	0	0	0	0	0	0	0	0	0	0	0	0	0	0	0	0	0
ENSG00000242759	7	253.6	215.42	20	403831	5.49843222734901	-0.386056545037281	-0.517268221401155	128776	0.604	516	335	335	0	0	0	0	0	0	0	0	0	0	0	0	0	0	0	0	0	0	0	0	0	0	0	0	0	0	0	0	0	0	0	0	0	0	0	0
ENSG00000173627	2	781	812.5	4	6911	6.87850116247691	0.749152352842521	0.395452983396311	5750	0.454	0	0	0	0	0	0	0	0	0	0	0	0	0	0	0	0	0	0	0	0	0	0	0	0	0	0	0	0	0	0	0	0	0	0	0	0	0	0	0
ENSG00000185905	1	1292.5	1196.5	2	3544	6.53228953224316	0.351925309710556	0.249088837675535	3544	0.608	0	0	0	0	0	0	0	0	0	0	0	0	0	0	0	0	0	0	0	0	0	0	0	0	0	0	0	0	0	0	0	0	0	0	0	0	0	0	0
ENSG00000113196	1	869	70	2	3293	7.55130250487723	0.646063298573758	0.629853531937723	3293	0.65	2075	1253	1253	0	0	0	0	0	0	0	0	0	0	0	0	0	0	0	0	0	0	0	0	0	0	0	0	0	0	0	0	0	0	0	0	0	0	0	0
ENSG00000113569	8	206.538461538462	147.652071005917	65	83045	6.91681670488695	-0.461171672364259	-0.741021263279336	83045	0.57	306	178	178	0	0	0	0	0	0	0	0	0	0	1	0	0	0	0	0	0	0	0	0	0	0	0	0	0	0	0	0	0	0	0	0	0	0	0	0
ENSG00000137265	5	359.526315789474	390.836565096953	19	19709	6.39367340515912	0.745652423925462	0.555178380470652	19709	0.728	2602	1733	1733	0	0	0	0	0	0	0	0	0	0	0	0	0	0	0	0	0	0	0	0	0	0	0	0	0	0	0	0	0	0	0	0	0	0	0	0
ENSG00000115464	22	174.172619047619	123.807397959184	168	283307	8.19606969062053	0.0433546127693075	0.0685555921897278	283307	0.752	0	0	0	0	0	0	0	0	0	0	0	0	0	0	0	0	0	0	0	0	0	0	0	0	0	0	0	0	0	0	0	0	0	0	0	0	0	0	0
ENSG00000132613	3	277.789473684211	319.412742382272	19	24863	7.16807367654414	0.165470250800766	-0.00140227296338225	24863	0.824	1327	738	738	0	0	0	0	0	0	0	0	0	0	0	0	0	0	0	0	0	0	0	0	0	0	0	0	0	0	0	0	0	0	0	0	0	0	0	0
ENSG00000260433	1	518.5	129.5	2	1437	6.31639217849145	0.433205641865022	0.0669246402207443	1437	0.41	0	0	0	0	0	0	0	0	0	0	0	0	0	0	0	0	0	0	0	0	0	0	0	0	0	0	0	0	0	0	0	0	0	0	0	0	0	0	0
ENSG00000139637	10	223.066666666667	89.1644444444444	30	7492	7.277396743672	-0.341845200485336	-0.539354478856611	7473	0.614	587	383	383	0	0	0	0	1	2	0	1	1	0	0	0	1	0	0	0	0	0	0	0	0	0	0	0	0	0	0	0	0	0	0	0	0	0	0	0
ENSG00000114354	8	383.041666666667	348.3125	24	39606	8.34063474575513	-0.462725420751842	-0.413483550846171	39582	0.534	600	407	407	0	0	0	1	0	0	0	0	1	0	0	0	1	0	0	0	0	1	0	0	0	0	0	0	0	0	0	0	0	0	0	0	0	0	0	0
ENSG00000079974	15	330.148936170213	324.119511090991	47	16163	7.32521445441676	-0.153871650557929	-0.342642843795643	16158	0.692	545	407	407	0	0	0	0	0	0	0	0	0	0	0	0	0	0	0	0	0	0	0	0	0	0	0	0	0	0	0	0	0	0	0	0	0	0	0	0
ENSG00000144935	4	328.8	247.12	20	83815	6.90048201666894	0.0512320869505494	-0.213021905243528	82355	0.642	1276	785	785	0	0	0	1	0	1	0	0	0	0	0	0	0	0	0	0	0	0	0	0	0	0	0	0	0	0	0	0	0	0	0	0	0	0	0	0
ENSG00000123095	3	462.5	536.1	10	5102	7.26468138001562	0.576753424141668	0.415126520883366	5102	0.656	0	0	0	0	0	0	0	0	0	0	0	0	0	0	0	0	0	0	0	0	0	0	0	0	0	0	0	0	0	0	0	1	0	0	0	0	0	1	0
ENSG00000118491	4	109.75	34.90625	16	73911	6.71208335223019	0.706707442778713	0.346604932044021	73766	0.348	0	0	0	0	0	0	0	0	0	0	0	0	0	0	0	0	0	0	0	0	0	0	0	0	0	0	0	0	0	0	0	0	0	0	0	0	0	0	0
ENSG00000085449	6	269.384615384615	259.526627218935	26	89672	7.63057398755464	-0.232011924390678	-0.358633958230919	70041	0.602	1296	931	931	0	0	0	0	0	1	0	0	0	0	0	0	0	0	0	0	0	0	0	0	0	0	0	0	0	0	0	0	0	0	0	0	0	0	0	0
ENSG00000149547	19	220.64406779661	190.563631140477	59	15464	8.20632222605148	-0.371413988853745	-0.345072333961056	15464	0.594	608	459	459	0	0	0	1	0	0	0	0	0	0	0	0	0	0	0	0	0	0	0	0	0	0	0	0	0	0	0	0	0	0	0	0	0	0	0	0
ENSG00000175189	1	996	556	2	16069	7.87920266905401	0.596850652218839	0.727719900815546	16069	0.536	0	0	0	0	0	0	0	0	0	0	0	0	0	0	0	0	0	0	0	0	0	0	0	0	0	0	0	0	0	0	0	0	0	0	0	0	0	0	0
ENSG00000198521	11	550.242424242424	704.350780532599	33	47176	6.31680825527447	-0.292141418198468	-0.623416446854505	42445	0.54	549	360	360	0	0	0	0	0	0	0	0	0	0	0	0	0	0	0	0	0	0	0	0	0	0	0	0	0	0	0	0	0	0	0	0	0	0	0	0
ENSG00000175115	15	209.179104477612	157.914457562932	67	174385	8.41896950537416	-0.156663028567802	-0.0593118083710558	148335	0.81	1395	872	872	0	0	0	0	1	2	0	0	0	0	0	0	0	0	0	0	0	0	0	0	0	0	0	0	0	0	0	0	0	0	0	0	0	0	0	0
ENSG00000189431	2	1116.33333333333	555.555555555556	3	1952	5.74950809453546	0.259005398602032	0.149701146609594	1952	0.662	2254	1463	1463	0	0	0	0	0	0	0	0	0	0	0	0	0	0	0	0	0	0	0	0	0	0	0	0	0	0	0	0	0	0	0	0	0	0	0	0
ENSG00000163395	7	469.140350877193	527.719913819637	57	38128	5.99959843627277	0.991060508852631	0.732185260589747	25159	0.58	0	0	0	1	0	0	0	1	1	0	0	1	0	0	0	0	0	0	0	0	0	0	0	0	0	0	0	0	0	0	0	0	0	0	0	0	0	0	0
ENSG00000163431	1	1323.33333333333	543.555555555556	3	50136	7.1619130326473	0.937504650115591	0.732935745454625	50136	0.576	0	0	0	0	0	0	1	0	0	0	0	0	0	0	0	0	0	0	0	0	0	0	0	0	0	0	0	0	0	0	0	0	0	0	0	0	0	0	0
ENSG00000240990	5	485.833333333333	201.027777777778	12	4776	6.58943837686383	0.347608106534813	0.148002039392365	4650	0.616	329	216	216	0	0	0	1	0	0	0	0	0	0	0	0	0	0	0	0	0	0	0	0	0	0	0	0	0	0	0	0	0	0	0	0	0	0	0	0
ENSG00000196814	9	533.266666666667	652.911111111111	30	180193	7.36250071714721	-0.0806141743852113	-0.236423589892379	70785	0.834	348	236	236	0	0	0	1	1	1	0	0	0	0	0	0	0	0	0	0	0	0	0	0	0	0	0	0	0	0	0	0	0	0	0	0	0	0	0	0
ENSG00000137872	20	491	588.296296296296	54	590123	6.85835379795893	0.370507305725936	0.123279560663803	590121	0.57	1130	703	703	0	0	0	0	0	0	0	0	0	0	0	0	0	0	0	0	0	0	0	0	0	0	0	0	0	0	0	0	0	0	0	0	0	0	0	0
ENSG00000226479	1	2131	0	1	2131	6.38085698176666	-0.144741911583559	-0.467717504540946	2131	0.742	1119	739	739	0	0	0	0	0	1	0	0	0	0	0	0	0	0	0	0	0	0	0	0	0	0	0	0	0	0	0	0	1	0	0	0	0	0	0	0
ENSG00000131055	2	114.555555555556	53.9506172839506	9	7119	5.79152372614367	0.292345353942249	0.160427816210371	7119	0.698	280	186	186	0	0	0	0	0	0	0	0	0	0	0	0	0	0	0	0	0	0	0	0	0	0	0	0	0	0	0	0	0	0	0	0	0	0	0	0
ENSG00000198198	11	222.016260162602	155.816114746513	123	62769	8.20003297941634	-0.375263455588077	-0.349617075327125	17012	0.654	546	360	360	0	0	0	1	0	0	0	0	1	0	0	0	0	0	0	0	0	0	0	0	0	0	0	0	0	0	0	0	0	0	0	0	0	0	0	0
ENSG00000134291	21	180.896551724138	129.692033293698	58	5310	7.5067345007671	0.0110751595506222	-0.141812678584159	4695	0.64	312	222	222	0	0	0	0	0	0	0	1	1	1	0	0	0	0	0	0	0	0	0	0	0	0	0	0	0	0	0	0	0	0	0	0	0	0	0	0
ENSG00000100342	14	345.578947368421	391.290858725762	38	14521	7.1648421264101	0.854243514284636	0.692500918382187	14516	0.54	0	0	0	0	0	0	0	0	0	0	0	0	0	0	0	0	0	0	0	0	0	0	0	0	0	0	0	0	0	0	0	0	0	0	0	0	0	0	0
ENSG00000211669	1	193	112	2	539	5.95576589967667	1.24946726496646	1.13541303128535	539	0.584	0	0	0	0	0	0	0	0	0	0	0	0	0	0	0	0	0	0	0	0	0	0	0	0	0	0	0	0	0	0	0	0	0	0	0	0	0	0	0
ENSG00000146587	3	1009.63636363636	1334.13223140496	11	23668	6.98594920944285	-0.428629587617576	-0.695888504143521	21437	0.614	931	648	648	0	0	0	0	0	0	0	0	0	0	0	0	0	0	0	0	0	0	0	0	0	0	0	0	0	0	0	0	0	0	0	0	0	0	0	0
ENSG00000272578	9	316.366666666667	283.86	30	59263	6.76640168082996	-0.202087494058019	-0.502923565014956	78870	0.668	627	442	442	0	0	0	0	0	0	0	0	0	1	1	0	0	0	0	0	0	0	0	0	0	0	0	0	0	0	0	0	0	0	0	0	0	0	0	0
ENSG00000132781	41	158.766355140187	81.0949427897633	107	11308	6.53830698804663	-0.353819591782904	-0.677789241688986	11229	0.562	419	292	292	0	0	0	1	1	1	0	1	0	0	0	0	0	0	0	0	0	0	0	0	0	0	0	0	0	0	0	0	0	0	0	0	0	0	0	0
ENSG00000175664	4	198.75	114.3125	16	42800	6.60126837992627	0.565224919613431	0.241329382102592	488	0.574	0	0	0	0	0	0	0	0	0	0	0	0	0	0	0	0	0	0	0	0	0	0	0	0	0	0	0	0	0	0	0	0	0	0	0	0	0	0	0
ENSG00000109906	9	363.2	326.386666666667	30	191084	7.25559423407987	0.749979588286082	0.604539938316691	191084	0.712	2557	1685	1685	0	0	0	1	0	0	0	0	0	0	0	0	0	0	0	0	0	0	0	0	0	0	0	0	0	0	0	0	0	0	0	0	0	0	0	0
ENSG00000126218	7	216.111111111111	149.185185185185	27	26716	6.393662239858	0.492442407615365	0.233492501282886	26649	0.602	0	0	0	0	0	0	0	0	0	0	0	0	0	0	0	0	0	0	0	0	0	0	0	0	0	0	0	0	0	0	0	0	0	0	0	0	0	0	0
ENSG00000272677	2	410.333333333333	134.444444444444	3	9727	5.03163122929369	-0.319741846750444	-0.325944989131531	612	0.646	941	629	629	0	0	0	1	0	1	0	1	0	1	0	0	1	0	0	0	0	1	0	0	0	0	0	0	0	1	1	0	1	1	0	0	0	0	0	0
ENSG00000166266	6	305.878787878788	280.044077134986	33	99045	7.46206158384554	-0.485710897514289	-0.651496295896406	99045	0.508	898	592	592	0	0	0	1	0	0	0	1	0	0	0	0	0	0	0	0	0	0	0	0	0	0	0	0	0	0	1	0	1	0	0	0	0	0	0	0
ENSG00000112304	3	998.444444444444	1155.13580246914	9	38031	6.6353861774407	-0.342800888561642	-0.643119569182284	38031	0.654	857	551	551	0	0	0	1	1	0	0	0	1	0	0	0	0	0	0	0	0	0	0	0	0	0	1	0	0	0	0	0	0	0	0	0	0	0	0	0
ENSG00000248809	5	236.4	135.386666666667	15	12459	7.2694773643423	0.561815367895478	0.286084404836109	12457	0.456	0	0	0	0	0	0	0	0	0	0	0	0	0	0	0	0	0	0	0	0	0	0	0	0	0	0	0	0	0	0	0	0	0	0	0	0	0	0	0
ENSG00000168421	16	295.452380952381	227.827664399093	42	55915	6.57490001585415	0.389970709821146	0.301654270024389	52943	0.448	0	0	0	0	0	0	3	0	0	0	0	0	0	0	0	0	0	0	0	0	0	1	0	0	0	0	0	0	0	0	0	0	0	0	0	0	1	1	0
ENSG00000175416	7	232	143.6	20	24115	8.36982753536737	0.0425439018425749	0.0997493027301197	24115	0.776	726	558	558	0	0	0	1	0	1	0	0	1	0	0	1	1	0	0	0	0	0	0	0	0	0	0	0	0	0	0	0	0	0	0	0	0	0	0	0
ENSG00000124217	1	2458	0	1	2458	5.67383723086655	-0.395303562256063	-0.522267998159254	2458	0.512	1471	874	874	0	0	0	0	0	0	0	0	0	0	0	0	0	0	0	0	0	0	0	0	0	0	0	0	0	0	0	0	0	0	0	0	0	0	0	0
ENSG00000173064	15	235.014184397163	153.72627131432	141	221905	8.36279700347277	-0.315510241767556	-0.198525940133795	221905	0.776	1023	677	677	0	0	0	1	0	1	0	0	0	0	0	0	0	0	0	0	0	0	0	0	0	0	0	0	0	0	0	0	0	0	0	0	0	0	0	0
ENSG00000152137	3	392.75	331.4375	8	42490	7.62630876037833	0.917864723533887	0.805596341935146	16105	0.56	0	0	0	0	0	0	0	0	1	0	0	0	0	0	0	0	0	0	0	0	0	0	0	0	0	0	0	0	0	0	0	0	0	0	0	0	0	0	0
ENSG00000139725	7	354.045454545455	330.611570247934	22	25646	5.54943973323044	-0.222577100601584	-0.277950347505779	10253	0.644	2491	1445	1445	0	0	0	1	0	0	0	0	0	0	0	0	0	0	0	0	0	0	0	0	0	0	0	0	0	1	0	0	0	0	0	0	0	0	0	0
ENSG00000074211	9	378.529411764706	396.695501730104	34	243023	6.9115822326034	0.573143612790636	0.418340191838049	240657	0.816	434	255	255	0	0	0	0	0	0	0	0	0	0	0	0	0	0	0	0	0	0	0	0	0	0	0	0	0	0	0	0	0	0	0	0	0	0	0	0
ENSG00000263812	6	360.916666666667	291.361111111111	12	82314	5.52007662945638	0.0597440978448602	0.0768537714062274	29566	0.5	0	0	0	0	0	0	0	0	0	0	0	1	0	0	0	0	0	0	0	0	0	0	0	0	0	0	0	0	0	0	0	0	0	0	0	0	0	0	0
ENSG00000086189	5	187.931034482759	148.58501783591	29	16686	7.17166965823151	-0.239085857508968	-0.457740679063883	11762	0.61	527	372	372	0	0	0	0	1	1	0	0	0	0	1	0	0	0	0	0	0	0	0	0	0	0	0	0	0	0	0	0	0	0	0	0	0	0	0	0
ENSG00000268182	2	230	166.333333333333	6	12622	5.58227865073105	0.447723402822293	0.279773071062506	12622	0.7	818	565	565	0	0	0	0	0	0	0	0	0	0	0	0	0	0	0	0	0	0	0	0	0	0	0	0	0	0	0	0	0	0	0	0	0	0	0	0
ENSG00000065427	12	152.942307692308	68.1257396449704	52	20920	8.36787172431635	-0.325055706812297	-0.257428197507995	14673	0.594	1315	888	888	0	0	0	0	0	0	0	0	0	0	0	0	0	0	0	0	0	0	0	0	0	0	0	0	0	0	0	0	0	0	0	0	0	0	0	0
ENSG00000100156	3	328.111111111111	221.703703703704	9	5960	5.52962961042747	-0.0289407499803726	-0.129432040556885	5960	0.66	0	0	0	0	0	0	0	0	0	0	0	0	0	0	0	0	0	0	0	0	0	0	0	0	0	0	0	0	0	0	0	0	0	0	0	0	0	0	0
ENSG00000160781	12	296.162790697674	257.35857220119	43	4676	6.17890393290612	0.389174570863095	0.181616638478945	4676	0.634	0	0	0	0	0	0	0	0	0	0	0	0	0	0	0	0	0	0	0	0	0	0	0	0	0	0	0	0	0	0	0	0	0	0	0	0	0	0	0
ENSG00000153707	16	250.565789473684	234.159972299169	76	2298478	6.74504179445221	0.469804971899913	0.270083898483954	2084572	0.678	698	357	357	0	0	0	0	0	0	0	0	1	0	0	0	0	0	0	0	0	0	0	0	0	0	0	0	0	0	0	0	0	0	0	0	0	0	0	0
ENSG00000145817	6	350.944444444444	336.574074074074	18	12556	7.29666338510964	-0.187604412491984	-0.387941390982006	8353	0.572	394	249	249	0	0	0	0	0	0	0	0	0	0	0	0	0	0	0	0	0	0	0	0	0	0	0	0	0	1	1	0	0	0	0	0	0	0	0	0
ENSG00000241978	10	572.233333333333	659.322222222222	30	392024	7.69496447356658	0.494556263913065	0.402082840566547	388009	0.654	536	394	394	0	0	0	0	0	0	0	0	0	0	0	0	0	0	0	0	0	0	0	0	0	0	0	0	0	0	0	0	0	0	0	0	0	0	0	0
ENSG00000132300	20	185.045977011494	155.110582639715	87	35976	8.20593044642199	-0.618230358722463	-0.594824974992218	35976	0.522	991	538	538	0	0	0	1	0	0	0	0	0	0	0	0	0	0	0	0	0	0	0	0	0	0	0	0	0	1	0	0	1	0	0	0	0	0	0	0
ENSG00000170185	3	845.842105263158	871.379501385042	19	38914	7.06988857413412	-0.095762811475526	-0.331056385828266	30661	0.682	1148	707	707	0	0	0	0	1	1	0	0	0	0	1	0	0	0	0	0	0	0	1	0	0	0	0	0	0	1	0	0	0	0	0	0	0	0	0	0
ENSG00000122696	4	598.3	454.96	10	24951	5.96328306623422	-0.441031592050582	-0.697776935654436	24951	0.628	845	615	615	0	0	0	0	0	1	0	0	1	0	0	0	0	0	0	0	0	0	0	0	0	0	0	0	0	0	0	0	0	0	0	0	0	0	0	0
ENSG00000259456	1	309	312.666666666667	3	14151	6.0039407584185	-0.415095048877551	-0.828594810916569	14151	0.812	448	283	283	0	0	0	1	0	2	0	0	0	0	0	0	1	0	0	0	0	0	0	0	0	0	0	0	0	0	0	0	0	0	0	0	0	0	0	0
ENSG00000132749	9	302.933333333333	256.835555555556	30	44125	5.6264147388036	0.033614190491746	0.0318337944046914	44125	0.708	214	176	176	0	0	0	0	0	0	0	0	0	0	0	0	0	0	0	0	0	0	0	0	0	0	0	0	0	0	0	0	0	0	0	0	0	0	0	0
ENSG00000240065	6	261.722222222222	234.203703703704	18	15450	6.33170063848707	0.427081437326893	0.144594593280566	15450	0.598	345	228	228	0	0	0	1	0	0	0	0	0	0	1	0	0	0	0	0	0	0	0	0	0	0	0	0	1	0	0	0	0	0	0	0	0	0	0	0
ENSG00000153446	8	240.565217391304	138.737240075614	23	21989	6.42456578374991	0.707186648187172	0.427266578851904	21989	0.574	0	0	0	0	0	0	0	0	0	0	0	0	0	0	0	0	0	0	0	0	0	0	0	0	0	0	0	0	0	0	0	0	0	0	0	0	1	1	0
ENSG00000128891	14	426.588235294118	444.899653979239	34	36375	6.34488211320645	-0.463441745677069	-0.78908698019372	11954	0.604	0	0	0	0	0	0	0	1	1	0	0	0	0	0	0	0	0	0	0	0	0	0	0	0	0	0	0	0	0	1	0	0	0	0	0	0	0	0	0
ENSG00000211678	1	176	0	1	176	5.43194502095358	0.855718176463535	0.84490606490081	176	0.55	0	0	0	0	0	0	0	0	0	0	0	0	0	0	0	0	0	0	0	0	0	0	0	0	0	0	0	0	0	0	0	0	0	0	0	0	0	0	0
ENSG00000166170	4	1569.125	1540.90625	8	6288	7.68518708468903	-0.368498662515799	-0.489366676682047	2301	0.764	1363	960	960	0	0	0	0	1	1	0	0	0	0	0	0	0	0	0	0	0	0	0	0	0	0	0	0	0	0	0	0	0	0	0	0	0	0	0	0
ENSG00000048649	13	547.46511627907	654.800432666306	43	161023	7.8342043123927	-0.369367824155904	-0.459615077640732	161023	0.634	1076	731	731	0	0	0	0	1	1	0	0	0	0	0	0	0	0	0	0	0	0	0	0	0	0	0	0	0	0	0	0	0	0	0	0	0	0	0	0
ENSG00000172159	6	339.217391304348	349.73156899811	23	295557	6.52413135666793	0.254196538419825	-0.0384116368376319	295557	0.75	1424	983	983	0	0	0	0	0	2	0	0	0	0	0	0	0	0	0	0	0	1	0	0	0	0	0	0	0	0	0	0	0	0	0	0	0	0	0	0
ENSG00000272853	1	999	0	1	999	5.62330888717722	-0.246823909633619	-0.364339984913686	999	0.732	1368	869	869	0	0	0	0	0	0	0	0	0	0	0	0	0	0	0	0	0	0	0	0	0	0	0	0	0	0	0	0	0	0	0	0	0	0	0	0
ENSG00000061337	3	871.5	831.875	8	57799	6.51183867591096	0.384492899349558	0.147845033076624	57799	0.72	874	572	572	0	0	0	0	0	0	0	0	1	0	0	0	0	0	0	0	0	0	0	0	0	0	0	0	0	0	0	0	0	0	0	0	0	0	0	0
ENSG00000166246	4	328.125	241.760416666667	24	15125	6.87523140385266	0.089322391368687	-0.0394991604612037	15125	0.714	1148	786	786	0	0	0	0	0	0	0	0	0	0	0	0	0	0	0	0	0	0	0	0	0	0	0	0	0	0	0	0	0	0	0	0	0	0	0	0
ENSG00000134057	7	176.92	70.3776	25	11236	5.84232915965722	0.162226853964016	-0.0273861940221366	11236	0.606	539	358	358	0	0	0	0	0	0	0	1	1	0	0	0	0	0	0	0	0	0	0	0	0	0	0	0	0	0	0	0	0	0	0	0	0	0	0	0
ENSG00000060971	20	268.338461538462	199.135621301775	65	34114	7.87619618803268	-0.263893979332858	-0.350949120913287	14533	0.622	748	511	511	0	0	0	0	0	0	0	0	0	0	0	0	0	0	0	0	0	0	0	0	0	0	0	0	0	0	0	0	0	0	0	0	0	0	0	0
ENSG00000133315	8	125.176470588235	72.0242214532872	34	167549	6.65920672441978	-0.00113309759118832	-0.309218018423492	166033	0.726	1080	767	767	0	0	0	1	1	1	0	0	0	1	0	0	0	0	0	0	0	0	0	0	0	0	0	0	0	0	1	0	1	0	0	0	0	0	0	0
ENSG00000147852	4	439.44	479.2096	25	38220	7.23486288026487	0.477732239826932	0.289599758770272	38220	0.738	2377	1490	1490	0	0	0	0	1	1	0	0	0	0	0	0	0	1	0	0	0	0	0	0	0	0	1	0	0	0	0	0	0	0	0	0	0	0	0	0
ENSG00000223414	5	534.142857142857	294.367346938775	14	79247	5.95547913065934	1.12228106377971	0.879577422423571	39826	0.638	1133	746	746	0	0	0	0	0	1	0	0	0	0	0	0	0	0	0	0	0	0	0	0	0	0	0	0	0	0	0	0	0	0	0	0	0	0	0	0
ENSG00000164736	1	1171	660	2	2954	6.27845160932689	0.733038632228867	0.479752601520666	2954	0.726	2355	1604	1604	0	0	0	1	0	0	0	0	0	0	0	0	0	0	0	0	0	0	0	0	0	0	0	0	0	0	0	0	0	0	0	0	0	0	0	0
ENSG00000182667	22	243.122807017544	184.593413357956	57	966344	6.61918055168817	0.518684844835841	0.363512098024576	966344	0.452	0	0	0	0	0	0	1	0	0	0	0	0	0	0	0	0	0	0	0	0	0	0	0	0	0	0	0	0	0	0	0	0	0	0	0	0	0	0	0
ENSG00000235711	2	2343.66666666667	1769.55555555556	3	15435	5.79802476640839	0.20025674255475	-0.12318667204962	15435	0.648	381	272	272	0	0	0	0	0	0	0	0	0	0	0	0	0	0	0	0	0	0	0	0	0	0	0	0	0	0	0	0	0	0	0	0	0	0	0	0
ENSG00000173914	8	364.157894736842	284.005540166205	19	12924	6.94409695339324	-0.311670224052395	-0.578974819385911	12924	0.676	474	335	335	0	0	0	1	0	0	0	0	0	0	0	0	1	0	0	0	0	0	1	0	0	0	0	0	0	0	0	0	0	0	0	0	0	0	0	0
ENSG00000107731	2	387.722222222222	386.092592592593	18	90295	7.23450536207162	0.647058304140536	0.485611894742735	90295	0.738	1820	1138	1138	0	0	0	1	0	0	0	0	0	0	0	0	0	0	0	0	0	0	0	0	0	0	0	0	0	0	0	0	0	0	0	0	0	0	0	0
ENSG00000108055	2	128.710526315789	50.1385041551247	38	36946	7.84491388170418	-0.275151872839113	-0.356554071649867	36946	0.6	798	512	512	0	0	0	0	0	1	0	1	0	0	0	0	0	0	0	0	0	0	0	0	0	0	0	0	0	0	0	0	1	0	0	0	0	0	0	0
ENSG00000161929	4	538.7	601.98	10	25900	7.15691356783664	0.403972622204329	0.376285302580203	25900	0.586	0	0	0	0	0	0	0	0	0	0	0	0	0	0	0	0	0	0	0	0	0	0	0	0	0	1	0	0	1	0	0	0	0	0	0	0	0	0	0
ENSG00000180801	4	881.25	705.458333333333	12	79444	5.99277963594921	0.156206844879441	-0.0750903108306508	33536	0.608	455	292	292	0	0	0	1	0	0	0	0	0	0	0	0	0	0	0	0	0	0	0	0	0	0	0	0	0	0	0	0	0	0	0	0	0	0	0	0
ENSG00000235652	6	548.5	474.666666666667	12	71674	5.58951352021238	-0.230733437271426	-0.362908151722071	71674	0.694	731	509	509	0	0	0	0	0	2	0	0	0	0	0	0	0	0	0	0	0	0	0	0	0	0	0	0	0	0	0	0	0	0	0	0	0	0	0	0
ENSG00000107719	1	227.75	165.25	20	89629	7.08053328953805	0.354122251222515	0.120096244571643	89629	0.774	1160	782	782	0	0	0	0	0	0	0	0	0	0	0	0	0	0	0	0	0	0	0	0	0	0	0	0	0	0	0	0	0	0	0	0	0	0	0	0
ENSG00000118620	6	512.1875	638.703125	16	39431	6.03411373161966	-0.471682600652429	-0.7592223876605	39431	0.562	0	0	0	0	0	0	0	0	0	0	0	0	0	0	0	0	0	0	0	0	0	0	0	0	0	0	0	0	1	0	0	0	0	0	0	0	0	0	0
ENSG00000125611	5	397.769230769231	412.03550295858	13	5036	6.23410753403181	-0.278052236235159	-0.588547299419945	2126	0.576	769	460	460	0	0	0	0	0	0	0	0	0	0	0	0	0	0	1	0	0	0	0	0	0	0	0	0	0	0	0	0	0	0	0	0	0	1	0	1
ENSG00000226812	2	189.833333333333	56.5	6	7634	5.20496232710835	0.30177578870964	0.533026852880673	7634	0.478	0	0	0	0	0	0	0	0	0	0	0	0	0	0	0	0	0	0	0	0	0	0	0	0	0	0	0	0	0	0	0	0	0	0	0	0	0	0	0
ENSG00000028528	14	390.633333333333	486.918888888889	60	51968	8.44992662687779	-0.284893587978825	-0.205512266847404	43884	0.51	447	262	262	0	0	0	1	0	0	0	0	0	0	0	0	0	0	0	0	0	0	0	0	0	0	0	0	0	1	0	0	0	0	0	0	0	0	0	0
ENSG00000246339	4	590.4	503.96	10	5264	5.6151367564792	-0.0903700760557467	-0.270388888346933	3062	0.784	1372	943	943	0	0	0	0	0	0	0	0	0	0	0	0	0	0	0	0	0	0	0	0	0	0	0	0	0	0	0	0	0	0	0	0	0	0	0	0
ENSG00000072195	25	275.326666666667	235.331644444444	150	63442	7.78520629256278	0.810869984855002	0.747983073605899	58787	0.698	760	564	564	0	0	0	0	0	0	0	0	0	0	0	0	0	0	0	0	0	0	0	0	0	0	0	0	0	0	0	0	0	0	0	0	0	0	0	0
ENSG00000140299	12	322.022727272727	324.128099173554	44	30389	8.02488996563801	-0.206443867354059	-0.220237630698679	30389	0.516	561	355	355	0	0	0	1	0	0	0	0	0	0	1	0	0	0	1	0	0	0	0	0	0	0	0	0	0	0	0	0	0	0	0	0	0	0	0	0
ENSG00000177868	4	214.7	148.98	10	10232	6.19942484925153	-0.390760227573748	-0.688914780632718	10114	0.69	516	312	312	0	0	0	0	0	0	0	0	0	0	0	0	0	0	0	0	0	0	0	0	0	0	0	0	0	0	0	0	0	0	0	0	0	0	0	0
ENSG00000183186	1	1549	1415	2	3702	6.22272834208944	0.406813764102954	0.151519725398714	3702	0.78	2500	1735	1735	0	0	0	0	0	0	0	0	0	0	0	0	0	0	0	0	0	0	0	0	0	0	0	0	0	0	0	0	0	0	0	0	0	0	0	0
ENSG00000052802	5	342.2	277.653333333333	15	15538	7.41492822319082	0.77060231712236	0.63082981989315	15538	0.698	609	431	431	0	0	0	0	0	0	0	0	0	0	0	0	0	0	0	0	0	0	0	0	0	0	0	0	0	0	0	0	0	0	0	0	0	0	0	0
ENSG00000160785	5	821.533333333333	922.186666666667	15	18708	7.61793106521208	-0.0122536979901026	-0.136227336418492	18708	0.578	380	234	234	0	0	0	0	0	0	0	1	0	0	0	0	0	0	0	0	0	0	0	0	0	0	0	0	0	0	0	0	0	0	0	0	0	0	0	0
ENSG00000063660	9	326.3125	233.40625	32	32406	8.21815056396914	0.508097561081025	0.57141762487658	32406	0.826	1910	1173	1173	0	0	0	0	0	1	0	0	0	0	0	0	0	0	0	0	0	0	0	0	0	0	0	0	0	0	0	0	0	0	0	0	0	0	0	0
ENSG00000188015	2	257.8	134.56	5	2044	5.5559136588105	0.8194650709549	0.837682244614648	2044	0.576	0	0	0	0	0	0	1	0	0	0	0	0	0	0	0	0	0	0	0	0	0	0	0	0	0	0	0	0	0	0	0	0	0	0	0	0	0	0	0
ENSG00000258843	1	196	124	2	1622	6.06129118563463	0.626002067813373	0.264298689346608	1622	0.508	0	0	0	0	0	0	1	0	0	0	0	0	0	0	0	0	0	0	0	0	0	0	0	0	0	0	0	0	0	0	0	0	0	0	0	0	0	0	0
ENSG00000183778	5	1716.09090909091	2197.95041322314	11	116696	6.16513290787437	0.544372795477218	0.258196144851866	116696	0.428	0	0	0	0	0	0	0	0	0	0	0	0	0	0	0	0	0	0	0	0	0	0	0	0	0	0	0	0	0	0	0	0	0	0	0	0	0	0	0
ENSG00000145365	2	1231.5	1330.75	4	11362	6.22068446847661	0.246772082688594	-0.0315061610844769	11362	0.676	446	318	318	0	0	0	0	1	1	0	0	1	0	0	0	0	0	0	0	0	0	0	0	0	0	0	0	0	0	0	0	0	0	0	0	0	0	0	0
ENSG00000242258	2	373.571428571429	265.673469387755	7	14487	6.86876549162654	0.654328154703316	0.367284995242051	14487	0.476	0	0	0	0	0	0	0	0	0	0	0	0	0	0	0	0	0	0	0	0	0	0	0	0	0	0	0	0	0	0	0	0	0	0	0	0	0	0	0
ENSG00000135374	5	400.222222222222	439.592592592593	18	35013	5.94552893897952	0.919395682558826	0.777699022162889	33609	0.548	0	0	0	0	0	0	2	0	0	0	0	0	0	0	0	0	0	0	0	0	0	0	0	0	0	0	0	0	0	0	0	0	0	0	0	0	0	0	0
ENSG00000023734	7	207.677419354839	148.703433922997	31	21088	8.45549417714171	-0.158130497377122	-0.0742225559290082	20718	0.62	905	540	540	0	0	0	0	0	1	0	0	0	0	1	0	0	0	0	0	0	0	0	0	0	0	0	0	0	1	0	0	0	0	0	0	0	0	0	0
ENSG00000176619	7	373.3	352.74	30	29359	7.51009559479079	0.147449205003513	-0.000717932690778911	28831	0.698	1215	813	813	0	0	0	0	0	0	0	0	0	0	0	0	0	0	0	0	0	0	0	0	0	0	0	0	0	0	0	0	0	0	0	0	0	0	0	0
ENSG00000236830	9	490.285714285714	462.598639455782	21	24551	5.48233592236249	-0.0160724615988005	0.0433671655996896	23545	0.706	1356	848	848	0	0	0	1	0	0	0	0	0	0	0	0	0	0	0	0	0	0	0	0	0	0	0	0	0	0	0	0	0	0	0	0	0	0	0	0
ENSG00000163611	7	266.024390243902	236.334324806663	41	72470	6.46493697001079	-0.298420713381499	-0.628267602754532	21972	0.6	431	274	274	0	0	0	0	0	0	0	0	0	0	0	0	0	0	0	0	0	0	0	0	0	0	0	0	0	0	0	0	0	0	0	0	0	0	1	0
ENSG00000197083	2	673.428571428571	685.632653061224	7	15645	5.87199287131991	0.759447194835468	0.552236832690426	15527	0.56	290	172	172	0	0	0	0	0	0	0	0	0	0	0	0	0	0	0	0	0	0	0	0	0	0	0	0	0	0	0	0	0	0	0	0	0	0	0	0
ENSG00000206549	2	264	148.153846153846	13	100460	6.19770590444824	0.329663601511238	0.0979023025971154	100458	0.672	411	307	307	0	0	0	0	0	0	0	0	0	0	0	0	0	0	0	0	0	0	0	0	0	0	0	0	0	0	0	0	0	0	0	0	0	0	0	0
ENSG00000232629	4	260.818181818182	196.677685950413	11	7437	6.09829057533514	0.744125060107745	0.534795375192242	7437	0.476	0	0	0	0	0	0	0	0	0	0	0	0	0	0	0	0	0	0	0	0	0	0	0	0	0	0	0	0	0	0	0	0	0	0	0	0	0	0	0
ENSG00000128050	8	323.740740740741	268.965706447188	27	25628	7.78575675585039	0.170359533322218	0.08342691909789	25621	0.622	1330	887	887	0	0	0	0	2	1	0	0	1	0	0	0	0	0	0	0	0	1	0	1	0	0	0	0	0	1	0	0	1	0	0	0	0	0	0	0
ENSG00000157869	7	247.105263157895	223.512465373961	19	123012	6.89992480967016	-0.514893406818545	-0.796401825426827	116642	0.658	1011	690	690	0	0	0	0	0	0	0	0	0	0	1	0	0	0	0	0	0	0	0	0	0	0	0	0	0	0	0	0	0	0	0	0	0	0	0	0
ENSG00000115816	3	200	157.739130434783	23	30102	7.13464124391369	-0.0840322577471534	-0.309594041229716	30102	0.634	801	505	505	0	0	0	0	0	0	0	0	0	0	0	0	0	0	0	0	0	0	0	0	0	0	0	0	0	0	0	0	0	0	0	0	0	0	0	0
ENSG00000163510	3	172.16	100.4704	25	62238	7.1377959362383	-0.523866291814452	-0.749658972828864	61985	0.506	247	159	159	0	0	0	0	0	0	0	0	0	0	1	1	0	0	0	0	0	0	0	0	0	0	0	0	0	1	0	0	0	0	0	0	0	0	0	0
ENSG00000167637	9	281.037037037037	328.063100137174	27	21864	5.36503873122596	-0.672286964199423	-0.654866017480147	21864	0.55	0	0	0	0	0	0	1	0	0	0	0	0	0	0	0	0	0	0	0	0	0	0	0	0	0	0	0	0	0	0	0	0	0	0	0	0	0	0	0
ENSG00000154370	7	656.15	605.71	20	13168	7.10881932581927	-0.18327034755401	-0.399665921085034	13165	0.66	902	612	612	0	0	0	1	0	1	0	0	0	0	0	0	0	0	0	0	0	0	0	0	0	0	0	0	0	0	0	0	0	0	0	0	0	0	0	0
ENSG00000206527	5	336.222222222222	348.234567901235	18	94366	7.55604728417566	0.0352397653078898	-0.102042014552389	93632	0.614	216	132	132	0	0	0	0	0	1	0	0	0	0	0	0	0	0	0	0	0	0	0	0	1	0	0	0	0	0	0	0	0	1	0	0	0	0	0	0
ENSG00000198929	7	571.185185185185	599.871056241427	27	313758	6.39550561420716	0.303250779440947	0.0125413395646635	298678	0.772	602	425	425	0	0	0	0	0	0	0	0	0	0	0	0	0	0	0	0	0	0	0	0	0	0	0	0	0	0	0	0	0	0	0	0	0	0	0	0
ENSG00000110675	7	287.892857142857	250.632653061225	28	75689	7.59605657229899	0.657057974729392	0.487644289310771	74394	0.684	905	646	646	0	0	0	0	0	0	0	0	0	0	0	0	0	0	0	0	0	0	0	0	0	0	0	0	0	0	0	0	0	0	0	0	0	0	0	0
ENSG00000116455	5	168.555555555556	124.716049382716	27	9487	6.81832318602737	-0.273864765693027	-0.568063514020644	9487	0.556	898	562	562	0	0	0	1	0	0	0	0	0	0	0	0	0	0	0	0	0	0	0	0	0	0	0	0	0	0	0	0	0	0	0	0	0	0	0	0
ENSG00000123064	10	213.5625	169.807291666667	48	28306	7.78834124487414	-0.189258210259501	-0.281078914792311	28306	0.708	1170	814	814	0	0	0	0	0	2	0	0	0	0	0	0	0	0	0	0	0	0	0	0	0	0	0	0	0	0	0	0	0	0	0	0	0	0	0	0
ENSG00000104412	7	168.454545454545	148.253443526171	33	43316	7.40950774872715	-0.321378464810805	-0.496757487130639	12302	0.622	663	433	433	0	0	0	0	0	0	0	0	0	0	0	0	0	0	0	0	0	0	0	0	0	0	0	0	0	1	1	0	1	0	0	0	0	0	1	0
ENSG00000034971	1	698.333333333333	396.444444444445	3	17267	6.51763242791501	1.2677637302851	1.07439829727037	17267	0.538	0	0	0	0	0	0	0	0	0	0	0	0	0	0	0	0	0	0	0	0	0	0	0	0	0	0	0	0	0	0	0	0	0	0	0	0	0	0	0
ENSG00000104881	9	262.725	212.315	40	26716	6.77715975221786	0.308998322412095	0.047037380371177	26712	0.53	1062	634	634	0	0	0	0	1	1	0	0	0	0	0	0	0	0	0	0	0	0	0	0	0	0	0	0	0	0	0	0	0	0	0	0	0	0	0	0
ENSG00000110066	14	325.617021276596	326.087822544138	47	58966	7.92529679627968	-0.506718401726303	-0.571925758973558	48114	0.752	2057	1189	1189	0	0	0	0	0	1	0	0	0	0	0	0	0	0	0	0	0	0	0	0	0	0	0	0	0	0	0	0	0	0	0	0	0	0	0	0
ENSG00000181817	3	282.125	158.15625	8	6655	7.04194488457836	-0.0823519914252613	-0.320811294233328	4463	0.628	392	266	266	0	0	0	1	0	1	0	0	0	0	0	0	1	0	1	0	0	0	0	0	0	0	0	0	0	0	0	0	0	0	0	0	0	0	0	0
ENSG00000091138	6	143.183673469388	65.920866305706	49	37759	8.65458507461046	1.2530659022744	1.62365540707208	37759	0.374	0	0	0	0	0	0	0	0	0	0	0	0	0	0	0	0	0	0	0	0	0	0	0	0	0	0	0	0	0	0	0	0	0	0	0	0	0	0	0
ENSG00000122547	5	425.55	386.87	20	148395	6.78736796181807	0.0453595262603025	-0.227823961274415	148395	0.734	843	584	584	0	0	0	1	1	1	0	1	0	0	0	0	0	0	0	0	0	0	0	0	0	0	0	0	0	0	1	0	0	0	0	0	0	0	0	0
ENSG00000092820	4	225.807692307692	180.150887573964	26	53672	8.10584011089957	0.562979500165605	0.587025670375693	53665	0.748	1694	1169	1169	0	0	0	0	0	1	0	0	0	0	0	0	0	0	0	0	0	0	0	0	0	0	0	0	0	0	0	0	0	0	0	0	0	0	0	0
ENSG00000153993	4	300.606060606061	314.034894398531	33	191303	6.06295439505995	0.471796217683693	0.243547066281384	136499	0.652	1403	859	859	0	0	0	0	0	0	0	0	0	0	0	0	0	0	0	0	0	0	0	0	0	0	0	0	0	0	0	0	0	0	0	0	0	0	0	0
ENSG00000118271	3	320.375	215.71875	8	7286	6.17436029774889	1.71493279117106	1.47038828452614	7286	0.384	0	0	0	2	0	0	1	0	0	0	0	0	0	0	0	0	0	0	0	0	0	0	0	0	0	0	0	0	0	0	0	0	0	0	0	0	0	0	0
ENSG00000187994	11	211.463414634146	153.8001189768	41	10450	5.93061878024827	-0.302302880466215	-0.53962832509397	9298	0.6	0	0	0	0	0	0	1	0	0	0	0	1	0	0	0	0	0	0	0	0	0	0	0	0	0	0	0	0	1	0	0	0	0	0	0	0	0	0	0
ENSG00000182333	6	160.739130434783	111.156899810964	23	14374	5.04335231592867	1.40135494077764	1.42260630929275	14371	0.306	0	0	0	0	0	0	0	0	0	0	0	0	0	0	0	0	0	0	0	0	0	0	0	0	0	0	0	0	0	0	0	0	0	0	0	0	0	0	0
ENSG00000157617	8	366.789473684211	396.423822714681	38	68779	7.65234723136401	0.148218282045052	0.0505984295073776	68779	0.834	927	662	662	0	0	0	0	0	1	0	0	0	0	0	0	0	0	0	0	0	0	0	0	0	0	0	0	0	0	1	0	0	0	0	0	0	0	0	0
ENSG00000079393	15	211.729166666667	76.3359375	48	14788	6.26067340445378	0.686218673846783	0.416046905698781	14788	0.538	0	0	0	0	0	0	0	0	0	0	0	0	0	0	0	0	0	0	0	0	0	0	0	0	0	0	0	0	0	0	0	0	0	0	0	0	0	0	0
ENSG00000158477	1	349.333333333333	160.444444444444	6	4133	6.2116469995973	0.556104471783843	0.28071804834908	4133	0.37	0	0	0	0	0	0	0	0	0	0	0	0	0	0	0	0	0	0	0	0	0	0	0	0	0	0	0	0	0	0	0	0	0	0	0	0	0	0	0
ENSG00000225626	3	486.333333333333	390.777777777778	6	1757	7.40373877836841	0.732695582813832	0.480265832765782	1757	0.57	0	0	0	0	0	0	0	0	0	0	0	0	0	0	0	0	0	0	0	0	0	0	0	0	0	0	0	0	0	0	0	0	0	0	0	0	0	0	0
ENSG00000169344	15	177.166666666667	84.3888888888889	42	23250	5.5649628065963	0.462592025735318	0.0949374914595504	23233	0.556	0	0	0	0	0	0	0	0	0	0	0	0	0	0	0	0	0	0	0	0	0	0	0	0	0	0	0	0	0	0	0	0	0	0	0	0	0	0	0
ENSG00000165389	1	1388.5	1127.5	2	29568	7.46222308002211	0.205425352205346	0.0483418679789724	29568	0.768	0	0	0	0	0	0	1	1	0	0	0	0	0	0	0	0	0	0	0	0	0	0	0	0	0	0	0	0	0	0	0	0	0	0	0	0	0	0	0
ENSG00000256229	2	724.666666666667	934.111111111111	6	33263	5.520934509046	-0.420426668821302	-0.444774931276326	21549	0.552	0	0	0	0	0	0	0	0	0	0	0	0	0	0	0	0	0	0	0	0	0	0	0	0	0	0	0	0	0	0	0	0	0	0	0	0	0	1	0
ENSG00000158122	4	285.166666666667	337.472222222222	12	15727	6.30525816921819	-0.189618873051635	-0.496278790079565	15727	0.734	688	461	461	0	0	0	1	0	0	0	0	0	0	0	0	0	0	0	0	0	0	0	0	0	0	0	0	0	0	0	0	0	1	0	0	0	0	0	0
ENSG00000143185	1	188.333333333333	111.777777777778	3	3233	5.13844005435393	0.778223335540156	0.674033978676163	3233	0.47	0	0	0	0	0	0	0	0	0	0	0	0	0	0	0	0	0	0	0	0	0	0	0	0	0	0	0	0	0	0	0	0	0	0	0	0	0	0	0
ENSG00000115274	11	192.128205128205	114.581196581197	39	5862	7.29896184040441	-0.262506531151163	-0.462678861804008	2938	0.544	232	139	139	0	0	0	0	0	0	0	0	0	0	0	0	0	0	0	0	0	0	0	0	0	0	1	0	0	0	0	0	0	0	0	0	0	0	0	0
ENSG00000170485	13	329.535714285714	363.885204081633	56	176678	7.32596638632989	0.386616036057979	0.216779715487194	176678	0.794	2474	1569	1569	0	0	0	0	0	0	0	0	0	0	0	0	0	0	0	0	0	0	0	0	0	0	0	0	0	0	0	0	0	0	0	0	0	0	0	0
ENSG00000204304	5	321.619047619048	217.741496598639	21	5452	8.10539320996447	-0.425851814486044	-0.441201326372773	5452	0.686	0	0	0	0	0	0	0	0	0	0	0	0	0	0	0	0	0	0	0	0	0	0	0	0	0	0	0	1	1	0	0	0	0	0	0	0	0	0	0
ENSG00000145649	1	178.8	57.76	5	7605	6.42969687470799	0.54091163859801	0.431569081843981	7605	0.422	0	0	0	0	0	0	0	0	0	0	0	0	0	0	0	0	0	0	0	0	0	0	0	0	0	0	0	0	0	0	0	0	0	0	0	0	0	0	0
ENSG00000189241	1	3326	0	1	3326	8.26192388181504	-0.145869851795368	-0.0777661281852737	3326	0.56	680	441	441	0	0	0	2	0	0	0	0	0	0	1	1	0	0	0	0	0	0	1	0	0	0	0	0	0	0	0	0	0	0	0	0	0	0	0	0
ENSG00000105664	4	148.423076923077	71.2573964497041	26	8541	7.13026465748282	1.37032462899876	1.23591593259863	8541	0.676	3247	2172	2172	0	0	0	0	0	0	0	0	0	0	0	0	0	0	0	0	0	0	0	0	0	0	0	0	0	0	0	0	0	0	0	0	0	0	0	0
ENSG00000151790	8	192.5	173.075	40	65669	5.56997094268484	0.502009292614051	0.488029829308828	50419	0.43	0	0	0	0	0	0	0	0	0	0	0	0	0	0	0	0	0	0	0	0	0	0	0	0	0	0	0	0	0	0	0	0	0	0	0	0	0	0	0
ENSG00000185245	1	1250.5	1181.5	2	2734	5.36598307397062	0.115691493557441	0.114491722662546	2734	0.586	0	0	0	0	0	0	0	0	0	0	0	0	0	0	0	0	0	0	0	0	0	0	0	0	0	0	0	0	0	0	0	0	0	0	0	0	0	0	0
ENSG00000225285	4	251.5	119.625	8	4035	5.3672197024412	0.0461678602888615	0.115468651187899	4035	0.676	0	0	0	0	0	0	0	0	0	0	0	0	0	0	0	0	0	0	0	0	0	0	0	0	0	0	0	0	0	0	0	0	0	0	0	0	0	0	0
ENSG00000103449	6	881.583333333333	974.875	12	15393	6.90976333383948	0.402982265196027	0.19317898255958	8164	0.628	5064	2892	2892	0	0	0	0	0	0	0	0	0	0	0	0	0	0	0	0	0	0	0	0	0	0	0	0	0	0	0	0	0	0	0	0	0	0	0	0
ENSG00000180098	10	234.305555555556	207.924382716049	36	25455	6.73113257694426	-0.568404767500707	-0.888174517167579	25455	0.634	302	215	215	0	0	0	1	0	0	0	0	1	0	0	0	0	0	0	0	0	0	0	0	0	0	0	0	0	0	0	0	0	0	0	0	0	0	0	0
ENSG00000149507	3	261.555555555556	187.308641975309	9	7770	7.0418483369051	0.615147339530089	0.284577105004575	7770	0.402	0	0	0	0	0	0	1	0	0	0	0	0	0	0	0	0	0	0	0	0	0	0	0	0	0	0	0	0	0	0	0	0	0	0	0	0	0	0	0
ENSG00000170891	3	224.5	152	8	4887	5.68490975426275	0.61304786628154	0.565974447975796	4887	0.672	326	238	238	0	0	0	0	0	0	0	0	0	0	0	0	0	0	0	0	0	0	0	0	0	0	0	0	0	0	0	0	0	0	0	0	0	0	0	0
ENSG00000160200	19	208.597014925373	146.658498552016	67	23753	7.149897733873	0.617863704507947	0.4896551439857	11328	0.564	2365	1516	1516	0	0	0	0	0	0	0	0	0	0	0	0	0	0	0	0	0	0	0	0	0	0	0	0	0	0	0	0	0	0	0	0	0	0	0	0
ENSG00000121446	14	199.150684931507	157.903921936573	73	110479	7.46027346687231	0.638493268735212	0.391963578045249	22280	0.428	0	0	0	0	0	0	0	0	0	0	0	0	0	0	0	0	0	0	0	0	0	0	0	0	0	0	0	0	0	0	0	0	0	0	0	0	0	0	0
ENSG00000168994	4	322.714285714286	288.979591836735	14	29413	7.36756726860859	0.46590548594436	0.321445017010849	29407	0.776	1979	1340	1340	0	0	0	0	0	0	0	0	0	0	0	0	0	0	0	0	0	0	0	0	0	0	0	0	0	0	0	0	0	0	0	0	0	0	0	0
ENSG00000104365	30	249.163461538462	223.379437869822	104	61154	8.07842842583803	-0.339538970855351	-0.344328814052528	60307	0.654	452	323	323	0	0	0	2	0	0	0	0	0	0	0	0	0	0	0	0	0	0	0	0	0	0	0	0	0	0	0	0	0	0	0	0	0	0	0	0
ENSG00000046889	5	212.293333333333	172.265244444444	75	284913	7.09065724962869	0.453618487511776	0.262619627223082	284913	0.616	0	0	0	0	0	0	1	0	0	0	0	0	0	0	0	0	0	0	0	0	0	0	0	0	0	0	0	0	0	0	0	0	0	0	0	0	0	0	0
ENSG00000117791	6	248.7	159.91	20	36584	6.97961078975595	-0.0111055578373217	-0.254687480919992	6836	0.58	765	526	526	0	0	0	1	0	0	0	0	0	0	0	0	0	0	0	0	0	0	0	0	0	0	0	0	0	0	0	0	0	0	0	0	0	0	0	0
ENSG00000140807	3	290.85	331.93	20	88407	6.15034216251097	0.391513757564821	0.105437125078693	88407	0.762	1260	709	709	0	0	0	0	0	0	0	0	0	0	0	0	0	0	0	0	0	0	0	0	0	0	0	0	0	0	0	0	0	0	0	0	0	0	0	0
ENSG00000110768	16	240.655737704918	170.223595807579	61	44750	7.43696162437367	-0.403694409952982	-0.579449308693063	43967	0.634	613	397	397	0	0	0	0	0	0	0	1	0	0	1	1	1	0	1	0	0	1	0	0	0	0	0	0	0	1	1	0	1	0	0	0	0	0	0	0
ENSG00000079931	4	357.238095238095	325.886621315193	21	105491	6.67719680793184	0.69833998472443	0.450188555191635	105491	0.748	808	561	561	0	0	0	0	0	0	0	0	0	0	0	0	0	0	0	0	0	0	0	0	0	0	0	0	0	0	0	0	0	0	0	0	0	0	0	0
ENSG00000101189	1	327.2	324.32	5	4141	6.67479153140054	-0.483258503698621	-0.805335824608046	4141	0.642	430	308	308	0	0	0	0	0	0	0	0	0	0	0	0	0	0	0	0	0	0	0	0	0	0	0	0	0	0	0	0	0	0	0	0	0	0	0	0
ENSG00000108528	5	250.25	206.975	20	3122	7.94626525858078	-0.130992382094756	-0.191870130257355	3122	0.56	778	502	502	0	0	0	0	0	0	0	0	0	0	0	0	0	0	0	0	0	0	0	0	0	0	0	0	0	0	1	0	0	0	0	0	0	0	1	0
ENSG00000272523	1	436	0	1	436	5.12167834976458	-0.549361790815337	-0.426257696875656	436	0.648	472	333	333	0	0	0	0	0	1	0	0	0	0	0	0	1	0	0	0	0	0	0	0	0	0	1	0	0	0	0	0	0	0	0	0	0	0	1	0
ENSG00000205155	3	258.444444444444	161.827160493827	9	1897	7.06936955480354	-0.142790564935192	-0.375659859559733	1897	0.62	741	455	455	0	0	0	1	1	1	0	0	0	0	1	0	1	0	0	0	0	0	0	0	0	0	0	0	0	0	0	0	0	0	0	0	0	0	0	0
ENSG00000117385	14	272.883333333333	207.440555555556	60	20750	7.28567832531113	-0.0926025963078681	-0.280201064244066	20750	0.692	1145	814	814	0	0	0	1	0	0	0	0	1	0	0	0	0	0	0	0	0	0	0	0	0	0	0	0	0	0	0	0	0	0	0	0	0	0	0	0
ENSG00000010292	14	157.247311827957	65.3296334836397	93	38600	7.44426889816334	-0.112466903410461	-0.270676667989626	17837	0.59	226	154	154	0	0	0	0	0	0	0	0	0	0	0	0	0	0	0	0	0	0	0	0	0	0	0	0	0	0	0	0	0	0	0	0	0	0	0	0
ENSG00000213380	5	442.0625	340.71875	16	19528	6.73852247418483	-0.531431108570045	-0.845217750617335	12755	0.61	821	539	539	0	0	0	0	1	0	0	0	0	0	1	0	0	0	0	0	0	0	0	0	0	0	0	0	0	0	0	0	0	0	0	0	0	0	0	0
ENSG00000129315	4	605.375	770.78125	16	28435	7.51865666206396	-0.239287132371078	-0.390680584464657	28435	0.596	826	485	485	0	0	0	0	0	0	0	0	0	1	1	0	0	0	0	0	0	0	0	0	0	0	0	0	0	0	0	0	0	0	0	0	0	0	0	0
ENSG00000115041	7	468.75	563.857142857143	28	88774	6.78662974593177	0.235729615079318	-0.0150627902696653	88774	0.618	0	0	0	0	0	0	0	0	0	0	0	1	0	0	0	0	0	0	0	0	0	0	0	0	0	0	0	0	0	0	0	0	0	0	0	0	0	0	0
ENSG00000213753	8	444.75	410.875	16	26299	6.96585299004014	-0.332695012437622	-0.600795711858092	8144	0.614	858	556	556	0	0	0	0	0	0	0	0	0	0	1	0	0	0	0	0	0	0	0	0	0	0	0	0	0	0	0	0	0	0	0	0	0	0	0	0
ENSG00000196116	4	231.555555555556	117.19341563786	27	84176	7.03366475634777	-0.300329745421829	-0.548258212726313	84176	0.676	847	578	578	0	0	0	0	0	0	0	0	0	0	0	0	0	0	0	0	0	0	0	0	0	0	0	0	0	0	0	0	0	0	0	0	0	0	0	0
ENSG00000104951	8	195.516129032258	110.665972944849	31	39886	8.09994820994523	0.639125353638704	0.494961409086331	39886	0.632	784	517	517	0	0	0	1	0	2	0	1	1	0	0	0	0	0	0	0	0	0	0	0	0	0	0	0	0	0	0	0	0	0	0	0	0	0	0	0
ENSG00000166133	2	627.2	211.36	5	5161	5.88128106075966	-0.482150030007545	-0.71287761974424	5161	0.538	704	457	457	0	0	0	1	0	0	0	0	0	0	1	1	0	0	0	0	0	0	0	0	0	0	0	0	0	0	0	0	0	0	0	0	0	0	0	0
ENSG00000257923	20	314.134146341463	343.344437834622	82	468291	8.32792259661012	-0.304414925955914	-0.219426620650057	468291	0.798	3648	2032	2032	0	0	0	1	0	0	0	0	0	0	0	0	0	0	0	0	0	0	0	0	0	0	0	0	0	0	0	0	0	0	0	0	0	0	0	0
ENSG00000186409	15	290.085714285714	248.822857142857	70	191335	5.68791712798037	-0.23556687682062	-0.387132301152148	19667	0.584	703	413	413	0	0	0	0	0	0	0	0	1	0	0	0	0	0	0	0	0	0	0	0	0	0	0	0	0	0	0	0	0	0	0	0	0	0	0	0
ENSG00000164754	10	289.527777777778	218.543209876543	36	28932	8.5240247749294	-0.259592979598859	-0.07956162675093	28932	0.554	1035	658	658	0	0	0	0	0	0	0	0	0	0	0	0	0	0	0	0	0	0	0	0	0	0	0	0	0	0	0	0	0	0	0	0	0	0	1	0
ENSG00000205413	2	2161.8	2449.36	5	18508	6.40063769599321	0.358688440077404	0.107507922767376	18508	0.38	0	0	0	0	0	0	0	0	0	0	0	0	0	0	0	0	0	0	0	0	0	0	0	0	0	0	0	1	0	0	0	0	0	0	0	0	0	0	0
ENSG00000164976	2	1719.5	2308.75	4	10184	7.12791728176843	0.535343587723882	0.373968776015867	10184	0.7	687	475	475	0	0	0	1	0	1	0	0	0	0	0	0	0	0	0	0	0	0	0	0	0	0	0	0	0	0	0	0	0	0	0	0	0	0	0	0
ENSG00000139714	3	209.090909090909	103.933884297521	11	21514	8.33016428413088	0.857983971515069	0.762007409580418	21240	0.596	0	0	0	0	0	0	2	0	0	0	0	1	0	0	1	0	0	0	0	0	0	0	0	0	0	0	0	0	0	0	0	0	0	0	0	0	0	0	0
ENSG00000138757	19	216.254237288136	174.98190175237	59	81744	8.38356489556553	-0.0687845166749382	0.00338180474691074	66917	0.628	919	607	607	0	0	0	1	0	0	0	1	0	0	1	1	0	0	1	0	0	0	0	1	0	0	0	0	0	0	0	0	0	0	0	0	0	0	0	0
ENSG00000048544	1	301.428571428571	363.020408163265	7	11065	7.33013669309651	-0.326538911359682	-0.510373454503176	11065	0.522	0	0	0	0	0	0	0	0	0	0	0	0	0	1	0	0	0	0	0	0	0	0	0	0	0	0	0	0	0	0	0	0	0	0	0	0	0	0	0
ENSG00000011028	7	215.289855072464	142.627599243856	69	66197	7.39870142102373	0.711795002145174	0.599910888925034	66197	0.7	1401	794	794	0	0	0	0	0	1	0	0	0	0	0	0	1	0	0	0	0	0	0	0	0	0	0	0	0	0	0	0	0	0	0	0	0	1	1	1
ENSG00000166224	4	313.772727272727	333.202479338843	22	65214	7.7383775269528	-0.147440825555708	-0.248283671893442	4524	0.708	789	526	526	0	0	0	0	0	0	0	0	0	0	0	0	0	1	0	0	0	0	0	0	0	0	0	0	0	0	0	0	0	0	0	0	0	0	0	0
ENSG00000111832	7	336.12	370.6208	25	26309	7.79903352486201	-0.158154208069946	-0.250405910460986	26309	0.68	699	471	471	0	0	0	0	0	0	0	0	0	1	0	0	0	0	0	0	0	0	0	0	0	0	0	0	0	0	0	0	0	0	0	0	0	0	1	0
ENSG00000175213	5	341.714285714286	242.30612244898	14	5095	6.3758663655259	-0.406931350033995	-0.731236189716667	5095	0.6	449	286	286	0	0	0	1	0	1	0	1	0	0	0	0	0	0	0	0	0	0	0	0	0	0	0	0	0	1	0	0	0	0	0	0	0	0	0	0
ENSG00000187658	1	228.666666666667	79.7777777777778	3	8591	7.13554021200613	0.677644771258864	0.37175613086909	8591	0.67	778	518	518	0	0	0	0	0	0	0	0	0	0	0	0	0	0	0	0	0	0	0	0	0	0	0	0	0	0	0	0	0	0	0	0	0	0	0	0
ENSG00000236208	2	321.75	171.25	4	2907	5.02967079497224	0.456509010811708	0.517278711977699	2569	0.512	0	0	0	0	0	0	0	0	1	0	0	0	0	0	0	0	0	0	0	0	0	0	0	0	0	0	0	0	0	0	0	0	0	0	0	0	0	0	0
ENSG00000110076	16	380.01724137931	370.853151010702	58	117015	6.1677205436388	0.495124742623997	0.244535900021975	117015	0.742	653	451	451	0	0	0	1	0	1	0	0	0	0	0	0	0	0	0	0	0	0	0	0	0	0	0	0	0	0	0	0	0	0	0	0	0	0	0	0
ENSG00000131142	4	182.666666666667	119.833333333333	12	9884	7.51071926479739	1.15902805759704	1.22976325735574	5098	0.586	0	0	0	0	0	0	0	0	0	0	0	0	0	0	0	0	0	0	0	0	0	0	0	0	0	0	0	0	0	0	0	0	0	0	0	0	0	0	0
ENSG00000144476	2	729	595	4	14572	7.30620474456352	0.835232161256191	0.694116221374811	13311	0.704	952	525	525	0	0	0	0	0	0	0	0	0	0	0	0	0	0	0	0	0	0	0	0	0	0	0	0	0	0	0	0	0	0	0	0	0	0	0	0
ENSG00000168014	20	244.787234042553	148.663196016297	94	158493	7.25093741861804	-0.429419639971008	-0.633993694878669	9777	0.63	673	423	423	0	0	0	0	0	0	0	1	0	0	0	0	0	0	0	0	0	0	0	0	0	0	0	0	0	0	0	0	0	0	0	0	0	0	0	0
ENSG00000187730	1	212.555555555556	125.975308641975	9	11413	7.05228577542832	0.732679483885012	0.58463231642495	11413	0.82	1068	687	687	0	0	0	0	0	0	0	0	0	0	0	0	0	0	0	0	0	0	0	0	0	0	0	0	0	0	0	0	0	0	0	0	0	0	0	0
ENSG00000179091	4	247	143.111111111111	18	2499	8.31392234013642	-0.0809406684374245	-0.0676785125044275	2499	0.758	890	555	555	0	0	0	2	0	1	0	0	0	0	0	0	0	0	0	0	0	0	0	0	0	0	0	0	0	0	0	0	1	0	0	0	0	0	0	0
ENSG00000167775	6	265.611111111111	122.481481481481	18	6230	7.30844642374757	0.157707199447573	-0.0326751021222924	2722	0.612	705	481	481	0	0	0	0	0	1	0	0	1	0	0	0	0	0	0	0	0	0	0	0	0	0	0	0	0	0	0	0	0	0	0	0	0	0	0	0
ENSG00000234215	1	345.5	130.5	2	1491	7.27836492722866	0.579489066187236	0.305242604628986	1491	0.66	2663	1433	1433	0	0	0	1	0	0	0	0	0	0	0	0	0	0	0	0	0	0	0	0	0	0	0	0	0	0	0	0	0	0	0	0	0	0	0	0
ENSG00000232442	2	345.75	191.25	4	1598	6.04771511575337	-0.027720572921762	-0.297349546009001	1598	0.784	1887	1166	1166	0	0	0	0	0	1	0	0	0	0	0	0	0	0	0	0	0	0	0	0	0	0	0	0	0	0	0	0	0	0	0	0	0	0	0	0
ENSG00000133119	2	279.181818181818	237.570247933884	11	148510	5.9567939944442	-0.259305137278727	-0.513511454768692	19448	0.496	366	242	242	0	0	0	0	0	0	0	0	0	0	1	1	0	0	0	0	0	0	0	0	0	0	0	0	0	0	0	0	0	0	0	0	0	0	0	0
ENSG00000139350	13	183.826086956522	132.996219281664	46	46129	6.41424230921997	-0.330537143899814	-0.647354211428792	46129	0.694	485	345	345	0	0	0	1	0	0	0	0	0	0	1	1	0	0	0	0	0	0	0	0	0	0	0	0	0	0	0	0	0	0	0	0	0	0	0	0
ENSG00000121594	5	317.538461538462	216.591715976331	13	35310	6.26631422077361	0.38283422890635	0.12096237337863	35310	0.47	0	0	0	0	0	0	0	0	0	0	0	0	0	0	0	0	0	0	0	0	0	0	0	0	0	0	0	0	0	0	0	0	0	0	0	0	0	0	0
ENSG00000149418	4	189.333333333333	115.022222222222	30	50815	6.636523337042	0.584061123582839	0.368953859956217	50815	0.678	0	0	0	0	0	0	0	0	0	0	0	0	0	0	0	0	0	0	0	0	0	0	0	0	0	0	0	0	1	0	0	0	0	0	0	0	0	0	0
ENSG00000132334	13	300.809523809524	347.845804988662	63	178795	7.17638709119372	0.323303729176969	0.13223647509175	178795	0.75	1020	686	686	0	0	0	0	0	1	0	0	0	0	0	0	0	0	0	0	0	0	0	0	0	0	0	0	0	0	0	0	0	0	0	0	0	0	0	0
ENSG00000205420	5	204.727272727273	140.289256198347	22	6084	5.03560234030163	1.37607676817923	1.69229733964065	6084	0.534	0	0	0	0	0	0	0	0	0	0	0	0	0	0	0	0	0	0	0	0	0	0	0	0	0	0	0	0	0	0	0	0	0	0	0	0	0	0	0
ENSG00000144589	15	152.685714285714	89.1673469387755	70	18592	7.38486696629562	-0.26328668722876	-0.440212317426317	18592	0.614	637	409	409	0	0	0	0	1	1	0	0	0	0	0	0	0	0	0	0	0	0	0	0	0	0	0	0	0	1	0	0	0	0	0	0	0	0	0	0
ENSG00000064201	16	184.649122807018	123.718067097568	57	16204	6.18217833049338	0.317940788723793	0.0873259992721169	8022	0.648	0	0	0	0	0	0	0	0	0	0	0	0	0	0	0	0	0	0	0	0	0	0	0	0	0	0	0	0	0	0	0	0	0	0	0	0	0	0	0
ENSG00000042286	3	373.125	338.34375	16	34712	7.11903584152678	0.121458048880061	-0.100192083987656	20661	0.614	710	447	447	0	0	0	0	0	0	0	0	0	0	0	0	0	0	0	0	0	0	1	0	0	0	0	0	0	0	0	0	0	0	0	0	0	0	0	0
ENSG00000211649	1	192	112	2	473	6.6232288790267	1.49882422981594	1.2859117671209	473	0.516	0	0	0	0	0	0	0	0	0	0	0	1	0	0	0	0	0	0	0	0	0	0	0	0	0	0	0	0	1	0	0	0	0	0	0	0	0	0	0
ENSG00000125637	12	476.421052631579	519.556786703601	57	52072	6.86066536904693	0.319813496892198	0.112401134709359	25720	0.738	715	401	401	0	0	0	0	0	1	0	0	0	0	0	0	0	0	0	0	0	0	0	0	0	0	0	0	0	0	0	0	0	0	0	0	0	0	0	0
ENSG00000115364	7	288.761904761905	267.759637188209	21	44069	6.89873781891437	-0.257205587823304	-0.531951418796938	911	0.572	439	307	307	0	0	0	1	0	0	0	1	1	0	0	0	0	0	0	0	0	0	0	0	0	0	0	0	0	0	0	0	0	0	0	0	0	0	0	0
ENSG00000247708	7	465.352941176471	405.875432525952	17	168808	5.44025250318585	-0.663107281959555	-0.616984831217479	2777	0.696	667	462	462	0	0	0	1	0	0	0	0	0	0	0	0	0	0	1	0	0	0	0	0	0	0	0	0	0	0	0	0	0	0	0	0	0	0	0	0
ENSG00000185294	1	2183	0	1	2183	8.44847114316015	0.798474572766063	0.727134495036781	2183	0.612	0	0	0	0	0	0	0	0	0	0	0	0	0	0	0	0	0	0	0	0	0	0	0	0	0	0	0	0	0	0	0	0	0	0	0	0	0	0	0
ENSG00000158246	1	1184	754	2	7817	7.07361034774899	0.861601899480848	0.759129618690077	7817	0.672	562	330	330	0	0	0	0	0	1	0	0	0	0	0	0	0	0	0	0	0	0	0	0	0	0	0	0	0	0	1	0	1	0	0	0	0	0	0	0
ENSG00000166529	5	346.357142857143	271.173469387755	14	15272	5.48064416010485	-0.851901596000446	-0.891169410426434	15272	0.634	0	0	0	0	0	0	0	0	0	0	0	0	1	1	0	0	0	0	0	0	0	0	0	0	0	0	0	0	0	0	0	0	0	0	0	0	0	0	0
ENSG00000198855	5	569.272727272727	560.628099173554	11	10653	5.97221648649576	-0.00513110622002275	-0.271346100918307	6026	0.66	773	528	528	0	0	0	0	0	1	0	0	1	0	0	0	0	0	0	0	0	0	0	0	0	0	0	0	0	1	0	0	0	0	0	0	0	0	0	0
ENSG00000187513	2	670.25	599.75	4	2750	6.78259638255586	0.643340191610227	0.411736875667255	2750	0.698	227	171	171	0	0	0	0	0	0	0	0	0	0	0	0	0	0	0	0	0	0	0	0	0	0	0	0	0	0	0	0	0	0	0	0	0	0	0	0
ENSG00000013374	14	223.541666666667	172.736111111111	48	36751	7.99889537195149	-0.558328638755016	-0.596073737302098	36751	0.692	278	172	172	0	0	0	0	0	0	0	0	0	0	0	0	0	0	0	0	0	1	0	0	0	0	0	0	0	0	0	0	0	0	0	0	0	0	0	0
ENSG00000159023	13	385.63829787234	428.718877320054	47	232951	7.48426389728836	0.049084603671362	-0.088053747444915	232930	0.668	862	626	626	0	0	0	0	0	0	0	0	0	0	1	1	1	0	0	0	0	0	0	0	0	0	0	0	0	0	0	0	0	0	0	0	0	1	0	0
ENSG00000015532	7	391.695652173913	345.697542533081	23	17047	7.2789331837362	-0.263330477098466	-0.468698797754058	15060	0.762	575	379	379	0	0	0	1	0	1	0	0	0	0	0	0	0	0	0	0	0	0	0	0	0	0	0	0	0	0	0	0	0	0	0	0	0	0	0	0
ENSG00000229619	2	1895.5	2280.75	4	6940	6.31241819143064	0.406375266228513	0.176864163306321	6940	0.512	998	663	663	0	0	0	1	0	0	0	0	0	0	0	0	0	0	0	0	0	0	0	0	0	0	0	0	0	1	0	0	0	0	0	0	0	0	0	0
ENSG00000101193	2	270.285714285714	181.632653061225	7	7526	7.35330704105123	-0.551603800637973	-0.732934353135621	7526	0.76	1238	777	777	0	0	0	0	0	2	0	0	0	0	0	0	0	0	0	0	0	0	0	0	0	0	0	0	0	0	0	0	0	0	0	0	0	0	0	0
ENSG00000185684	14	394.217391304348	334.964083175803	46	44202	6.44602060714431	-0.244444261482508	-0.56674951221015	39298	0.738	1108	760	760	0	0	0	0	0	0	0	0	0	0	0	0	0	0	0	0	0	0	0	0	0	0	0	0	0	0	0	0	0	0	0	0	0	0	0	0
ENSG00000161533	14	364.631578947368	360.498614958449	57	37928	8.05127151877222	-0.0102151553631474	-0.0229845552506107	37920	0.654	760	487	487	0	0	0	0	1	1	0	1	0	0	0	0	1	0	0	0	0	0	0	0	0	0	0	0	0	0	1	0	1	0	0	0	0	0	0	0
ENSG00000174123	6	915.533333333333	1110.78222222222	15	10752	6.73389405146662	0.827882798352604	0.692430677650639	7155	0.412	0	0	0	0	0	0	0	0	0	0	0	0	0	0	0	0	0	0	0	0	0	0	0	0	0	0	0	0	0	0	0	0	0	0	0	0	0	0	0
ENSG00000255262	2	356	1	2	357	5.75262360129429	-0.0238330229649807	-0.299512878095882	357	0.542	308	199	199	0	0	0	0	0	0	0	0	0	0	0	0	0	0	0	0	0	0	0	0	0	0	0	0	0	0	0	0	0	0	0	0	0	0	0	0
ENSG00000163394	1	344	170.8	5	9063	6.37584583852597	0.920757399327517	0.720777716434597	9063	0.546	0	0	0	0	0	0	0	0	0	0	0	0	0	0	0	0	0	0	0	0	0	0	0	0	0	0	0	0	0	0	0	0	0	0	0	0	0	0	0
ENSG00000010704	14	362.969696969697	339.283746556474	33	11063	6.19621696883255	-0.0671903578742643	-0.354714717522405	7088	0.422	0	0	0	0	0	0	2	0	1	0	0	0	0	0	0	0	0	0	0	0	0	0	0	0	0	0	0	0	0	0	0	0	0	0	0	0	0	0	0
ENSG00000182165	6	214.357142857143	89.3163265306122	14	20291	6.17254285706874	-0.198207621000831	-0.509856081828743	20291	0.684	348	249	249	0	0	0	0	0	0	0	0	1	0	0	0	0	0	0	0	0	1	0	0	0	0	0	0	0	0	0	0	0	0	0	0	0	0	0	0
ENSG00000179532	20	421.947826086957	343.540264650284	115	96499	7.35285461765082	0.194447157842697	0.0140466211239478	6941	0.59	0	0	0	0	0	0	0	0	0	0	0	0	0	0	0	0	0	0	0	0	0	0	0	0	0	0	0	0	0	0	0	0	0	0	0	0	0	0	0
ENSG00000188785	12	279.72972972973	238.682249817385	37	11569	6.61531381317693	-0.134069928945521	-0.456279511914606	11569	0.54	426	264	264	0	0	0	0	0	1	0	0	0	0	0	1	1	0	0	0	0	0	0	0	0	0	0	0	0	0	0	0	0	0	0	0	0	0	0	0
ENSG00000197747	4	213.363636363636	148.347107438017	11	11476	7.47386073413931	0.796920422117159	0.667357161148278	11476	0.594	261	180	180	0	0	0	0	0	1	0	0	0	0	0	0	0	0	0	0	0	0	0	0	0	0	0	0	0	0	0	0	0	0	0	0	0	0	0	0
ENSG00000136048	6	299.045454545455	252.702479338843	22	134780	6.61274364650878	0.252164144652497	-0.0348574801806243	46273	0.688	1047	749	749	0	0	0	0	0	1	0	0	0	0	0	0	0	0	0	0	0	0	0	0	0	0	0	0	0	1	0	0	0	0	0	0	0	1	1	1
ENSG00000151332	10	204.181818181818	137.393939393939	33	22113	6.89482193638693	-0.406610334278328	-0.696583664717555	22113	0.51	0	0	0	0	0	0	0	0	0	0	0	0	0	1	0	1	0	0	0	0	0	0	0	0	0	0	0	0	0	0	0	0	0	0	0	0	0	0	0
ENSG00000204104	6	314.555555555556	313.925925925926	36	80460	7.04587409611837	-0.324483026055205	-0.572734544310772	80382	0.728	562	346	346	0	0	0	0	0	0	0	0	0	0	0	0	0	0	0	0	0	0	0	0	0	0	0	0	0	0	0	0	0	0	0	0	0	0	0	0
ENSG00000105497	5	490.615384615385	525.254437869822	13	18441	6.3994813736014	-0.547237677546925	-0.878494817310283	2913	0.52	225	120	120	0	0	0	0	0	0	0	0	0	0	0	0	0	0	0	0	0	0	0	0	0	0	0	0	0	0	0	0	0	0	0	0	0	0	0	0
ENSG00000066248	11	193.108108108108	111.713659605551	37	134587	6.65213750913189	0.631139463609874	0.382476773180031	134587	0.594	0	0	0	0	0	0	0	0	0	0	0	0	0	0	0	0	0	0	0	0	0	0	0	0	0	0	0	0	0	0	0	0	0	0	0	0	0	0	0
ENSG00000196562	13	303.82	231.5736	50	130269	7.90266583911963	0.408511693767333	0.37453327247098	129211	0.57	1765	909	909	0	0	0	0	0	0	0	0	0	0	0	0	0	0	0	0	0	0	0	0	0	0	0	0	0	0	0	0	0	0	0	0	0	0	0	0
ENSG00000134755	2	395.315789473684	393.479224376731	19	36439	6.3116845965694	0.461320284039029	0.216154315435244	36372	0.576	1135	712	712	0	0	0	0	0	0	0	0	0	0	0	0	0	0	0	0	0	0	0	0	0	0	0	0	0	0	0	0	0	0	0	0	0	0	0	0
ENSG00000099330	15	222.840909090909	136.692148760331	44	3016	6.533580111306	-0.135243861222435	-0.453125024269553	3016	0.606	962	671	671	0	0	0	0	0	1	0	0	0	0	0	1	0	0	0	0	0	0	0	0	0	0	0	0	0	0	0	0	0	0	0	0	0	0	0	1
ENSG00000249115	10	237.642857142857	225.744897959184	56	12606	7.0537179934798	-0.101049423677115	-0.344202672230348	10866	0.602	250	175	175	0	0	0	0	0	0	0	0	0	0	1	1	0	0	0	0	0	0	0	0	0	0	0	0	0	0	0	0	0	0	0	0	0	0	0	0
ENSG00000197930	10	261.636363636364	239.074380165289	44	55985	7.59973832238694	0.346046880269212	0.219325801461644	52496	0.612	942	573	573	0	0	0	0	0	0	0	0	0	0	0	0	0	0	0	0	0	0	0	0	0	0	0	0	0	0	0	0	0	0	0	0	0	0	0	0
ENSG00000168830	1	1000	482	2	79326	5.37967390046163	0.00749504442439578	-0.13150196912678	79326	0.596	0	0	0	0	0	0	0	0	1	0	0	0	0	0	0	0	0	0	0	0	0	0	0	0	0	0	0	0	0	0	0	0	0	0	0	0	0	0	0
ENSG00000204394	15	154.096385542169	83.9994193642038	83	18436	8.10751686139532	0.0310685773919293	0.0322881493804086	18436	0.73	665	467	467	0	0	0	0	0	0	0	0	0	0	0	0	0	0	0	0	0	0	0	0	0	0	0	0	0	1	0	0	0	0	0	0	0	0	0	0
ENSG00000170006	3	1098.81818181818	1605.6694214876	11	61534	6.05151990061775	0.27273290042877	0.0966854786100445	61534	0.518	0	0	0	0	0	0	1	0	1	0	0	0	0	0	0	0	0	0	0	0	0	0	0	0	0	0	0	0	1	0	0	0	0	0	0	0	1	1	0
ENSG00000154723	8	197.8125	134.59375	16	19170	7.88231520892466	-0.0643996909614885	-0.142355460598624	11194	0.724	1397	848	848	0	0	0	0	1	0	0	0	0	0	0	0	0	0	0	0	0	0	0	0	0	0	0	0	0	1	0	0	0	0	0	0	0	0	0	0
ENSG00000196428	7	1021	1192.70588235294	17	58097	7.61842037271518	0.094856902234736	-0.0408138018884909	51492	0.608	2717	1785	1785	0	0	0	1	1	1	0	0	0	0	0	1	0	0	0	0	0	0	0	0	0	0	0	0	0	0	1	0	0	0	0	0	0	0	0	0
ENSG00000142611	13	533.346153846154	627.457100591716	52	369454	6.63438818204867	0.396486577470277	0.157381323233603	365175	0.66	4037	2576	2576	0	0	0	0	0	0	0	0	0	0	0	0	0	0	0	0	0	0	0	0	0	0	0	0	0	0	0	0	0	0	0	0	0	0	0	0
ENSG00000135925	4	438.666666666667	236	9	19219	6.20864668369814	0.515359550576776	0.237962437820205	13569	0.666	794	583	583	0	0	0	0	0	0	0	0	1	0	0	0	0	0	0	0	0	0	0	0	0	0	0	0	0	0	0	0	0	0	0	0	0	0	0	0
ENSG00000256560	1	238.666666666667	76.2222222222222	3	5406	6.14329040751875	0.310579999443579	-0.0579455193559938	5406	0.462	0	0	0	0	0	0	0	0	0	0	0	0	0	0	0	0	0	0	0	0	0	0	0	0	0	0	0	0	0	0	0	0	0	0	0	0	0	0	0
ENSG00000254377	5	697.5	509.9	10	10460	6.97596356583346	0.426817179893939	0.0669210063396771	5504	0.492	592	343	343	0	0	0	0	0	0	0	0	0	0	0	0	0	0	0	0	0	0	0	0	0	0	0	0	0	0	0	0	0	0	0	0	0	0	0	0
ENSG00000259070	5	484.736842105263	590.581717451524	19	198933	5.56392200262974	0.427519066499547	0.260247172356024	198933	0.35	0	0	0	0	0	0	0	0	0	0	0	0	0	0	0	0	0	0	0	0	0	0	0	0	0	0	0	0	0	0	0	0	0	0	0	0	0	0	0
ENSG00000184486	1	4081	0	1	4081	6.85305952512995	0.382583175099845	0.0191873859017228	4081	0.672	4525	2638	2638	0	0	0	0	0	1	0	0	0	0	0	0	0	0	0	0	0	0	0	0	0	0	0	0	0	0	0	0	0	0	0	0	0	0	0	0
ENSG00000119684	15	410.382978723404	438.390221819828	47	37769	7.22046310858388	-0.458482582890346	-0.666343334259669	37769	0.478	507	305	305	0	0	0	1	0	0	0	0	0	0	0	0	0	0	0	0	0	0	0	0	0	0	0	0	0	0	0	0	0	0	0	0	0	0	0	0
ENSG00000185404	10	234.255319148936	228.593933906745	47	76549	6.6336493435194	-0.102221316345478	-0.366261670445095	73441	0.536	0	0	0	0	0	0	0	0	0	0	0	0	0	0	0	0	0	0	0	0	0	0	0	0	0	0	0	0	1	0	0	0	0	0	0	0	1	1	0
ENSG00000186298	10	396.0625	318.78125	32	23260	8.47062344861334	-0.458894530963935	-0.37511579192659	23032	0.718	1022	592	592	0	0	0	1	0	1	0	0	0	0	0	0	0	0	0	0	0	0	0	0	0	0	0	0	0	1	0	0	0	0	0	0	0	0	0	0
ENSG00000122224	14	374.452380952381	278.901360544218	42	32188	6.56197169448588	0.989032446376757	0.837950485850304	32188	0.478	0	0	0	0	0	0	0	0	0	0	0	0	0	0	0	0	0	0	0	0	0	0	0	0	0	0	0	1	0	0	0	0	0	0	0	0	1	0	0
ENSG00000205476	7	538.15	661.955	20	92761	6.88051924859259	0.251884044885166	0.0125256144055258	92761	0.836	2338	1454	1454	0	0	0	0	0	0	0	0	0	0	0	0	0	0	0	0	0	0	0	0	0	0	0	0	0	0	0	0	0	0	0	0	0	0	0	0
ENSG00000162889	4	333.875	292.578125	16	49340	8.24230159486475	0.378499914600254	0.367671156081565	47920	0.748	1560	831	831	0	0	0	0	0	1	0	0	0	0	0	0	0	0	0	0	0	0	0	0	0	0	0	0	0	0	0	0	0	0	0	0	0	0	0	0
ENSG00000232732	25	271.511627906977	179.176852352623	43	43764	6.81163142031181	0.667822884929868	0.310949136375785	16597	0.624	802	509	509	0	0	0	1	0	1	0	0	0	0	1	0	0	0	0	0	0	0	0	0	0	0	0	0	0	0	0	0	0	0	0	0	0	0	0	0
ENSG00000162496	4	266.933333333333	166.435555555556	15	49799	7.59571226393868	0.527301879764836	0.444861533668887	49799	0.472	1659	980	980	0	0	0	0	0	0	0	0	0	0	0	0	0	0	0	0	0	0	0	0	0	0	0	0	0	0	0	0	0	0	0	0	0	0	0	0
ENSG00000100285	1	945.75	798.125	4	11161	7.01066232067146	0.728857171207481	0.507178970181721	11161	0.744	1323	976	976	1	0	0	0	0	0	0	0	0	0	0	0	0	0	0	0	0	0	0	0	0	0	0	0	0	0	0	0	0	0	0	0	0	0	0	0
ENSG00000185909	5	289.9375	205.7890625	16	4874	7.34117920953642	0.186322790020123	0.0378888275734801	4874	0.668	567	388	388	0	0	0	1	0	0	0	0	0	0	0	0	0	0	0	0	0	0	0	0	0	0	0	0	0	0	0	0	0	0	0	0	0	0	0	0
ENSG00000077147	6	263.970588235294	269.18339100346	34	69344	8.44555564180867	-0.263200970163568	-0.207192041407577	36142	0.462	1015	658	658	0	0	0	1	0	0	0	0	0	0	0	0	0	0	0	0	0	0	0	0	0	0	1	0	0	0	0	0	0	0	0	0	0	1	0	0
ENSG00000147854	13	273.050847457627	230.184429761563	59	93904	7.80916783725916	-0.33365207786618	-0.424984310875584	93904	0.632	1744	1144	1144	0	0	0	0	0	0	0	0	1	0	0	0	0	0	0	0	0	0	0	0	0	0	0	0	0	1	0	0	0	0	0	0	0	0	0	1
ENSG00000009790	18	254.387096774194	187.665972944849	62	26292	5.99867505690515	0.333525840453559	0.212253485938774	23624	0.486	0	0	0	0	0	0	0	0	0	0	0	0	0	0	0	0	0	0	0	0	0	0	0	0	0	0	0	0	0	0	0	0	0	0	0	0	0	0	0
ENSG00000169994	9	195.738095238095	104.129818594104	84	101927	5.97175876279823	0.538956777343372	0.339892638059114	101926	0.606	0	0	0	0	0	0	0	0	0	0	0	1	0	0	0	0	0	0	0	0	0	0	0	0	0	0	0	0	0	0	0	0	0	0	0	0	0	0	0
ENSG00000158863	12	317.244897959184	273.073719283632	49	15740	7.7874001003783	-0.220032272456855	-0.317828136137221	7876	0.728	241	148	148	0	0	0	1	0	1	0	0	0	0	0	0	0	0	0	0	0	0	0	0	0	0	0	0	0	0	0	0	0	0	0	0	0	0	0	0
ENSG00000253740	2	136.2	49.76	5	1413	5.59352947684591	0.399280324727885	0.185967108079804	1413	0.446	0	0	0	0	0	0	1	0	0	0	0	0	0	0	0	0	0	0	0	0	0	0	0	0	0	0	0	0	0	0	0	0	0	0	0	0	0	0	0
ENSG00000148019	11	452.416666666667	459.659722222222	48	43629	6.71590650413568	-0.272388669688993	-0.576964834091259	43629	0.636	601	420	420	0	0	0	0	0	1	0	0	0	0	0	0	0	0	0	0	0	0	0	0	0	0	0	0	0	0	0	0	0	0	0	0	0	0	0	0
ENSG00000143751	1	567.857142857143	644.04081632653	7	16630	6.96701565364433	0.0585393643886978	-0.203376213327627	16630	0.666	533	357	357	0	0	0	0	1	1	0	0	0	0	1	0	0	0	0	0	0	0	0	0	0	0	0	0	0	0	0	0	0	0	0	0	0	0	0	0
ENSG00000271895	1	870	0	1	870	6.18745413918898	0.00192551669731293	-0.295822065710342	870	0.374	0	0	0	0	0	0	0	0	0	0	0	0	0	0	0	0	0	0	0	0	0	0	0	0	0	0	0	0	0	0	0	0	0	0	0	0	0	0	0
ENSG00000151917	6	389.545454545455	382.892561983471	22	72368	6.6583929839782	0.113328296696358	-0.133491193153936	72366	0.794	1435	911	911	0	0	0	0	0	0	0	0	0	0	0	0	0	0	0	0	0	0	1	0	0	0	0	0	0	0	0	0	0	0	0	0	0	0	0	0
ENSG00000106327	14	215.926470588235	148.425605536332	68	22364	5.92303977148533	0.326019525225748	-0.00734449389985159	2977	0.658	0	0	0	0	0	0	0	0	1	0	0	0	0	0	0	0	0	0	0	0	0	0	0	0	0	0	0	0	0	0	0	0	0	0	0	0	0	0	0
ENSG00000164171	6	189.313432835821	126.839385163734	67	105454	6.38967995835527	0.538833556187933	0.250994169769928	105454	0.716	774	488	488	0	0	0	1	0	1	0	0	0	0	0	0	0	0	0	0	0	0	0	0	0	0	0	0	0	0	0	0	0	0	0	0	0	0	0	0
ENSG00000152936	11	156.675675675676	61.0723155588021	37	239273	6.1892555707306	0.423372705874156	0.0528283960727806	102070	0.49	0	0	0	0	0	0	0	0	0	0	0	0	0	0	0	0	0	0	0	0	0	0	0	0	0	0	0	0	0	0	0	0	0	0	0	0	0	1	0
ENSG00000138246	8	143.59375	66.7838541666667	96	121507	7.98664801406533	-0.374805581450336	-0.413056537319513	121507	0.684	646	445	445	0	0	0	0	0	1	0	0	0	0	0	0	0	0	0	0	0	0	0	0	0	0	0	0	0	1	1	0	0	0	0	0	0	0	0	0
ENSG00000211665	1	187.5	103.5	2	529	5.38251852511712	1.058801885123	0.894102408270171	529	0.568	0	0	0	0	0	0	0	0	0	0	0	0	0	0	0	0	0	0	0	0	0	0	0	0	0	0	0	0	1	0	0	0	0	0	0	0	0	0	0
ENSG00000138100	4	255.823529411765	177.653979238754	17	25048	6.45708053157369	0.426717749134806	0.0192067014397087	25044	0.518	0	0	0	0	0	0	1	0	0	0	0	0	0	0	0	0	0	0	0	0	0	0	0	0	0	0	0	0	0	0	0	0	0	0	0	0	0	0	0
ENSG00000113649	16	234.12	172.795733333333	75	64651	8.11924133664084	-0.168576810973791	-0.151787680788076	32906	0.584	854	541	541	0	0	0	1	0	0	0	0	0	0	0	0	0	0	0	0	0	0	0	0	0	0	0	0	0	0	0	0	1	0	0	0	0	0	1	0
ENSG00000100614	9	506.638888888889	559.362654320988	36	53336	8.30016268805631	-0.250434099322619	-0.19932591785216	46980	0.482	0	0	0	0	0	0	0	0	0	0	0	0	0	0	0	0	0	0	0	0	0	0	0	0	0	0	0	0	0	0	0	0	0	0	0	0	0	0	0
ENSG00000115825	10	353.018867924528	356.899964400142	53	74307	7.47309252092337	-0.109040535265006	-0.253303627342082	38577	0.752	1196	800	800	0	0	0	1	0	1	0	0	0	0	0	0	0	0	0	0	0	0	0	0	0	0	0	0	0	1	0	0	0	0	0	0	0	0	0	0
ENSG00000090565	12	321.642857142857	300.105442176871	42	97393	8.22531971721022	-0.226091417386656	-0.147677028868554	97393	0.738	1893	1136	1136	0	0	0	0	0	0	0	0	0	0	0	0	0	0	0	0	0	1	0	0	0	0	0	0	0	0	0	0	0	0	0	0	0	0	0	0
ENSG00000084731	7	482.423076923077	534.221893491124	26	56148	6.48719718178098	0.122096053080361	-0.148405045832703	53997	0.702	1095	656	656	0	0	0	0	0	0	0	0	0	0	0	0	0	0	0	0	0	0	0	0	0	0	0	0	0	0	0	0	0	0	0	0	0	0	0	0
ENSG00000116489	6	201.551724137931	193.4887039239	29	52447	8.12015323288969	-0.20913055342086	-0.2178183933886	52447	0.642	980	601	601	0	0	0	1	0	0	0	0	0	0	1	1	1	0	0	0	0	0	0	0	0	0	0	0	0	1	0	0	0	0	0	0	0	0	1	0
ENSG00000203497	1	389	182	2	2366	5.38781394208167	-0.431422498580482	-0.393551223457232	2366	0.724	1062	758	758	0	0	0	1	0	1	0	0	0	0	0	0	0	0	0	0	0	0	0	0	0	0	0	0	0	0	0	0	0	0	0	0	0	1	1	1
ENSG00000154710	8	400.2	403.691428571429	35	129301	5.19183476392164	-0.812212880383905	-0.698403487944454	127499	0.69	1286	880	880	0	0	0	0	0	0	0	0	0	0	0	0	0	0	0	0	0	0	0	0	0	0	0	0	0	0	0	0	0	0	0	0	0	0	0	0
ENSG00000103126	5	470.04	434.6976	25	65234	7.55921791263558	-0.236231083342307	-0.383206883206873	54830	0.808	0	0	0	0	0	0	0	0	0	0	0	0	0	0	0	0	0	0	0	0	0	0	0	0	0	0	0	0	0	0	0	0	0	0	0	0	0	0	0
ENSG00000038002	6	179.478260869565	122.877126654064	23	11734	6.32626112309832	-0.108484467168264	-0.432173038146586	11734	0.526	469	325	325	0	0	0	0	0	0	0	0	0	0	0	0	0	0	0	0	0	0	0	0	0	0	0	0	0	0	0	0	0	0	0	0	0	0	0	0
ENSG00000247572	7	411.722222222222	321.679012345679	18	97477	5.96630478453926	-0.244000228571067	-0.50179253097169	56703	0.62	414	274	274	0	0	0	0	0	0	0	1	0	0	1	0	0	0	0	0	0	0	0	0	0	0	0	0	0	0	0	0	0	0	0	0	0	0	0	0
ENSG00000146411	1	893.6	866.32	5	63940	5.93312422225427	0.288989280827402	0.0207177931255995	63940	0.488	0	0	0	0	0	0	1	0	0	0	0	0	0	0	0	1	0	0	0	0	0	0	0	0	0	0	0	0	0	0	0	0	0	0	0	0	0	0	0
ENSG00000170324	12	203.857142857143	114.029684601113	77	118341	5.52747726880684	0.662289956430913	0.528764702133954	118340	0.524	0	0	0	0	0	0	0	0	0	0	0	0	0	0	0	0	0	0	0	0	0	0	0	0	0	0	0	0	0	0	0	0	0	0	0	0	0	0	0
ENSG00000119508	3	739.333333333333	615.222222222222	12	45037	6.55184910728837	1.41230463441718	1.14996825391981	12205	0.692	5770	3295	3295	0	0	0	0	1	1	0	0	0	0	1	0	1	0	0	0	0	0	0	0	0	0	0	0	0	0	0	0	0	0	0	0	0	0	0	0
ENSG00000113575	6	380.894736842105	356.770083102493	19	31809	8.49448351677485	-0.253511931439992	-0.110594328197061	31809	0.704	1404	969	969	0	0	0	0	0	0	0	0	0	0	0	0	1	0	0	0	0	0	0	0	0	0	0	0	0	0	0	0	0	0	0	0	0	0	0	0
ENSG00000110442	7	246.5	201.454545454545	22	15949	7.0446151338579	-0.356381151075091	-0.593133090552359	15227	0.59	0	0	0	0	0	0	1	0	0	0	0	0	0	0	0	1	0	0	0	0	0	0	0	0	0	0	0	0	0	0	0	0	0	0	0	0	1	1	0
ENSG00000162614	10	286.305555555556	186.941358024691	36	55383	6.94484620343443	0.715671135346932	0.512618934214357	44872	0.65	292	215	215	0	0	0	1	0	0	0	0	0	0	0	0	0	0	0	0	0	0	0	0	0	0	0	0	0	0	0	0	0	0	0	0	0	0	0	0
ENSG00000151304	2	311.090909090909	321.96694214876	11	113610	5.78840787829546	-0.39940752488769	-0.593308150161146	66659	0.564	391	230	230	0	0	0	1	0	0	0	0	0	0	0	0	0	0	0	0	0	0	0	0	0	0	0	0	1	0	1	0	0	0	0	0	0	0	0	0
ENSG00000179152	12	364.071428571429	361.547619047619	42	71333	7.00036988589026	-0.340231750225458	-0.591961742937004	21684	0.54	778	548	548	0	0	0	0	0	1	0	1	0	0	0	0	0	0	0	0	0	0	0	0	0	0	0	0	0	0	0	0	0	0	0	0	0	0	0	0
ENSG00000197044	4	650.666666666667	871.111111111111	12	17079	6.40064867550641	0.109252921184431	-0.216445391589347	10974	0.602	560	387	387	0	0	0	0	0	0	0	0	0	0	0	0	0	0	0	0	0	0	0	0	0	0	0	0	0	0	0	0	0	0	0	0	0	0	0	0
ENSG00000173889	17	437.290909090909	533.063801652893	55	95018	7.61817864008636	-0.0282853330572664	-0.156933075563268	79183	0.556	680	451	451	0	0	0	1	1	1	0	0	0	0	0	1	0	0	0	0	0	0	0	0	0	0	0	0	0	1	1	0	0	0	0	0	0	0	0	0
ENSG00000099937	2	545.142857142857	324.734693877551	7	13842	5.11961202061639	0.645082900993034	0.65671435220045	13842	0.516	0	0	0	0	0	0	0	0	0	0	0	0	0	0	0	0	0	0	0	0	0	0	0	0	0	0	0	0	0	0	0	0	0	0	0	0	0	0	0
ENSG00000203993	2	566.6	283.12	5	3575	6.66523253872651	-0.341390607968153	-0.657531836537563	3158	0.798	528	344	344	0	0	0	0	1	1	0	0	0	0	0	0	0	0	0	0	0	0	0	0	0	0	0	0	0	0	0	0	0	0	0	0	0	0	0	0
ENSG00000172201	1	781.333333333333	481.555555555555	3	3299	7.53700085149628	0.700666782142409	0.602620149163313	3299	0.698	1810	1233	1233	1	0	0	1	0	0	0	0	0	0	0	0	0	0	0	0	0	0	0	0	0	0	0	0	0	0	0	0	0	0	0	0	0	0	0	0
ENSG00000134873	3	439.333333333333	342.888888888889	9	146156	6.73454585038253	0.744791013120771	0.394390628868078	146156	0.382	229	135	135	0	0	0	0	0	0	0	0	0	0	0	0	0	0	0	0	0	0	0	0	0	0	0	0	0	0	0	0	0	0	0	0	0	0	0	0
ENSG00000162063	5	294.641025641026	306.60486522025	39	29461	5.81475489615466	-0.121374908068961	-0.316576784701339	29458	0.772	1282	872	872	0	0	0	0	1	0	0	0	0	0	0	0	0	0	0	0	0	0	0	0	0	0	0	0	0	0	0	0	0	0	0	0	0	0	0	0
ENSG00000138777	25	154.184615384615	106.582721893491	65	105005	7.43969159913742	-0.181245499410635	-0.348690891987083	105005	0.604	771	539	539	0	0	0	0	0	0	0	0	0	0	0	0	0	0	0	0	0	1	0	0	0	0	0	0	0	0	0	0	0	0	0	0	0	0	0	0
ENSG00000057663	6	490.315789473684	538.637119113573	19	141316	7.22143146105835	-0.431741686504565	-0.640883760775055	141316	0.596	616	417	417	0	0	0	0	0	1	0	1	0	0	1	1	1	0	0	0	0	0	0	0	0	0	0	0	0	0	0	0	0	0	0	0	0	0	0	0
ENSG00000171916	16	253.454545454545	218.403305785124	55	18209	5.75629457967164	0.833473512518878	0.81129212159023	18082	0.55	0	0	0	0	0	0	0	0	0	0	0	0	0	0	0	0	0	0	0	0	0	0	0	0	0	0	0	0	0	0	0	0	0	0	0	0	0	0	0
ENSG00000145832	8	275.740740740741	221.651577503429	27	53989	6.63157303761148	0.523118799227652	0.125820382927825	41732	0.628	885	571	571	0	0	0	1	0	0	0	0	0	0	0	0	0	0	0	0	0	0	0	0	0	0	0	0	0	0	0	0	0	0	0	0	0	0	0	0
ENSG00000136247	12	230.970588235294	132.377162629758	34	11941	6.87679632484833	-0.377686179981931	-0.658005963244429	11498	0.504	359	262	262	0	0	0	0	0	1	0	0	0	0	0	1	0	0	0	0	0	0	0	0	0	0	0	0	0	0	1	0	0	0	0	0	0	0	0	0
ENSG00000108753	5	500.8125	425.34375	16	58803	6.95520236625446	0.451462014867388	0.281887367264479	58803	0.578	249	160	160	0	0	0	0	0	0	0	0	0	0	0	0	0	0	0	0	0	0	0	0	0	0	0	0	1	0	0	0	0	0	0	0	0	0	0	0
ENSG00000263470	1	221.333333333333	87.5555555555555	3	10247	5.70246484758864	0.247170746619011	0.11912379075544	10247	0.71	244	187	187	0	0	0	0	1	1	0	0	1	0	0	0	1	0	0	0	0	0	0	0	0	0	1	0	0	0	0	0	0	0	0	0	0	0	0	0
ENSG00000122550	18	335.48275862069	269.388822829964	58	72181	7.22638039341483	-0.370740938755571	-0.563269502039543	69684	0.608	826	537	537	0	0	0	0	0	0	0	1	0	0	1	0	0	0	0	0	0	0	0	0	0	0	0	0	0	0	0	0	0	0	0	0	0	0	0	0
ENSG00000227199	1	1889	0	1	1889	5.22932190354938	-0.0946481992810709	-0.00126185267191348	1889	0.6	445	280	280	0	0	0	1	0	1	0	0	0	0	0	0	0	0	0	0	0	0	0	0	0	0	0	0	0	0	0	0	0	0	0	0	0	0	0	0
ENSG00000243414	3	855.75	877.625	8	47538	5.69913170541657	-0.0258644942040085	-0.157789403412168	47538	0.598	640	438	438	0	0	0	1	0	0	0	0	0	0	0	1	0	0	0	0	0	0	0	0	0	0	0	0	0	0	0	0	0	0	0	0	0	0	0	0
ENSG00000155252	2	432.833333333333	431.416666666667	12	92061	7.64491370594799	-0.10101610700337	-0.227176182168696	89537	0.61	0	0	0	0	0	0	0	0	0	0	0	0	0	0	0	0	0	0	0	0	0	0	0	0	0	0	0	0	0	0	0	0	0	0	0	0	0	0	0
ENSG00000173372	3	323.5	209.333333333333	6	3103	7.02790074074642	1.08085561068863	0.890765573360606	3103	0.536	0	0	0	0	0	0	0	0	0	0	0	1	0	0	0	0	0	0	0	0	0	0	0	0	0	0	0	0	0	0	0	0	0	0	0	0	0	0	0
ENSG00000107672	12	225.568181818182	159.495867768595	44	18130	7.38127183720582	-0.326288613677034	-0.500865254379169	18130	0.696	838	522	522	0	0	0	1	0	1	0	0	0	0	0	0	0	0	0	0	0	0	0	0	0	0	0	0	0	0	0	0	0	1	0	0	0	0	0	0
ENSG00000002726	7	320.863636363636	245.256198347107	22	36878	5.7328157535749	0.405645442384128	0.13741190260719	36878	0.568	0	0	0	0	0	0	0	0	0	0	0	0	0	0	0	0	0	0	0	0	0	0	0	0	0	0	0	0	0	0	0	0	0	0	0	0	0	0	0
ENSG00000070190	4	376	402.1	20	53322	6.81951990163131	0.482311928546219	0.326026643411237	53322	0.542	0	0	0	0	0	0	0	0	1	0	0	0	0	0	0	0	0	0	0	0	0	0	0	0	0	0	0	1	1	0	0	0	0	0	0	0	0	0	0
ENSG00000173338	6	363.25	173	12	3142	6.32921114221352	0.247602409380312	-0.0307363734229661	3142	0.582	0	0	0	0	0	0	0	0	0	0	0	0	0	0	0	0	0	0	0	0	0	0	0	0	0	0	0	0	0	0	0	0	0	0	0	0	0	0	0
ENSG00000251039	2	214.666666666667	132.444444444444	3	707	5.29475517985884	1.61507912838991	1.47172715131266	703	0.49	0	0	0	0	0	0	0	0	0	0	0	0	0	0	0	0	0	0	0	0	0	0	0	0	0	0	0	0	0	0	0	0	0	0	0	0	0	0	0
ENSG00000163636	12	373.428571428571	387.020408163265	35	13434	7.79729460719553	-0.232149722494803	-0.318198949065759	13428	0.402	0	0	0	0	0	0	0	0	0	0	0	0	0	0	0	0	0	0	0	0	0	0	0	0	0	0	0	1	0	0	0	0	0	0	0	0	0	0	0
ENSG00000120341	8	191.333333333333	140.422222222222	60	60348	6.67967992073732	0.276794379801268	-0.0149391166337475	54446	0.422	0	0	0	0	0	0	0	0	0	0	0	0	0	0	0	0	0	0	0	0	0	0	0	0	0	0	0	0	0	0	0	0	0	0	0	0	0	0	0
ENSG00000100991	4	191.458333333333	105.815972222222	24	90468	8.53820796155468	-0.566305452256236	-0.477610866298467	90468	0.672	591	399	399	0	0	0	0	0	1	0	0	0	1	0	0	0	0	0	0	0	0	0	0	0	0	0	0	0	1	1	0	0	0	0	0	0	1	0	0
ENSG00000121410	5	317.227272727273	216.595041322314	22	8322	5.76871468143965	-0.0358134636584904	-0.21920096277703	6650	0.574	0	0	0	0	0	0	0	0	0	0	0	0	0	0	0	0	0	0	0	0	0	0	0	0	0	0	0	0	0	0	0	0	0	0	0	0	0	0	0
ENSG00000171101	6	249.809523809524	206.698412698413	21	6196	5.31878662073067	0.330670104900964	0.300611415665975	6196	0.592	0	0	0	0	0	0	0	0	0	0	0	0	0	0	0	0	0	0	0	0	0	0	0	0	0	0	0	0	0	0	0	0	0	0	0	0	0	0	0
ENSG00000116809	17	201	102.474576271186	59	34264	7.62392968210847	-0.299076652910598	-0.435847061859839	34262	0.538	770	477	477	0	0	0	0	0	0	0	0	0	0	0	0	0	0	0	0	0	0	0	0	0	0	0	0	0	0	0	0	0	0	0	0	0	0	0	0
ENSG00000107968	7	325.409090909091	198.012396694215	22	27897	6.81239365513052	0.628776023505394	0.389890230766917	27896	0.692	1329	933	933	0	0	0	1	0	1	0	0	0	0	0	0	0	0	0	0	0	0	0	0	0	0	0	0	0	1	0	0	0	0	0	0	0	0	0	0
ENSG00000164241	8	545.75	692.175	20	30935	5.70587090027127	-0.295020067458419	-0.426128329797122	30935	0.604	321	218	218	0	0	0	1	1	1	0	0	0	0	0	0	0	0	0	0	0	0	0	0	0	0	0	0	0	0	0	0	0	0	0	0	0	0	0	0
ENSG00000121848	3	521.8	760.82	20	85183	7.93787775699857	-0.164411074002699	-0.216752509872516	85183	0.688	464	300	300	0	0	0	1	1	1	0	0	0	0	0	0	0	0	0	0	0	0	0	0	0	0	0	0	0	1	1	0	0	0	0	0	0	0	0	0
ENSG00000165406	8	510.52	489.7088	25	140320	7.75748731564073	-0.166345745334501	-0.283606541764741	137538	0.642	591	418	418	0	0	0	0	0	0	0	0	0	0	0	0	0	0	0	0	0	0	0	0	0	0	0	0	0	0	1	0	1	0	0	0	0	0	0	0
ENSG00000197016	6	990.894736842105	1227.82271468144	19	21400	6.2730057109865	-0.393386234805172	-0.707108500972399	15383	0.688	936	631	631	0	0	0	0	0	0	0	0	0	0	0	0	0	0	0	0	0	0	0	0	0	0	0	0	0	0	0	0	0	0	0	0	0	0	0	0
ENSG00000186665	3	560.625	347.125	8	2549	5.94375359782634	-0.0575373230496838	-0.312003545321052	2520	0.834	425	259	259	0	0	0	0	0	0	0	0	0	0	0	0	0	0	0	0	0	0	0	0	0	0	0	0	0	0	0	0	0	0	0	0	0	0	0	0
ENSG00000233705	4	618.375	739.65625	8	8176	6.93235427902254	0.660852908324354	0.380575040252963	851	0.498	1211	823	823	0	0	0	1	0	0	0	0	0	0	0	0	0	0	0	0	0	0	0	0	0	0	0	0	0	0	0	0	0	0	0	0	0	0	0	0
ENSG00000060339	18	158.536585365854	77.2230814991077	82	71366	8.16138849391335	-0.410900146841162	-0.404176165669382	21397	0.506	894	577	577	0	0	0	0	0	0	0	0	0	0	0	0	0	0	0	0	0	0	0	0	0	0	0	0	0	0	1	0	0	0	0	0	0	0	0	0
ENSG00000248275	4	231.9	112.44	10	11096	6.19408057360341	-0.0742853552916541	-0.374494660201159	3050	0.686	911	602	602	0	0	0	0	1	1	0	0	0	1	1	1	0	0	0	0	1	0	0	0	0	0	0	0	0	0	0	0	0	0	0	0	0	0	0	0
ENSG00000180008	4	1983.66666666667	2417.33333333333	9	22259	7.10940372155666	-0.18481440297292	-0.416683011817837	22259	0.66	418	286	286	0	0	0	1	0	0	0	1	0	0	1	1	0	0	0	0	0	0	0	0	0	0	0	0	0	0	0	0	0	0	0	0	0	0	0	0
ENSG00000100234	1	920.6	1177.36	5	61344	8.12145716196974	0.946182897441372	0.822639442025017	61344	0.744	887	626	626	0	0	0	1	0	1	0	0	0	0	0	0	0	0	0	0	0	0	0	0	0	0	0	0	0	0	0	0	0	0	0	0	0	0	0	0
ENSG00000127463	14	365.065573770492	402.763235689331	61	35889	7.78475853887389	-0.365084572218619	-0.470919746818106	35889	0.666	824	554	554	0	0	0	0	0	1	0	1	0	0	0	0	0	0	0	0	0	1	0	0	0	0	0	0	0	0	0	0	0	0	0	0	0	0	0	0
ENSG00000151458	2	1311.42857142857	1254.61224489796	7	48681	6.97034984708398	0.0291134546322511	-0.210710834030694	48681	0.768	885	545	545	0	0	0	0	0	0	0	0	0	0	0	0	0	0	0	0	0	0	0	0	0	0	0	0	0	0	1	0	0	0	0	0	0	0	0	0
ENSG00000163288	6	205.32	121.7696	25	432722	5.25667811734893	0.140993215022331	0.0535509466334204	167738	0.634	744	475	475	0	0	0	0	0	0	0	0	0	0	0	0	0	0	0	0	0	0	0	0	0	0	0	0	0	0	0	0	0	0	0	0	0	0	0	0
ENSG00000114383	6	274.411764705882	151.757785467128	17	8225	7.42614881298772	-0.255340726357483	-0.417585125113432	2244	0.662	579	402	402	0	0	0	0	0	0	0	0	0	0	0	0	0	0	0	0	0	0	0	0	0	0	0	0	0	0	0	0	0	0	0	0	0	0	0	0
ENSG00000169599	10	144.264705882353	69.7387543252595	34	41879	6.99882251251653	-0.310240920316843	-0.565229645070843	41879	0.586	525	353	353	0	0	0	1	0	1	0	0	0	0	0	0	1	0	0	0	0	0	0	0	0	0	0	0	0	0	0	0	0	0	0	0	0	0	0	0
ENSG00000167962	10	338.875	255.489583333333	48	12170	7.64662371064768	-0.0677065988866793	-0.189715229036243	12170	0.712	706	471	471	0	0	0	1	0	0	0	1	0	0	0	0	0	0	0	0	0	0	0	0	0	0	0	0	0	0	0	0	0	0	0	0	0	0	0	0
ENSG00000103089	5	392.736842105263	291.612188365651	19	61877	6.72925379526207	0.79575999216186	0.50386517440242	61234	0.758	673	473	473	0	0	0	1	0	0	0	0	1	0	0	0	0	0	0	0	0	0	0	0	0	0	0	0	0	0	0	0	0	0	0	0	0	0	0	0
ENSG00000109586	7	373.931034482759	348.580261593341	29	155215	6.94395466310198	-0.00574447997550643	-0.271234866134407	155215	0.67	1349	681	681	0	0	0	1	0	0	0	0	0	0	0	0	0	0	0	0	0	0	0	0	0	0	0	0	0	1	0	0	0	0	0	0	0	0	0	0
ENSG00000158292	1	680.333333333333	659.222222222222	6	13630	6.7292764565236	0.561436270160507	0.282799414787714	13630	0.832	805	610	610	0	0	0	0	0	1	0	0	0	0	0	0	0	0	0	0	0	0	0	0	0	0	0	0	0	0	0	0	0	0	0	0	0	0	0	0
ENSG00000187824	6	317.5	310.166666666667	18	31302	6.20307149544303	-0.161964218958385	-0.46680054403071	17022	0.522	701	490	490	0	0	0	0	0	0	0	0	0	0	0	0	0	0	0	0	0	0	0	0	0	0	0	0	0	0	0	0	0	0	0	0	0	0	0	0
ENSG00000069275	2	747.111111111111	1091.97530864198	9	37458	8.28618223505099	-0.0775235476476359	0.0418647306320492	37458	0.544	1107	721	721	0	0	0	0	0	1	0	0	0	0	0	0	0	0	0	0	0	0	0	0	0	0	0	0	0	0	0	0	0	1	0	0	0	0	0	0
ENSG00000243406	5	260.95	205.225	20	26757	6.24268728836175	-0.299492858992192	-0.613375331725783	26757	0.584	559	340	340	0	0	0	0	1	1	0	0	0	0	0	0	0	0	0	0	0	0	0	0	0	0	0	0	0	1	0	0	0	0	0	0	0	0	0	0
ENSG00000228502	1	1389	0	1	1389	5.04730845442238	1.14106613706372	1.36233295895498	1389	0.372	0	0	0	0	0	0	0	0	0	0	0	0	0	0	0	0	0	0	0	0	0	0	0	0	0	0	0	0	0	0	0	0	0	0	0	0	0	0	0
ENSG00000108384	17	196.903846153846	116.493343195266	52	41770	6.38407154571878	-0.441507751374153	-0.764185378614172	17339	0.576	430	272	272	0	0	0	0	0	0	0	0	0	0	1	1	0	0	0	0	0	0	0	0	0	0	0	0	0	0	0	0	0	0	0	0	0	0	0	0
ENSG00000107362	2	468	396.857142857143	7	48480	6.73689514457862	-0.102433538370207	-0.405574226613742	48480	0.702	1430	951	951	0	0	0	1	0	0	0	0	0	0	0	0	0	0	0	0	0	0	0	0	0	0	0	0	0	0	0	0	0	0	0	0	0	0	0	0
ENSG00000267339	6	414.857142857143	423.469387755102	14	5744	7.22572966139933	0.630380619802429	0.346011655015981	4018	0.388	0	0	0	0	0	0	0	0	0	0	0	0	0	0	0	0	0	0	0	0	0	0	0	0	0	0	0	0	0	0	0	0	0	0	0	0	0	0	0
ENSG00000248333	6	115.030303030303	50.8815426997245	33	19871	7.39261296264158	-0.356223720566196	-0.534018684561982	3651	0.654	869	534	534	0	0	0	0	0	0	0	0	0	0	1	0	1	0	0	0	0	0	0	0	0	0	0	0	0	1	0	0	0	0	0	0	0	0	0	0
ENSG00000104164	20	359.433962264151	337.097899608402	53	28877	7.87661779473937	-0.21671514938961	-0.294376905825642	22589	0.572	644	430	430	0	0	0	1	0	1	0	0	0	0	0	0	1	0	0	0	0	1	0	0	0	0	0	0	0	0	0	0	0	0	0	0	0	0	0	0
ENSG00000180999	5	147.947368421053	105.722991689751	19	48144	6.1011809342645	0.841717584356637	0.502650653797932	48142	0.378	0	0	0	0	0	0	0	0	0	0	0	0	0	0	0	0	0	0	0	0	0	0	0	0	0	0	0	0	0	0	0	0	0	0	0	0	0	0	0
ENSG00000151176	4	237.05	154.17	20	30833	7.12552731808823	0.0247510644500777	-0.193294945623097	30673	0.678	630	437	437	0	0	0	0	0	0	0	0	0	0	0	0	0	0	0	0	0	0	0	0	0	0	0	0	0	0	0	0	0	0	0	0	0	0	0	0
ENSG00000159079	9	385.44	298.8032	25	20788	7.62880552742845	-0.537605970252235	-0.674122700743484	11200	0.61	1083	692	692	0	0	0	1	0	0	0	0	0	0	0	0	0	0	0	0	0	0	0	0	0	0	0	0	0	0	0	0	0	0	0	0	0	0	0	0
ENSG00000198924	3	486.615384615385	449.834319526627	13	19655	6.17351617961487	-0.353014462852189	-0.659275709495797	19655	0.512	0	0	0	0	0	0	1	0	1	0	0	1	0	0	0	0	0	0	0	0	0	0	0	0	0	0	0	0	0	0	0	0	0	0	0	0	0	0	0
ENSG00000175536	3	334.166666666667	222.833333333333	6	2022	6.18182069228612	-0.116256508324276	-0.486654347519329	1891	0.632	721	513	513	0	0	0	0	0	1	0	0	0	0	0	0	0	0	0	0	0	0	0	0	0	0	0	0	0	0	0	0	0	0	0	0	0	0	0	0
ENSG00000204209	12	263.685714285714	128.42612244898	35	10712	7.87621279918896	-0.403659991799708	-0.480959246401122	5642	0.508	0	0	0	0	0	0	0	0	0	0	0	0	0	0	0	0	0	0	0	0	0	0	0	0	0	0	0	0	0	0	0	0	0	0	0	0	0	0	0
ENSG00000172331	4	402.4	274.36	10	33006	6.71795767958482	-0.186463781949294	-0.486337221963438	33006	0.54	0	0	0	0	0	0	0	0	0	0	0	0	0	0	0	0	0	0	0	0	0	0	0	0	0	0	0	0	0	0	0	0	0	0	0	0	0	0	0
ENSG00000159184	1	1733.5	547.5	2	4416	6.29900828150915	0.714197983976493	0.546434950027701	4416	0.588	0	0	0	0	0	0	0	0	0	0	0	0	0	0	0	0	0	0	0	0	0	0	0	0	0	0	0	0	0	0	0	0	0	0	0	0	0	0	0
ENSG00000138621	11	246.354838709677	182.264308012487	31	93908	5.89211217118982	-0.314792751086574	-0.546314788324358	27172	0.568	323	216	216	0	0	0	1	0	0	0	0	0	0	0	0	0	0	0	0	0	0	0	0	0	0	0	0	0	0	0	0	0	1	0	0	0	0	0	0
ENSG00000130699	9	312.590909090909	290.076446280992	44	112342	7.05437851478148	-0.566641824709692	-0.814678002928552	91013	0.794	1084	558	558	0	0	0	0	0	0	0	0	0	0	0	0	0	0	0	0	0	0	0	0	0	0	0	0	0	0	0	0	0	0	0	0	0	0	0	0
ENSG00000104154	2	701.181818181818	910.148760330579	11	43197	6.47208614391137	-0.312991040277654	-0.628062055369182	43197	0.774	1009	687	687	0	0	0	1	0	1	0	0	0	0	0	0	0	0	0	0	0	0	0	0	0	0	0	0	0	0	0	0	0	0	0	0	0	0	0	0
ENSG00000099341	9	208.724137931034	109.186682520809	29	9289	8.44378085373139	-0.0537587034866181	0.0231636809017912	9289	0.58	470	325	325	0	0	0	0	1	1	0	0	0	0	1	1	1	0	0	0	0	1	0	0	0	0	0	0	0	0	0	0	0	0	0	0	0	0	0	0
ENSG00000106049	4	225.7	163.42	20	137554	7.46939068860247	-0.142991274315722	-0.289846634740596	137554	0.652	631	433	433	0	0	0	0	0	1	0	0	0	0	1	1	0	0	0	0	0	1	0	0	0	0	0	0	0	0	1	0	0	0	0	0	0	0	0	0
ENSG00000128923	5	839.95652173913	995.330812854442	23	90709	7.59412871811101	-0.00945888639777452	-0.138498197804152	86361	0.69	799	565	565	0	0	0	1	0	1	0	1	0	0	1	0	0	0	0	0	0	1	0	0	0	0	0	0	0	0	0	0	0	0	0	0	0	0	0	0
ENSG00000197601	6	344.703703703704	375.17695473251	27	63677	8.18396756334366	-0.133497595963669	-0.112814659523709	63677	0.716	1136	770	770	0	0	0	0	0	1	0	0	0	0	0	0	0	0	0	0	0	1	0	0	0	0	0	0	0	0	0	0	0	0	0	0	0	0	0	0
ENSG00000160633	16	225.72972972973	161.750182615047	74	45444	8.47447713408254	-0.51928585748188	-0.384011325758593	45315	0.656	1464	1006	1006	0	0	0	0	0	0	0	0	0	0	0	0	0	0	1	0	0	0	0	0	0	0	0	0	0	0	0	0	0	0	0	0	0	0	0	0
ENSG00000168060	24	192.3375	113.905625	80	13732	6.05103538550902	-0.0487334933257159	-0.297113970925023	13727	0.608	0	0	0	0	0	0	0	0	0	0	0	1	0	0	0	0	0	0	0	0	0	0	0	0	0	0	0	0	0	0	0	0	0	0	0	0	0	0	0
ENSG00000042429	11	402.613636363636	376.839876033058	44	30469	7.12367690123115	-0.492478881199129	-0.722163759588371	30469	0.564	821	528	528	0	0	0	0	0	0	0	0	0	0	0	0	0	0	0	0	0	0	0	0	0	0	0	0	0	0	0	0	0	0	0	0	0	0	0	0
ENSG00000186184	6	473.1875	387.859375	16	46646	8.12445354472542	-0.289034584186507	-0.277446857949648	2687	0.714	2066	1426	1426	0	0	0	0	0	2	0	0	0	0	0	0	0	0	0	0	0	0	0	0	0	0	1	0	0	0	1	0	0	0	0	0	0	0	0	0
ENSG00000113593	15	183.543859649123	95.7174515235457	57	24314	7.25926539044383	-0.462287881278639	-0.666865717723141	4844	0.584	508	298	298	0	0	0	0	0	0	0	0	0	0	0	1	0	0	0	0	0	0	0	0	0	0	0	0	0	1	0	0	0	0	0	0	0	0	0	0
ENSG00000132470	14	148.430107526882	63.7405480402359	93	36492	7.50464742440803	0.845930456948125	0.719499956660208	36278	0.778	824	635	635	0	0	0	0	1	2	0	0	0	0	0	0	0	0	0	0	0	0	0	0	0	0	0	0	0	0	0	0	0	0	0	0	0	0	0	0
ENSG00000227392	1	281	219.5	4	47246	5.01984380277707	-0.0822195210500997	0.0260710375451439	47246	0.608	0	0	0	0	0	0	0	0	0	0	0	0	0	0	0	0	0	0	0	0	0	0	0	0	0	0	0	0	0	0	0	0	0	0	0	0	0	0	0
ENSG00000049883	12	245.173913043478	223.098298676749	46	39859	5.62267429770002	-0.490558447791191	-0.58875719984724	38929	0.598	338	212	212	0	0	0	1	0	0	0	0	0	0	0	0	0	0	0	0	0	0	0	0	0	0	0	0	0	0	0	0	0	0	0	0	0	0	0	0
ENSG00000168610	14	259.616666666667	222.107222222222	60	75245	8.35345285982286	0.481289814841194	0.43284319862647	75245	0.644	938	651	651	0	0	0	0	1	1	0	0	0	0	1	1	1	0	0	0	0	1	0	0	0	0	1	0	0	0	0	0	0	0	0	0	0	0	0	0
ENSG00000153066	9	241.315789473684	197.16620498615	38	63799	7.72159162141798	-0.343441389945886	-0.441816571152732	63799	0.722	1019	657	657	0	0	0	0	0	1	0	0	0	0	0	0	0	0	0	0	0	0	0	0	0	0	0	0	0	0	0	0	0	0	0	0	0	0	0	0
ENSG00000187609	13	174.066666666667	102.074666666667	75	116367	7.23270848830388	0.186055191799181	-0.0152640648160125	116367	0.804	1503	1045	1045	0	0	0	0	0	1	0	0	0	0	0	0	0	0	0	0	0	0	0	0	0	0	0	0	0	0	0	0	0	0	0	0	0	0	0	0
ENSG00000138835	30	295.396226415094	254.869704521182	106	153008	7.51547242507439	0.347576282174922	0.229684793795604	153008	0.456	0	0	0	0	0	0	0	0	0	0	0	0	0	0	0	0	0	0	0	0	0	0	0	0	0	0	0	0	0	0	0	0	0	0	0	0	0	0	0
ENSG00000197580	19	272.424242424242	177.829201101928	66	49233	6.04335902574397	0.159167618992184	-0.0810789265335419	43463	0.432	0	0	0	0	0	0	1	0	0	0	0	0	0	0	0	0	0	0	0	0	0	0	0	0	0	0	0	0	0	0	0	0	0	0	0	0	0	0	0
ENSG00000158636	19	327.730158730159	284.524061476442	63	108103	7.1887769510558	-0.264745468986599	-0.47833324694518	52309	0.59	1420	875	875	0	0	0	1	0	0	0	0	0	0	1	1	0	0	0	0	0	0	0	0	0	0	0	0	0	0	0	0	0	0	0	0	0	0	0	0
ENSG00000180846	2	362.857142857143	159.836734693878	7	2056	6.69342755009276	0.555298542726514	0.195631210259014	1998	0.682	0	0	0	0	0	0	0	0	0	0	0	0	0	0	0	0	0	0	0	0	0	0	0	0	0	0	0	0	0	0	0	0	0	0	0	0	0	0	0
ENSG00000140577	14	286.588235294118	276.272202998847	51	115421	8.06429884358294	-0.142229886782525	-0.15071678753415	115421	0.778	1287	727	727	0	0	0	1	0	0	0	0	0	0	0	0	0	0	0	0	0	0	0	0	0	0	0	0	0	0	0	0	0	0	0	0	0	0	0	0
ENSG00000213904	8	410.421052631579	363.628808864266	19	255228	5.62157914942284	0.219913633706957	0.185416191173746	11325	0.622	359	234	234	0	0	0	0	1	1	0	0	0	0	0	1	0	0	0	0	0	0	0	0	0	0	0	0	0	0	0	0	0	0	0	0	0	0	0	0
ENSG00000221886	2	1067	908	5	6950	6.02239376926799	-0.0239723225603707	-0.306217277849997	6950	0.53	303	206	206	0	0	0	1	0	1	0	0	0	0	0	0	0	0	0	0	0	0	0	0	0	0	0	0	0	0	0	0	0	0	0	0	0	0	0	0
ENSG00000188493	12	245.116279069767	195.852893455922	43	10698	6.47893893167329	-0.298588421852859	-0.614355984816936	9862	0.526	0	0	0	0	0	0	1	0	0	0	0	0	0	0	0	0	0	0	0	0	0	0	0	0	0	0	0	0	0	0	0	0	0	0	0	0	0	0	0
ENSG00000104812	10	234.285714285714	175.08843537415	42	25186	7.89233586128851	0.157238993075234	0.0807444945722386	25181	0.674	325	228	228	0	0	0	1	1	1	0	1	0	0	0	0	0	0	0	0	0	0	0	0	0	0	0	0	0	1	0	0	0	0	0	0	0	1	1	1
ENSG00000170312	8	297.25	281.5625	24	16522	6.13436807925316	0.451462276253094	0.252013419394178	13639	0.498	892	580	580	0	0	0	2	0	0	0	0	0	0	0	0	0	0	0	0	0	0	0	0	0	0	0	0	0	1	0	0	0	0	0	0	0	0	0	0
ENSG00000211670	1	230.5	69.5	2	747	5.65373600021328	1.19635015981955	1.1516663398448	747	0.558	0	0	0	0	0	0	0	0	0	0	0	0	0	0	0	0	0	0	0	0	0	1	0	0	0	0	0	0	0	0	0	0	0	0	0	0	0	0	0
ENSG00000065526	5	648.833333333333	711.138888888889	24	92597	8.3620593535057	-0.178630587370786	-0.0527456452986985	92597	0.788	1507	999	999	0	0	0	0	0	0	0	0	0	0	0	0	0	0	0	0	0	0	0	0	0	0	0	0	0	0	0	0	0	0	0	0	0	0	1	0
ENSG00000112039	1	255.4	226.76	10	14743	5.99904484268899	-0.204920883454318	-0.465644771816386	14743	0.714	887	647	647	0	0	0	0	0	1	0	1	0	0	0	0	0	0	0	0	0	0	0	0	0	0	0	0	0	0	1	0	0	0	0	0	0	0	0	0
ENSG00000123612	4	760.307692307692	1002.56804733728	13	102239	6.2970130173807	0.741349164710814	0.448381758614824	102239	0.698	837	603	603	0	0	0	1	1	1	0	0	0	0	0	0	0	0	0	0	0	0	0	0	0	0	0	0	0	0	0	0	0	0	0	0	0	0	0	0
ENSG00000057149	2	268	238.6	10	6767	5.69365466596895	1.4469247391685	1.31697873459251	6767	0.388	0	0	0	0	0	0	0	0	0	0	0	0	0	0	0	0	0	0	0	0	0	0	0	0	0	0	0	0	0	0	0	0	0	0	0	0	0	0	0
ENSG00000006015	8	369.181818181818	347.297520661157	22	3652	7.39703506386032	0.115379675561673	-0.056473095990291	3650	0.622	1132	789	789	0	0	0	0	0	0	0	0	0	0	0	0	0	0	0	0	0	0	0	0	0	0	0	0	0	0	0	0	0	0	0	0	0	0	0	0
ENSG00000139832	1	757	371	2	38664	6.69770171002952	0.49092278697534	0.247221124328827	38664	0.754	888	612	612	0	0	0	1	0	1	0	0	0	0	0	0	0	0	0	0	0	0	0	0	0	0	0	0	0	0	0	0	0	0	0	0	0	0	0	0
ENSG00000186566	11	508	719.894736842105	38	108147	7.7399384543491	-0.0922147000812765	-0.189205736073344	30141	0.674	669	458	458	0	0	0	0	0	1	0	0	0	0	0	0	0	0	0	0	0	0	0	0	0	0	0	0	0	0	0	0	0	0	0	0	0	0	0	0
ENSG00000147457	10	317.585365853659	269.511005353956	41	18363	7.68692155403652	-0.468034445402298	-0.591544535753936	18356	0.488	0	0	0	1	0	0	1	0	0	0	0	0	0	0	0	0	0	0	0	0	0	0	0	0	0	0	0	1	0	0	0	0	0	0	0	0	0	0	0
ENSG00000155096	10	262.973684210526	214.904432132964	38	67508	8.43491872610941	-0.0614351272317878	0.0304976625616711	43866	0.454	0	0	0	0	0	0	0	0	0	0	0	0	0	0	0	0	0	0	0	0	0	0	0	0	0	0	0	0	0	0	0	0	0	0	0	0	0	0	0
ENSG00000124098	2	732	744.4	5	9749	8.05306369843591	-0.183685005830453	-0.18555056796154	9749	0.742	378	253	253	0	0	0	2	1	1	0	0	0	0	0	0	0	0	0	0	0	0	0	0	0	0	0	0	0	0	0	0	0	0	0	0	0	0	0	0
ENSG00000166741	8	292.4	220.86	20	55499	7.8207455672901	1.25079788766371	1.21670741516964	12731	0.556	0	0	0	0	0	0	0	0	0	0	0	0	0	0	0	0	0	0	0	0	0	0	0	0	0	0	0	0	0	0	0	0	0	0	0	0	0	0	0
ENSG00000143224	20	215.901639344262	122.481053480247	61	11604	7.02583680240548	-0.164702458043049	-0.420510737286146	4809	0.614	685	429	429	0	0	0	1	0	0	0	1	0	0	0	0	0	0	0	0	0	0	0	0	0	0	0	0	0	0	1	0	0	0	0	0	0	0	0	0
ENSG00000178105	8	317.657142857143	299.54612244898	35	275906	6.88730542676068	-0.167455638603961	-0.457392845960972	275906	0.576	612	388	388	0	0	0	0	0	0	0	0	0	0	1	1	1	0	0	0	0	0	0	0	0	0	0	0	0	0	1	0	0	0	0	0	0	0	0	0
ENSG00000167508	17	184.224137931034	127.972057074911	58	11227	7.69406288067527	0.436680588176447	0.330283047109778	1060	0.712	1302	850	850	0	0	0	1	0	1	0	0	0	0	1	0	0	0	0	0	0	0	0	0	0	0	0	0	0	0	0	0	0	0	0	0	0	0	0	0
ENSG00000141424	4	316.647058823529	202.519031141868	17	20854	7.65448396408236	-0.0178737892130057	-0.14050707924924	18386	0.688	1317	893	893	0	0	0	0	1	1	0	0	0	0	0	0	0	0	0	0	0	0	0	0	0	0	0	0	0	1	0	0	0	0	0	0	0	0	0	0
ENSG00000164088	10	288.8	225.92	35	4773	7.22862760983201	-0.0320990174495908	-0.235821440003448	3990	0.782	539	337	337	0	0	0	0	0	0	0	0	0	0	0	0	0	0	0	0	0	0	0	0	0	0	0	0	0	0	0	0	0	0	0	0	0	0	0	0
ENSG00000176974	11	307.279069767442	269.810708491076	43	35670	6.98195215007389	0.223529620234694	-0.0183523735039642	7564	0.678	585	427	427	0	0	0	0	0	1	0	0	1	0	0	0	0	0	0	0	0	0	0	0	0	0	0	0	0	1	0	0	0	0	0	0	0	0	0	0
ENSG00000141682	3	501.75	386.875	8	4359	6.11053604797731	0.707046789105271	0.49245106708413	4359	0.682	857	536	536	0	0	0	1	0	0	0	0	1	0	0	1	0	0	0	0	0	0	0	0	0	0	0	0	0	0	0	0	0	0	0	0	0	0	0	0
ENSG00000138801	8	180.352941176471	84.1038062283737	34	130176	7.7060315412309	-0.122498624880923	-0.214662015583202	106787	0.698	990	685	685	0	0	0	0	0	0	0	0	0	0	0	0	0	0	0	0	0	0	0	0	0	0	0	0	0	0	0	0	0	0	0	0	0	0	0	0
ENSG00000237037	16	245.071428571429	191.051020408163	42	48352	6.00433711414293	-0.245415945449215	-0.505564736357958	48352	0.654	897	592	592	0	0	0	0	0	0	0	0	0	0	1	0	0	0	0	0	0	0	0	0	0	0	0	0	0	0	0	0	0	0	0	0	0	0	0	0
ENSG00000165810	11	291.547619047619	266.925170068027	42	21299	7.21992872864987	0.949156513160489	0.759804702749404	16945	0.496	0	0	0	0	0	0	0	0	0	0	0	0	0	0	0	0	0	0	0	0	0	0	0	0	0	0	0	0	0	0	0	0	0	0	0	0	0	0	0
ENSG00000123689	1	433	303	2	969	6.4348179314639	1.37603552782727	1.18439244421429	969	0.68	985	638	638	0	0	0	1	0	0	0	0	0	0	0	0	0	0	0	0	0	0	0	0	0	0	0	0	0	0	0	0	0	0	0	0	0	0	0	0
ENSG00000224870	8	598.277777777778	498.037037037037	18	2525	6.61118558376224	-0.326611325632402	-0.648219417658605	1566	0.728	1531	965	965	0	0	0	1	0	0	0	0	0	0	0	0	0	0	0	0	0	0	0	0	0	0	0	0	0	0	0	0	0	0	0	0	0	0	0	0
ENSG00000147443	7	304.809523809524	174.507936507937	21	4988	5.85938932383437	0.334569817649159	0.177026557838768	4988	0.454	0	0	0	0	0	0	0	0	0	0	0	0	0	0	0	0	0	0	0	0	0	0	0	0	0	0	0	0	0	0	0	0	0	0	0	0	0	0	0
ENSG00000185774	10	254.666666666667	208.666666666667	36	1220184	6.91654929461556	0.537350889141518	0.285253504385385	1219564	0.766	261	172	172	0	0	0	0	0	0	0	0	0	0	0	0	0	0	0	0	0	0	0	0	0	0	0	0	0	0	0	0	0	0	0	0	0	0	0	0
ENSG00000162066	18	233.661016949153	174.206262568228	59	11066	6.52419602055216	-0.155129927410427	-0.474326083977441	10135	0.706	1512	885	885	0	0	0	0	0	0	0	0	0	0	0	0	0	0	0	0	0	0	0	0	0	0	0	0	0	1	1	0	0	0	0	0	0	0	0	0
ENSG00000127863	5	353.826086956522	342.423440453686	23	105724	6.07289456657416	0.419677459577188	0.168863327971069	104520	0.464	0	0	0	0	0	0	2	0	0	0	0	0	0	0	0	1	0	0	0	0	0	0	0	0	0	0	0	0	0	0	0	0	1	0	0	0	0	0	0
ENSG00000198520	20	149.953125	73.75830078125	64	50900	5.72602356396708	0.196852986496955	0.0255658292944847	49783	0.624	814	527	527	0	0	0	1	0	0	0	0	0	0	0	0	1	0	0	0	0	0	0	0	0	0	0	0	0	0	0	0	0	0	0	0	0	0	0	0
ENSG00000085377	2	235.125	157.953125	16	125520	7.44096695050137	-0.157152850172279	-0.320794776812027	125520	0.792	776	501	501	0	0	0	1	0	0	0	0	0	0	0	0	0	0	0	0	0	0	0	0	0	0	0	0	0	0	0	0	0	0	0	0	0	0	0	0
ENSG00000161647	9	153.134615384615	111.317307692308	52	32372	6.34036230598177	0.0390306379367323	-0.254089042396541	31753	0.786	788	426	426	0	0	0	0	0	0	0	0	0	0	0	0	0	0	0	0	0	0	0	0	0	0	0	0	0	0	0	0	0	0	0	0	0	0	0	0
ENSG00000243024	4	325.375	198.875	8	174729	6.73049836408862	0.391300269705475	0.0311360377964763	174729	0.654	562	365	365	0	0	0	1	0	0	0	0	0	0	1	1	1	0	0	0	0	0	0	0	0	0	0	0	0	0	0	0	0	0	0	0	0	0	0	0
ENSG00000211949	1	215	90	2	533	6.71075220656702	1.40693647063506	1.31940506237563	533	0.402	0	0	0	0	0	0	1	0	1	0	0	0	0	0	0	0	0	0	0	0	0	0	0	0	0	0	0	0	0	0	0	0	0	0	0	0	0	0	0
ENSG00000153214	5	195.30303030303	208.429752066116	33	64096	7.23336631623829	-0.14087586117081	-0.33987626022686	64096	0.74	787	556	556	0	0	0	1	1	1	0	0	1	0	0	0	0	0	0	0	0	0	0	0	0	0	0	0	0	1	1	0	0	0	0	0	0	0	0	0
ENSG00000180011	4	1516	1771.25	8	14241	7.78424168862677	-0.178746651157764	-0.27771556048859	14241	0.746	1871	1003	1003	0	0	0	1	0	0	0	0	0	0	0	0	0	0	0	0	0	0	0	0	0	0	0	0	0	0	0	0	0	0	0	0	0	0	0	0
ENSG00000083457	9	168.5	100.98275862069	58	86616	6.44701425302611	-0.284467210654876	-0.609663692412485	86616	0.606	0	0	0	0	0	0	0	0	0	0	0	0	0	0	0	0	0	0	0	0	0	0	0	0	0	0	0	0	0	0	0	0	0	0	0	0	0	0	0
ENSG00000138231	5	281.090909090909	221.239669421488	22	13938	6.42832883649661	-0.465048584435249	-0.797695460227027	13938	0.432	398	253	253	0	0	0	1	0	0	0	0	0	0	0	0	0	0	0	0	0	0	0	0	0	0	0	0	0	1	0	0	0	0	0	0	0	0	0	0
ENSG00000143324	5	504.88	588.5792	25	258248	7.36796589164991	-0.0529821136396969	-0.231734024465863	258248	0.588	789	516	516	0	0	0	1	0	0	0	0	1	0	0	0	0	0	0	0	0	0	0	0	0	0	0	0	0	0	0	0	0	0	0	0	0	0	0	0
ENSG00000157954	14	308.611111111111	268.0329218107	54	43639	8.30144475728853	-0.508762437292697	-0.460454598024881	43639	0.702	684	478	478	0	0	0	0	0	0	0	0	0	0	0	0	0	0	0	0	0	0	0	0	0	0	0	0	0	0	0	0	0	0	0	0	0	0	0	0
ENSG00000153790	5	321.789473684211	304.614958448753	19	45660	5.74538944284653	-0.514423287475553	-0.663372285063581	19132	0.694	554	337	337	0	0	0	0	0	0	0	0	0	0	0	0	0	0	0	0	0	0	0	0	0	0	0	0	0	0	0	0	0	0	0	0	0	0	0	0
ENSG00000002330	7	204.6	111.84	20	14875	7.15153014409681	-0.059859892984955	-0.274708483944751	7944	0.68	0	0	0	0	0	0	0	0	2	0	0	0	0	0	0	0	0	0	0	0	0	0	0	0	0	0	0	0	0	0	0	0	0	0	0	0	0	0	0
ENSG00000128266	3	653.285714285714	518.979591836735	7	54685	6.91222508584882	0.209914798810553	0.0218361389791609	54685	0.826	1373	820	820	0	0	0	0	0	1	0	0	0	0	0	0	0	0	0	0	0	0	0	0	0	0	0	0	0	0	0	0	0	0	0	0	0	0	0	0
ENSG00000169704	1	296.333333333333	255.111111111111	3	1640	5.92762377996135	0.579871165447178	0.400747602799248	1640	0.596	0	0	0	0	0	0	0	0	0	0	0	0	0	0	0	0	0	0	0	0	0	0	0	0	0	0	0	0	0	0	0	0	0	0	0	0	0	0	0
ENSG00000089006	19	282.806451612903	258.712799167534	62	27383	8.0487806932964	-0.343087781064064	-0.349337782471457	27383	0.62	1166	732	732	0	0	0	0	1	2	0	0	0	0	1	1	1	0	0	0	0	0	0	0	0	0	0	0	0	0	0	0	0	0	0	0	0	0	0	0
ENSG00000023697	10	151.027027027027	78.3666910153397	37	126115	6.82045862421707	-0.2330688880307	-0.517441372671924	126115	0.546	454	329	329	0	0	0	0	0	0	0	0	0	0	0	0	0	0	0	0	0	0	0	0	0	0	0	0	0	1	0	0	0	0	0	0	0	0	0	0
ENSG00000140367	9	336.764705882353	354.301038062284	34	57798	7.57448944121492	-0.179532439931199	-0.31769930657846	57759	0.762	1635	996	996	0	0	0	0	0	1	0	0	0	0	0	0	0	0	0	0	0	0	0	0	0	0	0	0	0	0	0	0	0	0	0	0	0	0	0	0
ENSG00000085872	7	281.820512820513	212.656147271532	39	24642	7.55064806625469	-0.39383971913198	-0.547662870674867	24642	0.714	1227	832	832	0	0	0	0	0	1	0	0	0	0	0	0	0	0	0	0	0	0	0	0	0	0	0	0	0	0	0	0	0	0	0	0	0	0	0	0
ENSG00000006576	12	382	394.326530612245	49	158697	7.01857340245608	-0.128372008260835	-0.385192450128873	157141	0.644	1519	992	992	0	0	0	0	0	0	0	0	0	0	0	0	0	0	0	0	0	0	0	0	0	0	0	0	0	0	0	0	0	0	0	0	0	0	0	0
ENSG00000163874	3	367.2	290.68	10	9828	7.01174217028101	0.958968951771898	0.76519048222078	9828	0.77	927	585	585	1	0	0	1	0	1	0	0	1	0	0	0	0	0	0	0	0	0	0	0	0	0	0	0	0	0	0	0	0	0	0	0	0	0	0	0
ENSG00000230015	1	228	207	2	4193	6.13380329092177	0.569268411443279	0.201414199332826	4193	0.41	0	0	0	0	0	0	1	0	0	0	0	0	0	0	0	0	0	0	0	0	0	0	0	0	0	0	0	0	0	0	0	0	0	0	0	0	0	0	0
ENSG00000177076	2	298.444444444444	282.79012345679	9	43094	5.62573865135887	0.136164999067063	0.0378196331783233	37324	0.676	787	532	532	0	0	0	0	0	1	0	0	1	0	0	0	0	0	0	0	0	0	0	0	0	0	0	0	0	0	0	0	0	0	0	0	0	0	0	0
ENSG00000000971	6	285.4	187.786666666667	45	95627	7.33762071717061	1.02146466005057	0.862506162152396	49686	0.39	0	0	0	0	0	0	0	0	0	0	0	0	0	0	0	0	0	0	0	0	0	0	0	0	0	0	0	0	0	0	0	0	0	0	0	0	0	0	0
ENSG00000187474	2	1210.5	1050	4	31027	5.88967727770758	0.603560707701912	0.414086329329869	31027	0.372	0	0	0	0	0	0	1	0	0	0	0	0	0	0	0	0	0	0	0	0	0	0	0	0	0	0	0	0	0	0	0	0	0	0	0	0	0	0	0
ENSG00000269473	1	5402	0	1	5402	5.63698176799592	0.00932567327128403	-0.115404850893529	5402	0.598	1036	640	640	0	0	0	0	0	0	0	0	0	0	0	0	0	0	0	0	0	0	0	0	0	0	0	0	0	0	0	0	0	0	0	0	0	0	0	0
ENSG00000125998	1	786.25	727.875	4	6671	7.59924637222409	0.501497895001069	0.465082905296112	6671	0.684	311	232	232	0	0	0	0	0	0	0	0	0	0	0	0	0	0	0	0	0	0	0	0	0	0	0	0	0	0	0	0	0	0	0	0	0	0	0	0
ENSG00000205485	4	415.727272727273	330.512396694215	11	78623	5.24759772768742	-0.465410183708576	-0.405368683745875	78623	0.65	946	651	651	0	0	0	0	1	1	0	0	0	0	0	0	0	0	0	0	0	0	0	0	0	0	0	0	0	0	0	0	0	0	0	0	0	0	0	0
ENSG00000162913	3	440.6	390.76	10	10159	6.27589018737071	0.313304047916741	-0.0477278622445723	9199	0.728	2566	1481	1481	0	0	0	1	0	0	0	0	0	0	0	0	0	0	0	0	0	0	0	0	0	0	0	0	0	0	0	0	0	0	0	0	0	0	0	0
ENSG00000251381	7	294.833333333333	263.296296296296	18	27039	5.70189452534639	0.346650879121172	0.237069676366254	10014	0.494	0	0	0	0	0	0	0	0	0	0	0	0	0	0	0	0	0	0	0	0	0	0	0	0	0	0	0	0	0	0	0	0	0	0	0	0	0	0	0
ENSG00000137700	17	373.020408163265	339.091211995002	49	6793	6.72598214968082	-0.251127991431294	-0.546873187728607	6793	0.594	763	529	529	0	0	0	1	0	1	0	0	0	0	0	0	0	0	0	0	0	0	0	0	0	0	0	0	0	0	0	0	0	0	0	0	0	0	0	0
ENSG00000123384	12	212.679389312977	122.096730959734	131	84859	7.14968861529297	0.290122190389585	0.52953068854506	21567	0.686	635	434	434	0	0	0	1	0	0	0	0	0	0	0	0	0	0	0	0	0	0	0	0	0	0	0	0	0	0	0	0	0	0	0	0	0	0	0	0
ENSG00000077585	5	247.823529411765	161.065743944637	17	79334	6.84718654449887	0.164588313432372	-0.0925055999164219	66375	0.812	1140	668	668	0	0	0	0	0	1	0	0	0	0	0	0	0	0	0	0	0	0	0	0	0	0	0	0	0	1	0	0	0	0	0	0	0	0	0	0
ENSG00000257433	4	336.846153846154	371.562130177515	13	36210	5.518327392328	0.0281036804595583	-0.0447226579255772	36210	0.63	588	423	423	0	0	0	0	1	0	0	0	0	0	0	0	0	0	0	0	0	0	1	0	0	0	1	0	0	0	0	0	0	0	0	0	0	0	0	0
ENSG00000021355	6	238.954545454545	168.743801652893	22	9675	7.3644038504	0.723987349741001	0.538468592743303	9675	0.58	463	307	307	0	0	0	0	0	1	0	0	1	0	0	0	0	0	0	0	0	1	0	0	0	0	0	0	0	0	0	0	0	0	0	0	0	1	1	1
ENSG00000121406	4	1379	1650.8	10	30218	6.31830571825279	-0.46888021455846	-0.791820949248811	13439	0.548	636	425	425	0	0	0	0	0	0	0	0	0	0	0	0	0	0	0	0	0	0	0	0	0	0	0	0	0	0	0	0	0	0	0	0	0	0	0	0
ENSG00000128708	7	323.918918918919	312.260043827611	37	69642	7.17990133229229	-0.126526215279483	-0.338565001405824	69639	0.602	566	362	362	0	0	0	0	1	0	0	0	0	0	0	0	1	0	0	0	0	0	0	0	0	0	0	0	0	0	0	0	0	0	0	0	0	0	0	0
ENSG00000243509	1	374.666666666667	119.777777777778	3	2017	6.17997643448777	0.753706237485494	0.441307969847747	2017	0.686	545	382	382	0	0	0	1	0	0	0	0	0	0	0	0	0	0	0	0	0	0	0	0	0	0	0	0	0	0	0	0	0	0	0	0	0	0	0	0
ENSG00000140406	1	3048	0	1	3048	7.0489803183655	0.283061707449573	0.0450039260767341	3048	0.718	2816	1870	1870	0	0	0	0	0	1	0	0	0	0	0	0	0	0	0	0	0	0	0	0	0	0	0	0	0	0	0	0	0	0	0	0	0	0	0	0
ENSG00000143774	40	180.963636363636	120.366611570248	110	9023	8.29580498801429	-0.357653748709347	-0.0702433671730203	8879	0.644	1052	733	733	0	0	0	0	0	0	0	1	0	0	1	1	0	0	0	0	0	1	0	0	0	0	0	0	0	0	0	0	0	0	0	0	0	0	0	0
ENSG00000215190	5	520.363636363636	499.00826446281	11	15428	5.84094031097126	-0.158723335276846	-0.373650811321488	15428	0.562	399	267	267	0	0	0	0	0	0	0	0	0	0	0	0	0	0	0	0	0	0	0	0	0	0	0	0	0	0	0	0	0	0	0	0	0	0	0	0
ENSG00000035928	16	158.92	86.576	75	78920	7.80536328768849	-0.461783507733985	-0.554839931174349	78920	0.604	565	374	374	0	0	0	0	1	1	0	0	0	0	1	1	0	0	0	0	0	0	0	0	0	0	0	0	0	0	0	0	0	0	0	0	0	0	0	0
ENSG00000160838	4	144.971428571429	64.0228571428571	35	12445	8.31184623577788	0.863486552000335	0.7642798209408	12445	0.708	563	400	400	0	0	0	0	0	1	0	0	0	0	0	0	0	0	0	0	0	0	0	0	0	0	0	0	0	0	0	0	0	0	0	0	0	0	0	0
ENSG00000089280	13	229.092592592593	192.60219478738	54	11697	8.22671334282887	0.0282138286977969	0.502781049855021	11697	0.638	1405	927	927	0	0	0	0	0	0	0	0	0	0	1	0	0	0	1	0	0	0	0	0	0	0	0	0	0	0	0	0	0	0	0	0	0	0	0	0
ENSG00000166200	8	242.806451612903	236.978147762747	31	49591	7.97448570312834	-0.134408141230228	-0.179086793119148	28312	0.566	0	0	0	0	0	0	0	0	0	0	0	0	0	0	1	0	0	0	0	0	0	0	0	0	0	0	0	0	0	0	0	0	0	0	0	0	0	0	1
ENSG00000181856	5	310.333333333333	227.728395061728	27	6591	6.36729827096162	0.705463307065356	0.45019673021316	6591	0.686	1663	1088	1088	0	0	0	0	0	0	0	0	0	0	0	0	0	0	0	0	0	0	0	0	0	0	0	0	0	0	0	0	0	0	0	0	0	0	0	0
ENSG00000167123	12	238.422222222222	175.19012345679	45	25597	7.56771039433079	0.559652098543227	0.456701560966084	11513	0.602	0	0	0	0	0	0	0	0	0	0	0	0	0	0	0	0	0	0	0	0	0	0	0	0	0	0	0	0	0	0	0	0	0	0	0	0	0	0	0
ENSG00000175602	1	1231	0	1	1231	7.71690050688125	0.548435906749991	0.453354237894906	1231	0.578	1096	704	704	0	0	0	1	0	0	0	0	1	0	0	0	0	0	0	0	0	0	0	0	0	0	0	0	0	0	0	0	1	0	0	0	0	0	0	0
ENSG00000148300	6	284.863636363636	176.747933884298	22	11979	7.17844167900266	-0.280269542569576	-0.499684169302094	11979	0.704	803	537	537	0	0	0	0	0	0	0	0	0	0	0	0	0	0	0	0	0	0	0	0	0	0	0	0	0	1	1	0	0	0	0	0	0	0	0	0
ENSG00000246863	2	2513.66666666667	1531.55555555556	3	4839	6.64421926767509	0.0974517935002799	-0.26224214491895	3858	0.694	1483	1038	1038	0	0	0	1	0	0	0	0	0	0	0	0	0	0	0	0	0	0	0	0	0	0	0	0	0	0	1	0	0	0	0	0	0	0	0	0
ENSG00000164122	5	261.111111111111	216.061728395062	18	63899	6.67303462476541	1.09960796426271	0.798557284468334	8523	0.396	0	0	0	0	0	0	1	0	0	0	0	0	0	0	0	0	0	0	0	0	0	0	0	0	0	0	0	0	0	0	0	0	0	0	0	0	0	0	0
ENSG00000118412	7	652.222222222222	714.477366255144	27	44543	6.87970662467572	-0.316073642123879	-0.606810101857955	32900	0.61	500	320	320	0	0	0	0	0	0	0	0	0	0	0	0	0	0	0	0	0	0	0	0	0	0	0	0	0	0	0	0	0	0	0	0	0	0	0	0
ENSG00000171658	7	240.736842105263	145.479224376731	19	20927	5.83128626423339	0.672623063000671	0.555382738518656	20927	0.416	0	0	0	0	0	0	0	0	0	0	0	0	0	0	0	0	0	0	0	0	0	0	0	0	0	0	0	0	0	0	0	0	0	0	0	0	0	0	0
ENSG00000013016	2	961.125	891.6875	8	35434	6.90392841521213	0.319253149650188	0.118631310520267	34381	0.606	913	622	622	0	0	0	0	1	2	0	0	0	0	0	0	0	0	0	0	0	0	0	0	0	0	0	0	0	0	0	0	0	0	0	0	0	0	0	0
ENSG00000205488	3	682	791.75	8	12003	7.10569814604918	0.619958808151352	0.416697038912905	8966	0.466	0	0	0	0	0	0	0	0	0	0	0	0	0	0	0	0	0	0	0	0	0	0	0	0	0	0	0	0	0	0	0	0	0	0	0	0	0	0	0
ENSG00000243466	1	266	30	2	657	6.55696625224497	1.37297422366119	1.29501292263623	657	0.442	0	0	0	0	0	0	0	0	0	0	0	0	0	0	0	0	0	0	0	0	0	0	0	0	0	0	0	0	0	0	0	0	0	0	0	0	0	0	0
ENSG00000134780	2	290.179487179487	326.084155161078	39	66569	6.47868337024427	0.122060515623127	-0.157792949259813	66569	0.798	674	423	423	0	0	0	0	0	0	0	0	0	0	0	0	0	0	0	0	0	0	0	0	0	0	0	0	0	0	0	0	0	0	0	0	0	0	0	0
ENSG00000006432	6	702.923076923077	700.12426035503	26	87009	6.87393579897799	0.396569855087164	0.171252526740994	79884	0.772	1059	726	726	0	0	0	0	0	0	0	0	1	0	0	0	0	0	0	0	0	0	0	0	0	0	0	0	0	0	0	0	0	0	0	0	0	0	0	0
ENSG00000181722	20	271.40350877193	288.131732840874	57	809178	5.82136832105349	0.231322189275125	0.0473790391855469	808602	0.584	1688	1025	1025	0	0	0	1	0	0	0	0	0	0	0	0	0	0	0	0	0	0	0	0	0	0	0	0	0	0	0	0	0	0	0	0	0	0	0	0
ENSG00000240864	1	189	107	2	503	6.17651240021078	1.51284566587473	1.36342149254289	503	0.472	0	0	0	0	0	0	0	0	0	0	0	0	0	0	0	0	0	0	0	0	0	0	0	0	0	0	0	0	0	0	0	0	0	0	0	0	0	0	0
ENSG00000140067	5	594.909090909091	466.628099173554	11	10715	6.08311733571353	0.593632193972447	0.213371333396445	10276	0.538	0	0	0	0	0	0	0	0	0	0	0	0	0	0	0	0	0	0	0	0	0	0	0	0	0	0	0	0	0	0	0	0	0	0	0	0	0	0	0
ENSG00000156374	4	216.04347826087	203.368620037807	23	48339	6.06393252553461	-0.464340166384554	-0.754053099889597	48339	0.628	743	466	466	0	0	0	0	1	2	0	0	0	0	0	0	0	0	0	0	0	0	0	0	0	0	0	0	0	0	0	0	0	0	0	0	0	0	1	0
ENSG00000144320	13	279.4	290.96	50	78948	7.35702696978321	-0.211032454623003	-0.398253770197762	10601	0.484	0	0	0	0	0	0	0	0	0	0	0	0	0	0	0	0	0	0	0	0	0	0	0	0	0	0	0	0	0	1	0	0	0	0	0	0	0	0	0
ENSG00000059122	15	428.730769230769	409.673076923077	52	39272	8.3026318922285	0.112798976600623	0.19146763838023	39272	0.718	891	651	651	0	0	0	0	0	0	0	0	0	0	0	0	0	0	0	0	0	0	1	0	0	0	0	0	0	0	0	0	0	0	0	0	0	0	0	0
ENSG00000124243	7	256.409090909091	178.012396694215	22	82284	5.9467478205252	-0.0788928785602345	-0.330912838637468	82284	0.668	741	570	570	0	0	0	0	1	1	0	0	1	0	0	0	0	0	0	0	0	0	0	0	0	0	0	0	0	1	0	0	0	0	0	0	0	0	0	0
ENSG00000075275	6	392.391304347826	413.158790170132	46	176337	6.59281692822401	0.407820218383739	0.202156554565301	176337	0.788	5544	3487	3487	0	0	0	0	0	1	0	0	0	0	0	0	0	0	0	0	0	0	0	0	0	0	0	0	0	0	0	0	0	0	0	0	0	0	0	0
ENSG00000183291	6	210.181818181818	192.628099173554	22	51976	8.29586935514002	-0.209068164355612	-0.150807107217256	51258	0.586	1052	679	679	0	0	0	0	0	0	0	0	0	0	0	0	0	0	0	0	0	0	0	0	0	0	0	0	0	0	0	0	0	0	0	0	0	0	0	0
ENSG00000158525	12	211.595238095238	133.517006802721	42	23942	8.07781554282289	0.73171774564868	0.58204367806335	23938	0.384	0	0	0	0	0	0	0	0	0	0	0	1	0	0	0	0	0	0	0	0	0	0	0	0	0	0	0	0	0	0	0	0	0	0	0	0	0	0	0
ENSG00000173391	11	233.51724137931	176.608799048752	29	13836	5.96611367095996	1.14107728348929	0.846506426827215	13836	0.378	0	0	0	0	0	0	0	0	0	0	0	0	0	0	0	0	0	0	0	0	0	0	0	0	0	0	0	0	0	0	0	0	0	0	0	0	0	0	0
ENSG00000166164	7	290.138888888889	306.25462962963	36	55448	7.94885660962667	-0.483211893837038	-0.540327185072656	52978	0.76	0	0	0	0	0	0	0	0	0	0	0	0	0	0	0	0	0	0	0	0	0	0	0	0	0	0	0	0	0	0	0	0	0	0	0	0	0	0	0
ENSG00000173120	15	428.623188405797	412.507876496534	69	138819	8.39763704332729	-0.491860004644844	-0.441077923160211	138397	0.748	2055	1130	1130	0	0	0	0	0	0	0	0	0	0	0	0	0	0	0	0	0	0	0	0	0	0	0	0	0	0	0	0	0	0	0	0	0	0	0	0
ENSG00000155918	2	220.142857142857	116.448979591837	7	7199	6.91256444882726	0.864670056783071	0.683016367764627	5403	0.542	0	0	0	1	0	0	0	0	0	0	0	0	0	0	0	0	0	0	0	0	0	0	0	0	0	0	0	0	0	0	0	0	0	0	0	0	0	0	0
ENSG00000178338	4	431.384615384615	348.378698224852	13	28170	6.53333864296896	-0.353875123108851	-0.683919487466171	25076	0.624	1068	779	779	0	0	0	0	0	1	0	0	0	0	0	0	0	0	0	0	0	0	0	0	0	0	0	0	0	1	0	0	0	0	0	0	0	0	0	0
ENSG00000116874	6	389.428571428571	425.931972789116	21	109456	6.25074228598247	-0.3825290136835	-0.703808111092031	109451	0.564	537	326	326	0	0	0	0	0	0	0	0	1	0	1	1	1	0	0	0	0	0	0	0	0	0	0	0	0	1	0	0	0	0	0	0	0	0	0	0
ENSG00000164168	4	343.166666666667	338.240740740741	18	54662	7.1975722209061	-0.394694945515443	-0.610108756997536	19339	0.568	269	161	161	0	0	0	0	0	0	0	0	1	0	0	0	0	0	0	0	0	0	0	0	0	0	0	0	0	0	0	0	0	0	0	0	0	0	0	0
ENSG00000239605	6	251.882352941176	185.979238754325	17	109841	6.24791494085532	0.486919058045251	0.117813215829759	68388	0.572	0	0	0	0	0	0	0	0	0	0	0	0	0	0	0	0	0	0	0	0	0	0	0	0	0	0	0	0	0	0	0	0	0	0	0	0	0	0	0
ENSG00000196227	4	626.4	822.92	10	14917	6.7767570869627	-0.0843120749626108	-0.347715046875564	14917	0.736	1762	1253	1253	0	0	0	0	0	1	0	0	0	0	0	0	0	0	0	0	0	0	0	0	0	0	0	0	0	0	0	0	0	0	0	0	0	0	0	0
ENSG00000189057	5	1011.6	1134.24	10	20226	6.55687314034493	0.510958903656307	0.297767781865922	20226	0.582	597	390	390	1	0	0	1	0	0	0	0	0	0	0	0	0	0	0	0	0	0	0	0	0	0	0	0	0	0	0	0	0	0	0	0	0	0	0	0
ENSG00000011105	7	421.666666666667	527.25	24	209210	7.76041204731776	0.0116772624203144	-0.0568323209182993	209210	0.808	957	631	631	0	0	0	1	0	1	0	0	0	0	0	0	0	0	0	0	0	0	0	0	0	0	0	0	0	0	0	0	0	0	0	0	0	0	0	0
ENSG00000173588	14	220.672727272727	145.523966942149	55	153540	6.41830721112967	-0.247661390256471	-0.576404759233146	131779	0.704	971	657	657	0	0	0	0	1	1	0	1	0	0	1	0	0	0	0	0	0	0	0	0	0	0	0	0	0	1	0	0	0	0	0	0	0	0	0	0
ENSG00000144426	10	233.154761904762	184.175453514739	84	211500	6.50104911051063	0.0960926921788317	-0.201226834673314	71334	0.706	642	440	440	0	0	0	1	0	0	0	0	1	0	1	1	1	0	0	0	0	1	0	0	0	0	0	0	0	0	0	0	0	0	0	0	0	0	0	0
ENSG00000071794	9	191.88	129.2128	50	56428	7.37927910566528	-0.0746494206994199	-0.241408158346403	55560	0.622	653	417	417	0	0	0	0	0	1	0	0	0	0	0	0	0	0	0	0	0	0	0	0	0	0	0	0	0	0	0	0	0	0	0	0	0	0	0	0
ENSG00000106692	10	462.236842105263	603.120498614958	38	82989	7.0903204362013	-0.242039560203431	-0.492724961104547	78109	0.602	395	259	259	1	0	0	0	0	0	0	0	0	0	0	0	0	0	0	0	0	0	0	0	0	0	0	0	0	0	0	0	0	0	0	0	0	0	0	0
ENSG00000055163	31	197.674796747967	145.665939586225	123	129518	7.17590159719889	0.520207402166928	0.38938724971806	127153	0.732	937	633	633	0	0	0	0	0	0	0	0	0	0	0	0	0	0	0	0	0	0	0	0	0	0	0	0	0	0	0	0	0	0	0	0	0	0	0	0
ENSG00000189171	7	233.315789473684	125.202216066482	19	15306	7.81119578075569	0.363668460052149	0.308433643501451	15289	0.634	797	501	501	0	0	0	0	0	0	0	0	0	0	0	1	0	0	0	0	0	0	0	0	0	0	0	0	0	1	0	0	0	0	0	0	0	0	0	0
ENSG00000163644	11	618.766666666667	690.928888888889	30	27150	7.72524300191747	0.206439978039907	0.128660196022601	9625	0.632	1117	732	732	0	0	0	1	0	0	0	0	0	0	0	1	0	0	0	0	0	0	0	0	0	0	0	0	0	0	0	0	0	0	0	0	0	0	0	0
ENSG00000115107	8	543.55	429.88	20	41845	6.65907022305273	0.522215492140531	0.248596390115563	33838	0.76	739	556	556	0	0	0	0	0	1	0	0	0	0	0	0	0	0	0	0	0	0	0	0	0	0	0	0	0	0	0	0	0	0	0	0	0	0	0	0
ENSG00000051341	3	255.675	184.315	40	114576	5.99984830832774	0.303214418557805	0.0765670322102899	114576	0.514	474	309	309	0	0	0	1	0	0	0	0	1	0	0	0	0	0	0	0	0	0	0	0	0	0	0	0	0	0	0	0	0	0	0	0	0	0	1	0
ENSG00000122367	10	417.266666666667	440.56	30	67620	6.9371782904771	0.878048878869438	0.664412908775103	67620	0.63	0	0	0	0	0	0	0	0	1	0	0	1	0	0	0	0	0	0	0	0	0	0	0	0	0	0	0	0	0	0	0	0	0	0	0	0	0	0	0
ENSG00000152133	4	285.722222222222	317.061728395062	18	14794	6.51769522280798	-0.295998687100181	-0.606653090037227	12145	0.594	821	511	511	0	0	0	0	0	0	0	0	0	0	0	0	0	0	0	0	0	0	0	0	0	0	0	0	0	0	0	0	0	0	0	0	0	1	1	1
ENSG00000133958	5	239.111111111111	191.015873015873	63	374658	7.54950470314185	0.17525925287148	-0.0635674217198037	374054	0.668	1095	681	681	0	0	0	1	0	1	0	0	0	0	0	0	0	0	0	0	0	0	0	0	0	0	0	0	0	0	0	0	0	0	0	0	0	0	0	0
ENSG00000102910	9	374.422222222222	354.458271604938	45	118827	8.33678446089816	-0.478321901943547	-0.424101516995921	113054	0.526	597	386	386	0	0	0	0	0	1	0	0	0	1	0	1	0	0	0	0	0	0	0	0	0	0	0	0	0	1	0	0	0	0	0	0	0	0	0	0
ENSG00000123124	13	164.825396825397	113.183169564122	63	135683	7.81643380351382	-0.182747766187697	-0.271614086909753	125766	0.762	902	559	559	0	0	0	1	0	0	0	0	0	0	0	0	0	0	0	0	0	0	1	0	0	0	0	0	0	0	0	0	1	0	0	0	0	0	0	0
ENSG00000233913	2	694	49	2	743	5.11637799579083	-0.191844615659637	0.0710266262628738	743	0.394	0	0	0	0	0	0	0	0	0	0	0	0	0	0	0	0	0	0	0	0	0	0	0	0	0	0	0	0	0	0	0	0	0	0	0	0	0	0	0
ENSG00000133983	4	248.181818181818	228.115702479339	11	34651	7.18159082254731	-0.279285590317474	-0.492670974448911	34651	0.51	325	166	166	0	0	0	1	0	0	0	0	0	0	0	0	0	0	0	0	0	0	0	0	0	0	0	0	1	1	0	0	0	0	0	0	0	0	0	0
ENSG00000136274	2	510.8	698.84	10	8477	6.97723680684525	0.116651587629293	-0.0615366706898426	8477	0.754	363	255	255	0	0	0	0	0	0	0	0	0	0	0	0	0	0	0	0	0	0	0	0	0	0	0	0	0	0	0	0	0	0	0	0	0	0	0	0
ENSG00000167880	5	367	409.510204081633	49	22951	6.52655867653613	0.642006490270598	0.437896823117001	20608	0.666	0	0	0	0	0	0	1	1	2	0	0	0	0	0	0	0	0	0	0	0	0	0	0	0	0	0	0	0	0	0	0	0	0	0	0	0	0	0	0
ENSG00000128802	1	968	462	2	3762	6.2386233745745	0.469043533088226	0.19313491179096	3762	0.572	0	0	0	0	0	0	0	0	0	0	0	0	0	0	0	0	0	0	0	0	0	0	0	0	0	0	0	0	0	0	0	0	0	0	0	0	0	0	0
ENSG00000131797	7	232.766666666667	174.308888888889	30	9187	6.13343406453498	-0.110887559765713	-0.411864069667733	6848	0.558	504	348	348	0	0	0	0	0	0	0	0	0	0	0	0	0	0	0	0	0	0	0	0	0	0	0	0	0	1	0	0	0	0	0	0	0	0	0	0
ENSG00000221821	1	550	0	1	550	5.58342186644316	-0.380223431158164	-0.454318795216918	550	0.624	791	501	501	0	0	0	0	0	0	0	1	0	1	0	0	0	0	0	0	0	1	0	0	0	0	0	0	0	0	0	0	0	0	0	0	0	0	0	0
ENSG00000242485	6	271	218.375	16	5406	7.72695294646386	-0.212744895983103	-0.326942947346598	5406	0.714	948	619	619	0	0	0	0	0	0	0	0	0	0	0	0	0	0	0	0	0	0	0	0	0	0	0	0	0	0	0	0	0	0	0	0	0	0	0	0
ENSG00000170421	18	250.862068965517	145.010701545779	58	52762	7.20322625137922	1.05997003900661	0.926541552491386	739	0.564	0	0	0	0	0	0	1	0	1	0	0	0	0	0	0	0	0	0	0	0	0	0	0	0	0	0	0	0	0	0	0	0	0	0	0	0	0	0	0
ENSG00000006659	3	168.555555555556	83.3827160493827	9	5139	6.11018707653682	0.71902766929506	0.447093495847815	5139	0.45	0	0	0	0	0	0	0	0	0	0	0	0	0	0	0	0	0	0	0	0	0	0	0	0	0	0	0	0	0	0	0	0	0	0	0	0	0	0	0
ENSG00000163877	3	569.2	604.92	10	19854	6.70100084443531	-0.486542223196989	-0.809088763527942	19854	0.582	217	160	160	0	0	0	1	0	0	0	0	0	0	0	0	1	0	0	0	0	0	0	0	0	0	0	0	0	1	0	0	0	0	0	0	0	0	0	0
ENSG00000120054	2	198.181818181818	85.1735537190083	11	39685	7.80723854635023	1.00335820883408	1.10939977984365	39685	0.43	0	0	0	0	0	0	0	0	0	0	0	0	0	0	0	0	0	0	0	0	0	0	0	0	0	0	0	0	0	0	0	0	0	0	0	0	0	0	0
ENSG00000163798	3	289.666666666667	268.698412698413	21	31503	7.31517605572317	-0.419864944011532	-0.609441735750247	31499	0.528	1151	685	685	0	0	0	0	1	1	0	0	0	0	0	0	0	0	0	0	0	0	0	0	0	0	0	0	0	0	0	0	0	0	0	0	0	0	1	0
ENSG00000185522	5	171.407407407407	74.7489711934156	27	5925	6.00682172233025	0.183400836057784	-0.0424194638151973	5916	0.766	1015	716	716	0	0	0	0	0	0	0	0	0	0	0	0	0	0	0	0	0	0	0	0	0	0	0	0	0	0	0	0	0	0	0	0	0	0	0	0
ENSG00000204616	8	207.387096774194	146.320499479709	31	10210	6.22172430187621	1.08028126593592	0.919141175708879	10210	0.426	0	0	0	0	0	0	0	0	0	0	0	0	0	0	0	0	0	0	0	0	0	0	0	0	0	0	0	0	0	0	0	0	0	0	0	0	0	0	0
ENSG00000179476	4	560	558.923076923077	13	9963	5.90043433673175	-0.358878693279357	-0.598003130380812	9963	0.65	721	492	492	0	0	0	0	0	0	0	0	0	0	0	0	0	0	0	0	0	0	0	0	0	0	0	0	0	0	0	0	0	0	0	0	0	0	0	0
ENSG00000205670	7	332	239.2	20	32386	6.80219928355234	-0.461405464945154	-0.753656870844615	27297	0.662	796	529	529	0	0	0	0	0	0	0	0	0	0	0	0	0	0	0	0	0	0	0	0	0	0	0	0	0	0	0	0	0	0	0	0	0	0	0	0
ENSG00000126524	4	276.666666666667	142.888888888889	15	7925	8.29489097295097	-0.0248911866330809	0.00993874234511516	7925	0.538	691	428	428	1	0	0	0	0	0	0	0	0	0	0	0	0	0	1	0	0	0	0	0	0	0	0	0	0	0	0	0	0	0	0	0	0	0	0	0
ENSG00000198453	13	503	516.65	40	82372	6.06567108848776	-0.651442055042168	-0.941170636158194	63579	0.644	532	341	341	0	0	0	1	0	0	0	0	0	0	0	0	0	0	0	0	0	0	0	0	0	0	0	0	0	0	0	0	0	0	0	0	0	0	0	0
ENSG00000241852	5	318	255.058823529412	17	4550	6.37994215064314	-0.224367183860566	-0.541691663105239	4533	0.77	630	475	475	0	0	0	0	0	1	0	0	0	0	0	0	0	0	0	0	0	0	0	0	0	0	0	0	0	0	0	0	0	0	0	0	0	0	0	0
ENSG00000114115	5	427.166666666667	298.583333333333	12	22396	6.74651461744743	0.556081500787068	0.285442267812954	22396	0.594	579	395	395	0	0	0	0	0	0	0	0	0	0	0	0	0	0	0	0	0	0	0	0	0	0	0	0	0	0	0	0	0	0	0	0	0	0	0	0
ENSG00000149292	22	127.307692307692	71.9475908706678	91	69016	6.42128236829763	0.0039450900173721	-0.319506635506594	51864	0.642	331	239	239	0	0	0	0	0	0	0	0	0	0	0	0	0	0	0	0	0	0	0	0	0	0	0	0	0	0	0	0	0	0	0	0	0	0	0	0
ENSG00000258754	9	292.36	247.7984	25	352279	5.4960523473922	0.180472006812444	0.119357224404939	42356	0.492	0	0	0	0	0	0	0	0	0	0	0	1	0	0	0	0	0	0	0	0	0	0	0	0	0	0	0	0	0	0	0	0	0	0	0	0	0	0	0
ENSG00000205502	1	789.5	700.5	2	1749	6.0431060921173	1.28317618138136	1.07298671107191	1749	0.638	1633	1052	1052	0	0	0	0	0	0	0	0	0	0	0	0	0	0	0	0	0	0	0	0	0	0	0	0	0	0	0	0	0	0	0	0	0	0	0	0
ENSG00000176463	13	351.260869565217	295.570888468809	46	318741	7.26363960399895	0.0635949256680791	-0.100266847246489	312209	0.82	1669	1055	1055	0	0	0	1	0	1	0	0	0	0	0	0	0	0	0	0	0	0	0	0	0	0	0	0	0	2	0	0	0	0	0	0	0	0	0	0
ENSG00000152219	4	666.7	733.32	10	15177	7.01947441563445	-0.388762424736031	-0.64580287918087	15177	0.586	410	283	283	0	0	0	1	1	1	0	0	0	0	0	0	0	0	1	0	0	0	0	0	0	0	0	0	0	0	0	0	0	0	0	0	0	0	0	0
ENSG00000133704	10	203.6875	134.697916666667	48	66999	7.9358898144978	-0.540667861515696	-0.60194938341446	66999	0.584	752	501	501	0	0	0	1	0	0	0	0	0	0	0	0	0	0	0	0	0	0	0	0	0	0	0	0	0	1	0	0	0	1	0	0	0	0	0	0
ENSG00000114315	2	431.166666666667	285.222222222222	6	2588	7.37487515619025	0.852841770300078	0.693430431587933	2588	0.508	0	0	0	0	1	0	1	0	1	0	0	0	0	0	0	0	0	0	0	0	0	0	0	0	0	0	0	0	0	0	0	1	0	0	0	0	0	0	0
ENSG00000189283	8	251.387096774194	256.753381893861	31	1502098	5.69837672703936	-0.331467223658404	-0.470577180071082	1500001	0.564	621	407	407	0	0	0	1	0	0	0	0	0	0	0	0	0	0	0	0	0	0	0	0	0	0	0	0	0	0	0	0	0	0	0	0	0	0	0	0
ENSG00000118162	10	129.404255319149	76.5504753282028	47	9125	6.14257456289516	-0.183472665399439	-0.475363052364613	9125	0.598	293	203	203	0	0	0	1	0	0	0	0	0	0	1	1	0	0	0	0	0	0	0	0	0	0	0	0	0	0	0	0	0	0	0	0	0	0	0	0
ENSG00000171864	1	1990	1930	2	6551	5.48884153775449	0.928129396288385	0.958811525565962	6551	0.522	0	0	0	0	0	0	0	0	0	0	0	0	0	0	0	0	0	0	0	0	0	0	0	0	0	0	0	0	0	0	0	0	0	0	0	0	0	0	0
ENSG00000157303	4	261.8	201.52	10	26432	6.26198771158006	0.324210251952658	0.1241111932945	26432	0.732	782	573	573	0	0	0	1	0	0	0	0	0	0	0	0	0	0	0	0	0	0	0	0	0	0	0	0	0	0	0	0	0	0	0	0	0	0	0	0
ENSG00000115593	4	334.894736842105	306.664819944598	19	45608	6.88317538998923	1.07371304430548	0.852964639802812	45608	0.5	0	0	0	0	0	0	0	0	0	0	0	0	0	0	0	0	0	0	0	0	0	0	0	0	0	0	0	0	0	0	0	0	0	0	0	0	0	0	0
ENSG00000135525	5	235.935483870968	166.360041623309	31	208083	7.09109480043078	0.214416562852049	0.0675723482593324	208083	0.622	1319	877	877	0	0	0	0	1	1	0	0	0	0	0	0	0	0	0	0	0	0	0	0	0	0	0	0	0	0	0	0	0	0	0	0	0	0	0	0
ENSG00000170961	1	1047.5	937.75	4	29275	5.69120654563536	0.69961215391891	0.62669491376564	29275	0.526	0	0	0	0	0	0	0	0	0	0	0	0	0	0	0	0	0	0	0	0	0	0	0	0	0	0	0	0	0	0	0	0	0	0	0	0	0	0	0
ENSG00000090659	12	442.961538461538	474.707100591716	26	7586	5.88046922056884	0.758784231983541	0.543072490382897	7586	0.538	0	0	0	0	0	0	0	0	0	0	0	0	0	0	0	0	0	0	0	0	0	0	0	0	0	0	0	0	0	0	0	0	0	0	0	0	0	0	0
ENSG00000119866	12	659.583333333333	701.875	36	102401	6.63555513170999	0.312867518941616	0.0463210997950608	102401	0.534	0	0	0	0	0	0	1	0	0	0	0	0	0	0	0	0	0	0	0	0	0	0	0	0	0	0	0	0	0	0	0	0	0	0	0	0	0	0	0
ENSG00000090432	1	609	680.5	4	8712	7.36061125140896	-0.242293358363162	-0.42597858630841	8712	0.652	467	317	317	0	0	0	1	0	0	0	0	0	0	1	0	0	0	0	0	0	0	0	0	0	0	0	0	0	1	0	0	0	0	0	0	0	0	0	0
ENSG00000164743	1	1445	0	1	1445	6.1416150632744	0.0197504895681551	-0.348660725885756	1445	0.57	0	0	0	0	0	0	0	0	0	0	0	0	0	0	0	0	0	0	0	0	0	0	0	0	0	0	0	0	0	0	0	0	0	0	0	0	0	0	0
ENSG00000110436	8	800.533333333333	1193.32888888889	30	168858	6.11724922024046	0.571973406286274	0.370765798614103	168839	0.632	1507	1035	1035	0	0	0	0	0	0	0	0	0	0	0	0	0	0	0	0	0	0	0	0	0	0	0	0	0	0	0	0	0	0	0	0	0	0	0	0
ENSG00000162852	4	397.583333333333	393.909722222222	24	102141	7.58965374499728	0.0343023954453324	-0.102204249910519	81792	0.656	1069	691	691	0	0	0	0	0	0	0	1	0	0	0	0	0	0	0	0	0	0	0	0	0	0	0	0	0	1	0	0	0	0	0	0	0	0	1	0
ENSG00000153140	6	281.722222222222	225.234567901235	18	17526	6.29911030191609	-0.302802751378376	-0.618902578616597	17526	0.558	237	141	141	0	0	0	1	1	1	0	0	0	0	0	0	0	0	0	0	0	0	0	0	0	0	0	0	0	0	0	0	0	0	0	0	0	0	0	0
ENSG00000084652	2	442	491.666666666667	12	18600	8.28731634097887	-0.243011410220256	-0.182091954353426	18600	0.646	660	486	486	0	0	0	1	0	1	0	0	0	0	0	0	0	0	1	0	0	0	0	0	0	0	0	0	0	0	0	0	0	0	0	0	0	0	0	0
ENSG00000136937	4	214.967741935484	183.304890738814	31	40123	7.51977276097944	-0.488161694103893	-0.646725452482182	40123	0.69	1074	730	730	0	0	0	0	0	1	0	0	1	0	1	0	1	0	0	0	0	0	0	0	0	0	0	0	0	0	1	0	0	0	0	0	0	0	0	0
ENSG00000162728	1	1390	1125.33333333333	3	8994	7.84218428027057	0.434170034518231	0.444554681699602	8994	0.58	0	0	0	0	0	0	1	0	0	0	0	0	0	0	0	0	0	0	0	0	0	0	0	0	0	0	0	0	0	0	0	0	0	0	0	0	0	0	0
ENSG00000112210	2	430.777777777778	412.592592592593	9	33472	6.22539401500183	0.185885090577631	-0.0949051121991769	33472	0.618	915	628	628	0	0	0	1	0	0	0	0	0	0	0	0	0	0	0	0	0	0	0	0	0	0	0	0	0	0	0	0	0	0	0	0	0	0	0	0
ENSG00000164056	6	609.769230769231	523.988165680473	13	6961	7.3820501139482	0.691061355661736	0.568527174251393	4999	0.444	0	0	0	0	0	0	1	0	0	0	0	0	0	0	1	0	0	0	0	0	0	0	0	0	0	0	0	0	1	1	0	0	0	0	0	0	0	0	0
ENSG00000077463	16	259.586956521739	212.581285444234	46	8496	6.6401578385494	-0.288954076368297	-0.612034237116837	8496	0.648	544	368	368	0	0	0	1	0	0	0	0	1	0	0	0	0	0	0	0	0	0	0	0	0	0	0	0	0	0	0	0	0	0	0	0	0	0	0	0
ENSG00000031081	2	673.5	883.642857142857	14	126342	7.36174462014783	0.23029949280758	0.0774395090086926	126342	0.62	833	525	525	0	0	0	0	0	0	0	0	0	0	0	0	0	0	0	0	0	0	0	0	0	0	0	0	0	1	0	0	0	0	0	0	0	0	0	0
ENSG00000148735	6	359.866666666667	376.177777777778	30	31976	6.51497985925192	0.798975216626965	0.591734483936297	30979	0.45	0	0	0	0	0	0	0	0	1	0	0	0	0	0	0	0	0	0	0	0	0	0	0	0	0	0	0	0	0	0	0	0	0	0	0	0	0	0	0
ENSG00000065883	5	501.451612903226	478.154006243496	31	147098	8.02298176610879	-0.639516001649183	-0.674689179590626	147098	0.72	2690	1719	1719	0	0	0	0	0	1	0	1	0	1	0	0	0	0	0	0	0	0	0	0	0	0	0	0	0	0	0	0	0	0	0	0	0	0	0	0
ENSG00000164877	16	308.784615384615	239.616094674556	65	31038	7.46843547931109	0.325893903080999	0.178595290460297	25137	0.774	548	368	368	0	0	0	0	0	2	0	0	0	0	0	0	1	0	0	0	0	0	0	0	0	0	0	0	0	0	0	0	0	0	0	0	0	0	0	0
ENSG00000229240	7	236.913043478261	163.293005671078	23	25177	7.21945807546969	0.717309511101134	0.431474567794232	6187	0.494	0	0	0	0	0	0	0	0	0	0	0	0	0	0	0	0	0	0	0	0	0	0	0	0	0	0	0	0	0	0	0	0	0	0	0	0	0	0	0
ENSG00000196376	1	606.5	760.625	8	410151	6.46147015050342	0.246143397783652	-0.0227902647636642	410151	0.754	1769	1104	1104	0	0	0	0	0	0	0	0	0	0	0	0	0	0	0	0	0	0	0	0	0	0	0	0	0	0	0	0	0	0	0	0	0	0	0	0
ENSG00000116128	3	449.875	464.65625	16	84836	7.2795467591914	-0.144156232886406	-0.342078017353369	84836	0.528	0	0	0	0	0	0	0	0	0	0	0	0	0	0	0	0	0	0	0	0	0	0	0	0	0	0	0	0	0	0	0	0	0	0	0	0	0	0	0
ENSG00000188573	1	1519	0	1	1519	7.00680568583808	0.301531944732559	-0.0362387045376559	1519	0.538	1152	647	647	0	0	0	0	0	0	0	0	0	0	0	0	0	0	0	0	0	0	0	0	0	0	0	0	0	0	0	0	0	0	0	0	0	0	0	0
ENSG00000132824	5	298.9	270.51	20	25889	8.65318010233409	-0.219478472080205	-0.218547190767322	24679	0.536	480	319	319	0	0	0	1	0	0	0	0	0	0	1	0	1	0	0	0	0	0	0	0	0	0	0	0	0	0	0	0	0	0	0	0	0	0	0	0
ENSG00000126883	27	225.897435897436	178.286653517423	117	109110	7.99609483960396	-0.404964378492906	-0.433423280168053	109110	0.612	522	349	349	0	0	0	0	0	0	0	1	0	0	1	1	1	0	0	0	0	0	0	0	0	0	0	0	0	0	0	0	0	0	0	0	0	0	0	0
ENSG00000269186	1	220.5	11.5	2	3540	5.663009519901	0.350777128723803	0.110160810356872	3540	0.494	0	0	0	0	0	0	0	1	1	0	0	0	0	0	0	0	0	0	0	0	0	0	0	0	0	0	0	0	0	0	0	0	0	0	0	0	0	0	0
ENSG00000185303	4	347	369	12	4546	5.61876395380996	0.998312941390958	0.827815820861907	3810	0.528	0	0	0	0	0	0	0	0	0	0	0	0	0	0	0	0	0	0	0	0	0	0	0	0	0	0	0	0	0	0	0	0	0	0	0	0	0	0	0
ENSG00000226174	2	321.111111111111	417.530864197531	9	51528	6.87577929520134	0.443259071023177	0.0894032479336302	51528	0.736	985	675	675	0	0	0	0	0	2	0	0	0	0	0	0	0	0	0	0	0	0	0	0	0	0	1	0	0	0	0	0	0	0	0	0	0	0	0	0
ENSG00000087589	4	497.625	424.9375	16	47229	6.21242132448931	0.297598439850318	0.0741900820624397	46669	0.464	0	0	0	0	0	0	0	0	0	0	0	0	0	0	0	0	0	0	0	0	0	0	0	0	0	0	0	0	1	0	0	0	0	0	0	0	1	1	1
ENSG00000154642	6	511.0625	560.96875	16	30420	6.48194295084768	0.00526175413368143	-0.309825963699675	30420	0.706	857	589	589	0	0	0	1	1	1	0	0	0	0	0	0	0	0	0	0	0	0	0	0	0	0	0	0	0	1	0	0	0	0	0	0	0	0	0	0
ENSG00000164142	8	255.962962962963	222.0109739369	27	254417	5.79615825039401	0.171175307907434	0.0176937921342729	157043	0.736	1049	613	613	0	0	0	0	1	1	1	0	0	0	0	0	0	0	0	0	0	1	0	0	0	0	0	0	0	0	0	0	0	0	0	0	0	0	0	0
ENSG00000108848	24	240.946666666667	193.249422222222	75	36670	7.72066682635834	-0.201677040034301	0.239486020366206	36670	0.652	567	407	407	0	0	0	0	0	0	0	0	0	0	0	0	0	0	0	0	0	0	0	0	0	0	0	0	0	0	0	0	0	0	0	0	0	0	0	0
ENSG00000101346	6	413.227272727273	399.028925619835	22	30788	7.61460581960401	-0.270340241201938	-0.397197013013833	30788	0.78	559	419	419	0	0	0	1	0	1	0	0	0	0	0	0	0	0	0	0	0	0	0	0	0	0	0	0	0	0	0	0	0	0	0	0	0	0	0	0
ENSG00000136866	3	1041.6	1273.44	10	18380	5.6451591346876	-0.468677695056666	-0.604597295300701	14519	0.61	507	311	311	0	0	0	1	0	0	0	0	0	0	0	0	1	0	0	0	0	0	0	0	0	0	0	0	0	0	0	0	0	0	0	0	0	0	0	0
ENSG00000136463	2	419.222222222222	257.086419753086	9	7495	6.65468093507388	-0.339065194077445	-0.642350582605702	7495	0.566	524	360	360	0	0	0	1	1	1	0	0	0	0	0	0	0	0	0	0	0	0	0	0	0	0	0	0	0	1	0	0	0	0	0	0	0	0	0	0
ENSG00000196588	9	353.5	342.617647058824	34	226422	7.96031049821826	-0.144019701589657	-0.186605635434306	117118	0.69	1143	724	724	0	0	0	1	0	1	0	0	0	0	0	1	0	0	0	0	0	0	0	0	0	0	0	0	0	0	0	0	0	0	0	0	0	0	0	0
ENSG00000257167	2	819	842.4	5	3450	6.03836057701097	-0.1139428334841	-0.388955662096117	3450	0.58	1209	806	806	1	0	0	0	0	0	0	0	0	0	0	0	0	0	0	0	0	0	0	0	0	0	0	0	0	1	0	0	0	0	0	0	0	0	0	0
ENSG00000137571	8	607.933333333333	614.502222222222	30	168018	6.11961045801852	0.807585803771226	0.580446260229284	168018	0.602	3343	2023	2023	0	0	0	1	0	0	0	0	0	0	0	0	0	0	0	0	0	0	0	0	0	0	0	0	0	0	0	0	0	0	0	0	0	0	0	0
ENSG00000177873	10	587.791666666667	676.104166666667	24	13124	5.47827174404596	-0.594961053876971	-0.634704860649121	11274	0.58	331	217	217	0	0	0	0	0	0	0	0	0	0	0	0	0	0	0	0	0	0	0	0	0	0	0	0	0	0	0	0	0	0	0	0	0	0	0	0
ENSG00000151465	9	127.975609756098	73.9179060083284	41	54625	7.49384416342558	-0.255884312803421	-0.41465690430355	35014	0.548	545	317	317	0	0	0	0	0	1	0	0	0	0	0	0	0	0	0	0	0	0	0	0	0	0	0	0	0	0	0	0	0	0	0	0	0	0	0	0
ENSG00000104723	13	243.720930232558	164.11465657112	43	349435	7.18020827820868	0.237595546953157	0.0664905170093858	256622	0.434	0	0	0	0	0	0	1	0	0	0	0	0	0	0	0	0	0	0	0	0	0	0	0	0	0	0	0	0	0	0	0	0	0	0	0	0	0	0	0
ENSG00000138376	9	336.973684210526	290.693905817175	38	84059	6.03832478733864	-0.065099323077887	-0.329153456028898	84059	0.718	1057	711	711	0	0	0	0	0	1	0	0	0	0	0	0	0	0	0	0	0	0	0	0	0	0	0	0	0	0	0	0	0	0	0	0	0	0	0	0
ENSG00000163694	16	568.85	526.825	40	207621	6.94951556100813	0.505560842064473	0.373802354179482	192323	0.474	0	0	0	0	0	0	1	1	1	0	0	0	0	0	0	0	0	0	0	0	0	1	0	0	0	0	0	0	0	0	0	0	0	0	0	0	0	0	0
ENSG00000263826	1	2400	0	1	2400	7.11102190399243	0.624469381499929	0.311957052728974	2400	0.64	1310	772	772	0	0	0	0	0	1	0	0	0	0	0	0	0	0	0	0	0	0	0	0	0	0	0	0	0	0	0	0	0	0	0	0	0	0	0	0
ENSG00000137161	2	292.909090909091	227.338842975207	11	10088	7.66050940612165	-0.135938916598251	-0.259164739701643	10088	0.536	495	331	331	0	0	0	0	0	1	0	0	0	0	0	0	0	0	0	0	0	0	0	0	0	0	0	0	0	0	0	0	0	0	0	0	0	0	0	0
ENSG00000225733	5	738.076923076923	690.260355029586	13	28078	8.41302782712542	-0.382355202860646	-0.301297186041839	28078	0.678	498	289	289	0	0	0	0	0	0	0	0	0	0	0	0	0	0	0	0	0	0	0	0	0	0	0	0	0	0	0	0	0	0	0	0	0	0	0	0
ENSG00000187801	4	456.055555555556	369.635802469136	18	13617	5.6397102354669	-0.206749498167574	-0.248321800838784	13613	0.704	467	340	340	0	0	0	1	0	0	0	0	0	0	0	0	0	0	0	0	0	0	0	0	0	0	0	0	0	0	0	0	0	0	0	0	0	0	0	1
ENSG00000143486	8	131.725	46.12	40	41285	7.63938433449785	-0.470913127480784	-0.593996130630333	20928	0.646	226	170	170	0	0	0	0	0	0	0	1	1	1	0	0	0	0	0	0	1	1	0	0	0	0	0	0	0	0	0	0	0	0	0	0	0	0	0	0
ENSG00000188042	2	2466	1251.33333333333	3	4013	7.12328058299425	0.651790950874388	0.487856070340999	4013	0.804	2039	1225	1225	0	0	0	0	0	0	0	0	0	0	0	0	0	0	0	0	0	0	0	0	0	0	0	0	0	0	0	0	0	0	0	0	0	0	0	0
ENSG00000057935	19	253.630769230769	240.366390532544	65	262379	7.6982934054227	-0.446384378026768	-0.549411923692851	262379	0.65	2382	1620	1620	0	0	0	0	0	0	0	0	0	0	0	0	0	0	0	0	0	0	0	0	0	0	0	0	0	0	0	0	0	0	0	0	0	0	0	0
ENSG00000076924	5	235.314285714286	156.063673469388	35	10041	8.05152257577193	-0.417885746104314	-0.440255737960778	10041	0.586	502	297	297	0	0	0	0	0	0	0	0	0	0	1	0	0	0	0	0	0	0	0	0	0	0	0	0	0	0	0	0	0	0	0	0	0	0	0	0
ENSG00000100983	3	165.368421052632	84.016620498615	19	27385	7.52095437837718	-0.18000939692649	-0.328871969167074	27385	0.64	764	489	489	0	0	0	0	1	1	0	0	0	0	0	0	0	0	0	0	0	0	0	0	0	0	0	0	0	1	1	0	0	0	0	0	0	0	0	0
ENSG00000159685	8	167.03125	86.169921875	32	256187	6.30658621669847	-0.232955834882972	-0.530797174680549	256187	0.682	721	401	401	0	0	0	0	0	1	0	0	0	0	0	0	0	0	0	0	0	0	0	0	0	0	0	0	0	1	0	0	0	0	0	0	0	0	0	0
ENSG00000183137	25	227.111111111111	205.904320987654	72	68823	5.98280426408165	-0.480636331009903	-0.750798003912703	63379	0.68	1187	779	779	0	0	0	1	1	1	0	1	0	0	0	0	0	0	0	0	0	0	0	0	0	0	0	0	0	0	0	0	0	0	0	0	0	0	0	0
ENSG00000164346	4	194.333333333333	59.4222222222222	15	9921	7.91533617844676	-0.0122020869305409	-0.0721101487062936	9921	0.574	659	395	395	0	0	0	0	1	1	0	0	0	0	0	0	0	0	0	0	0	0	0	0	0	0	0	0	0	0	0	0	0	0	0	0	0	0	0	0
ENSG00000269609	8	490.421052631579	463.567867036011	19	11290	6.07324488159942	-0.0902408332352483	-0.368334808346892	1943	0.522	0	0	0	0	0	0	1	0	0	0	0	0	0	0	0	0	0	0	0	0	0	0	0	0	0	0	0	0	0	0	0	0	0	0	0	0	0	0	0
ENSG00000198851	6	304.346153846154	308.863905325444	26	11631	6.22631009036019	0.617988486790738	0.526801392743522	11631	0.44	0	0	0	0	0	0	0	0	0	0	0	0	0	0	0	0	0	0	0	0	0	0	0	0	0	0	0	0	0	0	0	0	0	0	0	0	0	0	0
ENSG00000145723	7	338.12	281.3024	25	34152	5.8418344152676	-0.582326581744056	-0.799185118114578	33819	0.528	437	238	238	0	0	0	0	1	1	0	0	0	0	0	0	0	0	0	0	0	1	1	0	0	0	1	0	0	0	0	0	0	0	0	0	0	0	0	0
ENSG00000232810	1	419	401	4	2770	6.62313595938543	0.644860330446853	0.392688395984999	2770	0.578	0	0	0	0	0	0	0	0	0	0	0	0	0	0	0	0	0	0	0	0	0	0	0	0	0	0	0	0	0	0	0	0	0	0	0	0	0	0	0
ENSG00000250802	17	266.025	192.385	40	80170	5.44903653179829	0.291914217878175	0.363764923752738	61217	0.49	440	310	310	0	0	0	0	0	0	0	0	0	0	1	0	1	0	0	0	0	0	0	0	0	0	1	0	1	0	0	0	0	0	0	0	0	1	1	0
ENSG00000175766	8	235.709677419355	207.034339229969	31	15960	5.64453393849895	0.0794259348966218	-0.204557102448359	12056	0.658	974	540	540	0	0	0	0	0	0	0	0	0	0	0	0	0	0	0	0	0	0	0	0	0	0	0	0	0	0	0	0	0	0	0	0	0	0	0	0
ENSG00000105854	16	189.254901960784	118.291426374471	51	30336	7.79195952288588	-0.049929945168326	-0.136861636574614	30336	0.524	336	261	261	0	0	0	1	0	0	0	0	0	0	0	0	0	0	0	0	0	0	0	0	0	0	0	0	0	0	0	0	0	0	0	0	0	0	0	0
ENSG00000197921	1	435.333333333333	379.777777777778	3	1501	5.46125141569707	0.839030976793109	0.692012791798757	1501	0.734	1250	686	686	0	0	0	0	0	0	0	0	0	0	0	0	0	0	0	0	0	0	0	0	0	0	0	0	0	0	0	0	0	0	0	0	0	0	0	0
ENSG00000260260	1	171	45	2	562	6.20987117868421	0.121199333079332	-0.184562599666892	562	0.584	695	427	427	1	0	0	0	0	0	0	0	0	0	0	0	0	0	0	0	0	0	0	0	0	0	0	0	0	0	0	0	0	0	0	0	0	0	0	0
ENSG00000148248	7	271.130434782609	237.160680529301	23	14646	8.27170879853142	-0.262722440574775	-0.207258353340225	14646	0.774	1243	907	907	0	0	0	0	0	1	0	0	0	0	0	0	0	0	0	0	0	0	0	0	0	0	0	0	0	1	0	0	0	0	0	0	0	0	0	0
ENSG00000145283	2	222.6	135.64	10	25796	5.84355604040665	0.328738267232344	0.153604403571463	25796	0.426	0	0	0	0	0	0	1	0	0	0	0	0	0	0	0	0	0	0	0	0	0	0	0	0	0	0	0	0	0	0	0	0	0	0	0	0	0	0	0
ENSG00000227877	7	178.727272727273	151.057851239669	11	16451	6.80171854587763	0.343870015313611	-0.0230021473030093	16451	0.418	0	0	0	0	0	0	0	0	0	0	0	0	0	0	0	0	0	0	0	0	0	0	0	0	0	0	0	0	0	0	0	0	0	0	0	0	0	0	0
ENSG00000134744	21	287.059405940594	257.700421527301	101	145206	7.78672787871584	-0.206598908261417	-0.308349807503071	27438	0.74	1341	900	900	0	0	0	0	0	0	0	0	0	0	0	0	0	0	0	0	0	0	0	0	0	0	0	0	0	0	0	0	0	0	0	0	0	0	0	0
ENSG00000185264	4	152.928571428571	87.3163265306122	14	16720	8.32998505435458	0.8182612388718	0.722251849442807	16717	0.518	0	0	0	0	0	0	0	0	0	0	0	0	0	0	0	0	0	0	0	0	0	0	0	0	0	0	0	0	0	0	0	0	0	0	0	0	0	0	0
ENSG00000162542	9	221.642857142857	166.625850340136	42	117733	6.75437740593805	-0.177329940185808	-0.455630833566235	52783	0.782	751	475	475	0	0	0	0	0	1	0	0	0	0	0	0	0	0	0	0	0	0	0	0	0	0	0	0	0	1	0	0	0	0	0	0	0	0	0	0
ENSG00000144407	4	176.027027027027	117.503287070855	37	494790	5.75737087963792	0.194998335515755	-0.141228738391266	134317	0.57	0	0	0	0	0	0	0	0	0	0	0	0	0	0	0	0	0	0	0	0	0	0	0	0	0	0	0	0	0	0	0	0	0	0	0	0	0	0	0
ENSG00000136522	3	182.642857142857	126.673469387755	14	16370	6.77252275533121	-0.182154055315895	-0.481091724964371	16370	0.56	442	262	262	0	0	0	0	0	0	0	0	0	0	1	0	0	0	0	0	0	0	0	0	0	0	0	0	0	0	0	0	0	0	0	0	0	0	0	0
ENSG00000155666	15	282.1875	216.375	48	18283	5.59834983291957	-0.603726323992942	-0.678589708061656	18283	0.532	906	574	574	0	0	0	1	1	1	0	0	0	0	0	0	0	0	0	0	0	1	0	0	0	0	0	0	0	0	0	0	0	0	0	0	0	0	0	0
ENSG00000137266	12	438.391304347826	465.725897920605	46	188061	7.13246024693658	0.192066043780464	0.0122098698946762	188061	0.788	1902	1191	1191	0	0	0	0	0	1	0	0	0	0	0	0	0	0	0	0	0	0	0	0	0	0	0	0	0	0	0	0	0	0	0	0	0	0	0	0
ENSG00000257935	1	261	181	2	8622	5.27725722110113	0.180944033041625	0.197786094783152	8622	0.576	1794	1154	1154	0	0	0	0	0	0	0	0	0	0	0	0	0	0	0	0	0	0	0	0	0	0	0	0	0	0	0	0	0	0	0	0	0	0	0	0
ENSG00000242193	4	292.260869565217	344.12854442344	23	31815	6.8701772260926	0.183366237633597	-0.0864736830166764	31815	0.686	454	332	332	0	0	0	0	0	0	0	0	0	0	0	0	0	0	0	0	0	0	0	0	0	0	0	0	0	0	0	0	0	0	0	0	0	0	0	0
ENSG00000139517	1	462.5	428	10	74492	6.5592295441969	-0.147370942732642	-0.460625000913882	74492	0.746	2066	1426	1426	0	0	0	0	0	1	0	0	0	0	0	0	0	0	0	0	0	0	0	0	0	0	0	0	0	0	0	0	0	0	0	0	0	0	0	0
ENSG00000261188	2	1004.33333333333	685.111111111111	3	2032	5.80755786713056	-0.331482949528046	-0.561287396529123	2032	0.63	328	214	214	0	0	0	0	0	0	0	0	0	0	1	0	0	0	0	0	0	1	0	0	0	0	0	0	0	0	0	0	0	0	0	0	0	0	0	0
ENSG00000105676	20	254.238095238095	161.684051398337	63	26180	7.08240626034727	-0.189393781356649	-0.421599748383376	24604	0.762	903	546	546	0	0	0	0	0	1	0	0	0	0	0	0	0	0	0	0	0	0	0	0	0	0	0	0	0	0	0	0	0	0	0	0	0	0	1	1
ENSG00000122042	1	876.8	942.56	5	86314	8.06739593924848	-0.118824785141342	-0.139685017308991	86314	0.596	1020	615	615	0	0	0	1	0	0	0	0	0	0	0	0	0	0	0	0	0	0	0	0	0	0	0	0	0	0	0	0	0	0	0	0	0	0	0	0
ENSG00000112312	6	213.647058823529	147.072664359862	17	11169	6.30313466899683	0.178126747959184	-0.131288016615316	11165	0.564	683	461	461	0	0	0	1	0	0	0	0	0	1	0	0	0	0	0	0	0	0	0	0	0	0	0	0	0	1	0	0	0	0	0	0	0	0	0	0
ENSG00000172922	7	414.294117647059	252.768166089965	17	6052	7.64948706928784	-0.12341496489779	-0.249138325375535	3275	0.602	688	483	483	0	0	0	1	0	1	0	0	0	0	0	0	0	0	0	0	0	0	0	0	0	0	0	0	0	0	0	0	0	0	0	0	0	0	0	0
ENSG00000206560	15	231.611764705882	202.763183391003	85	192536	7.88681380213519	-0.0477280197934733	-0.102322972745885	192536	0.772	1493	900	900	0	0	0	0	0	0	0	0	0	0	0	0	0	0	0	0	0	0	0	0	0	0	0	0	0	1	0	0	0	0	0	0	0	0	0	0
ENSG00000160201	12	472.722222222222	586.941358024691	36	14632	7.96110440705027	-0.106629138558577	-0.161131791059358	14632	0.744	903	577	577	0	0	0	0	0	0	0	0	0	0	0	0	0	0	0	0	0	0	0	0	0	0	0	0	0	0	0	0	0	0	0	0	0	0	0	0
ENSG00000150594	1	3869	0	1	3869	6.62145819928759	0.775738401273359	0.503047086474989	3869	0.712	3313	2104	2104	1	0	0	0	0	1	0	0	0	0	0	0	0	0	0	0	0	0	0	0	0	0	0	0	0	0	0	0	0	0	0	0	0	0	0	0
ENSG00000267673	8	203.966666666667	126.888888888889	30	10589	6.4207997412653	-0.274078844874076	-0.579090401921164	5971	0.604	342	245	245	0	0	0	1	1	1	0	0	0	0	0	0	0	0	0	0	0	1	0	0	0	0	0	0	0	0	1	0	0	0	0	0	0	0	0	0
ENSG00000110484	2	362	331.6	5	3002	8.09525133364598	1.88700261279672	1.92539522360899	3002	0.538	0	0	0	0	0	0	0	0	1	0	0	0	0	0	0	0	0	0	0	0	0	0	0	0	0	0	0	0	0	0	0	0	0	0	0	0	0	0	0
ENSG00000034693	3	174.25	111	16	39204	6.41640862817683	-0.357512469012326	-0.685760749161756	21455	0.644	474	307	307	0	0	0	0	0	0	0	0	0	1	0	0	0	0	0	0	0	1	0	0	0	0	0	0	0	0	0	0	0	0	0	0	0	0	1	0
ENSG00000226396	1	455	0	1	455	5.30716329234464	0.00846763367188939	0.165335453363518	455	0.426	0	0	0	0	0	0	1	0	0	0	0	0	0	0	0	0	0	0	0	0	0	0	0	0	0	0	0	0	0	0	0	0	0	0	0	0	0	0	0
ENSG00000147872	9	292.275862068966	247.246135552913	29	40916	7.4701608660481	1.37296716733272	1.22142350521372	19554	0.47	0	0	0	0	0	0	0	0	0	0	0	0	0	0	0	0	0	0	0	0	0	0	0	0	0	0	0	0	0	0	0	0	0	0	0	0	0	0	0
ENSG00000168275	3	314.857142857143	115.30612244898	7	10594	6.16955987470328	-0.221649992458431	-0.518771358796498	10594	0.56	507	310	310	0	0	0	1	0	0	0	1	0	0	0	0	1	0	0	0	0	0	0	0	0	0	0	0	0	1	0	0	0	0	0	0	0	0	0	0
ENSG00000079277	30	221.120879120879	200.353097451999	91	59426	7.77035583990793	-0.254004444640261	-0.362968593227212	42369	0.656	510	354	354	0	0	0	0	0	1	0	0	0	0	0	0	0	0	0	0	0	0	0	0	0	0	0	0	0	0	0	0	0	0	0	0	0	0	0	0
ENSG00000178202	7	521.090909090909	547.05785123967	22	26328	7.2504457311526	0.131400692392667	-0.0447436804674406	26328	0.752	909	584	584	0	0	0	0	0	0	0	0	0	0	0	0	0	0	0	0	0	0	0	0	0	0	1	0	0	0	0	0	0	0	0	0	0	0	0	0
ENSG00000175215	8	307.545454545455	307.917355371901	33	26813	8.62239521113997	0.216163586727873	0.289171498743277	26813	0.68	2206	1425	1425	0	0	0	1	0	1	0	1	2	0	0	0	0	0	0	0	0	0	0	0	0	0	0	0	0	1	0	0	0	0	0	0	0	0	0	0
ENSG00000165917	5	249.444444444444	95.0617283950617	18	11423	6.45667624992216	0.0163549787354675	-0.139942492585016	11423	0.668	0	0	0	0	0	0	0	0	0	0	0	0	0	0	0	0	0	0	0	0	0	0	0	0	0	0	0	0	0	0	0	0	0	0	0	0	0	0	0
ENSG00000215788	20	226.94	187.316	50	5045	6.74268066743922	0.4762438072666	0.228124409470044	5045	0.712	232	167	167	0	0	0	0	0	0	0	0	0	0	0	0	0	0	0	0	0	0	0	0	0	0	0	0	0	0	0	0	0	0	0	0	0	0	0	0
ENSG00000064726	5	284.285714285714	222.816326530612	21	50933	8.03415843912146	-0.335677885296545	-0.372936798412481	50933	0.678	849	511	511	0	0	0	1	1	1	0	0	0	0	0	0	0	0	0	0	0	0	0	0	0	0	0	0	0	0	0	0	0	0	0	0	0	0	0	0
ENSG00000064995	2	369.142857142857	272.204081632653	7	10312	7.18333100024488	-0.553887700409926	-0.772413010317897	10312	0.538	284	179	179	0	0	0	1	1	1	0	0	0	0	1	1	1	0	0	0	0	0	0	0	0	0	0	0	0	0	0	0	0	0	0	0	0	0	0	0
ENSG00000070476	4	641.578947368421	548.609418282549	19	38319	7.18017195052128	-0.374337860193498	-0.586557103043412	38319	0.832	1812	969	969	0	0	0	0	0	0	0	0	1	0	0	0	0	0	0	0	0	0	0	0	0	0	0	0	0	0	1	0	0	0	0	0	0	0	0	0
ENSG00000083535	6	154.857142857143	61.3714285714286	35	234395	6.57539634118869	-0.410811356216137	-0.73945491833831	234395	0.586	909	555	555	0	0	0	0	0	0	0	0	0	0	0	0	0	0	0	0	0	0	0	0	0	0	0	0	0	0	0	0	0	0	0	0	0	0	0	0
ENSG00000205981	9	299.448275862069	280.235434007134	29	6066	7.07196697243785	-0.362474027026552	-0.604234138912632	2189	0.546	361	230	230	0	0	0	0	0	0	0	0	0	0	0	0	0	0	0	0	0	0	0	0	0	1	0	0	0	0	0	0	0	0	0	0	0	0	0	0
ENSG00000117461	10	483.9375	562.2109375	32	136349	7.52894709987494	0.602060155161187	0.487923210941596	132828	0.564	0	0	0	0	0	0	0	0	0	0	0	0	0	0	0	0	0	0	0	0	0	0	0	0	0	0	0	0	0	0	0	0	0	0	0	0	0	0	0
ENSG00000110328	2	287.642857142857	185.34693877551	14	351130	7.09918694703852	0.336466657221763	0.131349562625894	351130	0.71	1698	1122	1122	0	0	0	0	0	0	0	0	0	0	0	0	0	0	0	0	0	0	0	0	0	0	0	0	0	0	0	0	0	0	0	0	0	0	0	0
ENSG00000189367	5	846.235294117647	826.657439446367	17	19049	6.84567698289297	0.353212054746438	0.163513784827549	16145	0.414	0	0	0	1	0	0	1	0	0	0	0	0	0	0	0	0	0	0	0	0	0	0	0	0	0	0	0	0	0	0	0	0	0	0	0	0	0	0	0
ENSG00000078124	16	351.065573770492	421.163128191346	61	165931	7.09589257241846	-0.0673468825273304	-0.286018454171031	158901	0.736	328	236	236	0	0	0	0	0	0	0	0	0	0	0	0	0	0	0	0	0	0	0	0	0	0	0	0	0	0	0	0	0	0	0	0	0	0	0	0
ENSG00000133111	2	405.428571428571	395.755102040816	7	9881	5.97178774824716	-0.547646046654881	-0.815170474134803	9881	0.654	879	561	561	0	0	0	0	0	0	0	0	0	0	0	0	0	0	0	0	0	0	0	0	0	0	1	0	0	0	0	0	0	0	0	0	0	0	1	0
ENSG00000130414	13	294.770833333333	299.5859375	48	132953	8.48763465576959	-0.52167399403212	-0.408415276232117	68031	0.746	626	453	453	0	0	0	0	0	0	0	0	0	0	0	1	0	0	0	0	0	0	0	0	0	0	0	0	0	0	0	0	0	0	0	0	0	0	0	0
ENSG00000127920	1	1527.5	992.5	2	6912	7.19243488885083	0.591944841324234	0.422219425643401	6912	0.478	0	0	0	0	0	0	1	0	1	0	0	0	0	0	0	0	0	0	0	0	0	0	0	0	0	0	0	0	0	0	0	0	0	0	0	0	0	0	0
ENSG00000131375	7	215.363636363636	173.867768595041	44	46767	7.54956382542022	-0.290373150970887	-0.440394990079456	11378	0.7	874	601	601	0	0	0	0	0	0	0	0	1	0	0	0	0	0	0	0	0	0	0	0	0	0	0	0	0	0	1	0	0	0	0	0	0	0	0	0
ENSG00000217442	2	158	72.4	5	11794	7.72457876472165	0.489660341843148	0.269621773474902	11794	0.666	316	228	228	0	0	0	0	0	0	0	0	0	0	0	0	0	0	0	0	0	0	0	0	0	0	0	0	0	0	0	0	0	0	0	0	0	0	0	0
ENSG00000179270	2	1525	1597.6	5	13286	5.00573035929132	0.143844414286398	0.040517968807508	12570	0.47	0	0	0	0	0	0	0	0	0	0	0	0	0	0	0	0	0	0	0	0	0	0	0	0	0	0	0	0	0	0	0	0	0	0	0	0	0	0	0
ENSG00000157368	6	230.5	135.888888888889	18	80788	6.37841969805329	0.482830381992333	0.206524816849078	80788	0.612	0	0	0	0	0	0	0	0	0	0	0	0	0	0	0	0	0	0	0	0	0	0	0	0	0	0	0	0	0	0	0	0	0	0	0	0	0	0	0
ENSG00000145335	11	308.75	285.958333333333	24	114217	6.75827447497801	0.376535522763772	0.203216440265917	112263	0.392	0	0	0	0	0	0	1	0	0	0	0	0	0	0	0	0	0	0	0	0	0	0	0	0	0	0	0	0	0	0	0	0	0	0	0	0	0	0	0
ENSG00000249948	5	395.285714285714	283.897959183673	14	126662	6.91719182267344	0.820481744150579	0.772336880744917	126662	0.456	0	0	0	0	0	0	0	0	0	0	0	0	0	0	0	0	0	0	0	0	0	0	0	0	0	0	0	0	0	0	0	0	0	0	0	0	0	0	0
ENSG00000105996	1	1033	331	2	2710	5.49772208590688	-0.327045021635328	-0.275654899392718	2710	0.506	0	0	0	0	0	0	0	0	0	0	0	0	0	0	0	0	0	0	0	0	0	0	0	0	0	0	0	0	0	0	0	0	0	0	0	0	0	0	0
ENSG00000114455	10	213.625	194.359375	32	81757	7.17050772813405	0.884122851827532	0.856740498946304	58651	0.398	0	0	0	0	0	0	0	0	0	0	0	0	0	0	0	0	0	0	0	0	0	0	0	0	0	0	0	0	0	0	0	0	0	0	0	0	0	0	0
ENSG00000138380	23	283.347826086957	292.990548204159	69	74850	6.75762354744199	-0.0044512433615152	-0.325672311510796	74850	0.532	663	443	443	0	0	0	0	0	0	0	0	0	0	0	0	0	0	0	0	0	0	0	0	0	0	0	0	0	0	0	0	0	0	0	0	0	0	0	0
ENSG00000197077	5	1027.53846153846	1123.13017751479	26	244719	7.80872177666253	0.182530806072591	0.118171127393095	241728	0.752	1593	1121	1121	0	0	0	0	0	1	0	0	0	0	0	0	0	0	0	0	0	0	0	0	0	0	0	0	0	0	0	0	0	0	0	0	0	0	0	0
ENSG00000162437	4	445.047619047619	502.934240362812	21	88138	7.24192009403792	-0.0194883757072127	-0.220951030097846	88135	0.804	956	598	598	0	0	0	0	0	0	0	0	0	0	0	0	0	0	0	0	0	0	0	0	0	0	0	0	0	0	0	0	0	0	0	0	0	0	0	0
ENSG00000078043	16	231.063492063492	193.428067523306	63	111771	7.19181858966561	-0.488130914391835	-0.697240112477748	83918	0.45	0	0	0	0	0	0	0	0	0	0	0	0	0	0	0	0	0	0	0	0	0	0	0	0	0	0	0	0	0	0	0	0	0	0	0	0	0	0	0
ENSG00000127337	5	200.473684210526	124.598337950139	19	31094	6.22287620467437	-0.235549159480087	-0.549702304511765	31094	0.54	643	420	420	0	0	0	1	0	0	0	1	0	0	1	0	1	0	0	0	0	0	0	0	0	0	0	0	0	1	0	0	0	0	0	0	0	0	0	0
ENSG00000231721	8	312	241.130434782609	23	168417	6.99654972210808	0.442385743990955	0.203755125192994	166010	0.644	343	224	224	0	0	0	0	1	1	0	1	1	0	0	0	0	0	0	0	0	0	1	0	0	0	0	0	0	0	0	0	0	0	0	0	0	0	0	0
ENSG00000170779	2	809.8	621.28	5	11576	5.95528715389131	-0.398709677869066	-0.597573180580831	11576	0.786	1304	938	938	0	0	0	0	0	1	0	0	0	0	0	0	0	0	0	0	0	0	0	0	0	0	0	0	0	0	0	0	0	0	0	0	0	0	0	0
ENSG00000244474	2	516.75	373.25	8	54522	6.7942421182922	1.3199727971857	1.11444964058499	54522	0.532	0	0	0	0	0	0	0	0	0	0	0	0	0	0	0	0	0	0	0	0	0	0	0	0	0	0	0	0	0	0	0	0	0	0	0	0	0	0	0
ENSG00000239521	11	308.24	224.2464	25	71562	6.15266699713063	0.0342035492441655	-0.239391423370825	60193	0.746	1082	595	595	0	0	0	0	0	0	0	0	1	1	0	0	0	0	0	0	0	0	0	0	0	0	0	0	0	0	0	0	0	0	0	0	0	0	0	0
ENSG00000069424	20	288.372881355932	302.492387245045	59	109728	7.17494931022079	0.436158716275877	0.271513091111828	108710	0.588	1360	968	968	0	0	0	0	0	0	0	0	0	0	0	0	0	0	0	0	0	0	0	0	0	0	0	0	0	0	0	0	0	0	0	0	0	0	0	0
ENSG00000205517	17	155.641025641026	92.8711374095989	78	35002	6.63521298779199	0.476893310168914	0.208721518820345	25286	0.686	244	163	163	0	0	0	1	0	1	0	0	0	0	0	0	0	0	0	0	0	0	0	0	0	0	0	0	0	0	0	0	0	0	0	0	0	0	0	0
ENSG00000258498	13	521.833333333333	426.319444444445	24	8211	6.94082257881718	0.724768456074845	0.505081196043298	3128	0.782	5578	3313	3313	0	0	0	0	0	0	0	0	0	0	0	0	0	0	0	0	0	0	0	0	0	0	0	0	0	0	0	0	0	0	0	0	0	0	0	0
ENSG00000131469	8	212.142857142857	200.231292517007	21	4687	8.85184147727241	-0.278817041592838	-0.525664310241262	4677	0.536	357	219	219	0	0	0	0	0	0	0	0	0	0	1	1	0	0	0	0	0	1	0	0	0	0	0	0	1	0	1	0	1	0	0	0	0	0	0	0
ENSG00000137563	8	178.1	106.8	30	24093	6.13152607609663	0.138854076192324	-0.135539802057466	24087	0.638	982	675	675	0	0	0	1	0	0	0	0	0	0	0	0	0	0	0	0	0	0	0	0	0	0	0	0	0	0	0	0	0	0	0	0	0	0	0	0
ENSG00000148677	1	219.888888888889	159.382716049383	9	9181	6.89637650695765	1.98484571328796	1.95233863848404	9181	0.49	0	0	0	0	0	0	0	0	1	0	0	0	0	0	0	1	0	0	0	0	0	0	0	0	0	0	0	0	0	0	0	0	0	0	0	0	1	1	0
ENSG00000225873	1	366	321	2	2881	6.74290709114311	0.631964550689968	0.469673063868094	2881	0.562	0	0	0	0	0	0	0	0	0	0	0	0	0	0	0	0	0	0	0	0	0	0	0	0	0	0	0	0	0	0	0	0	0	0	0	0	0	0	0
ENSG00000108474	16	226.05	142.86	40	131611	6.42048624361888	0.00605024082364775	-0.326809662256431	82997	0.518	0	0	0	0	0	0	1	0	0	0	0	0	0	0	0	0	0	0	0	0	0	0	0	0	0	0	0	0	0	0	0	0	0	0	0	0	0	0	0
ENSG00000255509	4	293.818181818182	247.338842975207	11	75026	7.86482401548074	0.190110999219997	-0.188477262314073	75026	0.714	8976	5422	5422	0	0	0	0	0	0	0	0	0	0	0	0	0	0	0	0	0	0	0	0	0	0	0	0	0	0	0	0	0	0	0	0	0	0	0	0
ENSG00000117862	5	244.75	216.425	20	36041	7.5884786907973	-0.33282209440457	-0.47295617071046	36041	0.612	516	345	345	0	0	0	1	0	0	0	0	1	0	0	0	0	1	0	0	0	0	0	0	0	0	1	0	0	0	0	0	0	0	0	0	0	1	1	1
ENSG00000213337	2	512.090909090909	540.528925619835	11	21485	6.04427588497567	-0.642589365498358	-0.913745953038887	10111	0.724	830	601	601	0	0	0	1	0	1	0	0	0	0	0	0	0	0	0	0	0	0	0	0	0	0	0	0	0	0	0	0	0	0	0	0	0	0	0	0
ENSG00000134901	4	207.166666666667	87.0972222222222	24	14727	5.63363912490027	-0.294776127101518	-0.373451936583516	14727	0.632	2339	1560	1560	0	0	0	0	0	0	0	0	0	0	0	0	0	0	0	0	0	0	0	0	0	0	0	0	0	0	0	0	0	0	0	0	0	0	0	0
ENSG00000140943	16	262.602739726027	221.560517920811	73	63144	8.42997420837802	-0.488760303191908	-0.383615006882101	63141	0.736	1198	837	837	0	0	0	0	0	0	0	0	0	0	0	0	0	0	0	0	0	0	0	0	0	0	0	0	0	0	0	0	0	0	0	0	0	0	0	0
ENSG00000160113	2	447.857142857143	275.836734693878	7	14058	7.45291023994232	0.145369308804287	-0.0187448720460637	14058	0.824	0	0	0	0	0	0	0	0	0	0	0	0	0	0	0	0	0	0	0	0	0	0	0	0	0	0	0	0	0	0	0	0	0	0	0	0	0	0	0
ENSG00000140274	3	298.875	180.34375	16	4101	5.73722639321996	1.12497822001101	1.03992563547311	4101	0.596	415	258	258	1	0	0	0	0	0	0	0	0	0	0	0	0	0	0	0	0	0	0	0	0	0	0	0	0	0	0	0	0	0	0	0	0	0	0	0
ENSG00000169252	1	2041	0	1	2041	6.17450716959986	0.443577724908913	0.223454370446942	2041	0.692	407	278	278	0	0	0	1	0	0	0	0	0	0	0	0	0	0	1	0	0	0	0	0	0	0	0	0	0	0	0	0	0	0	0	0	0	0	0	0
ENSG00000133835	27	163.333333333333	124.088888888889	105	184757	8.43411135753555	-0.231332567973579	-0.195298100795835	89891	0.568	303	205	205	0	0	0	1	0	0	0	1	1	0	0	1	0	0	0	0	0	1	0	0	0	0	0	0	0	0	0	0	0	0	0	0	0	1	1	1
ENSG00000204103	2	1735.33333333333	1105.11111111111	3	3393	7.05284221558763	0.685819009878639	0.51345559821593	3393	0.762	3437	2155	2155	0	0	0	0	0	0	0	0	0	0	0	0	0	0	0	0	0	0	0	0	0	0	0	0	0	0	0	0	0	0	0	0	0	0	0	0
ENSG00000183801	5	573.384615384615	383.455621301775	13	25990	6.54513717012392	0.632057519845291	0.364360895169555	24962	0.504	0	0	0	0	0	0	0	0	0	0	0	0	0	0	0	0	0	0	0	0	0	0	0	0	0	0	0	0	0	0	0	0	0	0	0	0	0	0	0
ENSG00000092009	2	164.375	58.3125	8	2913	5.19214332856703	0.727832000365591	0.770063232948613	2913	0.48	0	0	0	0	0	0	0	0	0	0	0	0	0	0	0	0	0	0	0	0	0	0	0	0	0	0	0	0	0	0	0	0	0	0	0	0	0	0	0
ENSG00000101331	3	340.75	330.625	16	21740	5.77235102642454	0.10722798295119	-0.0684728125163014	21740	0.59	0	0	0	0	0	0	0	0	0	0	0	0	0	0	0	0	0	0	0	0	0	0	0	0	0	0	0	0	0	0	0	0	0	0	0	0	0	0	0
ENSG00000187566	1	2134	0	1	2134	5.28148376278196	-0.244065404588391	-0.294117416942126	2134	0.652	744	515	515	0	0	0	1	1	1	0	0	0	0	0	0	0	0	0	0	0	1	0	0	0	0	0	0	0	0	0	0	0	0	0	0	0	0	0	0
ENSG00000131686	6	178.173913043478	123.504725897921	23	29226	6.84013146192324	1.09386415570724	0.830323138691307	21879	0.512	0	0	0	0	0	0	0	0	0	0	0	0	0	0	0	0	0	0	0	0	0	0	0	0	0	0	0	0	0	0	0	0	0	0	0	0	0	0	0
ENSG00000058729	7	307.76	271.776	25	22394	6.6892965986424	-0.445632602884077	-0.769426383169472	22394	0.474	0	0	0	0	0	0	1	0	0	0	0	0	0	0	1	0	0	0	0	0	0	0	0	0	0	0	0	0	0	0	0	0	0	0	0	0	0	0	0
ENSG00000146350	9	152.576470588235	79.2346020761246	85	255252	5.83828757288808	-0.233951522355707	-0.444380265271398	26721	0.544	407	258	258	0	0	0	0	0	0	0	0	0	0	1	1	1	0	1	0	0	0	0	0	0	0	1	0	0	0	0	0	0	0	0	0	0	0	0	0
ENSG00000055332	7	369.638888888889	462.115740740741	36	57856	7.77093966575099	-0.0570321493495123	-0.150888139501005	15431	0.672	501	345	345	0	0	0	1	0	0	0	0	0	0	0	0	0	0	0	0	0	0	0	0	0	0	0	0	0	0	0	0	0	0	0	0	0	0	0	0
ENSG00000180104	10	369.268292682927	276.437834622249	41	28780	8.32897452197239	-0.493665538972558	-0.43792263753199	24139	0.748	784	486	486	0	0	0	0	0	1	0	0	1	0	0	0	0	0	0	0	0	0	0	0	0	0	0	0	0	0	0	0	0	0	0	0	0	0	0	0
ENSG00000187908	7	144.210526315789	127.612188365651	57	83072	7.03234185857184	1.33707839752037	1.2339362056997	83072	0.412	0	0	0	1	0	0	0	0	0	0	0	0	0	0	0	0	0	0	0	0	0	0	0	0	0	0	0	0	0	0	0	0	0	0	0	0	0	0	0
ENSG00000165802	13	273.80487804878	290.817370612731	41	11765	8.19796728917299	0.1772039145558	0.218206344143317	11762	0.782	1226	835	835	0	0	0	0	0	0	0	0	0	0	0	0	0	0	0	0	0	0	0	0	0	0	0	0	0	0	0	0	0	0	0	0	0	0	0	0
ENSG00000204267	4	368.4	359.04	20	16948	7.66357774487142	0.42863217940167	0.321739719072313	13366	0.574	385	269	269	0	0	0	0	0	0	0	0	0	0	0	0	0	0	0	0	0	0	0	0	0	0	0	0	0	0	0	0	0	0	0	0	0	0	0	0
ENSG00000115685	20	169.966666666667	108.116666666667	60	34077	7.9621953388623	-0.331161049166649	-0.372785110825479	20281	0.666	1915	1291	1291	0	0	0	0	0	1	0	0	0	0	0	0	0	0	0	0	0	0	0	0	0	0	0	0	0	0	0	0	0	0	0	0	0	0	0	0
ENSG00000178828	1	1249	0	1	1249	6.0228497621915	0.691116669370685	0.461520395150958	1249	0.506	0	0	0	0	0	0	0	0	0	0	0	2	0	0	0	0	0	0	0	0	0	0	0	0	0	0	0	0	0	0	0	0	0	0	0	0	0	0	0
ENSG00000241837	10	201.59375	171.90234375	32	12528	8.45299850751259	-0.167297347408473	-0.0981898631902736	12528	0.514	405	265	265	0	0	0	0	1	1	0	0	0	0	1	0	0	0	0	0	0	0	0	0	0	0	0	0	0	0	0	0	0	0	0	0	0	0	0	0
ENSG00000225986	1	255	128	2	2245	5.88115455645231	0.490937199269547	0.305635016152067	2245	0.564	437	293	293	0	0	0	0	0	0	0	0	0	0	0	0	0	0	0	0	0	0	0	0	0	0	0	0	0	0	0	0	0	0	0	0	0	0	0	0
ENSG00000159753	12	171.79347826087	119.828922495274	92	12651	6.89646710622114	0.359178498292335	0.199853995096504	12651	0.726	604	420	420	0	0	0	0	0	0	0	0	0	0	0	0	0	0	0	0	0	0	0	0	0	0	0	0	0	0	0	0	0	0	0	0	0	0	0	0
ENSG00000137074	33	279.171428571429	216.897142857143	70	52563	7.03651336397408	-0.600135800900264	-0.855648225810889	37626	0.696	715	512	512	0	0	0	1	0	0	0	0	0	0	0	0	0	0	0	0	0	0	0	0	0	0	0	0	0	0	0	0	0	0	0	0	0	0	0	0
ENSG00000134444	12	202.676470588235	167.555363321799	68	119865	7.73935536158834	-0.255710734611899	-0.367803678772134	119855	0.636	1275	761	761	0	0	0	1	0	0	0	1	1	0	0	0	0	0	0	0	0	0	0	0	0	0	0	0	0	0	0	0	0	0	0	0	0	0	0	0
ENSG00000242689	1	943	749	2	3053	5.16663592195194	-0.251527197153235	-0.373606501744333	3053	0.478	0	0	0	0	0	0	0	0	0	0	0	0	0	0	0	0	0	0	0	0	0	0	0	0	0	0	0	0	0	0	0	0	0	0	0	0	0	0	0
ENSG00000169609	13	279.096774193548	244.466181061394	31	23201	6.22470639897431	-0.694209422890741	-1.0101952107536	7249	0.648	525	368	368	0	0	0	1	0	0	0	0	0	0	0	0	0	0	0	0	0	0	0	0	0	0	0	0	0	1	0	0	0	0	0	0	0	0	0	0
ENSG00000159579	12	255.82	245.352	50	54339	7.27592895933611	-0.514749211115757	-0.718082424358382	22973	0.564	1097	658	658	0	0	0	1	0	1	0	0	0	0	0	0	0	0	0	0	0	0	0	0	0	0	0	0	0	0	0	0	0	0	0	0	0	0	0	0
ENSG00000167680	4	294.458333333333	290.052083333333	24	17221	6.97537244991831	0.660758492853559	0.467004476509535	17216	0.584	0	0	0	0	0	0	0	0	0	0	0	0	0	0	0	0	0	0	0	0	0	0	0	0	0	0	0	0	0	0	0	0	0	0	0	0	0	0	0
ENSG00000153789	1	210.777777777778	178.098765432099	9	14150	6.24888532654989	0.677545109637999	0.382918286956819	14150	0.676	0	0	0	0	0	0	0	0	0	0	0	0	0	0	0	0	0	0	0	0	0	0	0	0	0	0	0	0	0	0	0	0	0	0	0	0	0	0	0
ENSG00000168061	6	532.461538461538	240.201183431953	13	3928	5.90734407098366	-0.200043024916558	-0.433989772290994	3899	0.588	934	690	690	0	0	0	0	0	0	0	0	0	0	0	0	0	0	0	0	0	0	0	0	0	0	0	0	0	0	0	0	0	0	0	0	0	0	0	0
ENSG00000134323	1	867.333333333333	458.222222222222	3	6444	5.46115706784917	-0.0827561396101208	-0.192416555076849	6444	0.628	3231	1958	1958	0	0	0	0	0	0	0	0	0	0	0	0	0	0	0	0	0	0	0	0	0	0	0	0	0	0	0	0	0	0	0	0	0	0	0	0
ENSG00000107036	9	304.819672131148	269.126041386724	61	147533	7.48884479399432	-0.287703133759437	-0.440173277968166	140650	0.73	1173	762	762	0	0	0	0	0	1	0	0	0	0	0	0	0	0	0	0	0	0	0	0	0	0	0	0	0	0	0	0	0	0	0	0	0	0	0	0
ENSG00000152213	2	795.4	1059.04	5	5574	6.34647052355793	0.0649409894358056	-0.0968352916563125	5574	0.56	0	0	0	0	0	0	0	0	0	0	0	0	0	0	0	0	0	0	0	0	0	0	0	0	0	0	0	0	0	0	0	0	0	0	0	0	0	0	0
ENSG00000082556	4	707.230769230769	573.92899408284	13	25974	5.87923610684673	0.499203341861385	0.164249296504686	25974	0.704	1140	803	803	0	0	0	1	0	0	0	0	0	0	0	0	0	0	0	0	0	0	0	0	0	0	0	0	0	0	0	0	0	0	0	0	0	0	0	0
ENSG00000204947	4	456.6	465.28	10	23563	5.54459660526087	-0.45070787312704	-0.521058763425781	23563	0.698	1034	730	730	0	0	0	0	0	1	0	0	0	0	0	0	0	0	0	0	0	0	0	0	0	0	0	0	0	0	0	0	0	0	0	0	0	0	0	0
ENSG00000114107	14	150.686274509804	89.9761630142253	51	100195	6.6744854292148	-0.411952522380571	-0.719701190088985	24104	0.584	362	254	254	0	0	0	1	0	0	0	0	0	0	0	0	0	0	0	0	0	0	0	0	0	0	0	0	0	0	0	0	0	0	0	0	0	0	1	0
ENSG00000196361	4	447.846153846154	478.508875739645	13	29721	6.23247067892395	0.245725235101486	-0.103094378928613	794	0.724	3348	2210	2210	1	0	0	0	0	0	0	0	1	0	0	0	0	0	0	0	0	0	0	0	0	0	0	0	0	0	0	0	0	0	0	0	0	0	0	0
ENSG00000198355	2	343.555555555556	249.728395061728	9	3568	8.0570285324707	0.535072298952918	0.495886665365455	3568	0.752	3619	2367	2367	0	0	0	1	0	1	0	0	0	0	0	0	0	0	0	0	0	0	0	0	0	0	0	0	0	0	0	0	0	0	0	0	0	0	0	0
ENSG00000205531	21	156.611111111111	136.307098765432	72	47941	8.46529662324072	-0.67585531040225	-0.552002110438799	47941	0.71	1382	810	810	0	0	0	0	0	1	0	0	0	0	0	0	0	0	0	0	0	0	0	0	0	0	0	0	0	0	0	0	0	0	0	0	0	0	0	0
ENSG00000214402	4	807.272727272727	502.892561983471	11	4507	6.91651603636323	0.961366415797477	0.696447310115658	3855	0.642	0	0	0	0	0	0	1	0	1	0	0	0	0	0	0	0	0	0	0	0	0	0	0	0	0	0	0	0	0	0	0	0	0	0	0	0	0	0	0
ENSG00000134825	8	204.391304347826	141.553875236295	23	24302	7.4657960264378	-0.129257680015108	-0.290057051767889	3672	0.674	642	423	423	0	0	0	0	1	0	0	0	0	0	0	0	0	0	0	0	0	0	0	0	0	0	0	0	0	0	0	0	0	0	0	0	0	0	0	0
ENSG00000146469	3	187.7	133.66	10	8968	6.50627985723561	0.928500451294476	0.645618060483164	8968	0.41	0	0	0	1	0	0	1	0	0	0	0	0	0	0	0	0	0	0	0	0	0	0	0	0	0	0	0	0	0	0	0	0	0	0	0	0	0	0	0
ENSG00000144724	7	323.172413793103	325.63614744352	58	736046	7.8102712783662	0.356162800550215	0.273870202662026	209827	0.658	3341	2091	2091	0	0	0	0	0	0	0	0	0	0	0	0	0	0	0	0	0	0	0	0	0	0	0	0	0	0	0	0	0	0	0	0	0	0	0	0
ENSG00000120093	14	480.675675675676	417.417092768444	37	56043	6.9986184657347	0.365285720425137	0.176957305791563	30931	0.452	0	0	0	0	0	0	0	0	0	0	0	0	0	0	0	0	0	0	0	0	0	0	0	0	0	0	0	0	0	0	0	0	0	0	0	0	0	0	0
ENSG00000104976	6	254.777777777778	176.345679012346	18	2935	7.03217733094417	-0.118355754350229	-0.363203272538315	2935	0.658	325	235	235	0	0	0	1	0	0	0	0	0	0	0	0	0	0	0	0	0	0	0	0	0	0	0	0	0	0	0	0	0	0	0	0	0	0	0	0
ENSG00000247679	1	583.666666666667	280.444444444444	3	8502	5.44821481128215	-0.531348690890463	-0.532383722311837	8502	0.526	0	0	0	0	0	0	0	0	0	0	0	0	0	0	0	0	0	0	0	0	0	0	0	0	0	0	0	0	0	0	0	0	0	0	0	0	0	0	0
ENSG00000127838	8	349.333333333333	331.722222222222	24	76402	7.79327802919476	-0.0232243421739928	-0.0951717106939505	2556	0.662	606	399	399	0	0	0	0	0	0	0	0	0	0	0	0	0	0	0	0	0	0	0	0	0	0	0	0	0	0	0	0	0	0	0	0	0	0	0	0
ENSG00000149089	4	327.047619047619	336.843537414966	21	63406	6.72758201759062	-0.0947602817729155	-0.409940332094979	34205	0.686	1052	677	677	0	0	0	0	0	0	0	0	0	0	0	0	0	0	0	0	0	0	0	0	0	0	0	0	0	1	0	0	0	0	0	0	0	0	0	0
ENSG00000125734	17	134.194444444444	77.5802469135803	72	7690	7.88003554293052	-0.288617618708682	-0.356614374467827	7690	0.628	541	388	388	0	0	0	0	1	1	0	0	0	0	1	0	0	0	0	0	0	0	0	0	0	0	0	0	0	1	0	0	0	0	0	0	0	0	1	0
ENSG00000143952	4	211.942857142857	163.397551020408	35	126927	7.48879842743817	-0.43219341930007	-0.595021592484741	126927	0.77	959	507	507	0	0	0	1	0	0	0	0	0	0	0	0	0	0	0	0	0	0	0	0	0	0	0	0	0	1	0	0	0	0	0	0	0	0	0	0
ENSG00000011523	6	697.75	735.85	20	30639	7.65008137445965	-0.156154193323163	-0.276591163593562	15479	0.672	1139	764	764	0	0	0	1	0	0	0	0	0	0	0	0	0	0	0	0	0	0	0	0	0	0	0	0	0	0	0	0	0	0	0	0	0	0	0	0
ENSG00000151229	4	657.529411764706	721.868512110727	17	351069	6.70815630186558	0.251526571253818	-0.0291034840162185	156600	0.71	1055	612	612	0	0	0	0	0	0	0	0	0	0	0	0	0	0	0	0	0	0	0	0	0	0	0	0	0	0	1	0	1	0	0	0	0	0	0	0
ENSG00000105875	10	280.666666666667	230.708333333333	48	27727	7.45376303217242	-0.109407840258421	-0.268783355606106	27727	0.71	650	433	433	0	0	0	0	0	0	0	0	0	0	0	0	0	0	0	0	0	0	0	0	0	0	0	0	0	0	0	0	0	0	0	0	0	0	0	0
ENSG00000181778	1	622.5	291.5	2	4288	5.58596002058268	0.388475771423048	0.36778485892343	4288	0.496	0	0	0	0	0	0	0	0	0	0	0	0	0	0	0	0	0	0	0	0	0	0	0	0	0	0	0	0	0	0	0	0	0	0	0	0	0	0	0
ENSG00000008853	8	404.354838709677	427.023933402705	31	32783	7.19536263693922	0.286548831674464	0.113334733955391	31025	0.566	0	0	0	0	0	0	1	0	1	0	0	0	0	0	0	0	0	0	0	0	0	0	0	0	0	0	0	0	0	0	0	0	0	0	0	0	0	0	0
ENSG00000015676	11	499.909090909091	533.531680440771	33	111760	8.50909177565012	-0.665471696231824	-0.53954767481665	111760	0.536	847	544	544	0	0	0	0	0	0	0	0	0	1	0	0	1	0	0	0	1	0	0	0	0	0	0	0	0	0	1	0	1	0	0	0	0	0	0	0
ENSG00000090674	10	191.953488372093	93.895078420768	43	11384	7.23546532531967	-0.117442188598125	-0.304215084016202	11384	0.714	554	391	391	0	0	0	0	0	2	0	0	0	0	0	0	0	0	0	0	0	0	0	0	0	0	0	0	0	0	0	0	0	0	0	0	0	0	1	0
ENSG00000170549	1	464.5	285.75	4	5350	5.78441971970328	0.324044650024857	0.164914670310419	5350	0.782	8587	4912	4912	0	0	0	0	0	0	0	0	0	0	0	0	0	0	0	0	0	0	0	0	0	0	0	0	0	0	0	0	0	0	0	0	0	0	0	0
ENSG00000168924	7	373.967741935484	349.371488033299	31	44769	7.85825818161396	-0.0311033118905348	-0.108704732827143	44769	0.75	1822	1272	1272	0	0	0	1	0	1	0	0	0	0	0	0	0	0	0	0	0	0	0	0	0	0	0	0	0	0	0	0	0	0	0	0	0	0	0	0
ENSG00000011258	7	328.818181818182	347.45867768595	44	82739	7.2383857014247	-0.182722239402812	-0.386035635462703	67911	0.604	1481	914	914	0	0	0	0	0	1	0	0	0	0	0	0	1	0	0	0	0	0	0	0	0	0	0	0	0	0	1	0	1	0	0	0	0	0	0	0
ENSG00000152086	1	308	179.2	5	6717	6.00963878237604	1.06558247676751	0.81130481627368	6717	0.644	655	417	417	0	0	0	0	0	0	0	0	0	0	0	0	0	0	0	0	0	0	0	0	0	0	0	0	0	0	0	0	0	0	0	0	0	0	0	0
ENSG00000196208	9	315.777777777778	251.654320987654	54	108673	6.67096907984937	0.525168401062496	0.242267394241123	108673	0.402	0	0	0	0	0	0	1	0	1	0	0	0	0	0	0	0	0	0	0	0	0	0	0	0	0	0	0	0	0	0	0	0	0	0	0	0	1	1	0
ENSG00000106615	7	201.821428571429	167.400510204082	28	54109	8.21884969412433	-0.0538838402669503	-0.0199150334402789	53020	0.644	1833	1113	1113	0	0	0	0	0	0	0	1	0	0	1	0	0	0	0	0	0	0	1	0	0	0	0	0	0	0	0	0	0	0	0	0	0	0	0	0
ENSG00000272654	1	1418	0	1	1418	5.39175068733078	-0.800047806460513	-0.815331623682435	1418	0.656	813	517	517	0	0	0	1	1	1	0	0	0	0	0	0	0	0	0	0	0	0	0	0	0	0	0	0	0	0	0	0	0	0	0	0	0	0	0	0
ENSG00000272463	1	2814	0	1	2814	5.59524079746704	0.426695312916671	0.386997650393105	2814	0.548	463	310	310	0	0	0	0	0	0	0	0	0	0	0	0	0	0	0	0	0	0	0	0	0	0	0	0	0	1	0	0	0	0	0	0	0	0	0	0
ENSG00000105223	25	178.373134328358	122.743595455558	67	31984	8.38159875191079	-0.293998681249932	-0.0498138721736174	18425	0.696	553	400	400	0	0	0	0	0	0	0	1	0	0	0	0	0	0	0	0	0	0	0	0	0	0	0	0	0	0	1	0	0	0	0	0	0	0	0	0
ENSG00000099994	2	320.846153846154	222.532544378698	26	7852	6.64594868185933	0.793230370198036	0.534727117936677	7852	0.668	0	0	0	0	0	0	0	0	1	0	0	0	0	0	0	0	0	0	0	0	0	0	0	0	0	0	0	0	0	0	0	0	0	0	0	0	0	0	0
ENSG00000115419	15	284.464285714286	274.144132653061	56	84726	8.142810378485	0.154825195504029	0.224419768560679	84726	0.64	1313	805	805	0	0	0	0	0	0	0	0	0	0	0	0	0	0	0	0	0	0	0	0	0	0	0	0	0	1	0	0	0	0	0	0	0	0	0	0
ENSG00000103994	12	490.288461538462	517.613905325444	52	78301	8.4618347959923	0.117142015046644	0.205426504884344	40146	0.586	418	282	282	0	0	0	1	0	0	0	0	0	0	0	0	0	0	0	0	0	0	0	0	0	0	0	0	0	0	0	0	0	0	0	0	0	0	0	0
ENSG00000166126	7	212.371428571429	150.566530612245	35	10941	6.26276776605305	0.506416872815546	0.337126421517998	8537	0.638	1232	855	855	0	0	0	0	0	0	0	0	0	0	0	0	0	0	1	0	0	0	0	0	0	0	0	0	0	0	0	0	0	0	0	0	0	0	0	0
ENSG00000011009	11	181.047619047619	153.451247165533	42	4570	7.66897149090434	-0.1935012922081	-0.309171839871335	4570	0.58	342	237	237	0	0	0	0	0	0	0	0	0	0	0	0	0	0	0	0	0	0	0	0	0	0	0	0	0	0	0	0	0	0	0	0	0	0	0	0
ENSG00000135297	19	326.179104477612	299.070171530408	67	47659	7.06100790685629	-0.53316808249627	-0.779097565410875	39519	0.468	520	308	308	0	0	0	1	0	0	0	0	0	0	0	0	0	0	0	0	0	0	0	0	0	0	0	0	0	0	0	0	0	0	0	0	0	0	0	0
ENSG00000172350	6	292.823529411765	248.200692041522	34	13639	7.06099392458341	0.227517592379335	-0.106578387218292	13639	0.666	1244	755	755	0	0	0	0	0	0	0	0	0	0	0	0	0	0	0	0	0	0	0	0	0	0	0	0	0	0	0	0	0	0	0	0	0	0	0	0
ENSG00000165661	2	338.285714285714	376.061224489796	14	39509	7.26432515190653	-0.0962201319554341	-0.292600312730565	39509	0.756	0	0	0	0	0	0	0	0	0	0	0	0	0	0	0	0	0	0	0	0	0	0	0	0	0	0	0	0	0	1	0	0	0	0	0	0	0	0	0
ENSG00000131969	10	203.405405405405	185.057706355004	37	32811	6.23570650411081	0.266037836357314	-0.125884537717476	32811	0.69	434	341	341	0	0	0	0	0	0	0	0	0	0	0	0	0	0	0	0	0	0	0	0	0	0	0	0	0	0	0	0	0	0	0	0	0	0	0	0
ENSG00000135587	3	165.4	110.186666666667	15	3157	6.07408858240448	-0.273729926657032	-0.554110433311235	3157	0.756	1209	800	800	0	0	0	0	0	0	0	0	0	0	0	0	0	0	0	0	0	0	0	0	0	0	0	0	0	0	0	0	0	0	0	0	0	0	0	0
ENSG00000106603	20	369.42	335.8744	50	121262	7.36675173305152	-0.481602379200171	-0.666270300675848	98566	0.56	665	410	410	0	0	0	1	0	0	0	0	0	0	0	0	0	0	0	0	0	0	0	0	0	0	0	0	0	1	0	0	0	0	0	0	0	0	0	0
ENSG00000180185	3	918.8	327.84	5	13241	6.69484473070248	-0.0088434239968356	-0.31354188144213	13241	0.75	1520	1064	1064	0	0	0	0	1	2	0	0	0	0	0	0	0	0	0	0	0	0	0	0	0	0	0	0	0	0	0	0	1	0	0	0	0	0	0	0
ENSG00000076826	4	232.607142857143	172.895408163265	28	22403	7.47662365299126	0.344494214501022	0.214686908991712	22194	0.776	1022	577	577	0	0	0	0	0	1	0	0	0	0	0	0	0	0	0	0	0	0	0	0	0	0	0	0	0	0	0	0	0	0	0	0	0	0	0	0
ENSG00000061794	5	207.090909090909	178.611570247934	22	45523	7.42869662585547	-0.167031362117245	-0.33101794468028	45523	0.568	448	303	303	0	0	0	1	0	1	0	0	0	0	1	0	0	0	0	0	0	1	0	0	0	0	0	0	0	1	0	0	0	0	0	0	0	0	0	0
ENSG00000167182	1	444.571428571429	377.102040816327	7	32808	7.32738017363344	-0.399611919748942	-0.590870749048468	32808	0.594	789	555	555	0	0	0	0	1	1	0	0	0	0	0	0	0	0	0	0	0	0	0	0	0	0	0	0	0	1	0	0	0	0	0	0	0	0	0	0
ENSG00000176165	2	1779.33333333333	1072.88888888889	3	3821	7.44871119208847	0.0684357385663825	-0.0688501843150247	3821	0.54	1019	584	584	0	0	0	0	0	0	0	0	0	0	0	0	0	0	0	0	0	0	0	0	0	0	0	0	0	0	0	0	0	0	0	0	0	0	0	0
ENSG00000205534	2	142.485714285714	38.7575510204082	35	67507	5.12349752606439	-0.645938948125039	-0.528166209560412	41954	0.724	981	670	670	0	0	0	0	1	1	0	0	0	0	0	0	0	0	0	0	0	0	0	0	0	0	0	0	0	1	0	0	0	0	0	0	0	0	0	0
ENSG00000117318	3	395.142857142857	183.551020408163	7	1877	7.60972427839384	0.754543626636398	0.669317213425068	1877	0.514	530	339	339	0	0	0	0	0	0	0	0	0	0	0	0	0	0	0	0	0	0	0	0	0	0	0	0	0	1	0	0	0	0	0	0	0	0	1	0
ENSG00000234773	4	240.666666666667	147.777777777778	9	42753	5.64405722074283	-0.0130568242593737	-0.246428967832789	12683	0.606	752	496	496	0	0	0	0	0	0	0	0	1	0	0	0	0	0	0	0	0	0	0	0	0	0	0	0	0	0	0	0	0	0	0	0	0	0	0	0
ENSG00000151014	2	501.2	245.12	5	29964	5.5344191449143	0.270905270770104	0.264321967984497	29964	0.672	985	673	673	0	0	0	0	0	0	0	0	0	0	0	0	0	0	0	0	0	0	0	0	0	0	0	0	0	1	1	0	1	0	0	0	0	0	0	0
ENSG00000134996	1	131.9	100.64	10	58723	7.24213012578669	-0.145933885525514	-0.343042131273421	58723	0.718	934	624	624	0	0	0	0	0	0	0	0	0	0	0	0	0	0	0	0	0	0	0	0	0	0	0	0	0	1	0	0	0	0	0	0	0	0	0	0
ENSG00000177685	14	285.604166666667	187.388888888889	48	5848	6.28958789763873	0.408859738930787	0.153645916491719	2568	0.648	0	0	0	0	0	0	1	1	1	0	0	0	0	0	0	0	0	0	0	0	0	0	0	0	0	0	0	0	0	0	0	0	0	0	0	0	0	0	0
ENSG00000115112	2	520.789473684211	766.337950138504	19	68621	6.68245893142513	0.984082804136963	0.779296871482355	68621	0.756	1027	729	729	0	0	0	0	0	0	0	0	0	0	0	0	0	0	0	0	0	0	0	0	0	0	0	0	0	0	0	0	0	0	0	0	0	0	0	0
ENSG00000125246	9	422.090909090909	479.429752066116	22	290469	6.19538478049497	-0.295993204805155	-0.59595885687018	290469	0.732	512	322	322	0	0	0	0	0	1	0	0	1	0	0	0	0	0	0	0	0	0	0	0	0	0	0	0	0	0	0	0	0	0	0	0	0	0	0	0
ENSG00000172366	4	293.153846153846	239.775147928994	13	6662	6.88768462203025	0.24301837403109	-0.00569391842260092	6662	0.748	1103	739	739	0	0	0	0	1	2	0	0	0	0	0	0	0	0	0	0	0	0	0	0	0	0	0	0	0	0	0	0	0	0	0	0	0	0	0	0
ENSG00000118322	11	326.596153846154	257.601331360947	52	289095	6.64259267570847	0.731604757294191	0.416018989152966	163395	0.394	0	0	0	0	0	0	0	0	0	0	0	0	0	0	0	0	0	0	0	0	0	0	0	0	0	0	0	0	0	0	0	0	0	0	0	0	0	0	0
ENSG00000147883	4	1012.66666666667	796.222222222222	6	6461	6.44922076575034	0.464624067787255	0.214510796204807	6461	0.648	814	557	557	0	0	0	1	0	2	0	0	0	0	0	0	0	0	0	0	0	0	0	0	0	0	0	0	0	0	0	0	0	0	0	0	0	0	0	0
ENSG00000139865	10	191.194029850746	100.158609935398	67	445596	6.42133052628183	0.624956368421521	0.401145204128839	26472	0.59	2002	1169	1169	0	0	0	1	1	1	0	0	2	0	0	0	0	0	0	0	0	0	0	0	0	0	0	0	0	0	0	0	0	0	0	0	0	0	0	0
ENSG00000251249	3	651.833333333333	578.055555555556	6	13391	7.32105034909443	0.638643064787976	0.371969405430674	13391	0.454	0	0	0	0	0	0	0	0	0	0	0	0	0	0	0	0	0	0	0	0	0	0	0	0	0	0	0	0	0	0	0	0	0	0	0	0	0	0	0
ENSG00000136960	9	185.211538461538	133.289201183432	52	116368	7.293581995544	0.997545572910303	0.818709792984124	116368	0.558	0	0	0	0	0	0	1	0	0	0	0	0	0	0	0	0	0	0	0	0	0	0	0	0	0	0	0	0	0	0	0	0	0	0	0	0	0	0	0
ENSG00000172717	10	191.594594594595	105.300219138057	37	39158	7.49211998972339	0.779546563754253	0.535851645153817	13738	0.454	0	0	0	0	0	0	0	0	0	0	0	0	0	0	0	0	0	0	0	0	0	0	0	0	0	0	0	0	1	0	0	0	0	0	0	0	0	0	0
ENSG00000166965	9	346.352941176471	313.557093425606	34	8250	6.64279842036775	-0.0935784531698615	-0.420257626463846	8250	0.602	621	402	402	0	0	0	0	0	1	0	0	0	0	0	1	0	0	0	0	0	0	0	0	0	0	0	0	0	0	1	0	0	0	0	0	0	0	0	0
ENSG00000188283	8	351.84	330.2368	25	26001	5.63646636911985	-0.672826421507683	-0.77361536129613	6954	0.534	298	196	196	1	0	0	1	0	1	0	0	0	0	0	0	0	0	0	0	0	0	0	0	0	0	0	0	0	1	0	0	0	0	0	0	0	0	0	0
ENSG00000228716	7	414.391304347826	409.240075614367	23	28756	6.07590871718183	0.0482692152431551	-0.230338053362968	28756	0.64	870	569	569	0	0	0	0	0	0	0	0	0	0	0	0	0	0	0	0	0	0	0	0	0	0	0	0	0	0	0	0	0	0	0	0	0	0	0	0
ENSG00000184182	22	192.106060606061	168.615243342516	66	75768	7.46721017871732	-0.1502089621482	-0.304002771508308	65428	0.668	1196	734	734	0	0	0	0	1	1	0	0	0	0	0	0	0	0	0	0	0	0	0	0	0	0	0	0	0	0	0	0	0	0	0	0	0	1	1	1
ENSG00000100379	8	189.444444444444	151.358024691358	27	11652	6.95080996590788	0.0187960693237699	-0.195262690156372	11652	0.718	549	383	383	0	0	0	1	0	0	0	0	0	0	0	0	0	0	0	0	0	0	0	0	0	0	0	0	0	0	0	0	0	0	0	0	0	0	0	0
ENSG00000135503	7	332.16	297.1488	25	45412	7.72771280982856	0.0761407163488655	-0.0199828698931939	45412	0.776	372	280	280	0	0	0	0	0	0	0	0	0	0	0	0	0	0	0	0	0	0	0	0	0	0	0	0	0	0	1	0	0	0	0	0	0	0	0	0
ENSG00000268388	7	601.722222222222	643.901234567901	18	34571	6.72942455140838	0.687910576864522	0.520359452749732	21363	0.554	3798	2381	2381	0	0	0	0	0	0	0	0	0	0	0	0	0	0	0	0	0	0	0	0	0	0	0	0	0	0	0	0	0	0	0	0	0	0	0	0
ENSG00000153234	11	384.064516129032	304.607700312175	31	17917	6.85752748558995	1.3508374686031	1.10227818843061	17251	0.696	1278	854	854	0	0	0	2	0	1	0	0	0	0	0	0	0	0	0	0	0	0	0	0	0	0	0	0	0	0	0	0	0	0	0	0	0	0	0	0
ENSG00000125484	2	1362.71428571429	1479.02040816327	7	24921	7.26646408822189	-0.207907464984446	-0.408950504808255	9276	0.694	1461	973	973	0	0	0	1	0	1	0	0	0	0	0	0	0	0	0	0	0	0	0	0	0	0	0	0	0	0	0	0	0	0	0	0	0	0	0	0
ENSG00000198721	12	224.510638297872	156.077863286555	47	19909	7.43364675708715	-0.101658362608432	-0.248005408261291	19909	0.75	1285	660	660	0	0	0	0	0	1	0	0	0	0	0	0	0	0	0	0	0	0	0	0	0	0	0	0	0	0	0	0	0	0	0	0	0	0	0	0
ENSG00000107581	3	266.821428571429	175.290816326531	28	45961	8.48148767129267	-0.14880686888349	-0.0176219040835908	45961	0.656	888	619	619	0	0	0	1	0	1	0	0	0	1	1	0	0	0	0	0	0	0	0	0	0	0	0	0	0	0	1	0	1	0	0	0	0	0	0	0
ENSG00000226403	2	204	179.5	4	2215	5.86436373541649	0.277418133729174	0.00549705612699436	2215	0.42	0	0	0	0	0	0	1	0	0	0	0	0	0	0	0	0	0	0	0	0	0	0	0	0	0	0	0	0	1	0	0	0	0	0	0	0	0	0	0
ENSG00000197322	1	1998.5	1499.5	2	5247	5.40670610757375	0.0425013427009654	-0.151249448536334	5247	0.692	2986	1980	1980	0	0	0	0	0	0	0	0	1	0	0	0	0	0	0	0	0	0	0	0	0	0	0	0	0	0	0	0	0	0	0	0	0	0	0	0
ENSG00000135454	16	333.316666666667	299.897777777778	60	9946	6.63106644807047	0.29084417602377	0.0641134163402676	7461	0.59	1395	891	891	0	0	0	0	0	1	0	0	0	0	0	0	0	0	0	0	0	0	0	0	0	0	0	0	0	0	0	0	0	0	0	0	0	0	0	0
ENSG00000142961	4	982.166666666667	921.555555555556	12	9177	7.33990005598883	-0.0118669295045418	-0.192946300492764	9177	0.64	510	354	354	0	0	0	0	0	1	0	0	0	0	0	0	0	0	0	0	0	0	0	0	0	0	0	0	0	0	0	0	0	0	0	0	0	0	0	0
ENSG00000066185	4	244.75	127.9375	16	25939	5.65754010026944	0.0224585893501619	-0.161540049785551	25939	0.596	859	549	549	0	0	0	1	0	0	0	0	0	0	0	1	0	0	0	0	0	0	0	0	0	0	0	0	0	0	0	0	0	0	0	0	0	0	0	0
ENSG00000165304	12	159.065217391304	91.0151228733459	46	104820	6.11944090018923	0.358246592468688	0.120097556848047	104645	0.674	370	234	234	0	0	0	0	1	1	0	0	0	0	0	0	0	0	0	0	0	0	0	0	0	0	0	0	0	0	0	0	0	0	0	0	0	0	0	0
ENSG00000184385	1	1070.5	831.5	2	6401	5.42447788744018	0.0462325482587319	-0.145407893503515	6401	0.58	0	0	0	0	0	0	0	0	0	0	0	1	0	0	0	0	0	0	0	0	0	0	0	0	0	0	0	0	0	0	0	0	0	0	0	0	0	0	0
ENSG00000115226	3	248.0625	142.703125	16	3363	6.81580874261637	0.527513107228463	0.301005900883114	3363	0.738	656	411	411	0	0	0	0	0	0	0	0	0	0	0	0	0	0	0	0	0	0	0	0	0	0	0	0	0	0	0	0	0	0	0	0	0	0	0	0
ENSG00000253764	2	200.4	111.28	5	2068	5.28191171925884	0.353303262229545	0.293166464137421	1817	0.668	1313	836	836	0	0	0	0	0	0	0	0	0	0	0	0	0	0	0	0	0	0	0	0	0	0	0	0	0	0	0	0	0	0	0	0	0	0	0	0
ENSG00000167653	4	315.7	190.84	10	12417	7.02034492338682	1.24775787471697	1.16654099681551	11609	0.676	0	0	0	0	0	0	1	1	1	0	0	0	0	0	0	0	0	0	0	0	0	0	0	0	0	0	0	0	0	0	0	0	0	0	0	0	0	0	0
ENSG00000084676	12	339.872340425532	333.405160706202	47	278789	8.36143864571186	-0.391774206799516	-0.319890560121687	152142	0.762	1458	783	783	0	0	0	1	0	0	0	0	1	0	0	0	0	0	0	0	0	0	0	0	0	0	0	0	0	0	0	0	0	0	0	0	0	0	0	0
ENSG00000134013	15	221.96	103.3072	50	128140	6.56799287014293	0.497615812587256	0.210219824737867	65239	0.436	0	0	0	0	0	0	0	0	0	0	0	0	0	0	0	0	0	0	0	0	0	0	0	0	0	0	0	0	1	0	0	0	0	0	0	0	0	0	0
ENSG00000085832	10	181.413793103448	149.400713436385	58	165066	8.34329269386116	-0.343905819822871	-0.262305784786474	165066	0.708	669	393	393	0	0	0	0	0	1	0	0	0	0	0	0	0	0	0	0	0	0	0	0	0	0	0	0	0	0	0	0	0	0	0	0	0	0	0	0
ENSG00000127528	2	516.4	321.28	5	3058	7.44980817564363	0.991514370312719	0.867335236954292	3058	0.766	2862	1654	1654	0	0	0	0	0	1	0	0	0	0	0	0	0	0	0	0	0	0	0	0	0	0	0	0	0	0	0	0	0	0	0	0	0	0	0	0
ENSG00000108960	3	330	309.818181818182	11	29380	6.76019835946641	0.286569677992893	0.045185462748663	29380	0.726	1303	767	767	0	0	0	0	0	1	0	0	0	0	0	0	0	0	0	0	0	0	0	0	0	0	0	0	0	0	0	0	0	0	0	0	0	0	0	0
ENSG00000121774	4	292.56	241.8112	25	47022	8.45175311746046	-0.415988151855101	-0.324537572599719	30054	0.702	1481	974	974	0	0	0	0	0	0	0	0	0	0	0	0	0	0	0	0	0	0	0	0	0	0	0	0	0	0	0	0	1	0	0	0	0	0	0	0
ENSG00000135747	3	371.133333333333	389.164444444444	15	133265	5.37497078010535	-0.557326266258433	-0.500720117296315	111150	0.564	622	422	422	0	0	0	1	0	0	0	0	0	0	0	0	0	0	0	0	0	0	0	0	0	0	0	0	0	0	0	0	0	0	0	0	0	1	1	0
ENSG00000188338	10	151.6875	90.8932291666667	48	15733	6.70207588819051	0.419714753005908	0.0913007832844334	9511	0.69	1039	712	712	0	0	0	1	0	0	0	0	0	0	0	0	0	0	0	0	0	0	0	0	0	0	0	0	0	0	0	0	0	0	0	0	0	0	0	0
ENSG00000237767	2	211.5	182.333333333333	6	4053	5.72608121733043	0.688949707668517	0.568670235208763	3769	0.356	0	0	0	0	0	0	1	0	0	0	0	0	0	0	0	0	0	0	0	0	0	0	0	0	0	0	0	0	0	0	0	0	0	0	0	0	0	0	0
ENSG00000058600	18	206.77380952381	202.104591836735	84	37695	7.63438868239155	-0.457941247022313	-0.592928584805619	37695	0.686	774	564	564	0	0	0	1	0	1	0	0	0	0	0	0	0	0	0	0	0	0	0	0	0	0	0	0	0	0	0	0	0	0	0	0	0	0	0	0
ENSG00000146376	3	250.65	222.235	20	134094	6.68646825360095	0.192800966458455	-0.0763996375090168	134094	0.548	0	0	0	0	0	0	1	0	0	0	0	0	0	0	0	0	0	0	0	0	0	0	0	0	0	0	0	0	0	0	0	0	0	0	0	0	0	0	0
ENSG00000140488	7	201.102564102564	153.563445101907	39	35403	6.90817325780473	0.238617421257939	-0.0154852325100872	35403	0.744	856	562	562	0	0	0	1	0	0	0	0	0	0	0	0	0	0	0	0	0	0	0	0	0	0	1	0	0	1	0	0	0	0	0	0	0	0	0	0
ENSG00000130226	15	287.692307692308	274.018934911243	65	1101814	6.70594640461418	0.690762365002447	0.43524835038573	1101814	0.71	2349	1555	1555	0	0	0	0	0	0	0	0	0	0	0	0	0	0	0	0	0	0	0	0	0	0	0	0	0	0	0	0	0	0	0	0	0	0	0	0
ENSG00000163156	7	228.64	170.224	25	13634	6.95451153571631	-0.418438071154508	-0.689789235518331	12470	0.474	0	0	0	0	0	0	1	0	0	0	0	0	0	0	0	0	0	0	0	0	0	0	0	0	0	0	0	0	0	0	0	0	0	0	0	0	0	0	0
ENSG00000163961	2	686.272727272727	719.801652892562	11	34986	7.09529186559825	-0.298950066534638	-0.53030585787849	34986	0.658	981	603	603	0	0	0	0	1	0	0	0	0	0	0	0	0	0	0	0	0	0	0	0	0	0	0	0	0	0	0	0	0	0	0	0	0	0	0	0
ENSG00000174652	9	604.481481481482	661.860082304527	27	22983	7.79723842099321	0.230094727787771	0.141756956566554	1805	0.618	519	312	312	0	0	0	0	0	0	0	0	0	0	1	0	0	0	0	0	0	0	0	0	0	0	0	0	0	0	0	0	0	0	0	0	0	0	0	0
ENSG00000075702	8	211.581081081081	154.795836376917	74	50226	6.06417909049226	0.334739544818748	0.0663212877438313	19424	0.65	1064	699	699	0	0	0	0	0	1	0	0	0	0	0	0	0	0	1	0	0	1	0	0	0	0	0	0	0	0	1	0	1	0	0	0	0	0	0	0
ENSG00000167536	5	413.166666666667	281.888888888889	12	5291	5.64504174113985	0.0885665497969814	-0.00138415304619044	5291	0.682	703	543	543	0	0	0	0	0	0	0	0	0	0	0	0	0	0	0	0	0	0	0	0	0	0	0	0	0	0	0	0	0	0	0	0	0	0	0	0
ENSG00000116141	4	351.034482758621	378.126040428062	29	136236	6.65062198903885	-0.16212353092669	-0.455157826830032	136231	0.71	841	586	586	0	0	0	2	0	1	0	0	0	0	0	0	0	0	0	0	0	0	0	0	0	0	0	0	0	0	0	0	0	0	0	0	0	0	0	0
ENSG00000170606	3	233.346153846154	171.609467455621	26	54488	8.34424043665369	0.304295138672584	0.368842643936367	54488	0.606	1269	798	798	0	0	0	1	0	0	0	0	0	1	1	0	0	0	0	0	0	0	0	0	0	0	0	0	0	0	0	0	0	0	0	0	0	0	0	0
ENSG00000160870	4	215.307692307692	142.603550295858	26	30160	7.13410958469356	1.74552786524396	1.61466183053563	4624	0.496	0	0	0	0	0	0	0	0	0	0	0	0	0	0	0	0	0	0	0	0	0	0	0	0	0	0	0	0	0	0	0	0	0	0	0	0	0	0	0
ENSG00000187775	11	181.00625	58.832421875	160	153699	5.76978663567624	0.126320861822737	-0.0170036279329513	153699	0.57	0	0	0	0	0	0	0	0	0	0	0	0	0	0	0	0	0	0	0	0	0	0	0	0	0	0	0	0	0	0	0	0	0	0	0	0	0	0	0
ENSG00000144712	5	287.111111111111	217.423868312757	27	75445	6.6475859339218	0.088267175584484	-0.198220742739212	38331	0.63	367	270	270	0	0	0	0	0	0	0	0	0	0	0	0	0	0	0	0	0	0	0	0	0	0	0	0	0	0	0	0	0	0	0	0	0	0	0	0
ENSG00000119927	5	450.65625	609.814453125	32	65512	7.00808320063925	0.927901414653526	0.685350948664529	34857	0.5	0	0	0	0	0	0	0	0	0	0	0	0	0	0	0	0	0	0	0	0	0	0	0	0	0	1	0	0	0	0	0	0	0	0	0	0	0	0	0
ENSG00000117569	13	409.96	506.488	50	102074	7.48431037169414	-0.114410327216956	-0.267286542698256	92047	0.678	504	363	363	0	0	0	0	0	0	0	0	0	0	0	0	0	0	0	0	0	0	0	0	0	0	0	0	0	0	0	0	0	0	0	0	0	0	0	0
ENSG00000163689	13	254.196721311475	199.936038699274	61	332719	6.18716216895474	0.231336694924771	-0.0141702270890135	308078	0.618	538	373	373	0	0	0	0	0	0	0	0	0	0	0	1	0	0	0	0	0	0	0	0	0	0	0	0	0	0	0	0	0	0	0	0	0	0	0	0
ENSG00000141052	5	460.612903225806	533.479708636837	31	103060	6.93979061288055	0.773596711871064	0.653419971910632	51501	0.652	668	453	453	0	0	0	0	0	0	0	0	0	0	0	0	0	0	0	0	0	0	0	0	0	0	0	0	0	0	0	0	0	0	0	0	0	0	0	0
ENSG00000220575	3	689.166666666667	501.222222222222	6	4491	6.43700788647157	0.604281214411186	0.131929848103058	4491	0.544	565	367	367	0	0	0	0	0	0	0	0	0	0	0	0	0	0	0	0	0	0	0	0	0	0	0	0	0	0	0	0	0	0	0	0	0	0	0	0
ENSG00000122687	5	540.071428571429	470.091836734694	14	7975	6.88048787581543	-0.399649391187011	-0.689011427595364	7831	0.712	743	511	511	0	0	0	0	0	0	0	0	0	0	0	0	0	0	0	0	0	0	0	0	0	0	0	0	0	0	0	0	0	0	0	0	0	0	0	0
ENSG00000116786	4	179.30303030303	109.858585858586	33	50438	8.51829371613987	-0.264069906385915	-0.122744854204516	50438	0.798	0	0	0	0	0	0	0	0	0	0	0	0	0	0	0	0	0	0	0	0	0	0	0	0	0	0	0	0	0	0	0	0	0	0	0	0	0	0	0
ENSG00000084110	11	180.047619047619	138.991685563114	63	23704	7.12089251958573	0.87445589203466	0.854159086662276	23704	0.48	0	0	0	0	0	0	1	0	0	0	0	0	0	0	0	0	0	0	0	0	0	0	0	0	0	0	0	0	0	0	0	0	0	0	0	0	1	1	0
ENSG00000168913	1	541	276	2	2002	6.84282119718244	0.650151386222414	0.404410353291146	2002	0.786	633	403	403	0	0	0	0	0	0	0	0	0	0	0	0	0	0	0	0	0	0	0	0	0	0	0	0	0	0	1	0	0	0	0	0	0	0	0	0
ENSG00000144331	13	237.888888888889	158.765432098765	45	419524	6.46374120727455	0.553901181758063	0.270470586929857	419524	0.72	748	464	464	0	0	0	0	0	1	0	0	0	0	0	0	0	0	0	0	0	0	0	0	0	0	0	0	0	0	0	0	0	0	0	0	0	0	0	0
ENSG00000176177	2	351.555555555556	239.185185185185	9	150820	6.2002973116838	0.260334629755426	-0.121519969184348	650	0.426	0	0	0	0	0	0	0	0	0	0	0	0	0	0	0	0	0	0	0	0	0	0	0	0	0	0	0	0	0	0	0	0	0	0	0	0	0	0	0
ENSG00000163686	7	253.739130434783	188.570888468809	23	58188	6.74483777705568	0.022919517432618	-0.252546805598296	57227	0.672	1263	817	817	0	0	0	0	0	1	0	0	0	0	0	0	0	0	0	0	0	0	0	0	0	0	0	0	0	0	0	0	0	0	0	0	0	0	0	0
ENSG00000171551	4	175.769230769231	140.453648915187	39	8002	6.5975873907734	1.19564203241628	0.878319843800121	8002	0.79	2696	1669	1669	0	0	0	0	0	0	0	0	0	0	0	0	0	0	0	0	0	0	0	0	0	0	0	0	0	0	0	0	0	0	0	0	0	0	0	0
ENSG00000071073	9	386.918918918919	467.102994886779	37	112021	7.2862431825422	0.0476101558719237	-0.120572787501073	112021	0.854	1295	712	712	0	0	0	0	0	1	0	0	0	0	0	0	0	0	0	0	0	0	0	0	0	0	0	0	0	0	0	0	0	0	0	0	0	0	0	0
ENSG00000267498	2	230.4	121.84	5	2581	5.22038317558535	-0.147255637699313	-0.276608500544724	2581	0.706	761	552	552	0	0	0	0	0	0	0	0	0	0	0	0	0	0	0	0	0	0	0	0	0	0	0	0	0	0	0	0	0	0	0	0	0	0	0	0
ENSG00000083844	6	424.5625	370.46875	16	21857	5.64089936684027	-0.5915078309989	-0.668797267693489	21857	0.618	729	494	494	0	0	0	0	0	0	0	0	0	0	0	0	0	0	0	0	0	0	0	0	0	0	0	0	0	0	0	0	0	0	0	0	0	0	0	0
ENSG00000163482	17	187.317073170732	138.656751933373	82	30691	7.50967718186864	0.0111333670761411	-0.138182725708016	30690	0.61	403	259	259	0	0	0	0	1	1	0	0	1	0	0	0	0	0	0	0	0	0	0	0	0	0	0	0	0	0	0	0	0	0	0	0	0	0	0	0
ENSG00000198483	2	196.3	181.74	20	19297	6.45182442276378	0.119808061779597	-0.172780311719771	19297	0.64	0	0	0	0	0	0	0	0	1	0	0	0	0	0	0	0	0	0	0	0	0	0	0	0	0	0	0	0	0	0	0	0	0	0	0	0	0	0	0
ENSG00000248099	3	344.571428571429	179.795918367347	7	5063	6.8980008614479	1.26773098444199	1.17055696717097	5061	0.606	419	298	298	1	0	0	0	0	0	0	0	0	0	0	0	0	0	0	0	0	0	0	0	0	0	0	0	0	0	0	0	0	0	0	0	0	0	0	0
ENSG00000154040	15	234.75	203.7625	40	22626	5.57712325795993	-0.108620493442024	-0.266617256888027	22623	0.556	688	441	441	1	0	0	0	0	1	0	0	1	0	0	0	0	0	0	0	0	0	0	0	0	0	0	0	0	0	0	0	0	0	0	0	0	0	0	0
ENSG00000185507	17	219.127272727273	124.398016528926	55	3447	6.80638952292247	0.705632411012128	0.452717405934021	3445	0.632	1308	882	882	1	0	0	0	0	0	0	0	0	0	0	1	0	0	0	0	0	0	0	0	0	0	0	0	0	1	0	0	0	0	0	0	0	0	0	0
ENSG00000233223	4	202.125	104.21875	8	2109	5.35071307580994	-0.512876951032733	-0.494491422174934	2109	0.496	1146	719	719	0	0	0	1	0	0	0	0	0	0	0	1	0	0	0	0	0	0	0	0	0	0	0	0	0	0	0	0	0	0	0	0	0	0	0	0
ENSG00000163947	15	278.596153846154	260.008875739645	52	351912	7.32636081931592	0.249024310095491	0.0738395655581536	324349	0.736	1341	850	850	0	0	0	0	0	1	0	0	0	0	0	0	0	0	0	0	0	0	0	0	0	0	0	0	0	0	0	0	0	0	0	0	0	0	0	0
ENSG00000123119	6	375.592592592593	415.113854595336	27	167859	6.64092940768292	0.239742330521949	0.0205443864943067	167859	0.646	485	322	322	0	0	0	1	0	0	0	0	1	0	0	0	0	0	0	0	0	0	0	0	0	0	0	0	0	0	0	0	0	0	0	0	0	0	0	0
ENSG00000116183	5	377.28125	362.412109375	32	382429	5.46457283991139	0.759165499410625	0.728451956980004	228034	0.454	0	0	0	0	0	0	0	0	0	0	0	0	0	0	0	0	0	0	0	0	0	0	0	0	0	0	0	0	0	0	0	0	0	0	0	0	0	0	0
ENSG00000119844	7	567.615384615385	566.005917159763	26	68675	7.74171498051847	-0.355598575413788	-0.465531063948637	68667	0.676	942	660	660	0	0	0	0	0	0	0	0	0	1	0	0	0	0	0	0	0	0	0	0	0	0	0	0	0	1	0	0	0	0	0	0	0	0	0	0
ENSG00000178498	9	422.653846153846	337.804733727811	26	5183	7.77815258445689	0.259214029409409	0.219994594732741	5179	0.578	0	0	0	0	0	0	0	0	1	0	0	0	0	0	0	0	0	0	0	0	0	0	0	0	0	0	0	0	0	0	0	0	0	0	0	0	0	0	0
ENSG00000172071	6	260.09375	192.77734375	32	70836	6.83922659021585	0.0706655015103879	-0.210651338587517	70834	0.58	1058	571	571	0	0	0	1	0	0	0	0	0	0	0	0	0	0	0	0	0	0	0	0	0	0	0	0	0	0	0	0	0	0	0	0	0	0	0	0
ENSG00000107938	13	217.306666666667	128.006755555556	75	44629	7.00786429182853	-0.45420783589706	-0.714721205514214	44065	0.63	939	627	627	0	0	0	0	0	1	0	0	0	0	0	0	0	0	0	0	0	0	0	0	0	0	0	0	0	0	0	0	0	0	0	0	0	0	0	0
ENSG00000095627	5	182.583333333333	92.2638888888889	36	53035	7.46457783081838	0.233406363928842	-0.0127600923087545	52458	0.568	330	223	223	0	0	0	1	0	0	0	0	0	0	0	0	0	0	0	0	0	0	0	0	0	0	0	0	0	0	0	0	0	0	0	0	0	0	0	0
ENSG00000154310	17	237.246153846154	176.140118343195	65	399070	7.07521735921455	0.256783011363477	0.0879682407284724	399070	0.642	1135	711	711	0	0	0	0	0	0	0	0	0	0	0	0	0	0	0	0	0	0	0	0	0	0	0	0	0	0	0	0	0	0	0	0	0	0	0	0
ENSG00000237513	2	394	180	4	21272	5.24264644811086	0.275532885443172	0.428725230223859	20998	0.532	0	0	0	0	0	0	0	0	0	0	0	0	0	0	0	0	0	0	0	0	0	0	0	0	0	0	0	0	0	0	0	0	0	0	0	0	1	1	0
ENSG00000198589	14	263.627450980392	233.9723183391	102	751286	7.57092648874579	-0.115721136803209	-0.244363077900277	751286	0.728	866	599	599	0	0	0	0	0	1	0	0	1	0	0	0	0	0	0	0	0	0	0	0	0	0	0	0	0	0	0	0	0	0	0	0	0	0	0	0
ENSG00000111817	9	805	856.222222222222	27	187089	7.27169769892583	0.231874513115753	0.0848017339928502	172417	0.526	461	294	294	0	0	0	0	0	0	0	0	0	0	1	1	1	0	0	0	0	0	0	0	0	0	0	0	0	0	0	0	0	0	0	0	0	0	0	0
ENSG00000159182	1	191.5	13.5	2	801	6.64999225996249	0.666555110169864	0.510917140990673	801	0.586	0	0	0	0	0	0	1	0	0	0	0	0	0	0	0	0	0	0	0	0	0	0	0	0	0	0	0	0	0	0	0	0	0	0	0	0	0	0	0
ENSG00000164556	1	797.5	69.5	2	1692	7.82418813386304	0.706694150347602	0.49722706420095	1692	0.458	0	0	0	0	0	0	0	0	0	0	0	0	0	0	0	0	0	0	0	0	0	0	0	0	0	0	0	0	0	0	0	0	0	0	0	0	0	0	0
ENSG00000125703	5	197.166666666667	166.166666666667	18	81379	6.33842687122145	-0.254410295804442	-0.572420897867288	34931	0.54	0	0	0	0	0	0	1	0	0	0	0	0	0	0	0	0	0	0	0	0	0	0	0	0	0	0	0	0	1	0	0	0	0	0	0	0	0	0	0
ENSG00000172508	9	486.257142857143	461.524897959184	35	10640	6.47184135267988	0.722618558027272	0.493703170933843	519	0.54	0	0	0	0	0	0	0	0	0	0	0	0	0	0	0	0	0	0	0	0	0	0	0	0	0	0	0	0	0	0	0	0	0	0	0	0	0	0	0
ENSG00000087903	24	208.961538461538	167.886587771203	78	206409	6.81555283720643	0.662264610263292	0.392020133009444	8003	0.668	259	163	163	0	0	0	0	1	1	0	1	1	0	0	0	0	0	0	0	0	1	0	0	0	0	0	0	0	0	0	0	0	0	0	0	0	0	0	0
ENSG00000234444	8	584.952380952381	681.056689342404	21	47402	6.63390143561698	-0.166886389300382	-0.489262613465638	6559	0.62	241	156	156	0	0	0	0	0	1	0	0	0	0	0	0	0	0	0	0	0	0	0	0	0	0	0	0	0	0	0	0	0	0	0	0	0	0	0	0
ENSG00000075218	4	308.157894736842	206.094182825485	19	34070	6.32899226458492	0.401519152121594	0.13344137809426	34070	0.616	1139	764	764	0	0	0	0	0	1	0	0	0	0	0	0	0	0	1	0	0	0	0	0	0	0	0	0	0	0	0	0	0	0	0	0	0	0	0	0
ENSG00000102755	5	229.615384615385	175.143984220907	39	194777	7.44034750328937	0.829190007497041	0.686165644360061	127032	0.746	2189	1491	1491	0	0	0	0	1	1	0	0	0	0	0	0	0	0	0	0	0	0	0	0	0	0	0	0	0	0	0	0	0	0	0	0	0	0	0	0
ENSG00000196182	8	340.633333333333	366.248888888889	30	46273	8.18771749635445	0.328500785244906	0.344801097490864	46273	0.712	784	462	462	0	0	0	0	0	0	0	0	0	0	0	0	0	0	0	0	0	0	1	0	0	0	0	0	1	0	0	0	0	0	0	0	0	0	0	0
ENSG00000174151	9	1003.28571428571	1114.65306122449	21	8881	6.93798555667169	-0.0114308908962213	-0.278849786609853	2221	0.632	398	286	286	0	0	0	1	0	1	0	0	1	0	0	0	0	0	0	0	0	0	0	0	0	0	0	0	0	0	0	0	0	0	0	0	0	0	0	0
ENSG00000065615	3	407.730769230769	553.328402366864	26	107782	6.78474393989319	-0.339394252633888	-0.630358440057112	107782	0.582	356	249	249	0	0	0	1	0	0	0	0	0	0	0	0	0	0	0	0	0	0	1	0	0	0	0	0	0	0	0	0	0	0	0	0	0	0	0	0
ENSG00000101216	3	416.083333333333	484.305555555555	12	39440	7.2271131964128	-0.313547837024714	-0.519160493392753	39440	0.788	1887	1166	1166	0	0	0	0	0	1	0	0	0	0	0	0	0	0	0	0	0	0	0	0	0	0	0	0	0	0	0	0	0	0	0	0	0	0	0	0
ENSG00000248485	1	474.666666666667	424.888888888889	3	26724	6.4333250326176	0.89052123509756	0.585432492124626	26724	0.602	551	383	383	1	0	0	0	0	0	0	0	0	0	0	0	0	0	0	0	0	0	0	0	0	0	0	0	0	0	0	0	0	0	0	0	0	0	0	0
ENSG00000203883	1	861.5	378.5	2	1919	6.64441321993968	0.701088621029259	0.413013395361363	1919	0.77	258	187	187	0	0	0	1	0	0	0	0	0	0	0	0	0	0	0	0	0	0	0	0	0	0	0	0	0	0	0	0	0	0	0	0	0	0	0	0
ENSG00000053371	5	201.157894736842	106.515235457064	19	8182	7.3820560203911	-0.0507856661664974	-0.230069296368044	8182	0.776	1102	817	817	0	0	0	0	0	1	0	0	0	0	0	0	0	0	0	0	0	0	0	0	0	0	0	0	0	0	0	0	0	0	0	0	0	0	0	0
ENSG00000101445	4	378.666666666667	498.814814814815	18	117320	6.53641393358592	0.561201390340369	0.326657902806746	117320	0.696	1386	1001	1001	0	0	0	0	0	0	0	0	0	0	0	0	0	0	0	0	0	0	0	0	0	0	0	0	1	1	0	0	0	0	0	0	0	0	0	0
ENSG00000256262	1	328	61	2	1603	5.39774235633997	-0.598492022591026	-0.508818449278203	1603	0.432	0	0	0	0	0	0	0	0	0	0	0	0	0	0	0	0	0	0	0	0	0	0	0	0	0	0	0	0	0	0	0	0	0	0	0	0	0	0	0
ENSG00000184730	3	721.9	720.66	10	4322	6.00137659767593	0.332788003816553	0.181766774396591	4322	0.6	0	0	0	0	0	0	0	0	0	0	0	0	0	0	0	0	0	0	0	0	0	0	0	0	0	0	0	0	0	0	0	0	0	0	0	0	0	0	0
ENSG00000187189	1	4111	0	1	4111	7.58249214390241	0.0552839933989989	-0.053529355126444	4111	0.514	461	294	294	0	0	0	0	0	0	0	0	0	0	1	1	1	0	0	0	0	0	0	0	0	0	0	0	0	0	0	0	0	0	0	0	0	0	0	0
ENSG00000158825	2	246.428571428571	144.489795918367	7	29961	5.89895264519528	0.426372118237973	0.290700250530176	29961	0.596	0	0	0	0	0	0	0	0	0	0	0	0	0	0	0	0	0	0	0	0	0	0	0	0	0	0	0	0	0	0	0	0	0	0	0	0	0	0	0
ENSG00000100403	3	442.21875	577.771484375	32	58626	8.45928033952403	-0.41744892143987	-0.277757489028812	58626	0.606	1213	761	761	0	0	0	0	0	0	0	0	0	0	0	0	0	0	0	0	0	0	0	0	0	0	0	0	0	1	0	0	0	0	0	0	0	0	0	0
ENSG00000137876	6	197.318181818182	161.826446280992	22	16262	8.03320190957595	-0.0596070969466678	-0.0785923198363705	16262	0.532	552	337	337	0	0	0	1	1	0	0	0	0	0	1	1	1	0	1	0	0	0	0	0	0	0	1	0	0	1	0	0	0	0	0	0	0	1	1	1
ENSG00000236882	2	453.8	362.16	5	7902	6.11602260211421	0.819144624635558	0.589765383597424	6789	0.506	0	0	0	0	0	0	0	0	0	0	0	0	0	0	0	0	0	0	0	0	0	0	0	0	0	0	0	0	0	0	0	0	0	0	0	0	0	0	0
ENSG00000174871	6	219.782608695652	156.982986767486	23	7112	7.94919530651587	0.34308388290367	0.206478024307058	6004	0.802	497	324	324	0	0	0	0	0	0	0	0	0	0	0	0	0	0	0	0	0	0	0	0	0	0	0	0	0	0	0	0	0	0	0	0	0	0	0	0
ENSG00000157873	16	307.106382978723	253.799909461295	47	9744	7.60077148769314	0.372066331385004	0.256814725101106	5076	0.672	0	0	0	0	0	0	1	0	0	0	0	0	0	0	0	0	0	0	0	0	0	0	0	0	0	0	0	0	0	0	0	0	0	0	0	0	0	0	0
ENSG00000143921	1	205	99.6923076923077	13	39503	7.20661621512799	0.506841646474229	0.682667406959648	39503	0.628	0	0	0	0	0	0	0	0	0	0	0	0	0	0	0	0	0	0	0	0	0	0	0	0	0	0	0	0	0	0	0	0	0	0	0	0	0	0	0
ENSG00000102466	3	533.111111111111	589.086419753086	9	681991	6.39234604286471	0.329456950505796	0.00576655279950855	681991	0.416	0	0	0	0	0	0	0	0	0	0	0	0	0	0	0	0	0	0	0	0	0	0	0	0	0	0	0	0	0	0	0	0	0	0	0	0	0	0	0
ENSG00000165029	4	214.033898305085	134.49468543522	59	147236	7.6126290938678	0.711088041165764	0.623177580362515	147236	0.67	951	586	586	1	0	0	0	0	0	0	0	0	0	0	0	0	0	0	0	0	0	0	0	0	0	0	0	0	0	0	0	0	0	0	0	0	0	0	0
ENSG00000138080	2	485.555555555556	414.962962962963	9	7837	7.2720494972403	0.699594467831837	0.561234286357122	7837	0.666	0	0	0	0	0	0	0	1	0	0	0	0	0	0	0	0	0	0	0	0	0	0	0	0	0	0	0	0	0	0	0	0	0	0	0	0	0	0	0
ENSG00000104415	6	475.733333333333	414.773333333333	15	39306	6.08011697611916	0.706470112838868	0.46762888428682	37322	0.574	0	0	0	0	0	0	0	0	0	0	0	0	0	0	0	0	0	0	0	0	0	0	0	0	0	0	0	0	0	0	0	0	1	0	0	0	0	0	0
ENSG00000136100	6	244.586206896552	250.998810939358	29	38027	7.95035507885656	-0.434505384699361	-0.484564025984731	14708	0.69	783	545	545	0	0	0	1	0	0	0	0	0	0	0	0	0	0	0	0	0	0	0	0	0	0	0	0	0	1	0	0	0	0	0	0	0	0	0	0
ENSG00000100601	4	323.8125	294.671875	16	35617	6.21849105029007	-0.68791638661335	-1.00078896245068	35617	0.584	496	300	300	0	0	0	0	0	0	0	0	0	0	0	0	0	0	0	0	0	0	0	0	0	0	0	0	0	0	0	0	0	0	0	0	0	0	0	0
ENSG00000255302	3	722.4	630.24	5	2298	8.20683259211079	0.0675428912363634	0.118829572472983	2298	0.442	566	354	354	0	0	0	1	1	0	0	0	0	0	0	0	0	0	0	0	0	0	0	0	0	0	0	0	0	0	0	0	0	0	0	0	0	1	1	1
ENSG00000223631	1	465.25	369.875	4	6149	7.25955586113939	0.290301463209368	0.0128212853435892	6149	0.426	0	0	0	0	0	0	0	0	0	0	0	0	0	0	0	0	0	0	0	0	0	0	0	0	0	0	0	0	0	0	0	0	0	0	0	0	0	0	0
ENSG00000130751	8	185.026315789474	112.090027700831	38	25957	6.12497406694327	0.430875976882612	0.0633209994800051	25957	0.728	2286	1433	1433	0	0	0	0	0	0	0	0	0	0	0	0	0	0	0	0	0	0	0	0	0	0	0	0	0	0	0	0	0	0	0	0	0	0	0	0
ENSG00000104221	4	332	276	13	6637	5.60037717123037	-0.496644938298077	-0.583912183841568	6637	0.572	358	235	235	0	0	0	0	0	1	0	0	0	0	0	0	0	0	0	0	0	0	1	0	0	0	0	0	0	0	0	0	0	0	0	0	0	0	0	0
ENSG00000140057	5	211.1	143.16	30	97317	5.68724944770595	0.395600288411389	0.255115904183241	97317	0.714	0	0	0	0	0	0	1	0	1	0	0	0	0	0	0	0	0	0	0	0	0	0	0	0	0	0	0	0	0	0	0	0	0	0	0	0	0	0	0
ENSG00000255135	2	334.25	58.875	4	3319	5.59799953652736	-0.313560968876597	-0.416678087123727	3303	0.556	1420	875	875	0	0	0	1	0	0	0	0	0	0	1	1	0	0	0	0	0	0	0	0	0	0	0	0	0	0	0	0	0	0	0	0	0	0	0	0
ENSG00000079435	9	266.193548387097	182.262226847034	31	25920	6.42715034701859	0.723785122952165	0.416345533305223	25920	0.456	0	0	0	0	0	0	0	0	0	0	0	0	0	0	0	0	0	0	0	0	0	0	0	0	0	0	0	0	0	0	0	0	0	0	0	0	0	0	0
ENSG00000174839	6	174.527777777778	168.575617283951	36	67633	7.2506334248642	-0.299690522874797	-0.499979426896912	67633	0.632	599	447	447	0	0	0	1	0	1	0	0	0	0	0	0	0	0	0	0	0	0	0	0	0	0	0	0	0	0	0	0	0	0	0	0	0	0	0	0
ENSG00000177595	11	280.64406779661	199.698937087044	59	10575	7.57921348230471	0.104381418423178	-0.039595033577992	3977	0.666	1307	901	901	0	0	0	0	0	0	0	0	0	1	1	1	0	0	0	0	0	0	0	0	0	0	0	0	0	0	0	0	0	0	0	0	0	0	0	0
ENSG00000116001	20	234.10447761194	196.317665404322	67	39217	8.24970781186648	-0.120425967905113	-0.0675766081608169	39217	0.54	724	418	418	0	0	0	1	0	0	0	0	0	0	0	0	0	0	0	0	0	0	0	0	0	0	0	0	0	1	0	0	0	0	0	0	0	0	0	0
ENSG00000042781	5	269.80487804878	170.017846519929	82	800503	6.1900964012298	0.690388985076974	0.370093833755064	800503	0.468	0	0	0	0	0	0	0	0	0	0	0	0	0	0	0	0	0	0	0	0	0	0	0	0	0	0	0	0	0	0	0	0	0	0	0	0	0	0	0
ENSG00000132680	10	242.755555555556	195.941728395062	45	21358	8.27203225559983	-0.0897094879882276	-0.0629354059081206	2128	0.562	235	152	152	0	0	0	1	1	1	0	1	0	0	1	0	1	0	0	0	0	0	1	0	0	0	0	0	0	0	0	0	0	0	0	0	0	0	0	0
ENSG00000213096	6	655.052631578947	883.036011080333	19	96379	6.54188312995397	-0.211114490181245	-0.538165733418267	96368	0.558	0	0	0	0	0	0	0	1	1	0	0	0	0	0	0	0	0	0	0	0	0	0	0	0	0	0	0	0	0	0	0	0	0	0	0	0	0	0	0
ENSG00000206073	5	227.833333333333	171.62962962963	18	7040	8.12470296795144	1.53181494016211	1.50945724003985	7040	0.382	0	0	0	0	0	0	0	0	0	0	0	0	0	0	0	0	0	0	0	0	0	0	0	0	0	0	0	0	0	0	0	0	0	0	0	0	0	0	0
ENSG00000165458	17	178.459459459459	111.292184075968	74	15405	8.20412707405829	0.229728921988901	0.213829218349328	1351	0.718	2074	1338	1338	0	0	0	0	0	0	0	0	1	0	0	0	0	0	0	0	0	0	0	0	0	0	0	0	0	1	0	0	0	0	0	0	0	0	0	0
ENSG00000101213	2	316	209.2	10	8946	6.5563667281073	0.515872506413339	0.367632418883952	8026	0.696	252	177	177	0	0	0	0	1	1	0	0	0	0	0	0	0	0	0	0	0	0	0	0	0	0	0	0	0	0	0	0	0	0	0	0	0	0	0	0
ENSG00000105058	5	302.714285714286	259.204081632653	14	6667	7.98675727042693	-0.352408911941512	-0.394182661889988	6235	0.558	442	275	275	0	0	0	0	0	0	0	0	0	0	0	0	0	0	0	0	0	0	0	0	0	0	0	0	0	0	0	0	0	0	0	0	0	0	0	0
ENSG00000182103	1	1854	0	1	1854	6.67199371994945	0.538494068400096	0.204940876021158	1854	0.672	1541	1066	1066	0	0	0	0	0	0	0	0	0	0	0	0	0	0	0	0	0	0	0	0	0	0	0	0	0	0	0	0	0	0	0	0	0	0	0	0
ENSG00000134242	11	188.047619047619	152.645502645503	63	57949	6.26977023763307	0.246099284928805	0.0942274911233415	57949	0.456	0	0	0	0	0	0	0	0	0	0	0	0	0	0	0	0	0	0	0	0	0	0	0	0	0	0	0	0	1	0	0	0	0	0	0	0	0	0	0
ENSG00000246985	4	470.363636363636	508.595041322314	11	29306	5.81707139733586	0.338146254843718	0.219678754599599	29306	0.72	3432	2214	2214	0	0	0	0	0	1	0	0	0	0	0	0	0	0	0	0	0	0	0	0	0	0	0	0	0	2	0	0	0	0	0	0	0	0	0	0
ENSG00000150433	18	348.511111111111	330.081975308642	45	15262	6.46546881920453	-0.402455070484829	-0.732672886167722	10508	0.588	450	279	279	0	0	0	1	1	1	0	0	0	0	0	0	0	0	0	0	0	0	0	0	0	0	0	0	0	0	0	0	0	0	0	0	0	0	0	0
ENSG00000133121	9	387.090909090909	343.845730027548	33	247496	7.40826852799686	0.186649411209637	0.0332392688477208	223201	0.648	851	552	552	0	0	0	0	0	1	0	0	0	0	0	0	0	0	0	0	0	0	0	0	0	0	0	0	0	0	0	0	0	0	0	0	0	0	0	0
ENSG00000115919	6	125.774193548387	70.7263267429761	31	164824	6.00189061923637	0.431875920730613	0.267868236773895	164824	0.394	0	0	0	0	0	0	0	0	0	0	0	0	0	0	0	0	0	0	0	0	0	0	0	0	0	0	0	0	0	0	0	0	0	0	0	0	0	0	0
ENSG00000136929	1	438.4	399.28	5	18066	7.18301565832085	1.13067119869631	1.09146153334261	18066	0.384	0	0	0	0	0	0	0	0	0	0	0	0	0	0	0	0	0	0	0	0	0	0	0	0	0	0	0	0	0	0	0	0	0	0	0	0	0	0	0
ENSG00000196205	2	1021.66666666667	564.444444444444	3	1738	6.68148390091379	0.879242796752337	0.579258485649309	1738	0.488	0	0	0	1	0	0	0	0	0	0	0	0	0	0	0	0	0	0	0	0	0	0	0	0	0	0	0	0	0	0	0	0	0	0	0	0	0	0	0
ENSG00000187118	11	466.633333333333	545.806666666667	30	83559	6.34530300561823	-0.485991645250137	-0.807804073754306	78179	0.634	631	432	432	0	0	0	0	0	1	0	0	0	0	0	0	0	0	0	0	0	0	0	0	0	0	1	0	1	1	1	0	0	0	0	0	0	0	0	0
ENSG00000105639	7	233.938775510204	154.920449812578	49	23292	6.56519126571513	0.699109373947874	0.398167007473659	5637	0.62	318	217	217	0	0	0	0	0	0	0	0	0	0	0	0	0	0	0	0	0	0	0	0	0	0	0	0	0	0	0	0	0	0	0	0	0	0	0	0
ENSG00000169507	10	245.157894736842	197.382271468144	38	59340	5.93880845982622	0.450800850763187	0.166210046017899	59340	0.614	0	0	0	0	0	0	1	0	0	0	0	0	0	0	0	0	0	0	0	0	0	0	0	0	0	0	0	0	0	0	0	0	0	0	0	0	0	0	0
ENSG00000091127	6	196.65625	134.83984375	32	82607	6.44205067678824	-0.0486921640618434	-0.37881629943513	82607	0.674	907	632	632	0	0	0	1	0	0	0	0	0	0	0	0	0	0	0	0	0	0	0	0	0	0	0	0	0	0	1	0	1	0	0	0	0	0	0	0
ENSG00000267121	5	434.545454545455	364.528925619835	11	31292	5.79345002006009	0.283611134301952	0.115502230761983	2873	0.726	915	538	538	0	0	0	0	0	0	0	0	0	0	0	0	0	0	0	0	0	0	0	0	0	0	0	0	0	0	0	0	0	0	0	0	0	0	0	0
ENSG00000105737	6	206	114.782608695652	46	71178	7.02556838018855	0.0967098060916633	-0.0662640748697548	70685	0.698	0	0	0	0	0	0	0	0	0	0	0	1	0	0	0	0	0	0	0	0	0	0	0	0	0	0	0	0	0	0	0	0	0	0	0	0	0	0	0
ENSG00000164574	11	545.2	665.502222222222	45	230255	7.59170030081201	0.141419647533198	0.0291325857034179	198852	0.806	993	585	585	0	0	0	0	0	0	0	0	0	0	0	0	0	0	0	0	0	0	0	0	0	0	0	0	0	0	0	0	0	0	0	0	0	0	0	0
ENSG00000272894	3	283.714285714286	279.020408163265	7	14535	5.69212634964347	0.0156640915361868	-0.132956103797976	14535	0.784	651	473	473	0	0	0	1	0	1	0	0	0	0	0	0	0	0	1	0	0	0	0	0	0	0	0	0	0	0	0	0	0	0	0	0	0	0	0	0
ENSG00000224812	1	412.5	397.25	8	148666	5.01173043954807	-0.321014874529714	-0.321451529272954	148666	0.728	249	179	179	0	0	0	0	0	1	0	0	0	0	0	0	0	0	0	0	0	0	0	0	0	0	0	0	0	0	0	0	0	0	0	0	0	0	0	0
ENSG00000153071	17	210.452830188679	162.196511213955	53	90623	7.49544795894636	0.498777624913184	0.390021612074832	69043	0.424	0	0	0	0	0	0	0	0	0	0	0	0	0	0	0	0	0	0	0	0	0	0	0	0	0	0	0	0	0	0	0	0	0	0	0	0	0	0	0
ENSG00000137094	12	573.46875	509.986328125	32	9260	7.21255804189662	0.605869595804143	0.432636995143792	8791	0.648	320	236	236	0	0	0	1	1	1	0	0	0	0	0	0	0	0	0	0	0	0	0	0	0	0	0	0	0	0	0	0	0	0	0	0	0	0	0	0
ENSG00000118816	10	250.535714285714	178.413265306122	28	28848	8.20866883623253	-0.277182153780301	0.014501742905902	28848	0.596	1150	688	688	0	0	0	1	0	0	0	0	0	0	1	1	1	0	0	0	0	0	0	0	0	0	0	0	1	1	0	0	0	0	0	0	0	0	0	0
ENSG00000150316	7	258.96	193.0656	25	10990	7.63574834729303	-0.483172484765961	-0.616113390453292	10990	0.586	769	476	476	0	0	0	0	0	0	0	0	0	0	0	0	0	0	0	0	0	0	0	0	0	0	0	0	0	0	0	0	0	0	0	0	0	0	0	0
ENSG00000153498	4	111.142857142857	39.4897959183673	14	58371	8.07810291751944	0.735844654832845	0.58624236834169	58371	0.57	0	0	0	0	0	0	0	0	0	0	0	0	0	0	0	0	0	0	0	0	0	0	0	0	0	0	0	0	0	0	0	0	0	0	0	0	0	0	0
ENSG00000165626	11	419.794871794872	405.571334648258	39	90491	6.86079569645175	-0.124498397429737	-0.400391924645679	32187	0.87	736	370	370	0	0	0	0	0	0	0	0	0	0	0	0	0	0	0	0	0	0	0	0	0	0	0	0	0	0	0	0	0	0	0	0	0	0	0	0
ENSG00000115207	13	228.21568627451	155.329488658208	51	31153	7.66361585767937	-0.577099840471909	-0.703172292260117	31146	0.636	839	533	533	0	0	0	0	0	0	0	1	0	0	1	0	0	0	0	0	0	0	0	0	0	0	0	0	0	0	0	0	1	0	0	0	0	0	0	0
ENSG00000130724	8	218.368421052632	110.753462603878	19	3559	8.32105383259257	-0.205843594103918	-0.16957645505513	3559	0.656	511	339	339	0	0	0	0	0	0	0	0	0	0	0	1	1	0	0	0	0	0	0	0	0	0	0	0	0	0	0	0	0	0	0	0	0	0	0	0
ENSG00000019186	6	285.681818181818	212.202479338843	22	20525	5.25782062387143	1.39545713088829	1.45577705669033	20525	0.66	1734	1151	1151	0	0	0	1	0	1	0	0	0	0	0	0	0	0	0	0	0	0	0	0	0	0	0	0	0	0	0	0	0	0	0	0	0	1	1	0
ENSG00000106771	5	387.722222222222	419.425925925926	36	104794	8.30641382094671	-0.00773616230429249	0.0489874113808806	104794	0.648	796	545	545	0	0	0	0	0	0	0	0	0	0	0	0	0	0	0	0	0	0	0	0	0	0	0	0	0	1	0	0	0	0	0	0	0	0	0	0
ENSG00000109390	12	142.36	74.5696	25	35672	7.50241444524701	-0.180754861442925	-0.328717725614787	12635	0.424	0	0	0	0	0	0	0	0	0	0	0	0	0	0	0	0	0	0	0	0	0	0	0	0	0	0	0	0	0	0	0	0	0	0	0	0	0	0	0
ENSG00000173548	2	2054.6	1559.52	5	14396	7.79450376124735	0.0295222328882996	-0.00817064645833532	14396	0.722	1327	874	874	0	0	0	1	0	0	0	0	0	1	0	0	0	0	0	0	0	0	0	0	0	0	0	0	0	0	0	0	0	0	0	0	0	0	0	0
ENSG00000226088	1	287.5	146.5	2	876	5.28579577418774	0.268196618035647	0.129292915067828	876	0.46	0	0	0	0	0	0	0	0	0	0	0	0	0	0	0	0	0	0	0	0	0	0	0	0	0	0	0	0	0	0	0	0	0	0	0	0	0	0	0
ENSG00000164169	5	275.965517241379	155.334126040428	29	46446	6.42512573833313	-0.131256031329474	-0.457569203002059	46446	0.594	671	424	424	0	0	0	1	0	0	0	0	0	0	1	0	0	0	0	0	0	0	0	0	0	0	0	0	0	0	0	0	0	0	0	0	0	0	0	0
ENSG00000177889	6	502	533.333333333333	18	36590	8.03630355256908	-0.195248254541228	-0.209505183791176	35058	0.638	1154	834	834	0	0	0	0	0	0	0	0	0	0	0	1	0	0	0	0	0	0	0	0	0	0	0	0	0	0	1	0	0	0	0	0	0	0	0	0
ENSG00000160886	6	732.583333333333	579.708333333333	12	5017	6.17316419448294	0.596415695879586	0.281500013813333	4054	0.55	1028	720	720	0	0	0	1	0	1	0	0	0	0	0	0	0	0	0	0	0	0	0	0	0	0	0	0	0	0	0	0	0	0	0	0	0	0	0	0
ENSG00000108846	18	204.166666666667	116.753472222222	96	57476	7.12078469689604	0.852610196651129	0.735499661535758	1139	0.67	655	500	500	0	0	0	0	1	1	0	0	0	0	0	0	0	0	0	0	0	0	0	0	0	0	0	0	0	0	0	0	0	0	0	0	0	0	1	0
ENSG00000163617	9	204.388888888889	112.539094650206	54	92477	6.38967801145924	-0.0210688782152881	-0.344184497326511	92477	0.57	435	265	265	0	0	0	0	0	0	0	0	0	0	1	0	1	0	0	0	0	0	0	0	0	0	0	0	0	0	0	0	0	0	0	0	0	1	0	0
ENSG00000166118	2	119.888888888889	55.2098765432099	9	4908	8.52211635855148	0.722409128747531	0.665281013111315	4777	0.48	0	0	0	0	0	0	0	0	0	0	0	0	0	0	0	0	0	0	0	0	0	0	0	0	0	0	0	0	0	0	0	0	0	0	0	0	0	0	0
ENSG00000181350	3	786	708	9	50577	6.07888663011135	0.160411973884394	-0.105110663067167	50140	0.824	1010	600	600	0	0	0	0	0	1	0	0	0	0	0	0	0	0	0	0	0	0	0	0	0	0	0	0	0	0	0	0	0	0	0	0	0	0	0	0
ENSG00000106546	5	492.761904761905	452.920634920635	21	47531	7.36301844761734	0.265821253119678	0.158861881894451	47529	0.634	849	622	622	0	0	0	1	0	0	0	0	0	0	0	1	0	0	0	0	0	0	0	0	0	0	0	0	0	0	0	0	0	0	0	0	0	0	0	0
ENSG00000077380	28	175.321428571429	110.505102040816	84	61012	8.28047558231641	-0.271009796486291	-0.226112316710426	38673	0.454	789	470	470	0	0	0	1	0	0	0	0	0	0	0	0	0	0	0	0	0	0	0	0	0	0	0	0	0	0	0	0	0	0	0	0	0	0	0	0
ENSG00000103647	4	364.941176470588	375.896193771626	17	148838	6.58402070123865	0.359407926038397	0.10380791836438	148838	0.758	1341	822	822	0	0	0	1	0	0	0	0	0	0	0	0	0	0	0	0	0	0	0	0	0	0	0	0	0	0	0	0	0	0	0	0	0	0	0	0
ENSG00000167333	7	350.962962962963	321.646090534979	27	9588	6.65693734141505	-0.479039070569806	-0.802934222499511	9588	0.59	432	293	293	0	0	0	0	0	1	0	0	0	0	0	0	0	0	0	0	0	0	0	0	0	0	0	0	0	0	0	0	0	0	0	0	0	0	0	0
ENSG00000104967	3	909	1260.6	10	39813	6.69510265239153	0.169886911375415	-0.0563472830958489	39813	0.78	0	0	0	0	0	0	0	0	0	0	0	0	0	0	0	0	0	0	0	0	0	0	0	0	0	0	0	0	0	0	0	0	0	0	0	0	0	0	0
ENSG00000151005	1	2791	0	1	2791	8.30385996013602	0.642045409123596	0.541498965304216	2791	0.498	388	246	246	0	0	0	1	0	0	0	0	0	0	0	0	0	0	0	0	0	0	0	0	0	0	0	0	0	0	0	0	0	0	0	0	0	0	0	0
ENSG00000113615	3	282.407407407407	245.22633744856	27	79035	7.23408984953799	0.0326864270692134	-0.162454026086728	79035	0.694	823	558	558	0	0	0	1	1	2	0	0	0	0	1	0	1	0	0	0	0	0	1	0	0	0	0	0	0	0	1	0	0	0	0	0	0	0	0	0
ENSG00000105810	5	849.9375	1189.5078125	16	231674	7.16854229124731	0.162550002874316	-0.0364052834892152	221455	0.746	4186	2516	2516	0	0	0	0	0	0	0	0	0	0	0	0	0	0	0	0	0	0	0	0	0	0	0	0	0	0	1	0	0	0	0	0	0	0	0	0
ENSG00000100321	7	520.764705882353	589.377162629758	17	35664	7.3559678865554	0.247124827069955	0.137467738425483	28457	0.768	651	430	430	0	0	0	0	0	0	0	0	0	0	0	1	0	0	0	0	0	0	0	0	0	0	0	0	0	0	0	0	0	0	0	0	0	0	1	0
ENSG00000007866	3	198.470588235294	172.657439446367	17	23480	7.17913687984947	0.364849138676071	0.230341974172398	23480	0.814	2213	1472	1472	0	0	0	1	0	1	0	0	0	0	0	0	0	0	0	0	0	0	0	0	0	0	0	0	0	0	0	0	0	0	0	0	0	0	0	0
ENSG00000253305	1	1149.75	1075.75	4	104777	5.43494300430756	-0.335725181577863	-0.345980209511671	104777	0.644	597	353	353	0	0	0	0	0	0	0	0	0	0	0	0	0	0	0	0	0	0	0	0	0	0	0	0	0	0	0	0	0	0	0	0	0	0	0	0
ENSG00000175315	1	253	127.333333333333	3	1665	5.96183849287057	0.900495870631164	0.721020291209248	1665	0.632	456	334	334	0	0	0	0	0	0	0	0	0	0	0	0	0	0	0	0	0	0	0	0	0	0	0	0	0	0	0	0	0	0	0	0	0	0	0	0
ENSG00000134222	13	244.775	196.4575	40	3631	6.20377581963686	0.221851445700675	-0.0284680464879287	3622	0.664	497	326	326	0	0	0	0	0	0	0	0	0	0	0	0	0	0	0	0	0	0	0	0	0	0	0	0	0	0	0	0	0	0	0	0	0	0	0	0
ENSG00000100030	4	825.933333333333	1188.67555555556	15	113182	8.60405457595922	-0.430640741027076	-0.244103569818913	98642	0.732	1312	722	722	0	0	0	0	0	1	0	0	0	0	0	0	0	0	0	0	0	0	0	0	0	0	0	0	1	0	1	0	0	0	0	0	0	0	0	0
ENSG00000167635	5	713.25	800.416666666667	12	24173	7.95707242897868	-0.274224241409573	-0.327338168882805	24170	0.598	829	521	521	0	0	0	1	0	0	0	0	0	0	1	0	0	0	1	0	0	0	0	0	0	0	0	0	0	0	0	0	0	0	0	0	0	0	0	0
ENSG00000049245	3	307.363636363636	306.231404958678	11	10164	8.27016005773292	-0.199168768762726	-0.154984710668447	10164	0.702	468	345	345	0	0	0	1	0	0	0	0	0	0	0	0	0	0	0	0	0	0	0	0	0	0	0	0	0	0	0	0	0	0	0	0	0	0	0	0
ENSG00000070495	7	417.952380952381	332.199546485261	21	13948	7.60701986915064	0.363480870494974	0.233276258687822	8339	0.69	1389	938	938	0	0	0	0	1	0	0	1	0	0	0	1	0	0	0	0	0	0	0	0	0	0	0	0	0	1	0	0	0	0	0	0	0	1	0	1
ENSG00000111846	17	585.025	601.73625	40	137146	6.19829185888908	0.10436089952417	-0.192204721358448	135000	0.41	0	0	0	0	0	0	0	0	0	0	0	0	0	0	0	0	0	0	0	0	0	0	0	0	0	0	0	0	0	0	0	0	0	0	0	0	0	0	0
ENSG00000067955	9	374.730769230769	352.236686390533	26	71943	7.39967276869444	-0.0304573143363908	-0.200451495319869	69696	0.772	1399	877	877	0	0	0	0	1	1	0	0	0	0	0	0	0	0	0	0	0	0	0	0	0	0	0	0	0	1	0	0	0	0	0	0	0	0	0	0
ENSG00000104343	9	819.173913043478	1164.54820415879	23	98814	7.40979136872367	-0.24666391259617	-0.421949670926476	92691	0.656	1070	720	720	0	0	0	0	0	0	0	0	0	0	0	1	0	0	0	0	0	0	0	0	0	0	0	0	0	0	0	0	0	0	0	0	0	0	0	0
ENSG00000176946	5	260.5	173.6875	16	53045	7.76083076108879	-0.367705465024858	-0.474372681785992	53045	0.732	1786	1097	1097	0	0	0	1	0	1	0	0	0	0	0	0	0	0	0	0	0	0	0	0	0	0	0	0	0	0	0	0	0	0	0	0	0	0	0	0
ENSG00000236048	1	1194	0	1	1194	5.8797398563805	0.502443360009057	0.181338116061752	1194	0.54	0	0	0	0	0	0	0	0	0	0	0	0	0	0	0	0	0	0	0	0	0	0	0	0	0	0	0	0	0	0	0	0	0	0	0	0	0	0	0
ENSG00000197961	4	519.75	592.958333333333	12	24181	6.87632867103359	-0.0452645812417347	-0.329458184420778	18752	0.636	512	333	333	0	0	0	0	0	0	0	0	0	0	1	1	0	0	0	0	0	0	0	0	0	0	0	0	0	0	0	0	0	0	0	0	0	0	0	0
ENSG00000133114	6	422.291666666667	376.795138888889	24	44060	6.95159367522903	-0.54276960405653	-0.82096807397927	38719	0.618	714	464	464	0	0	0	0	0	0	0	0	0	0	1	1	1	0	0	0	0	0	0	0	0	0	1	0	0	0	1	0	0	0	0	0	0	0	0	0
ENSG00000197008	8	553.363636363636	612.619834710744	22	39289	5.82485720238697	-0.389213118023258	-0.593948417487759	37815	0.522	367	226	226	0	0	0	0	0	0	0	0	1	0	0	0	0	0	0	0	0	0	0	0	0	0	0	0	0	0	0	0	0	0	0	0	0	0	0	0
ENSG00000205544	3	155.555555555556	94.1728395061728	9	1163	6.70889693054323	-0.0292363016018466	-0.343690455462815	1163	0.622	1420	878	878	0	0	0	0	0	0	0	0	0	0	0	0	0	0	0	0	0	0	0	0	0	0	0	0	0	0	0	0	0	0	0	0	0	0	0	0
ENSG00000169062	10	201.236842105263	119.903047091413	38	24225	7.78069212191221	-0.410994860799912	-0.495300334846674	24225	0.74	1280	827	827	0	0	0	0	0	1	0	0	1	0	0	0	0	0	0	0	0	0	0	0	0	0	0	0	0	0	0	0	0	0	0	0	0	0	0	0
ENSG00000168612	2	987.4	1050.08	5	4040	6.4003609319782	-0.490732382504545	-0.817662126255337	4040	0.556	0	0	0	0	0	0	0	1	1	0	0	0	0	0	0	0	0	0	0	0	1	0	0	0	0	0	0	0	0	0	0	0	0	0	0	0	0	0	0
ENSG00000170322	12	193.288461538462	128.262573964497	52	31955	7.6371829433972	-0.421663626126777	-0.553943962901318	10847	0.714	472	313	313	0	0	0	0	0	0	0	0	0	0	0	0	0	0	0	0	0	0	0	0	0	0	0	0	0	0	0	0	0	0	0	0	0	0	0	0
ENSG00000166927	12	302.548387096774	253.200832466181	31	17470	6.25326698613756	0.72297045700329	0.458153415067698	16330	0.424	0	0	0	0	0	0	0	0	0	0	0	0	0	0	0	0	0	0	0	0	0	0	0	0	0	0	0	2	1	0	0	0	0	0	0	0	0	0	0
ENSG00000166800	2	353.4	275.16	10	23777	6.22388185469303	0.490069419363835	0.119939160317678	23500	0.588	458	299	299	0	0	0	0	0	0	0	0	0	0	0	0	0	0	0	0	0	0	0	0	0	0	0	0	0	0	0	0	0	0	0	0	0	0	0	0
ENSG00000117450	6	178.833333333333	99.5555555555556	18	12012	8.28163707588537	0.0551732343647976	0.0238186740891486	8541	0.476	0	0	0	0	0	0	0	0	0	0	0	0	0	0	0	0	0	0	0	0	0	0	0	0	0	1	0	0	0	0	0	0	0	0	0	0	0	0	0
ENSG00000170873	20	315.704918032787	302.636925557646	61	177700	7.72957673044704	0.218240298324906	0.163502809766561	177700	0.72	1581	983	983	0	0	0	0	0	0	0	0	0	0	0	0	0	0	0	0	0	0	0	0	0	0	0	0	0	0	0	0	0	0	0	0	0	0	0	0
ENSG00000114993	10	280.297297297297	198.63403944485	37	16587	7.12081610007663	0.213848227083284	0.0192057279025738	12168	0.54	1810	1216	1216	0	0	0	0	0	0	0	0	0	0	0	0	0	0	0	0	0	0	0	0	0	0	0	0	0	0	0	0	0	0	0	0	0	0	0	0
ENSG00000127980	11	227.159420289855	153.355597563537	69	41512	7.10403590890808	-0.305511605075446	-0.542052821559287	41512	0.668	918	556	556	0	0	0	0	0	0	0	0	0	0	0	0	0	0	0	0	0	0	0	0	0	0	0	0	0	0	0	0	0	0	0	0	0	0	0	0
ENSG00000237643	1	132.333333333333	63.5555555555556	3	4531	5.56359562064843	1.1076701700622	0.838520122459303	4531	0.514	0	0	0	1	0	0	0	0	0	0	0	0	0	0	0	0	0	0	0	0	0	0	0	0	0	0	0	0	0	0	0	0	0	0	0	0	0	0	0
ENSG00000114013	9	359.625	309.354166666667	24	65771	6.02294731794287	0.368892884782542	0.183145375870601	64709	0.396	0	0	0	0	0	0	0	0	0	0	0	0	0	0	0	0	0	0	0	0	0	0	0	0	0	0	0	0	1	0	0	0	0	0	0	0	0	0	0
ENSG00000052795	7	428.685714285714	498.204081632653	35	138912	7.55904107242741	0.219911292117816	0.0843469539644479	138912	0.788	1123	645	645	0	0	0	1	0	0	0	0	0	0	0	0	0	0	0	0	0	0	0	0	0	0	0	0	0	0	0	0	0	0	0	0	0	0	0	0
ENSG00000196388	5	188.2	98.9066666666667	15	9481	5.38392243762752	-0.615909748867905	-0.560420043637489	9481	0.734	1441	929	929	0	0	0	0	0	1	0	0	1	0	0	0	0	0	0	0	0	0	0	0	0	0	0	0	0	0	0	0	0	0	0	0	0	0	0	0
ENSG00000112303	16	210.255319148936	116.368492530557	47	19590	6.48376191521315	0.865183342368725	0.653347002384048	7578	0.458	0	0	0	0	0	0	0	0	0	0	0	0	0	0	0	0	0	0	0	0	0	0	0	0	0	0	0	0	0	0	0	0	0	0	0	0	0	0	0
ENSG00000113441	5	616.931034482759	704.373365041617	29	102122	7.29674202749699	0.104177080549084	-0.0817111110989315	2373	0.68	1688	1151	1151	0	0	0	2	0	0	0	0	0	1	0	0	1	0	0	0	0	0	0	0	0	0	0	0	0	0	0	0	0	0	0	0	0	0	0	0
ENSG00000176029	6	197.47619047619	124.634920634921	21	12931	5.63812283940169	0.458706849153621	0.227615465205497	4106	0.628	0	0	0	0	0	0	0	0	0	0	0	0	0	0	0	0	0	0	0	0	0	0	0	0	0	0	0	0	0	0	0	0	0	0	0	0	0	0	0
ENSG00000171992	5	1832.41666666667	1848.15277777778	12	58141	7.88210722180518	0.770904219685402	0.678039331542826	53153	0.572	0	0	0	0	0	0	0	1	0	0	0	0	0	0	0	0	0	0	0	0	0	0	0	0	0	0	0	0	0	0	0	0	0	0	0	0	0	0	0
ENSG00000085465	4	205.761904761905	134.662131519274	21	13464	5.9654468721415	0.247390145797551	0.00093087437628725	13464	0.51	0	0	0	0	0	0	0	0	0	0	0	0	0	0	0	0	0	0	0	0	0	0	0	0	0	0	0	0	0	0	0	0	0	0	0	0	0	0	0
ENSG00000100647	3	642	709.4	10	103547	8.0096017811282	0.28215849373457	0.256823503303244	103547	0.74	760	545	545	0	0	0	2	0	0	0	0	0	0	0	0	0	0	0	0	0	0	0	0	0	0	0	0	0	0	0	0	0	0	0	0	0	0	0	0
ENSG00000119041	11	230.444444444444	159.264197530864	45	36694	7.24331529577313	-0.449132743987461	-0.65672968118916	6771	0.524	360	217	217	0	0	0	0	0	0	0	0	1	1	0	0	0	0	0	0	0	0	0	0	0	0	0	0	0	0	0	0	0	0	0	0	0	0	0	0
ENSG00000215131	2	244.5	184.5	4	1997	7.78183487651209	0.613222500378891	0.397466081037328	1997	0.596	0	0	0	0	0	0	0	0	0	0	0	0	0	0	0	0	0	0	0	0	0	0	0	0	0	0	0	0	0	0	0	0	0	0	0	0	0	0	0
ENSG00000262352	2	323.8	100.16	5	4826	6.17912266997708	0.348986351571554	-0.0213391086428197	4720	0.704	0	0	0	0	0	0	0	0	0	0	0	0	0	0	0	0	0	0	0	0	0	0	0	0	0	0	0	0	0	0	0	0	0	0	0	0	0	0	0
ENSG00000167874	2	346.25	154.375	4	1035	5.84544705585077	0.246971457114001	0.0524057362400263	1035	0.626	0	0	0	0	0	0	0	0	0	0	0	0	0	0	0	0	0	0	0	0	0	0	0	0	0	0	0	0	0	0	0	0	0	0	0	0	0	0	0
ENSG00000160877	3	559.4	569.96	10	23039	7.71640335334071	0.0334188943154428	-0.0639973531053557	17602	0.604	690	369	369	0	0	0	0	1	2	0	0	0	0	0	0	0	0	0	0	0	0	0	0	0	0	0	0	0	0	0	0	0	0	0	0	0	0	0	0
ENSG00000113387	13	363.945945945946	390.287801314828	37	72447	8.3538300095083	-0.136706630491174	-0.0675804469371126	69691	0.474	0	0	0	0	0	0	0	0	0	0	0	1	0	0	0	0	1	0	0	0	0	0	0	0	0	0	0	0	0	0	0	0	0	0	0	0	0	0	0
ENSG00000124102	1	192.333333333333	55.7777777777778	3	1669	6.41531950442419	1.84050860627077	1.78585081059316	1669	0.498	0	0	0	0	0	0	0	0	0	0	0	0	0	0	0	0	0	0	0	0	0	0	0	0	0	0	0	0	0	0	0	0	0	0	0	0	0	0	0
ENSG00000158467	14	268.78	266.4792	50	205189	7.63845828973881	-0.111506829162016	-0.218535809207901	205189	0.708	1335	714	714	0	0	0	0	0	1	0	0	0	0	0	0	0	0	0	0	0	0	0	0	0	0	0	0	0	0	1	0	0	0	0	0	0	0	0	0
ENSG00000118855	18	190.724637681159	147.903801722327	69	97522	7.62660914837674	0.0576771390631015	-0.0574677455304353	75224	0.74	802	595	595	0	0	0	0	0	0	0	0	0	0	0	0	0	0	0	0	0	0	0	0	0	0	0	0	0	0	0	0	0	0	0	0	0	0	1	0
ENSG00000072609	27	262.876288659794	234.880858752258	97	134118	7.5160733289467	-0.295387438817159	-0.449923305549729	86581	0.652	337	252	252	0	0	0	1	0	0	0	0	0	0	0	0	0	0	0	0	0	0	0	0	0	0	0	0	0	0	0	0	0	0	0	0	0	0	0	0
ENSG00000146701	8	263.214285714286	221.821428571429	28	19458	8.59779066313636	-0.0601325523432186	0.0569222495384913	997	0.68	726	512	512	0	0	0	0	0	0	0	0	0	0	0	0	0	0	0	0	0	0	0	0	0	0	0	0	0	0	0	0	0	0	0	0	0	0	0	0
ENSG00000146802	7	491.833333333333	499.902777777778	24	28211	7.28925617636478	-0.306535037822409	-0.498686235557071	28211	0.592	586	389	389	0	0	0	0	1	1	0	0	0	0	0	0	0	0	0	0	0	0	0	0	0	0	0	0	0	0	0	0	0	0	0	0	0	0	0	0
ENSG00000122484	3	751.44	1157.9296	25	103092	7.06135882668508	-0.466690006444746	-0.710467396391882	103092	0.708	753	510	510	0	0	0	0	0	0	0	0	0	0	0	0	0	0	0	0	0	1	0	0	0	0	0	0	0	1	0	0	0	0	0	0	0	0	0	0
ENSG00000107159	3	132.2	67.08	20	7304	6.3017094451504	0.764425196813148	0.357304982404596	7304	0.634	0	0	0	0	0	0	0	0	0	0	0	1	0	0	0	0	0	0	0	0	0	0	0	0	0	0	0	0	0	0	0	0	0	0	0	0	0	0	0
ENSG00000243749	1	307.333333333333	185.111111111111	3	3819	6.34077121374297	-0.233533068286003	-0.551406736720903	3819	0.67	388	285	285	0	0	0	0	0	1	0	0	0	0	0	0	0	0	0	0	0	0	0	0	0	0	0	0	0	1	0	0	0	0	0	0	0	0	0	0
ENSG00000165355	3	599	486.25	8	34832	6.76946465014473	-0.272984030269755	-0.575162044442243	34832	0.654	1530	898	898	0	0	0	1	0	1	0	0	1	0	0	2	0	0	0	0	0	0	0	0	0	0	0	0	0	0	1	0	0	0	0	0	0	0	0	0
ENSG00000136045	5	155.551724137931	88.3852556480381	29	27436	7.56110598808799	-0.444129453320113	-0.595149457361475	27436	0.536	451	294	294	0	0	0	1	0	1	0	0	1	0	1	0	1	0	0	0	0	0	0	1	0	0	0	0	0	0	0	0	0	0	0	0	0	0	0	0
ENSG00000067191	11	282.06976744186	277.322877230936	43	24248	7.00502823030598	0.122365920727387	-0.0739677660979645	24248	0.738	672	479	479	0	0	0	1	0	0	0	0	0	0	0	0	0	0	0	0	0	0	0	0	0	0	0	0	0	0	0	0	0	0	0	0	0	0	0	0
ENSG00000171729	6	525.285714285714	407.612244897959	14	67949	6.40759989747245	0.122650999392812	-0.189047901380352	67946	0.546	2252	1495	1495	0	0	0	0	0	0	0	0	1	0	0	0	0	0	0	0	0	0	0	0	0	0	0	0	0	0	0	0	0	0	0	0	0	0	0	0
ENSG00000049239	3	1704.9	1922.46	10	36563	8.0937765373764	0.0705037216886639	0.0310673649413278	36563	0.792	717	462	462	0	0	0	0	0	1	0	0	0	0	0	0	0	0	0	0	0	0	0	0	0	0	0	0	0	0	0	0	0	0	0	0	0	0	0	0
ENSG00000181322	12	146.75	120.6375	40	68450	5.56594581385504	-0.156721657175107	-0.348013144797104	68450	0.59	585	384	384	0	0	0	1	1	1	0	0	0	0	0	0	0	0	0	0	0	0	0	0	0	0	0	0	0	0	0	0	0	0	0	0	0	0	0	0
ENSG00000198742	4	347.290322580645	375.989594172737	31	116663	7.76420698835735	-0.0952862855227083	-0.189386361435177	116660	0.79	785	398	398	0	0	0	0	0	0	0	0	0	0	0	0	0	0	0	0	0	0	0	0	0	0	0	0	0	0	0	0	0	0	0	0	0	0	0	0
ENSG00000120318	6	194.396551724138	144.994649227111	58	28821	7.32151752875557	0.379695097067777	0.220350502844945	28821	0.72	0	0	0	0	0	0	0	0	1	0	0	0	0	0	0	0	0	0	0	0	0	0	0	0	0	0	0	0	0	0	0	0	0	0	0	0	1	1	1
ENSG00000255346	9	379.844444444444	421.412345679012	45	132220	6.53115507857087	0.426047735364345	0.0837105273622799	126210	0.682	791	530	530	0	0	0	0	0	1	0	0	0	0	0	0	0	0	0	0	0	0	0	0	0	0	0	0	0	0	0	0	0	0	0	0	0	0	0	0
ENSG00000058866	12	241.408450704225	236.960523705614	71	256570	6.50629220381844	0.432825131332264	0.187689892741344	215037	0.66	1401	892	892	0	0	0	0	0	0	0	0	0	0	0	0	0	0	0	0	0	0	0	0	0	0	0	0	0	1	0	0	0	0	0	0	0	0	0	0
ENSG00000174137	7	493.058823529412	416.546712802768	17	66388	6.49560217356714	0.281543748294117	0.00108820705300527	28767	0.804	1338	892	892	0	0	0	1	0	1	0	0	0	0	0	0	0	0	0	0	0	0	0	0	0	0	0	0	0	0	0	0	0	0	0	0	0	0	0	0
ENSG00000125999	3	126.193548387097	61.1279916753382	31	36399	6.11173718813297	1.4749433230885	1.29756567889649	17554	0.546	0	0	0	0	0	0	0	0	0	0	0	0	0	0	0	0	0	0	0	0	0	0	0	0	0	0	0	0	0	0	0	0	0	0	0	0	0	0	0
ENSG00000148337	27	172.266666666667	95.7155555555556	90	38320	8.47035931956766	-0.534352441075108	-0.406133523288774	38319	0.64	1052	727	727	0	0	0	0	0	0	0	0	0	0	0	0	0	0	0	0	0	0	0	0	0	0	1	0	0	0	0	0	0	0	0	0	0	0	0	0
ENSG00000267795	9	195.2	122.78	20	8095	6.23134296601229	0.391043668010584	0.168587768366466	7885	0.604	0	0	0	0	0	0	0	0	0	0	0	0	0	0	0	0	0	0	0	0	0	0	0	0	0	0	0	0	0	0	0	0	0	0	0	0	0	0	0
ENSG00000180758	4	670.5	731.9	10	28866	6.66685416615948	0.00423933398945544	-0.235323915860375	28866	0.788	1240	763	763	0	0	0	2	0	1	0	0	0	0	0	0	0	0	0	0	0	0	0	0	0	0	0	0	0	0	0	0	0	0	0	0	0	0	0	0
ENSG00000186235	7	324.933333333333	178.177777777778	15	7126	5.52309122951616	0.0729184497970982	-0.113022028737439	6565	0.584	563	327	327	0	0	0	0	0	0	0	0	0	0	0	0	0	0	0	0	0	0	0	0	0	0	0	0	0	0	0	0	0	0	0	0	0	0	0	0
ENSG00000177238	1	307.428571428571	226.040816326531	7	11169	6.9339014660983	0.161668738691614	-0.0698927470069717	11169	0.6	0	0	0	0	0	0	0	0	0	0	0	0	0	0	0	0	0	0	0	0	0	0	0	0	0	0	0	0	0	0	0	0	0	0	0	0	0	0	0
ENSG00000100077	2	333.896551724138	460.145065398335	29	164446	7.16927592601482	0.251713799748059	0.0741136857495256	164446	0.798	409	262	262	0	0	0	0	0	0	0	0	0	0	0	0	0	0	0	0	0	0	0	0	0	0	0	0	0	0	0	0	0	0	0	0	0	0	0	0
ENSG00000111247	16	198.38	157.5088	50	21265	5.96909929361766	0.142332511014941	-0.0849291756082134	21264	0.518	209	129	129	0	0	0	0	0	0	0	0	0	0	0	0	0	0	0	0	0	0	0	0	0	0	0	0	0	0	0	0	0	0	0	0	0	0	0	0
ENSG00000167034	2	796.8	860.08	5	4235	5.5598974317163	0.223374492043879	0.214927596413887	4235	0.722	795	587	587	0	0	0	0	0	0	0	0	0	0	0	0	0	0	0	0	0	0	0	0	0	0	0	0	0	0	0	0	0	0	0	0	0	0	0	0
ENSG00000134201	6	572.7	635.45	20	63187	7.00359893565267	0.916443835149926	0.703730092658856	6025	0.662	0	0	0	0	0	0	0	0	0	0	0	0	0	0	0	0	0	0	0	0	0	0	0	0	0	0	0	0	0	0	0	0	0	0	0	0	0	0	0
ENSG00000105698	16	270.94	223.5584	50	10844	8.59930337452256	-0.162225677683609	-0.0965686049196737	10838	0.794	0	0	0	0	0	0	1	0	1	0	0	0	0	0	0	0	0	0	0	0	0	0	0	0	0	0	0	0	0	0	0	0	0	0	0	0	0	0	0
ENSG00000182327	1	255.75	188.125	4	1432	7.44374464975599	0.366681903250418	0.353868451679471	1432	0.614	1728	1192	1192	0	0	0	0	0	0	0	0	0	0	0	0	0	0	0	0	0	0	0	0	0	0	0	0	0	0	0	0	0	0	0	0	0	0	0	0
ENSG00000238227	5	807.636363636364	733.289256198347	11	4305	7.53826458472092	-0.0482397876730898	-0.193876405856055	4304	0.756	1410	1004	1004	0	0	0	0	0	1	0	0	0	0	0	0	0	0	0	0	0	0	0	0	0	0	0	0	0	0	0	0	0	0	0	0	0	0	0	0
ENSG00000121454	3	700.583333333333	893.402777777778	12	49960	5.4840109386386	-0.204733644033884	-0.220757437984221	49960	0.688	6856	3976	3976	0	0	0	1	0	0	0	0	0	0	0	0	0	0	0	0	0	0	0	0	0	0	0	0	0	0	0	0	0	0	0	0	0	0	0	0
ENSG00000213625	5	439.785714285714	538.204081632653	14	15421	8.10632835972431	-0.0909279321480884	-0.0802214349245054	11478	0.722	848	608	608	0	0	0	0	0	1	0	0	0	0	0	0	0	0	0	0	0	0	0	0	0	0	0	0	0	0	0	0	0	0	0	0	0	0	0	0
ENSG00000106993	3	431.818181818182	386.066115702479	11	28840	7.25446896130012	-0.0306437485408085	-0.220772574264988	23650	0.592	674	430	430	0	0	0	0	0	0	0	0	0	0	0	0	1	0	0	0	0	0	0	0	0	0	0	0	0	0	0	0	0	0	0	0	0	0	0	0
ENSG00000155714	4	294.666666666667	249.666666666667	12	17248	6.88448256405205	0.592979800150849	0.239632590882574	17242	0.578	0	0	0	0	0	0	0	1	1	0	0	0	0	0	0	0	0	0	0	0	0	0	0	0	0	0	0	0	0	0	0	0	0	0	0	0	0	0	0
ENSG00000237647	5	303.384615384615	247.147928994083	13	400127	6.3700022251204	0.219715350757571	-0.145451659692317	400127	0.782	2666	1794	1794	0	0	0	0	0	0	0	0	0	0	0	0	0	0	0	0	0	0	0	0	0	0	0	0	0	0	0	0	0	0	0	0	0	0	0	0
ENSG00000183828	6	176.25	100.55	20	8386	6.30012638781142	0.0563298741778949	-0.241034057486782	5836	0.784	358	248	248	0	0	0	0	0	1	0	0	0	0	0	0	0	0	0	0	0	0	0	0	0	0	0	0	0	0	0	0	0	0	0	0	0	0	0	0
ENSG00000165646	2	261.633333333333	291.055555555556	30	38338	6.47052371864128	0.0840401769063741	-0.234102465071222	38338	0.764	1095	780	780	0	0	0	1	0	0	0	0	0	0	0	0	0	0	0	0	0	0	0	0	0	0	0	0	0	0	0	0	0	0	0	0	0	0	0	0
ENSG00000135333	2	442.526315789474	461.096952908587	19	179528	6.60295484316149	0.578436103261383	0.280917058092933	9894	0.592	3405	1917	1917	0	0	0	1	0	0	0	0	0	0	0	0	0	0	0	0	0	0	0	0	0	0	0	0	0	0	0	0	0	0	0	0	0	0	0	0
ENSG00000079156	9	236.333333333333	194.904761904762	42	204953	6.34185056000953	0.032731641214939	-0.233633867254987	201292	0.774	1533	1052	1052	0	0	0	0	0	0	0	0	0	0	0	0	0	0	0	0	0	0	0	0	0	0	0	0	0	0	0	0	0	0	0	0	0	0	0	0
ENSG00000267796	9	198.891891891892	138.54492330168	37	6159	6.03761976109289	-0.412300880315884	-0.687117862194252	5457	0.524	0	0	0	0	0	0	0	0	0	0	0	0	0	0	0	0	0	0	0	0	0	0	0	0	0	0	0	0	0	0	0	0	0	0	0	0	1	1	1
ENSG00000112062	9	295.317073170732	338.931588340274	41	83526	8.11299040765915	-0.357979201984516	-0.364049682806335	83526	0.61	1127	757	757	0	0	0	0	0	0	0	0	0	1	0	0	0	0	0	0	0	0	0	0	0	0	0	0	0	0	0	0	0	0	0	0	0	0	0	0
ENSG00000181104	2	1065.75	1201.125	4	19739	6.99166722101573	0.556448860473555	0.379515071688421	19739	0.72	1172	736	736	0	0	0	0	0	1	0	0	0	0	0	0	0	0	0	0	0	0	0	0	0	0	0	0	0	0	0	0	0	0	0	0	0	0	0	0
ENSG00000105202	11	130.666666666667	62.8571428571429	42	11957	7.98684661273444	-0.067348872079377	-0.0908589068080792	11957	0.656	334	236	236	0	0	0	1	0	1	0	0	0	0	0	0	0	0	0	0	0	0	0	0	0	0	0	0	0	0	0	0	0	0	0	0	0	0	0	0
ENSG00000257259	2	209.333333333333	147.055555555556	12	215787	5.07213844166291	0.807309884682815	0.696764604646093	69564	0.444	0	0	0	1	0	0	1	0	0	0	0	0	0	0	0	0	0	0	0	0	0	0	0	0	0	0	0	0	0	0	0	0	0	0	0	0	0	0	0
ENSG00000261713	4	347.75	347.708333333333	12	14615	5.73194515967317	0.865887209678852	0.663837879122359	12214	0.674	2171	1474	1474	0	0	0	1	0	1	0	0	1	0	0	0	0	0	0	0	0	0	0	0	0	0	0	0	0	0	0	0	0	0	0	0	0	0	0	0
ENSG00000112697	4	687.666666666667	758.533333333333	15	32045	8.42885825243021	-0.086325773566616	0.0220980796207961	32045	0.568	831	434	434	0	1	0	0	0	0	0	0	1	0	0	0	0	0	0	0	0	0	0	0	0	0	0	0	0	0	0	0	0	0	0	0	0	0	0	0
ENSG00000065802	9	440.807692307692	419.337278106509	26	25509	7.86030994439349	-0.254157489081928	-0.324955331503132	17634	0.69	1103	743	743	0	0	0	0	0	1	0	0	0	0	0	0	0	0	0	0	0	0	0	0	0	0	0	0	0	0	0	0	0	0	0	0	0	0	0	0
ENSG00000170906	14	141.027027027027	91.0606281957633	37	6529	7.4987795817767	0.00192727698995204	-0.134549435883284	4233	0.596	605	404	404	1	0	0	0	0	0	0	1	0	0	0	0	0	0	0	0	0	0	0	0	0	0	0	0	0	0	0	0	0	0	0	0	0	0	0	0
ENSG00000155876	1	1648	0	1	1648	8.31573367207673	-0.251220717200242	-0.200858434423328	1648	0.664	868	555	555	0	0	0	0	0	1	0	0	0	0	0	0	0	0	0	0	0	0	0	0	0	0	0	0	0	0	0	0	0	0	0	0	0	0	0	0
ENSG00000205593	5	176.770833333333	159.890625	48	18031	6.9088073397235	0.0123218400937326	-0.216504741620237	18031	0.794	1062	704	704	0	0	0	0	0	0	0	0	0	0	0	0	0	0	0	0	0	0	0	0	0	0	0	0	0	0	0	0	0	0	0	0	0	0	0	0
ENSG00000188681	3	436.454545454545	460.479338842975	11	61396	5.34714679899954	0.319050727019195	0.331402462107366	61392	0.584	356	249	249	0	0	0	0	0	0	0	0	0	0	0	0	0	0	0	0	0	0	0	0	0	0	0	0	0	0	0	0	0	0	0	0	0	0	0	0
ENSG00000233123	3	622.142857142857	642.204081632653	7	6228	6.73922947186595	0.900024286660104	0.470196369204231	3701	0.44	0	0	0	0	0	0	0	0	0	0	0	0	0	0	0	0	0	0	0	0	0	0	0	0	0	0	0	0	0	0	0	0	0	0	0	0	0	1	0
ENSG00000077984	2	244.4	79.52	5	10699	5.92293593528878	0.499706231669441	0.407606134547823	10697	0.578	0	0	0	0	0	0	0	0	0	0	0	0	0	0	0	0	0	0	0	0	0	0	0	0	0	0	0	0	0	0	0	0	0	0	0	0	0	0	0
ENSG00000104332	2	1656.6	1496.32	5	47536	7.26170645910181	0.897829810837829	0.728362741044446	47536	0.68	1288	907	907	0	0	0	0	0	0	0	0	0	0	0	0	0	0	0	0	0	0	0	0	0	0	0	0	0	0	0	0	0	0	0	0	0	0	0	0
ENSG00000184702	15	310.137254901961	272.625144175317	51	10309	7.21862211518403	0.437586472530139	0.302900090841932	8856	0.814	377	283	283	0	0	0	0	0	0	0	0	0	0	0	0	0	0	0	0	0	0	0	0	0	0	0	0	0	0	0	0	0	0	0	0	0	0	0	0
ENSG00000141560	10	199.805555555556	134.041666666667	36	13646	7.42020930351433	-0.379626459942764	-0.551125089596032	11335	0.666	689	483	483	0	0	0	0	0	1	0	0	0	0	0	0	1	0	0	0	0	0	0	0	0	0	0	0	0	0	1	0	0	0	0	0	0	0	0	0
ENSG00000138002	18	137.10447761194	59.9792826910225	134	45419	7.50735807246965	-0.0695956654505427	-0.217133021183378	17778	0.574	288	177	177	0	0	0	0	0	0	0	1	1	0	1	0	0	0	0	0	0	0	0	0	0	0	0	0	0	1	0	0	0	0	0	0	0	0	0	0
ENSG00000067900	6	281.613636363636	258.941115702479	44	164946	7.87909537969908	0.00650454250575143	-0.039798202701214	164946	0.71	1119	794	794	0	0	0	1	0	1	0	0	1	0	0	0	0	0	0	0	0	0	0	0	0	0	0	0	0	0	0	0	0	0	0	0	0	0	1	0
ENSG00000119285	5	194.314814814815	101.464334705075	54	55500	7.17704915018487	-0.0642976678521623	-0.269502459167362	55500	0.572	637	350	350	0	0	0	0	0	0	0	0	0	0	0	0	1	0	0	0	0	0	0	0	0	0	0	0	0	0	0	0	0	0	0	0	0	0	0	0
ENSG00000103740	15	252.98275862069	193.592152199762	58	78221	7.17270811431818	0.764818747219618	0.576279823853438	74775	0.51	0	0	0	0	0	0	0	0	0	0	0	0	0	0	0	0	0	0	0	0	0	0	0	0	0	0	0	0	0	0	0	0	0	0	0	0	0	0	0
ENSG00000249364	6	285.588235294118	221.653979238754	17	425861	5.65819420707067	0.368254870696132	0.166647031541943	395657	0.43	0	0	0	0	0	0	0	0	0	0	0	0	0	0	0	0	0	0	0	0	0	0	0	0	0	0	0	0	0	0	0	0	0	0	0	0	0	0	0
ENSG00000120279	3	877.571428571429	802.816326530612	7	26673	6.34076984297808	0.528086273104571	0.251073716240543	26673	0.37	0	0	0	1	0	0	0	0	0	0	0	0	0	0	0	0	0	0	0	0	0	0	0	0	0	0	0	0	0	0	0	0	0	0	0	0	0	0	0
ENSG00000107317	11	154.909090909091	83.4159779614325	33	7932	7.58206956932725	1.371310672489	1.28981437994241	4238	0.68	0	0	0	0	0	0	0	0	0	0	0	0	0	0	0	0	0	0	0	0	0	0	0	0	0	0	0	0	0	0	0	0	0	0	0	0	0	0	0
ENSG00000115652	17	254.660377358491	230.971876112496	53	101037	7.22962114516486	-0.280825098198955	-0.488771803029456	101037	0.728	1233	794	794	0	0	0	0	0	0	0	0	0	0	0	0	0	0	0	0	0	0	0	0	0	0	0	0	0	0	0	0	0	0	0	0	0	0	0	0
ENSG00000124134	2	793.428571428571	717.632653061224	7	8803	7.41435801843697	0.435800961945942	0.264804312773554	8803	0.62	276	202	202	0	0	0	1	0	0	0	0	0	0	0	0	0	0	0	0	0	0	0	0	0	0	0	0	0	0	0	0	0	0	0	0	0	0	0	0
ENSG00000151704	7	930.8	984	15	31059	5.70968494540596	0.568436391194183	0.280106452433029	29354	0.478	0	0	0	0	0	0	0	0	0	0	0	0	0	0	0	0	0	0	0	0	0	0	0	0	0	0	0	0	0	0	0	0	0	0	0	0	0	0	0
ENSG00000004897	20	175.294117647059	108.040138408304	85	71720	7.82034490476898	-0.322164467825622	-0.415821172659586	32193	0.586	723	454	454	0	0	0	0	0	0	0	0	0	0	0	0	1	0	0	0	0	0	0	0	0	0	0	0	0	0	0	0	0	0	0	0	0	0	0	0
ENSG00000259439	6	628.75	586.75	12	19007	6.46877891559306	0.655415540181019	0.282723076519469	18123	0.682	2006	1312	1312	0	0	0	0	0	0	0	0	0	0	0	0	0	0	0	0	0	0	0	0	0	0	0	0	0	0	0	0	0	0	0	0	0	0	0	0
ENSG00000153246	3	294.142857142857	272.481632653061	35	130603	6.92832058930852	0.275346428335838	0.0476032492565205	124760	0.668	503	336	336	0	0	0	0	0	0	0	0	0	0	0	0	0	0	0	0	0	0	0	0	0	0	0	0	0	0	0	0	0	0	0	0	0	0	0	0
ENSG00000163220	1	192.333333333333	127.777777777778	3	3174	6.53769778882635	1.52472311267442	1.22504202164598	3174	0.564	0	0	0	1	0	0	1	0	1	0	0	0	0	0	0	0	0	0	0	0	0	0	0	0	0	0	0	0	0	0	0	0	0	0	0	0	1	1	0
ENSG00000158201	10	268.594594594595	183.376186997809	37	53909	6.74297648955829	0.299503768388116	0.00236759342545689	53909	0.72	887	628	628	0	0	0	1	1	1	0	0	0	0	0	0	0	0	0	0	0	0	0	0	0	0	0	0	0	0	0	0	0	0	0	0	0	0	0	0
ENSG00000171595	7	173.2	65.7028571428571	35	40638	8.06832256819024	0.638276670306598	0.486216363189456	40638	0.558	211	146	146	0	0	0	0	0	0	0	0	1	0	0	0	0	0	0	0	0	0	0	0	0	0	0	0	0	0	0	0	0	0	0	0	0	0	0	0
ENSG00000088930	3	120.314285714286	48.909387755102	35	86522	8.08201620804575	-0.197915476304518	-0.200015308326927	86522	0.704	810	574	574	0	0	0	1	0	0	0	0	0	0	1	1	0	0	0	0	0	1	0	0	0	0	0	0	0	0	0	0	0	0	0	0	0	1	1	1
ENSG00000144647	2	1015	1031.2	5	26845	7.30254201307117	-0.0955417012484164	-0.266209671556456	26843	0.6	529	384	384	0	0	0	0	0	0	0	0	0	0	0	0	0	0	0	0	0	0	0	0	0	0	0	0	0	0	0	0	0	0	0	0	0	0	0	0
ENSG00000189079	9	406.333333333333	484.024691358025	54	178376	7.29052968108581	-0.354632990385809	-0.549153607247885	178376	0.688	3378	1888	1888	0	0	0	1	0	1	0	0	0	0	0	0	0	0	0	0	0	0	0	0	0	0	0	0	0	0	0	0	0	0	0	0	0	0	0	0
ENSG00000126882	4	953.6	985.44	10	18472	6.21741153362429	0.0879547146954494	-0.153557609667935	18472	0.67	1162	848	848	0	0	0	0	0	0	0	0	0	0	0	0	0	0	0	0	0	0	0	0	0	0	0	0	0	0	0	0	0	0	0	0	0	0	0	0
ENSG00000167380	19	329.955555555556	418.324938271605	45	13309	6.96320296659488	-0.132019137431444	-0.402527915780725	10571	0.524	0	0	0	0	0	0	1	0	0	0	0	0	0	0	0	0	0	0	0	0	0	0	0	0	0	0	0	0	0	0	0	0	0	0	0	0	0	0	0
ENSG00000163637	4	725.375	894.984375	16	351610	7.25693748578934	0.279531593046602	0.121716178059549	246693	0.738	607	423	423	0	0	0	0	0	1	0	0	0	0	0	0	0	0	0	0	0	0	0	0	0	0	0	0	0	0	0	0	0	0	0	0	0	0	0	0
ENSG00000196951	3	276.3	257.08	10	89658	5.64670714046831	-0.449197674767613	-0.683584149318749	12700	0.558	608	417	417	0	0	0	1	0	1	0	0	0	0	0	0	0	0	0	0	0	0	0	0	0	0	0	0	0	0	0	0	0	0	0	0	0	0	0	0
ENSG00000164932	4	287.363636363636	96.099173553719	11	11483	6.19035839774066	0.851768952739182	0.655865268055869	11483	0.72	700	503	503	0	0	0	1	0	0	0	0	0	0	0	0	0	0	0	0	0	0	0	0	0	0	0	0	0	0	0	0	0	0	0	0	0	0	0	0
ENSG00000121742	4	307.75	304.3125	8	10425	7.63001798463576	1.07085543323738	0.928625861729874	10425	0.762	851	596	596	0	0	0	0	0	0	0	0	0	0	0	0	0	0	0	0	0	0	0	0	0	0	0	0	0	0	0	0	0	0	0	0	0	0	0	0
ENSG00000186212	1	2921	0	1	2921	5.88302014985778	0.356948942365274	0.135145751839812	2921	0.71	1585	1136	1136	0	0	0	1	0	1	0	0	0	0	0	0	0	0	0	0	0	0	0	0	0	0	0	0	0	0	0	0	0	0	0	0	0	0	0	0
ENSG00000154447	5	317.678571428571	178.946428571429	28	176850	7.10229854215999	0.062823966870758	-0.157514884661364	176850	0.762	1487	1030	1030	0	0	0	0	0	1	0	0	0	0	0	0	0	0	0	0	0	0	0	0	0	0	0	0	0	0	0	0	0	0	0	0	0	0	1	0
ENSG00000170955	4	417.888888888889	153.037037037037	9	1702	6.76755166676185	0.485931777165885	0.248519653691286	1702	0.628	1464	982	982	0	0	0	0	1	1	0	0	0	0	0	0	0	0	0	0	0	0	0	0	0	0	0	0	1	0	0	0	0	0	0	0	0	0	0	0
ENSG00000073578	19	247.55223880597	182.031632880374	67	38460	8.50311862994728	-0.183448487395165	-0.0811350194554967	38460	0.736	1092	752	752	0	0	0	0	0	0	0	0	0	0	0	0	0	0	0	0	0	0	0	0	0	0	0	0	0	0	0	0	0	0	0	0	0	0	0	0
ENSG00000133195	17	208.254545454545	157.370578512397	55	446764	6.47855209087251	0.117800762595016	-0.195461429445367	7878	0.616	0	0	0	0	0	0	2	1	1	0	0	0	0	0	0	0	0	0	0	0	0	0	0	0	0	0	0	0	1	0	0	0	0	0	0	0	0	0	0
ENSG00000167900	7	200.166666666667	156.569444444444	24	13155	5.9963270084819	0.521188025929034	0.295951298855947	13155	0.636	372	257	257	0	0	0	0	0	0	0	1	0	0	0	0	0	0	0	0	0	0	0	0	0	0	0	0	0	0	0	0	0	0	0	0	0	0	0	0
ENSG00000165140	3	206.846153846154	95.1479289940828	13	37117	6.44550956893041	0.734357899190926	0.520279856427843	37109	0.474	0	0	0	0	0	0	0	0	0	0	0	0	0	0	0	0	0	0	0	0	0	0	0	0	0	0	0	0	0	0	0	0	0	0	0	0	1	0	0
ENSG00000119778	9	296.920634920635	260.064499874024	63	178451	6.92715022157837	-0.257104067944895	-0.528712665769144	178451	0.71	1098	794	794	0	0	0	0	0	1	0	1	0	1	0	0	0	0	0	0	0	0	0	0	0	0	0	0	0	0	0	0	0	0	0	0	0	0	0	0
ENSG00000173401	4	189.923076923077	102.994082840237	13	35922	7.26625873324988	0.919128220904434	0.642841088347817	35604	0.534	0	0	0	0	0	0	0	0	0	0	0	0	0	0	0	0	0	0	0	0	0	0	0	0	0	0	0	0	0	0	0	0	0	0	0	0	0	0	0
ENSG00000198830	9	238.9375	195.54296875	32	3523	8.3658215568293	-0.019025634326837	0.036837530152581	1679	0.664	1476	1010	1010	0	0	0	0	0	0	0	0	0	0	0	0	0	0	0	0	0	0	0	0	0	0	0	0	0	0	1	0	1	0	0	0	0	0	0	0
ENSG00000170581	12	175.676056338028	133.329101368776	71	18559	8.31943086514218	0.176335299358451	0.264119920139508	5601	0.636	462	290	290	0	0	0	1	0	0	0	0	1	0	0	0	0	0	0	0	0	0	0	0	0	0	0	0	0	0	0	0	0	0	0	0	0	0	0	0
ENSG00000162738	2	517.181818181818	569.933884297521	11	28093	6.96183130104139	0.230760761659867	-0.00712197915932844	28093	0.718	546	354	354	0	0	0	0	0	0	0	0	0	0	0	0	0	0	0	0	0	0	0	0	0	0	0	0	0	0	0	0	0	0	0	0	0	0	0	0
ENSG00000118495	12	610.357142857143	681.367346938776	28	124299	7.4358093706321	0.28883356676745	0.18077350609669	124297	0.646	994	709	709	0	0	0	0	0	0	0	0	0	0	0	0	0	0	0	0	0	0	0	0	0	0	0	0	0	0	0	0	0	0	0	0	0	0	0	0
ENSG00000107021	5	293.730769230769	357.118343195266	26	23229	7.80289804032436	-0.376039617391934	-0.466955495186708	23229	0.688	252	183	183	0	0	0	1	0	0	0	0	0	0	0	0	0	0	0	0	0	0	0	0	0	0	0	0	0	0	1	0	1	0	0	0	0	0	1	0
ENSG00000164107	3	539.888888888889	538.962962962963	9	5261	6.89061103712174	0.666209117089317	0.540777941597635	4139	0.53	1423	850	850	0	0	0	1	0	0	0	0	0	0	0	0	0	0	0	0	0	0	0	0	0	0	0	0	0	0	0	0	0	0	0	0	0	0	0	0
ENSG00000150667	3	192.647058823529	121.418685121107	17	182800	5.96892451080105	-0.164999372927684	-0.410831223638004	182800	0.618	543	381	381	0	0	0	0	0	0	0	0	0	0	0	0	0	0	0	0	0	0	0	0	0	0	0	0	0	0	0	0	0	0	0	0	0	0	0	0
ENSG00000134569	5	255.020408163265	193.993336109954	49	61775	6.72604529805421	0.521577010934244	0.27776490808548	19256	0.738	760	504	504	0	0	0	0	0	0	0	0	0	0	0	0	0	0	0	0	0	0	0	0	0	0	0	0	0	0	0	0	0	0	0	0	0	0	0	0
ENSG00000230561	3	202.363636363636	136.644628099174	11	238245	6.45042949242109	0.378805441144155	0.0161624694994451	238245	0.438	0	0	0	0	0	0	0	0	0	0	0	0	0	0	0	0	0	0	0	0	0	0	0	0	0	1	0	0	0	0	0	0	0	0	0	0	0	0	0
ENSG00000162630	1	1637	1001	2	7610	6.43990064370558	0.515968607895419	0.179784975630165	7610	0.366	0	0	0	0	0	0	0	0	1	0	0	1	0	0	0	0	0	0	0	0	0	0	0	0	0	0	0	0	0	0	0	0	0	0	0	0	0	0	0
ENSG00000169764	28	206.5	130.7125	80	50623	8.44939713381227	-0.0390466252927436	0.00124829788174208	50623	0.624	1014	684	684	0	0	0	0	0	0	0	0	0	0	0	0	0	0	0	0	0	0	0	0	0	0	0	0	0	0	0	0	0	0	0	0	0	0	0	0
ENSG00000122490	15	339.711111111111	344.293333333333	45	49245	8.22904395316861	0.145716240858856	0.188798912325362	49245	0.798	1685	1168	1168	0	0	0	0	0	0	0	0	0	0	0	0	0	0	0	0	0	0	0	0	0	0	0	0	0	0	0	0	0	0	0	0	0	0	0	0
ENSG00000104823	17	151.354166666667	96.7369791666667	48	16584	8.38943841567098	0.031686520244209	0.0874192778661962	16584	0.486	310	197	197	0	0	0	1	0	0	0	0	0	0	0	0	0	0	0	0	0	0	0	0	0	0	0	0	0	0	1	0	0	0	0	0	0	0	0	0
ENSG00000154721	8	327.888888888889	296.798353909465	27	78291	7.32412765359091	0.514179167053057	0.358439243627077	75302	0.56	774	552	552	0	0	0	0	0	0	0	0	0	0	0	0	0	0	0	0	0	0	0	0	0	0	0	0	0	0	0	0	0	0	0	0	0	0	0	0
ENSG00000166111	9	202.25	173.3125	24	154388	7.85644208872374	0.728958738042782	0.60631603579218	407	0.492	0	0	0	0	0	0	0	0	0	0	0	1	0	0	0	0	0	0	0	0	0	0	0	0	0	0	0	0	0	0	0	0	0	0	0	0	0	0	0
ENSG00000114062	6	322	337.555555555556	27	101748	8.05595014941706	-0.381795261203174	-0.40843462536934	101748	0.756	1067	676	676	0	0	0	0	0	0	0	0	0	0	0	0	0	0	0	0	0	0	0	0	0	0	0	0	0	0	0	0	0	0	0	0	0	0	0	0
ENSG00000198270	19	207.524590163934	167.66406879871	61	81885	5.85807193716158	-0.273693337297102	-0.489091598664993	75120	0.636	951	642	642	0	0	0	0	0	0	0	0	0	0	0	0	0	0	0	0	0	1	0	0	0	0	0	0	0	1	1	0	1	0	0	0	0	0	0	0
ENSG00000243989	12	140	83.4615384615385	52	14148	6.62583035177017	0.102386179230551	-0.206776887871594	11610	0.664	396	298	298	0	0	0	0	0	2	0	0	0	0	0	0	0	0	0	0	0	0	0	0	0	0	0	0	0	0	0	0	0	0	0	0	0	0	0	0
ENSG00000108244	9	247.470588235294	137.020761245675	34	14939	6.28199598779505	0.891157425667188	0.704956978178371	803	0.478	0	0	0	0	0	0	0	0	0	0	0	0	0	0	0	0	0	0	0	0	0	0	0	0	0	0	0	0	0	0	0	0	0	0	0	0	0	0	0
ENSG00000111785	12	372.042553191489	351.769126301494	47	114718	7.07429913396952	-0.309106849269501	-0.534578401844659	114718	0.672	985	609	609	0	0	0	0	1	1	0	0	0	0	1	1	1	0	0	0	0	1	0	0	0	0	0	0	0	0	0	0	0	0	0	0	0	0	0	0
ENSG00000124201	6	571.37037037037	682.677640603566	27	40481	8.03480663336707	-0.0712274900504285	-0.105961435816906	40481	0.668	1002	715	715	0	0	0	1	1	1	0	0	0	0	0	0	0	0	0	0	0	0	0	0	0	0	0	0	0	0	0	0	0	0	0	0	0	0	0	0
ENSG00000106100	9	320.589743589744	308.988823142669	39	54258	6.32952049739748	0.273365278014907	-0.0314354552177027	22000	0.712	623	436	436	0	0	0	1	0	0	0	0	0	0	0	0	0	0	0	0	0	0	0	0	0	0	0	0	0	0	0	0	0	0	0	0	0	0	0	0
ENSG00000153575	7	202.048780487805	120.364069006544	41	40498	6.98092302517147	-0.167135417452062	-0.445342124963411	40498	0.638	629	456	456	0	0	0	0	0	0	0	0	0	0	0	0	0	0	0	0	0	0	1	0	0	0	0	0	0	1	0	0	0	0	0	0	0	0	0	0
ENSG00000241794	1	354.5	287.5	2	1425	8.50765658053498	1.73932766704454	1.94938427482933	1425	0.432	0	0	0	0	0	0	0	0	0	0	0	0	0	0	0	0	0	0	0	0	0	0	0	0	0	0	0	0	0	0	0	0	0	0	0	0	0	0	0
ENSG00000106344	8	524.138888888889	707.429012345679	36	46225	7.5884483545209	-0.269160153904912	-0.411534983698039	46225	0.522	413	259	259	0	0	0	0	1	1	0	0	0	1	0	0	0	0	0	0	1	0	0	0	0	0	0	0	0	0	1	0	0	0	0	0	0	0	0	0
ENSG00000215447	2	352.2	366.32	5	3687	5.48743994855993	-0.146166022215889	-0.230648043099256	2527	0.732	1122	690	690	0	0	0	0	0	1	0	0	0	0	0	0	0	0	0	0	0	0	0	0	0	0	0	0	0	0	0	0	0	0	0	0	0	0	0	0
ENSG00000241127	6	291.692307692308	163.822485207101	13	43945	5.96025311002242	-0.638506111769809	-0.899745338946542	6506	0.616	600	371	371	0	0	0	0	0	0	0	0	0	0	0	0	0	0	0	0	0	0	0	0	0	0	0	0	0	0	0	0	0	0	0	0	0	0	0	0
ENSG00000135902	8	191.447368421053	122.530470914127	38	10675	8.40242332768698	0.980656465264818	1.29792296146324	10675	0.644	0	0	0	0	0	0	0	0	0	0	0	0	0	0	0	0	0	0	0	0	0	0	0	0	0	0	0	0	0	0	0	0	0	0	0	0	0	0	0
ENSG00000138036	11	179.488888888889	160.737777777778	45	35972	6.80768121366978	-0.268208505105453	-0.568220805213822	35972	0.512	0	0	0	0	0	0	1	0	0	0	0	0	0	1	0	0	0	0	0	0	0	0	0	0	0	0	0	0	1	0	0	0	0	0	0	0	0	0	0
ENSG00000104432	10	224.033333333333	180.851111111111	30	129781	5.56238620709031	0.159305237645933	0.125771926187361	72752	0.466	0	0	0	0	0	0	0	0	0	0	0	0	0	0	0	0	0	0	0	0	0	0	0	0	0	0	0	0	0	0	0	0	0	0	0	0	0	0	0
ENSG00000110446	9	367.51724137931	309.512485136742	29	15447	6.73514144442932	0.350417889752767	0.0977227686282032	5997	0.548	0	0	0	0	0	0	0	0	0	0	0	0	0	0	0	0	0	0	0	0	0	0	0	0	0	0	0	0	0	0	0	0	0	0	0	0	0	0	0
ENSG00000161940	6	286.047619047619	211.310657596372	21	7271	6.2089831381762	0.682758295702806	0.399294324014232	6623	0.608	2127	1349	1349	0	0	0	0	0	0	0	0	0	0	0	0	0	0	0	0	0	0	0	0	0	0	0	0	0	0	0	0	0	0	0	0	0	0	0	0
ENSG00000187778	16	161.061538461538	93.7907692307692	65	11610	7.8332857155204	-0.419516425832752	-0.508632235924388	9834	0.566	589	344	344	0	0	0	0	1	1	0	0	0	0	0	0	0	0	0	0	0	0	0	0	0	0	0	0	0	0	0	0	0	0	0	0	0	0	0	0
ENSG00000137707	3	226.545454545455	122.082644628099	11	44829	7.0461240660467	0.389999890615481	0.0603325225300485	44829	0.652	724	519	519	0	0	0	1	0	0	0	0	0	0	0	0	0	0	0	0	0	0	0	0	0	0	0	0	0	0	0	0	0	0	0	0	0	0	0	0
ENSG00000187990	1	445	0	1	445	5.59967119203386	0.804315267247106	0.878583131569469	445	0.434	0	0	0	1	0	0	0	0	0	0	0	0	1	1	0	0	0	1	0	0	0	0	0	0	0	0	0	0	1	0	0	0	0	0	0	0	0	1	0
ENSG00000116954	4	408.5625	353.9140625	16	21626	7.48056245025253	-0.202442043034718	-0.362019008133277	21626	0.718	906	523	523	0	0	0	1	0	1	0	0	0	0	0	0	0	0	0	0	0	0	0	0	0	0	0	0	0	0	1	0	1	0	0	0	0	0	0	0
ENSG00000243449	3	116	23.5	8	2009	6.19629596604261	0.429824332442722	0.0746456329861834	2009	0.702	2466	1751	1751	0	0	0	0	0	0	0	0	0	0	0	0	0	0	0	0	0	0	0	0	0	0	0	0	0	1	0	0	0	0	0	0	0	0	0	0
ENSG00000109944	4	398.066666666667	217.795555555556	15	77116	5.69719746526301	-0.267592489417925	-0.39646965779384	23210	0.532	565	387	387	0	0	0	0	0	0	0	0	0	0	0	0	0	0	0	0	0	0	0	0	0	0	0	0	0	0	0	0	0	0	0	0	0	0	0	0
ENSG00000132591	8	211.823529411765	133.301038062284	34	6130	7.52615707279539	-0.516972307862394	-0.669580235322162	6130	0.548	340	216	216	0	0	0	0	0	1	0	0	0	0	0	0	0	0	0	0	0	0	0	0	0	0	0	0	0	0	0	0	0	0	0	0	0	0	0	0
ENSG00000186666	2	657.75	309.75	4	5340	5.18383596990529	-0.740063141390127	-0.644210822286714	5340	0.58	337	221	221	0	0	0	0	0	1	0	0	0	0	0	0	0	0	0	0	0	0	0	0	0	0	0	0	0	0	0	0	0	0	0	0	0	0	0	0
ENSG00000105483	32	384.542553191489	390.919873245813	94	75177	7.47854765937742	0.121511445454725	-0.03288575657449	44381	0.426	0	0	0	0	0	0	1	0	0	0	0	0	1	0	0	0	0	0	0	0	0	1	0	0	0	0	0	1	1	0	0	0	1	0	0	0	0	0	0
ENSG00000229589	1	1258.5	940.5	2	3794	5.39230253173799	-0.0300754603233049	-0.0119354623065385	3794	0.664	2063	1281	1281	0	0	0	1	0	0	0	0	0	0	0	0	0	0	0	0	0	0	0	0	0	0	0	0	0	0	0	0	0	0	0	0	0	0	0	0
ENSG00000254635	2	974	775.6	5	10092	7.02464296795775	-0.214723628910959	-0.464185892057479	10092	0.712	1903	1104	1104	0	0	0	0	0	1	0	1	0	0	0	0	0	0	0	0	0	0	0	0	0	0	0	0	0	0	0	0	0	0	0	0	0	0	0	0
ENSG00000161888	7	236	168.347826086957	23	24289	5.81765436728291	0.213341884481256	0.0265054508836124	10315	0.622	496	324	324	0	0	0	0	0	0	0	0	0	0	0	0	0	0	0	0	0	0	0	0	0	0	0	0	0	0	0	0	0	0	0	0	0	0	0	0
ENSG00000214654	3	492.2	410.24	5	6020	5.46839760565045	-0.596405806886234	-0.679892576334091	5082	0.648	500	360	360	0	0	0	0	0	1	0	0	0	0	1	1	0	0	0	0	0	0	0	0	0	0	0	0	0	0	0	0	0	0	0	0	0	0	0	1
ENSG00000089335	13	590.939393939394	638.2681359045	33	8759	7.6774409590564	-0.236346813103427	-0.369303351184026	5411	0.64	834	535	535	0	0	0	1	1	1	0	0	0	0	0	0	0	0	0	0	0	0	0	0	0	0	0	0	0	1	0	0	0	0	0	0	0	1	1	0
ENSG00000132434	5	277.307692307692	222.573964497041	26	68295	7.05238923414577	-0.1168992805175	-0.33665083181923	68295	0.508	1124	809	809	0	0	0	1	0	0	0	0	0	0	1	0	0	0	0	0	0	1	0	0	0	0	0	0	0	0	0	0	0	0	0	0	0	0	0	0
ENSG00000163810	6	245.357142857143	200.25	28	40383	6.5284052682103	1.24203503165513	0.998450602868513	14563	0.52	0	0	0	0	0	0	0	0	0	0	0	0	0	0	0	0	0	0	0	0	0	0	0	0	0	0	0	0	0	0	0	0	0	0	0	0	0	0	0
ENSG00000206075	6	264.157894736842	225.301939058172	19	28325	6.13795421156053	0.696714264852963	0.517524070812161	28325	0.5	0	0	0	0	0	0	0	0	0	0	1	0	0	0	0	0	0	0	0	0	0	0	0	0	0	0	0	0	0	0	0	0	0	0	0	0	0	0	0
ENSG00000080822	32	267.383561643836	212.601238506286	73	25155	8.09030116804869	-0.164528662775924	-0.16539064686079	7593	0.572	302	229	229	0	0	0	0	0	0	0	0	0	0	0	0	0	0	0	0	0	0	1	0	0	0	0	0	0	0	0	0	0	0	0	0	0	0	0	0
ENSG00000152977	5	637.083333333333	644.125	12	116872	6.69078962368306	0.651854981436122	0.332587347706359	114565	0.638	3192	1886	1886	0	0	0	0	0	0	0	0	0	0	0	0	0	0	0	0	0	0	0	0	0	0	0	0	0	0	0	0	0	0	0	0	0	0	0	0
ENSG00000162729	4	322.461538461538	114.272189349112	13	7604	7.83347564464107	-0.00284495639815373	-0.0555222325048701	5234	0.744	0	0	0	0	0	0	0	0	1	0	0	0	0	0	0	0	0	0	0	0	0	0	0	0	0	0	0	0	0	0	0	0	0	0	0	0	0	0	0
ENSG00000132386	12	189.405405405405	103.585098612126	37	15616	6.7514967248197	0.665877302964519	0.41989052860295	15616	0.542	0	0	0	0	0	0	0	0	0	0	0	0	0	0	0	0	1	0	0	0	0	0	0	0	0	1	0	0	0	0	0	0	0	0	0	0	1	1	0
ENSG00000115966	23	243.982142857143	223.39987244898	56	96133	7.73357427162285	-0.416262131015757	-0.528211666532295	54389	0.652	890	560	560	0	0	0	0	1	1	0	0	0	0	0	0	0	0	1	0	0	0	0	0	0	0	0	0	0	0	0	0	0	0	0	0	0	0	0	0
ENSG00000132692	8	252.578947368421	168.138504155125	38	18143	6.54660230418543	0.612682970137394	0.326473905709875	5755	0.578	0	0	0	0	0	0	0	0	0	0	0	0	0	0	0	0	0	0	0	0	0	0	0	0	0	0	0	0	0	0	0	0	0	0	0	0	0	0	0
ENSG00000160202	5	340.615384615385	184.14201183432	13	3798	6.41260516592509	1.40167404961507	1.1348261835027	3798	0.638	0	0	0	0	0	0	0	0	0	0	0	0	0	0	0	0	0	0	0	0	0	0	0	0	0	0	0	0	0	0	0	0	0	0	0	0	0	0	0
ENSG00000136824	6	286.025641025641	227.48060486522	39	47158	6.56304662989486	-0.106678783983957	-0.429461673282846	47150	0.59	831	486	486	0	0	0	1	1	1	0	0	0	0	0	0	0	0	0	0	0	0	0	0	0	0	0	0	0	0	0	0	0	0	0	0	0	0	0	0
ENSG00000170419	9	564.166666666667	547.694444444444	24	28756	7.48158252100454	0.862570550044822	0.657323358751147	10207	0.67	406	241	241	0	0	0	0	0	0	0	0	0	0	0	0	0	0	0	0	0	0	0	0	0	0	0	0	0	0	0	0	0	0	0	0	0	0	0	0
ENSG00000164691	3	382.833333333333	432.722222222222	18	10685	5.97478657925088	0.434249815085148	0.340621900383136	10685	0.448	0	0	0	0	0	0	1	0	0	0	0	0	0	0	0	0	0	0	0	0	0	0	0	0	0	0	0	0	0	0	0	0	0	0	0	0	0	0	0
ENSG00000159259	3	257.208333333333	241.53125	24	33638	5.70578938932358	-0.141855840787497	-0.286121559510116	33638	0.662	617	437	437	0	0	0	0	0	0	0	0	0	0	0	0	0	0	0	0	0	0	0	0	0	0	0	0	0	0	0	0	0	0	0	0	0	0	0	0
ENSG00000117322	7	216.393939393939	135.774104683196	33	35666	7.85097766192706	1.3987312167798	1.4224192110714	35666	0.576	749	518	518	0	0	0	0	0	1	0	0	0	0	0	0	0	0	0	0	0	0	0	0	0	0	0	0	0	0	0	0	0	0	0	0	0	0	0	0
ENSG00000225362	4	549.636363636364	388.198347107438	11	5251	8.00700086825454	0.786264210552402	0.61727534921596	5251	0.792	842	540	540	0	0	0	1	0	1	0	0	0	0	0	0	0	0	0	0	0	0	0	0	0	0	0	0	0	0	0	0	0	0	0	0	0	0	0	0
ENSG00000139826	1	2669	2388	2	15877	6.7590906942428	-0.446266065539935	-0.759502567448851	15877	0.658	826	590	590	0	0	0	1	0	0	0	0	0	0	0	0	0	0	0	0	0	0	0	0	0	0	0	0	0	0	0	0	0	0	0	0	0	1	1	1
ENSG00000143479	5	630.571428571429	619.102040816327	14	48884	5.75929165291831	0.0252308582403828	-0.109664581456212	13658	0.716	664	475	475	0	0	0	0	0	0	0	0	0	0	0	0	0	0	0	0	0	1	0	0	0	0	0	0	0	0	0	0	0	0	0	0	0	0	0	0
ENSG00000103024	11	244.611111111111	146.08950617284	36	1445	7.73549269678435	0.0433163177931019	-0.0687909538445599	1445	0.698	3643	2379	2379	0	0	0	0	0	0	0	0	0	0	0	0	0	0	0	0	0	0	0	0	0	0	0	0	0	0	0	0	0	0	0	0	0	0	0	0
ENSG00000171345	7	223.047619047619	145.392290249433	21	4692	7.1101271617361	1.01086753648557	0.796683782687696	4692	0.672	691	488	488	1	0	0	0	0	1	0	0	0	0	0	0	0	0	0	0	0	0	0	0	0	0	0	0	0	0	0	0	0	1	0	0	0	0	0	0
ENSG00000148399	14	229.511111111111	165.392592592593	45	24032	7.50347451895838	-0.147918030605652	-0.306556659790639	24027	0.698	679	457	457	0	0	0	0	0	1	0	0	0	0	0	0	0	0	0	0	0	0	0	0	0	0	0	0	0	0	0	0	0	0	0	0	0	0	0	0
ENSG00000109689	13	382.054054054054	367.219868517166	37	167704	7.29063885549103	-0.238751147990389	-0.435967473703435	144551	0.714	536	371	371	0	0	0	0	0	0	0	0	0	0	0	1	0	0	0	0	0	0	0	0	0	0	0	0	0	0	0	0	0	0	0	0	0	0	0	0
ENSG00000261738	3	251	214.25	8	127510	6.1711144458718	0.391408203885687	0.0213558498877237	47083	0.41	0	0	0	0	0	0	0	0	0	0	0	0	0	0	0	0	0	0	0	0	0	0	0	0	0	0	0	0	0	0	0	0	0	0	0	0	0	0	0
ENSG00000139567	8	314.68	214.528	25	16454	7.25181845834342	0.604669533229294	0.446323368604551	6397	0.66	782	553	553	0	0	0	0	0	0	0	0	0	0	0	0	0	0	0	0	0	0	0	0	0	0	0	0	0	0	0	0	0	0	0	0	0	0	0	0
ENSG00000119414	5	510.222222222222	630.728395061728	18	43367	8.0838268767593	-0.455922385362531	-0.474166075687395	43366	0.624	872	532	532	0	0	0	0	0	0	0	0	0	0	0	0	0	0	0	0	0	0	0	0	0	0	0	0	0	0	0	0	0	0	0	0	0	0	0	0
ENSG00000172432	10	292.7	255.855	40	23847	8.05361362142092	-0.060631582556829	-0.0738461121011449	8673	0.71	900	565	565	0	0	0	1	0	1	0	0	0	0	0	0	0	0	0	0	0	1	0	0	0	0	0	0	0	0	0	0	0	0	0	0	0	0	0	0
ENSG00000131187	6	228.827586206897	121.854934601665	29	7437	5.50273921227192	0.165664176394605	0.069665385428641	7437	0.544	0	0	0	0	0	0	0	0	0	0	0	0	0	0	0	0	0	0	0	0	0	0	0	0	0	0	0	0	0	0	0	0	0	0	0	0	0	0	0
ENSG00000177383	1	1681	0	1	1681	7.40488981928923	-0.26602054468675	-0.448605329330832	1681	0.658	541	394	394	0	0	0	1	1	1	0	0	0	0	0	0	0	0	0	0	0	0	0	0	0	0	0	0	0	0	0	0	0	0	0	0	0	0	0	0
ENSG00000135953	8	405	441.481481481481	27	21049	6.01406908133759	-0.270949921962332	-0.537152956863295	9971	0.638	276	205	205	0	0	0	0	0	0	0	0	1	0	0	0	0	0	0	0	0	0	0	0	0	0	0	0	0	0	0	0	0	0	0	0	0	0	0	0
ENSG00000171858	5	140.823529411765	122.553633217993	17	1405	8.37197665490762	0.0480124806001563	0.359749110981496	1404	0.734	1183	751	751	0	0	0	0	0	0	0	0	0	0	0	0	0	0	0	0	0	0	0	0	0	0	0	0	0	0	0	0	0	0	0	0	0	0	0	0
ENSG00000159409	8	248.230769230769	209.996055226824	39	14411	5.70558662398349	0.224713317547405	0.125817826068845	14410	0.63	0	0	0	0	0	0	0	0	0	0	0	1	0	0	0	0	0	0	0	0	0	0	0	0	0	0	0	0	0	0	0	0	0	0	0	0	0	0	0
ENSG00000100439	10	191.27027027027	139.303140978817	37	14120	7.66725943792471	0.119946677600256	0.0138375644460089	14120	0.598	0	0	0	0	0	0	0	0	0	0	0	0	0	0	0	0	0	0	0	0	0	0	0	0	0	0	0	0	0	0	0	0	0	0	0	0	0	0	0
ENSG00000106105	9	166.979591836735	77.1553519366931	49	39353	8.13961531501285	0.342148788260435	0.348152321186422	39353	0.57	934	609	609	1	0	0	1	0	1	0	0	0	0	0	0	0	1	0	0	0	0	0	0	0	0	0	0	0	0	0	0	1	0	0	0	0	0	1	0
ENSG00000134954	10	539.125	572.4609375	32	128798	7.62741477999557	0.54528275683573	0.442368859785924	128794	0.456	0	0	0	0	0	0	0	0	0	0	0	0	0	0	0	0	0	0	0	0	0	0	0	0	0	0	0	0	0	0	0	0	0	0	0	0	0	0	0
ENSG00000078725	3	390	231.166666666667	12	216010	7.47542469149013	0.248786130066691	0.149771621081556	202838	0.69	1128	711	711	0	0	0	0	0	0	0	0	0	0	0	0	0	0	0	0	0	0	0	0	0	0	0	0	0	0	0	0	0	0	0	0	0	0	0	0
ENSG00000177311	20	609.02	678.8344	50	125580	8.14308745546877	-0.057581517114401	-0.0473726526864835	118628	0.45	0	0	0	0	0	0	0	0	0	0	0	0	0	0	0	0	0	0	0	0	0	0	0	0	0	0	0	0	0	0	0	0	0	0	0	0	0	0	0
ENSG00000170579	22	359.648148148148	277.777091906722	54	959306	6.59548422321203	0.547860980837009	0.312956176421836	959306	0.764	1678	1094	1094	0	0	0	1	0	0	0	0	0	0	0	0	0	0	0	0	0	0	0	0	0	0	0	0	0	0	0	0	0	0	0	0	0	0	0	0
ENSG00000187257	6	491.47619047619	484.154195011338	21	86580	7.2977017199294	-0.470747545516048	-0.667874176369156	86580	0.672	999	685	685	0	0	0	0	0	0	0	1	0	0	0	0	0	0	0	0	0	0	0	0	0	0	0	0	0	0	0	0	0	0	0	0	0	0	1	1
ENSG00000137338	2	574.1	500.56	10	21013	6.07358700975571	-0.443913648375564	-0.736208747978106	21012	0.604	402	277	277	0	0	0	0	0	1	0	0	0	0	0	0	0	0	0	0	0	0	0	0	0	0	0	0	0	0	0	0	0	0	0	0	0	0	0	0
ENSG00000116478	11	186.916666666667	137.944444444444	48	41550	7.86163860302524	-0.3368442400879	-0.391880369039818	41550	0.708	620	385	385	0	0	0	0	0	1	0	0	0	0	0	0	0	0	0	0	0	0	0	0	0	0	0	0	0	1	0	0	0	0	0	0	0	0	0	0
ENSG00000163806	7	226.392857142857	140.334183673469	28	68095	7.6329987270245	0.346310599867761	0.117099668057536	58285	0.332	0	0	0	0	0	0	0	0	0	0	0	0	0	0	0	0	0	0	0	0	0	0	0	0	0	0	0	0	0	0	0	0	0	0	0	0	0	0	0
ENSG00000132010	8	271.083333333333	225.791666666667	24	47565	5.53182171639467	-0.628970579892838	-0.651748850281246	9058	0.56	523	357	357	0	0	0	1	0	0	0	0	0	0	0	0	0	0	0	0	0	0	0	0	0	0	0	0	0	0	0	0	0	0	0	0	0	0	0	0
ENSG00000010244	18	494.524590163934	578.909970438054	61	31770	8.42142953312404	-0.761925027670286	-0.627605431101086	31770	0.526	459	266	266	0	0	0	1	0	0	0	0	0	0	0	0	1	0	0	0	0	0	0	0	0	0	0	0	0	1	0	0	0	0	0	0	0	0	0	0
ENSG00000063127	7	227.148148148148	129.330589849108	27	35588	5.87971134011401	0.134013513322421	-0.0522334285147704	35588	0.602	256	169	169	0	0	0	0	0	0	0	0	0	0	0	0	0	0	0	0	0	0	0	0	0	0	0	0	0	0	0	0	0	0	0	0	0	0	0	0
ENSG00000223482	12	289.033333333333	264.515555555556	30	138738	6.32402534982444	-0.2012203953105	-0.525066784210858	103946	0.656	1616	955	955	0	0	0	0	0	0	0	0	0	0	0	0	0	0	0	0	0	0	0	0	0	0	0	0	0	0	0	0	0	0	0	0	0	0	0	0
ENSG00000007376	10	269.676470588235	249.015570934256	34	3424	6.87950913527235	-0.0598453780670156	-0.342759468909949	3384	0.806	1965	1387	1387	0	0	0	0	0	0	0	0	0	0	0	0	0	0	0	0	0	0	0	0	0	0	0	0	0	0	0	0	0	0	0	0	0	0	0	0
ENSG00000166557	5	439	244.333333333333	12	100931	7.48684709103962	0.0926318712366351	-0.047393286728453	11786	0.712	873	619	619	0	0	0	0	0	0	0	0	0	0	0	0	0	0	0	0	0	0	0	0	0	0	0	0	0	0	0	0	0	0	0	0	0	0	0	0
ENSG00000105650	17	301.015151515152	261.99173553719	66	47459	5.85882415596296	0.548105842427515	0.345108491645744	47459	0.644	0	0	0	0	0	0	0	0	1	0	0	1	0	0	0	0	0	0	0	0	0	0	0	0	0	0	0	0	0	0	0	0	0	0	0	0	0	0	0
ENSG00000128045	3	487.444444444444	442.024691358025	9	4544	6.22254669321218	0.565517756893387	0.259206907159932	4544	0.738	963	660	660	0	0	0	0	0	0	0	0	0	0	0	0	0	0	0	0	0	0	0	0	0	0	0	0	0	0	0	0	0	0	0	0	0	0	0	0
ENSG00000171503	8	221.40625	129.271484375	32	37499	7.35252685984151	-0.0209645849817059	-0.195632606484359	8483	0.614	970	635	635	0	0	0	1	0	0	0	0	0	0	0	1	1	0	0	0	0	0	0	0	0	0	1	0	0	0	0	0	0	0	0	0	0	0	0	1
ENSG00000158055	10	177.244897959184	109.033735943357	49	45161	7.84254448748678	0.646640342467336	0.673000569320861	35997	0.518	0	0	0	0	0	0	0	0	0	0	0	1	0	0	0	0	0	0	0	0	0	0	0	0	0	0	0	0	0	0	0	0	0	0	0	0	0	0	0
ENSG00000113140	9	237.823529411765	212.051903114187	34	26070	8.08817506730263	0.957541353962034	1.12766677755172	26070	0.556	0	0	0	0	0	0	0	0	0	0	0	0	0	0	0	0	0	0	0	0	0	0	0	0	0	0	0	0	0	0	0	0	0	0	0	0	0	1	0
ENSG00000230051	1	142.75	31.375	4	47479	7.06522194157749	0.813786784981652	0.475111026872977	47479	0.54	0	0	0	0	0	0	0	0	0	0	0	0	0	0	0	0	0	0	0	0	0	0	0	0	0	0	0	0	0	0	0	0	0	0	0	0	1	0	0
ENSG00000136828	14	327.672413793103	350.871581450654	58	308393	7.13334760910454	-0.0183521061880249	-0.201456859065084	302672	0.734	651	437	437	0	0	0	0	0	1	0	0	0	0	0	0	0	0	0	0	0	0	0	0	0	0	0	0	0	0	0	0	0	0	0	0	0	0	0	0
ENSG00000123444	10	501.125	400.458333333333	24	6819	5.70678253258865	-0.560071100877527	-0.701968807543333	6789	0.656	798	524	524	0	0	0	1	0	1	0	1	0	0	0	0	0	0	0	0	0	0	0	0	0	0	1	0	0	0	0	0	0	0	0	0	0	0	0	0
ENSG00000228801	4	305.555555555556	186.83950617284	9	47849	5.22973729711804	-0.417172559764074	-0.439349173054876	47281	0.664	1145	805	805	0	0	0	0	1	0	0	0	0	0	0	0	0	0	0	0	0	0	0	0	0	0	0	0	0	0	0	0	0	0	0	0	0	0	0	0
ENSG00000092148	18	235.15625	145.870442708333	96	107693	8.42607559571579	-0.439472266249753	-0.371600709693374	107687	0.746	1435	914	914	0	0	0	0	1	1	0	1	0	0	0	0	0	0	0	0	0	0	0	0	0	0	0	0	1	0	0	0	0	0	0	0	0	0	0	0
ENSG00000149531	6	132.545454545455	60.5206611570248	22	22154	6.13352789946494	-0.0816304837673598	-0.385299884323478	1205	0.686	837	564	564	0	0	0	1	0	1	0	0	1	0	0	0	0	0	0	0	0	0	0	0	0	0	0	0	0	0	0	0	0	0	0	0	0	0	0	0
ENSG00000162069	5	403.84	313.7824	25	9245	7.62486898039432	0.691236283817818	0.722161464256727	9215	0.706	685	513	513	0	0	0	1	0	1	0	0	0	0	0	0	0	0	0	0	0	0	0	0	0	0	0	0	0	0	0	0	0	0	0	0	0	0	0	0
ENSG00000177202	1	971	0	1	971	6.85064755905556	0.511761274820091	0.4360903618719	971	0.608	0	0	0	0	0	0	0	0	0	0	0	0	0	0	0	0	0	0	0	0	0	0	0	0	0	0	0	0	0	0	0	0	0	0	0	0	0	0	0
ENSG00000135749	23	232.396396396396	169.810891973054	111	312279	7.02543387133737	0.168789910557332	-0.0441778308327604	312279	0.61	391	255	255	0	0	0	0	0	1	0	0	1	0	0	0	0	0	0	0	0	0	0	0	0	0	0	0	0	0	0	0	0	0	0	0	0	0	0	0
ENSG00000169118	4	459.363636363636	546.330578512397	22	190727	6.84871527947675	-0.423133389286633	-0.713409600452113	166838	0.602	609	363	363	1	0	0	0	0	1	0	0	0	0	0	0	0	0	0	0	0	0	0	0	0	0	0	0	0	0	0	0	0	0	0	0	0	0	0	0
ENSG00000042832	22	165.716535433071	67.5371070742142	127	267945	5.44479436265782	1.17437458395753	1.16354181510297	14938	0.572	0	0	0	1	0	0	0	0	0	0	0	0	0	0	0	0	0	0	0	0	0	0	0	0	0	0	0	0	0	0	0	0	0	0	0	0	0	0	0
ENSG00000120160	4	159.928571428571	74.3367346938776	14	12482	7.32046511646279	0.645594386574221	0.378808980321594	12482	0.386	0	0	0	0	0	0	0	0	0	0	0	0	0	0	0	0	0	0	0	0	0	0	0	0	0	0	0	0	0	0	0	0	0	0	0	0	0	0	0
ENSG00000147724	11	337.629032258065	373.309573361082	62	366800	6.73195788571397	0.3845868497044	0.0182516449422636	366800	0.732	979	601	601	0	0	0	0	0	0	0	0	0	0	0	0	0	0	0	0	0	0	0	0	0	0	0	0	0	0	0	0	0	0	0	0	0	0	0	0
ENSG00000249746	1	326	118	2	1730	5.06217866731315	0.161933710528866	0.262787559068333	1730	0.356	0	0	0	0	0	0	0	0	0	0	0	0	0	0	0	0	0	0	0	0	0	0	0	0	0	0	0	0	0	0	0	0	0	0	0	0	0	0	0
ENSG00000205629	13	131.877551020408	66.1516034985423	49	66503	7.18105023263819	-0.403164194162562	-0.615003446467813	66503	0.568	632	392	392	0	0	0	0	0	0	0	0	0	0	1	0	0	0	0	0	0	0	0	0	0	0	0	0	0	0	0	0	0	0	0	0	0	1	1	1
ENSG00000075643	2	366.222222222222	403.37037037037	18	84639	6.09553655202986	0.4189091712326	0.225176583603411	84639	0.69	1754	1156	1156	0	0	0	0	0	0	0	0	0	0	0	0	0	0	0	0	0	0	0	0	0	0	0	0	0	0	0	0	0	0	0	0	0	0	0	0
ENSG00000100360	13	331.631578947368	340.872576177285	38	18055	6.66566075496209	-0.322286233112757	-0.629288631168769	3854	0.566	903	564	564	0	0	0	0	0	0	0	0	0	0	1	0	0	0	0	0	0	0	0	0	0	0	0	0	0	0	0	0	0	0	0	0	0	0	0	0
ENSG00000008441	14	366.6	403.576	50	103189	7.94283406799955	0.361183559596455	0.347417333853261	100594	0.816	0	0	0	0	0	0	2	0	0	0	0	0	0	0	0	0	0	1	0	0	0	0	0	0	0	0	0	0	0	0	0	0	0	0	0	0	0	0	0
ENSG00000121691	5	226.818181818182	141.371900826446	22	33138	7.96741910619025	0.264700739407651	0.228542986344062	33138	0.668	692	470	470	0	0	0	1	0	0	0	0	0	0	0	0	0	0	0	0	0	0	0	0	0	0	0	0	0	0	0	0	0	0	0	0	0	0	0	0
ENSG00000136888	2	310	210.4	5	10628	8.08121898744755	-0.253295332757228	-0.265228016726712	10628	0.612	501	316	316	0	0	0	3	0	1	0	0	0	0	0	0	0	0	0	0	0	1	0	0	0	0	0	0	0	0	0	0	0	0	0	0	0	0	0	0
ENSG00000101337	7	261.411764705882	247.653979238754	34	57753	8.29974304151654	-0.690522473680326	-0.649526987417351	57753	0.474	0	0	0	0	0	0	0	0	0	0	0	0	0	1	0	0	0	0	0	0	0	0	0	0	0	0	0	0	0	0	0	1	0	0	0	0	0	0	0
ENSG00000103335	15	182.978494623656	96.6370678691178	93	69869	7.76278652205932	0.468191961648831	0.378530593311491	69866	0.812	1530	1033	1033	0	0	0	0	0	0	0	0	0	0	0	0	0	0	0	0	0	0	0	0	0	0	0	0	0	0	1	0	0	0	0	0	0	0	0	0
ENSG00000152766	2	256.25	157.6875	8	29687	6.76634927780364	0.797855090086408	0.577109527636405	29687	0.462	0	0	0	0	0	0	0	0	0	0	0	0	0	0	0	0	0	0	0	0	0	0	0	0	0	0	0	0	0	0	0	0	0	0	0	0	0	1	0
ENSG00000153037	7	304.272727272727	265.371900826446	22	8567	7.14199662126556	-0.13138008259699	-0.356894450721752	8567	0.564	398	229	229	0	0	0	1	0	0	0	0	0	1	0	0	0	0	0	0	0	0	0	0	0	0	0	0	0	0	0	0	0	0	0	0	0	0	0	0
ENSG00000155542	10	207.866666666667	109.555555555556	30	16273	5.39640551914053	-0.280369137156304	-0.254290332619586	7685	0.578	1382	890	890	0	0	0	1	0	1	0	0	0	1	0	0	0	0	0	0	0	0	0	0	0	0	0	0	0	0	0	0	0	0	0	0	0	0	0	0
ENSG00000106333	10	225.484848484848	112.74012855831	33	5999	7.27002594193024	0.665356189694233	0.554513753831756	5999	0.584	0	0	0	0	0	0	0	0	0	0	0	0	0	0	0	0	0	0	0	0	0	0	0	0	0	0	0	0	0	0	0	0	0	0	0	0	0	0	0
ENSG00000181513	15	240.125	169.361607142857	56	11582	7.12888624049243	-0.0392058676383346	-0.252960888384171	3266	0.772	1399	930	930	0	0	0	1	0	0	0	0	0	0	0	1	0	0	0	0	0	0	0	0	0	0	0	0	0	0	0	0	0	0	0	0	0	0	0	0
ENSG00000185442	12	274.107142857143	178.724489795918	28	192442	6.66463772652057	0.212758855466268	-0.0775149292945332	1041	0.44	742	490	490	0	0	0	1	0	1	0	0	0	0	0	0	0	0	0	0	0	0	0	0	0	0	0	0	0	0	0	0	0	0	0	0	0	0	0	0
ENSG00000185000	9	132.612244897959	93.9858392336527	49	10620	7.75547850205564	-0.158862688589715	-0.258948798095471	10620	0.742	1233	903	903	0	0	0	0	0	0	0	0	0	0	0	0	0	0	0	0	0	0	0	0	0	0	0	0	0	0	0	0	0	0	0	0	0	0	0	0
ENSG00000189306	3	307.8125	340.0234375	16	9835	7.44609545282735	0.143003374962629	-0.0270346897640055	9835	0.67	487	359	359	0	0	0	1	0	0	0	0	0	0	0	0	0	0	0	0	0	0	0	0	0	0	0	0	0	0	0	0	0	0	0	0	0	0	0	0
ENSG00000256422	3	128.636363636364	77.2892561983471	11	163454	5.50937830165834	0.478254108553972	0.235425817823622	69391	0.424	0	0	0	0	0	0	0	0	0	0	0	0	0	0	0	0	0	0	0	0	0	0	0	0	0	0	0	0	0	0	0	0	0	0	0	0	0	0	0
ENSG00000091651	9	293.6	262.373333333333	30	8752	5.67000738827619	-0.0846950477164524	-0.26373139431355	7869	0.652	1543	1011	1011	0	0	0	1	0	1	0	0	0	0	0	0	0	0	0	0	0	0	0	0	0	0	0	0	0	1	0	0	0	0	0	0	0	0	0	0
ENSG00000157036	17	264.112903225806	229.296566077003	62	46035	6.22015942790649	-0.346950481662792	-0.659353422311405	28287	0.55	389	267	267	0	0	0	0	1	1	0	0	0	0	0	0	0	0	0	0	0	0	0	0	0	0	0	0	0	0	0	0	0	0	0	0	0	0	0	0
ENSG00000004799	5	308.125	279.104166666667	24	12993	7.54884277517455	1.27067973205314	1.128565064762	12993	0.642	691	453	453	0	0	0	1	0	0	0	0	0	0	0	0	0	0	0	0	0	0	0	0	0	0	0	0	0	0	0	0	0	0	0	0	0	0	0	0
ENSG00000196209	9	289.5625	203.36328125	32	20848	5.91714314389456	0.386134114452646	0.256078561873078	18921	0.486	0	0	0	0	0	0	0	0	0	0	0	0	0	0	0	0	0	0	0	0	0	0	0	0	0	0	0	0	0	0	0	0	0	0	0	0	0	0	0
ENSG00000170004	17	197.709677419355	115.089836975373	93	27955	7.93194672426866	0.150492296039559	0.233348123987811	27955	0.672	830	568	568	0	0	0	0	0	0	0	0	0	0	0	0	0	0	0	0	0	0	0	0	0	0	0	0	0	0	0	0	0	0	0	0	0	0	0	0
ENSG00000103550	5	559.375	541.515625	16	14656	5.74504077968454	-0.252874901942016	-0.42094034560602	7976	0.682	702	481	481	0	0	0	0	0	0	0	0	0	0	0	0	0	0	0	0	0	0	0	0	0	0	0	0	0	1	0	0	0	0	0	0	0	0	0	0
ENSG00000161544	5	357	191.692307692308	13	23820	7.07901331557838	0.48985037125269	0.289658925326278	22642	0.45	0	0	0	0	0	0	1	0	1	0	0	0	0	0	0	0	0	0	0	0	0	0	0	0	0	0	0	0	0	0	0	0	0	0	0	0	1	1	0
ENSG00000177732	2	2498.33333333333	1547.55555555556	3	4659	7.06656108118318	0.115355326734932	-0.12563772668678	2975	0.76	3497	2123	2123	0	0	0	0	0	0	0	0	0	0	0	0	0	0	0	0	0	0	0	0	0	0	0	0	0	0	0	0	0	0	0	0	0	0	0	0
ENSG00000169981	7	455.470588235294	493.128027681661	17	12065	5.71950118989811	-0.576446312782535	-0.733285604617276	12063	0.588	461	306	306	0	0	0	1	0	0	0	0	0	0	0	0	0	0	0	0	0	0	0	0	0	0	0	0	0	1	0	0	0	0	0	0	0	0	0	0
ENSG00000087266	30	395.453488372093	413.065981611682	86	48076	7.97096801559788	0.335169452415463	0.300417184114274	30427	0.77	381	212	212	0	0	0	0	0	0	0	0	0	0	0	0	0	0	0	0	0	0	0	0	0	0	0	0	0	0	1	0	0	0	0	0	0	0	0	0
ENSG00000169660	15	180.90625	126.7119140625	64	24328	7.57610263162531	0.203465101979783	0.0734175018598227	24328	0.726	0	0	0	0	0	0	0	0	0	0	0	0	0	0	0	0	0	0	0	0	0	0	0	0	0	0	0	0	0	0	0	0	0	0	0	0	0	0	0
ENSG00000224973	7	183.608695652174	137.716446124764	23	25831	7.31172429591324	0.706114490103363	0.437674400243835	12762	0.532	0	0	0	0	0	0	0	0	0	0	0	0	0	0	0	0	0	0	0	0	0	0	0	0	0	0	0	0	0	0	0	0	0	0	0	0	0	0	0
ENSG00000153391	12	263.676470588235	196.171280276817	34	45762	6.51852380254951	-0.309125820252891	-0.62789219979967	29659	0.54	518	332	332	0	0	0	0	0	0	0	1	0	0	0	0	0	0	0	0	0	0	0	0	0	0	0	0	1	0	0	0	0	0	0	0	0	0	0	0
ENSG00000181826	3	218.4	93.4	10	95577	5.53212204188759	-0.148327908020285	-0.159869872817753	95577	0.74	1212	828	828	0	0	0	1	0	1	0	0	0	0	0	0	0	0	1	0	0	0	0	0	0	0	0	0	0	0	1	0	0	0	0	0	0	0	0	0
ENSG00000109956	6	897.3	1026.75	20	33415	6.577152930277	0.610310771804365	0.371850080836644	33413	0.83	1539	979	979	0	0	0	0	0	0	0	0	0	0	0	0	0	0	0	0	0	0	0	0	0	0	0	0	0	0	0	0	0	0	0	0	0	0	0	0
ENSG00000139515	1	1250.5	725.5	2	6212	6.6327615061121	-0.0272736852429085	-0.635775808232237	6212	0.646	2098	1328	1328	1	0	0	0	0	0	0	0	0	0	0	0	0	0	0	0	0	0	0	0	0	0	0	0	0	0	0	0	0	0	0	0	0	0	0	0
ENSG00000104177	14	352.271186440678	363.874174087906	59	39090	7.17198306969396	0.0697528627089865	-0.108116163729305	39090	0.55	621	449	449	0	0	0	0	0	0	0	0	0	0	0	0	0	0	0	0	0	0	0	0	0	0	0	0	0	0	0	0	0	0	0	0	0	0	0	0
ENSG00000145016	11	286.891304347826	258.950850661626	46	78335	7.84840593296579	-0.238377594855769	-0.316276999303054	47992	0.696	1294	905	905	0	0	0	0	0	0	0	0	0	0	0	0	0	0	0	0	0	0	0	0	0	0	0	0	0	0	0	0	0	0	0	0	0	0	0	0
ENSG00000185022	7	767.642857142857	753.632653061224	14	14630	7.25708731368338	1.1634706873246	1.03248946960232	14630	0.616	1203	810	810	0	0	0	1	0	1	1	0	0	0	0	1	1	0	0	0	0	0	0	0	0	0	1	0	0	0	1	0	0	0	0	0	0	0	0	0
ENSG00000265933	8	361.428571428571	344.938775510204	21	10471	7.25432322807793	0.78238570739893	0.674173695242497	1618	0.618	638	429	429	0	0	0	0	0	0	0	0	0	0	0	0	0	0	0	0	0	0	0	0	0	0	0	0	0	0	0	0	0	0	0	0	0	0	0	0
ENSG00000163736	1	238.333333333333	68.2222222222222	3	1160	6.68574577591705	1.16831797543531	1.07583470564543	1160	0.452	0	0	0	0	0	0	0	0	0	0	0	0	0	0	0	0	0	0	0	0	0	0	0	0	0	0	0	0	0	0	0	0	0	0	0	0	0	0	0
ENSG00000147509	10	327	231.538461538462	26	107496	6.65896081044891	0.559553566821184	0.208393334558242	107496	0.394	0	0	0	0	0	0	0	0	0	0	0	0	0	0	0	0	0	0	0	0	0	0	0	0	0	0	0	0	0	0	0	0	0	0	0	0	0	0	0
ENSG00000110711	4	214.916666666667	70.5555555555556	12	8063	7.90470583996993	-0.140226916628882	-0.205687250553502	7846	0.58	520	333	333	0	0	0	1	1	1	0	0	0	0	0	0	0	0	0	0	0	0	0	0	0	0	1	0	1	0	0	0	0	0	0	0	0	0	0	0
ENSG00000110245	4	106.75	58.75	12	3367	8.57179913754993	1.62507530707935	1.97045931511055	1177	0.616	0	0	0	0	0	0	0	0	0	0	0	0	0	0	0	0	0	0	0	0	0	0	0	0	0	0	0	0	0	0	0	0	0	0	0	0	0	0	0
ENSG00000162227	8	161.787878787879	100.479338842975	33	16040	6.32605822339515	-0.441413722175287	-0.76516297040186	16040	0.55	0	0	0	0	0	0	1	0	0	0	0	0	0	0	0	0	0	0	0	0	0	0	0	0	0	0	0	0	0	0	0	0	0	0	0	0	0	0	0
ENSG00000185634	6	360.08	349.1616	25	139710	6.31133520809877	0.425077639535728	0.0901084603659628	139710	0.564	580	371	371	0	0	0	0	0	0	0	0	0	0	0	0	0	0	0	0	0	0	0	0	0	0	0	0	0	0	0	0	0	0	0	0	0	0	0	0
ENSG00000010310	8	216.3125	191.51171875	32	15481	6.16086127846105	0.604534974042364	0.33710057509952	15481	0.616	0	0	0	0	0	0	0	0	0	0	0	0	0	0	0	0	0	0	0	0	0	0	0	0	0	0	0	0	0	0	0	0	0	0	0	0	0	0	0
ENSG00000068697	2	225.2	170.08	10	19379	8.34072821484712	0.00792058091846971	0.0486730076362514	19379	0.554	824	507	507	0	0	0	0	1	1	0	0	0	0	0	0	1	0	0	0	0	0	0	0	0	0	0	0	0	0	0	0	0	0	0	0	0	0	0	0
ENSG00000135469	10	323.592592592593	194.449931412894	27	4109	6.42557911294148	-0.217531747242336	-0.513517099488779	4107	0.584	689	473	473	0	0	0	0	0	0	0	1	0	0	0	0	0	0	0	0	0	0	0	0	0	0	0	0	0	0	0	0	0	0	0	0	0	0	0	0
ENSG00000149503	6	214.921052631579	175.717451523546	38	29191	6.34774629128361	-0.139193428744753	-0.452306352264939	29009	0.592	528	326	326	0	0	0	1	0	0	0	0	0	0	0	0	0	0	0	0	0	0	0	0	0	0	0	0	0	1	0	0	0	0	0	0	0	1	1	0
ENSG00000188549	7	492.90625	623.66015625	32	9516	7.49757400420236	0.406402480673995	0.272694553147212	7211	0.65	0	0	0	0	0	0	0	0	0	0	0	1	1	0	0	0	0	0	0	0	0	0	0	0	0	0	0	0	0	0	0	0	0	0	0	0	0	0	0
ENSG00000178537	5	188.807692307692	118.887573964497	26	42058	6.92387136867005	0.139625235167402	-0.0999233531251131	42058	0.59	416	295	295	0	0	0	0	0	1	0	1	0	0	0	0	0	0	0	0	0	0	0	0	0	0	0	0	0	0	0	0	0	0	0	0	0	0	0	0
ENSG00000023228	10	363.380952380952	440.040816326531	42	44787	8.27139080622592	-0.12058143471449	-0.0929863109455706	44787	0.564	1071	665	665	0	0	0	1	0	1	0	0	0	0	0	0	0	0	0	0	0	0	0	0	0	0	0	0	0	0	0	0	0	0	0	0	0	0	0	0
ENSG00000055917	12	296.063829787234	303.265731100045	47	103544	8.49986608952622	-0.522297138026359	-0.36562096859784	40595	0.47	0	0	0	0	0	0	1	0	0	0	0	0	0	0	0	0	0	0	0	0	0	0	0	0	0	0	0	0	0	0	0	0	0	0	0	0	0	0	0
ENSG00000142303	14	169.227848101266	83.7660631309085	79	30495	7.2571757545722	0.385903931143737	0.218215354676463	5800	0.762	366	204	204	0	0	0	1	0	0	0	0	0	0	0	0	0	0	0	0	0	0	0	0	0	0	0	0	0	0	0	0	0	0	0	0	0	0	0	0
ENSG00000173020	14	221.955882352941	191.317474048443	68	20147	8.54796115222931	-0.24089616252062	-0.130792206077609	20147	0.78	985	546	546	0	0	0	0	0	0	0	0	0	0	0	0	0	0	0	0	0	0	0	0	0	0	0	0	0	0	0	0	0	0	0	0	0	0	0	0
ENSG00000189430	9	195.347826086957	135.001890359168	23	10001	5.59976838045693	0.0958313433746543	0.019572579859603	6932	0.57	0	0	0	0	0	0	0	0	0	0	0	0	0	0	0	0	0	0	0	0	0	0	0	0	0	0	0	0	0	0	0	0	0	0	0	0	0	0	0
ENSG00000182791	1	2915	0	1	2915	7.71200928820069	0.416242081664437	0.195545541461323	2915	0.672	737	492	492	0	0	0	1	0	0	0	0	1	0	0	0	0	0	0	0	0	0	0	0	0	0	0	0	0	1	0	0	0	0	0	0	0	0	0	0
ENSG00000258442	1	229.5	21.5	2	2183	5.03515171350846	0.155313384777854	0.0755255296586296	2183	0.57	0	0	0	0	0	0	0	0	0	0	0	0	0	0	0	0	0	0	0	0	0	0	0	0	0	0	0	0	0	0	0	0	0	0	0	0	0	0	0
ENSG00000105278	9	215.414634146341	154.638905413444	41	65009	7.17116855174085	0.284962591396268	0.0137634297009752	17220	0.71	631	388	388	0	0	0	0	0	0	0	0	0	0	0	0	0	0	0	0	0	0	0	0	0	0	0	0	0	0	0	0	0	0	0	0	0	0	0	0
ENSG00000136152	4	166.947368421053	102.534626038781	38	71706	7.53360256597602	-0.541626602333189	-0.693213138506348	71706	0.594	728	445	445	0	0	0	0	0	0	0	0	0	0	0	0	0	0	1	0	0	0	0	0	0	0	0	0	0	0	0	0	0	0	0	0	0	0	0	0
ENSG00000115355	14	427.78125	459.64453125	64	132080	7.6090075417103	-0.00189568227438793	-0.114388905605065	132075	0.706	708	494	494	0	0	0	0	0	1	0	0	1	1	0	0	0	0	0	0	0	0	0	0	0	0	0	0	0	0	1	0	0	0	0	0	0	0	0	0
ENSG00000164253	29	173.903225806452	144.753381893861	93	194642	7.19600193576384	-0.447496201858751	-0.66033298273239	166733	0.418	0	0	0	0	0	0	1	0	0	0	0	0	0	0	0	0	0	0	0	0	0	0	0	0	0	0	0	0	0	0	0	0	0	0	0	0	0	0	0
ENSG00000154328	7	459.421052631579	364.997229916897	19	17708	7.04435702731761	-0.13002195834911	-0.366600233644982	17707	0.676	577	424	424	0	0	0	0	0	1	0	0	0	0	0	0	0	0	0	0	0	0	0	0	0	0	0	0	0	2	0	0	0	0	0	0	0	0	0	0
ENSG00000223573	3	655.428571428571	736.448979591837	7	9868	6.02941326364228	0.397699246303681	0.121380838052271	9868	0.726	421	280	280	0	0	0	0	0	1	0	0	0	0	0	0	0	0	0	0	0	0	0	0	0	0	0	0	0	0	0	0	0	0	0	0	0	0	0	0
ENSG00000106330	8	211.708333333333	91.2673611111111	24	3283	6.71241167028328	-0.252262029869192	-0.557629913109089	3225	0.516	1061	667	667	0	0	0	1	0	0	0	0	1	0	1	1	0	0	0	0	0	0	0	0	0	0	0	0	0	0	0	0	0	0	0	0	0	0	0	0
ENSG00000185760	11	616.53125	748.67578125	32	577055	6.86009139495012	0.598458340393106	0.388476486460354	577052	0.63	2167	1406	1406	0	0	0	1	0	1	0	0	0	0	0	0	0	0	0	0	0	0	0	0	0	0	0	0	0	0	0	0	0	0	0	0	0	0	0	0
ENSG00000183486	14	367.038461538462	373.562130177515	52	47448	6.33105752495101	0.826574913493263	0.53842115707357	47001	0.542	0	0	0	0	0	0	0	0	0	0	0	0	0	0	0	0	0	0	0	0	0	0	0	0	0	1	0	1	0	0	0	0	0	0	0	0	0	0	0
ENSG00000120314	5	525.25	519.645833333333	24	9449	7.24403768822256	-0.359077731688267	-0.56232349164386	7670	0.596	522	345	345	0	0	0	1	0	1	0	0	0	1	1	0	0	0	0	0	0	0	0	0	0	0	0	0	0	0	0	0	0	0	0	0	0	0	0	0
ENSG00000074964	13	247.328571428571	207.839591836735	70	158040	8.03111111187172	0.0739747043925665	0.0867469339759053	151320	0.832	767	479	479	0	0	0	0	0	0	0	0	0	0	0	0	0	0	0	0	0	0	0	0	0	0	0	0	0	0	0	0	0	0	0	0	0	0	0	0
ENSG00000255468	3	192.5	96.75	8	16855	5.529575230661	0.271856683192546	0.40028454610812	5670	0.728	1028	619	619	0	0	0	0	0	0	0	0	1	0	0	0	1	0	0	0	0	1	0	0	0	0	0	0	0	0	0	0	0	0	0	0	0	0	0	0
ENSG00000172890	23	261.553191489362	228.741059302852	94	70999	8.09456969377611	-0.0650628898866735	-0.094327826222014	5948	0.69	583	391	391	0	0	0	0	0	0	0	0	0	0	0	0	0	0	0	0	0	0	0	0	0	0	0	0	0	0	0	0	0	0	0	0	0	0	0	0
ENSG00000007541	16	275.78	250.8432	50	17142	7.9138830315178	-0.184774622699382	-0.239912851494894	7525	0.654	0	0	0	0	0	0	1	0	0	0	0	0	0	0	0	0	0	0	0	0	0	0	0	0	0	0	0	0	1	0	0	0	0	0	0	0	0	0	0
ENSG00000116586	6	215.571428571429	93.0408163265306	14	3759	7.0726377994189	-0.172855859663285	-0.406936867432225	3759	0.576	2212	1270	1270	0	0	0	1	0	1	0	0	0	0	0	0	0	0	0	0	0	0	0	0	0	0	0	0	0	0	0	0	0	0	0	0	0	0	0	0
ENSG00000165731	4	299.653846153846	210.644970414201	26	53325	5.80647582437167	0.554525722142868	0.366277997423746	53325	0.786	1495	881	881	0	0	0	1	0	0	0	0	0	0	0	0	0	0	0	0	0	0	0	0	0	0	0	0	0	0	0	0	0	0	0	0	0	0	0	0
ENSG00000196092	16	422.357142857143	531.158163265306	28	200832	6.30555396801148	0.60239148083274	0.375229613431611	200832	0.532	4206	2536	2536	0	0	0	1	0	0	0	0	0	0	0	0	0	0	0	0	0	0	0	0	0	0	0	0	0	0	0	0	0	0	0	0	0	0	0	0
ENSG00000161180	3	406.2	304.04	10	4612	8.17219539100441	0.619685493281418	0.492572277644437	3087	0.626	0	0	0	0	0	0	0	0	0	0	0	0	0	0	0	0	0	0	0	0	0	0	0	0	0	0	0	0	0	0	0	0	0	0	0	0	0	0	0
ENSG00000138796	10	265.571428571429	160.316326530612	28	45462	7.82593798260873	0.0322645953354461	-0.059412567667811	45461	0.614	600	429	429	0	0	0	1	0	1	0	0	0	0	1	0	0	0	0	0	0	0	0	0	0	0	0	0	0	0	0	0	0	0	0	0	0	0	0	0
ENSG00000141576	9	280.846153846154	282.714003944773	39	97921	6.46586087177139	0.344065948222235	0.0944191311526942	97921	0.826	1453	882	882	0	0	0	0	0	0	0	0	0	0	0	0	0	0	0	0	0	0	0	0	0	0	0	0	0	0	0	0	0	0	0	0	0	0	0	0
ENSG00000198818	6	266.32	276.832	25	22864	7.44985635775689	-0.382244535988197	-0.547386436687265	22864	0.694	698	498	498	0	0	0	0	0	0	0	0	0	0	0	0	0	0	0	0	0	0	0	0	0	0	0	0	0	0	0	0	0	0	0	0	0	0	0	0
ENSG00000164266	3	242.75	205.375	8	7219	7.25710857122292	1.29259793009832	1.2906357089947	7219	0.454	0	0	0	0	0	0	0	0	0	0	0	0	0	0	0	0	0	0	0	0	0	0	0	0	0	0	0	0	0	0	0	0	0	0	0	0	0	0	0
ENSG00000111727	6	238.294117647059	160.332179930796	34	40405	6.6931605043921	-0.263121780216035	-0.567700510166841	40405	0.68	1321	900	900	0	0	0	1	1	1	0	0	0	0	0	0	0	0	0	0	0	1	0	0	0	0	0	0	0	0	1	0	1	0	0	0	0	0	0	0
ENSG00000182107	4	1335.71428571429	1068.16326530612	7	4471	6.88636379914764	0.415831293867218	0.246673111406184	4471	0.39	0	0	0	0	0	0	0	0	0	0	0	0	0	0	0	0	0	0	0	0	0	0	0	0	0	0	0	0	0	0	0	0	0	0	0	0	0	0	0
ENSG00000187398	7	423.806451612903	529.469302809573	31	585635	6.55518313814559	0.51136902597233	0.139368169003565	396368	0.664	514	342	342	0	0	0	0	0	0	0	0	0	0	0	0	0	0	0	0	0	0	0	0	0	0	0	0	0	0	0	0	0	0	0	0	0	0	0	0
ENSG00000110619	17	227.905882352941	194.933979238754	85	56692	7.69915153237714	0.203772539455868	0.0871451609069471	56692	0.652	842	586	586	0	0	0	1	0	0	0	0	0	0	0	0	0	1	0	0	0	0	0	0	0	0	1	0	0	1	0	0	0	0	0	0	0	0	0	0
ENSG00000257949	6	204.529411764706	104.387543252595	17	21367	6.29888551641293	-0.250296403105775	-0.56714328995809	21365	0.69	760	487	487	0	0	0	0	1	1	0	1	0	0	0	0	1	0	0	0	0	0	0	0	0	0	0	0	0	0	1	0	1	0	0	0	0	0	0	0
ENSG00000267532	4	801.166666666667	1012.27777777778	6	3842	5.88111150495181	-0.0348356020356849	-0.273818366596183	3838	0.614	0	0	0	0	0	0	1	0	0	0	0	0	0	0	0	0	0	0	0	0	0	0	0	0	0	0	0	0	0	0	0	0	0	0	0	0	0	0	0
ENSG00000182870	10	227.378378378378	111.795471146823	37	225012	6.9779106709337	0.648364804346965	0.443452095639595	81943	0.782	757	502	502	0	0	0	0	0	0	0	0	0	0	0	0	0	0	0	0	0	0	0	0	0	0	0	0	0	0	0	0	0	0	0	0	0	0	0	0
ENSG00000169715	3	255.333333333333	180.444444444444	6	1638	7.57777064905719	1.11469585691978	1.01918130070449	1638	0.67	553	383	383	0	0	0	1	0	0	0	0	0	0	0	0	0	0	0	0	0	0	0	0	0	0	0	0	0	0	0	0	0	0	0	0	0	0	1	0
ENSG00000036672	7	276.5625	255.15625	32	26512	6.78009821786784	0.629642519354754	0.372721966632433	26511	0.648	434	294	294	0	0	0	1	1	1	0	1	0	0	0	1	0	0	0	0	0	0	0	0	0	0	0	0	0	0	0	0	0	0	0	0	0	0	0	0
ENSG00000109832	8	193.315789473684	111.080332409972	38	19888	6.98091844279649	-0.0683143607886805	-0.404804778336156	19708	0.45	0	0	0	0	0	0	0	0	0	0	0	0	0	0	0	0	0	0	0	0	0	0	0	0	0	0	0	0	1	0	0	0	0	0	0	0	0	0	0
ENSG00000196498	25	217.522522522523	135.295349403458	111	243175	8.08037097185406	0.187141645926147	0.603716474987824	81216	0.814	1255	900	900	0	0	0	1	0	0	0	0	0	0	0	0	0	0	0	0	0	0	0	0	0	0	0	0	0	0	0	0	0	0	0	0	0	0	0	0
ENSG00000258057	3	507.625	553.6875	8	12602	5.19289811737867	-0.4256456316661	-0.509815368395646	12602	0.68	1051	724	724	0	0	0	0	0	0	0	0	0	0	0	0	0	0	0	0	0	0	0	0	1	0	0	0	0	0	1	0	0	0	0	0	0	0	0	0
ENSG00000176732	3	175.416666666667	81.3194444444444	12	8107	8.47634854503926	0.59342584655305	0.527596055103486	8107	0.77	803	530	530	0	0	0	1	0	0	0	0	0	0	0	0	0	0	0	0	0	0	0	0	0	0	0	0	0	0	0	0	0	0	0	0	0	0	0	0
ENSG00000102981	4	428.333333333333	296.148148148148	9	1833	6.16584838502415	-0.0319773775211667	-0.307888684953123	1829	0.672	2109	1331	1331	0	0	0	0	0	1	0	0	0	0	0	0	1	0	0	0	0	0	0	0	0	0	1	0	0	0	0	0	0	0	0	0	0	1	1	0
ENSG00000166265	3	485.222222222222	430.617283950617	9	107076	6.72466271919343	0.496487858385001	0.223044592075045	107076	0.58	636	443	443	0	0	0	0	0	0	0	0	0	0	0	0	0	0	0	0	0	0	0	0	0	0	0	0	0	0	0	0	0	0	0	0	0	0	0	0
ENSG00000196355	1	474	610.5	4	38402	5.47128542966607	0.108751768482786	0.0908871752818814	38402	0.716	1882	1116	1116	0	0	0	0	1	1	0	0	0	0	0	0	0	0	0	0	0	0	0	0	0	0	0	0	0	0	0	0	0	0	0	0	0	0	0	0
ENSG00000144445	10	379.69696969697	345.704315886134	33	149961	7.19065574530239	-0.130743174333097	-0.338529551352304	149961	0.726	1159	731	731	0	0	0	1	0	0	0	0	0	0	0	0	1	0	0	0	0	0	0	0	0	0	0	0	0	0	1	0	0	0	0	0	0	0	0	0
ENSG00000183763	11	160	103.106382978723	47	27974	5.4697223848723	-0.226142475573833	-0.252156574571524	27319	0.628	406	251	251	0	0	0	0	1	1	0	0	0	0	0	0	0	0	0	0	0	0	0	0	0	0	0	0	0	0	0	0	0	0	0	0	0	0	0	0
ENSG00000134153	4	208.090909090909	107.206611570248	11	17932	7.69541134461425	-0.229835771782358	-0.348391112438039	17932	0.598	450	287	287	0	0	0	0	0	0	0	0	0	0	1	0	0	0	0	0	0	0	0	0	0	0	0	0	0	0	0	0	0	0	0	0	0	0	0	0
ENSG00000180771	1	2165.5	1320.5	2	4333	6.9446712742726	-0.234713606026877	-0.506589218776015	4333	0.424	874	601	601	0	0	0	1	0	1	0	0	0	0	0	0	0	0	0	0	0	0	0	0	0	0	0	0	0	0	0	0	0	0	0	0	0	0	0	0
ENSG00000170417	8	545.833333333333	637.222222222222	24	106986	6.11081835496619	-0.0390493689944484	-0.255592493401814	60993	0.658	276	205	205	0	0	0	0	0	0	0	0	1	0	0	0	0	0	0	0	0	0	0	0	0	0	0	0	0	0	0	0	0	0	0	0	0	0	0	0
ENSG00000120645	6	496.137931034483	520.002378121284	29	111696	6.33445634093763	0.446924612214597	0.238440607284989	111696	0.718	734	472	472	0	0	0	0	0	0	0	0	0	0	0	0	0	0	0	0	0	0	0	0	0	0	0	0	0	0	0	0	0	0	0	0	0	0	0	0
ENSG00000123353	5	316.285714285714	277.448979591837	14	3961	6.3621182286657	0.0293510389452173	-0.288438905726531	3961	0.574	228	136	136	0	0	0	1	0	0	0	0	0	0	1	1	0	0	0	0	0	0	0	0	0	0	0	0	0	1	0	0	0	0	0	0	0	0	0	0
ENSG00000157593	5	644.846153846154	597.349112426036	13	3459	7.4069416413677	-0.218964203679851	-0.394779873985978	3459	0.732	788	474	474	0	0	0	1	0	1	0	0	1	0	0	1	0	0	0	0	0	0	0	0	0	0	0	0	1	1	1	0	1	0	0	0	0	0	0	0
ENSG00000027697	6	262.882352941176	189.570934256055	17	21966	8.09795747927719	0.283820104468856	0.264666825760652	21966	0.606	552	388	388	0	0	0	1	0	0	0	1	0	0	0	1	0	0	0	0	0	1	0	0	0	0	0	0	0	0	0	0	0	0	0	0	0	1	1	0
ENSG00000117758	5	236.190476190476	214.213151927438	21	51270	8.09555626276197	-0.15689532616086	-0.162198525189271	51270	0.616	403	283	283	0	0	0	1	0	1	0	0	0	0	1	1	1	0	0	0	0	0	0	0	0	0	0	0	0	0	0	0	0	0	0	0	0	0	0	0
ENSG00000120333	3	396	379.777777777778	9	12637	7.12661190108842	-0.586941557152054	-0.816564235082517	10468	0.592	431	263	263	0	0	0	0	1	1	0	0	0	0	0	0	0	0	0	0	0	0	0	0	0	0	0	0	0	0	0	0	0	0	0	0	0	0	0	0
ENSG00000163633	12	275.085714285714	209.389387755102	35	59997	5.35616916244168	-0.521528746089477	-0.44294719462338	752	0.516	1331	872	872	0	0	0	1	0	0	0	0	0	0	0	0	0	0	0	0	0	0	0	0	0	0	0	0	0	0	0	0	0	0	0	0	0	0	1	0
ENSG00000074696	11	259.945945945946	189.975164353543	37	47932	7.64525896480893	-0.126400397433373	-0.224939948311424	46256	0.636	855	607	607	0	0	0	0	0	0	0	0	0	0	0	0	0	0	0	0	0	0	0	0	0	0	1	0	0	0	0	0	0	0	0	0	0	0	0	0
ENSG00000188243	12	255.925925925926	229.508916323731	27	24226	7.72315335252537	-0.002646124442885	-0.107879564336742	19326	0.582	830	484	484	0	0	0	0	0	0	0	0	0	0	0	0	0	0	0	0	0	0	0	0	0	0	0	0	0	0	0	0	0	0	0	0	0	0	0	0
ENSG00000181467	1	6237	0	1	6237	6.80873298557389	0.0574099417446821	-0.213880329373482	6237	0.706	2818	1747	1747	0	0	0	0	0	0	0	0	0	0	0	0	0	0	0	0	0	0	0	0	0	0	0	0	0	0	1	0	0	0	0	0	0	0	0	0
ENSG00000118514	6	365.85	294.075	20	32733	5.6676010128566	0.24794688105118	0.0159923253511116	32733	0.446	0	0	0	0	0	0	0	0	0	0	0	0	0	0	0	0	0	0	0	0	0	0	0	0	0	0	0	0	0	0	0	0	0	0	0	0	0	0	0
ENSG00000151640	6	205.7	122.9	30	18877	6.8189071492184	0.335285335679762	0.106732138707019	18863	0.766	2588	1641	1641	0	0	0	0	0	0	0	0	0	0	0	0	0	0	0	0	0	0	0	0	0	0	0	0	0	0	0	0	0	0	0	0	0	0	0	0
ENSG00000211973	1	206	99	2	498	6.51156706098358	1.55259821309396	1.42418267878611	498	0.488	0	0	0	0	0	0	0	0	0	0	0	0	0	0	0	0	0	0	0	0	0	0	0	0	0	0	0	0	0	0	0	0	0	0	0	0	0	0	0
ENSG00000261183	5	206.416666666667	95.9861111111111	12	8580	5.76426669823994	-0.01059860901159	-0.0977914536875589	8395	0.732	1491	997	997	0	0	0	1	0	0	0	0	0	0	0	0	0	0	0	0	0	0	0	0	0	0	0	0	0	0	0	0	0	0	0	0	0	0	0	0
ENSG00000013523	6	306.88	239.1872	25	39002	7.41209271854367	-0.22656646796155	-0.388926743195536	16895	0.53	0	0	0	0	0	0	0	0	0	0	0	0	0	0	0	0	0	0	0	0	0	0	0	0	0	0	0	0	0	0	0	0	0	0	0	0	0	0	0
ENSG00000132357	2	951	892	5	18990	6.35479638647607	0.202016820483171	-0.0590499688480742	14171	0.376	0	0	0	0	0	0	0	0	0	0	0	0	0	0	0	0	0	0	0	0	0	0	0	0	0	0	0	0	0	0	0	0	0	0	0	0	0	0	0
ENSG00000158560	11	191.977272727273	112.462809917355	44	337769	6.72604897776699	0.416775968220933	0.199982506652234	325871	0.658	741	542	542	0	0	0	1	0	0	0	0	0	0	0	0	0	0	0	0	0	0	0	0	0	0	0	0	0	0	0	0	0	0	0	0	0	0	0	0
ENSG00000106853	10	204.264705882353	155.051903114187	34	50134	7.11083558844739	0.199635638219008	-0.0256755993052755	50134	0.644	0	0	0	0	0	0	0	0	0	0	0	0	0	0	0	0	0	0	0	0	0	0	0	0	0	0	0	0	0	0	0	0	0	0	0	0	0	0	0
ENSG00000156219	15	161.521739130435	156.03213610586	46	101619	6.1508187352517	0.641800183461025	0.332145170266715	70893	0.612	0	0	0	0	0	0	1	0	0	0	0	0	0	0	0	0	0	0	0	0	0	0	0	0	0	0	0	0	0	0	0	0	0	0	0	0	0	0	0
ENSG00000259482	2	233	132	5	5320	5.33606341601181	0.214491100093541	0.0681301690145718	5320	0.424	0	0	0	0	0	0	0	0	0	0	0	0	0	0	0	0	0	0	0	0	0	0	0	0	0	0	0	0	0	0	0	0	0	0	0	0	0	0	0
ENSG00000124104	12	448.03125	376.73046875	32	9466	7.45090791162009	-0.113361622596547	-0.254295747688549	1246	0.684	786	555	555	0	0	0	0	0	0	0	0	0	0	0	0	1	0	0	0	0	0	0	0	0	0	0	0	0	0	0	0	0	0	0	0	0	1	1	1
ENSG00000101000	1	337	164	4	5290	6.68938003389279	0.709490900026769	0.448653213153733	5290	0.6	0	0	0	0	0	0	0	0	0	0	0	0	0	0	0	0	0	0	0	0	0	0	0	0	0	0	0	0	0	0	0	0	0	0	0	0	0	0	0
ENSG00000164011	8	467.176470588235	473.778546712803	17	5869	6.12754707942292	-0.359954600648601	-0.65960879069872	5869	0.6	255	181	181	0	0	0	0	0	0	0	0	0	0	0	0	0	0	0	0	0	0	0	0	0	0	0	0	0	0	0	0	0	0	0	0	0	0	0	0
ENSG00000171160	4	622.272727272727	674.214876033058	11	19035	6.35334452396188	-0.230691623191206	-0.513473228812129	19033	0.6	589	393	393	0	0	0	0	0	0	0	0	0	0	0	0	0	0	0	0	0	0	0	0	0	0	0	0	0	0	0	0	0	0	0	0	0	0	0	0
ENSG00000134376	12	480.847826086957	411.694706994329	46	276994	6.60398202895924	0.320650857272961	-0.112260414440023	276621	0.654	714	425	425	0	0	0	1	0	0	0	0	0	0	0	0	0	0	0	0	0	0	0	0	0	0	0	0	0	1	0	0	0	0	0	0	0	0	0	0
ENSG00000179240	6	1071.23076923077	1151.27810650888	13	33307	5.52054661250181	-0.168152749191568	-0.277070029814505	33307	0.67	1114	705	705	0	0	0	0	0	0	0	0	0	0	0	1	1	0	0	0	0	0	0	0	0	0	0	0	0	0	0	0	0	0	0	0	0	0	0	0
ENSG00000146416	10	339.6	315.76	25	279809	7.19430780609906	-0.18880634196385	-0.386050683449582	272861	0.622	474	307	307	0	0	0	1	0	0	0	0	0	0	0	0	0	0	0	0	0	0	0	0	0	0	0	0	0	0	0	0	1	0	0	0	0	0	0	0
ENSG00000120992	13	203.880952380952	162.770975056689	42	55640	7.40319771158692	-0.0542479284819229	-0.211022269140281	55640	0.68	657	450	450	0	0	0	0	0	0	0	0	0	0	0	0	0	0	0	0	0	0	0	0	0	0	0	0	0	1	0	0	0	0	0	0	0	0	0	0
ENSG00000257108	2	1042	966.5	4	2500	5.68878690252054	-0.208273149104157	-0.376072929598403	2492	0.652	0	0	0	0	0	0	1	0	0	0	0	0	0	0	0	0	0	0	0	0	0	0	0	0	0	0	0	0	1	0	0	0	0	0	0	0	0	0	0
ENSG00000108179	6	276.65	210.54	20	7869	7.76042441341545	0.458111216159285	0.373064833489739	4141	0.654	406	309	309	0	0	0	0	0	0	0	0	0	0	0	0	0	0	0	0	0	0	0	0	0	0	0	0	0	0	1	0	0	0	0	0	0	0	1	0
ENSG00000162946	20	524.392156862745	523.753940792003	51	414458	6.06595947743557	0.0152338781517717	-0.252706156558535	97260	0.69	701	470	470	0	0	0	1	0	0	0	0	0	0	0	0	0	0	0	0	0	0	0	0	0	0	1	0	0	0	0	0	0	0	0	0	0	0	0	0
ENSG00000154237	12	257.646341463415	161.829565734682	82	150898	6.8944661264194	0.0414508707972347	-0.211419780392313	150898	0.73	1937	1067	1067	0	0	0	0	0	0	0	0	0	0	0	0	0	0	0	0	0	0	0	0	0	0	0	0	0	0	0	0	0	0	0	0	0	0	0	0
ENSG00000126456	31	208.902777777778	111.537037037037	72	6307	7.9645096987776	-0.0474173065920518	-0.0904945815341001	6304	0.598	507	306	306	0	0	0	0	0	0	0	0	0	0	0	0	0	0	0	0	0	0	0	0	0	0	0	0	0	0	0	0	0	0	0	0	0	0	0	0
ENSG00000146733	12	221.764705882353	120.301038062284	34	40554	6.16998750897117	-0.0707129325760715	-0.375107808986731	40538	0.698	918	601	601	0	0	0	1	0	0	0	0	0	0	0	1	0	0	0	0	0	0	0	0	0	0	0	0	0	0	0	0	0	0	0	0	0	0	0	0
ENSG00000166535	9	162.40350877193	80.8464142813173	57	64530	5.75090486024364	0.388020523825946	0.133092430531483	54314	0.454	0	0	0	1	0	0	1	0	0	0	0	0	0	0	0	0	0	0	0	0	0	0	0	0	0	0	0	0	0	0	0	0	0	0	0	0	0	0	0
ENSG00000103023	6	233.555555555556	133.62962962963	18	15051	7.65620588431047	0.674793262085555	0.448649709458207	15051	0.524	0	0	0	0	0	0	0	0	0	0	0	0	0	0	0	0	0	0	0	0	0	0	0	0	0	0	0	0	0	0	0	0	0	0	0	0	0	0	0
ENSG00000231473	2	272.6	177.52	5	7149	5.40457189916238	0.0478703258429312	-0.109911757224464	7149	0.688	1042	678	678	0	0	0	0	0	0	0	0	0	0	0	0	0	0	0	0	0	0	0	0	0	0	0	0	0	1	0	0	0	0	0	0	0	0	0	0
ENSG00000137802	18	260.376237623762	214.417802176257	101	53422	7.71052171687106	-0.109017425613074	-0.198784638391448	51184	0.622	742	486	486	0	0	0	0	0	1	0	1	0	0	0	0	0	0	0	0	0	0	0	0	0	0	0	0	0	0	0	0	0	0	0	0	0	0	0	0
ENSG00000138039	9	411.862068965517	443.170035671819	29	123453	5.69213106776643	0.915963109826811	0.790532846537597	68960	0.62	337	215	215	0	0	0	0	0	0	0	0	0	0	0	0	0	0	0	0	0	0	0	0	0	0	0	0	0	0	0	0	0	0	0	0	0	0	0	0
ENSG00000101144	9	324.428571428571	277.642857142857	28	97882	6.88259149862184	0.52383454959328	0.344746070276168	93634	0.726	1578	1026	1026	0	0	0	0	0	1	0	0	0	0	0	0	0	0	0	0	0	0	0	0	0	0	0	0	0	0	0	0	0	0	0	0	0	0	0	0
ENSG00000264235	2	335.4	139.52	5	6415	6.38643560883872	0.365395642667436	0.000631558921243558	6413	0.69	963	628	628	0	0	0	0	0	0	0	0	0	0	0	0	0	0	0	0	0	0	0	0	0	0	0	0	0	0	0	0	0	0	0	0	0	0	0	0
ENSG00000077454	11	289.864406779661	264.407928756105	59	13922	8.08797651303586	-0.160204858875615	-0.181909756050062	11494	0.704	1098	739	739	0	0	0	0	0	1	0	1	1	1	0	0	0	0	0	0	0	0	0	0	0	0	0	0	0	0	0	0	0	0	0	0	0	0	0	0
ENSG00000162062	13	246.977777777778	200.725925925926	45	4884	5.51134482297858	-0.242453359266068	-0.3765109756711	4884	0.7	666	481	481	0	0	0	0	0	0	0	0	0	0	0	0	0	0	0	0	0	0	0	0	0	0	0	0	0	0	0	0	0	0	0	0	0	0	0	0
ENSG00000205323	7	159.5	139.222222222222	36	65294	7.6370554792007	-0.361493967527507	-0.497679910367603	60483	0.554	228	136	136	0	0	0	1	0	0	0	0	0	0	1	1	0	0	0	0	0	0	0	0	0	0	0	0	0	1	0	0	0	0	0	0	0	0	0	0
ENSG00000215252	12	316.583333333333	349.563888888889	60	63297	8.17567690165071	0.518089220069518	0.574546281444188	209433	0.436	0	0	0	1	0	0	0	0	0	0	0	0	0	0	0	0	0	0	0	0	0	0	0	0	0	0	0	0	0	0	0	0	0	0	0	0	0	0	0
ENSG00000225361	4	550	411.5	8	18051	5.44306287435096	0.148347253138486	0.14072675260465	12606	0.632	0	0	0	0	0	0	0	0	0	0	0	0	0	0	0	0	0	0	0	0	0	0	0	0	0	0	0	0	0	0	0	0	0	0	0	0	0	0	0
ENSG00000144847	10	428.783783783784	443.259313367422	37	245512	6.57202661918877	0.308903273314756	-0.02422241191096	245512	0.61	0	0	0	0	0	0	0	0	0	0	0	0	0	0	0	0	0	0	0	0	0	0	0	0	0	0	0	0	0	0	0	0	0	0	0	0	0	0	0
ENSG00000167778	6	187.375	126.046875	32	14817	8.09255363860441	-0.113337968806489	-0.0719825570647368	14817	0.714	677	489	489	0	0	0	1	0	0	0	0	0	0	0	0	0	0	0	0	0	0	0	0	0	0	0	0	0	0	0	0	0	0	0	0	0	0	0	0
ENSG00000259207	4	226.96	170.816	25	90447	6.64467264089172	0.774583100274639	0.559814040944861	57971	0.746	838	539	539	0	0	0	0	0	0	0	0	0	0	0	0	0	0	0	0	0	0	0	0	0	0	0	0	0	0	0	0	0	0	0	0	0	0	0	0
ENSG00000228636	1	172	13	2	455	6.59634470082106	0.625401827038213	0.266465129028418	455	0.468	0	0	0	0	0	0	0	0	0	0	0	0	0	0	0	0	0	0	0	0	0	0	0	0	0	0	0	0	0	0	0	0	0	0	0	0	0	0	0
ENSG00000235954	21	441.980769230769	390.35650887574	52	89206	6.87653251684764	-0.167575537296906	-0.447219792073979	73917	0.66	1370	882	882	0	0	0	1	0	1	0	0	1	0	0	0	0	0	0	0	0	0	0	0	0	0	0	0	0	0	0	0	0	0	0	0	0	0	0	0
ENSG00000136240	6	394.333333333333	348.555555555556	18	38290	8.12378373226672	-0.22698934703838	-0.258536898131869	23162	0.638	833	547	547	0	0	0	0	0	0	0	0	0	0	0	0	0	0	0	0	0	0	0	0	0	0	0	0	0	0	0	0	0	0	0	0	0	0	0	0
ENSG00000130758	8	275.0625	199.46875	32	23832	7.20383591421524	-0.102866039097525	-0.288409839741327	23832	0.78	1382	879	879	0	0	0	0	0	0	0	0	0	0	0	0	0	0	0	0	0	0	0	0	0	0	0	0	0	0	0	0	0	0	0	0	0	0	0	0
ENSG00000163701	12	240.491525423729	210.460212582591	59	13791	6.53550920083041	0.281336345319077	0.00444526081240781	769	0.546	0	0	0	0	0	0	0	0	1	0	0	1	0	0	0	0	0	0	0	0	0	0	0	0	0	0	0	0	0	0	0	0	0	0	0	0	0	0	0
ENSG00000129988	1	130.733333333333	70.8444444444444	15	30907	6.22318569954126	1.60284633151618	1.35329915796341	30907	0.544	0	0	0	0	0	0	0	0	0	0	0	0	0	0	0	0	0	0	0	0	0	0	0	0	0	0	0	0	0	0	0	0	0	0	0	0	2	0	0
ENSG00000162594	5	383.136363636364	411.938016528926	22	93580	5.67355327519963	0.63640271025856	0.574274832330216	93580	0.378	0	0	0	0	0	0	0	0	0	0	0	0	0	0	0	0	0	0	0	0	0	0	0	0	0	0	0	1	0	0	0	0	0	0	0	0	0	0	0
ENSG00000267014	3	271	264.444444444444	9	11401	6.03035975021495	0.670665471004023	0.255956652768292	11401	0.522	0	0	0	0	0	0	0	0	0	0	0	0	0	0	0	0	0	0	0	0	0	0	0	0	0	0	0	0	0	0	0	0	0	0	0	0	0	0	0
ENSG00000011132	8	324.818181818182	284.815426997245	33	10881	6.59061199233913	-0.364692021974982	-0.688815967602961	10820	0.64	346	243	243	0	0	0	1	0	0	0	0	0	0	0	0	0	0	0	0	0	0	0	0	0	0	0	0	0	0	0	0	0	0	0	0	0	0	0	0
ENSG00000095564	4	179.327586206897	78.6807372175981	58	106557	8.01065699791674	0.310635236392494	0.299866101651903	106557	0.594	409	290	290	0	0	0	1	0	0	0	0	0	0	1	0	1	0	0	0	0	0	0	0	0	0	0	0	0	0	0	0	0	0	0	0	0	0	0	0
ENSG00000167995	11	435.136363636364	415.795454545455	44	15695	6.68271068207917	0.411795482464486	0.154419544103625	14641	0.546	0	0	0	0	0	0	0	0	0	0	0	0	0	0	1	1	1	0	0	0	0	0	0	0	0	0	0	0	0	0	0	0	0	0	0	0	0	0	0
ENSG00000100426	1	3446.5	3298.5	2	36237	6.876760753394	-0.334668115717448	-0.620647714889753	36237	0.826	1553	912	912	0	0	0	0	0	1	0	0	0	0	0	0	0	0	0	0	0	0	0	0	0	0	0	0	0	0	0	0	0	0	0	0	0	0	0	0
ENSG00000119042	10	552.121212121212	534.55463728191	33	201767	6.21177305171222	0.164571840436509	-0.104870101889088	199117	0.634	916	582	582	0	0	0	1	0	1	0	0	0	0	0	0	0	0	0	0	0	0	0	0	0	0	0	0	0	0	0	0	0	0	0	0	0	0	0	0
ENSG00000162073	5	619.25	450.75	12	4245	5.96384254405697	0.0516903842932634	-0.219180080594493	4245	0.726	3680	2521	2521	0	0	0	1	0	1	0	0	0	0	0	0	0	0	0	0	0	0	0	0	0	0	0	0	0	0	0	0	0	0	0	0	0	0	0	0
ENSG00000146072	1	599.166666666667	305.555555555556	6	78374	7.23636312930139	0.467360000389386	0.305220311669724	78374	0.624	1368	923	923	0	0	0	0	0	0	0	0	0	0	0	1	1	0	0	0	0	0	0	0	0	0	0	0	0	0	0	0	1	0	0	0	0	0	0	0
ENSG00000155660	3	244	140.5	16	25580	7.87265868617062	0.67555541304136	0.63336940652357	25580	0.718	1114	785	785	0	0	0	1	0	1	0	0	0	0	0	0	0	0	1	0	0	0	0	0	0	0	0	0	0	1	1	0	0	0	0	0	0	0	0	0
ENSG00000243063	1	222.5	76.5	2	614	5.1252428840833	1.01481748127991	0.913930382322859	614	0.514	0	0	0	0	0	0	0	0	0	0	0	0	0	0	0	0	0	0	0	0	0	0	0	0	0	0	0	0	0	0	0	0	0	0	0	0	0	0	0
ENSG00000138587	3	196.625	89.578125	16	43594	5.58552098549992	0.115860852406446	0.0555113154851314	36407	0.58	204	134	134	0	0	0	0	0	0	0	1	1	0	0	0	0	0	0	0	0	0	0	0	0	0	0	0	0	0	0	0	0	0	0	0	0	0	0	0
ENSG00000186654	15	287.239130434783	244.37618147448	46	68969	6.73880253677627	0.25043301414763	-0.0145652832162247	68197	0.838	933	505	505	0	0	0	0	0	0	0	0	0	0	0	0	0	0	0	0	0	0	0	0	0	0	0	0	0	0	0	0	0	0	0	0	0	0	0	0
ENSG00000006075	3	484.142857142857	247.836734693878	7	1914	6.4057962456721	1.04797976990958	0.834573096120889	1914	0.502	0	0	0	1	0	0	0	0	0	0	0	0	0	0	0	1	0	0	0	0	0	0	0	0	0	1	0	1	1	0	0	0	0	0	0	0	0	1	0
ENSG00000169946	9	562	669.235294117647	34	485841	6.57638883910217	0.0819151458009266	-0.195760176559526	485841	0.72	1602	948	948	0	0	0	0	0	0	0	0	0	0	0	0	0	0	0	0	0	0	0	0	0	0	0	0	0	0	0	0	0	0	0	0	0	0	0	0
ENSG00000184898	2	795.166666666667	976.611111111111	6	13940	6.14859330701586	-0.0544045957639342	-0.349882468568784	13940	0.546	596	404	404	0	0	0	1	0	1	0	0	0	0	0	0	0	0	0	0	0	0	0	0	0	0	0	0	0	1	0	0	0	0	0	0	0	0	1	0
ENSG00000182851	1	570.25	670.375	4	3977	6.43545280029206	0.780199222091422	0.51437958537108	3977	0.662	0	0	0	0	0	0	0	0	0	0	0	0	0	0	0	0	0	0	0	0	0	0	0	0	0	0	0	0	0	0	0	0	0	0	0	0	0	0	0
ENSG00000184292	1	2068	0	1	2068	6.28861906578219	1.01595898766464	0.818658296891741	2068	0.582	1282	855	855	2	0	0	1	0	0	0	0	0	0	0	0	0	0	0	0	0	0	0	0	0	0	0	0	0	0	0	0	0	0	0	0	0	0	0	0
ENSG00000158186	9	429.181818181818	415.00826446281	22	57837	7.6591947740261	0.39665177901792	0.337740872017893	57837	0.516	0	0	0	0	0	0	0	0	0	0	0	0	0	0	0	0	0	0	0	0	0	0	0	0	0	0	0	0	0	0	0	0	0	0	0	0	0	0	0
ENSG00000057704	4	929.333333333333	987.388888888889	12	83439	6.82809444342319	0.371826479316248	0.116579702769749	83439	0.678	761	535	535	0	0	0	0	0	0	0	0	0	0	0	0	0	0	0	0	0	0	0	0	0	0	0	0	0	0	0	0	0	0	0	0	0	0	0	0
ENSG00000176771	7	342.516129032258	392.67429760666	31	896661	5.69934228649641	0.0848001402169984	-0.0754579029779592	895413	0.472	0	0	0	0	0	0	1	0	0	0	0	0	0	0	0	0	0	0	0	0	0	0	0	0	0	0	0	0	0	0	0	0	0	0	0	0	0	0	0
ENSG00000167306	8	220.982456140351	162.254232071407	57	372281	6.75925971436084	0.54151185173491	0.341632507235118	372281	0.786	1876	1171	1171	0	0	0	0	0	0	0	0	0	0	0	0	0	0	0	0	0	0	0	0	0	0	0	0	0	0	0	0	0	0	0	0	0	0	0	0
ENSG00000261971	10	322.318181818182	261.462809917355	22	7380	5.95868730993741	-0.0558250757440207	-0.298044724361987	4384	0.746	1410	1001	1001	0	0	0	0	0	0	0	0	0	0	0	0	0	0	0	0	0	0	0	0	0	0	0	0	0	1	0	0	0	0	0	0	0	0	0	0
ENSG00000140955	9	266.333333333333	165.203703703704	36	6031	5.65233694785489	0.745124428215961	0.471341064010358	6029	0.654	354	235	235	0	0	0	0	0	0	0	0	0	0	0	0	0	0	0	0	0	0	0	0	0	0	0	0	0	0	0	0	0	0	0	0	0	0	0	0
ENSG00000100564	12	234.545454545455	134.600550964187	33	18333	6.64836704855943	-0.520384314298852	-0.842383620631209	10977	0.658	550	375	375	0	0	0	1	0	0	0	0	0	0	0	0	0	0	0	0	0	0	0	0	0	0	0	0	0	0	0	0	0	0	0	0	0	0	0	0
ENSG00000176293	7	845.619047619048	876.253968253968	21	27071	6.55786721936786	-0.137372301655588	-0.455139735021213	9223	0.65	1386	934	934	0	0	0	0	0	0	0	0	0	0	0	0	0	0	0	0	0	0	0	0	0	0	0	0	0	0	0	0	0	0	0	0	0	0	0	0
ENSG00000170486	6	219.866666666667	111.822222222222	30	15950	6.53718367761869	1.06337311785504	0.821811703822416	15950	0.584	540	378	378	0	0	0	0	0	0	0	0	0	0	0	0	0	0	0	0	0	0	0	0	0	0	0	0	0	0	0	0	0	0	0	0	0	0	0	0
ENSG00000174130	4	1411.42857142857	1696.61224489796	7	33103	6.09216214875813	0.263478935368224	0.119905859673623	58132	0.348	0	0	0	0	0	0	0	0	0	0	0	0	0	0	0	0	0	0	0	0	0	1	0	0	0	0	0	0	0	0	0	0	0	0	0	0	0	0	0
ENSG00000119715	8	233.25	152.678571428571	28	191222	5.57111226028772	0.381597633532652	0.288337937681798	190091	0.526	0	0	0	0	0	0	0	0	0	0	0	0	0	0	0	0	0	0	0	0	0	0	0	0	0	0	0	0	0	0	0	0	0	0	0	0	0	0	0
ENSG00000152128	3	710	717.538461538462	13	263241	6.36320220194735	0.207639262324373	-0.192659557541237	263241	0.814	1295	787	787	0	0	0	0	0	0	0	0	0	0	0	0	0	0	0	0	0	0	0	0	0	0	0	0	0	0	0	0	0	0	0	0	0	0	0	0
ENSG00000125901	1	281.75	146.25	4	2310	7.49686142265132	-0.241409285767011	-0.397884921920263	2310	0.732	1191	827	827	0	0	0	0	0	1	0	0	0	0	0	0	0	0	0	0	0	0	0	0	0	0	0	0	0	0	0	0	0	0	0	0	0	0	0	0
ENSG00000171431	2	204.4	111.56	10	9287	5.43091918247723	1.27270550200142	1.42798304644566	9287	0.5	0	0	0	0	0	0	0	0	0	0	0	0	0	0	0	0	0	0	0	0	0	0	0	0	0	0	0	0	0	0	0	0	0	0	0	0	0	0	0
ENSG00000122299	17	204.154929577465	141.126363816703	71	46682	7.99534590536423	-0.524761936421625	-0.552855939614376	46682	0.76	1197	701	701	0	0	0	0	1	0	0	0	0	0	0	0	0	0	0	0	0	0	0	0	0	0	0	0	0	0	0	0	0	0	0	0	0	0	0	0
ENSG00000174844	10	171.592592592593	52.1005944215821	81	202345	5.95181484124302	0.408665617908091	0.256540978116181	202345	0.512	0	0	0	0	0	0	1	0	0	0	0	0	0	0	0	0	0	0	0	0	0	0	0	0	0	0	0	0	0	0	0	0	0	0	0	0	0	0	0
ENSG00000235914	2	378.6	284.16	5	45263	6.93034903561104	0.567646456310366	0.21806749540481	24575	0.488	0	0	0	0	0	0	0	0	0	0	0	0	0	0	0	0	0	0	0	0	0	0	0	0	0	0	0	0	0	0	0	0	0	0	0	0	0	0	0
ENSG00000163263	1	96.75	46.75	4	6962	5.91162277948812	0.326987125270231	-0.00313798017963807	6962	0.456	0	0	0	0	0	0	0	0	0	0	0	0	0	0	0	0	0	0	0	0	0	0	0	0	0	0	0	0	0	0	0	0	0	0	0	0	0	0	0
ENSG00000128059	5	341.785714285714	363.117346938775	28	42254	6.14766553809426	-0.322809574850725	-0.627328348225737	42254	0.628	1330	887	887	0	0	0	0	2	1	0	0	1	0	0	0	0	0	0	0	0	1	0	1	0	0	0	0	0	1	0	0	1	0	0	0	0	0	0	0
ENSG00000263072	10	273.307692307692	164.147928994083	26	18841	6.22814352635628	-0.266160150603221	-0.574445246225068	6211	0.622	1036	639	639	0	0	0	0	0	1	0	0	0	0	0	0	0	0	0	0	0	0	0	0	0	0	0	0	0	0	0	0	0	0	0	0	0	0	0	0
ENSG00000119862	5	522.8125	643.546875	16	7413	6.85149820874333	0.00401626301383471	-0.272845315601237	2497	0.652	1226	812	812	0	0	0	0	0	0	0	0	0	0	0	0	0	0	0	0	0	0	0	0	0	0	0	0	0	0	0	0	0	0	0	0	0	0	0	0
ENSG00000248866	1	524	253	2	2263	5.24128132066447	-0.176278424024684	-0.269564432047276	2263	0.726	1269	769	769	0	0	0	0	0	0	0	0	0	0	0	0	0	0	0	0	0	0	0	0	0	0	0	0	0	0	0	0	0	0	0	0	0	0	0	0
ENSG00000130812	4	318.769230769231	159.443786982249	13	10459	6.30948673632675	0.307783564860701	0.0276961849410777	10456	0.564	0	0	0	0	0	0	0	0	0	0	0	0	0	0	0	0	0	0	0	0	0	0	0	0	0	1	0	1	1	0	0	0	0	0	0	0	0	0	0
ENSG00000112246	4	733.777777777778	825.407407407407	18	79915	5.7110093159518	0.310306622102349	0.122844265165644	79915	0.622	1266	818	818	0	0	0	0	0	0	0	0	0	0	0	0	0	0	0	0	0	0	0	0	0	0	0	0	0	0	0	0	0	0	0	0	0	0	0	0
ENSG00000185085	1	1642.5	1509.5	2	6455	6.9565397722169	-0.259375328963283	-0.530951423415209	6455	0.638	380	254	254	0	0	0	0	0	1	0	1	0	0	0	0	0	0	0	0	0	0	0	0	0	0	0	0	0	0	0	0	0	0	0	0	0	0	0	0
ENSG00000069966	12	300.659574468085	284.797645993662	47	70450	7.19994870279508	-0.0594169140161205	-0.252601969111251	70450	0.534	0	0	0	0	0	0	0	0	0	0	0	0	0	0	0	0	0	0	0	0	0	0	0	0	0	0	0	0	0	0	0	0	1	0	0	0	0	0	0
ENSG00000172689	1	287	297.75	8	15958	7.80721048906479	1.29167556550518	1.42235058638975	15958	0.53	0	0	0	0	0	0	0	0	0	0	0	0	0	0	0	0	0	0	0	0	0	0	0	0	0	0	0	0	0	0	0	0	0	0	0	0	0	0	0
ENSG00000151353	8	458.916666666667	404.819444444444	24	10105	6.97648141259052	-0.440049956705615	-0.708231560701966	10105	0.596	1027	653	653	0	0	0	0	0	0	0	1	0	0	0	0	0	0	0	0	0	0	0	0	0	0	0	0	0	0	0	0	0	0	0	0	0	0	0	0
ENSG00000187266	8	309.535714285714	233.051020408163	28	6783	6.42576168217492	0.177586213190459	-0.124298140625704	6580	0.626	0	0	0	0	0	0	0	0	0	0	0	1	0	0	0	0	0	0	0	0	0	0	0	0	0	0	0	0	0	0	0	0	0	0	0	0	0	0	0
ENSG00000235568	2	742.875	1017.03125	8	51986	5.67704920045857	0.406904801450006	0.330919678330646	51986	0.644	0	0	0	0	0	0	0	0	0	0	0	0	0	0	0	0	0	0	0	0	0	0	0	0	0	0	0	0	0	0	0	0	0	0	0	0	0	0	0
ENSG00000111670	10	290.404761904762	232.540816326531	42	85442	7.81561391977528	-0.186283961222011	-0.269572799521186	85442	0.708	352	229	229	0	0	0	0	1	1	0	0	0	0	0	0	0	0	0	0	0	0	0	0	0	0	0	0	0	0	0	0	0	0	0	0	0	0	0	0
ENSG00000136319	8	344.025	365.29125	40	49437	6.32424987223061	-0.528188877951081	-0.852336425670589	19767	0.432	0	0	0	1	0	0	1	0	0	0	0	0	1	0	0	0	0	0	0	0	0	0	0	0	0	0	0	0	1	0	0	0	0	0	0	0	0	0	0
ENSG00000233008	5	572.9	697.44	10	285248	5.7645447138686	0.103332744504781	-0.176846157740485	29403	0.612	571	409	409	0	0	0	0	0	1	0	0	0	0	0	0	0	0	0	0	0	0	0	0	0	0	0	0	0	0	0	0	0	0	0	0	0	0	0	0
ENSG00000178460	8	318.53488372093	303.943753380205	43	51300	5.53986982398379	-0.59080499183969	-0.763312306230813	31033	0.534	0	0	0	0	0	0	0	0	0	0	0	0	0	0	0	0	0	0	0	0	0	0	0	0	0	0	0	0	0	0	0	0	0	0	0	0	0	0	0
ENSG00000081665	12	514.666666666667	496.172839506173	27	35913	6.76426155682985	-0.330168175172331	-0.639561761664516	35913	0.542	0	0	0	0	0	0	0	0	0	0	0	0	0	0	0	0	0	0	0	0	0	0	0	0	0	0	0	0	0	0	0	0	0	0	0	0	0	0	0
ENSG00000132763	2	598	558	6	11015	5.48235606752334	-0.300545224451882	-0.344288872610756	11015	0.554	463	258	258	0	0	0	0	0	0	0	0	0	0	0	0	0	0	0	0	0	0	0	0	0	0	1	0	0	0	0	0	0	0	0	0	0	0	1	0
ENSG00000100678	10	663.72	723.8368	25	144854	6.59853478242637	0.330066380087993	-0.0507691220823993	144854	0.674	982	619	619	0	0	0	0	0	0	0	0	0	0	0	0	0	0	0	0	0	0	0	0	0	0	0	0	0	0	0	0	0	0	0	0	0	0	0	0
ENSG00000213799	3	1201.28571428571	1536.69387755102	7	21121	5.77960773919555	-0.537984576836633	-0.705656052037219	17336	0.606	700	430	430	0	0	0	0	0	0	0	0	0	0	0	0	0	0	0	0	0	0	0	0	0	0	0	0	0	0	0	0	0	0	0	0	0	0	0	0
[truncated: 11,200 more rows]
[truncated: 427 more columns]
