# Supplementary material for: Predictive features of gene expression variation reveal mechanistic link with differential expression
Source: Mol Syst Biol. 2020 Aug 7;16(8):e9539. doi: 10.15252/msb.20209539 (PMC7411568; doi:10.15252/msb.20209539)
Supplement: Supplementary file 2 — Supplementary Datasets [file MSB-16-e9539-s002.zip › Datasets/Dataset_EV04_important_features.csv]

Feature name	Full name	Class	med_imp_var	med_imp_med	med_imp_shape_ind	med_imp_broad_var	med_imp_narrow_var	med_imp_narrow_lev	med_imp_broad_lev	cor_var	cor_med	cor_shape_ind	cor_var_broad	cor_var_narrow	cor_med_broad	cor_med_narrow
major_shape_ind	promoter shape index	TSS	21.47540442	6.556212043	NA	5.209605484	8.516033521	NA	NA	0.4445	-0.2114	1	0.1113	0.1073	0.006	-0.0617
length_nt	gene length	Gene body	18.60377087	12.22217739	19.81471061	12.97901513	17.86558214	11.92474358	8.010740384	-0.1336	0.2082	0.1567	-0.0485	-0.3882	0.1563	0.3195
ohler_maj.TATA	TATA-box (gene TSS)	TSS	17.62034354	NA	10.46535997	NA	17.87694748	NA	NA	0.3878	-0.1722	0.2188	0.0754	0.4095	-0.0192	-0.1699
shape	promoter shape	TSS	15.71810772	4.219183423	NA	NA	NA	NA	NA	0.4588	-0.2225	0.86	NA	NA	NA	NA
conserv_score	gene conservation score	Gene body	15.2737422	8.961529187	18.45980564	4.606847025	12.44489371	3.2534619	7.342417989	-0.3625	0.2811	-0.4407	-0.06	-0.3154	0.1486	0.2314
num_dhs_conditions.prox	number of conditions with DHS (prox)	TSS	13.37174367	13.2607434	13.85845745	6.857498723	12.19620251	12.90860236	10.11879545	-0.4621	0.4626	-0.4976	-0.0946	-0.4179	0.2895	0.4861
conserv_rank	gene conservation rank	Gene body	13.35223612	7.019831674	12.32730299	4.160709277	10.95991088	NA	4.413202433	-0.401	0.3015	-0.3885	-0.1215	-0.3584	0.1948	0.2474
n_exons	number of exons	Gene body	12.94272625	8.301528792	10.26439857	NA	13.77833211	7.382506018	6.3939537	-0.1347	0.2227	0.0574	0.0068	-0.3398	0.2043	0.2737
gene_gc	GC-content (gene)	Gene body	11.31142036	5.834283889	11.56900334	5.193970245	10.13835164	3.110447114	6.658642652	-0.0342	-0.1023	-0.17	-0.1299	0.2034	-0.146	-0.1522
modERN.MESR4.E0_24.prox	MESR4 peak (prox)	TSS	11.27565683	8.340407442	16.42198596	7.596217107	4.041167942	3.934157268	8.821872459	-0.4391	0.3804	-0.6397	-0.2314	-0.2354	0.3286	0.3005
dhs_time_profile.prox	DHS time profile (prox)	TSS	9.933566911	9.78181322	8.918398482	3.850723747	8.60046044	10.28500064	5.228863442	-0.453	0.4358	-0.4557	-0.1498	-0.3936	0.2517	0.4546
PI	PolII pausing index	TSS	9.805787435	9.73849552	24.59772913	3.562024308	8.517866005	7.027055468	8.714754441	-0.0883	0.2355	0.0998	-0.0063	-0.2615	0.2237	0.2737
is_maternal	is maternal	Gene type	9.356839955	16.80557379	17.90601864	NA	5.927145794	11.12956998	18.53778825	-0.3956	0.4273	-0.563	-0.128	-0.2327	0.3693	0.3677
num_tf_peaks.prox	number of TF peaks (prox)	TSS	9.292570157	11.49205632	9.176403599	5.040509114	11.12250808	10.38694072	10.0287018	-0.3976	0.4205	-0.4184	-0.0708	-0.3811	0.1972	0.4554
num_miRNA	number of miRNA motifs	3'UTR	9.272149365	10.99374484	6.077568988	4.613726179	9.541918225	8.646456787	9.85577229	-0.1443	0.2553	0.0151	-0.0089	-0.3082	0.2397	0.2884
modERN.pzg.E0_24.prox	pzg peak (prox)	TSS	9.092233123	4.817853159	16.98619109	8.385036459	NA	NA	3.78082522	-0.4447	0.3499	-0.6386	-0.2369	-0.2423	0.2817	0.2619
num_tf_motifs.prox	number of TF motifs (prox)	TSS	8.611940424	10.96612687	10.07133188	3.041105112	8.578289714	10.18126978	6.25355371	-0.401	0.3891	-0.4442	-0.0651	-0.3511	0.2107	0.4096
modERN.Ebx.E0_16.prox	E(bx) peak (prox)	TSS	8.531710588	5.366012111	12.02232209	4.476251069	3.782486159	3.757511911	3.80384704	-0.4483	0.3711	-0.5752	-0.2105	-0.287	0.2858	0.3032
tss_gc	GC-content (TSS)	TSS	8.460360193	4.292733288	20.01412857	4.725820653	4.327493674	4.071258998	NA	0.1722	-0.0424	0.3912	0.1071	-0.1392	0.0623	0.0764
color_yellow.prox	color yellow (prox)	TSS	8.132336916	3.234217387	17.03663769	3.848461952	NA	NA	NA	-0.3951	0.2641	-0.6006	-0.2108	-0.1771	0.1461	0.1686
is_housekeeping	is housekeeping	Gene type	7.77061927	23.58442953	16.48192358	NA	NA	22.17980128	20.51934029	-0.3779	0.4689	-0.5765	-0.1612	-0.1789	0.4	0.4375
is_tf	is TF	Gene type	7.71841872	5.896125389	NA	NA	7.895936332	4.146304339	8.321812512	-0.1163	0.0431	0.0206	-0.052	-0.1868	-0.0538	0.1102
ins_score.2_4h	insulation score (2-4h)	Gene context	7.375353272	4.363052745	8.157654034	NA	4.022323002	NA	NA	0.2625	-0.233	0.378	-0.0052	0.1629	-0.1509	-0.1615
modERN.BEAF_32.E0_14.prox	BEAF-32 peak (prox)	TSS	7.124063076	5.275405859	13.92137766	NA	NA	NA	3.142978379	-0.4233	0.3579	-0.6256	-0.2008	-0.225	0.2853	0.2774
num_dhs_any.prox	number of DHS peaks (prox)	TSS	6.823656957	8.837240698	6.688501058	NA	6.698126766	8.522721278	6.409021242	-0.4062	0.4306	-0.4318	-0.0803	-0.3633	0.2766	0.4445
ins_score.6_8h	insulation score (6-8h)	Gene context	6.654420432	4.512548163	9.579889819	NA	NA	NA	NA	0.2535	-0.231	0.3689	-0.0109	0.1577	-0.1479	-0.1654
num_rbp	number of RBP motifs	3'UTR	6.63571484	9.986260634	4.040347142	NA	6.767858727	6.00413701	9.891602816	-0.1058	0.2436	0.0151	0.018	-0.2466	0.2543	0.2613
modERN.CG4617.E0_24.prox	CG4617 peak (prox)	TSS	6.533855819	5.165944602	10.22598878	4.320901351	NA	NA	5.990263216	-0.3867	0.3314	-0.5651	-0.1879	-0.2032	0.2862	0.2304
dist_to_tad_border.2_4h	distance to TAD border (2-4h)	Gene context	6.433238525	3.517221937	3.562072329	2.843140728	4.825946623	3.895842291	NA	0.191	-0.2402	0.162	0.0305	0.1953	-0.1591	-0.2369
num_tf_motifs.dist	number of TF motifs (dist)	Distal regulators	6.339241296	11.71147758	6.685967395	5.188595135	6.206407334	11.17695984	4.397556731	-0.0594	0.2163	0.0336	0.0572	-0.2108	0.1263	0.3076
modERN.ewg.E0_14.prox	ewg peak (prox)	TSS	6.209106032	NA	5.165461068	NA	5.041170785	NA	NA	-0.2345	0.1885	-0.1685	-0.0623	-0.2661	0.056	0.2326
tad_size.ramirez	TAD size (Ramirez)	Gene context	6.127690094	NA	6.240722771	NA	4.575738623	NA	NA	0.1901	-0.1383	0.2648	0.0251	0.111	-0.0492	-0.1067
smaug_targ	Smaug target	3'UTR	6.090040909	5.224438898	3.440130736	9.249244057	NA	NA	6.040649472	-0.0214	0.1428	-0.1428	0.0837	0.0171	0.1397	0.1145
dhs_tissue_profile.prox	DHS tissue profile (prox)	TSS	5.998665124	11.48981098	3.889032446	NA	6.551341467	12.06821495	5.964602751	-0.3861	0.436	-0.3574	-0.0894	-0.3559	0.2547	0.4544
num_dhs_any.dist	number of DHS peaks (dist)	Distal regulators	5.811776576	11.48309346	6.574972432	4.866483526	5.916507835	10.85212794	5.433333522	-0.0538	0.2295	0.035	0.0781	-0.2176	0.1351	0.3224
modERN.YL_1.E0_24.prox	YL-1 peak (prox)	TSS	5.77957383	6.299019263	8.14802241	NA	4.358820477	NA	7.707240779	-0.3883	0.3527	-0.5391	-0.15	-0.2383	0.3036	0.2653
dhs_ubiq.prox	ubiquitous DHS (prox)	TSS	5.753376064	5.572658147	7.003235722	NA	5.022303302	3.491547673	3.641502371	-0.3764	0.345	-0.4905	-0.1421	-0.2572	0.2494	0.2979
num_tf_peaks_with_motifs.prox	number of TF peaks with motifs (prox)	TSS	5.593141271	5.117073563	5.436417195	NA	6.549379397	5.065793233	3.636261572	-0.3352	0.3532	-0.3481	-0.0397	-0.3324	0.137	0.3848
tad_size.2_4h	TAD size (2-4h)	Gene context	5.511332882	NA	NA	NA	3.41966674	NA	NA	0.1441	-0.0896	0.1547	0.0477	0.1051	-0.0526	-0.0554
num_tf_peaks.dist	number of TF peaks (dist)	Distal regulators	5.496564657	4.474241596	NA	7.20789933	5.405569602	4.566664948	NA	-0.0353	0.1391	0.0023	0.0712	-0.1376	0.0754	0.193
utr3_length	3'UTR length	3'UTR	5.340027674	6.406559594	12.12240626	NA	3.866919564	4.36467122	7.723788212	-0.0649	0.021	-0.2076	-0.0253	0.1034	0.0618	-0.0919
cis	Cis share	Genetics	5.193767784	12.49465446	NA	NA	5.29479972	10.23300065	7.62907529	0.0046	-0.1226	-0.101	0.0353	0.0841	-0.1268	-0.1641
ohler_maj.DRE	DRE (gene TSS)	TSS	5.059992967	NA	10.7590353	NA	NA	NA	NA	-0.1958	0.173	-0.3273	-0.0623	-0.077	0.1111	0.1219
utr3_l2fc_6vs2	3'UTR LFC 6-8h vs 2-4h	3'UTR	5.033869552	16.52404625	3.630350511	NA	NA	14.46541885	11.6201555	-0.0099	0.1489	-0.0201	0.0146	-0.02	0.1676	0.1382
modERN.Dp.E0_24.prox	Dp peak (prox)	TSS	5.020298826	3.160499288	10.72616707	NA	NA	3.541497668	NA	-0.3903	0.331	-0.5754	-0.1609	-0.2105	0.2002	0.2795
n_transcripts	number of transcripts	Gene body	4.982320042	12.15667499	6.598087933	NA	4.434493459	10.32414534	9.422353456	-0.0487	0.2674	0.0379	0.0846	-0.2205	0.2578	0.3087
modERN.Jarid2.E0_24.prox	Jarid2 peak (prox)	TSS	4.95023537	5.999447254	15.64999252	NA	4.687149257	5.86155963	NA	-0.1094	0.2326	0.135	0.0239	-0.2789	0.1391	0.3457
utr3_l2fc_10vs2	3'UTR LFC 10-12h vs. 2-4h	3'UTR	4.931024293	14.29959166	4.340973477	NA	3.288202408	12.4029693	9.911634589	-0.0305	0.1138	-0.0026	-0.0096	-0.0623	0.1305	0.1147
modERN.CG2116.E0_24.prox	CG2116 peak (prox)	TSS	4.788101386	4.639776706	6.774007707	NA	3.284214752	NA	3.538250149	-0.3926	0.3473	-0.5231	-0.1452	-0.2534	0.2558	0.2836
modERN.Trl.E16_24.prox	Trl peak (prox)	TSS	4.777925275	NA	7.871525309	NA	3.635667858	NA	NA	-0.0554	0.1653	0.1413	0.0782	-0.2171	0.128	0.245
num_expr_tss	num. expressed TSS	TSS	4.675684043	NA	7.936905654	NA	4.497330933	NA	3.77588698	-0.0645	0.0711	-0.05	0.0487	-0.1547	-0.0226	0.1397
utr3_l2fc_10vs6	3'UTR LFC 10-12h vs 6-8h	3'UTR	4.639493735	11.11235305	NA	NA	NA	10.27553718	5.836786459	-0.0129	0.0046	0.0388	-0.0219	-0.0517	0.0254	0.0122
num_dhs_conditions.dist	number of conditions with DHS (dist)	Distal regulators	4.63904528	4.706162442	NA	NA	5.247632497	4.65914312	NA	-0.0504	0.1495	-0.0074	0.0662	-0.1569	0.0818	0.2078
mirbase.dme.miR.9388.5p	dme.miR.9388.5p motif (3'UTR)	3'UTR	4.555998455	3.966608097	NA	NA	4.696670905	3.845841937	NA	-0.1311	0.1775	-0.0085	-0.0287	-0.2001	0.1556	0.1964
modERN.Trl.E8_16.prox	Trl peak (prox)	TSS	4.51313326	4.398768173	10.85016275	NA	3.162979962	3.436607051	NA	-0.0249	0.1547	0.2163	0.0781	-0.203	0.095	0.2651
mirbase.dme.miR.4979.5p	dme.miR.4979.5p motif (3'UTR)	3'UTR	4.251847138	NA	NA	NA	4.241464547	NA	NA	-0.1369	0.145	0.0078	-0.0178	-0.2251	0.1434	0.1547
ohler_maj.Motif_1	Motif1 (gene TSS)	TSS	4.221748556	NA	9.706767431	NA	NA	NA	NA	-0.1743	0.1672	-0.2691	-0.045	-0.1047	0.1299	0.1136
modERN.Sry_delta.E0_24.prox	Sry-delta peak (prox)	TSS	4.21716453	4.892007556	8.526390576	NA	NA	NA	3.52155435	-0.3712	0.3322	-0.5394	-0.1431	-0.2102	0.2373	0.2684
modERN.crp.E0_24.prox	crp peak (prox)	TSS	4.199380855	NA	8.000129895	NA	2.959976955	NA	NA	-0.319	0.2399	-0.4178	-0.0929	-0.2278	0.0778	0.231
num_tf_peaks_with_motifs.dist	number of TF peaks with motifs (dist)	Distal regulators	4.104511876	4.903189798	NA	4.468891134	4.283144203	4.803101591	NA	-0.0292	0.1419	0.0261	0.0638	-0.1398	0.0711	0.2083
utr3_variant_index	3'UTR variant index	Genetics	4.029449062	3.021651337	NA	5.364012497	NA	NA	NA	0.1523	-0.0583	0.0945	0.1253	0.1175	-0.0282	-0.0445
modERN.M1BP.E0_24.prox	M1BP peak (prox)	TSS	4.001287209	4.001447048	7.049239331	NA	NA	NA	3.208066555	-0.3575	0.3256	-0.5124	-0.1413	-0.2096	0.2453	0.2617
modERN.gfzf.E0_24.prox	gfzf peak (prox)	TSS	3.884350884	3.672452988	10.29976368	NA	NA	NA	NA	-0.3706	0.3241	-0.5518	-0.1641	-0.1956	0.2287	0.2611
mirbase.dme.miR.9369.3p	dme.miR.9369.3p motif (3'UTR)	3'UTR	3.807472429	NA	NA	NA	3.934478335	NA	NA	-0.0935	0.116	0.0116	0.0229	-0.1782	0.1068	0.1326
alt_shape	alternative shape	TSS	3.797560627	NA	8.229827532	NA	NA	NA	NA	-0.0514	0.0584	-0.01	0.0872	-0.1398	-0.0097	0.1083
modERN.CG12659.E0_24.prox	CG12659 peak (prox)	TSS	3.759187299	7.312690207	4.995084921	NA	NA	4.102239715	7.023763352	-0.3629	0.3784	-0.4708	-0.1087	-0.2431	0.2952	0.3254
modERN.Ets97D.E0_24.prox	Ets97D peak (prox)	TSS	3.593374325	3.632612454	6.823682278	NA	NA	NA	3.086672543	-0.3463	0.3185	-0.4856	-0.0995	-0.2221	0.2326	0.2551
modERN.Sin3A.E0_12.prox	Sin3A peak (prox)	TSS	3.588710444	4.365956666	7.509528599	NA	NA	NA	3.65118993	-0.3265	0.3062	-0.5053	-0.1106	-0.1824	0.2539	0.2229
num_heart_meso_crm.prox	number of heart/meso CRMs (prox)	TSS	3.506999567	4.548247851	NA	NA	3.560891189	3.411403829	2.957026229	-0.177	0.2696	-0.1627	0.0064	-0.234	0.2088	0.2768
color_black.prox	color black (prox)	TSS	3.469724443	3.115703135	6.319446538	NA	NA	NA	NA	0.0753	-0.0526	0.2427	0.0767	-0.0596	-0.1203	0.0424
modERN.Suvar3_9.E0_12.prox	Su(var)3-9 peak (prox)	TSS	3.39898804	6.468410586	4.318603613	NA	3.739624422	4.341148465	5.457831229	-0.2902	0.3108	-0.3475	-0.093	-0.2232	0.2168	0.2935
mirbase.dme.miR.4979.3p	dme.miR.4979.3p motif (3'UTR)	3'UTR	3.331311535	NA	NA	NA	3.1847336	NA	NA	-0.1058	0.1308	0.0036	0.0011	-0.1841	0.1213	0.1462
color_red.prox	chromatin color red (prox)	TSS	3.289593822	NA	8.808283089	NA	NA	2.898849596	NA	-0.0125	0.1439	0.0942	0.0712	-0.1206	0.044	0.2393
mirbase.dme.miR.2279.5p	dme.miR.2279.5p motif (3'UTR)	3'UTR	3.228692931	NA	NA	NA	3.221209079	NA	NA	-0.1152	0.1507	0.0258	-0.0415	-0.1924	0.1269	0.1831
num_genes_dist	number of genes (dist)	Gene context	3.167102598	NA	NA	NA	3.075607551	NA	NA	0.0334	-0.0629	-0.1012	0.0311	0.149	-0.0378	-0.1259
modERN.Elba2.E0_4.prox	Elba2 peak (prox)	TSS	3.158245907	NA	4.569376937	NA	NA	NA	NA	-0.245	0.2138	-0.3081	-0.1031	-0.1794	0.1118	0.2165
cisbp.Tbp.dist	Tbp motif (dist)	Distal regulators	3.155923266	NA	NA	NA	2.983852242	NA	NA	-0.066	0.1274	0.0326	0.0549	-0.1684	0.0718	0.1844
cisbp.B_H2.dist	B-H2 motif (dist)	Distal regulators	3.152080535	NA	NA	NA	NA	NA	NA	-0.0738	0.0932	0.0174	0.0265	-0.1512	0.0522	0.1305
modERN.CG2120.E18_24.prox	CG2120 peak (prox)	TSS	3.128928062	NA	3.885491106	NA	NA	NA	NA	-0.2895	0.2889	-0.3668	-0.0735	-0.2131	0.1606	0.2794
modERN.Sry_beta.E0_12.prox	Sry-beta peak (prox)	TSS	3.121680513	NA	3.614879234	NA	NA	NA	NA	-0.2252	0.1874	-0.2492	-0.0961	-0.1717	0.0792	0.1985
modERN.CG33213.E0_24.prox	CG33213 peak (prox)	TSS	3.05671234	NA	NA	NA	NA	NA	NA	-0.2456	0.2588	-0.3167	-0.0652	-0.1824	0.1498	0.2587
mirbase.dme.miR.190.5p	dme.miR.190.5p motif (3'UTR)	3'UTR	3.056248875	NA	NA	NA	3.183055873	NA	NA	-0.0574	0.0665	0.0511	0.0176	-0.1367	0.0828	0.0798
cisbp.Xrp1.prox	Xrp1 motif (prox)	TSS	3.005660204	NA	4.154315068	NA	NA	NA	NA	-0.3108	0.2733	-0.3492	-0.1051	-0.2314	0.1402	0.254
cisbp.Zif.dist	Zif motif (dist)	Distal regulators	2.98240919	NA	NA	NA	NA	NA	NA	-0.0527	0.0929	0.0176	0.0278	-0.1203	0.0391	0.14
mirbase.dme.miR.1008.5p	dme.miR.1008.5p motif (3'UTR)	3'UTR	2.976866491	NA	NA	NA	3.133255208	NA	NA	-0.1001	0.1605	2.00E-04	0.0144	-0.1778	0.1276	0.1902
cisbp.Scr.dist	Scr motif (dist)	Distal regulators	2.964443365	NA	NA	NA	NA	NA	NA	-0.0908	0.142	0.0146	-0.0273	-0.1645	0.0531	0.2182
cisbp.Scr.dist	Scr motif (dist)	Distal regulators	2.964443365	NA	NA	NA	NA	NA	NA	-0.0908	0.142	0.0146	-0.0273	-0.1645	0.0531	0.2182
cisbp.Scr.dist	Scr motif (dist)	Distal regulators	2.964443365	NA	NA	NA	NA	NA	NA	-0.0908	0.142	0.0146	-0.0273	-0.1645	0.0531	0.2182
cisbp.Scr.dist	Scr motif (dist)	Distal regulators	2.964443365	NA	NA	NA	NA	NA	NA	-0.0908	0.142	0.0146	-0.0273	-0.1645	0.0531	0.2182
cisbp.Antp.dist	Antp motif (dist)	Distal regulators	2.943395118	3.380394064	NA	NA	NA	3.119852927	NA	-0.0908	0.142	0.0146	-0.0273	-0.1645	0.0531	0.2182
cisbp.Antp.dist	Antp motif (dist)	Distal regulators	2.943395118	3.380394064	NA	NA	NA	3.119852927	NA	-0.0908	0.142	0.0146	-0.0273	-0.1645	0.0531	0.2182
cisbp.Antp.dist	Antp motif (dist)	Distal regulators	2.943395118	3.380394064	NA	NA	NA	3.119852927	NA	-0.0908	0.142	0.0146	-0.0273	-0.1645	0.0531	0.2182
cisbp.Antp.dist	Antp motif (dist)	Distal regulators	2.943395118	3.380394064	NA	NA	NA	3.119852927	NA	-0.0908	0.142	0.0146	-0.0273	-0.1645	0.0531	0.2182
modERN.CG12071.E12_24.prox	CG12071 peak (prox)	TSS	2.940101806	NA	6.375635009	NA	NA	NA	NA	-0.0855	0.1532	0.0113	-0.002	-0.1518	0.0314	0.24
cisbp_rna.M067_0.6	M067_0.6 motif (3'UTR)	3'UTR	NA	3.826953728	NA	NA	NA	NA	6.402033311	-0.0449	0.1546	0.0326	0.015	-0.1059	0.2	0.1492
cisbp_rna.M070_0.6	M070_0.6 motif (3'UTR)	3'UTR	NA	3.144888565	NA	NA	NA	NA	NA	-0.0334	0.0998	0.0355	0.0012	-0.0761	0.1154	0.1072
cisbp.abd_A.dist	abd-A motif (dist)	Distal regulators	NA	3.571476779	NA	4.161770529	NA	NA	NA	-0.0908	0.142	0.0146	-0.0273	-0.1645	0.0531	0.2182
cisbp.abd_A.dist	abd-A motif (dist)	Distal regulators	NA	3.571476779	NA	4.161770529	NA	NA	NA	-0.0908	0.142	0.0146	-0.0273	-0.1645	0.0531	0.2182
cisbp.abd_A.dist	abd-A motif (dist)	Distal regulators	NA	3.571476779	NA	4.161770529	NA	NA	NA	-0.0908	0.142	0.0146	-0.0273	-0.1645	0.0531	0.2182
cisbp.abd_A.dist	abd-A motif (dist)	Distal regulators	NA	3.571476779	NA	4.161770529	NA	NA	NA	-0.0908	0.142	0.0146	-0.0273	-0.1645	0.0531	0.2182
cisbp.BEAF_32.prox	BEAF-32 motif (prox)	TSS	NA	NA	3.773672523	NA	NA	NA	NA	-0.1974	0.2052	-0.3026	-0.0314	-0.1211	0.174	0.1319
cisbp.bi.prox	bi motif (prox)	TSS	NA	NA	4.020280134	NA	NA	NA	NA	-0.0917	0.0758	-0.1289	-0.0165	-0.0737	0.0286	0.0763
cisbp.bin.prox	bin motif (prox)	TSS	NA	3.159380469	NA	NA	NA	NA	NA	-0.3168	0.3032	-0.3506	-0.0872	-0.2404	0.1334	0.3005
cisbp.cad.prox	cad motif (prox)	TSS	NA	NA	3.332959841	NA	NA	NA	NA	-0.2346	0.2029	-0.2582	-0.086	-0.1848	0.0955	0.2014
cisbp.Cf2.prox	Cf2 motif (prox)	TSS	NA	4.128946528	NA	NA	NA	3.830425989	NA	-0.1083	0.1714	-0.1309	-0.0032	-0.0913	0.1137	0.1765
cisbp.CG11294.dist	CG11294 motif (dist)	Distal regulators	NA	NA	NA	NA	NA	3.254186672	NA	-0.0895	0.1421	0.0047	0.002	-0.1693	0.0439	0.22
cisbp.CG4328.dist	CG4328 motif (dist)	Distal regulators	NA	NA	NA	NA	NA	3.296537098	NA	-0.0747	0.1292	-0.0037	0.0364	-0.1512	0.0551	0.1855
cisbp.CG4328.prox	CG4328 motif (prox)	TSS	NA	NA	3.178715736	NA	NA	NA	NA	-0.2491	0.2206	-0.3026	-0.0703	-0.1825	0.1373	0.1844
cisbp.croc.prox	croc motif (prox)	TSS	NA	3.414580946	NA	NA	NA	3.254742302	NA	-0.3555	0.3291	-0.3724	-0.1148	-0.2693	0.1527	0.3185
cisbp.croc.prox	croc motif (prox)	TSS	NA	3.414580946	NA	NA	NA	3.254742302	NA	-0.3555	0.3291	-0.3724	-0.1148	-0.2693	0.1527	0.3185
cisbp.croc.prox	croc motif (prox)	TSS	NA	3.414580946	NA	NA	NA	3.254742302	NA	-0.3555	0.3291	-0.3724	-0.1148	-0.2693	0.1527	0.3185
cisbp.croc.prox	croc motif (prox)	TSS	NA	3.414580946	NA	NA	NA	3.254742302	NA	-0.3555	0.3291	-0.3724	-0.1148	-0.2693	0.1527	0.3185
cisbp.croc.prox	croc motif (prox)	TSS	NA	3.414580946	NA	NA	NA	3.254742302	NA	-0.3555	0.3291	-0.3724	-0.1148	-0.2693	0.1527	0.3185
cisbp.croc.prox	croc motif (prox)	TSS	NA	3.414580946	NA	NA	NA	3.254742302	NA	-0.3555	0.3291	-0.3724	-0.1148	-0.2693	0.1527	0.3185
cisbp.croc.prox	croc motif (prox)	TSS	NA	3.414580946	NA	NA	NA	3.254742302	NA	-0.3555	0.3291	-0.3724	-0.1148	-0.2693	0.1527	0.3185
cisbp.croc.prox	croc motif (prox)	TSS	NA	3.414580946	NA	NA	NA	3.254742302	NA	-0.3555	0.3291	-0.3724	-0.1148	-0.2693	0.1527	0.3185
cisbp.croc.prox	croc motif (prox)	TSS	NA	3.414580946	NA	NA	NA	3.254742302	NA	-0.3555	0.3291	-0.3724	-0.1148	-0.2693	0.1527	0.3185
cisbp.croc.prox	croc motif (prox)	TSS	NA	3.414580946	NA	NA	NA	3.254742302	NA	-0.3555	0.3291	-0.3724	-0.1148	-0.2693	0.1527	0.3185
cisbp.crp.prox	crp motif (prox)	TSS	NA	NA	4.249583233	NA	NA	NA	NA	-0.1516	0.0821	-0.1804	-0.006	-0.1504	-0.0331	0.1116
cisbp.Dbx.prox	Dbx motif (prox)	TSS	NA	NA	3.206526319	NA	NA	NA	NA	-0.2186	0.2021	-0.2663	-0.0534	-0.17	0.1257	0.1757
cisbp.Dfd.dist	Dfd motif (dist)	Distal regulators	NA	NA	NA	NA	NA	3.17302259	NA	-0.0908	0.142	0.0146	-0.0273	-0.1645	0.0531	0.2182
cisbp.Dfd.dist	Dfd motif (dist)	Distal regulators	NA	NA	NA	NA	NA	3.17302259	NA	-0.0908	0.142	0.0146	-0.0273	-0.1645	0.0531	0.2182
cisbp.Dfd.dist	Dfd motif (dist)	Distal regulators	NA	NA	NA	NA	NA	3.17302259	NA	-0.0908	0.142	0.0146	-0.0273	-0.1645	0.0531	0.2182
cisbp.Dfd.dist	Dfd motif (dist)	Distal regulators	NA	NA	NA	NA	NA	3.17302259	NA	-0.0908	0.142	0.0146	-0.0273	-0.1645	0.0531	0.2182
cisbp.dimm.prox	dimm motif (prox)	TSS	NA	NA	3.519987794	NA	NA	NA	NA	-0.0737	0.0656	-0.1133	-0.0122	-0.0439	0.0262	0.0591
cisbp.Dref.prox	Dref motif (prox)	TSS	NA	NA	4.833540525	NA	NA	NA	NA	-0.1768	0.1704	-0.2775	-0.0324	-0.1047	0.1216	0.1198
cisbp.fd102C.prox	fd102C motif (prox)	TSS	NA	3.185006939	NA	NA	NA	2.945341062	NA	-0.353	0.3254	-0.3688	-0.1188	-0.2671	0.1485	0.3161
cisbp.fd102C.prox	fd102C motif (prox)	TSS	NA	3.185006939	NA	NA	NA	2.945341062	NA	-0.353	0.3254	-0.3688	-0.1188	-0.2671	0.1485	0.3161
cisbp.fd102C.prox	fd102C motif (prox)	TSS	NA	3.185006939	NA	NA	NA	2.945341062	NA	-0.353	0.3254	-0.3688	-0.1188	-0.2671	0.1485	0.3161
cisbp.fd102C.prox	fd102C motif (prox)	TSS	NA	3.185006939	NA	NA	NA	2.945341062	NA	-0.353	0.3254	-0.3688	-0.1188	-0.2671	0.1485	0.3161
cisbp.fd102C.prox	fd102C motif (prox)	TSS	NA	3.185006939	NA	NA	NA	2.945341062	NA	-0.353	0.3254	-0.3688	-0.1188	-0.2671	0.1485	0.3161
cisbp.fd102C.prox	fd102C motif (prox)	TSS	NA	3.185006939	NA	NA	NA	2.945341062	NA	-0.353	0.3254	-0.3688	-0.1188	-0.2671	0.1485	0.3161
cisbp.fd102C.prox	fd102C motif (prox)	TSS	NA	3.185006939	NA	NA	NA	2.945341062	NA	-0.353	0.3254	-0.3688	-0.1188	-0.2671	0.1485	0.3161
cisbp.fd102C.prox	fd102C motif (prox)	TSS	NA	3.185006939	NA	NA	NA	2.945341062	NA	-0.353	0.3254	-0.3688	-0.1188	-0.2671	0.1485	0.3161
cisbp.fd102C.prox	fd102C motif (prox)	TSS	NA	3.185006939	NA	NA	NA	2.945341062	NA	-0.353	0.3254	-0.3688	-0.1188	-0.2671	0.1485	0.3161
cisbp.fd102C.prox	fd102C motif (prox)	TSS	NA	3.185006939	NA	NA	NA	2.945341062	NA	-0.353	0.3254	-0.3688	-0.1188	-0.2671	0.1485	0.3161
cisbp.fd19B.prox	fd19B motif (prox)	TSS	NA	3.220200741	NA	NA	NA	3.023976725	NA	-0.353	0.3254	-0.3688	-0.1188	-0.2671	0.1485	0.3161
cisbp.fd19B.prox	fd19B motif (prox)	TSS	NA	3.220200741	NA	NA	NA	3.023976725	NA	-0.353	0.3254	-0.3688	-0.1188	-0.2671	0.1485	0.3161
cisbp.fd19B.prox	fd19B motif (prox)	TSS	NA	3.220200741	NA	NA	NA	3.023976725	NA	-0.353	0.3254	-0.3688	-0.1188	-0.2671	0.1485	0.3161
cisbp.fd19B.prox	fd19B motif (prox)	TSS	NA	3.220200741	NA	NA	NA	3.023976725	NA	-0.353	0.3254	-0.3688	-0.1188	-0.2671	0.1485	0.3161
cisbp.fd19B.prox	fd19B motif (prox)	TSS	NA	3.220200741	NA	NA	NA	3.023976725	NA	-0.353	0.3254	-0.3688	-0.1188	-0.2671	0.1485	0.3161
cisbp.fd19B.prox	fd19B motif (prox)	TSS	NA	3.220200741	NA	NA	NA	3.023976725	NA	-0.353	0.3254	-0.3688	-0.1188	-0.2671	0.1485	0.3161
cisbp.fd19B.prox	fd19B motif (prox)	TSS	NA	3.220200741	NA	NA	NA	3.023976725	NA	-0.353	0.3254	-0.3688	-0.1188	-0.2671	0.1485	0.3161
cisbp.fd19B.prox	fd19B motif (prox)	TSS	NA	3.220200741	NA	NA	NA	3.023976725	NA	-0.353	0.3254	-0.3688	-0.1188	-0.2671	0.1485	0.3161
cisbp.fd19B.prox	fd19B motif (prox)	TSS	NA	3.220200741	NA	NA	NA	3.023976725	NA	-0.353	0.3254	-0.3688	-0.1188	-0.2671	0.1485	0.3161
cisbp.fd19B.prox	fd19B motif (prox)	TSS	NA	3.220200741	NA	NA	NA	3.023976725	NA	-0.353	0.3254	-0.3688	-0.1188	-0.2671	0.1485	0.3161
cisbp.fd59A.prox	fd59A motif (prox)	TSS	NA	3.363234747	NA	NA	NA	3.196868115	NA	-0.3555	0.3291	-0.3724	-0.1148	-0.2693	0.1527	0.3185
cisbp.fd59A.prox	fd59A motif (prox)	TSS	NA	3.363234747	NA	NA	NA	3.196868115	NA	-0.3555	0.3291	-0.3724	-0.1148	-0.2693	0.1527	0.3185
cisbp.fd59A.prox	fd59A motif (prox)	TSS	NA	3.363234747	NA	NA	NA	3.196868115	NA	-0.3555	0.3291	-0.3724	-0.1148	-0.2693	0.1527	0.3185
cisbp.fd59A.prox	fd59A motif (prox)	TSS	NA	3.363234747	NA	NA	NA	3.196868115	NA	-0.3555	0.3291	-0.3724	-0.1148	-0.2693	0.1527	0.3185
cisbp.fd59A.prox	fd59A motif (prox)	TSS	NA	3.363234747	NA	NA	NA	3.196868115	NA	-0.3555	0.3291	-0.3724	-0.1148	-0.2693	0.1527	0.3185
cisbp.fd59A.prox	fd59A motif (prox)	TSS	NA	3.363234747	NA	NA	NA	3.196868115	NA	-0.3555	0.3291	-0.3724	-0.1148	-0.2693	0.1527	0.3185
cisbp.fd59A.prox	fd59A motif (prox)	TSS	NA	3.363234747	NA	NA	NA	3.196868115	NA	-0.3555	0.3291	-0.3724	-0.1148	-0.2693	0.1527	0.3185
cisbp.fd59A.prox	fd59A motif (prox)	TSS	NA	3.363234747	NA	NA	NA	3.196868115	NA	-0.3555	0.3291	-0.3724	-0.1148	-0.2693	0.1527	0.3185
cisbp.fd59A.prox	fd59A motif (prox)	TSS	NA	3.363234747	NA	NA	NA	3.196868115	NA	-0.3555	0.3291	-0.3724	-0.1148	-0.2693	0.1527	0.3185
cisbp.fd59A.prox	fd59A motif (prox)	TSS	NA	3.363234747	NA	NA	NA	3.196868115	NA	-0.3555	0.3291	-0.3724	-0.1148	-0.2693	0.1527	0.3185
cisbp.fd64A.prox	fd64A motif (prox)	TSS	NA	3.202099227	NA	NA	NA	2.966626396	NA	-0.353	0.3254	-0.3688	-0.1188	-0.2671	0.1485	0.3161
cisbp.fd64A.prox	fd64A motif (prox)	TSS	NA	3.202099227	NA	NA	NA	2.966626396	NA	-0.353	0.3254	-0.3688	-0.1188	-0.2671	0.1485	0.3161
cisbp.fd64A.prox	fd64A motif (prox)	TSS	NA	3.202099227	NA	NA	NA	2.966626396	NA	-0.353	0.3254	-0.3688	-0.1188	-0.2671	0.1485	0.3161
cisbp.fd64A.prox	fd64A motif (prox)	TSS	NA	3.202099227	NA	NA	NA	2.966626396	NA	-0.353	0.3254	-0.3688	-0.1188	-0.2671	0.1485	0.3161
cisbp.fd64A.prox	fd64A motif (prox)	TSS	NA	3.202099227	NA	NA	NA	2.966626396	NA	-0.353	0.3254	-0.3688	-0.1188	-0.2671	0.1485	0.3161
cisbp.fd64A.prox	fd64A motif (prox)	TSS	NA	3.202099227	NA	NA	NA	2.966626396	NA	-0.353	0.3254	-0.3688	-0.1188	-0.2671	0.1485	0.3161
cisbp.fd64A.prox	fd64A motif (prox)	TSS	NA	3.202099227	NA	NA	NA	2.966626396	NA	-0.353	0.3254	-0.3688	-0.1188	-0.2671	0.1485	0.3161
cisbp.fd64A.prox	fd64A motif (prox)	TSS	NA	3.202099227	NA	NA	NA	2.966626396	NA	-0.353	0.3254	-0.3688	-0.1188	-0.2671	0.1485	0.3161
cisbp.fd64A.prox	fd64A motif (prox)	TSS	NA	3.202099227	NA	NA	NA	2.966626396	NA	-0.353	0.3254	-0.3688	-0.1188	-0.2671	0.1485	0.3161
cisbp.fd64A.prox	fd64A motif (prox)	TSS	NA	3.202099227	NA	NA	NA	2.966626396	NA	-0.353	0.3254	-0.3688	-0.1188	-0.2671	0.1485	0.3161
cisbp.fd96Ca.prox	fd96Ca motif (prox)	TSS	NA	3.179782744	NA	NA	NA	NA	NA	-0.353	0.3254	-0.3688	-0.1188	-0.2671	0.1485	0.3161
cisbp.fd96Ca.prox	fd96Ca motif (prox)	TSS	NA	3.179782744	NA	NA	NA	NA	NA	-0.353	0.3254	-0.3688	-0.1188	-0.2671	0.1485	0.3161
cisbp.fd96Ca.prox	fd96Ca motif (prox)	TSS	NA	3.179782744	NA	NA	NA	NA	NA	-0.353	0.3254	-0.3688	-0.1188	-0.2671	0.1485	0.3161
cisbp.fd96Ca.prox	fd96Ca motif (prox)	TSS	NA	3.179782744	NA	NA	NA	NA	NA	-0.353	0.3254	-0.3688	-0.1188	-0.2671	0.1485	0.3161
cisbp.fd96Ca.prox	fd96Ca motif (prox)	TSS	NA	3.179782744	NA	NA	NA	NA	NA	-0.353	0.3254	-0.3688	-0.1188	-0.2671	0.1485	0.3161
cisbp.fd96Ca.prox	fd96Ca motif (prox)	TSS	NA	3.179782744	NA	NA	NA	NA	NA	-0.353	0.3254	-0.3688	-0.1188	-0.2671	0.1485	0.3161
cisbp.fd96Ca.prox	fd96Ca motif (prox)	TSS	NA	3.179782744	NA	NA	NA	NA	NA	-0.353	0.3254	-0.3688	-0.1188	-0.2671	0.1485	0.3161
cisbp.fd96Ca.prox	fd96Ca motif (prox)	TSS	NA	3.179782744	NA	NA	NA	NA	NA	-0.353	0.3254	-0.3688	-0.1188	-0.2671	0.1485	0.3161
cisbp.fd96Ca.prox	fd96Ca motif (prox)	TSS	NA	3.179782744	NA	NA	NA	NA	NA	-0.353	0.3254	-0.3688	-0.1188	-0.2671	0.1485	0.3161
cisbp.fd96Ca.prox	fd96Ca motif (prox)	TSS	NA	3.179782744	NA	NA	NA	NA	NA	-0.353	0.3254	-0.3688	-0.1188	-0.2671	0.1485	0.3161
cisbp.fd96Cb.prox	fd96Cb motif (prox)	TSS	NA	3.413397456	NA	NA	NA	3.243311315	NA	-0.3555	0.3291	-0.3724	-0.1148	-0.2693	0.1527	0.3185
cisbp.fd96Cb.prox	fd96Cb motif (prox)	TSS	NA	3.413397456	NA	NA	NA	3.243311315	NA	-0.3555	0.3291	-0.3724	-0.1148	-0.2693	0.1527	0.3185
cisbp.fd96Cb.prox	fd96Cb motif (prox)	TSS	NA	3.413397456	NA	NA	NA	3.243311315	NA	-0.3555	0.3291	-0.3724	-0.1148	-0.2693	0.1527	0.3185
cisbp.fd96Cb.prox	fd96Cb motif (prox)	TSS	NA	3.413397456	NA	NA	NA	3.243311315	NA	-0.3555	0.3291	-0.3724	-0.1148	-0.2693	0.1527	0.3185
cisbp.fd96Cb.prox	fd96Cb motif (prox)	TSS	NA	3.413397456	NA	NA	NA	3.243311315	NA	-0.3555	0.3291	-0.3724	-0.1148	-0.2693	0.1527	0.3185
cisbp.fd96Cb.prox	fd96Cb motif (prox)	TSS	NA	3.413397456	NA	NA	NA	3.243311315	NA	-0.3555	0.3291	-0.3724	-0.1148	-0.2693	0.1527	0.3185
cisbp.fd96Cb.prox	fd96Cb motif (prox)	TSS	NA	3.413397456	NA	NA	NA	3.243311315	NA	-0.3555	0.3291	-0.3724	-0.1148	-0.2693	0.1527	0.3185
cisbp.fd96Cb.prox	fd96Cb motif (prox)	TSS	NA	3.413397456	NA	NA	NA	3.243311315	NA	-0.3555	0.3291	-0.3724	-0.1148	-0.2693	0.1527	0.3185
cisbp.fd96Cb.prox	fd96Cb motif (prox)	TSS	NA	3.413397456	NA	NA	NA	3.243311315	NA	-0.3555	0.3291	-0.3724	-0.1148	-0.2693	0.1527	0.3185
cisbp.fd96Cb.prox	fd96Cb motif (prox)	TSS	NA	3.413397456	NA	NA	NA	3.243311315	NA	-0.3555	0.3291	-0.3724	-0.1148	-0.2693	0.1527	0.3185
cisbp.fkh.prox	fkh motif (prox)	TSS	NA	3.387741851	NA	NA	NA	3.182217812	NA	-0.3555	0.3291	-0.3724	-0.1148	-0.2693	0.1527	0.3185
cisbp.fkh.prox	fkh motif (prox)	TSS	NA	3.387741851	NA	NA	NA	3.182217812	NA	-0.3555	0.3291	-0.3724	-0.1148	-0.2693	0.1527	0.3185
cisbp.fkh.prox	fkh motif (prox)	TSS	NA	3.387741851	NA	NA	NA	3.182217812	NA	-0.3555	0.3291	-0.3724	-0.1148	-0.2693	0.1527	0.3185
cisbp.fkh.prox	fkh motif (prox)	TSS	NA	3.387741851	NA	NA	NA	3.182217812	NA	-0.3555	0.3291	-0.3724	-0.1148	-0.2693	0.1527	0.3185
cisbp.fkh.prox	fkh motif (prox)	TSS	NA	3.387741851	NA	NA	NA	3.182217812	NA	-0.3555	0.3291	-0.3724	-0.1148	-0.2693	0.1527	0.3185
cisbp.fkh.prox	fkh motif (prox)	TSS	NA	3.387741851	NA	NA	NA	3.182217812	NA	-0.3555	0.3291	-0.3724	-0.1148	-0.2693	0.1527	0.3185
cisbp.fkh.prox	fkh motif (prox)	TSS	NA	3.387741851	NA	NA	NA	3.182217812	NA	-0.3555	0.3291	-0.3724	-0.1148	-0.2693	0.1527	0.3185
cisbp.fkh.prox	fkh motif (prox)	TSS	NA	3.387741851	NA	NA	NA	3.182217812	NA	-0.3555	0.3291	-0.3724	-0.1148	-0.2693	0.1527	0.3185
cisbp.fkh.prox	fkh motif (prox)	TSS	NA	3.387741851	NA	NA	NA	3.182217812	NA	-0.3555	0.3291	-0.3724	-0.1148	-0.2693	0.1527	0.3185
cisbp.fkh.prox	fkh motif (prox)	TSS	NA	3.387741851	NA	NA	NA	3.182217812	NA	-0.3555	0.3291	-0.3724	-0.1148	-0.2693	0.1527	0.3185
cisbp.FoxK.prox	FoxK motif (prox)	TSS	NA	3.166020518	NA	NA	NA	NA	NA	-0.353	0.3254	-0.3688	-0.1188	-0.2671	0.1485	0.3161
cisbp.FoxK.prox	FoxK motif (prox)	TSS	NA	3.166020518	NA	NA	NA	NA	NA	-0.353	0.3254	-0.3688	-0.1188	-0.2671	0.1485	0.3161
cisbp.FoxK.prox	FoxK motif (prox)	TSS	NA	3.166020518	NA	NA	NA	NA	NA	-0.353	0.3254	-0.3688	-0.1188	-0.2671	0.1485	0.3161
cisbp.FoxK.prox	FoxK motif (prox)	TSS	NA	3.166020518	NA	NA	NA	NA	NA	-0.353	0.3254	-0.3688	-0.1188	-0.2671	0.1485	0.3161
cisbp.FoxK.prox	FoxK motif (prox)	TSS	NA	3.166020518	NA	NA	NA	NA	NA	-0.353	0.3254	-0.3688	-0.1188	-0.2671	0.1485	0.3161
cisbp.FoxK.prox	FoxK motif (prox)	TSS	NA	3.166020518	NA	NA	NA	NA	NA	-0.353	0.3254	-0.3688	-0.1188	-0.2671	0.1485	0.3161
cisbp.FoxK.prox	FoxK motif (prox)	TSS	NA	3.166020518	NA	NA	NA	NA	NA	-0.353	0.3254	-0.3688	-0.1188	-0.2671	0.1485	0.3161
cisbp.FoxK.prox	FoxK motif (prox)	TSS	NA	3.166020518	NA	NA	NA	NA	NA	-0.353	0.3254	-0.3688	-0.1188	-0.2671	0.1485	0.3161
cisbp.FoxK.prox	FoxK motif (prox)	TSS	NA	3.166020518	NA	NA	NA	NA	NA	-0.353	0.3254	-0.3688	-0.1188	-0.2671	0.1485	0.3161
cisbp.FoxK.prox	FoxK motif (prox)	TSS	NA	3.166020518	NA	NA	NA	NA	NA	-0.353	0.3254	-0.3688	-0.1188	-0.2671	0.1485	0.3161
cisbp.ftz.dist	ftz motif (dist)	Distal regulators	NA	3.474993586	NA	NA	NA	NA	NA	-0.0908	0.142	0.0146	-0.0273	-0.1645	0.0531	0.2182
cisbp.ftz.dist	ftz motif (dist)	Distal regulators	NA	3.474993586	NA	NA	NA	NA	NA	-0.0908	0.142	0.0146	-0.0273	-0.1645	0.0531	0.2182
cisbp.ftz.dist	ftz motif (dist)	Distal regulators	NA	3.474993586	NA	NA	NA	NA	NA	-0.0908	0.142	0.0146	-0.0273	-0.1645	0.0531	0.2182
cisbp.ftz.dist	ftz motif (dist)	Distal regulators	NA	3.474993586	NA	NA	NA	NA	NA	-0.0908	0.142	0.0146	-0.0273	-0.1645	0.0531	0.2182
cisbp.H15.prox	H15 motif (prox)	TSS	NA	NA	3.392737819	NA	NA	NA	NA	-0.1113	0.08	-0.1256	-0.0032	-0.1237	0.0267	0.0841
cisbp.H2.0.prox	H2.0 motif (prox)	TSS	NA	NA	3.152311731	NA	NA	NA	NA	-0.2186	0.2021	-0.2663	-0.0534	-0.17	0.1257	0.1757
cisbp.hbn.dist	hbn motif (dist)	Distal regulators	NA	NA	NA	NA	NA	3.45254493	NA	-0.0894	0.148	-0.0054	0.001	-0.16	0.0517	0.2201
cisbp.hbn.dist	hbn motif (dist)	Distal regulators	NA	NA	NA	NA	NA	3.45254493	NA	-0.0894	0.148	-0.0054	0.001	-0.16	0.0517	0.2201
cisbp.HGTX.dist	HGTX motif (dist)	Distal regulators	NA	3.042810921	NA	NA	NA	NA	NA	-0.0365	0.097	0.0564	0.0061	-0.1127	0.0368	0.1645
cisbp.jigr1.prox	jigr1 motif (prox)	TSS	NA	NA	4.067886787	NA	NA	NA	NA	-0.3055	0.2782	-0.339	-0.1181	-0.2216	0.1477	0.2621
cisbp.jim.prox	jim motif (prox)	TSS	NA	4.00737753	NA	NA	NA	4.117909914	NA	-0.27	0.2959	-0.278	-0.0828	-0.2218	0.1631	0.3037
cisbp.lab.dist	lab motif (dist)	Distal regulators	NA	NA	NA	3.42064499	NA	NA	NA	-0.0812	0.1269	0.0325	-0.0472	-0.15	0.0377	0.2076
cisbp.Lmx1a.dist	Lmx1a motif (dist)	Distal regulators	NA	NA	NA	NA	NA	3.357620159	NA	-0.0747	0.1292	-0.0037	0.0364	-0.1512	0.0551	0.1855
cisbp.Lmx1a.prox	Lmx1a motif (prox)	TSS	NA	NA	3.203145377	NA	NA	NA	NA	-0.2491	0.2206	-0.3026	-0.0703	-0.1825	0.1373	0.1844
cisbp.mid.prox	mid motif (prox)	TSS	NA	NA	3.389407334	NA	NA	NA	NA	-0.1113	0.08	-0.1256	-0.0032	-0.1237	0.0267	0.0841
cisbp.mip120.dist	mip120 motif (dist)	Distal regulators	NA	NA	NA	NA	NA	3.611881401	NA	-0.057	0.1297	0.0143	0.0859	-0.1574	0.028	0.2093
cisbp.NK7.1.dist	NK7.1 motif (dist)	Distal regulators	NA	NA	NA	NA	2.879845034	NA	NA	-0.0738	0.0932	0.0174	0.0265	-0.1512	0.0522	0.1305
cisbp.onecut.prox	onecut motif (prox)	TSS	NA	NA	3.129146371	NA	NA	NA	NA	-0.1562	0.1378	-0.1772	-0.0421	-0.1294	0.0497	0.1486
cisbp.PHDP.dist	PHDP motif (dist)	Distal regulators	NA	NA	NA	NA	NA	3.905994728	NA	-0.0933	0.1551	-0.0045	-0.0048	-0.1626	0.0566	0.2284
cisbp.PHDP.prox	PHDP motif (prox)	TSS	NA	3.367545465	NA	NA	NA	NA	NA	-0.2475	0.2408	-0.3059	-0.0626	-0.1797	0.1346	0.2215
cisbp.retn.prox	retn motif (prox)	TSS	NA	NA	3.529833076	NA	NA	NA	NA	-0.2115	0.2027	-0.247	-0.0592	-0.1619	0.1137	0.1908
cisbp.slbo.dist	slbo motif (dist)	Distal regulators	NA	3.0437301	NA	NA	NA	NA	NA	-0.0514	0.1309	-0.0017	0.0194	-0.1045	0.0877	0.1689
cisbp.slbo.prox	slbo motif (prox)	TSS	NA	NA	3.640910504	NA	NA	NA	NA	-0.1398	0.1319	-0.184	-0.0318	-0.1025	0.0664	0.1255
cisbp.slp1.prox	slp1 motif (prox)	TSS	NA	3.153060869	2.961403697	NA	NA	NA	NA	-0.353	0.3254	-0.3688	-0.1188	-0.2671	0.1485	0.3161
cisbp.slp1.prox	slp1 motif (prox)	TSS	NA	3.153060869	2.961403697	NA	NA	NA	NA	-0.353	0.3254	-0.3688	-0.1188	-0.2671	0.1485	0.3161
cisbp.slp1.prox	slp1 motif (prox)	TSS	NA	3.153060869	2.961403697	NA	NA	NA	NA	-0.353	0.3254	-0.3688	-0.1188	-0.2671	0.1485	0.3161
cisbp.slp1.prox	slp1 motif (prox)	TSS	NA	3.153060869	2.961403697	NA	NA	NA	NA	-0.353	0.3254	-0.3688	-0.1188	-0.2671	0.1485	0.3161
cisbp.slp1.prox	slp1 motif (prox)	TSS	NA	3.153060869	2.961403697	NA	NA	NA	NA	-0.353	0.3254	-0.3688	-0.1188	-0.2671	0.1485	0.3161
cisbp.slp1.prox	slp1 motif (prox)	TSS	NA	3.153060869	2.961403697	NA	NA	NA	NA	-0.353	0.3254	-0.3688	-0.1188	-0.2671	0.1485	0.3161
cisbp.slp1.prox	slp1 motif (prox)	TSS	NA	3.153060869	2.961403697	NA	NA	NA	NA	-0.353	0.3254	-0.3688	-0.1188	-0.2671	0.1485	0.3161
cisbp.slp1.prox	slp1 motif (prox)	TSS	NA	3.153060869	2.961403697	NA	NA	NA	NA	-0.353	0.3254	-0.3688	-0.1188	-0.2671	0.1485	0.3161
cisbp.slp1.prox	slp1 motif (prox)	TSS	NA	3.153060869	2.961403697	NA	NA	NA	NA	-0.353	0.3254	-0.3688	-0.1188	-0.2671	0.1485	0.3161
cisbp.slp1.prox	slp1 motif (prox)	TSS	NA	3.153060869	2.961403697	NA	NA	NA	NA	-0.353	0.3254	-0.3688	-0.1188	-0.2671	0.1485	0.3161
cisbp.slp2.prox	slp2 motif (prox)	TSS	NA	3.179887491	NA	NA	NA	NA	NA	-0.353	0.3254	-0.3688	-0.1188	-0.2671	0.1485	0.3161
cisbp.slp2.prox	slp2 motif (prox)	TSS	NA	3.179887491	NA	NA	NA	NA	NA	-0.353	0.3254	-0.3688	-0.1188	-0.2671	0.1485	0.3161
cisbp.slp2.prox	slp2 motif (prox)	TSS	NA	3.179887491	NA	NA	NA	NA	NA	-0.353	0.3254	-0.3688	-0.1188	-0.2671	0.1485	0.3161
cisbp.slp2.prox	slp2 motif (prox)	TSS	NA	3.179887491	NA	NA	NA	NA	NA	-0.353	0.3254	-0.3688	-0.1188	-0.2671	0.1485	0.3161
cisbp.slp2.prox	slp2 motif (prox)	TSS	NA	3.179887491	NA	NA	NA	NA	NA	-0.353	0.3254	-0.3688	-0.1188	-0.2671	0.1485	0.3161
cisbp.slp2.prox	slp2 motif (prox)	TSS	NA	3.179887491	NA	NA	NA	NA	NA	-0.353	0.3254	-0.3688	-0.1188	-0.2671	0.1485	0.3161
cisbp.slp2.prox	slp2 motif (prox)	TSS	NA	3.179887491	NA	NA	NA	NA	NA	-0.353	0.3254	-0.3688	-0.1188	-0.2671	0.1485	0.3161
cisbp.slp2.prox	slp2 motif (prox)	TSS	NA	3.179887491	NA	NA	NA	NA	NA	-0.353	0.3254	-0.3688	-0.1188	-0.2671	0.1485	0.3161
cisbp.slp2.prox	slp2 motif (prox)	TSS	NA	3.179887491	NA	NA	NA	NA	NA	-0.353	0.3254	-0.3688	-0.1188	-0.2671	0.1485	0.3161
cisbp.slp2.prox	slp2 motif (prox)	TSS	NA	3.179887491	NA	NA	NA	NA	NA	-0.353	0.3254	-0.3688	-0.1188	-0.2671	0.1485	0.3161
cisbp.sqz.dist	sqz motif (dist)	Distal regulators	NA	3.036358634	NA	NA	NA	3.0861409	NA	-0.0565	0.1425	0.0125	0.0428	-0.1261	0.1119	0.1743
cisbp.sqz.prox	sqz motif (prox)	TSS	NA	3.225565409	NA	NA	NA	NA	NA	-0.2732	0.2767	-0.2778	-0.093	-0.2272	0.1498	0.2808
cisbp.tap.prox	tap motif (prox)	TSS	NA	NA	3.306056188	NA	NA	NA	NA	-0.0875	0.0566	-0.1047	-0.036	-0.06	-0.0048	0.0704
color_blue.prox	chromatin color blue (prox)	TSS	NA	NA	6.727663004	3.954226583	NA	NA	NA	0.0316	0.0053	0.1957	0.1237	-0.1075	-0.0233	0.0792
color_green.prox	chromatin color green (prox)	TSS	NA	NA	6.42161791	NA	NA	NA	NA	-0.055	0.0234	-0.0935	-0.0189	-0.0191	0.0109	-0.013
dhs_time_profile.dist	DHS time profile (dist)	Distal regulators	NA	4.131020335	NA	NA	3.733363813	4.051197733	NA	-0.0502	0.1336	-0.0209	0.0643	-0.1431	0.0772	0.1754
dhs_tissue_profile.dist	DHS tissue profile (dist)	Distal regulators	NA	4.084428667	NA	NA	NA	NA	NA	-0.0448	0.1492	-0.0175	0.0739	-0.1408	0.0822	0.2039
dist_to_tad_border.ramirez	distance to TAD border (Ramirez)	Gene context	NA	5.782210539	5.637154238	NA	NA	5.49647088	NA	0.1991	-0.2506	0.2083	-0.0288	0.2067	-0.1308	-0.2538
is_ubiquitous	is ubiquitouly expressed	Gene type	NA	9.399317061	4.096052729	NA	NA	5.179820569	8.579141349	-0.2043	0.2557	-0.2876	-0.0648	-0.1358	0.2255	0.2071
mirbase.dme.miR.2498.3p	dme.miR.2498.3p motif (3'UTR)	3'UTR	NA	NA	NA	NA	3.736001026	NA	NA	-0.0693	0.0604	0.008	0.0154	-0.1294	0.0468	0.0746
mirbase.dme.miR.274.3p	dme.miR.274.3p motif (3'UTR)	3'UTR	NA	3.357858654	NA	NA	NA	NA	3.418196917	-0.0556	0.1156	0.0221	0.0317	-0.1261	0.1384	0.118
mirbase.dme.miR.280.5p	dme.miR.280.5p motif (3'UTR)	3'UTR	NA	NA	NA	NA	NA	NA	3.040430752	-0.0698	0.1383	0.0156	0.0031	-0.135	0.1374	0.1548
mirbase.dme.miR.3644.5p	dme.miR.3644.5p motif (3'UTR)	3'UTR	NA	NA	NA	NA	4.290370995	NA	NA	-0.053	0.0866	0.0313	0.0155	-0.1158	0.1018	0.0933
mirbase.dme.miR.375.3p	dme.miR.375.3p motif (3'UTR)	3'UTR	NA	3.540483094	NA	NA	NA	NA	4.018804543	-0.0496	0.1402	0.0547	0.0175	-0.1195	0.16	0.1515
mirbase.dme.miR.4943.5p	dme.miR.4943.5p motif (3'UTR)	3'UTR	NA	4.651942726	NA	NA	NA	NA	4.489717924	-0.023	0.112	0.0916	0.0076	-0.1144	0.1405	0.1398
mirbase.dme.miR.4945.5p	dme.miR.4945.5p motif (3'UTR)	3'UTR	NA	7.536420472	NA	NA	NA	3.514973585	7.991140474	-0.063	0.1609	0.0376	0.0239	-0.1436	0.1916	0.1661
mirbase.dme.miR.4946.5p	dme.miR.4946.5p motif (3'UTR)	3'UTR	NA	3.448745468	NA	NA	NA	NA	NA	-0.0665	0.1257	0.0258	0.0187	-0.1319	0.1448	0.1265
mirbase.dme.miR.4961.3p	dme.miR.4961.3p motif (3'UTR)	3'UTR	NA	3.208727303	NA	NA	3.072907957	NA	NA	-0.1096	0.1691	0.0022	-0.0131	-0.1801	0.1496	0.1909
mirbase.dme.miR.4961.5p	dme.miR.4961.5p motif (3'UTR)	3'UTR	NA	3.282623516	NA	NA	NA	NA	NA	-0.0648	0.0757	0.0228	0.0227	-0.133	0.0721	0.0892
mirbase.dme.miR.4967.5p	dme.miR.4967.5p motif (3'UTR)	3'UTR	NA	3.436699501	NA	NA	NA	NA	NA	-0.0417	0.1213	0.0456	0.0156	-0.1062	0.1449	0.13
mirbase.dme.miR.4977.5p	dme.miR.4977.5p motif (3'UTR)	3'UTR	NA	NA	NA	NA	NA	NA	3.828526417	-0.0493	0.1258	0.0339	0.0355	-0.1205	0.1486	0.1305
mirbase.dme.miR.9384.3p	dme.miR.9384.3p motif (3'UTR)	3'UTR	NA	5.171407767	NA	NA	NA	NA	6.465490414	-0.0489	0.1696	0.0421	0.0159	-0.1172	0.2029	0.1741
mirbase.dme.miR.957.5p	dme.miR.957.5p motif (3'UTR)	3'UTR	NA	3.931577765	NA	NA	3.319177539	NA	3.785410558	-0.0586	0.1604	0.0223	0.0369	-0.1274	0.1628	0.1734
mirbase.dme.miR.972.3p	dme.miR.972.3p motif (3'UTR)	3'UTR	NA	3.556570925	NA	NA	3.088663378	3.258476138	NA	-0.0797	0.123	0.0104	-0.0185	-0.1418	0.1002	0.1524
mirbase.dme.miR.980.5p	dme.miR.980.5p motif (3'UTR)	3'UTR	NA	4.01040946	NA	NA	NA	NA	4.342265668	-0.0638	0.1309	0.033	0.0127	-0.1414	0.1484	0.1434
modERN.Asciz.E0_24.prox	Asciz peak (prox)	TSS	NA	NA	4.838053882	NA	NA	NA	NA	-0.0994	0.1377	-0.0421	0.023	-0.1537	0.0352	0.1983
modERN.ATbp.E0_14.prox	ATbp peak (prox)	TSS	NA	NA	3.92769038	NA	NA	NA	NA	-0.1198	0.1422	-0.0512	-0.0298	-0.1592	0.0111	0.221
modERN.az2.E0_16.prox	az2 peak (prox)	TSS	NA	NA	3.23727181	NA	NA	NA	NA	-0.2112	0.1987	-0.2469	-0.039	-0.1879	0.0711	0.2253
modERN.BtbVII.E0_24.prox	BtbVII peak (prox)	TSS	NA	NA	3.172438831	NA	NA	NA	NA	-0.141	0.197	-0.104	6.00E-04	-0.1752	0.0852	0.2496
modERN.caup.E0_24.prox	caup peak (prox)	TSS	NA	NA	3.997910762	NA	NA	NA	NA	-0.1912	0.2216	-0.1529	-0.0466	-0.2042	0.0936	0.271
modERN.CG10274.E0_24.prox	CG10274 peak (prox)	TSS	NA	NA	3.52181578	NA	NA	NA	NA	-0.1133	0.1022	-0.0784	-0.0389	-0.123	-0.0102	0.1612
modERN.CG10543.E0_24.prox	CG10543 peak (prox)	TSS	NA	3.898362872	4.756069374	NA	NA	3.728834287	NA	-0.1722	0.2592	-0.1277	-0.0113	-0.209	0.132	0.3166
modERN.CG12155.E0_24.prox	CG12155 peak (prox)	TSS	NA	NA	3.476861717	NA	NA	NA	NA	-0.2321	0.2379	-0.2976	-0.048	-0.1817	0.115	0.2478
modERN.CG13775.E0_24.prox	CG13775 peak (prox)	TSS	NA	NA	3.006211746	NA	NA	NA	NA	-0.2564	0.2334	-0.2869	-0.0873	-0.215	0.1045	0.2509
modERN.CG15011.E0_24.prox	CG15011 peak (prox)	TSS	NA	NA	3.736277098	NA	NA	NA	NA	-0.1179	0.1101	-0.0509	-0.0368	-0.1513	0.0062	0.1698
modERN.CG1529.E0_14.prox	CG1529 peak (prox)	TSS	NA	NA	NA	NA	NA	2.962201655	NA	-0.1344	0.1653	-0.0896	-0.033	-0.1616	0.0498	0.2292
modERN.CG15514.E0_24.prox	CG15514 peak (prox)	TSS	NA	3.228362912	4.252854968	NA	3.042813641	NA	NA	-0.3473	0.3131	-0.4115	-0.1004	-0.256	0.1697	0.2896
modERN.CG17186.E0_14.prox	CG17186 peak (prox)	TSS	NA	NA	4.576890322	NA	NA	NA	NA	-0.2967	0.2766	-0.408	-0.1136	-0.1893	0.1706	0.2529
modERN.CG17385.E0_24.prox	CG17385 peak (prox)	TSS	NA	3.15556212	3.379802625	NA	3.266321313	4.365957074	NA	-0.2095	0.2555	-0.1745	-0.0188	-0.2333	0.1078	0.3126
modERN.CG17568.E0_20.prox	CG17568 peak (prox)	TSS	NA	NA	3.402299564	NA	NA	NA	NA	-0.0805	0.1565	-0.0117	0.0237	-0.1387	0.0896	0.2025
modERN.CG18599.E0_24.prox	CG18599 peak (prox)	TSS	NA	NA	4.050680265	NA	NA	NA	NA	-0.1619	0.1906	-0.1111	-7.00E-04	-0.2033	0.0524	0.2553
modERN.CG30403.E0_24.prox	CG30403 peak (prox)	TSS	NA	NA	3.517246683	NA	NA	NA	NA	-0.2588	0.2612	-0.3304	-0.0482	-0.2032	0.1329	0.2631
modERN.CG3163.E0_24.prox	CG3163 peak (prox)	TSS	NA	NA	3.961182731	NA	NA	NA	NA	-0.1516	0.2097	-0.0735	-0.0484	-0.1813	0.08	0.2811
modERN.CG34376.E0_24.prox	CG34376 peak (prox)	TSS	NA	3.050286418	NA	NA	NA	NA	NA	-0.2044	0.2541	-0.2174	-0.0403	-0.1861	0.137	0.2759
modERN.CG3995.E0_24.prox	CG3995 peak (prox)	TSS	NA	3.267543685	5.728583128	NA	NA	NA	NA	-0.2753	0.2536	-0.3845	-0.0768	-0.1852	0.1609	0.216
modERN.CG4424.E0_16.prox	CG4424 peak (prox)	TSS	NA	NA	3.250266662	NA	NA	NA	NA	-0.2293	0.2335	-0.2568	-0.058	-0.1959	0.1044	0.2579
modERN.CG45071.E0_24.prox	CG45071 peak (prox)	TSS	NA	NA	3.213891029	NA	NA	NA	NA	-0.1291	0.1516	-0.0554	-0.0271	-0.1712	0.0427	0.214
modERN.CG5180.E0_16.prox	CG5180 peak (prox)	TSS	NA	NA	5.628737199	NA	NA	2.980489276	NA	-0.1014	0.1604	0.0413	-0.0028	-0.1949	0.0299	0.2597
modERN.CG6765.E6_24.prox	CG6765 peak (prox)	TSS	NA	NA	3.657941099	NA	NA	NA	NA	-0.1405	0.1875	-0.104	0.0093	-0.1772	0.0673	0.2459
modERN.CG6813.E0_24.prox	CG6813 peak (prox)	TSS	NA	NA	3.844974431	NA	NA	NA	NA	-0.1119	0.1387	-0.0596	-0.0175	-0.1457	0.0135	0.2112
modERN.CG9609.E0_24.prox	CG9609 peak (prox)	TSS	NA	NA	3.189523754	NA	NA	NA	NA	-0.2088	0.1823	-0.2632	-0.0858	-0.1516	0.0647	0.2043
modERN.CG9727.E0_24.prox	CG9727 peak (prox)	TSS	NA	NA	NA	NA	3.019814073	NA	NA	-0.2353	0.2388	-0.2476	-0.0475	-0.2173	0.1142	0.2593
modERN.CHES_1_like.E0_24.prox	CHES-1-like peak (prox)	TSS	NA	NA	3.201987087	NA	NA	NA	NA	-0.2486	0.2633	-0.3251	-0.0715	-0.1752	0.1333	0.2766
modERN.crp.E0_16.prox	crp peak (prox)	TSS	NA	NA	5.254893841	NA	NA	NA	3.096093203	-0.1707	0.0992	-0.2757	-0.0319	-0.1074	-0.0202	0.1211
modERN.Dlip3.E0_24.prox	Dlip3 peak (prox)	TSS	NA	NA	3.654178305	NA	NA	NA	NA	-0.2067	0.1931	-0.2733	-0.0634	-0.1475	0.0757	0.2097
modERN.dpn.E0_24.prox	dpn peak (prox)	TSS	NA	NA	3.180736687	NA	NA	NA	NA	-0.2313	0.2359	-0.2834	-0.0537	-0.1852	0.1085	0.2549
modERN.Esplmdelta_HLH.E2_12.prox	E(spl)mdelta-HLH peak (prox)	TSS	NA	5.012388673	3.178234142	NA	NA	5.04252628	NA	-0.1324	0.2198	-0.0338	-0.0299	-0.1936	0.1284	0.2825
modERN.eve.E8_16.prox	eve peak (prox)	TSS	NA	NA	4.426262906	NA	NA	NA	NA	-0.0426	0.112	0.06	0.011	-0.1113	0.0468	0.1716
modERN.Fer1.E6_24.prox	Fer1 peak (prox)	TSS	NA	NA	3.266814422	NA	NA	NA	NA	-0.2318	0.2561	-0.2375	-0.0533	-0.2097	0.1115	0.2913
modERN.fu2.E0_24.prox	fu2 peak (prox)	TSS	NA	NA	3.360221456	NA	NA	NA	NA	-0.1979	0.1868	-0.2433	-0.0737	-0.1485	0.0573	0.2264
modERN.gro.E0_24.prox	gro peak (prox)	TSS	NA	NA	NA	NA	NA	3.320220187	NA	-0.2013	0.2503	-0.2268	-0.0397	-0.1794	0.1147	0.294
modERN.Hand.E6_24.prox	Hand peak (prox)	TSS	NA	NA	3.561405681	NA	NA	NA	NA	-0.1316	0.1588	-0.069	-0.0081	-0.1805	0.0515	0.2186
modERN.her.E0_24.prox	her peak (prox)	TSS	NA	3.081568874	NA	NA	NA	4.449205497	NA	-0.184	0.2394	-0.1858	-0.0451	-0.1727	0.0978	0.299
modERN.Hmr.E0_24.prox	Hmr peak (prox)	TSS	NA	NA	4.135456581	NA	NA	NA	NA	-0.2046	0.252	-0.1953	9.00E-04	-0.2187	0.1111	0.296
modERN.hng1.E0_16.prox	hng1 peak (prox)	TSS	NA	NA	3.377006798	NA	NA	NA	NA	-0.2419	0.2199	-0.2581	-0.0755	-0.2078	0.0763	0.2518
modERN.hng2.E0_14.prox	hng2 peak (prox)	TSS	NA	NA	4.071877939	NA	NA	NA	NA	-0.1064	0.1176	-0.04	-0.0459	-0.1324	0.0015	0.1886
modERN.Hr3.E0_24.prox	Hr3 peak (prox)	TSS	NA	NA	3.497525893	NA	NA	NA	NA	-0.2311	0.2177	-0.2771	-0.0681	-0.1828	0.0951	0.2325
modERN.Hsf.E0_24.prox	Hsf peak (prox)	TSS	NA	NA	2.989864791	NA	NA	NA	NA	-0.2428	0.2245	-0.2988	-0.0654	-0.1883	0.1053	0.2279
modERN.jing.E0_16.prox	jing peak (prox)	TSS	NA	NA	3.433819291	NA	NA	NA	NA	-0.1216	0.1008	-0.0342	-0.0549	-0.156	-0.0205	0.1754
modERN.kay.E0_24.prox	kay peak (prox)	TSS	NA	3.245805806	NA	NA	NA	3.754090949	NA	-0.1875	0.2168	-0.2192	-0.0296	-0.1706	0.0974	0.2519
modERN.kni.E0_14.prox	kni peak (prox)	TSS	NA	9.651639054	3.893902504	NA	NA	10.07305775	5.82737591	-0.136	0.2659	-0.049	0.0206	-0.2094	0.1274	0.3542
modERN.lab.E0_24.prox	lab peak (prox)	TSS	NA	NA	4.734458848	NA	NA	NA	NA	-0.1422	0.2035	-0.0737	0.0149	-0.2028	0.0694	0.2768
modERN.Lhr.E0_14.prox	Lhr peak (prox)	TSS	NA	3.297646379	3.403630413	NA	NA	NA	NA	-0.2778	0.2878	-0.3678	-0.0689	-0.2063	0.1768	0.276
modERN.lilli.E0_24.prox	lilli peak (prox)	TSS	NA	NA	3.213990407	NA	NA	NA	NA	-0.2682	0.28	-0.3356	-0.0674	-0.1996	0.1493	0.2828
modERN.mam.E0_24.prox	mam peak (prox)	TSS	NA	NA	3.564579468	NA	NA	NA	NA	-0.2391	0.2324	-0.3136	-0.0491	-0.1767	0.1211	0.2253
modERN.MTF_1.E0_24.prox	MTF-1 peak (prox)	TSS	NA	NA	3.545811081	NA	NA	NA	NA	-0.124	0.1835	-0.0639	-0.0246	-0.1628	0.0632	0.2562
modERN.Myb.E0_24.prox	Myb peak (prox)	TSS	NA	3.397754728	4.460132241	NA	NA	3.088825241	NA	-0.3182	0.2988	-0.4286	-0.0866	-0.2137	0.1588	0.2821
modERN.nau.E4_24.prox	nau peak (prox)	TSS	NA	NA	4.902739104	NA	NA	NA	NA	-0.0928	0.1616	0.009	-0.012	-0.1542	0.0895	0.2165
modERN.NC2beta.E0_24.prox	NC2beta peak (prox)	TSS	NA	NA	NA	NA	NA	3.109160438	NA	-0.2167	0.2388	-0.2503	-0.0722	-0.1787	0.1213	0.2678
modERN.NfI.E12_24.prox	NfI peak (prox)	TSS	NA	NA	3.003414384	NA	NA	NA	NA	-0.2318	0.2175	-0.2513	-0.055	-0.2055	0.0898	0.2384
modERN.nom.E0_10.prox	nom peak (prox)	TSS	NA	4.244703572	NA	NA	NA	6.018016481	NA	-0.187	0.2714	-0.1384	-0.0083	-0.2271	0.1207	0.3437
modERN.odd.E0_16.prox	odd peak (prox)	TSS	NA	NA	4.088865288	NA	NA	NA	NA	-0.1208	0.1659	-0.0373	-0.0303	-0.1678	0.0632	0.2301
modERN.org_1.E2_24.prox	org-1 peak (prox)	TSS	NA	NA	3.742882298	NA	NA	NA	NA	-0.1329	0.1414	-0.0707	-0.0515	-0.155	0.0206	0.2085
modERN.Pdp1.E0_24.1.prox	Pdp1 peak (prox)	TSS	NA	4.899898805	3.406751982	NA	NA	4.318000229	NA	-0.273	0.327	-0.3267	-0.0639	-0.2034	0.1885	0.3314
modERN.REPTOR.E0_24.prox	REPTOR peak (prox)	TSS	NA	3.128017174	3.808714074	NA	NA	NA	2.793981511	-0.243	0.2781	-0.2945	-0.0363	-0.1968	0.182	0.2675
modERN.scrt.E4_24.prox	scrt peak (prox)	TSS	NA	NA	NA	NA	3.582650851	NA	NA	-0.1705	0.1791	-0.1065	0.0018	-0.2184	0.0711	0.2216
modERN.shn.E0_24.prox	shn peak (prox)	TSS	NA	NA	3.44294255	NA	NA	NA	NA	-0.2113	0.1971	-0.2261	-0.0847	-0.1751	0.0801	0.2264
modERN.slp2.E0_24.prox	slp2 peak (prox)	TSS	NA	NA	NA	3.279778073	NA	NA	NA	-0.1858	0.1621	-0.1872	-0.0932	-0.1547	0.0449	0.2038
modERN.sqz.E0_16.prox	sqz peak (prox)	TSS	NA	4.790654802	3.428154031	NA	NA	5.161288329	NA	-0.1339	0.2328	-0.0578	0.0253	-0.2079	0.1143	0.3063
modERN.suHw.E0_24.prox	su(Hw) peak (prox)	TSS	NA	3.372550288	NA	NA	NA	NA	NA	-0.2155	0.2262	-0.2339	-0.0594	-0.1836	0.1277	0.2304
modERN.tin.E0_16.prox	tin peak (prox)	TSS	NA	NA	3.061928638	NA	NA	NA	NA	-0.2358	0.2283	-0.2923	-0.0622	-0.1829	0.0982	0.2462
modERN.Trl.E0_24.prox	Trl peak (prox)	TSS	NA	NA	NA	NA	3.242815559	NA	NA	-0.2147	0.2347	-0.1974	-0.0512	-0.2195	0.0995	0.2826
modERN.Xbp1.E0_24.prox	Xbp1 peak (prox)	TSS	NA	NA	3.203621581	NA	NA	NA	NA	-0.2702	0.2778	-0.3329	-0.0734	-0.2067	0.1789	0.2596
modERN.zfh2.E0_24.prox	zfh2 peak (prox)	TSS	NA	NA	3.759511956	NA	NA	NA	NA	-0.2439	0.2256	-0.3182	-0.0821	-0.1674	0.113	0.2215
modERN.ZIPIC.E0_24.prox	ZIPIC peak (prox)	TSS	NA	NA	3.624018933	NA	NA	NA	NA	-0.2148	0.1855	-0.2562	-0.0794	-0.168	0.0745	0.2018
ohler_alt.INR	INR (alt. transcript TSS)	TSS	NA	NA	5.472754907	NA	NA	NA	NA	-0.006	0.1	0.0699	0.0734	-0.0812	0.1141	0.1204
ohler_alt.Motif_1	Motif1 (alt. transcript TSS)	TSS	NA	NA	3.30483053	NA	NA	NA	NA	-0.0554	0.0542	-0.0845	-0.0038	-0.0494	0.0373	0.0441
ohler_maj.DPE	DPE (gene TSS)	TSS	NA	NA	5.365984939	NA	NA	NA	NA	0.0094	-0.0506	0.1146	-0.0227	-0.0503	-0.0737	-0.0139
ohler_maj.INR	INR (gene TSS)	TSS	NA	NA	11.09717353	NA	NA	NA	NA	0.0925	-0.0048	0.2573	0.046	-0.026	0.0388	0.0591
ohler_maj.Motif_6	Motif6 (gene TSS)	TSS	NA	NA	3.284313951	NA	NA	NA	NA	-0.1111	0.0958	-0.1672	-0.0099	-0.0789	0.0723	0.0532
ohler_maj.Motif_7	Moif7 (gene TSS)	TSS	NA	NA	5.131655603	NA	NA	NA	NA	-0.1534	0.1461	-0.2306	-0.0312	-0.1025	0.1025	0.1125
ohler_maj.MTE	MTE (gene TSS)	TSS	NA	NA	3.96511045	NA	NA	NA	NA	0.0347	-0.0038	0.0991	0.0343	-0.0186	0.0039	0.0249
pum_embryo_targ	Pumilio target (embryo)	3'UTR	NA	NA	NA	5.808869798	NA	NA	NA	0.0157	-0.0187	-0.0198	0.0856	-0.0028	-0.0482	-0.0088
