# Supplementary material for: Predictive features of gene expression variation reveal mechanistic link with differential expression
Source: Mol Syst Biol. 2020 Aug 7;16(8):e9539. doi: 10.15252/msb.20209539 (PMC7411568; doi:10.15252/msb.20209539)
Supplement: Supplementary file 2 — Supplementary Datasets [file MSB-16-e9539-s002.zip › Datasets/Dataset_EV06_GO_enrichments_shape_var.csv]

Cluster	shape	ID	Description	GeneRatio	BgRatio	pvalue	p.adjust	qvalue	geneID	Count	Ontology
1.broad	broad	GO:0043412	macromolecule modification	0.20802005	368/3326	8.77E-10	1.33E-06	1.22E-06	31130/37034/43794/38055/35258/39516/33932/31079/42359/43726/40617/192509/36043/32407/37155/47729/41989/33140/37515/31608/37018/32589/31422/42388/37571/39032/34711/37144/42302/42105/43218/41420/34069/36824/32751/41163/41191/34114/36579/41112/41148/33904/40556/33425/33431/34699/32330/33346/41398/34380/31589/3885567/34714/41399/37233/250735/37344/33897/30971/37858/40659/37203/53573/35170/42518/33256…	83	BP
1.broad	broad	GO:0006464	cellular protein modification process	0.19047619	345/3326	1.67E-08	8.45E-06	7.75E-06	43794/38055/35258/39516/33932/31079/43726/40617/192509/36043/32407/37155/47729/41989/33140/37515/31608/32589/31422/42388/39032/34711/37144/42302/42105/43218/41420/34069/36824/32751/41163/41191/34114/36579/41112/33904/40556/33425/33431/34699/32330/33346/41398/34380/31589/3885567/34714/37233/250735/37344/33897/30971/37858/40659/37203/53573/35170/42518/33256/38346/40292/40305/35950/38144/33139/41427…	76	BP
1.broad	broad	GO:0036211	protein modification process	0.19047619	345/3326	1.67E-08	8.45E-06	7.75E-06	43794/38055/35258/39516/33932/31079/43726/40617/192509/36043/32407/37155/47729/41989/33140/37515/31608/32589/31422/42388/39032/34711/37144/42302/42105/43218/41420/34069/36824/32751/41163/41191/34114/36579/41112/33904/40556/33425/33431/34699/32330/33346/41398/34380/31589/3885567/34714/37233/250735/37344/33897/30971/37858/40659/37203/53573/35170/42518/33256/38346/40292/40305/35950/38144/33139/41427…	76	BP
1.broad	broad	GO:0046907	intracellular transport	0.13283208	222/3326	2.34E-07	8.88E-05	8.14E-05	31842/38928/43034/40622/41023/33046/2768929/31422/43217/41960/42904/34619/35511/32537/43547/33346/34543/249072/42672/31581/39475/32321/42985/41025/33256/36462/34840/3355163/36992/34110/33230/33139/44263/41427/44183/37015/32095/38593/35865/35235/36080/42933/37216/34618/47396/41107/43521/37581/43077/39523/41153/43402/252671	53	BP
1.broad	broad	GO:0051649	establishment of localization in cell	0.147869674	266/3326	7.00E-07	0.000212629	0.000195087	31842/38928/37854/43034/40622/41023/33046/2768929/31422/43217/41960/42904/39903/34619/35511/32537/43547/33346/39720/40714/34543/249072/42672/42632/31581/39475/32321/42985/41025/33256/36462/34840/3355163/36992/34110/33230/33139/44263/41427/44183/37015/32095/38593/35865/35235/36080/42933/37216/34618/47396/43003/41107/43521/37581/43077/39523/41153/43402/252671	59	BP
1.broad	broad	GO:0051641	cellular localization	0.170426065	325/3326	9.03E-07	0.000228649	0.000209786	31842/38928/37854/43034/40622/41023/32145/33046/37749/2768929/31422/43217/41960/42904/39903/34619/35511/33425/32537/43547/33346/43236/37233/39720/53573/40714/32351/34543/249072/42672/42632/31903/31581/39475/32321/42985/41025/33256/36462/34840/3355163/36992/34110/33230/33139/44263/41427/44183/37015/32095/38593/35865/35235/36080/42933/37216/34778/34618/47396/43003/41107/43521/37581/43077/39523/4115…	68	BP
1.broad	broad	GO:0006996	organelle organization	0.223057644	479/3326	3.66E-06	0.000793611	0.000728139	32008/31842/32623/38055/42934/33217/43518/35258/39516/31736/31079/43726/33826/39335/41676/31148/37155/31725/33046/37749/39834/2768929/31422/34398/37783/41960/39330/42904/39903/41597/35511/32751/41112/35339/32537/43547/33346/42670/43236/37233/30971/37858/40659/31680/37203/53573/40714/32351/34543/42672/31903/31581/40279/44885/42367/42518/42985/32990/34286/33256/36462/31247/40305/35950/43797/34840/3…	89	BP
1.broad	broad	GO:0016192	vesicle-mediated transport	0.117794486	219/3326	2.74E-05	0.005204053	0.004774724	31842/40851/37854/40622/41023/43042/33046/35953/31422/43217/41960/42904/33904/32537/43547/31589/39720/40714/34543/249072/42632/39475/32321/34840/3355163/36992/34110/32686/42484/44263/41427/34519/37015/35865/36080/42933/34778/47396/39051/41107/43521/37581/43077/39523/41153/43402/252671	47	BP
2.broad	broad	GO:0044085	cellular component biogenesis	0.201591512	379/3326	9.39E-08	0.000143312	0.00013227	47082/41957/41917/39383/31618/33610/38758/40786/33805/37337/31090/41227/34613/42174/31004/42926/43167/32549/32296/42697/33776/31600/38445/40282/34394/34488/40401/33772/41647/47091/39970/31118/37757/36123/44543/37961/33110/42064/32256/36057/32581/36810/39445/40191/35504/31811/49427/326157/31195/31157/40404/38219/35674/31593/31101/37633/42389/34636/36102/117332/42830/32047/33974/47942/33711/32209/3…	76	BP
2.broad	broad	GO:0006396	RNA processing	0.063660477	77/3326	1.81E-06	0.001351251	0.001247136	33805/43810/43167/33001/32549/40782/318956/319028/41529/41271/34488/42508/38206/41647/36123/31811/34751/35385/45064/37559/36706/32973/31054/39764	24	BP
2.broad	broad	GO:0048193	Golgi vesicle transport	0.047745358	49/3326	2.66E-06	0.001351251	0.001247136	43590/37176/36488/41479/34571/47091/37524/41870/38698/31698/34636/47942/32209/31030/33560/33034/34966/33930	18	BP
2.broad	broad	GO:0043412	macromolecule modification	0.180371353	368/3326	1.15E-05	0.00379713	0.003504559	41957/36699/36612/39383/33704/42289/37135/38177/37118/36253/35732/33001/40782/33049/318246/36131/37876/37707/37866/34378/32479/41271/38969/42508/32916/34107/40139/34719/33018/41034/36339/38433/36123/32836/42064/43373/49045/32256/42803/36057/31811/34159/40259/35154/45064/36022/34780/40336/35627/32120/42169/42389/37461/31332/44851/43875/33738/38137/31480/36706/32973/40999/41179/39881/53433/40391/31…	68	BP
2.broad	broad	GO:0034470	ncRNA processing	0.039787798	40/3326	1.38E-05	0.00379713	0.003504559	33805/43167/33001/32549/40782/318956/41271/34488/42508/41647/36123/31811/34751/35385/45064	15	BP
2.broad	broad	GO:0042254	ribosome biogenesis	0.037135279	36/3326	1.66E-05	0.00379713	0.003504559	40786/33805/43167/32549/32296/42697/31600/38445/34488/41647/31811/31195/117332/42830	14	BP
2.broad	broad	GO:0022607	cellular component assembly	0.172413793	351/3326	1.74E-05	0.00379713	0.003504559	47082/41957/41917/39383/31618/33610/38758/37337/31090/41227/34613/42174/31004/42926/32296/33776/38445/40282/34394/40401/33772/47091/39970/31118/37757/36123/44543/37961/33110/42064/32256/36057/32581/36810/39445/40191/35504/49427/326157/31157/38219/35674/31593/31101/37633/42389/34636/36102/117332/42830/32047/33974/47942/33711/32209/39136/46187/36706/31054/33930/31048/40189/39881/35172/53433	65	BP
2.broad	broad	GO:0006996	organelle organization	0.217506631	479/3326	2.66E-05	0.004992222	0.004607569	36699/41566/41917/36612/39383/35051/32119/41937/37916/31618/42289/33610/38758/37337/31090/41227/31004/32296/40724/38445/36488/41479/39922/33772/35897/34882/36793/47091/34592/31118/31239/37757/44543/33110/42561/37524/40177/32256/33661/32581/36810/39332/40191/31811/49427/41870/38698/326157/38338/36022/31157/38219/31698/35674/40336/45460/36758/42389/44360/34636/36102/43875/42830/33974/38137/47942/32…	82	BP
2.broad	broad	GO:0022613	ribonucleoprotein complex biogenesis	0.042440318	47/3326	2.94E-05	0.004992222	0.004607569	40786/33805/43167/32549/32296/42697/31600/38445/34488/41647/31811/31195/117332/42830/36706/31054	16	BP
2.broad	broad	GO:0034660	ncRNA metabolic process	0.039787798	43/3326	3.78E-05	0.005457547	0.005037041	33805/43167/33001/32549/40782/318956/41271/34488/42508/41647/36123/31811/34751/35385/45064	15	BP
2.broad	broad	GO:0015031	protein transport	0.087533156	144/3326	3.93E-05	0.005457547	0.005037041	41957/41937/40786/37337/31600/31493/32668/33772/47091/31118/42561/50363/41870/38698/326157/31195/31698/45460/44360/34636/40456/32209/31030/39136/42994/33560/38883/33034/34966/33930/40189/39881/53433	33	BP
3.broad	broad	GO:0006412	translation	0.100515464	118/3326	2.99E-10	4.48E-07	4.04E-07	37587/41352/41931/37914/36466/34446/35060/35850/43018/36773/37080/32617/39433/37706/37528/44326/35145/31222/38046/36406/32662/31398/42588/41293/32375/34186/35711/42290/41859/43609/33688/43345/318977/37136/37563/41991/44005/42446/43747	39	BP
3.broad	broad	GO:0032543	mitochondrial translation	0.06443299	65/3326	1.73E-08	9.28E-06	8.36E-06	37587/36466/34446/35060/44326/35145/31222/38046/36406/32662/31398/42588/41293/32375/34186/35711/42290/41859/43609/33688/43345/318977/37136/37563/41991	25	BP
3.broad	broad	GO:0043043	peptide biosynthetic process	0.100515464	134/3326	1.86E-08	9.28E-06	8.36E-06	37587/41352/41931/37914/36466/34446/35060/35850/43018/36773/37080/32617/39433/37706/37528/44326/35145/31222/38046/36406/32662/31398/42588/41293/32375/34186/35711/42290/41859/43609/33688/43345/318977/37136/37563/41991/44005/42446/43747	39	BP
3.broad	broad	GO:0140053	mitochondrial gene expression	0.06443299	67/3326	3.55E-08	1.33E-05	1.20E-05	37587/36466/34446/35060/44326/35145/31222/38046/36406/32662/31398/42588/41293/32375/34186/35711/42290/41859/43609/33688/43345/318977/37136/37563/41991	25	BP
3.broad	broad	GO:0043604	amide biosynthetic process	0.100515464	144/3326	1.62E-07	4.85E-05	4.37E-05	37587/41352/41931/37914/36466/34446/35060/35850/43018/36773/37080/32617/39433/37706/37528/44326/35145/31222/38046/36406/32662/31398/42588/41293/32375/34186/35711/42290/41859/43609/33688/43345/318977/37136/37563/41991/44005/42446/43747	39	BP
3.broad	broad	GO:0046907	intracellular transport	0.128865979	222/3326	1.47E-06	0.00036783	0.000331434	45821/42525/53472/34793/42567/42298/41834/38096/246605/31487/33338/39093/41522/36584/35748/33862/43018/44289/37528/32071/38611/43310/40863/35576/33845/41694/32140/31141/40704/38930/40701/36127/42841/36508/38493/35933/33434/41193/45380/42439/34505/43905/40876/39485/32081/31266/36876/41104/36311/41390	50	BP
3.broad	broad	GO:0016192	vesicle-mediated transport	0.12628866	219/3326	2.33E-06	0.000499073	0.000449691	36383/42525/53472/35694/44801/42567/117353/35231/41834/38096/246605/31487/33338/318095/40280/34442/33862/43654/35378/37528/43310/40863/38846/44071/33845/41694/32140/40704/38930/40701/36127/42841/32850/38493/35933/33434/41193/45380/34505/43905/42467/40876/39485/32318/36876/41104/37521/36311/41390	49	BP
3.broad	broad	GO:0006518	peptide metabolic process	0.108247423	178/3326	3.11E-06	0.000583951	0.000526171	37587/41352/36233/41931/37914/36466/34446/35060/35850/43018/36773/37080/32617/39433/37706/37528/37105/44326/35145/31222/38046/36406/32662/31398/42588/41293/32375/34186/35711/42290/41859/43609/33688/43345/318977/37136/37563/41991/44005/42446/43747/40815	42	BP
3.broad	broad	GO:0043603	cellular amide metabolic process	0.118556701	206/3326	5.20E-06	0.000866994	0.000781207	37587/40640/41352/36233/41931/37914/36466/34355/34446/35060/39988/35850/43018/36773/37080/32617/39433/37706/37528/37105/44326/35145/31222/38046/36406/32662/31398/42588/41293/32375/34186/35711/42290/41859/43609/33688/43345/318977/37136/37563/41991/326168/44005/42446/43747/40815	46	BP
3.broad	broad	GO:0044085	cellular component biogenesis	0.18556701	379/3326	6.24E-06	0.000936336	0.000843688	38193/45821/36383/34793/44801/43331/31701/43828/42567/42020/32269/40343/50224/43737/35452/37809/41849/39624/39222/32770/34442/38749/33862/43654/40553/37387/35378/36773/39433/39505/37528/35864/36295/32071/38611/33859/49762/40863/40138/37413/44071/41365/41225/39293/35576/33845/43149/44005/35730/41694/42446/40958/40701/42841/31557/32919/31448/38493/319033/41309/41193/45380/46194/42467/32518/33753/33…	72	BP
3.broad	broad	GO:0051649	establishment of localization in cell	0.139175258	266/3326	1.55E-05	0.002120438	0.001910626	45821/42525/53472/34793/42567/42298/41834/38096/246605/31487/33338/39093/41522/36584/35748/33862/43018/35378/44289/37528/32071/38611/43310/40863/38846/35576/33845/41694/32140/31141/40704/38930/40701/36127/42841/36508/38493/35933/33434/41193/45380/42439/34505/43905/42467/40876/39485/32081/31266/36876/36574/41104/36311/41390	54	BP
3.broad	broad	GO:0034622	cellular protein-containing complex assembly	0.079896907	124/3326	1.95E-05	0.002435389	0.002194414	34793/42020/32269/50224/43737/35452/37809/39222/34442/38749/37387/39433/39505/33859/49762/40863/40138/37413/41365/35730/41694/31557/32919/31448/38493/41309/41193/33753/44910/37521/36311	31	BP
3.broad	broad	GO:0051641	cellular localization	0.159793814	325/3326	2.72E-05	0.003142791	0.00283182	45821/42525/53472/34793/43331/42567/42298/41834/38096/246605/31487/33338/39093/35055/41522/39222/36584/35748/33862/43018/35378/36773/44289/37528/32071/38611/43310/33859/40863/38846/35576/33845/41694/32140/31141/40704/38930/40701/36127/42841/32919/36508/38493/319033/35933/33434/41193/45380/42439/34505/43905/42467/40876/39485/32081/31266/36876/36574/41104/37521/36311/41390	62	BP
3.broad	broad	GO:0008104	protein localization	0.115979381	214/3326	3.44E-05	0.00368933	0.003324281	45821/36383/42525/34793/43331/42298/41834/38096/246605/33338/39093/35055/41522/39222/36584/35748/33862/43018/35378/36773/43310/33859/41694/32140/31141/34957/40704/40958/38930/40701/36127/42841/32919/36508/42439/34505/39485/37864/33298/32081/31266/36876/41104/41390/43651	45	BP
3.broad	broad	GO:0006996	organelle organization	0.211340206	479/3326	8.03E-05	0.008028039	0.007233686	45821/36383/34793/35694/43331/42020/42298/41834/50224/33338/35452/31638/41522/39656/34442/36584/38749/35748/33862/43654/43104/37387/36773/34953/39554/49892/39505/44289/37528/32278/49580/39241/43924/32071/38611/40285/33859/49762/40138/37413/43765/41365/41225/33991/39293/35576/44326/38046/33845/36150/35730/32140/31141/40704/40958/40701/36127/42841/5740235/32919/32850/36508/41309/41193/45380/46194/4…	82	BP
4.broad	broad	GO:0044281	small molecule metabolic process	0.201657459	331/3326	3.36E-10	5.06E-07	4.68E-07	37834/44750/36760/39860/35100/35240/31695/42973/32327/43437/39945/35797/43661/39740/43637/40943/31944/40567/32239/33626/34316/34315/43102/41360/42655/38979/34614/36845/41192/36358/36392/38301/38147/34762/3771738/33898/33016/36203/42003/43927/32122/38076/251900/33386/45880/31605/31406/42185/33903/33783/45401/40434/42284/40167/43499/37741/35970/36060/35886/43447/32640/44390/246599/35590/41340/43092…	73	BP
4.broad	broad	GO:1901566	organonitrogen compound biosynthetic process	0.193370166	329/3326	4.52E-09	3.00E-06	2.78E-06	37834/44750/41883/39860/35100/35240/42973/39945/31145/43661/37375/40943/40567/3885575/33626/42655/34614/36845/41192/33807/34762/3771738/42003/31011/44438/37776/32122/3355171/248194/251900/37516/40793/33836/44339/43563/33903/33182/39253/39477/38302/318825/41364/36688/36050/37389/117414/36570/32395/40001/39749/38345/39018/43005/37006/42284/40167/39402/43499/36060/35886/43447/32640/50392/41167/36448…	70	BP
4.broad	broad	GO:0055086	nucleobase-containing small molecule metabolic process	0.096685083	116/3326	5.99E-09	3.00E-06	2.78E-06	37834/44750/35100/42973/32327/39945/35797/43661/43637/31944/32239/33626/36845/41192/36358/42003/43927/32122/33903/33783/45401/40167/37741/36060/35886/43447/32640/44390/246599/35590/41340/44046/39065/41550/32974	35	BP
4.broad	broad	GO:0006753	nucleoside phosphate metabolic process	0.074585635	84/3326	8.36E-08	2.52E-05	2.33E-05	37834/35100/42973/39945/35797/43661/43637/31944/32239/33626/36845/36358/42003/43927/45401/40167/37741/36060/35886/43447/44390/246599/35590/41340/44046/41550/32974	27	BP
4.broad	broad	GO:0009117	nucleotide metabolic process	0.074585635	84/3326	8.36E-08	2.52E-05	2.33E-05	37834/35100/42973/39945/35797/43661/43637/31944/32239/33626/36845/36358/42003/43927/45401/40167/37741/36060/35886/43447/44390/246599/35590/41340/44046/41550/32974	27	BP
4.broad	broad	GO:0043436	oxoacid metabolic process	0.116022099	172/3326	1.66E-07	3.99E-05	3.69E-05	36760/39860/31695/43437/39945/35797/40943/40567/34316/34315/43102/41360/42655/38979/34614/36392/38147/34762/3771738/33898/33016/42003/251900/45880/31605/31406/42185/33783/40434/42284/40167/35970/36060/35886/43447/32640/35590/41340/43092/44001/37784/34313	42	BP
4.broad	broad	GO:0006082	organic acid metabolic process	0.116022099	173/3326	1.98E-07	3.99E-05	3.69E-05	36760/39860/31695/43437/39945/35797/40943/40567/34316/34315/43102/41360/42655/38979/34614/36392/38147/34762/3771738/33898/33016/42003/251900/45880/31605/31406/42185/33783/40434/42284/40167/35970/36060/35886/43447/32640/35590/41340/43092/44001/37784/34313	42	BP
4.broad	broad	GO:0019752	carboxylic acid metabolic process	0.110497238	162/3326	2.44E-07	3.99E-05	3.69E-05	36760/39860/31695/43437/39945/35797/40943/40567/34316/34315/43102/41360/42655/38979/34614/36392/38147/34762/3771738/33898/33016/42003/45880/31605/31406/42185/33783/40434/42284/35970/36060/35886/43447/32640/35590/41340/43092/44001/37784/34313	40	BP
4.broad	broad	GO:0009141	nucleoside triphosphate metabolic process	0.044198895	36/3326	2.65E-07	3.99E-05	3.69E-05	35100/39945/35797/43661/32239/36845/43927/45401/36060/35886/43447/44390/35590/41340/44046/41550	16	BP
4.broad	broad	GO:0009144	purine nucleoside triphosphate metabolic process	0.044198895	36/3326	2.65E-07	3.99E-05	3.69E-05	35100/39945/35797/43661/32239/36845/43927/45401/36060/35886/43447/44390/35590/41340/44046/41550	16	BP
4.broad	broad	GO:0016999	antibiotic metabolic process	0.035911602	25/3326	3.75E-07	5.13E-05	4.74E-05	36760/36101/35797/43102/41360/53577/31605/42185/33783/246663/35590/41340/44001	13	BP
4.broad	broad	GO:0032787	monocarboxylic acid metabolic process	0.066298343	76/3326	6.53E-07	8.19E-05	7.57E-05	36760/39860/31695/43437/39945/40943/40567/34316/34315/42655/34614/36392/38147/34762/33898/33016/31406/35970/36060/35886/43447/43092/37784/34313	24	BP
4.broad	broad	GO:0009199	ribonucleoside triphosphate metabolic process	0.041436464	35/3326	1.13E-06	0.000121307	0.000112154	35100/39945/35797/43661/32239/36845/45401/36060/35886/43447/44390/35590/41340/44046/41550	15	BP
4.broad	broad	GO:0009205	purine ribonucleoside triphosphate metabolic process	0.041436464	35/3326	1.13E-06	0.000121307	0.000112154	35100/39945/35797/43661/32239/36845/45401/36060/35886/43447/44390/35590/41340/44046/41550	15	BP
4.broad	broad	GO:0019637	organophosphate metabolic process	0.102209945	155/3326	1.75E-06	0.000175497	0.000162256	37834/35100/35240/38596/42973/39945/35797/43661/39740/40073/43637/31944/32239/3885575/33626/42254/36845/32520/36358/35061/42003/43927/45401/40167/37741/36060/35886/43447/31826/44390/246599/35590/41340/44046/36405/41550/32974	37	BP
4.broad	broad	GO:0046034	ATP metabolic process	0.038674033	32/3326	1.93E-06	0.000181039	0.00016738	35100/39945/35797/32239/36845/45401/36060/35886/43447/44390/35590/41340/44046/41550	14	BP
4.broad	broad	GO:0009126	purine nucleoside monophosphate metabolic process	0.041436464	37/3326	2.65E-06	0.000221394	0.000204691	37834/35100/39945/35797/32239/36845/45401/36060/35886/43447/44390/35590/41340/44046/41550	15	BP
4.broad	broad	GO:0009167	purine ribonucleoside monophosphate metabolic process	0.041436464	37/3326	2.65E-06	0.000221394	0.000204691	37834/35100/39945/35797/32239/36845/45401/36060/35886/43447/44390/35590/41340/44046/41550	15	BP
4.broad	broad	GO:0072521	purine-containing compound metabolic process	0.060773481	73/3326	4.65E-06	0.000368445	0.000340647	37834/44750/35100/42973/32327/39945/35797/43661/32239/36845/43927/45401/40167/37741/36060/35886/43447/44390/35590/41340/44046/41550	22	BP
4.broad	broad	GO:0006091	generation of precursor metabolites and energy	0.052486188	58/3326	5.41E-06	0.00039586	0.000365994	35100/39945/35797/32239/43102/41360/33386/31605/42185/33783/45401/36060/35886/43447/44390/35590/41340/44001/39065	19	BP
4.broad	broad	GO:0009123	nucleoside monophosphate metabolic process	0.041436464	39/3326	5.79E-06	0.00039586	0.000365994	37834/35100/39945/35797/32239/36845/45401/36060/35886/43447/44390/35590/41340/44046/41550	15	BP
4.broad	broad	GO:0009161	ribonucleoside monophosphate metabolic process	0.041436464	39/3326	5.79E-06	0.00039586	0.000365994	37834/35100/39945/35797/32239/36845/45401/36060/35886/43447/44390/35590/41340/44046/41550	15	BP
4.broad	broad	GO:0043604	amide biosynthetic process	0.093922652	144/3326	6.15E-06	0.000401871	0.000371551	41883/35100/31145/42003/31011/44438/37776/248194/37516/40793/33836/44339/33182/39253/39477/38302/318825/41364/36688/36050/37389/117414/36570/32395/40001/39749/38345/39018/37006/32640/50392/39659/31228/26067080	34	BP
4.broad	broad	GO:0006163	purine nucleotide metabolic process	0.055248619	64/3326	6.91E-06	0.000432786	0.000400133	37834/35100/42973/39945/35797/43661/32239/36845/43927/45401/40167/37741/36060/35886/43447/44390/35590/41340/44046/41550	20	BP
4.broad	broad	GO:0032543	mitochondrial translation	0.055248619	65/3326	8.99E-06	0.000541075	0.000500252	35100/31145/44438/33182/39253/39477/38302/318825/41364/36688/36050/37389/117414/36570/32395/40001/39749/38345/37006/31228	20	BP
4.broad	broad	GO:0006101	citrate metabolic process	0.024861878	16/3326	1.11E-05	0.000642204	0.000593751	36760/35797/43102/41360/31605/42185/35590/41340/44001	9	BP
4.broad	broad	GO:0140053	mitochondrial gene expression	0.055248619	67/3326	1.50E-05	0.000832987	0.00077014	35100/31145/44438/33182/39253/39477/38302/318825/41364/36688/36050/37389/117414/36570/32395/40001/39749/38345/37006/31228	20	BP
4.broad	broad	GO:0072350	tricarboxylic acid metabolic process	0.024861878	17/3326	2.13E-05	0.001146561	0.001060055	36760/35797/43102/41360/31605/42185/35590/41340/44001	9	BP
4.broad	broad	GO:0055114	oxidation-reduction process	0.11878453	212/3326	2.33E-05	0.001205964	0.001114976	39424/31695/36101/35797/3771779/40946/32239/34316/34315/43102/41360/32399/37139/38979/32768/36392/38147/33898/33016/43591/40037/36203/35061/42003/38500/33386/45880/53577/31605/42185/45401/40434/42284/246663/44390/35590/41340/43092/44001/37784/39065/34313/32974	43	BP
4.broad	broad	GO:0019693	ribose phosphate metabolic process	0.052486188	64/3326	2.68E-05	0.001341636	0.001240412	37834/35100/39945/35797/43661/32239/36845/45401/40167/37741/36060/35886/43447/44390/246599/35590/41340/44046/41550	19	BP
4.broad	broad	GO:0006119	oxidative phosphorylation	0.019337017	Nov-26	3.83E-05	0.001815632	0.001678646	35100/35797/32239/45401/44390/35590/41340	7	BP
4.broad	broad	GO:0009060	aerobic respiration	0.024861878	18/3326	3.86E-05	0.001815632	0.001678646	35797/43102/41360/31605/42185/45401/35590/41340/44001	9	BP
4.broad	broad	GO:0030148	sphingolipid biosynthetic process	0.027624309	22/3326	4.01E-05	0.001827453	0.001689576	39860/40943/40567/42655/34614/34762/37516/33836/50392/36448	10	BP
4.broad	broad	GO:0072330	monocarboxylic acid biosynthetic process	0.033149171	31/3326	4.75E-05	0.002055902	0.001900789	36760/39860/31695/39945/40943/40567/42655/34614/34762/36060/35886/43447	12	BP
4.broad	broad	GO:0009150	purine ribonucleotide metabolic process	0.049723757	61/3326	4.78E-05	0.002055902	0.001900789	37834/35100/39945/35797/43661/32239/36845/45401/40167/37741/36060/35886/43447/44390/35590/41340/44046/41550	18	BP
4.broad	broad	GO:0006099	tricarboxylic acid cycle	0.022099448	15/3326	5.90E-05	0.002464566	0.00227862	35797/43102/41360/31605/42185/35590/41340/44001	8	BP
4.broad	broad	GO:0006631	fatty acid metabolic process	0.044198895	52/3326	7.23E-05	0.002938698	0.002716979	36760/39860/31695/40943/40567/34316/34315/42655/34614/36392/38147/34762/33898/33016/37784/34313	16	BP
4.broad	broad	GO:0009259	ribonucleotide metabolic process	0.049723757	63/3326	7.68E-05	0.003038833	0.002809559	37834/35100/39945/35797/43661/32239/36845/45401/40167/37741/36060/35886/43447/44390/35590/41340/44046/41550	18	BP
4.broad	broad	GO:0044283	small molecule biosynthetic process	0.063535912	92/3326	8.12E-05	0.003132764	0.002896404	44750/36760/39860/31695/39945/43661/40943/40567/32239/42655/34614/36358/34762/3771738/36203/42003/43927/42284/43499/36060/35886/43447/32640	23	BP
4.broad	broad	GO:0046467	membrane lipid biosynthetic process	0.033149171	33/3326	9.74E-05	0.003664023	0.00338758	39860/35240/40943/40567/3885575/42655/34614/34762/37516/33836/50392/36448	12	BP
4.broad	broad	GO:0006635	fatty acid beta-oxidation	0.024861878	20/3326	0.000109305	0.004009614	0.003707096	31695/34316/34315/36392/38147/33898/33016/37784/34313	9	BP
4.broad	broad	GO:0016053	organic acid biosynthetic process	0.044198895	54/3326	0.000119813	0.004190674	0.003874496	36760/39860/31695/39945/40943/40567/42655/34614/34762/3771738/42003/42284/36060/35886/43447/32640	16	BP
4.broad	broad	GO:0046394	carboxylic acid biosynthetic process	0.044198895	54/3326	0.000119813	0.004190674	0.003874496	36760/39860/31695/39945/40943/40567/42655/34614/34762/3771738/42003/42284/36060/35886/43447/32640	16	BP
4.broad	broad	GO:0043043	peptide biosynthetic process	0.080110497	134/3326	0.00016592	0.005671441	0.005243543	41883/35100/31145/31011/44438/37776/248194/40793/44339/33182/39253/39477/38302/318825/41364/36688/36050/37389/117414/36570/32395/40001/39749/38345/39018/37006/39659/31228/26067080	29	BP
4.broad	broad	GO:0019395	fatty acid oxidation	0.024861878	21/3326	0.000173142	0.005786806	0.005350204	31695/34316/34315/36392/38147/33898/33016/37784/34313	9	BP
4.broad	broad	GO:0006793	phosphorus metabolic process	0.171270718	370/3326	0.000179421	0.005866294	0.005423694	43826/37834/44750/36760/35100/8674098/46456/35240/38596/42973/43437/39945/35797/33371/43661/39740/4379919/40073/43637/31944/35611/246534/32239/3885575/33626/39748/42254/36845/32520/36358/35758/41690/45278/35061/42003/36959/43927/32122/31406/33903/37922/33783/45401/40167/37741/36060/35886/43447/43428/42922/31826/44390/246599/35590/41340/44001/44046/39659/36405/39065/41550/32974	62	BP
4.broad	broad	GO:0045333	cellular respiration	0.03038674	31/3326	0.000246046	0.007873478	0.007279441	35797/32239/43102/41360/31605/42185/45401/44390/35590/41340/44001	11	BP
4.broad	broad	GO:0034440	lipid oxidation	0.024861878	22/3326	0.000265251	0.008311193	0.007684131	31695/34316/34315/36392/38147/33898/33016/37784/34313	9	BP
4.broad	broad	GO:0006338	chromatin remodeling	0.019337017	14/3326	0.000297212	0.008974176	0.008297093	38187/31657/40793/33000/43392/37922/37006	7	BP
4.broad	broad	GO:0006090	pyruvate metabolic process	0.022099448	18/3326	0.000298344	0.008974176	0.008297093	31695/43437/39945/31406/35970/36060/35886/43447	8	BP
4.broad	broad	GO:0006733	oxidoreduction coenzyme metabolic process	0.027624309	27/3326	0.000316638	0.009337725	0.008633213	39945/31944/32239/33626/36203/36060/35886/43447/246599/32974	10	BP
1.narrow	narrow	GO:0006355	regulation of transcription, DNA-templated	0.203319502	340/3326	3.10E-13	1.62E-10	1.38E-10	47763/40850/35509/39439/30985/32724/42537/38766/42544/37232/39440/38733/35262/31751/42237/31189/37654/39405/42767/37668/42059/39013/38436/40164/40832/35045/37973/43495/45396/35540/38912/33229/38700/43334/30975/38884/33916/39419/38471/2768661/41961/33148/41182/32457/33788/33789/38004/33769/33841/35764/53446/31397/37027/42110/44544/37009/36239/45318/40817/36791/37322/40095/35956/43811/3346237/42799…	98	BP
1.narrow	narrow	GO:1903506	regulation of nucleic acid-templated transcription	0.203319502	340/3326	3.10E-13	1.62E-10	1.38E-10	47763/40850/35509/39439/30985/32724/42537/38766/42544/37232/39440/38733/35262/31751/42237/31189/37654/39405/42767/37668/42059/39013/38436/40164/40832/35045/37973/43495/45396/35540/38912/33229/38700/43334/30975/38884/33916/39419/38471/2768661/41961/33148/41182/32457/33788/33789/38004/33769/33841/35764/53446/31397/37027/42110/44544/37009/36239/45318/40817/36791/37322/40095/35956/43811/3346237/42799…	98	BP
1.narrow	narrow	GO:2001141	regulation of RNA biosynthetic process	0.203319502	340/3326	3.10E-13	1.62E-10	1.38E-10	47763/40850/35509/39439/30985/32724/42537/38766/42544/37232/39440/38733/35262/31751/42237/31189/37654/39405/42767/37668/42059/39013/38436/40164/40832/35045/37973/43495/45396/35540/38912/33229/38700/43334/30975/38884/33916/39419/38471/2768661/41961/33148/41182/32457/33788/33789/38004/33769/33841/35764/53446/31397/37027/42110/44544/37009/36239/45318/40817/36791/37322/40095/35956/43811/3346237/42799…	98	BP
1.narrow	narrow	GO:0051252	regulation of RNA metabolic process	0.205394191	356/3326	2.68E-12	1.05E-09	8.94E-10	47763/40850/35509/39439/30985/32724/42537/38766/42544/37232/39440/38733/35262/31751/42237/31189/37654/39405/42767/37668/42059/39013/38436/40164/40832/35045/37973/43495/45396/35540/38912/33229/38700/43334/30975/38884/33916/39419/38471/2768661/41961/33148/41182/32457/33788/33789/38004/33769/33841/35764/53446/31397/37027/42110/44544/37009/36239/45318/40817/36791/37322/40095/40436/35956/43811/3346237…	99	BP
1.narrow	narrow	GO:0019219	regulation of nucleobase-containing compound metabolic process	0.205394191	360/3326	5.68E-12	1.78E-09	1.51E-09	47763/40850/35509/39439/30985/32724/42537/38766/42544/37232/39440/38733/35262/31751/42237/31189/37654/39405/42767/37668/42059/39013/38436/40164/40832/35045/37973/43495/45396/35540/38912/33229/38700/43334/30975/38884/33916/39419/38471/2768661/41961/33148/41182/32457/33788/33789/38004/33769/33841/35764/53446/31397/37027/42110/44544/37009/36239/45318/40817/36791/37322/40095/40436/35956/43811/3346237…	99	BP
1.narrow	narrow	GO:0006351	transcription, DNA-templated	0.201244813	356/3326	1.80E-11	4.03E-09	3.43E-09	47763/40850/35509/39439/30985/32724/42537/38766/42544/37232/39440/38733/35262/31751/42237/31189/37654/39405/42767/37668/42059/39013/38436/40164/40832/35045/37973/43495/45396/35540/38912/33229/38700/43334/30975/38884/33916/39419/38471/2768661/41961/33148/41182/32457/33788/33789/38004/33769/33841/35764/53446/31397/37027/42110/44544/36239/45318/40817/36791/37322/40095/35956/43811/3346237/42799/32303…	97	BP
1.narrow	narrow	GO:0097659	nucleic acid-templated transcription	0.201244813	356/3326	1.80E-11	4.03E-09	3.43E-09	47763/40850/35509/39439/30985/32724/42537/38766/42544/37232/39440/38733/35262/31751/42237/31189/37654/39405/42767/37668/42059/39013/38436/40164/40832/35045/37973/43495/45396/35540/38912/33229/38700/43334/30975/38884/33916/39419/38471/2768661/41961/33148/41182/32457/33788/33789/38004/33769/33841/35764/53446/31397/37027/42110/44544/36239/45318/40817/36791/37322/40095/35956/43811/3346237/42799/32303…	97	BP
1.narrow	narrow	GO:0032774	RNA biosynthetic process	0.201244813	357/3326	2.15E-11	4.22E-09	3.59E-09	47763/40850/35509/39439/30985/32724/42537/38766/42544/37232/39440/38733/35262/31751/42237/31189/37654/39405/42767/37668/42059/39013/38436/40164/40832/35045/37973/43495/45396/35540/38912/33229/38700/43334/30975/38884/33916/39419/38471/2768661/41961/33148/41182/32457/33788/33789/38004/33769/33841/35764/53446/31397/37027/42110/44544/36239/45318/40817/36791/37322/40095/35956/43811/3346237/42799/32303…	97	BP
1.narrow	narrow	GO:2000112	regulation of cellular macromolecule biosynthetic process	0.205394191	375/3326	8.13E-11	1.42E-08	1.21E-08	47763/40850/35509/39439/30985/32724/42537/38766/42544/37232/39440/38733/35262/31751/42237/31189/37654/39405/42767/37668/42059/39013/38436/40164/40832/35045/37973/43495/45396/35540/38912/33229/38700/43334/30975/38884/33916/39419/38471/2768661/41961/33148/41182/32457/33788/33789/38004/33769/33841/35764/53446/31397/37027/42110/44544/37009/36239/45318/40817/36791/37322/40095/35956/43811/3346237/42799…	99	BP
1.narrow	narrow	GO:0010556	regulation of macromolecule biosynthetic process	0.205394191	378/3326	1.35E-10	2.11E-08	1.80E-08	47763/40850/35509/39439/30985/32724/42537/38766/42544/37232/39440/38733/35262/31751/42237/31189/37654/39405/42767/37668/42059/39013/38436/40164/40832/35045/37973/43495/45396/35540/38912/33229/38700/43334/30975/38884/33916/39419/38471/2768661/41961/33148/41182/32457/33788/33789/38004/33769/33841/35764/53446/31397/37027/42110/44544/37009/36239/45318/40817/36791/37322/40095/35956/43811/3346237/42799…	99	BP
1.narrow	narrow	GO:0034654	nucleobase-containing compound biosynthetic process	0.22406639	427/3326	1.58E-10	2.26E-08	1.92E-08	47763/32485/35419/38284/40850/35509/39439/30985/32724/42537/38766/42544/37232/39440/38733/35262/36121/31751/42237/5740349/31189/37654/39405/39835/42767/35918/37668/42059/39013/38436/40164/40832/35045/37973/43495/45396/35540/38912/33229/38700/43334/30975/38884/33916/39419/38471/2768661/41961/33148/41182/32457/33788/33789/38004/43493/33769/33841/35764/53446/31397/37027/42110/44544/36239/45318/36953…	108	BP
1.narrow	narrow	GO:0031326	regulation of cellular biosynthetic process	0.20746888	392/3326	5.51E-10	7.20E-08	6.12E-08	47763/40850/35509/39439/30985/32724/42537/38766/42544/37232/39440/38733/35262/31751/42237/31189/37654/39405/42767/37668/42059/39013/38436/40164/40832/35045/37973/43495/45396/35540/38912/33229/38700/43334/30975/38884/33916/39419/38471/2768661/41961/33148/41182/32457/33788/33789/38004/33769/33841/35764/53446/31397/37027/42110/44544/37009/36239/45318/40817/36791/37322/40095/39933/35956/43811/3346237…	100	BP
1.narrow	narrow	GO:0009889	regulation of biosynthetic process	0.20746888	394/3326	7.54E-10	8.63E-08	7.34E-08	47763/40850/35509/39439/30985/32724/42537/38766/42544/37232/39440/38733/35262/31751/42237/31189/37654/39405/42767/37668/42059/39013/38436/40164/40832/35045/37973/43495/45396/35540/38912/33229/38700/43334/30975/38884/33916/39419/38471/2768661/41961/33148/41182/32457/33788/33789/38004/33769/33841/35764/53446/31397/37027/42110/44544/37009/36239/45318/40817/36791/37322/40095/39933/35956/43811/3346237…	100	BP
1.narrow	narrow	GO:0006357	regulation of transcription by RNA polymerase II	0.132780083	211/3326	7.87E-10	8.63E-08	7.34E-08	47763/35509/39439/30985/32724/42537/38766/37232/39440/35262/42237/31189/37654/42767/42059/39013/38436/40164/40832/35045/43495/35540/38912/33229/38700/43334/30975/38884/33916/39419/38471/33148/32457/33788/33789/33769/53446/31397/37027/44544/45318/40817/36791/40095/35956/43811/42799/32303/31251/34568/40833/45328/42547/37822/36575/31913/41988/43825/44272/43833/35147/36421/31470/34906	64	BP
1.narrow	narrow	GO:0006366	transcription by RNA polymerase II	0.134854772	216/3326	8.26E-10	8.63E-08	7.34E-08	47763/35509/39439/30985/32724/42537/38766/37232/39440/35262/42237/31189/37654/42767/42059/39013/38436/40164/40832/35045/43495/35540/38912/33229/38700/43334/30975/38884/33916/39419/38471/33148/32457/33788/33789/33769/53446/31397/37027/44544/45318/40817/36791/40095/35956/43811/42799/32303/31251/37367/34568/40833/45328/42547/37822/36575/31913/41988/43825/44272/43833/35147/36421/31470/34906	65	BP
1.narrow	narrow	GO:0019438	aromatic compound biosynthetic process	0.230290456	458/3326	1.39E-09	1.36E-07	1.16E-07	47763/32485/35419/38284/40850/35509/39439/30985/32724/42537/38766/42544/37232/39440/38733/35262/36121/31751/42237/5740349/31189/37654/39405/39835/42767/35918/37668/42059/39013/38436/40164/40832/35045/37973/43495/45396/35540/38912/33229/38700/43334/30975/38884/33916/39419/38471/2768661/41961/33148/41182/32457/33788/33789/38004/43493/33769/33841/35764/53446/31397/37027/42110/44544/36239/45318/36953…	111	BP
1.narrow	narrow	GO:0010468	regulation of gene expression	0.213692946	417/3326	2.10E-09	1.94E-07	1.65E-07	47763/40850/35509/39439/30985/32724/42537/38766/42544/37232/39440/38733/35262/33509/31751/42237/31189/37654/39405/42767/37668/41339/42059/39013/38436/40164/40832/35045/37973/43495/45396/35540/38912/33229/38700/43334/30975/38884/33916/39419/38471/2768661/41961/33148/41182/32457/33788/33789/38004/33769/33841/35764/53446/31397/37027/42110/44544/37009/36239/45318/40817/36791/37322/40095/40436/35956/4…	103	BP
1.narrow	narrow	GO:0018130	heterocycle biosynthetic process	0.228215768	460/3326	3.96E-09	3.44E-07	2.93E-07	47763/32485/35419/38284/40850/35509/39439/30985/32724/42537/38766/42544/37232/39440/38733/35262/36121/31751/42237/5740349/31189/37654/39405/39835/42767/35918/37668/42059/39013/38436/40164/40832/35045/37973/43495/45396/35540/38912/33229/38700/43334/30975/38884/33916/39419/38471/2768661/41961/33148/41182/32457/33788/33789/38004/43493/33769/33841/35764/53446/31397/37027/42110/44544/36239/45318/36953…	110	BP
1.narrow	narrow	GO:0007186	G-protein coupled receptor signaling pathway	0.060165975	67/3326	7.82E-09	6.45E-07	5.49E-07	43669/35419/38284/32864/34642/40412/3346150/32803/31169/39835/39966/33148/45307/34878/43493/32343/40664/42133/39933/31168/318914/41438/38056/35832/38003/3885573/31408/32340/34819	29	BP
1.narrow	narrow	GO:1901362	organic cyclic compound biosynthetic process	0.232365145	479/3326	1.12E-08	8.77E-07	7.46E-07	47763/32485/35419/38284/40850/35509/39439/30985/32724/42537/38766/42544/37232/39440/38733/35262/36121/32300/31751/42237/5740349/31189/37654/39405/39835/42767/35918/37668/42059/39013/38436/40164/40832/35045/37973/43495/45396/35540/38912/33229/38700/43334/30975/38884/33916/39419/38471/2768661/41961/33148/41182/32457/33788/33789/38004/43493/33769/33841/35764/53446/31397/37027/42110/44544/36239/45318…	112	BP
1.narrow	narrow	GO:0048513	animal organ development	0.226141079	472/3326	3.96E-08	2.96E-06	2.52E-06	47763/41718/40850/39833/35509/44642/39439/30985/32724/42537/38766/38891/31229/42544/34215/37232/39493/36813/39440/40046/36929/32202/31538/38534/34179/42059/39013/40832/35045/37973/39596/42327/35540/30975/38884/33916/39419/33148/45307/50391/33769/40462/32801/37027/32918/48239/37355/36239/40664/41090/45318/326198/40817/38610/34405/36791/37322/38785/31168/41438/43811/34445/3346237/42799/40826/43623/…	109	BP
1.narrow	narrow	GO:0016070	RNA metabolic process	0.213692946	443/3326	7.26E-08	5.17E-06	4.40E-06	47763/40850/35509/39439/30985/32724/42537/38766/42544/37232/39440/38733/35262/31751/42237/31189/39082/31176/37654/39405/42767/37668/41339/42059/39013/38436/40164/40832/35045/37973/43495/45396/35540/38912/33229/38700/43334/30975/38884/33916/39419/38471/2768661/41961/33148/41182/32457/33788/33789/38004/33769/33841/35764/53446/31397/37027/42110/44544/31496/36239/45318/40817/36791/37322/40095/40436/3…	103	BP
1.narrow	narrow	GO:0090304	nucleic acid metabolic process	0.215767635	454/3326	1.41E-07	9.63E-06	8.19E-06	47763/40850/35509/39439/30985/32724/42537/38766/42544/37232/39440/38733/35262/31751/42237/31189/39082/31176/37654/39405/42767/37668/41339/42059/39013/38436/40164/40832/35045/37973/43495/45396/35540/36309/38912/33229/38700/43334/30975/38884/33916/39419/38471/2768661/41961/33148/41182/32457/33788/33789/38004/33769/33841/35764/53446/31397/37027/42110/44544/31496/36239/45318/40817/36791/37322/40095/4…	104	BP
1.narrow	narrow	GO:0007399	nervous system development	0.217842324	462/3326	1.87E-07	1.22E-05	1.04E-05	41718/39833/35509/44642/39439/30985/32724/34939/42086/35031/31229/34215/37232/39493/35267/36616/31905/39405/2768995/39817/31538/38741/38534/36673/39717/42059/39013/38436/35045/37973/39596/33262/40800/50320/35540/30975/38884/33916/41961/33148/39653/47220/45307/33788/50391/38004/53563/40462/35764/53446/32918/32343/37355/36239/40664/40715/46027/45318/40817/36791/38785/31168/43811/3346237/36978/38017…	105	BP
1.narrow	narrow	GO:0022008	neurogenesis	0.184647303	380/3326	5.01E-07	3.14E-05	2.67E-05	41718/39833/35509/44642/39439/30985/32724/34939/42086/35031/31229/37232/39493/35267/31905/39405/2768995/39817/31538/38741/38534/36673/39717/42059/39013/38436/35045/39596/33262/40800/50320/35540/38884/33916/41961/33148/47220/45307/38004/53563/40462/35764/53446/32918/32343/37355/36239/40715/46027/45318/36791/38785/31168/3346237/36978/35813/31181/40990/35969/50225/32115/36790/33995/38831/43873/47285…	89	BP
1.narrow	narrow	GO:0007389	pattern specification process	0.097510373	161/3326	6.18E-07	3.73E-05	3.17E-05	47763/39833/35509/44642/39439/32724/31229/37232/33611/39440/40046/42059/39013/40832/37973/39596/42327/35540/33148/45307/38004/33769/32918/36239/41788/41090/45318/326198/40817/36791/35956/34445/3346237/40826/40833/45328/42115/45931/45815/41988/53437/44272/35147/43190/36703/36421/35966	47	BP
1.narrow	narrow	GO:0003002	regionalization	0.091286307	148/3326	8.29E-07	4.81E-05	4.10E-05	47763/39833/35509/44642/39439/32724/31229/37232/33611/39440/40046/42059/39013/40832/37973/39596/42327/35540/33148/45307/38004/33769/32918/36239/41788/41090/45318/40817/36791/35956/3346237/40826/40833/45328/42115/45931/45815/41988/53437/44272/35147/43190/36703/36421	44	BP
1.narrow	narrow	GO:0048699	generation of neurons	0.17219917	358/3326	2.08E-06	0.000116668	9.93E-05	41718/39833/35509/44642/39439/30985/32724/34939/42086/35031/31229/37232/39493/35267/31905/39405/39817/31538/38534/36673/39717/42059/39013/38436/35045/39596/33262/40800/50320/35540/38884/33916/41961/33148/47220/45307/53563/40462/35764/53446/32918/37355/36239/40715/46027/45318/36791/38785/3346237/36978/35813/31181/40990/35969/50225/32115/36790/33995/38831/43873/43758/36692/31017/45328/39732/31617/3…	83	BP
1.narrow	narrow	GO:0007526	larval somatic muscle development	0.018672199	Dec-26	3.85E-06	0.000208243	0.000177237	40850/35509/33916/41090/45318/37322/42799/33253/40990	9	BP
1.narrow	narrow	GO:0042330	taxis	0.093360996	163/3326	5.86E-06	0.000306009	0.000260446	41718/35509/34939/42086/35031/39493/35267/5740590/36673/39717/42059/39013/39596/33262/40800/33916/33148/45307/53563/43493/46027/40468/36791/37342/40665/37985/35813/32115/36790/38037/38831/43873/43758/36692/45328/53437/41491/35147/36703/31179/31271/32849/32838/35966/53558	45	BP
1.narrow	narrow	GO:0048519	negative regulation of biological process	0.186721992	414/3326	1.31E-05	0.00062557	0.000532426	47763/39833/44642/39439/30985/32724/39564/42544/34215/37232/39440/42574/39972/34067/35262/33509/33543/32754/37654/31905/39949/35777/38534/41339/42059/39013/38436/40832/35045/37973/39596/33262/35540/30975/33916/39419/41961/2768836/45307/32457/35764/53446/32801/42110/44544/37009/32918/40664/36791/37342/40095/44887/42253/35116/39933/42348/3346237/36609/36978/38017/31251/39064/31181/42821/34127/39629…	90	BP
1.narrow	narrow	GO:0007187	G-protein coupled receptor signaling pathway, coupled to cyclic nucleotide second messenger	0.020746888	16/3326	1.32E-05	0.00062557	0.000532426	43669/35419/38284/40412/39835/39966/34878/42133/35832/3885573	10	BP
1.narrow	narrow	GO:0007188	adenylate cyclase-modulating G-protein coupled receptor signaling pathway	0.020746888	16/3326	1.32E-05	0.00062557	0.000532426	43669/35419/38284/40412/39835/39966/34878/42133/35832/3885573	10	BP
1.narrow	narrow	GO:0061061	muscle structure development	0.072614108	119/3326	1.52E-05	0.000698466	0.000594469	47763/41718/40850/35509/39439/42537/34215/37232/39440/42059/33262/42327/30975/33916/50391/40462/32801/37027/37355/41090/45318/37322/42799/33253/40990/38831/39368/31290/42547/46059/35147/43190/36421/35975/32838	35	BP
1.narrow	narrow	GO:0009887	animal organ morphogenesis	0.145228216	305/3326	2.18E-05	0.000977723	0.000832147	47763/39833/35509/44642/39439/30985/32724/38766/31229/42544/39493/39440/36929/32202/31538/38534/34179/42059/39013/35045/37973/39596/42327/35540/30975/33916/39419/33148/45307/50391/40462/32918/48239/36239/40664/45318/326198/34405/36791/38785/41438/34445/43623/40990/36741/42295/50225/33995/34127/38831/43758/42371/31290/34568/40833/31017/45328/31913/49804/41988/43825/41491/43833/35147/43190/36703/42…	70	BP
1.narrow	narrow	GO:0030182	neuron differentiation	0.153526971	332/3326	3.65E-05	0.001589709	0.001353012	41718/35509/39439/32724/34939/42086/35031/31229/37232/39493/35267/31905/39405/39817/31538/38534/36673/39717/42059/39013/38436/35045/39596/33262/40800/50320/35540/38884/33916/33148/47220/45307/53563/40462/35764/53446/40715/46027/45318/36791/38785/3346237/36978/35813/31181/40990/35969/50225/32115/36790/33995/38831/43873/43758/36692/31017/45328/39732/31617/37822/41988/53437/43825/41491/35147/36703/3…	74	BP
1.narrow	narrow	GO:0009888	tissue development	0.174273859	391/3326	4.34E-05	0.001839917	0.001565966	47763/41718/40850/39833/35509/44642/39439/30985/32724/42537/38766/31229/42544/43528/39493/33611/39440/40046/36929/32202/36850/38534/31785/34179/42059/39013/37973/39596/42327/35540/30975/38884/33916/39419/33148/3346238/45307/38006/33769/32918/48239/37355/36239/41788/46027/45318/326198/38610/34405/36791/38785/34445/3346237/42799/39215/40826/31181/36741/42295/34127/38831/42371/34819/39368/31290/3456…	84	BP
1.narrow	narrow	GO:0000904	cell morphogenesis involved in differentiation	0.112033195	223/3326	4.50E-05	0.001841014	0.0015669	41718/35509/39439/34939/42086/35031/39493/35267/31905/39405/36673/39717/42059/39013/38436/39596/33262/40800/35540/38884/33916/33148/45307/53563/40462/40715/46027/45318/36791/35813/31181/40990/42295/35969/50225/32115/36790/38831/43873/43758/36692/45328/39732/37822/41988/37619/53437/35147/36703/31179/32849/40143/35975/32838	54	BP
1.narrow	narrow	GO:0035295	tube development	0.136929461	289/3326	4.58E-05	0.001841014	0.0015669	47763/40850/39833/35509/44642/39439/30985/32724/42537/31229/42544/43528/39493/39440/40046/36929/38534/34179/42059/39013/37973/39596/42327/35540/30975/33916/39419/33148/3346238/45307/43354/33769/32918/48239/37355/36239/45318/40817/38610/34405/34445/3346237/40826/36741/42295/34127/38831/42371/39368/34568/36692/40833/36575/31913/49804/41988/53437/41491/44272/43833/35147/43190/42738/35942/36421/34010	66	BP
1.narrow	narrow	GO:0048667	cell morphogenesis involved in neuron differentiation	0.105809129	208/3326	5.22E-05	0.002045551	0.001740982	41718/35509/39439/34939/42086/35031/39493/35267/31905/39405/36673/39717/42059/39013/38436/39596/33262/40800/35540/38884/33916/33148/45307/53563/40462/40715/46027/45318/36791/35813/40990/35969/50225/32115/36790/38831/43873/43758/36692/45328/39732/37822/41988/53437/35147/36703/31179/32849/40143/35975/32838	51	BP
1.narrow	narrow	GO:0006935	chemotaxis	0.076763485	136/3326	5.83E-05	0.00222673	0.001895185	41718/35509/34939/42086/35031/39493/35267/36673/39717/42059/39013/39596/33262/40800/33916/33148/45307/53563/46027/36791/37342/35813/32115/36790/38831/43873/43758/36692/45328/53437/35147/36703/31179/32849/32838/35966/53558	37	BP
1.narrow	narrow	GO:0040011	locomotion	0.128630705	271/3326	7.56E-05	0.002821048	0.002401013	47763/41718/35509/44642/34939/42086/35031/39493/42574/35267/5740590/36673/39717/42059/39013/39596/33262/40800/35540/33916/33148/41182/45307/53563/43493/40462/46027/326198/40468/36791/37322/37342/32303/40665/33768/37985/35813/42295/32115/36790/33995/34127/38037/38831/43873/43758/34819/39368/36692/45328/46059/37619/53437/41491/35147/36703/31179/31271/32849/32838/35966/53558	62	BP
1.narrow	narrow	GO:0045165	cell fate commitment	0.06846473	118/3326	8.20E-05	0.002987527	0.002542704	47763/39833/35509/44642/39439/30985/42537/38766/42544/39440/42368/35540/38884/33916/45307/33769/35764/37355/36239/45318/40817/36791/38785/36978/45328/42547/43825/41491/35147/35975/32838/34010/34906	33	BP
1.narrow	narrow	GO:0048812	neuron projection morphogenesis	0.107883817	217/3326	8.48E-05	0.00301987	0.002570232	41718/35509/39439/34939/42086/35031/39493/35267/31905/39405/39817/36673/39717/42059/39013/38436/39596/33262/40800/35540/38884/33916/33148/45307/53563/40462/40715/46027/45318/36791/35813/40990/35969/50225/32115/36790/38831/43873/43758/36692/45328/39732/37822/41988/53437/35147/36703/31179/32849/40143/35975/32838	52	BP
1.narrow	narrow	GO:0048858	cell projection morphogenesis	0.107883817	218/3326	9.65E-05	0.003288136	0.002798554	41718/35509/39439/34939/42086/35031/39493/35267/31905/39405/39817/36673/39717/42059/39013/38436/39596/33262/40800/35540/38884/33916/33148/45307/53563/40462/40715/46027/45318/36791/35813/40990/35969/50225/32115/36790/38831/43873/43758/36692/45328/39732/37822/41988/53437/35147/36703/31179/32849/40143/35975/32838	52	BP
1.narrow	narrow	GO:0120039	plasma membrane bounded cell projection morphogenesis	0.107883817	218/3326	9.65E-05	0.003288136	0.002798554	41718/35509/39439/34939/42086/35031/39493/35267/31905/39405/39817/36673/39717/42059/39013/38436/39596/33262/40800/35540/38884/33916/33148/45307/53563/40462/40715/46027/45318/36791/35813/40990/35969/50225/32115/36790/38831/43873/43758/36692/45328/39732/37822/41988/53437/35147/36703/31179/32849/40143/35975/32838	52	BP
1.narrow	narrow	GO:0007193	adenylate cyclase-inhibiting G-protein coupled receptor signaling pathway	0.014522822	Oct-26	0.000103958	0.003466001	0.002949936	43669/35419/38284/40412/39835/34878/35832	7	BP
1.narrow	narrow	GO:0048569	post-embryonic animal organ development	0.095435685	188/3326	0.000131104	0.004194829	0.003570247	40850/39833/35509/39439/32724/38891/42544/39440/36929/38534/34179/42059/39013/35045/37973/39596/42327/35540/30975/33916/33148/45307/32918/48239/36239/41090/45318/34405/37322/34445/42799/33253/40990/36741/42295/34127/42371/34568/36692/31913/49804/41988/43190/42738/36421/34010	46	BP
1.narrow	narrow	GO:0060429	epithelium development	0.15560166	350/3326	0.000131172	0.004194829	0.003570247	47763/41718/40850/39833/35509/44642/39439/30985/32724/31229/42544/43528/39493/33611/39440/40046/36929/32202/38534/31785/34179/42059/39013/37973/39596/42327/35540/30975/38884/33916/39419/33148/3346238/45307/33769/32918/48239/37355/36239/41788/46027/45318/326198/38610/34405/36791/34445/3346237/40826/31181/36741/42295/34127/38831/42371/34819/39368/34568/36692/36575/31913/45931/49804/41988/37619/5343…	75	BP
1.narrow	narrow	GO:0048523	negative regulation of cellular process	0.157676349	356/3326	0.000133886	0.004195998	0.003571242	47763/39833/44642/30985/32724/39564/42544/34215/37232/42574/39972/34067/35262/33543/32754/37654/39949/38534/42059/39013/38436/40832/35045/39596/33262/35540/30975/33916/39419/41961/2768836/45307/32457/35764/53446/42110/44544/37009/32918/40664/36791/37342/40095/42253/35116/39933/42348/3346237/36609/36978/38017/31251/39064/31181/42821/34127/39629/42371/34819/34568/34530/36692/31017/45328/42547/36575…	76	BP
1.narrow	narrow	GO:0032990	cell part morphogenesis	0.107883817	221/3326	0.000141155	0.004271978	0.003635909	41718/35509/39439/34939/42086/35031/39493/35267/31905/39405/39817/36673/39717/42059/39013/38436/39596/33262/40800/35540/38884/33916/33148/45307/53563/40462/40715/46027/45318/36791/35813/40990/35969/50225/32115/36790/38831/43873/43758/36692/45328/39732/37822/41988/53437/35147/36703/31179/32849/40143/35975/32838	52	BP
1.narrow	narrow	GO:0002164	larval development	0.039419087	55/3326	0.000141763	0.004271978	0.003635909	40850/35509/44642/38891/39493/38223/42059/35045/33916/45307/41090/45318/37322/42799/33253/40990/34127/36692/42738	19	BP
1.narrow	narrow	GO:0007166	cell surface receptor signaling pathway	0.118257261	250/3326	0.000167114	0.00494089	0.004205224	39833/44642/31229/42544/43528/37232/42574/40412/36673/42059/39013/35045/39596/33262/30975/33916/33148/2768836/45307/31023/33788/33789/35764/44544/32918/32343/326198/40817/36791/37342/38785/318914/41438/35832/35956/43811/32303/40665/31107/38017/39064/38858/42821/50225/33995/34127/38831/31617/45815/49804/53437/36230/35147/32849/35975/32838/34010	57	BP
1.narrow	narrow	GO:0031175	neuron projection development	0.112033195	234/3326	0.000180158	0.00522791	0.004449509	41718/35509/39439/34939/42086/35031/39493/35267/31905/39405/39817/36673/39717/42059/39013/38436/39596/33262/40800/35540/38884/33916/33148/45307/53563/40462/40715/46027/45318/36791/36978/35813/40990/35969/50225/32115/36790/38831/43873/43758/36692/45328/39732/37822/41988/53437/35147/36703/31179/32849/40143/35975/32838/37555	54	BP
1.narrow	narrow	GO:0042221	response to chemical	0.165975104	383/3326	0.000189455	0.005397737	0.00459405	41718/35509/34939/42086/35031/37232/39493/35267/35777/36673/39717/42059/39013/36849/41292/41640/35045/37973/39596/33262/40800/35540/38912/33916/41961/33148/45307/43265/32457/33788/33789/53563/44544/39557/35128/46027/326198/42133/36791/37342/36582/42253/38785/31168/35832/43811/45338/37981/32303/40665/31207/37985/38017/35813/31251/38858/31181/34677/36741/39996/32115/36790/34127/38831/43873/43758/36…	80	BP
1.narrow	narrow	GO:0009605	response to external stimulus	0.153526971	349/3326	0.000209055	0.005849803	0.004978807	41718/35509/34939/42086/35031/37232/39493/35267/31460/37340/5740590/34779/36673/39717/42059/39013/35045/43981/39596/33262/40800/35540/33229/33916/33148/45307/43265/53563/43493/32343/37355/36239/40664/46027/45318/40468/36791/37342/41438/38056/35956/33271/40665/33768/37985/35813/31251/39064/38858/42821/32115/36790/34127/38037/38831/43873/32340/43758/36692/45328/31170/34038/45815/49808/53437/41491/3…	74	BP
1.narrow	narrow	GO:0010604	positive regulation of macromolecule metabolic process	0.105809129	219/3326	0.000216537	0.005952878	0.005066534	47763/41718/35509/44642/39439/30985/42537/38766/39564/42544/39440/33543/31189/31905/39717/38436/40164/40832/35045/37973/35540/33916/38471/41961/32457/33769/53446/37027/37009/45318/326198/40817/42253/35956/43811/42799/36609/34677/42821/34127/47285/40833/45328/41988/39518/43825/43833/35147/36421/40143/34906	51	BP
1.narrow	narrow	GO:0048666	neuron development	0.130705394	287/3326	0.000237852	0.006426094	0.005469292	41718/35509/39439/34939/42086/35031/37232/39493/35267/31905/39405/39817/31538/36673/39717/42059/39013/38436/35045/39596/33262/40800/50320/35540/38884/33916/33148/47220/45307/53563/40462/40715/46027/45318/36791/3346237/36978/35813/31181/40990/35969/50225/32115/36790/33995/38831/43873/43758/36692/45328/39732/31617/37822/41988/53437/35147/36703/31179/32849/40143/35975/32838/37555	63	BP
1.narrow	narrow	GO:0007447	imaginal disc pattern formation	0.033195021	44/3326	0.000242152	0.006429997	0.005472614	47763/35509/44642/32724/31229/40046/42059/39013/37973/39596/33769/32918/36239/3346237/53437/36421	16	BP
1.narrow	narrow	GO:0007189	adenylate cyclase-activating G-protein coupled receptor signaling pathway	0.014522822	Nov-26	0.000250306	0.006429997	0.005472614	43669/35419/38284/39835/39966/42133/3885573	7	BP
1.narrow	narrow	GO:0007379	segment specification	0.014522822	Nov-26	0.000250306	0.006429997	0.005472614	47763/40832/41090/45318/40826/40833/44272	7	BP
1.narrow	narrow	GO:0007517	muscle organ development	0.039419087	58/3326	0.00031313	0.007914102	0.006735745	47763/41718/35509/42537/42059/42327/30975/50391/32801/37027/45318/42799/38831/31290/42547/43190/36421/35975/32838	19	BP
1.narrow	narrow	GO:0007411	axon guidance	0.06846473	126/3326	0.000321961	0.008008145	0.006815786	41718/35509/34939/42086/35031/39493/35267/36673/39717/42059/39013/39596/33262/40800/33916/33148/45307/53563/46027/36791/35813/32115/36790/43873/43758/36692/45328/53437/35147/36703/31179/32849/32838	33	BP
1.narrow	narrow	GO:0007423	sensory organ development	0.087136929	174/3326	0.000355899	0.008603189	0.007322232	41718/39833/44642/39439/30985/32724/31229/42544/36813/39440/31538/34179/39013/39596/33916/39419/45307/40462/32918/37355/326198/36791/38785/36741/42295/43758/31290/37367/34568/40833/31017/45328/36260/36575/41988/43825/41491/44272/43833/35147/42738/36421	42	BP
1.narrow	narrow	GO:0007409	axonogenesis	0.080912863	158/3326	0.000356865	0.008603189	0.007322232	41718/35509/34939/42086/35031/39493/35267/36673/39717/42059/39013/39596/33262/40800/38884/33916/33148/45307/53563/40462/46027/36791/35813/32115/36790/38831/43873/43758/36692/45328/39732/53437/35147/36703/31179/32849/40143/35975/32838	39	BP
2.narrow	narrow	GO:0007399	nervous system development	0.245322245	462/3326	6.75E-12	8.74E-09	7.53E-09	46068/38863/40835/43867/32723/37557/33819/42082/35037/42356/250736/34950/34557/44018/38660/34463/39537/37943/32672/41434/34059/36678/42743/38590/44669/33474/32579/35047/45285/36436/38218/33245/43152/37149/34844/34903/53557/33218/3771890/31843/5740472/37089/41709/36377/44233/5740544/33162/34277/39262/34927/40962/33339/34379/44129/35949/32429/42160/32661/40246/42549/3772082/42707/39228/40330/35623/…	118	BP
2.narrow	narrow	GO:0022008	neurogenesis	0.212058212	380/3326	1.11E-11	8.74E-09	7.53E-09	46068/38863/40835/32723/37557/33819/42082/35037/42356/34950/34557/44018/38660/34463/39537/37943/32672/41434/34059/36678/42743/38590/44669/33474/35047/45285/36436/38218/33245/43152/37149/34844/34903/53557/33218/3771890/31843/5740472/37089/41709/36377/5740544/33162/34277/34927/40962/33339/34379/44129/35949/42160/32661/40246/42549/3772082/42707/39228/40330/37552/38726/32275/37949/38131/32400/36445/3…	102	BP
2.narrow	narrow	GO:0030182	neuron differentiation	0.187110187	332/3326	1.39E-10	5.51E-08	4.74E-08	46068/38863/32723/37557/33819/42082/35037/34950/34557/44018/34463/39537/37943/32672/41434/34059/36678/42743/38590/44669/33474/35047/36436/38218/33245/37149/34844/53557/33218/3771890/31843/5740472/37089/41709/36377/5740544/33162/34277/34927/40962/33339/34379/44129/35949/32661/40246/42549/3772082/42707/40330/37552/32275/37949/38131/32400/36445/37886/36283/31429/38021/30984/31391/42757/32154/35058/3…	90	BP
2.narrow	narrow	GO:0048699	generation of neurons	0.197505198	358/3326	1.40E-10	5.51E-08	4.74E-08	46068/38863/40835/32723/37557/33819/42082/35037/34950/34557/44018/34463/39537/37943/32672/41434/34059/36678/42743/38590/44669/33474/35047/45285/36436/38218/33245/43152/37149/34844/34903/53557/33218/3771890/31843/5740472/37089/41709/36377/5740544/33162/34277/34927/40962/33339/34379/44129/35949/32661/40246/42549/3772082/42707/39228/40330/37552/32275/37949/38131/32400/36445/37886/36283/31429/38021/3…	95	BP
2.narrow	narrow	GO:0048513	animal organ development	0.230769231	472/3326	8.22E-09	2.58E-06	2.22E-06	43852/33208/40835/38451/32723/44254/33819/31379/42356/250736/44018/40048/32729/42701/31678/36678/41921/32858/32579/35047/45285/36436/49638/38218/33245/37546/32130/43155/43159/43152/37149/39962/34844/34903/33218/3771890/39004/37089/40314/41709/36377/44233/5740544/34277/37134/34927/40962/34379/44129/42160/32661/40246/42549/32285/3772082/42707/39228/35104/31813/36032/32275/37949/41387/38131/38153/32…	111	BP
2.narrow	narrow	GO:0048666	neuron development	0.153846154	287/3326	8.67E-08	2.26E-05	1.95E-05	46068/38863/37557/33819/42082/35037/34950/34557/34463/39537/37943/32672/41434/34059/36678/42743/38590/44669/33474/35047/36436/38218/37149/53557/3771890/31843/5740472/41709/36377/5740544/33162/34277/34927/40962/33339/34379/35949/32661/42549/3772082/40330/37552/32275/37949/32400/36445/37886/36283/38021/31391/42757/32154/32406/40861/35277/43300/36746/38540/5740414/36771/38350/42300/33863/36125/36848…	74	BP
2.narrow	narrow	GO:0035295	tube development	0.153846154	289/3326	1.18E-07	2.65E-05	2.29E-05	33208/40835/38451/32723/44254/31379/42356/34639/32729/31678/42743/41921/32858/32579/42580/45285/49638/38218/33245/37546/32130/34844/34903/33218/39004/37089/40314/44233/37134/34927/40962/34379/44129/32661/40246/42549/3772082/47137/31813/36032/32275/37949/41387/38131/38153/36283/31429/35215/30984/31391/42757/32154/32876/35058/35077/38978/40015/34569/43275/36746/38540/35662/33581/41770/41248/42990/4…	74	BP
2.narrow	narrow	GO:0048729	tissue morphogenesis	0.135135135	243/3326	1.36E-07	2.66E-05	2.29E-05	33208/32723/44254/31379/42356/34639/32729/32748/41921/32858/35047/42580/45285/49638/33245/37546/32130/34903/39004/37089/40314/37134/34927/34171/44129/42160/32661/40246/42549/3772082/47137/31813/32275/44787/37949/38131/32028/38153/36283/31429/30984/31391/42757/32154/32876/35058/38978/40015/34569/43275/36592/36746/38540/35662/33581/36125/41770/41248/42990/42944/38065/35430/38657/33759/43795	65	BP
2.narrow	narrow	GO:0009887	animal organ morphogenesis	0.158004158	305/3326	2.66E-07	4.63E-05	3.99E-05	33208/32723/44254/31379/40048/32729/42701/36678/41921/32858/45285/36436/49638/38218/33245/37546/32130/39962/34844/34903/33218/3771890/39004/37089/40314/41709/36377/37134/34927/40962/44129/32661/40246/32285/3772082/42707/39228/31813/32275/37949/38131/38153/32400/36445/37886/36283/31429/30984/31391/42757/32154/32876/35058/38978/40015/34569/43275/36746/38540/35662/33581/36771/318559/43404/36125/3684…	76	BP
2.narrow	narrow	GO:0008037	cell recognition	0.051975052	61/3326	3.05E-07	4.78E-05	4.12E-05	33819/35037/41297/34059/38590/36436/53557/36377/33162/34927/35949/32661/32275/37949/32400/38021/32154/36746/38540/36125/40464/40146/42944/34453/37548	25	BP
2.narrow	narrow	GO:0008038	neuron recognition	0.04989605	58/3326	4.28E-07	5.62E-05	4.84E-05	33819/35037/34059/38590/36436/53557/36377/33162/34927/35949/32661/32275/37949/32400/38021/32154/36746/38540/36125/40464/40146/42944/34453/37548	24	BP
2.narrow	narrow	GO:0040011	locomotion	0.143451143	271/3326	4.30E-07	5.62E-05	4.84E-05	41625/46068/42082/35037/42356/32349/38590/33474/35047/36436/34903/32088/33218/31843/39004/36377/34277/34927/34171/40962/33339/45875/32429/42160/32661/42549/3772082/40330/35104/32275/32400/36445/42646/37886/36283/38021/31391/42757/37415/32876/41889/38978/41136/34569/34024/40861/36592/43300/33117/36746/35662/38350/42300/33863/36125/41770/40424/36848/39935/40464/38559/41248/42944/37272/34453/41737/3…	69	BP
2.narrow	narrow	GO:0060562	epithelial tube morphogenesis	0.11018711	190/3326	5.28E-07	6.36E-05	5.48E-05	33208/32723/44254/31379/42356/34639/32729/41921/32858/42580/45285/49638/33245/37546/32130/34903/39004/37089/40314/37134/34927/32661/40246/3772082/47137/31813/32275/37949/38131/38153/36283/31429/30984/42757/32154/32876/35058/38978/40015/34569/43275/38540/35662/33581/41770/41248/42990/42944/38065/35430/38657/33759/43795	53	BP
2.narrow	narrow	GO:0002009	morphogenesis of an epithelium	0.126819127	231/3326	5.68E-07	6.36E-05	5.48E-05	33208/32723/44254/31379/42356/34639/32729/32748/41921/32858/42580/45285/49638/33245/37546/32130/34903/39004/37089/40314/37134/34927/34171/44129/32661/40246/42549/3772082/47137/31813/32275/37949/38131/32028/38153/36283/31429/30984/31391/42757/32154/32876/35058/38978/40015/34569/43275/36592/38540/35662/33581/36125/41770/41248/42990/42944/38065/35430/38657/33759/43795	61	BP
2.narrow	narrow	GO:0009791	post-embryonic development	0.130977131	243/3326	7.39E-07	7.72E-05	6.65E-05	33208/43215/32723/44254/31379/44018/32729/32424/32416/36678/41921/32858/45285/49638/38218/33245/37546/32130/39962/34903/39004/37089/40314/41709/34277/37134/40875/34927/34379/42160/32661/40246/32285/3772082/31813/32275/2768685/37949/38131/38153/36283/31429/30984/42757/32154/37415/35058/38978/40015/34569/40861/43275/38540/35662/33581/41248/42990/42944/35430/42953/38657/33759/43795	63	BP
2.narrow	narrow	GO:0007166	cell surface receptor signaling pathway	0.133056133	250/3326	9.73E-07	9.54E-05	8.22E-05	46068/33208/42356/50050/31490/39981/40288/40675/41921/33474/35047/36436/43155/43159/37149/34844/33218/40314/41709/44095/318623/43273/34171/44129/32429/42160/42549/47137/35623/38639/42032/38057/45908/36445/36283/38021/32426/31391/41379/39063/42757/32876/41899/47399/43275/36746/5740414/318559/34572/38350/36125/41770/36424/38559/37272/34453/35430/42564/35618/35628/45668/38657/37548/33361	64	BP
2.narrow	narrow	GO:0002165	instar larval or pupal development	0.120582121	220/3326	1.18E-06	0.000109051	9.39E-05	33208/43215/32723/44254/31379/32729/32424/32416/41921/32858/45285/49638/38218/33245/37546/32130/39962/34903/39004/37089/40314/41709/37134/40875/34927/32661/40246/32285/3772082/31813/32275/2768685/37949/38131/38153/36283/31429/30984/42757/32154/37415/35058/38978/40015/34569/40861/43275/38540/35662/33581/41248/42990/42944/35430/42953/38657/33759/43795	58	BP
2.narrow	narrow	GO:0030030	cell projection organization	0.14968815	295/3326	1.37E-06	0.000119319	0.00010277	46068/38863/37557/33819/42082/35037/42356/34463/39537/37943/32672/41434/36678/42743/38590/44669/33474/42580/36436/33245/31843/5740472/37089/41709/36377/5740544/34277/34927/40962/33339/34379/32661/40246/42549/3772082/40330/35104/37552/32275/37949/38131/32028/38153/32400/36445/37886/36283/31429/38021/30984/31391/32876/35058/32406/40861/35277/43300/36746/5740414/38350/42300/33863/36125/39935/40464/4…	72	BP
2.narrow	narrow	GO:0048736	appendage development	0.085239085	138/3326	1.94E-06	0.000159907	0.000137729	33208/31379/32729/41921/32858/32579/45285/49638/33245/37546/32130/34844/39004/37089/40314/37134/34927/32661/40246/31813/32275/38131/31429/30984/42757/32154/35058/38978/34569/43275/38540/33581/41248/42990/42944/38065/41737/35430/38657/33759/43795	41	BP
2.narrow	narrow	GO:0060429	epithelium development	0.168399168	350/3326	2.81E-06	0.000201977	0.000173964	33208/38451/32723/44254/31379/42356/34639/32729/32748/31678/41921/32858/32579/42580/45285/49638/38218/33245/37546/32130/34844/34903/32088/33218/39004/37089/40314/44233/37134/34927/34171/34379/44129/32661/40246/42549/3772082/47137/38418/31813/36032/32275/37949/41387/38131/32028/38153/36283/31429/35215/30984/31391/42757/32154/32876/35058/35077/38978/41136/40015/34569/43275/36592/36746/38540/35662/3…	81	BP
2.narrow	narrow	GO:0007444	imaginal disc development	0.122661123	231/3326	2.95E-06	0.000201977	0.000173964	33208/38451/32723/44254/31379/42356/32729/41921/32858/32579/45285/49638/38218/33245/37546/32130/34844/34903/33218/39004/37089/40314/44233/37134/34927/32661/40246/42549/3772082/31813/32275/37949/41387/38131/38153/36283/31429/35215/30984/31391/42757/32154/35058/35077/38978/40015/34569/43275/38540/35662/33581/41248/42990/42944/41737/35430/38657/33759/43795	59	BP
2.narrow	narrow	GO:0120036	plasma membrane bounded cell projection organization	0.145530146	290/3326	3.04E-06	0.000201977	0.000173964	46068/38863/37557/33819/42082/35037/42356/34463/39537/37943/32672/41434/36678/42743/38590/44669/33474/42580/36436/33245/31843/5740472/37089/41709/36377/5740544/34277/34927/40962/33339/34379/32661/40246/42549/3772082/40330/35104/37552/32275/37949/38131/32028/38153/32400/36445/37886/36283/31429/38021/30984/31391/35058/32406/40861/35277/43300/36746/5740414/38350/42300/33863/36125/39935/40464/42944/3…	70	BP
2.narrow	narrow	GO:0048707	instar larval or pupal morphogenesis	0.101871102	180/3326	3.21E-06	0.000201977	0.000173964	33208/32723/44254/31379/32729/41921/32858/45285/49638/38218/33245/37546/32130/39962/34903/39004/37089/40314/37134/34927/32661/40246/32285/3772082/31813/32275/37949/38131/38153/36283/31429/30984/42757/32154/35058/38978/40015/34569/43275/38540/35662/33581/41248/42990/42944/35430/38657/33759/43795	49	BP
2.narrow	narrow	GO:0007560	imaginal disc morphogenesis	0.095634096	165/3326	3.22E-06	0.000201977	0.000173964	33208/32723/44254/31379/32729/41921/32858/45285/49638/33245/37546/32130/34903/39004/37089/40314/37134/34927/32661/40246/3772082/31813/32275/37949/38131/38153/36283/31429/30984/42757/32154/35058/38978/40015/34569/43275/38540/35662/33581/41248/42990/42944/35430/38657/33759/43795	46	BP
2.narrow	narrow	GO:0048563	post-embryonic animal organ morphogenesis	0.095634096	165/3326	3.22E-06	0.000201977	0.000173964	33208/32723/44254/31379/32729/41921/32858/45285/49638/33245/37546/32130/34903/39004/37089/40314/37134/34927/32661/40246/3772082/31813/32275/37949/38131/38153/36283/31429/30984/42757/32154/35058/38978/40015/34569/43275/38540/35662/33581/41248/42990/42944/35430/38657/33759/43795	46	BP
2.narrow	narrow	GO:0048737	imaginal disc-derived appendage development	0.083160083	137/3326	4.22E-06	0.00025477	0.000219435	33208/31379/32729/41921/32858/32579/45285/49638/33245/37546/32130/34844/39004/37089/40314/37134/34927/32661/40246/31813/32275/38131/31429/30984/42757/32154/35058/38978/34569/43275/38540/33581/41248/42990/42944/41737/35430/38657/33759/43795	40	BP
2.narrow	narrow	GO:0048569	post-embryonic animal organ development	0.103950104	188/3326	5.27E-06	0.000305978	0.000263541	33208/32723/44254/31379/32729/36678/41921/32858/45285/49638/33245/37546/32130/34903/39004/37089/40314/34277/37134/34927/34379/42160/32661/40246/3772082/31813/32275/37949/38131/38153/36283/31429/30984/42757/32154/35058/38978/40015/34569/43275/38540/35662/33581/41248/42990/42944/35430/38657/33759/43795	50	BP
2.narrow	narrow	GO:0009886	post-embryonic animal morphogenesis	0.101871102	184/3326	6.34E-06	0.000352097	0.000303263	33208/32723/44254/31379/32729/41921/32858/45285/49638/38218/33245/37546/32130/39962/34903/39004/37089/40314/37134/34927/32661/40246/32285/3772082/31813/32275/37949/38131/38153/36283/31429/30984/42757/32154/35058/38978/40015/34569/43275/38540/35662/33581/41248/42990/42944/35430/38657/33759/43795	49	BP
2.narrow	narrow	GO:0007423	sensory organ development	0.097713098	174/3326	6.52E-06	0.000352097	0.000303263	43852/33208/38451/32723/33819/31379/42701/36678/33245/43155/43159/43152/37149/34844/33218/3771890/37089/40314/41709/36377/5740544/44129/3772082/42707/39228/31813/32400/36445/37886/31391/42757/35077/34569/43275/35662/36771/318559/43404/36125/36848/39935/40464/42148/34453/41737/35430/33759	47	BP
2.narrow	narrow	GO:0035239	tube morphogenesis	0.11018711	205/3326	6.74E-06	0.000352097	0.000303263	33208/32723/44254/31379/42356/34639/32729/41921/32858/42580/45285/49638/33245/37546/32130/34903/39004/37089/40314/37134/34927/32661/40246/3772082/47137/31813/32275/37949/38131/38153/36283/31429/30984/42757/32154/32876/35058/38978/40015/34569/43275/38540/35662/33581/41770/41248/42990/42944/38065/35430/38657/33759/43795	53	BP
2.narrow	narrow	GO:0007167	enzyme linked receptor protein signaling pathway	0.062370062	94/3326	1.03E-05	0.000480015	0.00041344	46068/42356/31490/40288/41921/33474/37149/33218/41709/44095/318623/34171/32429/42160/42549/47137/38639/36445/38021/32426/31391/42757/32876/47399/5740414/41770/36424/38559/42564/38657	30	BP
2.narrow	narrow	GO:0035218	leg disc development	0.03950104	47/3326	1.06E-05	0.000480015	0.00041344	33208/32723/44254/32729/32858/32579/49638/33245/37546/37089/40314/37134/31813/31429/35215/43275/33581/35430/38657	19	BP
2.narrow	narrow	GO:0098609	cell-cell adhesion	0.03950104	47/3326	1.06E-05	0.000480015	0.00041344	42082/35037/43377/41302/38590/33245/34927/44129/32661/42707/32275/38021/31391/38978/41136/36746/36125/40464/41248	19	BP
2.narrow	narrow	GO:0035107	appendage morphogenesis	0.079002079	132/3326	1.07E-05	0.000480015	0.00041344	33208/31379/32729/41921/32858/32579/45285/49638/33245/37546/32130/39004/37089/40314/37134/34927/32661/40246/31813/32275/38131/31429/30984/42757/32154/35058/38978/34569/43275/38540/33581/41248/42990/42944/35430/38657/33759/43795	38	BP
2.narrow	narrow	GO:0035114	imaginal disc-derived appendage morphogenesis	0.079002079	132/3326	1.07E-05	0.000480015	0.00041344	33208/31379/32729/41921/32858/32579/45285/49638/33245/37546/32130/39004/37089/40314/37134/34927/32661/40246/31813/32275/38131/31429/30984/42757/32154/35058/38978/34569/43275/38540/33581/41248/42990/42944/35430/38657/33759/43795	38	BP
2.narrow	narrow	GO:0009888	tissue development	0.178794179	391/3326	1.21E-05	0.000525063	0.00045224	33208/38451/32723/44254/31379/42356/34639/32729/32748/31678/41921/32858/32579/35047/42580/45285/49638/38218/33245/37546/32130/34844/34903/32088/33218/39004/37089/40314/44233/37134/34927/34171/40962/34379/44129/42160/32661/40246/42549/3772082/47137/38418/31813/36032/32275/44787/37949/41387/38131/32028/38153/36283/31429/35215/30984/31391/42757/32154/32876/35058/35077/38978/41136/40015/34569/43275/3…	86	BP
2.narrow	narrow	GO:0007552	metamorphosis	0.101871102	189/3326	1.42E-05	0.000601934	0.000518449	33208/32723/44254/31379/32729/41921/32858/45285/49638/38218/33245/37546/32130/39962/34903/39004/37089/40314/37134/34927/32661/40246/32285/3772082/31813/32275/37949/38131/38153/36283/31429/30984/42757/32154/35058/38978/40015/34569/43275/38540/35662/33581/41248/42990/42944/35430/38657/33759/43795	49	BP
2.narrow	narrow	GO:0035120	post-embryonic appendage morphogenesis	0.076923077	129/3326	1.54E-05	0.00063614	0.00054791	33208/31379/32729/41921/32858/45285/49638/33245/37546/32130/39004/37089/40314/37134/34927/32661/40246/31813/32275/38131/31429/30984/42757/32154/35058/38978/34569/43275/38540/33581/41248/42990/42944/35430/38657/33759/43795	37	BP
2.narrow	narrow	GO:0001654	eye development	0.079002079	136/3326	2.28E-05	0.00091856	0.00079116	43852/38451/32723/33819/31379/42701/36678/33245/43152/34844/33218/3771890/37089/40314/41709/36377/5740544/44129/3772082/42707/39228/31813/32400/36445/31391/42757/34569/43275/35662/36771/43404/36125/36848/40464/42148/34453/41737/35430	38	BP
2.narrow	narrow	GO:0007169	transmembrane receptor protein tyrosine kinase signaling pathway	0.045738046	62/3326	2.54E-05	0.000996108	0.000857953	42356/31490/37149/41709/44095/34171/42160/42549/47137/38639/36445/38021/32426/31391/42757/32876/47399/41770/36424/38559/42564/38657	22	BP
2.narrow	narrow	GO:0048749	compound eye development	0.074844075	128/3326	3.23E-05	0.001236611	0.001065099	43852/38451/32723/33819/31379/42701/36678/33245/43152/34844/33218/3771890/37089/40314/41709/36377/5740544/44129/3772082/42707/39228/31813/32400/36445/31391/42757/34569/43275/35662/36771/43404/36125/36848/40464/34453/35430	36	BP
2.narrow	narrow	GO:0008039	synaptic target recognition	0.027027027	28/3326	4.82E-05	0.001790653	0.001542298	35037/34059/38590/36436/33162/34927/35949/32400/32154/38540/40464/40146/37548	13	BP
2.narrow	narrow	GO:0007155	cell adhesion	0.056133056	87/3326	5.02E-05	0.001790653	0.001542298	42082/35037/43377/41302/38590/33245/2769008/39004/34927/44129/32661/42707/32275/37949/36283/38021/35215/31391/38978/41136/36746/246397/36125/40464/41248/33941/31201	27	BP
2.narrow	narrow	GO:0061564	axon development	0.089397089	166/3326	5.02E-05	0.001790653	0.001542298	46068/38863/33819/42082/35037/37943/41434/38590/33474/36436/31843/5740472/36377/5740544/34277/40962/33339/32661/42549/3772082/40330/37552/32275/37949/32400/36445/37886/36283/38021/31391/32406/40861/35277/43300/36746/38350/36125/39935/40464/42944/37272/34453/41737	43	BP
2.narrow	narrow	GO:0022610	biological adhesion	0.056133056	88/3326	6.28E-05	0.002188275	0.001884772	42082/35037/43377/41302/38590/33245/2769008/39004/34927/44129/32661/42707/32275/37949/36283/38021/35215/31391/38978/41136/36746/246397/36125/40464/41248/33941/31201	27	BP
2.narrow	narrow	GO:0000902	cell morphogenesis	0.124740125	261/3326	8.10E-05	0.002760472	0.002377609	46068/38863/37557/42082/35037/42356/41302/34463/39537/37943/32672/41434/36678/42743/44669/33474/36436/33245/32130/3771890/31843/39004/5740472/41709/36377/5740544/34277/40962/33339/34379/42160/32661/42549/3772082/40330/37552/32275/32400/36445/37886/36283/31429/31391/32406/40861/36592/35277/43300/36746/5740414/38350/42300/36125/39935/40464/42944/37272/34453/41737/42564	60	BP
2.narrow	narrow	GO:0031175	neuron projection development	0.114345114	234/3326	8.70E-05	0.002889644	0.002488865	46068/38863/37557/33819/42082/35037/34463/39537/37943/32672/41434/36678/42743/38590/44669/33474/36436/31843/5740472/41709/36377/5740544/34277/40962/33339/34379/32661/42549/3772082/40330/37552/32275/37949/32400/36445/37886/36283/38021/31391/32406/40861/35277/43300/36746/5740414/38350/42300/33863/36125/39935/40464/42944/37272/34453/41737	55	BP
2.narrow	narrow	GO:0007478	leg disc morphogenesis	0.031185031	37/3326	8.85E-05	0.002889644	0.002488865	33208/44254/32729/32858/49638/33245/37546/37089/40314/37134/31813/31429/43275/33581/35430	15	BP
2.narrow	narrow	GO:0007389	pattern specification process	0.085239085	161/3326	0.000114772	0.003672711	0.003163325	46068/40835/32723/31379/42743/41921/32579/35047/45285/49638/38218/33245/37546/37149/37089/40314/36377/34277/37134/34927/34171/39228/47137/31813/32275/41387/38153/32400/31429/31391/42757/37415/34569/43275/36746/33581/36125/35430/42564/37417/38657	41	BP
2.narrow	narrow	GO:0045892	negative regulation of transcription, DNA-templated	0.06029106	101/3326	0.000128598	0.003806956	0.003278951	33208/32723/31379/44018/38660/31991/36678/44669/35047/49638/37546/43152/37149/34903/33218/41709/31813/31331/43782/37886/31429/41889/38978/34569/38469/33581/36424/40146/35430	29	BP
2.narrow	narrow	GO:1902679	negative regulation of RNA biosynthetic process	0.06029106	101/3326	0.000128598	0.003806956	0.003278951	33208/32723/31379/44018/38660/31991/36678/44669/35047/49638/37546/43152/37149/34903/33218/41709/31813/31331/43782/37886/31429/41889/38978/34569/38469/33581/36424/40146/35430	29	BP
2.narrow	narrow	GO:1903507	negative regulation of nucleic acid-templated transcription	0.06029106	101/3326	0.000128598	0.003806956	0.003278951	33208/32723/31379/44018/38660/31991/36678/44669/35047/49638/37546/43152/37149/34903/33218/41709/31813/31331/43782/37886/31429/41889/38978/34569/38469/33581/36424/40146/35430	29	BP
2.narrow	narrow	GO:0045934	negative regulation of nucleobase-containing compound metabolic process	0.062370062	106/3326	0.0001315	0.003806956	0.003278951	33208/32723/31379/44018/38660/31991/36678/44669/35047/49638/37546/43152/37149/34903/33218/41709/31813/38639/31331/43782/37886/31429/41889/38978/34569/38469/33581/36424/40146/35430	30	BP
2.narrow	narrow	GO:0051253	negative regulation of RNA metabolic process	0.062370062	106/3326	0.0001315	0.003806956	0.003278951	33208/32723/31379/44018/38660/31991/36678/44669/35047/49638/37546/43152/37149/34903/33218/41709/31813/38639/31331/43782/37886/31429/41889/38978/34569/38469/33581/36424/40146/35430	30	BP
2.narrow	narrow	GO:0032990	cell part morphogenesis	0.108108108	221/3326	0.000133535	0.003806956	0.003278951	46068/38863/37557/42082/35037/42356/34463/39537/37943/32672/41434/36678/42743/44669/33474/36436/31843/5740472/41709/36377/5740544/34277/40962/33339/34379/36583/32661/42549/3772082/40330/37552/32275/32400/36445/37886/36283/31391/32406/40861/35277/43300/36746/5740414/38350/42300/36125/39935/40464/42944/37272/34453/41737	52	BP
2.narrow	narrow	GO:0006928	movement of cell or subcellular component	0.126819127	272/3326	0.000150506	0.004214161	0.003629678	46068/42082/35037/42356/36303/33474/35047/36436/34903/32088/33218/31843/39004/36377/5740544/34277/34927/34171/40962/33339/42160/32661/42549/3772082/36718/40330/35104/32437/32275/32400/36445/37886/36283/38021/31391/42757/37415/32876/38978/41136/34569/40861/36592/43300/36746/35662/38350/42300/33863/36125/41770/39935/40464/38559/42944/37272/34453/41737/42564/38657/41198	61	BP
2.narrow	narrow	GO:0042330	taxis	0.085239085	163/3326	0.00015429	0.004244325	0.003655659	41625/46068/42082/35037/42356/32349/38590/33474/36436/34903/31843/36377/34277/40962/33339/32661/42549/40330/32275/32400/36445/37886/36283/31391/41889/34024/40861/43300/33117/36746/38350/42300/36125/39935/40464/41248/42944/37272/34453/41737/34894	41	BP
2.narrow	narrow	GO:0003002	regionalization	0.079002079	148/3326	0.000170737	0.004520197	0.003893269	46068/40835/32723/31379/42743/41921/32579/35047/45285/49638/38218/33245/37546/37089/40314/36377/34277/37134/34927/34171/39228/47137/31813/32275/41387/32400/31429/31391/42757/34569/43275/36746/33581/36125/35430/42564/37417/38657	38	BP
2.narrow	narrow	GO:0048565	digestive tract development	0.033264033	43/3326	0.000172967	0.004520197	0.003893269	40835/42743/49638/37546/40962/32661/36032/32275/42757/32876/36746/42990/38065/35430/38657/43946	16	BP
2.narrow	narrow	GO:0055123	digestive system development	0.033264033	43/3326	0.000172967	0.004520197	0.003893269	40835/42743/49638/37546/40962/32661/36032/32275/42757/32876/36746/42990/38065/35430/38657/43946	16	BP
2.narrow	narrow	GO:0048858	cell projection morphogenesis	0.106029106	218/3326	0.000181595	0.004592602	0.003955631	46068/38863/37557/42082/35037/42356/34463/39537/37943/32672/41434/36678/42743/44669/33474/36436/31843/5740472/41709/36377/5740544/34277/40962/33339/34379/32661/42549/3772082/40330/37552/32275/32400/36445/37886/36283/31391/32406/40861/35277/43300/36746/5740414/38350/42300/36125/39935/40464/42944/37272/34453/41737	51	BP
2.narrow	narrow	GO:0120039	plasma membrane bounded cell projection morphogenesis	0.106029106	218/3326	0.000181595	0.004592602	0.003955631	46068/38863/37557/42082/35037/42356/34463/39537/37943/32672/41434/36678/42743/44669/33474/36436/31843/5740472/41709/36377/5740544/34277/40962/33339/34379/32661/42549/3772082/40330/37552/32275/32400/36445/37886/36283/31391/32406/40861/35277/43300/36746/5740414/38350/42300/36125/39935/40464/42944/37272/34453/41737	51	BP
2.narrow	narrow	GO:0007476	imaginal disc-derived wing morphogenesis	0.062370062	108/3326	0.000190247	0.004735034	0.004078309	31379/41921/45285/33245/37546/32130/39004/37089/40314/37134/34927/32661/40246/32275/38131/30984/42757/32154/35058/38978/34569/43275/38540/41248/42990/42944/35430/38657/33759/43795	30	BP
2.narrow	narrow	GO:0009605	response to external stimulus	0.153846154	349/3326	0.000195199	0.00478237	0.004119079	41625/46068/35078/42082/35037/42356/42481/31669/43453/32052/32349/38590/33474/35047/37575/38539/36436/38218/34903/31843/41709/36377/34277/43273/40962/33339/42160/32661/42549/3772082/40330/36032/32275/42032/40541/45467/38057/38153/45908/32400/36445/37886/36283/31391/39062/41379/39063/34112/35554/41889/34024/40861/37755/35277/43300/33117/36746/35662/36771/38350/42300/33621/36125/43683/36424/39935/4…	74	BP
2.narrow	narrow	GO:0035220	wing disc development	0.079002079	149/3326	0.000198686	0.004792919	0.004128165	31379/41921/45285/38218/33245/37546/32130/34844/34903/39004/37089/40314/44233/37134/34927/32661/40246/3772082/32275/41387/38131/35215/30984/31391/42757/32154/35058/38978/34569/43275/38540/41248/42990/42944/35430/38657/33759/43795	38	BP
2.narrow	narrow	GO:0008284	positive regulation of cell proliferation	0.022869023	24/3326	0.000216363	0.005105794	0.004397646	43152/34277/42160/42549/39228/38639/45467/42757/32876/35430/38657	11	BP
2.narrow	narrow	GO:0048523	negative regulation of cellular process	0.155925156	356/3326	0.000218168	0.005105794	0.004397646	46068/33208/38863/35078/32723/31379/44018/38660/38195/50050/40928/31490/31991/31678/36678/40288/44669/33474/35047/37575/36436/49638/37546/43152/37149/34903/33218/40314/41709/5740544/34277/34379/32429/42160/42549/39228/31813/38639/37552/31331/38131/45908/43782/36445/37886/36283/31429/32426/31391/41379/42757/32876/41899/41889/38978/40015/34569/38469/43275/37755/5740414/33581/318559/34091/49805/3560…	75	BP
2.narrow	narrow	GO:0032989	cellular component morphogenesis	0.135135135	299/3326	0.000237444	0.005475187	0.004715806	46068/38863/37557/42082/35037/42356/41302/34463/39537/37943/32672/41434/36678/42743/44669/33474/36436/33245/32130/3771890/31843/39004/5740472/41709/36377/5740544/34277/34171/40962/33339/34379/36583/42160/32661/42549/3772082/40330/35104/37552/32275/32400/36445/37886/36283/31429/35215/31391/38978/32406/40861/36592/35277/43300/36746/5740414/38350/42300/36125/39935/40464/42944/37272/34453/41737/42564	65	BP
2.narrow	narrow	GO:0007480	imaginal disc-derived leg morphogenesis	0.029106029	36/3326	0.000257416	0.005849682	0.00503836	33208/32729/32858/49638/33245/37546/37089/40314/37134/31813/31429/43275/33581/35430	14	BP
2.narrow	narrow	GO:0048812	neuron projection morphogenesis	0.103950104	217/3326	0.000312966	0.00701043	0.006038119	46068/38863/37557/42082/35037/34463/39537/37943/32672/41434/36678/42743/44669/33474/36436/31843/5740472/41709/36377/5740544/34277/40962/33339/34379/32661/42549/3772082/40330/37552/32275/32400/36445/37886/36283/31391/32406/40861/35277/43300/36746/5740414/38350/42300/36125/39935/40464/42944/37272/34453/41737	50	BP
2.narrow	narrow	GO:0007409	axonogenesis	0.081081081	158/3326	0.000341551	0.00754299	0.006496816	46068/38863/42082/35037/37943/41434/33474/36436/31843/5740472/36377/5740544/34277/40962/33339/32661/42549/3772082/40330/37552/32275/32400/36445/37886/36283/31391/32406/40861/35277/43300/36746/38350/36125/39935/40464/42944/37272/34453/41737	39	BP
2.narrow	narrow	GO:0042063	gliogenesis	0.029106029	37/3326	0.000360259	0.007783094	0.006703618	42356/44018/38660/45285/36377/34277/42160/38726/32400/34569/43275/36746/35662/41770	14	BP
2.narrow	narrow	GO:0098742	cell-cell adhesion via plasma-membrane adhesion molecules	0.024948025	29/3326	0.000362351	0.007783094	0.006703618	42082/35037/43377/41302/38590/33245/44129/32661/42707/32275/31391/36125	12	BP
2.narrow	narrow	GO:0009890	negative regulation of biosynthetic process	0.066528067	123/3326	0.000434285	0.009079447	0.007820174	33208/32723/31379/44018/38660/38195/31991/36678/44669/35047/37575/49638/37546/43152/37149/34903/33218/41709/31813/38639/31331/43782/37886/31429/41889/38978/34569/38469/33581/36424/40146/35430	32	BP
2.narrow	narrow	GO:0031327	negative regulation of cellular biosynthetic process	0.066528067	123/3326	0.000434285	0.009079447	0.007820174	33208/32723/31379/44018/38660/38195/31991/36678/44669/35047/37575/49638/37546/43152/37149/34903/33218/41709/31813/38639/31331/43782/37886/31429/41889/38978/34569/38469/33581/36424/40146/35430	32	BP
2.narrow	narrow	GO:0007472	wing disc morphogenesis	0.062370062	113/3326	0.000451025	0.009305355	0.008014749	31379/41921/45285/33245/37546/32130/39004/37089/40314/37134/34927/32661/40246/32275/38131/30984/42757/32154/35058/38978/34569/43275/38540/41248/42990/42944/35430/38657/33759/43795	30	BP
3.narrow	narrow	GO:0006030	chitin metabolic process	0.047191011	57/3326	5.79E-06	0.007141052	0.007141052	33144/33158/38907/38906/38292/40215/5740622/37064/39353/41687/38370/34978/34979/34981/45884/40970/32913/32912/34336/40202/33023	21	BP
3.narrow	narrow	GO:0006040	amino sugar metabolic process	0.049438202	64/3326	1.28E-05	0.007141052	0.007141052	33144/33158/38907/38906/38292/40215/5740622/37064/39353/41687/38370/3354921/34978/34979/34981/45884/40970/32913/32912/34336/40202/33023	22	BP
3.narrow	narrow	GO:1901071	glucosamine-containing compound metabolic process	0.047191011	60/3326	1.47E-05	0.007141052	0.007141052	33144/33158/38907/38906/38292/40215/5740622/37064/39353/41687/38370/34978/34979/34981/45884/40970/32913/32912/34336/40202/33023	21	BP
4.narrow	narrow	GO:0040003	chitin-based cuticle development	0.145408163	94/3326	9.84E-31	9.16E-28	9.14E-28	35188/40825/40824/40823/40822/40821/40819/43538/5740547/43657/32198/2768918/36189/36196/36349/36352/36353/36613/37299/38241/38509/38511/318014/38773/38774/38775/38940/38990/39081/39223/39224/40355/42450/318102/39831/35820/38709/38708/45017/38703/59159/33022/43212/43202/43245/43210/34075/40534/40535/43203/43200/43207/43204/43201/40537/42075/318094	57	BP
4.narrow	narrow	GO:0042335	cuticle development	0.145408163	119/3326	1.50E-23	6.97E-21	6.95E-21	35188/40825/40824/40823/40822/40821/40819/43538/5740547/43657/32198/2768918/36189/36196/36349/36352/36353/36613/37299/38241/38509/38511/318014/38773/38774/38775/38940/38990/39081/39223/39224/40355/42450/318102/39831/35820/38709/38708/45017/38703/59159/33022/43212/43202/43245/43210/34075/40534/40535/43203/43200/43207/43204/43201/40537/42075/318094	57	BP
4.narrow	narrow	GO:0006030	chitin metabolic process	0.06122449	57/3326	4.89E-09	1.52E-06	1.51E-06	39510/38405/39756/3346166/39354/38293/50082/42248/53544/39360/43220/40214/40213/40211/40210/42250/42251/31935/38402/32174/50424/33022/33806/50433	24	BP
4.narrow	narrow	GO:0010171	body morphogenesis	0.028061224	14/3326	1.40E-08	3.11E-06	3.10E-06	43212/43202/43210/40535/43203/43200/43207/43204/43201/42075/318094	11	BP
4.narrow	narrow	GO:1901071	glucosamine-containing compound metabolic process	0.06122449	60/3326	1.67E-08	3.11E-06	3.10E-06	39510/38405/39756/3346166/39354/38293/50082/42248/53544/39360/43220/40214/40213/40211/40210/42250/42251/31935/38402/32174/50424/33022/33806/50433	24	BP
4.narrow	narrow	GO:0006040	amino sugar metabolic process	0.06122449	64/3326	7.37E-08	1.14E-05	1.14E-05	39510/38405/39756/3346166/39354/38293/50082/42248/53544/39360/43220/40214/40213/40211/40210/42250/42251/31935/38402/32174/50424/33022/33806/50433	24	BP
4.narrow	narrow	GO:0006022	aminoglycan metabolic process	0.06122449	70/3326	5.22E-07	6.94E-05	6.92E-05	39510/38405/39756/3346166/39354/38293/50082/42248/53544/39360/43220/40214/40213/40211/40210/42250/42251/31935/38402/32174/50424/33022/33806/50433	24	BP
4.narrow	narrow	GO:0017144	drug metabolic process	0.084183673	143/3326	7.54E-05	0.008778271	0.008753955	39396/42783/39510/38405/39756/3346166/39354/38293/50082/42248/53544/39360/43220/40214/40213/40211/40210/42250/42251/31935/38402/36666/35728/32545/32174/50424/33022/33806/50433/36098/42620/43582/34587	33	BP
1.broad	broad	GO:0016740	transferase activity	0.226912929	454/3173	1.81E-06	0.00033388	0.000265359	37034/43794/38055/36496/43950/33932/37833/31079/42359/43726/40617/192509/33922/38227/36043/40681/33129/32765/32524/41989/35326/37515/317924/2768668/37018/33712/40074/39820/34711/42302/42105/36506/41826/41420/32751/35875/41191/34114/36579/41112/39608/41148/37435/40556/33425/33431/34699/32330/41398/36408/53586/31589/3885567/32585/31156/37233/37344/33897/30971/37858/37203/53573/33705/34910/35170/336…	86	MF
1.broad	broad	GO:0004842	ubiquitin-protein transferase activity	0.058047493	66/3173	3.36E-06	0.00033388	0.000265359	33932/192509/33922/38227/32765/317924/42302/42105/41826/41420/32751/35875/40556/34699/32330/31589/37344/33705/35170/33648/33256/36990	22	MF
1.broad	broad	GO:0019787	ubiquitin-like protein transferase activity	0.058047493	66/3173	3.36E-06	0.00033388	0.000265359	33932/192509/33922/38227/32765/317924/42302/42105/41826/41420/32751/35875/40556/34699/32330/31589/37344/33705/35170/33648/33256/36990	22	MF
1.broad	broad	GO:0051020	GTPase binding	0.058047493	73/3173	2.12E-05	0.001578661	0.001254676	43518/40622/32070/33046/41425/37749/31422/31629/41960/31537/42925/2768961/31156/39475/35950/38144/34110/32686/36915/42484/41427/43974	22	MF
1.broad	broad	GO:0140098	catalytic activity, acting on RNA	0.042216359	46/3173	4.17E-05	0.002484404	0.001974535	37034/42359/32021/32524/37018/33712/40074/34357/35339/41148/40974/40656/33210/36289/44392/318604	16	MF
1.broad	broad	GO:0019899	enzyme binding	0.094986807	157/3173	5.33E-05	0.002506469	0.001992072	43518/35257/40622/38227/32070/33046/41425/43748/37515/37749/31422/31629/42105/41960/31537/42925/32873/2768961/32751/33825/31156/42634/39475/35950/36990/3355163/38144/34110/32686/36915/42484/44263/41427/32039/36604/43974	36	MF
1.broad	broad	GO:0031267	small GTPase binding	0.052770449	67/3173	5.89E-05	0.002506469	0.001992072	43518/40622/32070/33046/41425/37749/31422/31629/41960/42925/2768961/39475/35950/38144/34110/32686/36915/42484/41427/43974	20	MF
1.broad	broad	GO:0017137	Rab GTPase binding	0.034300792	34/3173	7.20E-05	0.002683681	0.002132915	43518/40622/32070/33046/41425/31422/31629/41960/42925/39475/38144/34110/41427	13	MF
1.broad	broad	GO:0016772	transferase activity, transferring phosphorus-containing groups	0.094986807	160/3173	8.15E-05	0.002699482	0.002145473	43794/36496/43950/32524/2768668/33712/34711/36506/34114/36579/41112/33431/41398/36408/3885567/32585/31156/37233/33897/37858/37203/53573/32396/42987/31247/32506/40292/35950/33210/36289/33139/32039/37152/44111/47396/40165	36	MF
1.broad	broad	GO:0017016	Ras GTPase binding	0.050131926	64/3173	9.80E-05	0.002762342	0.002195433	43518/40622/32070/33046/41425/37749/31422/31629/41960/42925/2768961/39475/35950/38144/34110/36915/42484/41427/43974	19	MF
1.broad	broad	GO:0032549	ribonucleoside binding	0.044854881	54/3173	0.000101966	0.002762342	0.002195433	42934/43382/34154/33216/39834/41597/42670/37444/34658/34004/31581/34840/3355163/36992/33210/36289/38593	17	MF
1.broad	broad	GO:0001882	nucleoside binding	0.044854881	55/3173	0.000131703	0.003270626	0.002599403	42934/43382/34154/33216/39834/41597/42670/37444/34658/34004/31581/34840/3355163/36992/33210/36289/38593	17	MF
1.broad	broad	GO:0008270	zinc ion binding	0.089709763	157/3173	0.000284476	0.006521062	0.005182759	37464/35258/43069/37923/32106/33044/43070/37155/32765/36425/41404/43800/32014/31648/42302/41826/41396/41420/38719/41040/40556/32330/38718/31589/30971/34395/42993/35170/33256/32534/36990/38144/42414/31165	34	MF
1.broad	broad	GO:0003690	double-stranded DNA binding	0.068601583	111/3173	0.000422131	0.008985358	0.007141312	37464/35258/40309/32106/38063/37155/36012/41404/31741/32014/31648/31571/39243/41396/41768/34748/40794/43812/34395/42993/40279/32321/246618/43797/31165/42687	26	MF
2.broad	broad	GO:0000166	nucleotide binding	0.159883721	302/3173	3.68E-05	0.003166719	0.002688216	33390/41957/36699/42289/35732/35690/42697/40733/32212/30994/317815/36488/32668/40282/37028/42434/41529/34546/42894/39922/33777/40131/34882/47091/43165/44261/38433/42064/49045/41943/32256/42803/41925/36810/39332/31811/35154/34780/45460/32120/38647/44360/34636/31332/43875/117332/36776/32047/31480/42853/36706/32153/40391/318600/43508	55	MF
2.broad	broad	GO:1901265	nucleoside phosphate binding	0.159883721	302/3173	3.68E-05	0.003166719	0.002688216	33390/41957/36699/42289/35732/35690/42697/40733/32212/30994/317815/36488/32668/40282/37028/42434/41529/34546/42894/39922/33777/40131/34882/47091/43165/44261/38433/42064/49045/41943/32256/42803/41925/36810/39332/31811/35154/34780/45460/32120/38647/44360/34636/31332/43875/117332/36776/32047/31480/42853/36706/32153/40391/318600/43508	55	MF
2.broad	broad	GO:0016740	transferase activity	0.218023256	454/3173	4.32E-05	0.003166719	0.002688216	41957/37815/36699/39383/36585/42991/33704/38180/42289/37514/43031/37118/34613/33134/40782/33049/32272/37852/318246/37382/36131/37876/32072/32230/37866/32240/41305/34394/34378/41529/33742/41271/42894/41433/42508/32916/41195/34107/36244/33732/32497/34742/34719/40988/43165/31239/38433/32836/42064/43373/49045/32256/31811/34159/40259/33285/35154/45064/36022/34780/40336/35627/32120/37633/38647/40935/42…	75	MF
2.broad	broad	GO:0035639	purine ribonucleoside triphosphate binding	0.136627907	248/3173	5.22E-05	0.003166719	0.002688216	41957/36699/42289/35732/35690/42697/40733/32212/30994/36488/32668/40282/41529/42894/39922/40131/34882/47091/43165/44261/38433/42064/49045/41943/32256/41925/36810/39332/31811/35154/34780/45460/32120/38647/44360/34636/31332/43875/117332/36776/32047/42853/36706/32153/40391/318600/43508	47	MF
2.broad	broad	GO:0032555	purine ribonucleotide binding	0.136627907	250/3173	6.45E-05	0.003166719	0.002688216	41957/36699/42289/35732/35690/42697/40733/32212/30994/36488/32668/40282/41529/42894/39922/40131/34882/47091/43165/44261/38433/42064/49045/41943/32256/41925/36810/39332/31811/35154/34780/45460/32120/38647/44360/34636/31332/43875/117332/36776/32047/42853/36706/32153/40391/318600/43508	47	MF
2.broad	broad	GO:0017076	purine nucleotide binding	0.136627907	252/3173	7.95E-05	0.003166719	0.002688216	41957/36699/42289/35732/35690/42697/40733/32212/30994/36488/32668/40282/41529/42894/39922/40131/34882/47091/43165/44261/38433/42064/49045/41943/32256/41925/36810/39332/31811/35154/34780/45460/32120/38647/44360/34636/31332/43875/117332/36776/32047/42853/36706/32153/40391/318600/43508	47	MF
2.broad	broad	GO:0032553	ribonucleotide binding	0.136627907	252/3173	7.95E-05	0.003166719	0.002688216	41957/36699/42289/35732/35690/42697/40733/32212/30994/36488/32668/40282/41529/42894/39922/40131/34882/47091/43165/44261/38433/42064/49045/41943/32256/41925/36810/39332/31811/35154/34780/45460/32120/38647/44360/34636/31332/43875/117332/36776/32047/42853/36706/32153/40391/318600/43508	47	MF
2.broad	broad	GO:0036094	small molecule binding	0.171511628	342/3173	9.71E-05	0.003387366	0.002875523	33390/41957/37815/36699/42289/34613/35732/35690/42697/40733/32212/30994/317815/31600/36488/32668/40282/37028/42434/41529/34546/42894/39922/41433/33777/40131/34882/47091/43165/44261/38433/42064/49045/41943/32256/42803/41925/36810/39332/31811/35154/34780/45460/32120/38647/44360/34636/31332/43875/117332/36776/32047/31480/42853/36706/32153/40391/318600/43508	59	MF
2.broad	broad	GO:0043168	anion binding	0.180232558	375/3173	0.00022672	0.007028321	0.005966317	33390/41957/37815/36699/42289/36683/34613/32983/35732/35690/42697/40733/32212/30994/31600/31493/36488/32668/40282/37028/41529/42894/39922/41433/33777/40131/34882/47091/43165/44261/38433/42064/49045/41943/32256/41925/36810/39332/31811/35154/38219/34780/45460/32120/38647/44360/34636/31332/43875/117332/36776/32047/39136/31480/42853/33560/31704/36706/32153/40391/318600/43508	62	MF
3.broad	broad	GO:0003735	structural constituent of ribosome	0.059782609	56/3173	7.26E-08	2.17E-05	2.12E-05	37587/44326/35145/31222/38046/36406/32662/31398/42588/41293/32375/34186/35711/42290/41859/43609/33688/43345/318977/37136/37563/41991	22	MF
3.broad	broad	GO:0003723	RNA binding	0.092391304	119/3173	2.22E-07	3.32E-05	3.24E-05	43331/31701/33175/35027/34106/40132/42440/37914/36466/34446/34656/35060/38749/35850/35574/43018/37080/32617/39433/37706/37528/33033/37413/35145/36406/41859/44005/33401/31448/319033/3346235/42439/35559/3346176	34	MF
4.broad	broad	GO:0016835	carbon-oxygen lyase activity	0.024861878	16/3173	1.64E-05	0.00244803	0.002387271	34316/34315/34614/36392/34762/31605/39402/43499/37784	9	MF
4.broad	broad	GO:0016836	hydro-lyase activity	0.024861878	16/3173	1.64E-05	0.00244803	0.002387271	34316/34315/34614/36392/34762/31605/39402/43499/37784	9	MF
4.broad	broad	GO:0003735	structural constituent of ribosome	0.046961326	56/3173	9.46E-05	0.007213219	0.00703419	31145/33182/39253/39477/38302/318825/41364/36688/36050/37389/117414/36570/32395/40001/39749/38345/31228	17	MF
4.broad	broad	GO:0008565	protein transporter activity	0.024861878	19/3173	9.65E-05	0.007213219	0.00703419	42835/42996/318636/4379884/39294/31382/44819/40160/35899	9	MF
1.narrow	narrow	GO:0038023	signaling receptor activity	0.083507307	96/3173	1.48E-10	1.60E-08	1.36E-08	43669/39564/32864/34642/40412/3346150/33543/32803/31169/34341/39966/39949/35540/38912/45307/31023/34878/32457/33788/33789/44544/42133/31168/318914/41438/38056/35832/40665/31107/3885573/31207/39730/31408/32115/36790/34127/34819/41491/36703/32849	40	MF
1.narrow	narrow	GO:0060089	molecular transducer activity	0.083507307	96/3173	1.48E-10	1.60E-08	1.36E-08	43669/39564/32864/34642/40412/3346150/33543/32803/31169/34341/39966/39949/35540/38912/45307/31023/34878/32457/33788/33789/44544/42133/31168/318914/41438/38056/35832/40665/31107/3885573/31207/39730/31408/32115/36790/34127/34819/41491/36703/32849	40	MF
1.narrow	narrow	GO:0004888	transmembrane signaling receptor activity	0.073068894	78/3173	1.88E-10	1.60E-08	1.36E-08	43669/39564/32864/34642/40412/3346150/33543/32803/31169/34341/39966/39949/45307/31023/34878/33788/33789/42133/31168/318914/41438/38056/35832/40665/31107/3885573/31207/39730/31408/32115/36790/34127/34819/36703/32849	35	MF
1.narrow	narrow	GO:0043565	sequence-specific DNA binding	0.127348643	184/3173	1.91E-10	1.60E-08	1.36E-08	47763/35509/39439/30985/32724/42537/38766/42544/39440/38733/42237/37654/39405/42767/37668/38436/40164/40832/35045/37973/43495/45396/35540/38912/33229/38700/43334/30975/38884/39419/38471/41182/38004/33841/53446/31397/42110/44544/36239/40817/37322/42799/41747/40826/31251/47285/37367/34568/40833/45328/42547/37822/31913/43825/41491/43833/35147/43190/32757/35942/31470	61	MF
1.narrow	narrow	GO:0004871	signal transducer activity	0.096033403	129/3173	2.87E-09	1.93E-07	1.64E-07	43669/39564/32864/32324/34642/40412/3346150/33543/32803/31169/34341/39966/39949/42059/35540/38912/45307/31023/34878/32457/33788/33789/44544/40664/42133/42253/31168/318914/41438/38056/35832/40665/31107/3885573/31207/39730/31408/32115/36790/34127/38831/34819/41491/36703/32849/40143	46	MF
1.narrow	narrow	GO:0004930	G-protein coupled receptor activity	0.043841336	39/3173	1.66E-08	9.27E-07	7.89E-07	43669/32864/34642/40412/3346150/32803/31169/34341/39966/45307/31023/34878/42133/31168/318914/41438/38056/35832/3885573/31408/34819	21	MF
1.narrow	narrow	GO:0003700	DNA binding transcription factor activity	0.123173278	196/3173	2.54E-08	1.22E-06	1.03E-06	47763/40850/39439/30985/32724/42537/38766/39440/38733/42237/37654/42767/42059/38436/40164/40832/35045/43495/35540/38912/33229/38700/43334/30975/38884/39419/38471/41182/32457/33769/53446/31397/37027/44544/45318/40817/40095/42799/40826/35813/40990/47285/35843/37367/34568/40833/45328/31913/41988/43825/41491/44272/43833/35147/43190/35942/36421/31470/34906	59	MF
1.narrow	narrow	GO:0140110	transcription regulator activity	0.133611691	223/3173	4.78E-08	2.00E-06	1.70E-06	47763/40850/39439/30985/32724/42537/38766/39440/38733/35262/42237/37654/42767/42059/38436/40164/40832/35045/43495/35540/38912/33229/38700/43334/30975/38884/33916/39419/38471/41182/32457/33769/53446/31397/37027/44544/45318/40817/40095/3346237/42799/40826/35813/31251/40990/47285/35843/37367/34568/40833/45328/31913/41988/43825/41491/44272/32574/43833/35147/43190/35942/36421/31470/34906	64	MF
1.narrow	narrow	GO:0003677	DNA binding	0.146137787	254/3173	6.41E-08	2.39E-06	2.03E-06	47763/35509/39439/30985/32724/42537/38766/42544/39440/38733/31751/42237/37654/39405/42767/32024/37668/38436/40164/40832/35045/37973/43495/45396/35540/38912/33229/38700/43334/30975/38884/39419/38471/41182/38004/33841/35764/53446/31397/42110/44544/36239/41090/45318/40817/37322/42799/41747/40826/35813/31251/40990/36741/47285/37367/34568/40833/45328/42547/37822/31913/43825/41491/43833/35147/43190/327…	70	MF
1.narrow	narrow	GO:0003705	transcription factor activity, RNA polymerase II distal enhancer sequence-specific binding	0.03131524	27/3173	1.18E-06	3.94E-05	3.36E-05	39439/32724/42537/38766/39440/40832/53446/40817/42799/45328/41988/43825/43833/35147/36421	15	MF
1.narrow	narrow	GO:0000981	RNA polymerase II transcription factor activity, sequence-specific DNA binding	0.077244259	117/3173	3.39E-06	0.000103138	8.78E-05	39439/32724/42537/38766/39440/42237/37654/42767/40832/35045/43495/35540/38912/33229/38700/43334/38471/41182/32457/53446/31397/37027/44544/45318/40817/42799/47285/45328/31913/41988/43825/41491/44272/43833/35147/43190/36421	37	MF
1.narrow	narrow	GO:0015085	calcium ion transmembrane transporter activity	0.025052192	26/3173	0.000155996	0.00435489	0.003708327	40551/3354991/33788/33789/40664/45338/33768/37985/39996/38037/32340/40495	12	MF
1.narrow	narrow	GO:0003676	nucleic acid binding	0.185803758	422/3173	0.000238392	0.006143168	0.005231103	47763/35509/39439/30985/32724/42537/38766/42544/39440/38733/35262/43676/31611/31810/31751/42237/37654/39405/42767/32024/37668/38436/40164/40832/35045/43981/37973/43495/45396/35540/43736/36309/38912/33229/38700/43334/30975/38884/39419/38471/41182/31023/38004/33841/35764/53446/31397/42110/44544/36239/41090/45318/40817/37322/40091/32242/40436/42799/41747/36609/40826/35813/31251/40990/36741/43231/334…	89	MF
2.narrow	narrow	GO:0005539	glycosaminoglycan binding	0.018779343	13/3173	6.88E-05	0.009585525	0.008200148	44787/39062/41379/39063/32876/36746/33941/38657	8	MF
2.narrow	narrow	GO:0015248	sterol transporter activity	0.016431925	Nov-73	0.000152151	0.009585525	0.008200148	42976/33354/33171/326154/39307/33170/34322	7	MF
2.narrow	narrow	GO:0017127	cholesterol transporter activity	0.016431925	Nov-73	0.000152151	0.009585525	0.008200148	42976/33354/33171/326154/39307/33170/34322	7	MF
2.narrow	narrow	GO:0034040	lipid-transporting ATPase activity	0.016431925	Nov-73	0.000152151	0.009585525	0.008200148	42976/33354/33171/326154/39307/33170/34322	7	MF
2.narrow	narrow	GO:0034041	sterol-transporting ATPase activity	0.016431925	Nov-73	0.000152151	0.009585525	0.008200148	42976/33354/33171/326154/39307/33170/34322	7	MF
3.narrow	narrow	GO:0008061	chitin binding	0.046296296	53/3173	8.24E-06	0.002572317	0.002351883	33144/33158/38907/38906/38292/40215/5740622/37064/39353/41687/38370/34978/34979/34981/40970/32913/32912/34336/40202/33023	20	MF
3.narrow	narrow	GO:0004568	chitinase activity	0.016203704	Oct-73	6.86E-05	0.008142289	0.007444535	33144/33158/41687/38370/34978/34979/34981	7	MF
3.narrow	narrow	GO:0016705	oxidoreductase activity, acting on paired donors, with incorporation or reduction of molecular oxygen	0.043981481	56/3173	7.83E-05	0.008142289	0.007444535	41275/43593/33438/36105/31188/31192/30986/45524/35837/36661/42682/35635/37941/37814/35561/38871/326112/38746/3772559	19	MF
3.narrow	narrow	GO:0016491	oxidoreductase activity	0.115740741	221/3173	0.000104834	0.008177018	0.007476288	38598/38463/37301/42833/41275/43689/33679/40749/31576/40059/36860/32880/40443/42211/39918/36858/35369/35347/32419/32418/39878/43593/32592/33438/36105/31188/31192/30986/45524/35837/36661/42682/35635/37941/35008/33477/37814/35561/36927/34552/38871/35494/47895/326112/38746/38760/3772559/40836/31858/32026	50	MF
4.narrow	narrow	GO:0005214	structural constituent of chitin-based cuticle	0.143603133	65/3173	5.11E-42	1.35E-39	1.26E-39	40825/40824/40823/40822/40821/40819/43538/5740547/43657/32198/2768918/36189/36196/36349/36352/36353/36613/37299/38241/38509/38511/318014/38773/38774/38775/38940/38990/39081/39223/39224/40355/42450/39831/38531/35820/38709/38708/45017/38703/59159/43212/43202/43245/43210/34075/40534/40535/43203/43200/43207/43204/43201/40537/42075/318094	55	MF
4.narrow	narrow	GO:0042302	structural constituent of cuticle	0.143603133	66/3173	2.75E-41	3.63E-39	3.40E-39	40825/40824/40823/40822/40821/40819/43538/5740547/43657/32198/2768918/36189/36196/36349/36352/36353/36613/37299/38241/38509/38511/318014/38773/38774/38775/38940/38990/39081/39223/39224/40355/42450/39831/38531/35820/38709/38708/45017/38703/59159/43212/43202/43245/43210/34075/40534/40535/43203/43200/43207/43204/43201/40537/42075/318094	55	MF
4.narrow	narrow	GO:0008010	structural constituent of chitin-based larval cuticle	0.104438642	48/3173	4.40E-30	3.87E-28	3.63E-28	40825/40824/40823/40822/40821/40819/43538/5740547/43657/32198/2768918/36189/36196/36349/36352/36353/36613/37299/38241/38509/38511/318014/38773/38774/38775/38940/38990/39081/39223/39224/40355/42450/35820/38709/38708/45017/38703/59159/43210/40534	40	MF
4.narrow	narrow	GO:0005198	structural molecule activity	0.169712794	179/3173	2.96E-18	1.95E-16	1.83E-16	43814/40825/40824/40823/40822/40821/40819/43538/5740547/39153/34732/43657/32198/2768918/36189/36196/36349/36352/36353/36613/37299/38241/38509/38511/318014/38773/38774/38775/38940/38990/39081/39223/39224/40355/42450/39831/38531/35820/38709/38708/45017/38703/59159/40849/32174/50424/2768931/37057/42246/32646/43212/43202/43245/43210/34075/40534/40535/43203/43200/43207/43204/43201/40537/42075/318094	65	MF
4.narrow	narrow	GO:0008061	chitin binding	0.065274151	53/3173	1.92E-10	1.01E-08	9.48E-09	38434/39510/38405/39756/3346166/39354/38293/50082/42248/53544/39360/43220/40214/40213/40211/40210/42250/42251/31935/38402/32174/50424/33022/33806/50433	25	MF
4.narrow	narrow	GO:0004252	serine-type endopeptidase activity	0.062663185	55/3173	3.26E-09	1.43E-07	1.34E-07	48316/38688/33206/40532/35409/39125/37486/35908/35905/35902/32649/49080/33708/33707/33706/35853/38685/38683/38682/43621/33073/34226/38680/36216	24	MF
4.narrow	narrow	GO:0008236	serine-type peptidase activity	0.065274151	65/3173	3.43E-08	1.13E-06	1.06E-06	48316/38688/33810/33206/40532/35409/39125/37486/35908/35905/35902/32649/49080/33708/33707/33706/35853/38685/38683/38682/43621/33073/34226/38680/36216	25	MF
4.narrow	narrow	GO:0017171	serine hydrolase activity	0.065274151	65/3173	3.43E-08	1.13E-06	1.06E-06	48316/38688/33810/33206/40532/35409/39125/37486/35908/35905/35902/32649/49080/33708/33707/33706/35853/38685/38683/38682/43621/33073/34226/38680/36216	25	MF
4.narrow	narrow	GO:0070011	peptidase activity, acting on L-amino acid peptides	0.104438642	152/3173	6.38E-07	1.87E-05	1.75E-05	48316/38688/33810/33206/40532/34494/35409/34297/39125/31506/318622/42557/326133/326263/37486/36530/36531/35908/35905/35902/38830/38828/38826/41634/41635/32649/49080/32839/33708/33707/33706/35853/38685/38683/38682/43621/33073/34226/38680/36216	40	MF
4.narrow	narrow	GO:0008233	peptidase activity	0.104438642	156/3173	1.33E-06	3.51E-05	3.29E-05	48316/38688/33810/33206/40532/34494/35409/34297/39125/31506/318622/42557/326133/326263/37486/36530/36531/35908/35905/35902/38830/38828/38826/41634/41635/32649/49080/32839/33708/33707/33706/35853/38685/38683/38682/43621/33073/34226/38680/36216	40	MF
4.narrow	narrow	GO:0005549	odorant binding	0.023498695	13/3173	2.28E-06	5.48E-05	5.13E-05	32897/35789/36399/37264/37266/37271/170878/43497/43494	9	MF
4.narrow	narrow	GO:0004175	endopeptidase activity	0.07310705	102/3173	1.43E-05	0.000313672	0.000293911	48316/38688/33206/40532/34494/35409/39125/326263/37486/36530/36531/35908/35905/35902/32649/49080/33708/33707/33706/35853/38685/38683/38682/43621/33073/34226/38680/36216	28	MF
4.narrow	narrow	GO:0005506	iron ion binding	0.044386423	55/3173	0.000150288	0.003051993	0.002859723	42421/39391/41629/42294/33749/33748/41586/33439/43663/35822/36664/36666/41706/36316/35543/41520/41930	17	MF
4.narrow	narrow	GO:0008235	metalloexopeptidase activity	0.023498695	20/3173	0.000245495	0.004629327	0.004337687	34297/31506/318622/326133/38830/38828/38826/41634/41635	9	MF
4.narrow	narrow	GO:0048037	cofactor binding	0.083550914	147/3173	0.000473213	0.008328547	0.007803862	37446/35188/35106/37166/38782/30995/39005/38783/38781/39530/32414/42294/33749/33748/41586/33439/43663/35822/36664/36666/41706/36316/35543/41520/38784/38484/35728/32545/41930/47173/43936/40145	32	MF
