# Supplementary material for: Predictive features of gene expression variation reveal mechanistic link with differential expression
Source: Mol Syst Biol. 2020 Aug 7;16(8):e9539. doi: 10.15252/msb.20209539 (PMC7411568; doi:10.15252/msb.20209539)
Supplement: Supplementary file 2 — Supplementary Datasets [file MSB-16-e9539-s002.zip › Datasets/Dataset_EV11_Feature_details.csv]

Feature name	Feature class	Feature type
number_of_transcripts	Gene body	non tissue-specific
mean_exon_length	Gene body	non tissue-specific
exon_length_mean_absolute_deviation	Gene body	non tissue-specific
number_of_exons	Gene body	non tissue-specific
gene_length	Gene body	non tissue-specific
transcript_width	Gene body	non tissue-specific
GC_content	CpG islands	non tissue-specific
CpG_length	CpG islands	non tissue-specific
CpG_num	CpG islands	non tissue-specific
GC_num	CpG islands	non tissue-specific
TATA_box	promoter motif	non tissue-specific
AHR	Transcription Factors	non tissue-specific
ALX4	Transcription Factors	non tissue-specific
ANDR	Transcription Factors	non tissue-specific
AP2A	Transcription Factors	non tissue-specific
AP2C	Transcription Factors	non tissue-specific
ARNT	Transcription Factors	non tissue-specific
ARNT2	Transcription Factors	non tissue-specific
ASCL1	Transcription Factors	non tissue-specific
ASCL2	Transcription Factors	non tissue-specific
ATF1	Transcription Factors	non tissue-specific
ATF2	Transcription Factors	non tissue-specific
ATF3	Transcription Factors	non tissue-specific
ATF4	Transcription Factors	non tissue-specific
ATF6A	Transcription Factors	non tissue-specific
ATF7	Transcription Factors	non tissue-specific
ATOH1	Transcription Factors	non tissue-specific
BACH1	Transcription Factors	non tissue-specific
BACH2	Transcription Factors	non tissue-specific
BARH1	Transcription Factors	non tissue-specific
BARX1	Transcription Factors	non tissue-specific
BARX2	Transcription Factors	non tissue-specific
BATF	Transcription Factors	non tissue-specific
BATF3	Transcription Factors	non tissue-specific
BC11A	Transcription Factors	non tissue-specific
BCL6	Transcription Factors	non tissue-specific
BHE40	Transcription Factors	non tissue-specific
BHE41	Transcription Factors	non tissue-specific
BMAL1	Transcription Factors	non tissue-specific
BRAC	Transcription Factors	non tissue-specific
CDC5L	Transcription Factors	non tissue-specific
CDX1	Transcription Factors	non tissue-specific
CDX2	Transcription Factors	non tissue-specific
CEBPA	Transcription Factors	non tissue-specific
CEBPB	Transcription Factors	non tissue-specific
CEBPD	Transcription Factors	non tissue-specific
CEBPE	Transcription Factors	non tissue-specific
CEBPG	Transcription Factors	non tissue-specific
CLOCK	Transcription Factors	non tissue-specific
COE1	Transcription Factors	non tissue-specific
COT1	Transcription Factors	non tissue-specific
COT2	Transcription Factors	non tissue-specific
CR3L1	Transcription Factors	non tissue-specific
CR3L2	Transcription Factors	non tissue-specific
CREB1	Transcription Factors	non tissue-specific
CREM	Transcription Factors	non tissue-specific
CTCF	Transcription Factors	non tissue-specific
CTCFL	Transcription Factors	non tissue-specific
CUX1	Transcription Factors	non tissue-specific
DBP	Transcription Factors	non tissue-specific
DDIT3	Transcription Factors	non tissue-specific
DLX1	Transcription Factors	non tissue-specific
DLX2	Transcription Factors	non tissue-specific
DLX4	Transcription Factors	non tissue-specific
DLX6	Transcription Factors	non tissue-specific
DMRT1	Transcription Factors	non tissue-specific
DUX4	Transcription Factors	non tissue-specific
E2F1	Transcription Factors	non tissue-specific
E2F2	Transcription Factors	non tissue-specific
E2F3	Transcription Factors	non tissue-specific
E2F4	Transcription Factors	non tissue-specific
E2F6	Transcription Factors	non tissue-specific
E2F7	Transcription Factors	non tissue-specific
E2F8	Transcription Factors	non tissue-specific
EGR1	Transcription Factors	non tissue-specific
EGR2	Transcription Factors	non tissue-specific
EGR3	Transcription Factors	non tissue-specific
EHF	Transcription Factors	non tissue-specific
ELF1	Transcription Factors	non tissue-specific
ELF2	Transcription Factors	non tissue-specific
ELF3	Transcription Factors	non tissue-specific
ELF5	Transcription Factors	non tissue-specific
ELK1	Transcription Factors	non tissue-specific
ELK4	Transcription Factors	non tissue-specific
EMX1	Transcription Factors	non tissue-specific
EOMES	Transcription Factors	non tissue-specific
EPAS1	Transcription Factors	non tissue-specific
ERG	Transcription Factors	non tissue-specific
ERR1	Transcription Factors	non tissue-specific
ESR1	Transcription Factors	non tissue-specific
ESR2	Transcription Factors	non tissue-specific
ETS1	Transcription Factors	non tissue-specific
ETV1	Transcription Factors	non tissue-specific
ETV4	Transcription Factors	non tissue-specific
ETV5	Transcription Factors	non tissue-specific
ETV6	Transcription Factors	non tissue-specific
EVI1	Transcription Factors	non tissue-specific
FEV	Transcription Factors	non tissue-specific
FEZF1	Transcription Factors	non tissue-specific
FLI1	Transcription Factors	non tissue-specific
FOS	Transcription Factors	non tissue-specific
FOSB	Transcription Factors	non tissue-specific
FOSL1	Transcription Factors	non tissue-specific
FOSL2	Transcription Factors	non tissue-specific
FOXA1	Transcription Factors	non tissue-specific
FOXA2	Transcription Factors	non tissue-specific
FOXC1	Transcription Factors	non tissue-specific
FOXD2	Transcription Factors	non tissue-specific
FOXF1	Transcription Factors	non tissue-specific
FOXF2	Transcription Factors	non tissue-specific
FOXG1	Transcription Factors	non tissue-specific
FOXH1	Transcription Factors	non tissue-specific
FOXJ2	Transcription Factors	non tissue-specific
FOXK1	Transcription Factors	non tissue-specific
FOXM1	Transcription Factors	non tissue-specific
FOXO1	Transcription Factors	non tissue-specific
FOXO3	Transcription Factors	non tissue-specific
FOXO4	Transcription Factors	non tissue-specific
FOXP1	Transcription Factors	non tissue-specific
FOXP2	Transcription Factors	non tissue-specific
FOXP3	Transcription Factors	non tissue-specific
GABPA	Transcription Factors	non tissue-specific
GATA1	Transcription Factors	non tissue-specific
GATA2	Transcription Factors	non tissue-specific
GATA3	Transcription Factors	non tissue-specific
GATA4	Transcription Factors	non tissue-specific
GATA6	Transcription Factors	non tissue-specific
GCR	Transcription Factors	non tissue-specific
GFI1B	Transcription Factors	non tissue-specific
GLI1	Transcription Factors	non tissue-specific
GLI2	Transcription Factors	non tissue-specific
GLI3	Transcription Factors	non tissue-specific
GLIS1	Transcription Factors	non tissue-specific
GLIS2	Transcription Factors	non tissue-specific
GLIS3	Transcription Factors	non tissue-specific
GMEB2	Transcription Factors	non tissue-specific
GRHL1	Transcription Factors	non tissue-specific
GRHL2	Transcription Factors	non tissue-specific
HAND1	Transcription Factors	non tissue-specific
HBP1	Transcription Factors	non tissue-specific
HES1	Transcription Factors	non tissue-specific
HES5	Transcription Factors	non tissue-specific
HES7	Transcription Factors	non tissue-specific
HEY1	Transcription Factors	non tissue-specific
HIC2	Transcription Factors	non tissue-specific
HIF1A	Transcription Factors	non tissue-specific
HINFP	Transcription Factors	non tissue-specific
HMBX1	Transcription Factors	non tissue-specific
HNF1A	Transcription Factors	non tissue-specific
HNF1B	Transcription Factors	non tissue-specific
HNF4A	Transcription Factors	non tissue-specific
HNF4G	Transcription Factors	non tissue-specific
HSF1	Transcription Factors	non tissue-specific
HSF2	Transcription Factors	non tissue-specific
HSF4	Transcription Factors	non tissue-specific
HTF4	Transcription Factors	non tissue-specific
HXA1	Transcription Factors	non tissue-specific
HXA10	Transcription Factors	non tissue-specific
HXA11	Transcription Factors	non tissue-specific
HXA13	Transcription Factors	non tissue-specific
HXA2	Transcription Factors	non tissue-specific
HXA5	Transcription Factors	non tissue-specific
HXA7	Transcription Factors	non tissue-specific
HXA9	Transcription Factors	non tissue-specific
HXB13	Transcription Factors	non tissue-specific
HXB4	Transcription Factors	non tissue-specific
HXB6	Transcription Factors	non tissue-specific
HXB7	Transcription Factors	non tissue-specific
HXB8	Transcription Factors	non tissue-specific
HXC11	Transcription Factors	non tissue-specific
HXC13	Transcription Factors	non tissue-specific
HXC6	Transcription Factors	non tissue-specific
HXC8	Transcription Factors	non tissue-specific
HXC9	Transcription Factors	non tissue-specific
HXD11	Transcription Factors	non tissue-specific
HXD13	Transcription Factors	non tissue-specific
ID4	Transcription Factors	non tissue-specific
IKZF1	Transcription Factors	non tissue-specific
IRF1	Transcription Factors	non tissue-specific
IRF2	Transcription Factors	non tissue-specific
IRF3	Transcription Factors	non tissue-specific
IRF4	Transcription Factors	non tissue-specific
IRF5	Transcription Factors	non tissue-specific
IRF8	Transcription Factors	non tissue-specific
IRF9	Transcription Factors	non tissue-specific
IRX2	Transcription Factors	non tissue-specific
IRX3	Transcription Factors	non tissue-specific
ISL1	Transcription Factors	non tissue-specific
ISL2	Transcription Factors	non tissue-specific
ITF2	Transcription Factors	non tissue-specific
JDP2	Transcription Factors	non tissue-specific
JUN	Transcription Factors	non tissue-specific
JUNB	Transcription Factors	non tissue-specific
JUND	Transcription Factors	non tissue-specific
KAISO	Transcription Factors	non tissue-specific
KLF1	Transcription Factors	non tissue-specific
KLF12	Transcription Factors	non tissue-specific
KLF15	Transcription Factors	non tissue-specific
KLF3	Transcription Factors	non tissue-specific
KLF4	Transcription Factors	non tissue-specific
KLF5	Transcription Factors	non tissue-specific
KLF6	Transcription Factors	non tissue-specific
KLF9	Transcription Factors	non tissue-specific
LEF1	Transcription Factors	non tissue-specific
LHX2	Transcription Factors	non tissue-specific
LHX3	Transcription Factors	non tissue-specific
LHX4	Transcription Factors	non tissue-specific
LMX1B	Transcription Factors	non tissue-specific
LYL1	Transcription Factors	non tissue-specific
MAF	Transcription Factors	non tissue-specific
MAFB	Transcription Factors	non tissue-specific
MAFF	Transcription Factors	non tissue-specific
MAFG	Transcription Factors	non tissue-specific
MAFK	Transcription Factors	non tissue-specific
MAX	Transcription Factors	non tissue-specific
MAZ	Transcription Factors	non tissue-specific
MEF2A	Transcription Factors	non tissue-specific
MEF2B	Transcription Factors	non tissue-specific
MEF2C	Transcription Factors	non tissue-specific
MEF2D	Transcription Factors	non tissue-specific
MEIS1	Transcription Factors	non tissue-specific
MEIS2	Transcription Factors	non tissue-specific
MEOX2	Transcription Factors	non tissue-specific
MITF	Transcription Factors	non tissue-specific
MIXL1	Transcription Factors	non tissue-specific
MNX1	Transcription Factors	non tissue-specific
MSX1	Transcription Factors	non tissue-specific
MXI1	Transcription Factors	non tissue-specific
MYB	Transcription Factors	non tissue-specific
MYBA	Transcription Factors	non tissue-specific
MYBB	Transcription Factors	non tissue-specific
MYC	Transcription Factors	non tissue-specific
MYCN	Transcription Factors	non tissue-specific
MYF6	Transcription Factors	non tissue-specific
MYNN	Transcription Factors	non tissue-specific
MYOD1	Transcription Factors	non tissue-specific
MZF1	Transcription Factors	non tissue-specific
NANOG	Transcription Factors	non tissue-specific
NDF1	Transcription Factors	non tissue-specific
NDF2	Transcription Factors	non tissue-specific
NF2L2	Transcription Factors	non tissue-specific
NFAC1	Transcription Factors	non tissue-specific
NFAC3	Transcription Factors	non tissue-specific
NFAC4	Transcription Factors	non tissue-specific
NFAT5	Transcription Factors	non tissue-specific
NFE2	Transcription Factors	non tissue-specific
NFIB	Transcription Factors	non tissue-specific
NFIC	Transcription Factors	non tissue-specific
NFIL3	Transcription Factors	non tissue-specific
NFKB1	Transcription Factors	non tissue-specific
NFKB2	Transcription Factors	non tissue-specific
NFYA	Transcription Factors	non tissue-specific
NFYB	Transcription Factors	non tissue-specific
NFYC	Transcription Factors	non tissue-specific
NKX21	Transcription Factors	non tissue-specific
NKX22	Transcription Factors	non tissue-specific
NKX23	Transcription Factors	non tissue-specific
NKX25	Transcription Factors	non tissue-specific
NKX31	Transcription Factors	non tissue-specific
NKX61	Transcription Factors	non tissue-specific
NR1H2	Transcription Factors	non tissue-specific
NR1H3	Transcription Factors	non tissue-specific
NR1I2	Transcription Factors	non tissue-specific
NR2C2	Transcription Factors	non tissue-specific
NR2E3	Transcription Factors	non tissue-specific
NR2F6	Transcription Factors	non tissue-specific
NR4A1	Transcription Factors	non tissue-specific
NR4A2	Transcription Factors	non tissue-specific
NR5A2	Transcription Factors	non tissue-specific
NRF1	Transcription Factors	non tissue-specific
OSR2	Transcription Factors	non tissue-specific
OTX1	Transcription Factors	non tissue-specific
OTX2	Transcription Factors	non tissue-specific
OVOL2	Transcription Factors	non tissue-specific
OZF	Transcription Factors	non tissue-specific
P53	Transcription Factors	non tissue-specific
P63	Transcription Factors	non tissue-specific
P73	Transcription Factors	non tissue-specific
PATZ1	Transcription Factors	non tissue-specific
PAX2	Transcription Factors	non tissue-specific
PAX5	Transcription Factors	non tissue-specific
PAX6	Transcription Factors	non tissue-specific
PAX8	Transcription Factors	non tissue-specific
PBX1	Transcription Factors	non tissue-specific
PBX2	Transcription Factors	non tissue-specific
PBX3	Transcription Factors	non tissue-specific
PDX1	Transcription Factors	non tissue-specific
PITX1	Transcription Factors	non tissue-specific
PLAG1	Transcription Factors	non tissue-specific
PO2F1	Transcription Factors	non tissue-specific
PO2F2	Transcription Factors	non tissue-specific
PO3F2	Transcription Factors	non tissue-specific
PO5F1	Transcription Factors	non tissue-specific
PPARA	Transcription Factors	non tissue-specific
PPARD	Transcription Factors	non tissue-specific
PPARG	Transcription Factors	non tissue-specific
PRD14	Transcription Factors	non tissue-specific
PRDM1	Transcription Factors	non tissue-specific
PRDM6	Transcription Factors	non tissue-specific
PRGR	Transcription Factors	non tissue-specific
PROX1	Transcription Factors	non tissue-specific
RARA	Transcription Factors	non tissue-specific
RARG	Transcription Factors	non tissue-specific
RAX2	Transcription Factors	non tissue-specific
RELB	Transcription Factors	non tissue-specific
REST	Transcription Factors	non tissue-specific
RFX1	Transcription Factors	non tissue-specific
RFX2	Transcription Factors	non tissue-specific
RFX5	Transcription Factors	non tissue-specific
RORA	Transcription Factors	non tissue-specific
RUNX1	Transcription Factors	non tissue-specific
RUNX2	Transcription Factors	non tissue-specific
RUNX3	Transcription Factors	non tissue-specific
RXRA	Transcription Factors	non tissue-specific
SALL4	Transcription Factors	non tissue-specific
SCRT1	Transcription Factors	non tissue-specific
SIX1	Transcription Factors	non tissue-specific
SIX2	Transcription Factors	non tissue-specific
SMAD1	Transcription Factors	non tissue-specific
SMAD2	Transcription Factors	non tissue-specific
SMAD3	Transcription Factors	non tissue-specific
SMAD4	Transcription Factors	non tissue-specific
SMCA1	Transcription Factors	non tissue-specific
SMCA5	Transcription Factors	non tissue-specific
SNAI1	Transcription Factors	non tissue-specific
SNAI2	Transcription Factors	non tissue-specific
SOX10	Transcription Factors	non tissue-specific
SOX11	Transcription Factors	non tissue-specific
SOX17	Transcription Factors	non tissue-specific
SOX2	Transcription Factors	non tissue-specific
SOX3	Transcription Factors	non tissue-specific
SOX4	Transcription Factors	non tissue-specific
SOX9	Transcription Factors	non tissue-specific
SP1	Transcription Factors	non tissue-specific
SP2	Transcription Factors	non tissue-specific
SP3	Transcription Factors	non tissue-specific
SP4	Transcription Factors	non tissue-specific
SPDEF	Transcription Factors	non tissue-specific
SPI1	Transcription Factors	non tissue-specific
SPIB	Transcription Factors	non tissue-specific
SRBP1	Transcription Factors	non tissue-specific
SRBP2	Transcription Factors	non tissue-specific
SRF	Transcription Factors	non tissue-specific
STA5A	Transcription Factors	non tissue-specific
STA5B	Transcription Factors	non tissue-specific
STAT1	Transcription Factors	non tissue-specific
STAT2	Transcription Factors	non tissue-specific
STAT3	Transcription Factors	non tissue-specific
STAT4	Transcription Factors	non tissue-specific
STAT6	Transcription Factors	non tissue-specific
STF1	Transcription Factors	non tissue-specific
SUH	Transcription Factors	non tissue-specific
TAF1	Transcription Factors	non tissue-specific
TAL1	Transcription Factors	non tissue-specific
TBP	Transcription Factors	non tissue-specific
TBX21	Transcription Factors	non tissue-specific
TBX3	Transcription Factors	non tissue-specific
TCF7	Transcription Factors	non tissue-specific
TEAD1	Transcription Factors	non tissue-specific
TEAD2	Transcription Factors	non tissue-specific
TEAD4	Transcription Factors	non tissue-specific
TF65	Transcription Factors	non tissue-specific
TF7L1	Transcription Factors	non tissue-specific
TF7L2	Transcription Factors	non tissue-specific
TFAP4	Transcription Factors	non tissue-specific
TFCP2	Transcription Factors	non tissue-specific
TFDP1	Transcription Factors	non tissue-specific
TFE2	Transcription Factors	non tissue-specific
TFE3	Transcription Factors	non tissue-specific
TFEB	Transcription Factors	non tissue-specific
TGIF1	Transcription Factors	non tissue-specific
THA11	Transcription Factors	non tissue-specific
THAP1	Transcription Factors	non tissue-specific
TLX1	Transcription Factors	non tissue-specific
TWST1	Transcription Factors	non tissue-specific
TYY1	Transcription Factors	non tissue-specific
USF1	Transcription Factors	non tissue-specific
USF2	Transcription Factors	non tissue-specific
VDR	Transcription Factors	non tissue-specific
VEZF1	Transcription Factors	non tissue-specific
XBP1	Transcription Factors	non tissue-specific
YBOX1	Transcription Factors	non tissue-specific
Z324A	Transcription Factors	non tissue-specific
Z354A	Transcription Factors	non tissue-specific
ZBT14	Transcription Factors	non tissue-specific
ZBT17	Transcription Factors	non tissue-specific
ZBT18	Transcription Factors	non tissue-specific
ZBT48	Transcription Factors	non tissue-specific
ZBT7A	Transcription Factors	non tissue-specific
ZBT7B	Transcription Factors	non tissue-specific
ZBTB4	Transcription Factors	non tissue-specific
ZBTB6	Transcription Factors	non tissue-specific
ZEB1	Transcription Factors	non tissue-specific
ZEP1	Transcription Factors	non tissue-specific
ZF64A	Transcription Factors	non tissue-specific
ZFHX3	Transcription Factors	non tissue-specific
ZFP28	Transcription Factors	non tissue-specific
ZFP42	Transcription Factors	non tissue-specific
ZFP82	Transcription Factors	non tissue-specific
ZFX	Transcription Factors	non tissue-specific
ZIC2	Transcription Factors	non tissue-specific
ZIM3	Transcription Factors	non tissue-specific
ZN121	Transcription Factors	non tissue-specific
ZN134	Transcription Factors	non tissue-specific
ZN136	Transcription Factors	non tissue-specific
ZN140	Transcription Factors	non tissue-specific
ZN143	Transcription Factors	non tissue-specific
ZN214	Transcription Factors	non tissue-specific
ZN250	Transcription Factors	non tissue-specific
ZN257	Transcription Factors	non tissue-specific
ZN260	Transcription Factors	non tissue-specific
ZN263	Transcription Factors	non tissue-specific
ZN264	Transcription Factors	non tissue-specific
ZN274	Transcription Factors	non tissue-specific
ZN281	Transcription Factors	non tissue-specific
ZN317	Transcription Factors	non tissue-specific
ZN320	Transcription Factors	non tissue-specific
ZN322	Transcription Factors	non tissue-specific
ZN329	Transcription Factors	non tissue-specific
ZN331	Transcription Factors	non tissue-specific
ZN335	Transcription Factors	non tissue-specific
ZN341	Transcription Factors	non tissue-specific
ZN350	Transcription Factors	non tissue-specific
ZN382	Transcription Factors	non tissue-specific
ZN384	Transcription Factors	non tissue-specific
ZN394	Transcription Factors	non tissue-specific
ZN418	Transcription Factors	non tissue-specific
ZN436	Transcription Factors	non tissue-specific
ZN449	Transcription Factors	non tissue-specific
ZN467	Transcription Factors	non tissue-specific
ZN490	Transcription Factors	non tissue-specific
ZN502	Transcription Factors	non tissue-specific
ZN528	Transcription Factors	non tissue-specific
ZN547	Transcription Factors	non tissue-specific
ZN549	Transcription Factors	non tissue-specific
ZN554	Transcription Factors	non tissue-specific
ZN563	Transcription Factors	non tissue-specific
ZN582	Transcription Factors	non tissue-specific
ZN586	Transcription Factors	non tissue-specific
ZN639	Transcription Factors	non tissue-specific
ZN667	Transcription Factors	non tissue-specific
ZN680	Transcription Factors	non tissue-specific
ZN708	Transcription Factors	non tissue-specific
ZN768	Transcription Factors	non tissue-specific
ZN770	Transcription Factors	non tissue-specific
ZN784	Transcription Factors	non tissue-specific
ZN816	Transcription Factors	non tissue-specific
ZNF18	Transcription Factors	non tissue-specific
ZNF41	Transcription Factors	non tissue-specific
ZNF76	Transcription Factors	non tissue-specific
ZNF8	Transcription Factors	non tissue-specific
ZNF85	Transcription Factors	non tissue-specific
ZSC16	Transcription Factors	non tissue-specific
ZSC22	Transcription Factors	non tissue-specific
ZSC31	Transcription Factors	non tissue-specific
number_of_TFs	Transcription Factors	averaged across tissues
promoter_width	Promoter shape	tissue-specific
promoter_shape	Promoter shape	tissue-specific
percent_of_broad	Promoter shape	averaged across tissues
mean_promoter_width	Promoter shape	averaged across tissues
TssA	Chromatin states	tissue-specific
TssAFlnk	Chromatin states	tissue-specific
TxFlnk	Chromatin states	tissue-specific
Tx	Chromatin states	tissue-specific
TxWk	Chromatin states	tissue-specific
EnhG	Chromatin states	tissue-specific
Enh	Chromatin states	tissue-specific
ZNF_Rpts	Chromatin states	tissue-specific
Het	Chromatin states	tissue-specific
TssBiv	Chromatin states	tissue-specific
BivFlnk	Chromatin states	tissue-specific
EnhBiv	Chromatin states	tissue-specific
ReprPC	Chromatin states	tissue-specific
ReprPCWk	Chromatin states	tissue-specific
Quies	Chromatin states	tissue-specific
mean_TssA	Chromatin states	averaged across tissues
mean_TssAFlnk	Chromatin states	averaged across tissues
mean_TxFlnk	Chromatin states	averaged across tissues
mean_Tx	Chromatin states	averaged across tissues
mean_TxWk	Chromatin states	averaged across tissues
mean_EnhG	Chromatin states	averaged across tissues
mean_Enh	Chromatin states	averaged across tissues
mean_ZNF_Rpts	Chromatin states	averaged across tissues
mean_Het	Chromatin states	averaged across tissues
mean_TssBiv	Chromatin states	averaged across tissues
mean_BivFlnk	Chromatin states	averaged across tissues
mean_EnhBiv	Chromatin states	averaged across tissues
mean_ReprPC	Chromatin states	averaged across tissues
mean_ReprPCWk	Chromatin states	averaged across tissues
mean_Quies	Chromatin states	averaged across tissues
