# Supplementary material for: Predictive features of gene expression variation reveal mechanistic link with differential expression
Source: Mol Syst Biol. 2020 Aug 7;16(8):e9539. doi: 10.15252/msb.20209539 (PMC7411568; doi:10.15252/msb.20209539)
Supplement: Supplementary file 2 — Supplementary Datasets [file MSB-16-e9539-s002.zip › Datasets/Dataset_EV07_GO_enrichments_expresion_change.csv]

Cluster	ID	Description	GeneRatio	BgRatio	pvalue	p.adjust	qvalue	geneID	Count	Ontology
[-8,-2]	GO:0022402	cell cycle process	80/237	366/5827	1.24E-39	1.74E-36	1.46E-36	36341/42871/42946/34524/43228/35522/39157/35122/42829/33544/33976/31196/36495/34250/326205/32459/42077/37377/31361/35679/2768674/35895/32015/33501/34441/40642/31988/35649/39068/45894/38656/41296/31104/36136/34565/38156/39654/36264/44839/32316/35293/31696/35298/318874/42297/33507/41703/34794/31789/38515/38879/41013/39502/33641/37564/35937/37467/41941/53438/34423/34550/38492/40859/36411/43990/33890…	80	BP
[-8,-2]	GO:0007049	cell cycle	89/237	491/5827	1.44E-37	1.01E-34	8.50E-35	36341/41532/42871/42946/34524/43228/35522/39157/35122/42829/33544/33976/31196/32753/36495/34250/326205/32459/42077/37377/31361/44915/35679/2768674/35895/32015/33501/34441/40642/31988/35649/39068/45894/38656/41296/31104/36136/34565/38156/39654/36264/44839/32316/35293/31696/35298/318874/42297/33507/41703/34794/36017/31789/38515/38879/41013/44848/39502/33641/37564/35937/37467/41941/53438/34423/34550…	89	BP
[-8,-2]	GO:1903047	mitotic cell cycle process	54/237	217/5827	3.70E-29	1.73E-26	1.46E-26	42871/42946/34524/43228/35522/39157/35122/42829/33544/31196/36495/326205/42077/37377/31361/35679/2768674/35895/32015/33501/34441/31988/35649/39068/38656/31104/36136/34565/38156/36264/44839/32316/35293/31696/318874/41703/34794/38515/38879/33641/37467/41941/53438/38492/43990/43448/33196/34842/33578/41919/38640/39429/44870/43999	54	BP
[-8,-2]	GO:0006259	DNA metabolic process	53/237	216/5827	2.81E-28	9.00E-26	7.57E-26	40816/35122/33213/31142/31934/33567/33544/33976/41306/32763/42553/38942/44915/43278/35679/2768674/35895/41231/38594/40642/31988/33709/40973/41296/31104/35796/36136/34565/39654/41571/33507/41703/34794/36017/31789/44848/34892/33641/37564/35937/53438/34423/34550/38492/246445/35364/34842/318579/41919/38640/41483/41615/35119	53	BP
[-8,-2]	GO:0000278	mitotic cell cycle	63/237	316/5827	3.21E-28	9.00E-26	7.57E-26	41532/42871/42946/34524/43228/35522/39157/35122/42829/33544/31196/32753/36495/34250/326205/42077/37377/31361/44915/35679/2768674/35895/32015/33501/34441/31988/35649/39068/38656/31104/36136/34565/38156/36264/44839/32316/35293/31696/318874/41703/34794/36017/38515/38879/44848/33641/37467/41941/53438/38492/40859/30982/43990/43448/36653/33196/34842/33578/41919/38640/39429/44870/43999	63	BP
[-8,-2]	GO:0000280	nuclear division	50/237	206/5827	2.07E-26	4.85E-24	4.08E-24	34524/43228/35522/42829/33544/31196/36495/34250/42077/37377/31361/33501/34441/31988/35649/39068/45894/38656/41296/31104/36136/38156/36264/44839/32316/35293/31696/35298/318874/42297/33507/41703/34794/38515/41013/37564/35937/37467/38492/40859/36411/43448/34842/33578/318579/41919/38640/39429/44870/43999	50	BP
[-8,-2]	GO:0048285	organelle fission	50/237	219/5827	4.37E-25	8.77E-23	7.38E-23	34524/43228/35522/42829/33544/31196/36495/34250/42077/37377/31361/33501/34441/31988/35649/39068/45894/38656/41296/31104/36136/38156/36264/44839/32316/35293/31696/35298/318874/42297/33507/41703/34794/38515/41013/37564/35937/37467/38492/40859/36411/43448/34842/33578/318579/41919/38640/39429/44870/43999	50	BP
[-8,-2]	GO:0006260	DNA replication	30/237	75/5827	4.82E-23	8.46E-21	7.12E-21	35122/33213/31142/31934/33567/33976/32763/42553/38942/44915/43278/35679/40642/40973/41296/36136/41571/41703/34794/36017/31789/44848/33641/53438/34423/34550/38492/246445/35364/41615	30	BP
[-8,-2]	GO:0006261	DNA-dependent DNA replication	26/237	61/5827	6.17E-21	9.63E-19	8.10E-19	35122/33213/31142/31934/33976/32763/42553/38942/44915/43278/35679/40642/40973/41296/36136/41571/41703/34794/36017/31789/33641/34423/34550/38492/246445/41615	26	BP
[-8,-2]	GO:0098813	nuclear chromosome segregation	33/237	118/5827	1.33E-19	1.86E-17	1.57E-17	34524/43228/35522/33544/33976/31196/36495/42077/33501/31988/35649/39068/38656/41296/31104/36136/36264/32316/35293/318874/42297/41703/34794/38515/34423/34550/38492/36411/43448/33578/41919/38640/44870	33	BP
[-8,-2]	GO:1903046	meiotic cell cycle process	35/237	142/5827	8.61E-19	1.10E-16	9.25E-17	42946/34524/43228/35522/34250/42077/33501/34441/35649/39068/45894/41296/31104/36136/39654/44839/35298/42297/33507/38515/38879/41013/37564/35937/37467/38492/40859/36411/34842/318579/41919/39429/44870/36590/34609	35	BP
[-8,-2]	GO:0051321	meiotic cell cycle	36/237	152/5827	1.09E-18	1.27E-16	1.07E-16	42946/34524/43228/35522/34250/42077/33501/34441/35649/39068/45894/41296/31104/36136/39654/44839/35293/35298/42297/33507/38515/38879/41013/37564/35937/37467/38492/40859/36411/34842/318579/41919/39429/44870/36590/34609	36	BP
[-8,-2]	GO:0140014	mitotic nuclear division	31/237	111/5827	1.93E-18	2.08E-16	1.75E-16	34524/43228/35522/42829/33544/31196/36495/42077/37377/31361/33501/34441/31988/39068/38656/38156/36264/32316/35293/31696/318874/41703/34794/38515/38492/43448/33578/41919/38640/44870/43999	31	BP
[-8,-2]	GO:0007059	chromosome segregation	33/237	129/5827	2.72E-18	2.72E-16	2.29E-16	34524/43228/35522/33544/33976/31196/36495/42077/33501/31988/35649/39068/38656/41296/31104/36136/36264/32316/35293/318874/42297/41703/34794/38515/34423/34550/38492/36411/43448/33578/41919/38640/44870	33	BP
[-8,-2]	GO:0000819	sister chromatid segregation	27/237	82/5827	3.12E-18	2.92E-16	2.45E-16	34524/43228/35522/33544/33976/31196/36495/33501/31988/35649/39068/38656/36264/32316/35293/318874/41703/34794/38515/34423/34550/38492/43448/33578/41919/38640/44870	27	BP
[-8,-2]	GO:0051276	chromosome organization	55/237	385/5827	2.34E-17	2.05E-15	1.73E-15	40141/42946/34524/43228/35522/36107/33567/33544/33976/31196/3772329/36495/34595/33501/31988/35649/41265/39068/38656/33709/40973/41296/34565/39654/36264/32316/35293/318874/33507/41703/34794/38515/39306/33641/37564/37467/53438/34423/34550/38492/44879/246445/43448/36653/39844/34842/33578/318579/41919/38640/39429/41483/44870/36590/34609	55	BP
[-8,-2]	GO:0006281	DNA repair	31/237	122/5827	3.87E-17	3.19E-15	2.69E-15	40816/33213/31142/33567/33544/32763/42553/2768674/35895/41231/38594/33709/35796/36136/34565/39654/41571/33507/34892/33641/37564/35937/53438/34423/34550/38492/35364/34842/318579/41615/35119	31	BP
[-8,-2]	GO:0006974	cellular response to DNA damage stimulus	34/237	151/5827	5.90E-17	4.60E-15	3.87E-15	40816/35122/33213/31142/33567/33544/32763/3772329/31764/42553/2768674/35895/41231/38594/33709/35796/36136/34565/39654/41571/33507/34892/33641/37564/35937/53438/34423/34550/38492/35364/34842/318579/41615/35119	34	BP
[-8,-2]	GO:0007051	spindle organization	24/237	77/5827	1.07E-15	7.93E-14	6.67E-14	42946/43228/36495/34250/42077/37377/31361/35679/32015/33501/34441/35649/39068/38656/31104/38156/36264/44839/41703/34794/38515/38879/39850/44870	24	BP
[-8,-2]	GO:0000070	mitotic sister chromatid segregation	23/237	74/5827	4.69E-15	3.14E-13	2.64E-13	34524/43228/35522/33544/31196/36495/33501/31988/39068/38656/36264/32316/35293/318874/41703/34794/38515/38492/43448/33578/41919/38640/44870	23	BP
[-8,-2]	GO:0071103	DNA conformation change	23/237	74/5827	4.69E-15	3.14E-13	2.64E-13	40141/34524/43228/36107/33567/3772329/36495/35649/33709/40973/41296/35293/33507/41703/34794/33641/37564/53438/38492/43448/36653/41919/41483	23	BP
[-8,-2]	GO:0051726	regulation of cell cycle	37/237	215/5827	2.29E-14	1.46E-12	1.23E-12	41532/35522/39157/35122/42829/31196/34250/326205/37377/31361/2768674/35895/33501/38656/36136/34565/36264/35293/31696/31789/41013/44848/33641/37467/41941/53438/38492/30982/43990/33196/34842/33578/39429/44870/41615/43656/43999	37	BP
[-8,-2]	GO:0007052	mitotic spindle organization	18/237	47/5827	7.81E-14	4.77E-12	4.01E-12	42946/43228/42077/37377/31361/35679/32015/33501/34441/39068/38656/31104/38156/36264/41703/34794/38515/44870	18	BP
[-8,-2]	GO:0140013	meiotic nuclear division	27/237	120/5827	1.23E-13	7.21E-12	6.06E-12	43228/35522/34250/42077/34441/35649/39068/45894/41296/31104/36136/44839/35298/42297/33507/38515/41013/37564/35937/37467/38492/40859/36411/34842/318579/39429/44870	27	BP
[-8,-2]	GO:1902850	microtubule cytoskeleton organization involved in mitosis	19/237	59/5827	6.04E-13	3.39E-11	2.86E-11	42946/43228/42077/37377/31361/35679/32015/33501/34441/39068/38656/31104/38156/36264/44839/41703/34794/38515/44870	19	BP
[-8,-2]	GO:0007346	regulation of mitotic cell cycle	28/237	139/5827	7.97E-13	4.30E-11	3.62E-11	41532/35522/39157/35122/42829/31196/34250/326205/37377/31361/2768674/35895/38656/36136/34565/36264/31696/44848/33641/37467/41941/53438/30982/33196/34842/33578/44870/43999	28	BP
[-8,-2]	GO:0006323	DNA packaging	19/237	62/5827	1.66E-12	8.63E-11	7.26E-11	40141/34524/43228/36107/3772329/36495/35649/40973/41296/35293/33507/41703/34794/33641/38492/43448/36653/41919/41483	19	BP
[-8,-2]	GO:0000226	microtubule cytoskeleton organization	33/237	198/5827	1.72E-12	8.63E-11	7.26E-11	36341/42871/42946/43228/33757/33544/36495/34250/42077/37377/31361/35679/32015/33501/34441/35649/39068/45894/38656/31104/38156/36264/44839/41703/34794/38515/38879/39502/40859/32016/39850/318579/44870	33	BP
[-8,-2]	GO:0006310	DNA recombination	19/237	63/5827	2.29E-12	1.11E-10	9.34E-11	31142/33544/41306/33709/41296/31104/36136/39654/33507/34892/33641/37564/35937/53438/35364/34842/318579/41919/35119	19	BP
[-8,-2]	GO:0010564	regulation of cell cycle process	24/237	113/5827	1.16E-11	5.45E-10	4.58E-10	35522/35122/42829/31196/326205/37377/31361/35895/38656/34565/36264/31696/31789/41013/33641/37467/41941/53438/33196/34842/33578/39429/44870/43999	24	BP
[-8,-2]	GO:0061982	meiosis I cell cycle process	19/237	71/5827	2.42E-11	1.10E-09	9.23E-10	34524/43228/34250/42077/39068/41296/31104/36136/39654/33507/38879/37564/35937/37467/34842/318579/41919/36590/34609	19	BP
[-8,-2]	GO:0051301	cell division	29/237	174/5827	4.34E-11	1.90E-09	1.60E-09	42871/42946/40512/32459/42077/32015/34441/35649/41265/39068/38656/36264/44839/35298/42297/37090/38515/38879/53438/40859/43990/33890/39844/32016/34331/39429/41483/44870/43656	29	BP
[-8,-2]	GO:0030261	chromosome condensation	14/237	37/5827	6.15E-11	2.62E-09	2.20E-09	34524/43228/35649/40973/41296/35293/33507/41703/34794/33641/38492/43448/36653/41919	14	BP
[-8,-2]	GO:0007017	microtubule-based process	34/237	246/5827	1.68E-10	6.94E-09	5.84E-09	36341/42871/42946/43228/33757/33544/36495/34250/42077/37377/31361/35679/32015/33501/34441/35649/39068/45894/38656/31104/38156/36264/44839/35293/41703/34794/38515/38879/39502/40859/32016/39850/318579/44870	34	BP
[-8,-2]	GO:0006302	double-strand break repair	16/237	59/5827	7.80E-10	3.13E-08	2.63E-08	31142/33544/42553/38594/33709/36136/34565/41571/33507/34892/33641/37564/35937/53438/34842/318579	16	BP
[-8,-2]	GO:0051225	spindle assembly	14/237	45/5827	1.25E-09	4.89E-08	4.12E-08	36495/34250/42077/33501/34441/35649/39068/38656/38156/36264/44839/38515/38879/44870	14	BP
[-8,-2]	GO:0007010	cytoskeleton organization	42/237	391/5827	3.15E-09	1.20E-07	1.01E-07	36341/42871/42946/43228/33757/33544/36495/34250/32459/37729/42077/37377/31361/35679/32015/33501/34441/35649/39068/45894/38656/31104/38156/36264/44839/35298/41703/34794/36017/38515/38879/39502/38806/40859/43990/39844/32016/39850/318579/39429/44870/37655	42	BP
[-8,-2]	GO:0033554	cellular response to stress	40/237	374/5827	9.05E-09	3.34E-07	2.81E-07	40816/34330/35122/33213/31142/33567/33544/32763/3772329/31764/37729/42553/2768674/35895/41231/38594/33709/35796/36136/34565/39654/36264/41571/33507/34892/33641/37564/35937/53438/34423/34550/38492/35364/41190/38824/36232/34842/318579/41615/35119	40	BP
[-8,-2]	GO:0000075	cell cycle checkpoint	13/237	44/5827	1.01E-08	3.65E-07	3.07E-07	35522/35122/326205/2768674/35895/38656/36136/34565/36264/41013/38492/34842/41615	13	BP
[-8,-2]	GO:0044770	cell cycle phase transition	17/237	82/5827	1.97E-08	6.90E-07	5.80E-07	35522/39157/35122/42829/31196/326205/35895/38656/34565/36264/33641/37467/41941/53438/33196/33578/44870	17	BP
[-8,-2]	GO:0045786	negative regulation of cell cycle	16/237	74/5827	2.77E-08	9.47E-07	7.97E-07	35522/35122/326205/2768674/35895/38656/36136/34565/36264/41013/41941/38492/33196/34842/41615/43999	16	BP
[-8,-2]	GO:0006270	DNA replication initiation	9/237	20/5827	2.98E-08	9.95E-07	8.37E-07	43278/35679/40973/41296/41703/34794/36017/33641/246445	9	BP
[-8,-2]	GO:0045930	negative regulation of mitotic cell cycle	13/237	48/5827	3.26E-08	1.06E-06	8.96E-07	35522/35122/326205/2768674/35895/38656/36136/34565/36264/41941/33196/34842/43999	13	BP
[-8,-2]	GO:0051783	regulation of nuclear division	13/237	50/5827	5.58E-08	1.78E-06	1.50E-06	35522/42829/31196/37377/31361/38656/36264/31696/41013/34842/33578/44870/43999	13	BP
[-8,-2]	GO:0007127	meiosis I	12/237	42/5827	5.81E-08	1.81E-06	1.52E-06	43228/34250/39068/41296/31104/36136/33507/37564/35937/37467/34842/318579	12	BP
[-8,-2]	GO:0044772	mitotic cell cycle phase transition	16/237	78/5827	6.11E-08	1.87E-06	1.57E-06	35522/39157/42829/31196/326205/35895/38656/34565/36264/33641/37467/41941/53438/33196/33578/44870	16	BP
[-8,-2]	GO:0045132	meiotic chromosome segregation	13/237	52/5827	9.28E-08	2.77E-06	2.33E-06	43228/35522/42077/35649/39068/41296/31104/36136/42297/38515/38492/36411/44870	13	BP
[-8,-2]	GO:0006271	DNA strand elongation involved in DNA replication	7/237	Dec-27	1.12E-07	3.22E-06	2.71E-06	33213/31934/42553/33641/34423/34550/38492	7	BP
[-8,-2]	GO:0022616	DNA strand elongation	7/237	Dec-27	1.12E-07	3.22E-06	2.71E-06	33213/31934/42553/33641/34423/34550/38492	7	BP
[-8,-2]	GO:1901990	regulation of mitotic cell cycle phase transition	14/237	63/5827	1.46E-07	4.10E-06	3.45E-06	35522/42829/31196/326205/35895/38656/34565/36264/33641/37467/41941/53438/33196/33578	14	BP
[-8,-2]	GO:0007143	female meiotic nuclear division	13/237	54/5827	1.51E-07	4.14E-06	3.49E-06	43228/35522/34250/34441/35649/45894/31104/44839/42297/38515/38492/36411/44870	13	BP
[-8,-2]	GO:1901987	regulation of cell cycle phase transition	14/237	65/5827	2.21E-07	5.98E-06	5.03E-06	35522/42829/31196/326205/35895/38656/34565/36264/33641/37467/41941/53438/33196/33578	14	BP
[-8,-2]	GO:0007093	mitotic cell cycle checkpoint	10/237	32/5827	3.01E-07	7.96E-06	6.70E-06	35522/35122/326205/2768674/35895/38656/36136/34565/36264/34842	10	BP
[-8,-2]	GO:0061640	cytoskeleton-dependent cytokinesis	13/237	58/5827	3.71E-07	9.64E-06	8.11E-06	42871/32459/42077/32015/34441/35649/39068/35298/38515/38879/43990/33890/39429	13	BP
[-8,-2]	GO:0000910	cytokinesis	14/237	68/5827	4.01E-07	1.02E-05	8.61E-06	42871/32459/42077/32015/34441/35649/39068/35298/38515/38879/43990/33890/32016/39429	14	BP
[-8,-2]	GO:0000724	double-strand break repair via homologous recombination	10/237	34/5827	5.69E-07	1.40E-05	1.18E-05	31142/33544/33709/33507/34892/33641/37564/35937/53438/318579	10	BP
[-8,-2]	GO:0000725	recombinational repair	10/237	34/5827	5.69E-07	1.40E-05	1.18E-05	31142/33544/33709/33507/34892/33641/37564/35937/53438/318579	10	BP
[-8,-2]	GO:0045934	negative regulation of nucleobase-containing compound metabolic process	30/237	281/5827	8.44E-07	2.04E-05	1.72E-05	40141/34524/31912/35522/35122/33567/36495/35677/43150/34595/36039/40834/31227/41032/40549/2768974/39654/45339/42297/37090/5740599/44848/41941/45976/44879/34842/41919/41483/41615/42536	30	BP
[-8,-2]	GO:0032196	transposition	7/237	16/5827	1.41E-06	3.35E-05	2.82E-05	34524/40512/41306/31988/34331/41919/36590	7	BP
[-8,-2]	GO:0007088	regulation of mitotic nuclear division	11/237	46/5827	1.51E-06	3.53E-05	2.97E-05	35522/42829/31196/37377/31361/38656/36264/31696/33578/44870/43999	11	BP
[-8,-2]	GO:0051052	regulation of DNA metabolic process	11/237	47/5827	1.90E-06	4.28E-05	3.60E-05	35122/33567/33544/39654/31789/44848/53438/246445/34842/41919/41615	11	BP
[-8,-2]	GO:0007131	reciprocal meiotic recombination	8/237	23/5827	1.92E-06	4.28E-05	3.60E-05	41296/31104/36136/33507/37564/35937/34842/318579	8	BP
[-8,-2]	GO:0035825	homologous recombination	8/237	23/5827	1.92E-06	4.28E-05	3.60E-05	41296/31104/36136/33507/37564/35937/34842/318579	8	BP
[-8,-2]	GO:0007076	mitotic chromosome condensation	7/237	17/5827	2.31E-06	5.07E-05	4.27E-05	34524/35293/41703/34794/38492/43448/41919	7	BP
[-8,-2]	GO:0010948	negative regulation of cell cycle process	11/237	48/5827	2.38E-06	5.13E-05	4.31E-05	35522/326205/35895/38656/34565/36264/41013/41941/33196/34842/43999	11	BP
[-8,-2]	GO:0031570	DNA integrity checkpoint	9/237	31/5827	2.41E-06	5.13E-05	4.31E-05	35122/326205/2768674/35895/36136/34565/38492/34842/41615	9	BP
[-8,-2]	GO:0051053	negative regulation of DNA metabolic process	7/237	19/5827	5.59E-06	0.000114595	9.64E-05	35122/33567/39654/44848/34842/41919/41615	7	BP
[-8,-2]	GO:0051304	chromosome separation	9/237	34/5827	5.63E-06	0.000114595	9.64E-05	35522/31196/33501/38656/41296/36136/36264/33578/44870	9	BP
[-8,-2]	GO:0070192	chromosome organization involved in meiotic cell cycle	9/237	34/5827	5.63E-06	0.000114595	9.64E-05	34524/43228/35522/35649/37564/318579/41919/36590/34609	9	BP
[-8,-2]	GO:0010529	negative regulation of transposition	6/237	14/5827	9.70E-06	0.000194571	0.000163675	34524/40512/31988/34331/41919/36590	6	BP
[-8,-2]	GO:0000212	meiotic spindle organization	8/237	28/5827	1.02E-05	0.000201802	0.000169757	34250/33501/34441/35649/39068/31104/44839/44870	8	BP
[-8,-2]	GO:0044774	mitotic DNA integrity checkpoint	7/237	21/5827	1.20E-05	0.000234443	0.000197214	35122/326205/2768674/35895/36136/34565/34842	7	BP
[-8,-2]	GO:0000077	DNA damage checkpoint	8/237	29/5827	1.36E-05	0.000261624	0.00022008	35122/2768674/35895/36136/34565/38492/34842/41615	8	BP
[-8,-2]	GO:0010528	regulation of transposition	6/237	15/5827	1.56E-05	0.000288574	0.00024275	34524/40512/31988/34331/41919/36590	6	BP
[-8,-2]	GO:0051784	negative regulation of nuclear division	6/237	15/5827	1.56E-05	0.000288574	0.00024275	35522/38656/36264/41013/34842/43999	6	BP
[-8,-2]	GO:0061983	meiosis II cell cycle process	6/237	15/5827	1.56E-05	0.000288574	0.00024275	35522/42077/34441/35649/44839/38879	6	BP
[-8,-2]	GO:0032506	cytokinetic process	7/237	22/5827	1.70E-05	0.000310472	0.000261171	32459/42077/32015/38515/38879/33890/39429	7	BP
[-8,-2]	GO:0007292	female gamete generation	37/237	445/5827	1.78E-05	0.000320541	0.000269641	42871/42946/34524/43228/34330/35522/34250/37729/34441/40642/35649/45894/31104/44839/35293/35298/42297/33507/41703/37090/31789/38515/32857/53438/45976/38492/44879/36411/39844/33196/318579/41919/41483/44870/36590/42945/34609	37	BP
[-8,-2]	GO:0051306	mitotic sister chromatid separation	7/237	23/5827	2.36E-05	0.000420063	0.00035336	35522/31196/33501/38656/36264/33578/44870	7	BP
[-8,-2]	GO:0009790	embryo development	32/237	371/5827	3.42E-05	0.00060051	0.000505153	38489/42871/34524/31912/32317/34250/45282/36039/40834/34441/31227/41032/40549/41265/30983/35293/42297/38879/32857/34629/45976/44858/40859/39844/33196/41919/44870/42536/42945/43656/43999/37655	32	BP
[-8,-2]	GO:0044773	mitotic DNA damage checkpoint	6/237	17/5827	3.61E-05	0.000613146	0.000515782	35122/2768674/35895/36136/34565/34842	6	BP
[-8,-2]	GO:0010558	negative regulation of macromolecule biosynthetic process	28/237	305/5827	3.64E-05	0.000613146	0.000515782	40141/34524/31912/35522/35122/33567/36495/35677/43150/34595/36039/40834/31227/41032/40549/2768974/45339/42297/37090/5740599/44848/41941/45976/44879/41919/41483/41615/42536	28	BP
[-8,-2]	GO:2000113	negative regulation of cellular macromolecule biosynthetic process	28/237	305/5827	3.64E-05	0.000613146	0.000515782	40141/34524/31912/35522/35122/33567/36495/35677/43150/34595/36039/40834/31227/41032/40549/2768974/45339/42297/37090/5740599/44848/41941/45976/44879/41919/41483/41615/42536	28	BP
[-8,-2]	GO:0001709	cell fate determination	15/237	111/5827	3.67E-05	0.000613146	0.000515782	50281/40031/50282/36039/41032/40549/2768974/30983/33507/38515/30982/318579/41919/42536/37655	15	BP
[-8,-2]	GO:1901988	negative regulation of cell cycle phase transition	8/237	34/5827	4.82E-05	0.000787291	0.000662273	35522/326205/35895/38656/34565/36264/41941/33196	8	BP
[-8,-2]	GO:1901991	negative regulation of mitotic cell cycle phase transition	8/237	34/5827	4.82E-05	0.000787291	0.000662273	35522/326205/35895/38656/34565/36264/41941/33196	8	BP
[-8,-2]	GO:0031032	actomyosin structure organization	11/237	65/5827	5.11E-05	0.000815241	0.000685785	43228/32459/42077/32015/35298/38515/38879/38806/39844/39429/37655	11	BP
[-8,-2]	GO:0009890	negative regulation of biosynthetic process	28/237	311/5827	5.18E-05	0.000815241	0.000685785	40141/34524/31912/35522/35122/33567/36495/35677/43150/34595/36039/40834/31227/41032/40549/2768974/45339/42297/37090/5740599/44848/41941/45976/44879/41919/41483/41615/42536	28	BP
[-8,-2]	GO:0031327	negative regulation of cellular biosynthetic process	28/237	311/5827	5.18E-05	0.000815241	0.000685785	40141/34524/31912/35522/35122/33567/36495/35677/43150/34595/36039/40834/31227/41032/40549/2768974/45339/42297/37090/5740599/44848/41941/45976/44879/41919/41483/41615/42536	28	BP
[-8,-2]	GO:0051303	establishment of chromosome localization	6/237	18/5827	5.23E-05	0.000815241	0.000685785	36495/35649/39068/36264/32316/318874	6	BP
[-8,-2]	GO:0000281	mitotic cytokinesis	8/237	35/5827	6.03E-05	0.000920925	0.000774687	42871/42077/32015/35649/38515/38879/43990/39429	8	BP
[-8,-2]	GO:0042078	germ-line stem cell division	8/237	35/5827	6.03E-05	0.000920925	0.000774687	42946/40512/38656/36264/42297/37090/34331/41483	8	BP
[-8,-2]	GO:0007062	sister chromatid cohesion	6/237	19/5827	7.38E-05	0.001057294	0.000889401	35522/33976/35649/34423/34550/38492	6	BP
[-8,-2]	GO:0007091	metaphase/anaphase transition of mitotic cell cycle	6/237	19/5827	7.38E-05	0.001057294	0.000889401	35522/31196/38656/36264/33578/44870	6	BP
[-8,-2]	GO:0010965	regulation of mitotic sister chromatid separation	6/237	19/5827	7.38E-05	0.001057294	0.000889401	35522/31196/38656/36264/33578/44870	6	BP
[-8,-2]	GO:0044784	metaphase/anaphase transition of cell cycle	6/237	19/5827	7.38E-05	0.001057294	0.000889401	35522/31196/38656/36264/33578/44870	6	BP
[-8,-2]	GO:0090307	mitotic spindle assembly	6/237	19/5827	7.38E-05	0.001057294	0.000889401	42077/34441/38656/38156/36264/38515	6	BP
[-8,-2]	GO:1905818	regulation of chromosome separation	6/237	19/5827	7.38E-05	0.001057294	0.000889401	35522/31196/38656/36264/33578/44870	6	BP
[-8,-2]	GO:0048863	stem cell differentiation	11/237	69/5827	9.01E-05	0.001278376	0.001075377	36039/41032/40549/2768974/30983/35151/30982/36653/39844/42536/43656	11	BP
[-8,-2]	GO:0045165	cell fate commitment	23/237	239/5827	9.20E-05	0.001279976	0.001076723	42871/34330/50281/40031/50282/36039/40834/41032/40549/2768974/30983/44839/39621/33507/38515/30982/36411/39844/318579/41919/42536/43656/37655	23	BP
[-8,-2]	GO:0007140	male meiotic nuclear division	9/237	47/5827	9.21E-05	0.001279976	0.001076723	35522/34441/35649/39068/35298/37467/40859/39429/44870	9	BP
[-8,-2]	GO:0006275	regulation of DNA replication	6/237	20/5827	0.000101871	0.001375256	0.001156873	35122/31789/44848/53438/246445/41615	6	BP
[-8,-2]	GO:0044837	actomyosin contractile ring organization	6/237	20/5827	0.000101871	0.001375256	0.001156873	32459/42077/32015/38515/38879/39429	6	BP
[-8,-2]	GO:0050000	chromosome localization	6/237	20/5827	0.000101871	0.001375256	0.001156873	36495/35649/39068/36264/32316/318874	6	BP
[-8,-2]	GO:0017145	stem cell division	11/237	70/5827	0.000103171	0.001379541	0.001160477	42946/40512/38656/36264/44839/42297/37090/39844/34331/41483/43656	11	BP
[-8,-2]	GO:0045892	negative regulation of transcription, DNA-templated	24/237	258/5827	0.000110356	0.001434634	0.001206822	40141/34524/31912/35522/36495/35677/43150/34595/36039/40834/31227/41032/40549/2768974/45339/42297/37090/5740599/41941/45976/44879/41919/41483/42536	24	BP
[-8,-2]	GO:1902679	negative regulation of RNA biosynthetic process	24/237	258/5827	0.000110356	0.001434634	0.001206822	40141/34524/31912/35522/36495/35677/43150/34595/36039/40834/31227/41032/40549/2768974/45339/42297/37090/5740599/41941/45976/44879/41919/41483/42536	24	BP
[-8,-2]	GO:1903507	negative regulation of nucleic acid-templated transcription	24/237	258/5827	0.000110356	0.001434634	0.001206822	40141/34524/31912/35522/36495/35677/43150/34595/36039/40834/31227/41032/40549/2768974/45339/42297/37090/5740599/41941/45976/44879/41919/41483/42536	24	BP
[-8,-2]	GO:0071897	DNA biosynthetic process	7/237	29/5827	0.000122054	0.00157215	0.001322502	33567/40642/33507/41703/34892/37564/53438	7	BP
[-8,-2]	GO:0033047	regulation of mitotic sister chromatid segregation	6/237	21/5827	0.00013781	0.001758957	0.001479644	35522/31196/38656/36264/33578/44870	6	BP
[-8,-2]	GO:0031109	microtubule polymerization or depolymerization	7/237	30/5827	0.000153752	0.001944755	0.001635939	42871/42946/33544/33501/34441/39068/40859	7	BP
[-8,-2]	GO:0000912	assembly of actomyosin apparatus involved in cytokinesis	5/237	14/5827	0.000158031	0.0019635	0.001651707	32459/42077/38515/38879/39429	5	BP
[-8,-2]	GO:0000915	actomyosin contractile ring assembly	5/237	14/5827	0.000158031	0.0019635	0.001651707	32459/42077/38515/38879/39429	5	BP
[-8,-2]	GO:0008354	germ cell migration	8/237	40/5827	0.000165322	0.00203607	0.001712753	40834/40549/36428/42297/40605/5740599/33890/42536	8	BP
[-8,-2]	GO:0007389	pattern specification process	29/237	353/5827	0.000195218	0.002383356	0.002004893	42871/31624/34524/50281/31912/32317/39157/50282/43023/36039/40834/34441/31227/41032/40549/2768974/45339/42297/34629/45976/44879/36411/33196/318579/41919/42536/42945/43656/37655	29	BP
[-8,-2]	GO:0051253	negative regulation of RNA metabolic process	24/237	268/5827	0.000199014	0.002408755	0.002026258	40141/34524/31912/35522/36495/35677/43150/34595/36039/40834/31227/41032/40549/2768974/45339/42297/37090/5740599/41941/45976/44879/41919/41483/42536	24	BP
[-8,-2]	GO:0001708	cell fate specification	11/237	76/5827	0.000220111	0.002641338	0.002221908	42871/50281/50282/36039/40834/40549/39621/39844/42536/43656/37655	11	BP
[-8,-2]	GO:0035289	posterior head segmentation	5/237	15/5827	0.000229236	0.002727521	0.002294406	31912/36039/40834/31227/41032	5	BP
[-8,-2]	GO:0030717	oocyte karyosome formation	6/237	23/5827	0.000239386	0.002800818	0.002356064	34524/43228/318579/41919/36590/34609	6	BP
[-8,-2]	GO:0061988	karyosome formation	6/237	23/5827	0.000239386	0.002800818	0.002356064	34524/43228/318579/41919/36590/34609	6	BP
[-8,-2]	GO:0048232	male gamete generation	16/237	147/5827	0.000280087	0.003249936	0.002733865	38489/35522/34441/35649/39068/45894/38656/36264/35298/42297/33015/37467/40859/36907/39429/44870	16	BP
[-8,-2]	GO:0010605	negative regulation of macromolecule metabolic process	36/237	489/5827	0.000293229	0.003360365	0.002826758	40141/34524/31912/35522/35122/33567/36495/35677/42077/43150/34595/36039/40834/31227/41032/36301/40549/2768974/39654/45339/42297/37090/39306/5740599/44848/41941/45976/44879/34842/41919/41483/41615/42536/42945/37655/34609	36	BP
[-8,-2]	GO:0009952	anterior/posterior pattern specification	15/237	133/5827	0.000294391	0.003360365	0.002826758	34524/36039/40834/34441/31227/41032/40549/42297/34629/45976/33196/318579/41919/42945/43656	15	BP
[-8,-2]	GO:0007281	germ cell development	34/237	453/5827	0.000306948	0.003409847	0.002868382	38489/42871/42946/34524/43228/34330/40512/37729/34441/40642/38656/36264/35293/35298/42297/33507/41703/37090/31789/5740599/33015/32857/53438/45976/44879/39844/33196/34331/318579/41919/41483/36590/42945/34609	34	BP
[-8,-2]	GO:0000723	telomere maintenance	6/237	24/5827	0.000308441	0.003409847	0.002868382	33567/31988/34565/37564/246445/38640	6	BP
[-8,-2]	GO:0032200	telomere organization	6/237	24/5827	0.000308441	0.003409847	0.002868382	33567/31988/34565/37564/246445/38640	6	BP
[-8,-2]	GO:0033045	regulation of sister chromatid segregation	6/237	24/5827	0.000308441	0.003409847	0.002868382	35522/31196/38656/36264/33578/44870	6	BP
[-8,-2]	GO:0030071	regulation of mitotic metaphase/anaphase transition	5/237	16/5827	0.000322458	0.003482547	0.002929538	35522/31196/38656/36264/33578	5	BP
[-8,-2]	GO:0051310	metaphase plate congression	5/237	16/5827	0.000322458	0.003482547	0.002929538	36495/35649/36264/32316/318874	5	BP
[-8,-2]	GO:1902099	regulation of metaphase/anaphase transition of cell cycle	5/237	16/5827	0.000322458	0.003482547	0.002929538	35522/31196/38656/36264/33578	5	BP
[-8,-2]	GO:0003002	regionalization	27/237	330/5827	0.000351057	0.003762476	0.003165016	42871/31624/34524/50281/31912/32317/39157/50282/43023/36039/40834/34441/31227/41032/40549/2768974/45339/42297/34629/45976/44879/33196/318579/41919/42945/43656/37655	27	BP
[-8,-2]	GO:0000122	negative regulation of transcription by RNA polymerase II	15/237	136/5827	0.000375895	0.00399314	0.003359051	40141/31912/35677/43150/34595/36039/40834/31227/41032/40549/2768974/45339/41941/45976/44879	15	BP
[-8,-2]	GO:0051172	negative regulation of nitrogen compound metabolic process	31/237	403/5827	0.000378268	0.00399314	0.003359051	40141/34524/31912/35522/35122/33567/36495/35677/42077/43150/34595/36039/40834/31227/41032/40549/2768974/39654/45339/42297/37090/5740599/44848/41941/45976/44879/34842/41919/41483/41615/42536	31	BP
[-8,-2]	GO:0016321	female meiosis chromosome segregation	6/237	25/5827	0.000392195	0.004048836	0.003405904	31104/42297/38515/38492/36411/44870	6	BP
[-8,-2]	GO:0033206	meiotic cytokinesis	6/237	25/5827	0.000392195	0.004048836	0.003405904	42077/34441/39068/35298/38879/39429	6	BP
[-8,-2]	GO:0051983	regulation of chromosome segregation	6/237	25/5827	0.000392195	0.004048836	0.003405904	35522/31196/38656/36264/33578/44870	6	BP
[-8,-2]	GO:0070925	organelle assembly	19/237	199/5827	0.000422048	0.004325217	0.003638397	36341/43228/36495/34250/42077/33501/34441/35649/39068/38656/38156/36264/44839/38515/38879/40859/43990/39844/44870	19	BP
[-8,-2]	GO:0007400	neuroblast fate determination	5/237	17/5827	0.000441792	0.004494749	0.003781008	41032/40549/2768974/30983/30982	5	BP
[-8,-2]	GO:0032392	DNA geometric change	4/237	Oct-27	0.00046166	0.004629792	0.003894607	33567/33709/37564/53438	4	BP
[-8,-2]	GO:0034587	piRNA metabolic process	4/237	Oct-27	0.00046166	0.004629792	0.003894607	36301/44879/36590/34609	4	BP
[-8,-2]	GO:0010629	negative regulation of gene expression	30/237	395/5827	0.000586271	0.005808552	0.004886186	40141/34524/31912/35522/36495/35677/42077/43150/34595/36039/40834/31227/41032/36301/40549/2768974/45339/42297/37090/39306/5740599/41941/45976/44879/41919/41483/42536/42945/37655/34609	30	BP
[-8,-2]	GO:0090306	spindle assembly involved in meiosis	5/237	18/5827	0.000591612	0.005808552	0.004886186	34250/34441/35649/39068/44839	5	BP
[-8,-2]	GO:0098728	germline stem cell asymmetric division	5/237	18/5827	0.000591612	0.005808552	0.004886186	42946/38656/36264/37090/41483	5	BP
[-8,-2]	GO:0030866	cortical actin cytoskeleton organization	7/237	37/5827	0.000609642	0.005944014	0.005000138	42871/32459/42077/32015/38515/38879/39429	7	BP
[-8,-2]	GO:0045839	negative regulation of mitotic nuclear division	4/237	Nov-27	0.000702419	0.006801354	0.005721337	35522/38656/36264/43999	4	BP
[-8,-2]	GO:0031324	negative regulation of cellular metabolic process	31/237	420/5827	0.000768795	0.007393073	0.006219095	40141/34524/31912/35522/35122/33567/36495/35677/42077/43150/34595/36039/40834/31227/41032/40549/2768974/39654/45339/42297/37090/5740599/44848/41941/45976/44879/34842/41919/41483/41615/42536	31	BP
[-8,-2]	GO:0044786	cell cycle DNA replication	5/237	19/5827	0.000776545	0.007416794	0.006239049	35122/40642/41296/31789/33641	5	BP
[-8,-2]	GO:0007306	eggshell chorion assembly	8/237	51/5827	0.000930116	0.008823532	0.007422405	34524/40642/33507/41703/53438/318579/41919/34609	8	BP
[-8,-2]	GO:0045935	positive regulation of nucleobase-containing compound metabolic process	24/237	299/5827	0.000992181	0.00924104	0.007773615	34524/31912/34250/39036/34595/36039/40834/41032/41265/30983/36264/40605/31789/34629/53438/45976/44879/41190/30982/32068/41919/42536/43656/37655	24	BP
[-8,-2]	GO:0007362	terminal region determination	5/237	20/5827	0.001001436	0.00924104	0.007773615	31227/41032/40549/42945/43656	5	BP
[-8,-2]	GO:0014017	neuroblast fate commitment	5/237	20/5827	0.001001436	0.00924104	0.007773615	41032/40549/2768974/30983/30982	5	BP
[-8,-2]	GO:0007369	gastrulation	9/237	64/5827	0.001018613	0.00924104	0.007773615	31912/36039/40549/38879/42536/42945/43656/43999/37655	9	BP
[-8,-2]	GO:0000076	DNA replication checkpoint	4/237	Dec-27	0.0010202	0.00924104	0.007773615	35122/326205/38492/41615	4	BP
[-8,-2]	GO:0006334	nucleosome assembly	4/237	Dec-27	0.0010202	0.00924104	0.007773615	40141/36107/3772329/36495	4	BP
[-8,-2]	GO:0090329	regulation of DNA-dependent DNA replication	4/237	Dec-27	0.0010202	0.00924104	0.007773615	35122/31789/246445/41615	4	BP
[-8,-2]	GO:0001703	gastrulation with mouth forming first	6/237	30/5827	0.001108625	0.009914078	0.008339777	31912/36039/40549/42945/43999/37655	6	BP
[-8,-2]	GO:0010004	gastrulation involving germ band extension	6/237	30/5827	0.001108625	0.009914078	0.008339777	31912/36039/40549/42945/43999/37655	6	BP
(-2,0]	GO:0006396	RNA processing	311/2264	401/5827	3.15E-60	7.20E-57	5.75E-57	40530/35173/39683/41971/40369/41091/47873/46032/31840/53435/33043/36494/42166/44409/38798/35234/35112/35264/35268/35179/39456/40952/39331/40698/38538/38520/36687/43429/43009/50007/39689/42189/36144/42218/36143/32463/34184/36268/42931/39915/32982/32377/43170/40529/41419/31146/38533/35109/33422/43691/32288/32282/43399/36019/31662/41155/34788/31178/38034/42048/41351/35571/7354399/33353/37585/31812/3…	311	BP
(-2,0]	GO:0016071	mRNA metabolic process	203/2264	255/5827	4.50E-42	5.14E-39	4.11E-39	40530/35173/3355150/38427/40369/41091/31840/53435/33043/36494/42166/44409/38798/35112/35268/39456/39331/40698/38520/36687/50007/42189/36143/42931/40529/35109/32288/32282/43399/31662/34788/38034/42048/41351/35571/7354399/40842/38229/35952/40711/31259/33235/40676/40673/37531/41437/31602/33680/33677/33180/33513/33514/39083/2768908/31481/40785/33264/33304/33305/34955/42322/42899/42957/32455/192506/43…	203	BP
(-2,0]	GO:0006397	mRNA processing	172/2264	208/5827	7.63E-40	5.82E-37	4.65E-37	40530/35173/40369/41091/31840/53435/33043/36494/42166/44409/38798/35112/35268/39456/39331/40698/38520/36687/50007/42189/36143/42931/40529/35109/32288/32282/43399/31662/34788/42048/41351/35571/7354399/40842/38229/35952/31259/33235/40676/40673/41437/31602/33680/33677/33180/33513/33514/39083/31481/40785/33264/33304/33305/34955/42322/42899/42957/32455/192506/43267/32819/32464/32482/38693/34608/40064/…	172	BP
(-2,0]	GO:0008380	RNA splicing	150/2264	180/5827	1.41E-35	8.09E-33	6.46E-33	40530/35173/40369/41091/31840/53435/33043/36494/42166/44409/38798/35112/35268/39456/39331/38520/36687/50007/42189/36143/42931/40529/33422/32288/32282/43399/31662/34788/42048/41351/35571/7354399/40842/38229/35952/31259/33235/40676/40673/246551/41437/31602/33680/33677/2768977/33180/33513/33514/31481/40785/33264/33304/33305/34955/42322/39397/42899/42957/32455/192506/43267/32819/32464/32482/38693/346…	150	BP
(-2,0]	GO:0000375	RNA splicing, via transesterification reactions	140/2264	165/5827	5.23E-35	1.71E-32	1.36E-32	40530/35173/40369/41091/31840/53435/33043/42166/44409/38798/35112/35268/39456/39331/38520/36687/50007/42189/36143/42931/40529/32288/32282/43399/31662/34788/42048/41351/35571/7354399/40842/38229/35952/31259/33235/40676/40673/41437/31602/33680/33677/33180/33513/33514/31481/40785/33264/33304/33305/34955/42322/42899/42957/32455/192506/43267/32819/32464/32482/38693/34608/40064/38032/39956/36820/34138/…	140	BP
(-2,0]	GO:0000377	RNA splicing, via transesterification reactions with bulged adenosine as nucleophile	140/2264	165/5827	5.23E-35	1.71E-32	1.36E-32	40530/35173/40369/41091/31840/53435/33043/42166/44409/38798/35112/35268/39456/39331/38520/36687/50007/42189/36143/42931/40529/32288/32282/43399/31662/34788/42048/41351/35571/7354399/40842/38229/35952/31259/33235/40676/40673/41437/31602/33680/33677/33180/33513/33514/31481/40785/33264/33304/33305/34955/42322/42899/42957/32455/192506/43267/32819/32464/32482/38693/34608/40064/38032/39956/36820/34138/…	140	BP
(-2,0]	GO:0000398	mRNA splicing, via spliceosome	140/2264	165/5827	5.23E-35	1.71E-32	1.36E-32	40530/35173/40369/41091/31840/53435/33043/42166/44409/38798/35112/35268/39456/39331/38520/36687/50007/42189/36143/42931/40529/32288/32282/43399/31662/34788/42048/41351/35571/7354399/40842/38229/35952/31259/33235/40676/40673/41437/31602/33680/33677/33180/33513/33514/31481/40785/33264/33304/33305/34955/42322/42899/42957/32455/192506/43267/32819/32464/32482/38693/34608/40064/38032/39956/36820/34138/…	140	BP
(-2,0]	GO:0051276	chromosome organization	260/2264	385/5827	4.80E-32	1.37E-29	1.10E-29	40966/39683/31835/32514/32769/41295/41837/41219/37664/40133/42936/33977/35113/37978/40593/40684/35560/36956/32268/35287/36645/35552/38620/41366/44235/35648/43460/38652/39744/33758/45830/47765/42065/36794/33778/36440/42881/31052/41014/31880/41495/35490/37295/39650/50403/32954/35591/36154/38149/31374/318572/326192/31497/36825/41303/37768/43266/32455/41244/33775/37204/42145/36763/35397/34752/32593/4…	260	BP
(-2,0]	GO:0006325	chromatin organization	178/2264	242/5827	4.78E-29	1.22E-26	9.71E-27	40966/39683/32514/32769/41295/41837/41219/37664/40133/42936/33977/35113/37978/40593/40684/35560/36956/32268/36645/35552/38620/44235/35648/43460/38652/39744/45830/42065/36794/31052/31880/41495/35490/39650/50403/32954/36154/38149/31374/326192/36825/41303/37768/43266/32455/41244/33775/37204/42145/36763/35397/34752/32593/33505/40111/43928/32166/32941/36809/34172/37339/34480/38248/44811/36238/41073/32…	178	BP
(-2,0]	GO:0034660	ncRNA metabolic process	155/2264	204/5827	5.21E-28	1.19E-25	9.51E-26	41971/38793/35552/46032/36494/42166/44409/35234/35264/35179/31318/40952/38538/43429/43009/39689/36144/42218/40706/32463/34184/36268/39915/32982/32377/43170/41419/31146/38533/43691/36019/41155/38034/33353/37585/31812/39138/42906/42622/41371/38287/31732/31326/31943/53546/246551/37531/31213/326192/318016/318161/2768977/5740752/39098/31387/33190/37803/41805/37570/38601/36976/37036/42056/42079/39979/3…	155	BP
(-2,0]	GO:0034470	ncRNA processing	133/2264	175/5827	3.69E-24	7.66E-22	6.12E-22	41971/46032/36494/42166/44409/35234/35264/35179/40952/38538/43429/43009/39689/36144/42218/32463/34184/36268/39915/32982/32377/43170/41419/31146/38533/43691/36019/41155/38034/33353/37585/31812/39138/42906/42622/38287/31732/31326/31943/53546/246551/37531/31213/326192/318016/318161/2768977/39098/31387/33190/37803/41805/37570/38601/36976/37036/42056/42079/39979/39397/39382/42899/36954/34608/34631/395…	133	BP
(-2,0]	GO:0022613	ribonucleoprotein complex biogenesis	138/2264	190/5827	8.36E-22	1.59E-19	1.27E-19	38161/39683/46032/31840/35125/39456/40952/37075/43735/326206/43429/43009/39689/42189/36144/42218/32463/34184/36268/39915/40529/41419/31146/33422/43691/43399/36019/38034/42048/33353/31812/39138/42622/31732/33235/31326/31943/31213/31602/326192/318016/318161/31387/37803/41805/37570/36976/37036/39979/39382/42899/34608/34631/39559/40064/42963/31833/39669/39956/39904/42196/36774/41758/36365/32568/38303…	138	BP
(-2,0]	GO:0016072	rRNA metabolic process	85/2264	104/5827	1.86E-19	3.28E-17	2.62E-17	38793/46032/40952/43429/43009/39689/36144/42218/32463/34184/36268/39915/41419/31146/43691/36019/38034/33353/31812/39138/42622/31732/31326/31943/31213/326192/318016/318161/31387/37803/41805/37570/36976/37036/39979/39382/42899/34608/34631/39559/34753/31833/39669/39904/42196/36774/41758/36365/32568/33843/32462/35379/33269/42900/35747/39195/33118/31475/34839/33960/46201/41973/35382/40980/42061/40932/…	85	BP
(-2,0]	GO:0016569	covalent chromatin modification	105/2264	138/5827	2.40E-19	3.92E-17	3.13E-17	40966/41295/41837/41219/37664/40133/42936/33977/35113/40593/40684/36956/36645/35648/43460/38652/39744/45830/36794/31880/39650/32954/38149/31374/36825/41303/37768/41244/33775/36763/34752/32593/43928/32941/36809/34172/37339/34480/36238/32762/45848/50143/39203/38637/33212/37962/33649/37859/33973/43788/32461/31015/41181/41086/32853/39103/35744/37795/41151/31518/41850/35880/35121/33565/38779/39142/348…	105	BP
(-2,0]	GO:0006367	transcription initiation from RNA polymerase II promoter	56/2264	60/5827	4.95E-19	7.55E-17	6.03E-17	42364/40429/32762/44451/33973/39202/36130/40403/39777/38073/33223/37535/42175/43952/38914/42385/40696/40577/38799/44728/41288/37305/40667/39688/42816/41741/35701/31567/43906/41461/34312/34120/40509/40813/33469/33468/34293/41406/33672/39164/39765/47900/40134/40934/32792/37476/36598/33294/43284/34430/39313/38527/40790/41290/34102/37414	56	BP
(-2,0]	GO:0006364	rRNA processing	81/2264	99/5827	1.19E-18	1.71E-16	1.36E-16	46032/40952/43429/43009/39689/36144/42218/32463/34184/36268/39915/41419/31146/43691/36019/38034/33353/31812/39138/42622/31732/31326/31943/31213/326192/318016/318161/31387/37803/41805/37570/36976/37036/39979/39382/42899/34608/34631/39559/31833/39669/39904/42196/36774/41758/36365/32568/33843/32462/35379/33269/42900/39195/33118/31475/34839/33960/46201/41973/35382/40980/42061/40932/40173/41228/44391/…	81	BP
(-2,0]	GO:0016570	histone modification	102/2264	135/5827	1.93E-18	2.60E-16	2.08E-16	40966/41295/41837/41219/37664/40133/42936/33977/35113/40593/40684/36956/36645/35648/43460/38652/39744/45830/36794/31880/39650/32954/38149/31374/36825/41303/37768/41244/33775/36763/34752/32593/43928/32941/36809/34172/37339/34480/36238/32762/45848/50143/39203/38637/33212/37962/33649/37859/33973/43788/32461/31015/41181/41086/32853/39103/35744/37795/31518/41850/35880/35121/33565/38779/39142/34875/337…	102	BP
(-2,0]	GO:0006352	DNA-templated transcription, initiation	60/2264	67/5827	4.59E-18	5.83E-16	4.66E-16	42364/42087/34753/40429/32762/44451/33973/39202/36130/40403/39777/38073/33223/37535/42175/43952/38914/42385/40696/40577/38799/44728/41288/37305/40667/39688/41228/42816/32678/41741/35701/31567/43906/41461/34312/34120/40509/40813/33469/33468/34293/41406/33672/39164/39765/47900/40134/40934/32792/37476/36598/33294/43284/34430/39313/38527/40790/41290/34102/37414	60	BP
(-2,0]	GO:0042254	ribosome biogenesis	100/2264	137/5827	2.48E-16	2.98E-14	2.38E-14	38161/46032/35125/40952/37075/43735/326206/43429/43009/39689/36144/42218/32463/34184/36268/39915/41419/31146/33422/43691/36019/38034/33353/31812/39138/42622/31732/31326/31943/31213/326192/318016/318161/31387/37803/41805/37570/36976/37036/39979/39382/42899/34608/34631/39559/42963/31833/39669/39904/42196/36774/41758/36365/32568/38303/33843/32462/35379/33269/40457/42900/39195/33118/31475/34839/33960…	100	BP
(-2,0]	GO:0006259	DNA metabolic process	140/2264	216/5827	3.53E-15	4.04E-13	3.23E-13	35173/2768870/41366/34964/47765/33778/42881/31052/38989/32492/37295/38228/39874/31146/31139/31260/35427/35604/39094/31497/34018/42322/37768/41872/34477/41374/35365/40994/34974/32941/38817/36551/42693/40457/40725/37339/39746/40438/40965/48228/34328/47121/35381/37962/36654/36887/41675/31263/40607/39615/39202/40047/41181/42314/117419/40242/31240/35594/34930/41518/32322/35288/37402/36130/41151/35390/…	140	BP
(-2,0]	GO:0018205	peptidyl-lysine modification	80/2264	106/5827	1.14E-14	1.24E-12	9.94E-13	40966/40133/42936/33977/35113/36956/36645/35648/43460/39744/31880/39650/39915/38149/318572/41303/41951/33775/38917/34752/40565/32593/43928/32941/34172/40725/37339/34480/36238/32762/39203/38637/37962/33649/37859/33973/43788/31015/32853/39103/53554/37795/31518/41850/35880/35121/33565/38779/39142/34875/33761/43740/35483/32079/31329/37069/53439/42616/40239/40092/37554/44724/32301/37429/39522/41461/40…	80	BP
(-2,0]	GO:0071824	protein-DNA complex subunit organization	60/2264	73/5827	2.69E-14	2.80E-12	2.24E-12	36956/43460/42087/42065/31052/41014/31146/43266/33505/40111/32166/38248/44811/36238/37859/33973/39202/40047/32853/36498/44728/40667/35523/41850/35880/39688/35121/33565/39142/34875/35483/41920/40949/42954/53439/40092/35701/31567/40657/40300/43577/41746/44000/40509/40813/34293/41406/33672/39164/40134/40934/37476/36598/33294/34430/39313/31362/43080/37414/34516	60	BP
(-2,0]	GO:0007049	cell cycle	269/2264	491/5827	5.96E-14	5.93E-12	4.74E-12	43330/39130/42927/35878/31835/47594/38427/38898/40682/41971/32215/32645/43038/36956/35287/32703/47873/41366/35648/39744/33758/34964/47765/42065/33778/36440/59172/38798/31052/36854/31441/41014/39647/37295/43006/38097/31146/35591/31178/42048/38201/318572/35427/33180/34477/32504/41159/34752/43901/42874/40508/43767/53561/38258/36491/40620/33937/33136/42896/42000/36551/36269/40429/38428/49816/34593/42…	269	BP
(-2,0]	GO:0018193	peptidyl-amino acid modification	141/2264	224/5827	9.44E-14	9.00E-12	7.19E-12	40966/47594/39399/41295/41837/41219/37664/40133/42936/37422/33977/35113/36956/36645/35648/43460/39744/38961/31880/39331/39317/36108/39650/39915/41403/33082/32135/35571/3355134/38149/31374/318572/318700/37926/33609/41303/36465/41951/43192/42957/32854/33775/41802/36820/38917/36757/39121/36302/34752/40565/32593/43928/32941/36809/36984/38069/34172/40725/37339/34503/42663/34480/36238/32762/39203/38637…	141	BP
(-2,0]	GO:0016573	histone acetylation	46/2264	56/5827	3.16E-11	2.89E-09	2.31E-09	40966/33977/35113/36956/35648/43460/39744/39650/33775/34752/43928/32941/34172/37339/36238/32762/38637/33649/37859/33973/43788/32853/31518/41850/35880/35121/33565/38779/39142/34875/35483/31329/53439/40092/44724/37429/39522/41461/40813/33468/41406/33672/31362/42750/53428/34516	46	BP
(-2,0]	GO:0040029	regulation of gene expression, epigenetic	80/2264	116/5827	3.29E-11	2.89E-09	2.31E-09	39683/3355150/38427/40133/42936/35560/36956/35552/38620/36794/42166/44409/31052/41495/38538/32455/37204/42145/35397/36302/32941/38817/36269/42693/35800/34480/35747/45848/32965/37962/36527/33973/34541/117365/31015/42696/42844/38012/40489/41151/35390/35523/31518/41850/35121/33565/38779/40693/38257/34669/31329/43728/32935/44889/43819/34521/42954/37844/40172/36431/42236/34066/40092/43327/38648/34709/…	80	BP
(-2,0]	GO:0006475	internal protein amino acid acetylation	46/2264	57/5827	1.02E-10	8.07E-09	6.45E-09	40966/33977/35113/36956/35648/43460/39744/39650/33775/34752/43928/32941/34172/37339/36238/32762/38637/33649/37859/33973/43788/32853/31518/41850/35880/35121/33565/38779/39142/34875/35483/31329/53439/40092/44724/37429/39522/41461/40813/33468/41406/33672/31362/42750/53428/34516	46	BP
(-2,0]	GO:0018393	internal peptidyl-lysine acetylation	46/2264	57/5827	1.02E-10	8.07E-09	6.45E-09	40966/33977/35113/36956/35648/43460/39744/39650/33775/34752/43928/32941/34172/37339/36238/32762/38637/33649/37859/33973/43788/32853/31518/41850/35880/35121/33565/38779/39142/34875/35483/31329/53439/40092/44724/37429/39522/41461/40813/33468/41406/33672/31362/42750/53428/34516	46	BP
(-2,0]	GO:0018394	peptidyl-lysine acetylation	46/2264	57/5827	1.02E-10	8.07E-09	6.45E-09	40966/33977/35113/36956/35648/43460/39744/39650/33775/34752/43928/32941/34172/37339/36238/32762/38637/33649/37859/33973/43788/32853/31518/41850/35880/35121/33565/38779/39142/34875/35483/31329/53439/40092/44724/37429/39522/41461/40813/33468/41406/33672/31362/42750/53428/34516	46	BP
(-2,0]	GO:0033044	regulation of chromosome organization	71/2264	101/5827	1.08E-10	8.23E-09	6.57E-09	40966/31835/40133/42936/35113/37978/40593/35560/32268/38620/33758/42065/31052/41014/35591/38149/36825/37768/43266/41244/36763/32593/40508/32941/38248/45848/32965/39203/33212/37962/32080/31834/42696/41181/45574/39103/37795/35954/35523/31518/35121/38779/38257/43517/3355136/31329/37069/36286/34521/42954/40172/31027/43719/37554/38648/32473/41254/37356/42504/34908/37767/42428/41740/40217/41627/31149/4…	71	BP
(-2,0]	GO:0006974	cellular response to DNA damage stimulus	97/2264	151/5827	1.50E-10	1.11E-08	8.83E-09	2768870/38427/41366/33778/31052/32492/38228/39874/31126/39094/31497/34018/42322/37768/34675/41872/35365/40994/36551/40457/40725/37339/39746/40438/40965/31872/36654/36887/41675/43709/40607/34993/39202/33035/40047/37247/41181/42314/117419/40242/35594/34930/41518/32322/35288/36130/32608/31373/37560/33399/31518/39688/38257/48309/3772069/47186/40003/31044/44259/35483/3355136/31625/34481/34549/31806/27…	97	BP
(-2,0]	GO:0043484	regulation of RNA splicing	45/2264	56/5827	2.16E-10	1.54E-08	1.23E-08	40529/32288/43399/42048/7354399/40676/31481/33305/42899/32464/32482/40064/34138/36689/41159/31208/35917/43415/36527/39202/42844/42358/32373/39737/36013/35756/31329/36561/41524/37123/36889/41147/42958/31442/33982/42274/3355114/39483/34312/37781/36619/33465/42813/47869/38420	45	BP
(-2,0]	GO:0043543	protein acylation	57/2264	77/5827	3.04E-10	2.11E-08	1.68E-08	40966/39399/33977/35113/36956/35648/43460/39744/39650/36465/43192/43268/33775/36757/34752/43928/32941/34172/37339/34503/36238/32762/38637/33649/37859/33516/33973/43788/39747/32853/31518/41850/35880/35121/33565/38779/39142/34875/35483/38909/31329/53439/32818/44098/40092/44724/37429/39522/41461/40813/33468/41406/33672/31362/42750/53428/34516	57	BP
(-2,0]	GO:0010605	negative regulation of macromolecule metabolic process	255/2264	489/5827	3.30E-10	2.22E-08	1.78E-08	38161/44793/35173/39683/3355150/34225/38427/40133/42936/43038/35560/36956/35287/40830/47873/38793/35552/38620/41366/43460/31665/36794/34403/33778/38961/42166/44409/31052/41495/40789/38538/31070/34483/33853/32954/33077/38034/40842/40711/31374/246652/318996/33260/31577/2768908/42413/32676/42393/32455/43267/41244/38693/40062/37204/42145/38897/36792/36376/35397/35921/39875/37837/43928/34416/32941/428…	255	BP
(-2,0]	GO:0042274	ribosomal small subunit biogenesis	38/2264	45/5827	3.52E-10	2.30E-08	1.84E-08	46032/39689/36144/34184/36019/33353/31812/31732/31326/31943/31213/318016/318161/31387/37803/37570/39382/42899/31833/39669/39904/42196/41758/38303/33843/33269/34839/33960/46201/33194/42061/34412/40932/41139/31447/42370/36831/45021	38	BP
(-2,0]	GO:0010629	negative regulation of gene expression	212/2264	395/5827	4.65E-10	2.96E-08	2.36E-08	38161/44793/39683/3355150/34225/38427/42936/43038/35560/36956/35287/40830/47873/38793/35552/38620/43460/31665/36794/42166/44409/31052/41495/40789/38538/31070/34483/32954/33077/38034/40842/40711/31374/318996/31577/2768908/42413/32676/32455/43267/41244/38693/40062/37204/42145/38897/36376/35397/35921/39875/37837/43928/34416/32941/42092/38817/36269/38428/42693/42900/32083/37339/35800/33432/34480/3574…	212	BP
(-2,0]	GO:0006338	chromatin remodeling	55/2264	74/5827	4.85E-10	3.00E-08	2.40E-08	40966/32514/32769/40133/42936/33977/35113/37978/36956/32268/43460/39744/42065/35490/50403/36154/31374/43266/33505/40111/32166/34172/37339/44811/36238/33973/43788/40047/32080/31834/32853/42314/35523/41850/35880/38779/34875/35483/32630/43819/42954/53439/36431/40092/37429/40657/37767/42428/36621/41627/42433/31362/36241/53428/34516	55	BP
(-2,0]	GO:0016458	gene silencing	83/2264	126/5827	5.21E-10	3.14E-08	2.51E-08	39683/3355150/38427/35560/36956/35287/35552/38620/36794/42166/44409/31052/41495/38538/32455/37204/42145/35397/43928/32941/36269/38428/42693/34480/35747/45848/32965/39203/37962/36527/33973/34541/117365/31015/42696/42844/38012/40489/41151/35390/41850/35121/38779/34632/40693/38257/34669/31329/43728/40358/32935/44889/43819/34521/42954/37844/40172/36431/42236/34066/31381/40092/43327/41168/38648/34709/…	83	BP
(-2,0]	GO:0000380	alternative mRNA splicing, via spliceosome	39/2264	47/5827	5.86E-10	3.35E-08	2.68E-08	40529/32288/43399/42048/7354399/40676/31481/33305/42899/32464/32482/40064/34138/31208/35917/43415/36527/39202/42844/32373/39737/36013/35756/36561/41524/37123/36889/41147/42958/31442/33982/42274/3355114/39483/34312/36619/42813/47869/38420	39	BP
(-2,0]	GO:0000381	regulation of alternative mRNA splicing, via spliceosome	39/2264	47/5827	5.86E-10	3.35E-08	2.68E-08	40529/32288/43399/42048/7354399/40676/31481/33305/42899/32464/32482/40064/34138/31208/35917/43415/36527/39202/42844/32373/39737/36013/35756/36561/41524/37123/36889/41147/42958/31442/33982/42274/3355114/39483/34312/36619/42813/47869/38420	39	BP
(-2,0]	GO:0006357	regulation of transcription by RNA polymerase II	258/2264	499/5827	7.87E-10	4.39E-08	3.51E-08	44793/40966/42936/37978/40684/33419/36956/32268/40830/36645/38198/43293/31665/39744/42898/38376/31840/39349/35341/40385/31441/37586/40789/35310/31070/43557/33388/37209/34483/33975/32954/39997/41393/33077/35683/34784/31178/36603/36068/40842/31735/38149/318996/41445/338395/33606/5740752/31525/34275/31577/39582/42413/32241/32676/37063/41530/34362/42957/39274/38970/41345/33775/38897/36376/40147/32557…	258	BP
(-2,0]	GO:0048024	regulation of mRNA splicing, via spliceosome	40/2264	49/5827	9.18E-10	5.00E-08	4.00E-08	40529/32288/43399/42048/7354399/40676/31481/33305/42899/32464/32482/40064/34138/31208/35917/43415/36527/39202/42844/32373/39737/36013/35756/36561/41524/37123/36889/41147/42958/31442/33982/42274/3355114/39483/34312/36619/33465/42813/47869/38420	40	BP
(-2,0]	GO:1902275	regulation of chromatin organization	55/2264	75/5827	1.14E-09	6.04E-08	4.83E-08	40966/40133/42936/35113/37978/40593/35560/32268/38620/42065/31052/38149/36825/37768/43266/41244/36763/32593/32941/38248/45848/32965/39203/33212/37962/32080/31834/42696/41181/39103/37795/35523/31518/35121/38779/38257/31329/37069/34521/42954/40172/37554/38648/41254/37356/34908/37767/42428/41740/40217/41627/31149/34377/36133/31230	55	BP
(-2,0]	GO:0022402	cell cycle process	197/2264	366/5827	1.49E-09	7.60E-08	6.07E-08	43330/39130/42927/35878/31835/47594/38898/40682/32215/32645/43038/36956/35287/32703/47873/41366/39744/33758/34964/47765/42065/33778/36440/31052/36854/41014/39647/37295/38097/31146/35591/38201/318572/35427/34477/43901/42874/40508/43767/53561/38258/36491/40620/33937/33136/42896/36551/36269/35380/43441/31444/35340/32083/41180/43415/35800/34328/32078/31872/47121/35381/37455/36654/46234/45374/35054/35…	197	BP
(-2,0]	GO:0006281	DNA repair	80/2264	122/5827	1.49E-09	7.60E-08	6.07E-08	2768870/41366/33778/31052/32492/39874/39094/31497/34018/42322/37768/41872/35365/40994/36551/40457/40725/37339/39746/40438/40965/36654/36887/41675/40607/39202/41181/42314/117419/35594/34930/41518/32322/35288/36130/32608/31373/33399/31518/39688/38257/3772069/47186/40003/31044/44259/35483/3355136/31625/34481/34549/31806/2768677/31329/36286/41611/36705/41779/43785/40054/39594/38079/40972/41741/33500/…	80	BP
(-2,0]	GO:0006405	RNA export from nucleus	39/2264	48/5827	1.95E-09	9.72E-08	7.77E-08	44409/35268/41397/35849/39138/32866/318016/32869/36397/32593/45848/50143/40723/37402/41973/41562/35925/34481/42680/32630/34527/34549/46091/43041/36830/37078/42816/39843/35926/32970/42804/43944/34804/326153/37810/39394/38033/44271/38968	39	BP
(-2,0]	GO:0006473	protein acetylation	46/2264	60/5827	2.35E-09	1.14E-07	9.14E-08	40966/33977/35113/36956/35648/43460/39744/39650/33775/34752/43928/32941/34172/37339/36238/32762/38637/33649/37859/33973/43788/32853/31518/41850/35880/35121/33565/38779/39142/34875/35483/31329/53439/40092/44724/37429/39522/41461/40813/33468/41406/33672/31362/42750/53428/34516	46	BP
(-2,0]	GO:0050684	regulation of mRNA processing	44/2264	57/5827	3.62E-09	1.72E-07	1.38E-07	40529/32288/43399/42048/7354399/40676/31481/33305/42899/32464/32482/40064/34138/32593/31208/35917/43415/36527/39202/42844/32373/39737/36013/35523/42897/35756/36561/41524/37123/36889/41147/42958/31442/33982/42274/3355114/44000/39483/34312/36619/33465/42813/47869/38420	44	BP
(-2,0]	GO:0051726	regulation of cell cycle	125/2264	215/5827	4.44E-09	2.07E-07	1.66E-07	31835/38427/40682/41971/32215/35648/39744/33758/59172/31052/36854/31441/35591/31178/38201/35427/32504/41159/34752/43901/40508/43767/53561/36491/33136/42000/40429/49816/34593/43441/32083/35800/34328/31872/47121/35381/38637/37455/39735/37859/46234/43709/40201/39615/35130/32946/34993/45969/42737/37247/33458/45574/31240/32102/40287/14462485/43288/32257/35288/33529/35954/36498/36130/32631/35390/32608/…	125	BP
(-2,0]	GO:0090305	nucleic acid phosphodiester bond hydrolysis	45/2264	59/5827	4.71E-09	2.15E-07	1.72E-07	36494/42811/40698/32027/31943/326192/318016/318161/39382/41872/39904/36774/41758/35365/33259/43426/44250/42240/42239/42693/48228/35747/39957/36654/40569/34541/43506/39763/42358/36086/31475/31373/40980/40054/33964/35746/41741/37731/36766/32665/32338/37511/41871/42392/42208	45	BP
(-2,0]	GO:0030490	maturation of SSU-rRNA	31/2264	36/5827	6.03E-09	2.71E-07	2.16E-07	46032/39689/36144/34184/36019/33353/31732/31326/31943/31213/318016/318161/31387/37803/37570/39382/42899/31833/39669/39904/42196/41758/33269/34839/33960/46201/42061/40932/41139/31447/36831	31	BP
(-2,0]	GO:0000462	maturation of SSU-rRNA from tricistronic rRNA transcript (SSU-rRNA, 5.8S rRNA, LSU-rRNA)	25/2264	27/5827	6.97E-09	3.06E-07	2.45E-07	46032/36144/36019/33353/31732/31326/31213/318016/318161/31387/37803/37570/39382/42899/31833/39669/39904/41758/33269/34839/33960/42061/40932/31447/36831	25	BP
(-2,0]	GO:0031123	RNA 3'-end processing	40/2264	51/5827	8.34E-09	3.60E-07	2.88E-07	41971/36494/40698/35109/41155/39083/38601/33259/43426/44250/42240/42239/39141/40569/36455/41086/37840/43506/43227/32745/31793/39763/36086/36013/40173/42897/41674/42752/37731/36766/32665/41270/41798/43944/34721/37511/34312/40709/32152/38968	40	BP
(-2,0]	GO:0006913	nucleocytoplasmic transport	54/2264	76/5827	1.05E-08	4.36E-07	3.49E-07	35016/44409/42171/35268/41397/35849/31881/39138/32866/59216/318016/32869/36397/32593/45848/50143/35336/40633/40723/40581/37402/41973/41562/44747/35925/34481/42680/32630/34527/34549/33002/46091/43041/35784/36360/42342/36830/37078/42816/39843/35926/118436/32970/42804/41140/43944/34804/326153/37810/39394/38033/33465/44271/38968	54	BP
(-2,0]	GO:0051169	nuclear transport	54/2264	76/5827	1.05E-08	4.36E-07	3.49E-07	35016/44409/42171/35268/41397/35849/31881/39138/32866/59216/318016/32869/36397/32593/45848/50143/35336/40633/40723/40581/37402/41973/41562/44747/35925/34481/42680/32630/34527/34549/33002/46091/43041/35784/36360/42342/36830/37078/42816/39843/35926/118436/32970/42804/41140/43944/34804/326153/37810/39394/38033/33465/44271/38968	54	BP
(-2,0]	GO:0051168	nuclear export	42/2264	55/5827	1.46E-08	5.97E-07	4.77E-07	35016/44409/35268/41397/35849/39138/32866/318016/32869/36397/32593/45848/50143/40633/40723/37402/41973/41562/35925/34481/42680/32630/34527/34549/46091/43041/36830/37078/42816/39843/35926/118436/32970/42804/43944/34804/326153/37810/39394/38033/44271/38968	42	BP
(-2,0]	GO:0044265	cellular macromolecule catabolic process	141/2264	253/5827	2.08E-08	8.19E-07	6.54E-07	39547/3355150/43330/31835/32796/38427/37288/32000/36794/44409/38798/40948/41080/34180/42124/38034/33024/41354/32143/40711/32111/246629/326135/33931/35604/40252/2768908/42360/39043/43344/40265/41872/38693/37532/40432/39691/42230/36772/35921/39875/39888/34416/33937/42896/40308/35759/42000/42693/40725/42900/48228/35747/33212/39957/31154/43749/33854/32378/36460/34541/35478/33035/37247/45574/42358/425…	141	BP
(-2,0]	GO:1903311	regulation of mRNA metabolic process	48/2264	66/5827	2.08E-08	8.19E-07	6.54E-07	3355150/40529/32288/43399/42048/7354399/40676/31481/33305/42899/32464/32482/40064/34138/39875/32593/31208/35917/43415/36527/39202/42844/32373/39737/36013/35523/42897/35756/41066/36561/34521/41524/37123/36889/41147/42958/31442/33982/42274/3355114/44000/39483/34312/36619/33465/42813/47869/38420	48	BP
(-2,0]	GO:0000278	mitotic cell cycle	170/2264	316/5827	2.26E-08	8.76E-07	7.00E-07	43330/39130/35878/31835/47594/41971/32215/36956/35287/32703/39744/33758/42065/33778/36440/59172/38798/31052/36854/31441/41014/39647/37295/43006/38097/35591/42048/38201/33180/34477/43901/40508/43767/53561/40620/36551/38428/42693/35380/43441/35340/42900/42199/32083/41180/35800/32078/31872/47121/39203/35381/37455/46234/31263/35336/35199/35001/39615/32478/39365/35130/32946/34993/45969/42737/37247/455…	170	BP
(-2,0]	GO:0051246	regulation of protein metabolic process	207/2264	399/5827	3.16E-08	1.20E-06	9.61E-07	38161/40966/39683/43330/53425/32796/40133/42936/37422/35113/40998/36821/40593/246638/43038/36956/40830/47873/35552/32000/45830/34403/32947/38961/42166/44409/38232/40385/31441/37475/35181/39456/38538/39317/33853/40193/35849/32135/35683/31178/33024/38149/246652/31602/33260/36825/36976/42393/37768/42957/41244/34608/41802/36763/36772/36792/36302/36913/36199/32593/39888/34974/34096/40620/32941/35653/4…	207	BP
(-2,0]	GO:0006403	RNA localization	80/2264	128/5827	3.90E-08	1.46E-06	1.17E-06	39683/39130/41971/39090/44409/35268/41397/35849/39138/32866/318016/42360/32869/35400/36397/32593/36809/42693/35680/45848/50143/40987/37345/47781/34541/37638/32478/40723/38067/42572/3355130/40489/37402/41973/41562/32979/41952/38905/35925/43517/34481/42680/32630/34527/34549/46091/43041/36830/37078/42816/39843/42752/41066/35926/37733/42285/42501/32970/42804/43096/37731/43944/42504/36306/34804/43577/…	80	BP
(-2,0]	GO:0006406	mRNA export from nucleus	25/2264	28/5827	4.09E-08	1.49E-06	1.19E-06	44409/35268/35849/39138/32866/32869/32593/45848/50143/40723/37402/41562/34481/42680/34549/37078/39843/43944/34804/326153/37810/39394/38033/44271/38968	25	BP
(-2,0]	GO:0071427	mRNA-containing ribonucleoprotein complex export from nucleus	25/2264	28/5827	4.09E-08	1.49E-06	1.19E-06	44409/35268/35849/39138/32866/32869/32593/45848/50143/40723/37402/41562/34481/42680/34549/37078/39843/43944/34804/326153/37810/39394/38033/44271/38968	25	BP
(-2,0]	GO:0071826	ribonucleoprotein complex subunit organization	62/2264	93/5827	4.22E-08	1.51E-06	1.21E-06	39683/31840/39456/326206/42189/36144/36335/36268/40529/31146/33422/43399/42048/33235/31602/318161/34608/34631/40064/42963/39956/33843/40960/31208/36809/36269/42693/33645/39957/34541/40087/39195/41086/41757/42061/34412/33234/40043/41066/42058/32935/53439/42502/42285/37123/39655/36304/34066/40092/37335/41372/36058/44238/41262/43427/44668/36306/34080/36314/42274/39849/36619	62	BP
(-2,0]	GO:0090501	RNA phosphodiester bond hydrolysis	33/2264	41/5827	5.57E-08	1.96E-06	1.57E-06	36494/40698/32027/31943/326192/318016/318161/39382/39904/36774/41758/33259/43426/44250/42240/42239/42693/35747/40569/43506/39763/42358/36086/31475/40980/35746/41741/37731/36766/32665/32338/37511/41871	33	BP
(-2,0]	GO:0022618	ribonucleoprotein complex assembly	57/2264	84/5827	5.76E-08	1.99E-06	1.59E-06	39683/31840/39456/326206/42189/36144/36268/40529/31146/33422/43399/42048/33235/31602/318161/34608/34631/40064/42963/39956/33843/40960/31208/42693/33645/39957/34541/40087/39195/41086/41757/42061/34412/33234/40043/42058/32935/53439/42502/42285/37123/39655/36304/34066/40092/37335/41372/36058/41262/43427/44668/36306/34080/36314/42274/39849/36619	57	BP
(-2,0]	GO:0006342	chromatin silencing	51/2264	73/5827	6.64E-08	2.23E-06	1.78E-06	39683/35560/35552/38620/36794/31052/41495/32455/37204/42145/35397/32941/34480/45848/32965/37962/36527/33973/31015/42696/38012/41151/35390/41850/35121/38779/40693/38257/34669/31329/44889/43819/34521/42954/40172/36431/34066/40092/43327/38648/34709/41254/31442/44000/41740/40217/41627/41839/36133/43080/31230	51	BP
(-2,0]	GO:0045814	negative regulation of gene expression, epigenetic	51/2264	73/5827	6.64E-08	2.23E-06	1.78E-06	39683/35560/35552/38620/36794/31052/41495/32455/37204/42145/35397/32941/34480/45848/32965/37962/36527/33973/31015/42696/38012/41151/35390/41850/35121/38779/40693/38257/34669/31329/44889/43819/34521/42954/40172/36431/34066/40092/43327/38648/34709/41254/31442/44000/41740/40217/41627/41839/36133/43080/31230	51	BP
(-2,0]	GO:0007292	female gamete generation	226/2264	445/5827	7.16E-08	2.37E-06	1.90E-06	37277/44793/34225/43330/47594/32796/38427/38898/40133/41971/39454/40998/37141/32645/43038/32703/40830/36645/47873/39744/31358/39936/42065/39165/45233/38961/34633/41014/317826/36698/43901/33505/64880/34974/43767/5740204/34967/36491/33937/42491/35653/42896/43775/40063/40308/42000/35816/49077/36809/36269/38428/34413/42693/40457/35380/31444/35680/32083/48228/43415/32976/33432/35747/32078/31872/47121/…	226	BP
(-2,0]	GO:0016073	snRNA metabolic process	26/2264	30/5827	8.30E-08	2.71E-06	2.17E-06	41971/35552/40706/41155/5740752/39141/37701/37840/38444/43506/43227/32745/3355010/31793/39763/40980/40173/41674/41920/40949/37731/36766/32665/41270/34721/37476	26	BP
(-2,0]	GO:0006611	protein export from nucleus	35/2264	45/5827	1.08E-07	3.47E-06	2.77E-06	35016/44409/35268/35849/39138/32866/318016/32869/32593/45848/50143/40633/40723/37402/41973/41562/35925/34481/42680/34549/46091/36830/37078/39843/118436/32970/42804/43944/34804/326153/37810/39394/38033/44271/38968	35	BP
(-2,0]	GO:0031647	regulation of protein stability	29/2264	35/5827	1.10E-07	3.51E-06	2.80E-06	34225/35560/34403/38232/32512/40144/35653/42896/40063/40308/35759/42000/42661/35816/49077/32855/53554/43991/38160/31874/40384/40982/36382/40548/41551/43958/36110/47877/37536	29	BP
(-2,0]	GO:0043966	histone H3 acetylation	19/2264	20/5827	1.91E-07	5.99E-06	4.78E-06	40966/33977/35648/39744/33775/34752/43928/32762/38637/37859/43788/35483/37429/41461/40813/33468/41406/33672/42750	19	BP
(-2,0]	GO:0009057	macromolecule catabolic process	157/2264	295/5827	2.03E-07	6.28E-06	5.02E-06	39547/3355150/43330/31835/32796/38427/37288/39454/38344/31666/42850/36821/32000/36794/44409/38798/40948/39474/41080/34180/42124/38034/33024/41354/32143/40711/32111/246629/326135/33931/35604/40252/2768908/42369/42360/39043/43344/40265/41872/38693/37532/40432/39691/42230/36772/34115/35921/39875/39888/31630/34416/33937/42896/40308/35759/42000/42693/40725/42900/48228/35747/33212/39957/31154/43749/338…	157	BP
(-2,0]	GO:0031503	protein-containing complex localization	38/2264	51/5827	2.23E-07	6.80E-06	5.43E-06	47594/44409/35268/35849/39138/32866/318016/40265/32869/32593/30973/35653/32083/45848/50143/32855/40723/37402/41973/41562/35925/34481/42680/34549/36830/37078/39843/38957/37245/43944/45928/34804/326153/37810/39394/38033/44271/38968	38	BP
(-2,0]	GO:0032268	regulation of cellular protein metabolic process	188/2264	365/5827	2.79E-07	8.39E-06	6.71E-06	38161/40966/39683/43330/53425/32796/40133/42936/37422/35113/40998/36821/40593/246638/43038/36956/40830/47873/35552/34403/32947/38961/42166/44409/38232/40385/31441/37475/35181/39456/38538/39317/33853/40193/35849/32135/35683/31178/38149/246652/31602/36825/36976/42393/37768/42957/41244/34608/41802/36763/36772/36792/36302/36913/36199/32593/39888/34974/34096/40620/32941/42896/43775/35759/42000/49077/4…	188	BP
(-2,0]	GO:0070647	protein modification by small protein conjugation or removal	95/2264	163/5827	2.84E-07	8.43E-06	6.73E-06	34225/39244/32796/37141/44235/38652/45830/36794/34403/32947/36108/41080/39874/36541/42124/40555/43611/43617/31214/246652/318572/31560/41230/39079/33377/42690/34384/37768/39302/32819/39691/42230/36820/35547/36199/40587/34416/40063/40308/35759/42000/42661/35816/49077/53556/40725/45848/50143/39735/43749/33854/32855/35256/33035/42737/33458/41181/45574/42062/35084/41458/53554/42076/37462/44131/33565/3…	95	BP
(-2,0]	GO:0071166	ribonucleoprotein complex localization	29/2264	36/5827	3.57E-07	1.03E-05	8.26E-06	44409/35268/35849/39138/32866/318016/32869/32593/45848/50143/40723/37402/41973/41562/35925/34481/42680/34549/36830/37078/39843/43944/34804/326153/37810/39394/38033/44271/38968	29	BP
(-2,0]	GO:0071426	ribonucleoprotein complex export from nucleus	29/2264	36/5827	3.57E-07	1.03E-05	8.26E-06	44409/35268/35849/39138/32866/318016/32869/32593/45848/50143/40723/37402/41973/41562/35925/34481/42680/34549/36830/37078/39843/43944/34804/326153/37810/39394/38033/44271/38968	29	BP
(-2,0]	GO:0031399	regulation of protein modification process	123/2264	223/5827	3.69E-07	1.05E-05	8.42E-06	40966/43330/53425/40133/42936/37422/35113/40998/36821/40593/246638/34403/32947/38961/38232/40385/31441/35181/39456/33853/40193/35683/31178/38149/246652/31602/36825/42393/37768/42957/41244/34608/36763/36792/36302/36199/32593/34974/34096/40620/32941/43775/49077/40429/49816/34593/40725/35207/33432/31872/39203/33212/37455/40987/43803/41311/40569/39122/32855/37778/40858/40201/39615/45969/34961/42737/3…	123	BP
(-2,0]	GO:0007281	germ cell development	226/2264	453/5827	4.48E-07	1.26E-05	1.01E-05	37277/44793/34225/43330/42927/47594/32796/38427/38898/40133/40682/41971/39454/40998/37141/40527/43038/32703/40830/36645/47873/38620/39744/31358/39936/39165/45233/38961/34633/39647/38149/317826/39302/36698/43901/33505/64880/34974/43767/5740204/34967/42491/35653/42896/43775/40063/40308/35759/42000/42661/35816/49077/36809/36269/38428/34413/42693/40457/35380/35680/42199/32083/48228/43415/32976/33432/…	226	BP
(-2,0]	GO:0050657	nucleic acid transport	50/2264	74/5827	4.65E-07	1.27E-05	1.01E-05	39683/39130/39090/44409/35268/41397/35849/39138/32866/318016/42360/32869/35400/36397/32593/42693/45848/50143/37638/40723/3355130/37402/41973/41562/35925/43517/34481/42680/32630/34527/34549/46091/43041/36830/37078/42816/39843/35926/37733/32970/42804/43096/43944/34804/326153/37810/39394/38033/44271/38968	50	BP
(-2,0]	GO:0050658	RNA transport	50/2264	74/5827	4.65E-07	1.27E-05	1.01E-05	39683/39130/39090/44409/35268/41397/35849/39138/32866/318016/42360/32869/35400/36397/32593/42693/45848/50143/37638/40723/3355130/37402/41973/41562/35925/43517/34481/42680/32630/34527/34549/46091/43041/36830/37078/42816/39843/35926/37733/32970/42804/43096/43944/34804/326153/37810/39394/38033/44271/38968	50	BP
(-2,0]	GO:0051236	establishment of RNA localization	50/2264	74/5827	4.65E-07	1.27E-05	1.01E-05	39683/39130/39090/44409/35268/41397/35849/39138/32866/318016/42360/32869/35400/36397/32593/42693/45848/50143/37638/40723/3355130/37402/41973/41562/35925/43517/34481/42680/32630/34527/34549/46091/43041/36830/37078/42816/39843/35926/37733/32970/42804/43096/43944/34804/326153/37810/39394/38033/44271/38968	50	BP
(-2,0]	GO:0051172	negative regulation of nitrogen compound metabolic process	203/2264	403/5827	7.59E-07	2.04E-05	1.63E-05	38161/44793/35173/39683/34225/40133/42936/43038/35560/36956/40830/47873/38793/35552/38620/41366/31665/36794/34403/33778/38961/42166/44409/31052/41495/40789/38538/31070/34483/33853/32954/33077/40842/31374/246652/318996/33260/31577/42413/32676/42393/32455/43267/41244/40062/37204/42145/38897/36792/36376/35397/37837/43928/32941/42896/42092/35759/42000/38817/42693/40725/32083/37339/35800/34480/35747/4…	203	BP
(-2,0]	GO:0031324	negative regulation of cellular metabolic process	210/2264	420/5827	9.69E-07	2.58E-05	2.06E-05	38161/44793/35173/39683/34225/40133/42936/43038/35560/36956/40830/47873/38793/35552/38620/41366/31665/36794/34403/33778/38961/42166/44409/31052/41495/40789/38538/31070/34483/33853/32954/33077/40842/31374/246652/326135/318996/33260/31577/42413/32676/42393/32455/43267/41244/40062/37204/42145/38897/36792/36376/35397/37837/43928/32941/42896/42092/35759/42000/38817/42693/40725/32083/37339/35800/34480/…	210	BP
(-2,0]	GO:0042273	ribosomal large subunit biogenesis	29/2264	37/5827	1.04E-06	2.73E-05	2.18E-05	43735/326206/42218/32463/36268/41419/31146/43691/39138/326192/318016/41805/37036/34631/42963/36774/36365/32568/32462/40980/41757/35925/33234/42502/31818/41372/36058/41262/42370	29	BP
(-2,0]	GO:0007059	chromosome segregation	77/2264	129/5827	1.05E-06	2.73E-05	2.18E-05	31835/32645/35287/33758/34964/47765/42065/33778/36440/41014/37295/35591/318572/43901/40508/53561/36491/33937/42896/41180/36654/46234/35199/40961/35001/45871/34993/45574/53566/32049/31240/38135/32102/35954/36498/35390/32608/31373/37523/32979/38762/41850/41952/33119/38958/38905/40003/31044/39142/43517/3355136/37325/32107/39169/33435/36286/34404/2768940/37187/31027/39594/43719/41798/44724/32473/4284…	77	BP
(-2,0]	GO:0048477	oogenesis	200/2264	398/5827	1.15E-06	2.95E-05	2.35E-05	37277/44793/34225/43330/47594/32796/38427/38898/40133/41971/39454/40998/37141/43038/32703/40830/36645/47873/39744/31358/39936/39165/45233/38961/34633/317826/36698/43901/33505/64880/34974/43767/5740204/34967/42491/35653/42896/43775/40063/40308/42000/35816/49077/36809/36269/38428/34413/42693/40457/35380/35680/32083/48228/43415/32976/33432/35747/32078/31872/47121/32762/35381/41858/37455/37962/40987/…	200	BP
(-2,0]	GO:0010501	RNA secondary structure unwinding	19/2264	21/5827	1.27E-06	3.23E-05	2.58E-05	40530/35112/326208/39979/32742/32464/39218/32725/37296/35379/35917/39871/40457/40987/39195/33118/38905/42595/44087	19	BP
(-2,0]	GO:0006399	tRNA metabolic process	47/2264	70/5827	1.36E-06	3.42E-05	2.74E-05	36494/35234/35264/35179/31318/39915/32982/32377/43170/38533/38034/37585/42906/42622/41371/38287/53546/246551/37531/2768977/39098/33190/38601/42056/42079/39397/36954/33775/34753/35920/32495/33920/37431/36086/31475/39627/34632/41641/37731/36766/32665/32789/36587/34397/37476/33307/34102	47	BP
(-2,0]	GO:0034728	nucleosome organization	27/2264	34/5827	1.56E-06	3.88E-05	3.10E-05	36956/43460/42065/43266/33505/40111/32166/38248/44811/36238/37859/33973/40047/32853/41850/35880/39142/34875/35483/42954/53439/40092/40657/44000/31362/43080/34516	27	BP
(-2,0]	GO:0007350	blastoderm segmentation	90/2264	157/5827	1.59E-06	3.90E-05	3.12E-05	39683/47594/38427/44279/32703/40830/35341/36794/36854/37837/43767/5740204/34967/40374/42000/36809/36269/42693/35680/32083/43415/32976/38321/33432/32078/31872/37455/40987/41697/36240/37345/47781/45973/40045/32855/34541/32478/38005/35478/38995/42737/32080/38067/40287/38012/40660/43791/32257/33496/45325/42572/33529/40489/37402/40577/32979/41952/44843/31802/33583/42752/41066/43769/40358/44849/43718/4…	90	BP
(-2,0]	GO:0010558	negative regulation of macromolecule biosynthetic process	158/2264	305/5827	1.68E-06	4.05E-05	3.23E-05	38161/44793/39683/34225/43038/35560/36956/40830/47873/38793/35552/38620/31665/36794/42166/44409/31052/41495/40789/38538/31070/34483/32954/33077/40842/31374/318996/33260/31577/42413/32676/32455/43267/41244/40062/37204/42145/38897/36376/35397/37837/43928/32941/42092/38817/42693/32083/37339/35800/34480/35747/45848/32965/39203/35381/33212/37962/36240/326152/36527/47781/33973/34541/39615/33240/38995/4…	158	BP
(-2,0]	GO:2000113	negative regulation of cellular macromolecule biosynthetic process	158/2264	305/5827	1.68E-06	4.05E-05	3.23E-05	38161/44793/39683/34225/43038/35560/36956/40830/47873/38793/35552/38620/31665/36794/42166/44409/31052/41495/40789/38538/31070/34483/32954/33077/40842/31374/318996/33260/31577/42413/32676/32455/43267/41244/40062/37204/42145/38897/36376/35397/37837/43928/32941/42092/38817/42693/32083/37339/35800/34480/35747/45848/32965/39203/35381/33212/37962/36240/326152/36527/47781/33973/34541/39615/33240/38995/4…	158	BP
(-2,0]	GO:0043967	histone H4 acetylation	14/2264	14/5827	1.74E-06	4.15E-05	3.32E-05	33977/35113/39650/33775/32941/37339/43788/31518/41850/35121/33565/38779/40813/31362	14	BP
(-2,0]	GO:0051173	positive regulation of nitrogen compound metabolic process	231/2264	471/5827	1.78E-06	4.20E-05	3.36E-05	36373/40966/3355150/43330/53425/32796/40133/42936/37422/35113/37978/40998/36821/40593/40684/246638/33419/35560/36956/32268/40830/39744/39349/35341/38232/40385/31441/37586/31771/35181/39456/38538/40193/39997/35684/35683/31178/38149/31213/35427/31602/41445/36976/37063/41530/34608/36772/36302/36199/39888/37837/34974/43928/43767/34096/32941/43775/42000/40429/49816/34593/34413/40725/35207/39039/39038/…	231	BP
(-2,0]	GO:0010604	positive regulation of macromolecule metabolic process	237/2264	485/5827	1.84E-06	4.29E-05	3.43E-05	36373/40966/3355150/43330/53425/32796/40133/42936/37422/35113/37978/39454/40998/36821/40593/40684/246638/33419/35560/36956/32268/40830/39744/39349/35341/38232/40385/31441/37586/31771/35181/39456/38538/40193/39997/35684/35683/31178/38149/31213/35427/31602/41445/36976/37063/41530/34608/36772/36302/36199/39888/37837/34974/43928/43767/34096/32941/43775/42000/40429/49816/34593/34413/40725/35207/39039/…	237	BP
(-2,0]	GO:2001252	positive regulation of chromosome organization	28/2264	36/5827	2.12E-06	4.90E-05	3.92E-05	40966/42936/35113/37978/32268/42065/32941/39203/33212/37962/32080/42696/45574/37795/35523/3355136/37069/34521/37554/38648/41254/34908/42428/40217/41627/31149/36133/31230	28	BP
(-2,0]	GO:0008283	cell proliferation	130/2264	244/5827	2.18E-06	4.98E-05	3.98E-05	41679/34225/35878/47594/40684/33419/43038/32268/32703/38198/39744/35341/38961/36854/39647/32463/50227/38149/37036/43515/32462/34752/36491/40620/42896/40063/40308/42000/35816/36269/44637/32551/42693/32083/43415/32976/35800/33432/34328/35747/39203/37455/36054/37859/326152/41675/40201/39202/34961/42737/32080/37247/36086/37967/38012/44830/43288/42572/40710/43725/39777/40042/31038/40696/40577/38799/44…	130	BP
(-2,0]	GO:0009890	negative regulation of biosynthetic process	160/2264	311/5827	2.48E-06	5.55E-05	4.44E-05	38161/44793/39683/34225/43038/35560/36956/40830/47873/38793/35552/38620/31665/36794/38961/42166/44409/31052/41495/40789/38538/31070/34483/32954/33077/40842/31374/326135/318996/33260/31577/42413/32676/32455/43267/41244/40062/37204/42145/38897/36376/35397/37837/43928/32941/42092/38817/42693/32083/37339/35800/34480/35747/45848/32965/39203/35381/33212/37962/36240/326152/36527/47781/33973/34541/39615/…	160	BP
(-2,0]	GO:0031327	negative regulation of cellular biosynthetic process	160/2264	311/5827	2.48E-06	5.55E-05	4.44E-05	38161/44793/39683/34225/43038/35560/36956/40830/47873/38793/35552/38620/31665/36794/38961/42166/44409/31052/41495/40789/38538/31070/34483/32954/33077/40842/31374/326135/318996/33260/31577/42413/32676/32455/43267/41244/40062/37204/42145/38897/36376/35397/37837/43928/32941/42092/38817/42693/32083/37339/35800/34480/35747/45848/32965/39203/35381/33212/37962/36240/326152/36527/47781/33973/34541/39615/…	160	BP
(-2,0]	GO:0043044	ATP-dependent chromatin remodeling	20/2264	23/5827	2.61E-06	5.81E-05	4.64E-05	36956/43460/39744/42065/43266/33505/36238/33973/40047/32853/41850/35880/35483/42954/53439/40092/40657/31362/36241/34516	20	BP
(-2,0]	GO:0048285	organelle fission	118/2264	219/5827	3.13E-06	6.88E-05	5.50E-05	39130/31835/32645/43038/35287/47873/41366/33758/34964/47765/42065/33778/36440/41014/39647/37295/35591/318572/2768725/32776/43901/40508/53561/36491/33937/43441/31444/41180/35800/36654/45374/35054/35199/35001/45871/32478/39365/35130/32946/34993/45969/41181/45574/53566/32049/31240/38135/32102/40287/35954/40489/35390/32608/31373/37523/32979/40667/33399/38762/41952/33119/38958/38472/38905/40003/31044/…	118	BP
(-2,0]	GO:0000280	nuclear division	112/2264	206/5827	3.16E-06	6.89E-05	5.51E-05	39130/31835/32645/43038/35287/47873/41366/33758/34964/47765/42065/33778/36440/41014/39647/37295/35591/318572/43901/40508/53561/36491/33937/43441/31444/41180/35800/36654/45374/35054/35199/35001/45871/32478/39365/35130/32946/34993/45969/41181/45574/53566/32049/31240/38135/32102/40287/35954/40489/35390/32608/31373/37523/32979/40667/33399/38762/41952/33119/38958/38905/40003/31044/32543/38649/43517/33…	112	BP
(-2,0]	GO:1905269	positive regulation of chromatin organization	26/2264	33/5827	3.23E-06	6.97E-05	5.57E-05	40966/42936/35113/37978/32268/42065/32941/39203/33212/37962/32080/42696/37795/35523/37069/34521/37554/38648/41254/34908/42428/40217/41627/31149/36133/31230	26	BP
(-2,0]	GO:0006401	RNA catabolic process	42/2264	62/5827	3.50E-06	7.49E-05	5.98E-05	3355150/38427/44409/38034/40711/2768908/38693/35921/39875/34416/42900/35747/39957/34541/42358/40173/42897/31625/41066/42058/32935/34521/39366/42285/32966/40683/38885/35746/36058/37731/36766/32665/41270/41798/34721/34804/31795/42983/42813/31724/37792/31851	42	BP
(-2,0]	GO:0043933	protein-containing complex subunit organization	192/2264	385/5827	3.65E-06	7.73E-05	6.17E-05	39683/43330/38898/33864/33444/40527/36956/43460/42087/31840/42065/34403/32947/31052/41014/39647/35488/39456/31386/33200/326206/42189/36144/36103/36335/36268/36423/32971/40529/40558/35849/31146/33422/43399/42048/38323/38325/40719/33235/31602/318161/5740417/33984/34720/43266/40269/34608/34631/40064/42963/38857/39956/36698/36397/33843/32505/41672/40960/43901/33505/40111/32166/31208/49077/36809/33551…	192	BP
(-2,0]	GO:0051028	mRNA transport	27/2264	35/5827	4.30E-06	9.03E-05	7.22E-05	39130/44409/35268/35849/39138/32866/32869/32593/45848/50143/40723/37402/41562/43517/34481/42680/34549/37078/39843/43944/34804/326153/37810/39394/38033/44271/38968	27	BP
(-2,0]	GO:0065004	protein-DNA complex assembly	32/2264	44/5827	4.99E-06	0.000103771	8.29E-05	42087/42065/31052/41014/31146/43266/37859/40047/36498/44728/40667/35523/35121/33565/39142/41920/40949/35701/31567/40300/43577/41746/40813/34293/41406/33672/39164/40134/40934/37476/34430/43080	32	BP
(-2,0]	GO:0031325	positive regulation of cellular metabolic process	234/2264	484/5827	5.85E-06	0.000120505	9.63E-05	36373/40966/3355150/43330/53425/32796/40133/42936/37422/35113/37978/39454/40998/37141/36821/40593/40684/246638/33419/35560/36956/32268/40830/39744/39349/35341/38232/40385/31441/37586/31771/35181/39456/38538/40193/39997/35684/35683/31178/38149/31213/35427/31602/41445/36976/37063/41530/41543/34608/36772/36302/36199/39888/37837/34974/43928/43767/34096/32941/42896/43775/42000/40429/49816/34593/34413/…	234	BP
(-2,0]	GO:0045934	negative regulation of nucleobase-containing compound metabolic process	145/2264	281/5827	6.03E-06	0.000123098	9.84E-05	44793/35173/39683/34225/35560/38793/35552/38620/41366/31665/36794/33778/31052/41495/40789/38538/31070/34483/32954/33077/40842/31374/318996/31577/42413/32676/32455/43267/41244/40062/37204/42145/38897/36376/35397/37837/43928/32941/42092/38817/32083/37339/35800/34480/45848/32965/39203/35381/33212/37962/36240/326152/36527/33973/39615/33240/38995/41778/31015/31834/42696/37247/37068/42314/35744/40287/3…	145	BP
(-2,0]	GO:0009798	axis specification	82/2264	144/5827	6.58E-06	0.000133224	0.000106449	47594/38427/44279/41971/32703/40830/33043/35341/45233/38961/5740204/34967/42000/36809/36269/35680/32083/38321/33432/31872/41858/37455/40987/37345/43749/47781/45973/35199/34541/32478/35478/48571/42737/38067/40287/38012/36804/40660/32257/45325/42572/40489/37402/43725/40577/32979/45683/41952/38905/31802/42752/41066/43283/41641/42501/41140/35731/44448/37386/37356/42504/33607/36306/34908/41607/34790/4…	82	BP
(-2,0]	GO:0051247	positive regulation of protein metabolic process	101/2264	186/5827	1.04E-05	0.000206785	0.000165226	40966/43330/53425/32796/42936/37422/35113/40998/36821/246638/38232/40385/35181/39456/38538/40193/35683/31178/31602/36976/34608/36772/36302/36199/39888/34974/34096/43775/42000/40429/49816/34593/35207/33432/31872/39203/33212/37455/40987/43803/33854/40569/39122/36460/32855/37778/40858/40201/39615/35478/37247/33458/41756/36086/14462485/53554/40660/32257/35288/37795/37402/36130/43804/32631/38914/32979…	101	BP
(-2,0]	GO:0098813	nuclear chromosome segregation	69/2264	118/5827	1.04E-05	0.000206785	0.000165226	31835/32645/35287/33758/34964/47765/42065/33778/36440/41014/37295/35591/318572/43901/40508/53561/36491/33937/42896/41180/36654/35199/40961/35001/45871/34993/45574/53566/32049/31240/32102/35954/35390/32608/31373/37523/32979/38762/41952/33119/38958/38905/40003/31044/43517/3355136/37325/32107/39169/33435/36286/34404/37187/31027/39594/43719/44724/32473/42846/40300/41585/36621/36920/37042/37188/31795/…	69	BP
(-2,0]	GO:0033554	cellular response to stress	185/2264	374/5827	1.06E-05	0.000209377	0.000167298	43330/2768870/38427/37978/39454/38344/31666/42850/37141/36821/41366/33778/32947/33081/31052/36727/32492/43831/43435/38228/39874/31126/35885/39094/31497/39775/34018/40265/42322/34655/37768/37775/34675/41872/37204/38944/36772/35365/34750/40994/34096/40620/43775/36551/40457/40725/31444/43652/37339/39746/40438/40965/31667/31872/35660/33212/31154/36054/36654/36887/31845/41675/43709/40201/36447/40607/3…	185	BP
(-2,0]	GO:0009880	embryonic pattern specification	93/2264	169/5827	1.13E-05	0.000221172	0.000176722	39683/47594/38427/44279/32703/40830/35341/36794/36854/37837/43767/5740204/34967/40374/42000/36809/36269/42693/35680/32083/43415/32976/38321/33432/32078/31872/37455/40987/41697/36240/37345/47781/45973/40045/32855/34541/32478/38005/35478/38995/42737/32080/38067/40287/38012/40660/43791/32257/33496/45325/42572/33529/40489/37402/40577/32979/41952/44843/31802/33583/42752/41066/43769/40358/43283/44849/4…	93	BP
(-2,0]	GO:0051253	negative regulation of RNA metabolic process	138/2264	268/5827	1.17E-05	0.000224889	0.000179692	44793/39683/34225/35560/38793/35552/38620/31665/36794/31052/41495/40789/38538/31070/34483/32954/33077/40842/31374/318996/31577/42413/32676/32455/43267/41244/40062/37204/42145/38897/36376/35397/37837/43928/32941/42092/38817/32083/37339/35800/34480/45848/32965/39203/35381/33212/37962/36240/326152/36527/33973/33240/38995/41778/31015/31834/42696/37247/37068/42314/35744/40287/38012/43288/31499/40489/4…	138	BP
(-2,0]	GO:1903047	mitotic cell cycle process	115/2264	217/5827	1.18E-05	0.000224889	0.000179692	43330/39130/35878/31835/47594/32215/36956/35287/32703/39744/33758/33778/36440/31052/36854/41014/39647/37295/38097/35591/38201/34477/43901/40508/43767/53561/40620/35380/43441/35340/32083/41180/35800/32078/31872/47121/35381/37455/35199/35001/32478/39365/32946/34993/45969/45574/53566/32049/31240/38135/32102/40287/35288/33529/35954/36498/32608/38256/38762/41952/33119/48309/40003/31044/32543/38649/442…	115	BP
(-2,0]	GO:0051321	meiotic cell cycle	85/2264	152/5827	1.18E-05	0.000224889	0.000179692	32645/43038/47873/41366/33758/34964/47765/42065/33778/41014/318572/36491/33937/36269/35380/31444/35340/43415/37962/39735/36654/46234/45374/35054/35199/45871/32478/39365/35130/32946/34993/45969/41181/35084/32049/31240/36804/35288/40489/35390/32608/31373/37523/32979/40667/33399/41952/38958/38905/40003/31044/38649/43517/3355136/32107/39169/34481/34527/35762/36830/33435/2768677/36286/38182/38941/3627…	85	BP
(-2,0]	GO:0000460	maturation of 5.8S rRNA	18/2264	21/5827	1.33E-05	0.000244472	0.000195339	42218/39138/326192/318016/318161/41805/39382/42899/34631/36774/32568/35382/31818/37731/36766/32665/32558/37511	18	BP
(-2,0]	GO:0006289	nucleotide-excision repair	18/2264	21/5827	1.33E-05	0.000244472	0.000195339	35365/39746/36654/39202/41518/32322/36130/31373/39688/3772069/31806/41611/43785/41741/40509/36598/33294/37414	18	BP
(-2,0]	GO:0016180	snRNA processing	18/2264	21/5827	1.33E-05	0.000244472	0.000195339	41971/41155/39141/37840/38444/43506/43227/32745/3355010/31793/39763/40173/41674/37731/36766/32665/41270/34721	18	BP
(-2,0]	GO:0050821	protein stabilization	18/2264	21/5827	1.33E-05	0.000244472	0.000195339	34225/35560/38232/32512/42896/40063/40308/35759/42000/42661/35816/49077/31874/40982/41551/43958/36110/47877	18	BP
(-2,0]	GO:0032259	methylation	58/2264	96/5827	1.34E-05	0.000245713	0.000196331	41295/41837/41219/37664/40133/42936/36645/35552/31880/40564/40952/40507/43429/38290/43170/42030/37585/42906/42622/38149/31387/36825/41303/41951/42056/41244/34138/36763/36365/32568/33920/32593/32941/36809/34480/39203/37962/36527/43788/31015/42844/39103/37795/34632/41228/33761/35756/32079/37069/40239/37554/32301/48071/31149/34377/47869/34153/53428	58	BP
(-2,0]	GO:0007283	spermatogenesis	72/2264	125/5827	1.39E-05	0.000253155	0.000202277	36373/34225/43330/42927/47594/40682/41971/40527/43038/47873/38620/39647/50007/33301/42048/39302/64880/40063/40308/35759/42000/42661/35816/40457/35680/42199/44811/37455/37345/46234/45374/35054/32946/48571/39747/41756/41181/39737/40489/31038/32979/40667/45683/37215/38649/44021/34481/34527/36045/32935/38182/40293/38941/34521/46243/36304/36889/42501/40384/35696/38736/45928/41067/37356/34426/33982/366…	72	BP
(-2,0]	GO:0045892	negative regulation of transcription, DNA-templated	133/2264	258/5827	1.57E-05	0.000278549	0.000222567	44793/39683/34225/35560/38793/35552/38620/31665/36794/31052/41495/40789/31070/34483/32954/33077/40842/31374/318996/31577/42413/32676/32455/43267/41244/40062/37204/42145/38897/36376/35397/37837/43928/32941/42092/38817/32083/37339/35800/34480/45848/32965/39203/35381/33212/37962/36240/326152/36527/33973/33240/38995/41778/31015/31834/42696/37247/37068/42314/35744/40287/38012/43288/31499/40489/41151/3…	133	BP
(-2,0]	GO:1902679	negative regulation of RNA biosynthetic process	133/2264	258/5827	1.57E-05	0.000278549	0.000222567	44793/39683/34225/35560/38793/35552/38620/31665/36794/31052/41495/40789/31070/34483/32954/33077/40842/31374/318996/31577/42413/32676/32455/43267/41244/40062/37204/42145/38897/36376/35397/37837/43928/32941/42092/38817/32083/37339/35800/34480/45848/32965/39203/35381/33212/37962/36240/326152/36527/33973/33240/38995/41778/31015/31834/42696/37247/37068/42314/35744/40287/38012/43288/31499/40489/41151/3…	133	BP
(-2,0]	GO:1903507	negative regulation of nucleic acid-templated transcription	133/2264	258/5827	1.57E-05	0.000278549	0.000222567	44793/39683/34225/35560/38793/35552/38620/31665/36794/31052/41495/40789/31070/34483/32954/33077/40842/31374/318996/31577/42413/32676/32455/43267/41244/40062/37204/42145/38897/36376/35397/37837/43928/32941/42092/38817/32083/37339/35800/34480/45848/32965/39203/35381/33212/37962/36240/326152/36527/33973/33240/38995/41778/31015/31834/42696/37247/37068/42314/35744/40287/38012/43288/31499/40489/41151/3…	133	BP
(-2,0]	GO:0031056	regulation of histone modification	25/2264	33/5827	1.73E-05	0.00030394	0.000242855	40966/40133/42936/35113/40593/38149/36825/37768/41244/36763/32593/32941/39203/33212/41181/39103/37795/31518/31329/37069/37554/37356/34908/31149/34377	25	BP
(-2,0]	GO:0006310	DNA recombination	41/2264	63/5827	2.07E-05	0.000360795	0.000288284	35173/41366/34964/47765/33778/31052/32492/39094/31497/41374/40725/40438/36654/31240/35594/34930/32322/37402/32608/31373/47186/40003/31044/44259/3355136/34481/34549/2768677/34521/49241/39594/38079/41147/40972/43166/43577/41746/35927/35236/42392/42208	41	BP
(-2,0]	GO:0043628	ncRNA 3'-end processing	19/2264	23/5827	2.15E-05	0.000373264	0.000298247	41971/41155/38601/39141/37840/43506/43227/32745/31793/39763/36086/40173/41674/37731/36766/32665/41270/34721/37511	19	BP
(-2,0]	GO:0140013	meiotic nuclear division	69/2264	120/5827	2.27E-05	0.000391009	0.000312426	32645/43038/47873/41366/33758/34964/47765/42065/33778/41014/318572/36491/33937/31444/36654/45374/35054/35199/45871/32478/35130/34993/45969/41181/32049/31240/40489/35390/32608/31373/37523/32979/40667/33399/41952/38958/38905/40003/31044/38649/43517/3355136/32107/39169/34481/34527/33435/2768677/38182/38941/36277/32624/42501/33959/49241/40384/35696/41585/43577/41746/47384/36920/37810/37188/42392/3495…	69	BP
(-2,0]	GO:0009994	oocyte differentiation	68/2264	118/5827	2.36E-05	0.000402243	0.000321402	47594/38427/41971/32703/45233/43901/34967/42000/36809/36269/42693/35380/35680/32083/33432/35747/41858/37455/40987/37345/39122/47781/35199/34541/32478/35478/48571/38067/36804/32257/42572/40489/37402/32979/36986/45683/33399/41952/38905/36386/39169/34527/42752/41066/43728/34521/41641/42501/41041/41140/44448/37386/37356/42504/36306/41607/43577/41746/43700/43572/31580/42854/37244/36040/35289/35847/487…	68	BP
(-2,0]	GO:0016571	histone methylation	34/2264	50/5827	2.66E-05	0.000450884	0.000360268	41295/41837/41219/37664/40133/42936/36645/31880/38149/36825/41303/41244/36763/32593/32941/36809/34480/39203/37962/43788/31015/39103/37795/33761/32079/37069/40239/37554/32301/48071/31149/34377/34153/53428	34	BP
(-2,0]	GO:0031124	mRNA 3'-end processing	23/2264	30/5827	2.73E-05	0.000459045	0.000366788	36494/40698/35109/39083/33259/43426/44250/42240/42239/40569/36455/41086/43506/39763/36013/42897/42752/41798/43944/34312/40709/32152/38968	23	BP
(-2,0]	GO:0035282	segmentation	98/2264	183/5827	2.99E-05	0.000499746	0.000399309	39683/47594/38427/44279/32703/40830/35341/36794/36854/37837/43767/5740204/34967/31268/40374/42000/36809/38817/36269/43020/42693/35680/32083/43415/32976/38321/33432/32078/31872/37455/40987/41697/36240/37345/47781/45973/40045/32855/34541/32478/38005/35478/38995/35256/42737/32080/38067/40287/38012/40660/44830/43791/32257/33496/45325/42572/33529/40489/37402/40577/32979/41952/44843/31802/33583/42752/4…	98	BP
(-2,0]	GO:1903046	meiotic cell cycle process	79/2264	142/5827	3.06E-05	0.000507924	0.000405844	32645/43038/47873/41366/33758/34964/47765/42065/33778/41014/318572/36491/33937/36269/35380/31444/35340/43415/36654/45374/35054/35199/45871/32478/35130/34993/45969/41181/35084/32049/31240/36804/35288/40489/35390/32608/31373/37523/32979/40667/33399/41952/38958/38905/40003/31044/38649/43517/3355136/32107/39169/34481/34527/36830/33435/2768677/36286/38182/38941/36277/32624/42501/33959/49241/40384/3569…	79	BP
(-2,0]	GO:0019827	stem cell population maintenance	40/2264	62/5827	3.53E-05	0.000575879	0.000460142	34225/43038/47873/38793/43901/40063/40308/35759/42000/42661/35816/34413/33432/32078/37455/37859/326152/37778/42445/32080/33496/33529/40489/36048/43725/41085/42816/31329/34521/41772/42501/37850/35731/38648/37386/40657/35085/42428/39581/251414	40	BP
(-2,0]	GO:0098727	maintenance of cell number	40/2264	62/5827	3.53E-05	0.000575879	0.000460142	34225/43038/47873/38793/43901/40063/40308/35759/42000/42661/35816/34413/33432/32078/37455/37859/326152/37778/42445/32080/33496/33529/40489/36048/43725/41085/42816/31329/34521/41772/42501/37850/35731/38648/37386/40657/35085/42428/39581/251414	40	BP
(-2,0]	GO:0032270	positive regulation of cellular protein metabolic process	94/2264	175/5827	3.71E-05	0.000602008	0.000481019	40966/43330/53425/32796/42936/37422/35113/40998/36821/246638/38232/40385/35181/39456/38538/40193/35683/31178/31602/36976/34608/36772/36302/36199/39888/34974/34096/43775/42000/40429/49816/34593/35207/33432/31872/39203/33212/37455/40987/43803/40569/39122/32855/37778/40858/40201/39615/37247/33458/41756/36086/14462485/53554/40660/32257/35288/37795/37402/36130/43804/32631/38914/32979/41020/35261/42752…	94	BP
(-2,0]	GO:0048232	male gamete generation	81/2264	147/5827	3.89E-05	0.000625743	0.000499984	36373/34225/43330/42927/47594/40682/41971/40527/43038/47873/38620/33778/39647/50007/33301/42048/39302/64880/40063/40308/35759/42000/42661/35816/40457/35680/42199/44811/37455/37345/46234/45374/35054/32478/32946/48571/39747/41756/41181/31240/39737/40489/31038/37523/32979/40667/45683/37215/38649/44021/39169/34481/34527/36045/32935/38182/40293/38941/36277/34521/46243/36304/36889/42501/40384/35696/387…	81	BP
(-2,0]	GO:0043632	modification-dependent macromolecule catabolic process	87/2264	160/5827	3.96E-05	0.000632909	0.000505709	43330/31835/32796/37288/32000/36794/38798/40948/41080/34180/42124/33024/41354/32111/246629/326135/33931/40252/39043/43344/40265/37532/40432/39691/42230/39888/33937/42896/40308/35759/42000/40725/33212/31154/43749/33854/32378/36460/35478/33035/37247/45574/42572/42089/37723/45906/39958/40030/43041/39104/36277/41611/43978/46058/39628/45269/43785/42804/33959/35246/36246/43449/35176/40717/42802/35701/3…	87	BP
(-2,0]	GO:0009948	anterior/posterior axis specification	62/2264	107/5827	4.27E-05	0.000677666	0.000541472	47594/38427/41971/32703/40830/35341/5740204/34967/42000/36809/36269/35680/32083/38321/33432/31872/37455/40987/37345/47781/45973/34541/32478/35478/42737/38067/40287/38012/40660/32257/45325/42572/40489/37402/40577/32979/41952/38905/31802/42752/41066/42501/41140/35731/44448/37386/42504/33607/36306/34790/43577/41746/43700/43572/31580/42854/36040/35717/33225/35289/35847/34009	62	BP
(-2,0]	GO:0031401	positive regulation of protein modification process	71/2264	126/5827	4.37E-05	0.000689907	0.000551253	40966/43330/53425/42936/37422/35113/40998/36821/246638/38232/40385/35181/39456/40193/35683/31178/31602/34608/36302/36199/34974/34096/43775/40429/49816/34593/35207/33432/31872/39203/33212/37455/40987/43803/40569/39122/32855/37778/40858/40201/39615/37247/33458/14462485/53554/40660/32257/37795/37402/36130/43804/32631/32979/41020/35261/44039/41995/37069/40653/37123/41140/34367/37554/34908/35425/33551…	71	BP
(-2,0]	GO:0051052	regulation of DNA metabolic process	32/2264	47/5827	4.43E-05	0.000693439	0.000554074	35173/41366/33778/37295/31146/35427/31497/37768/34974/32941/34328/47121/35381/37962/39615/41181/35288/37402/34632/2768677/31329/34521/31194/31027/38079/41147/43577/39375/40217/36133/34009/42208	32	BP
(-2,0]	GO:0007346	regulation of mitotic cell cycle	77/2264	139/5827	4.70E-05	0.000731812	0.000584736	31835/41971/32215/39744/33758/59172/31052/36854/35591/38201/43901/40508/43767/43441/35800/31872/35381/37455/39615/34993/45969/42737/37247/45574/31240/40287/43288/32257/35288/33529/35954/36498/32631/35390/32608/38256/37723/41020/48309/40003/31044/32543/38649/44259/43517/3355136/43041/35762/2768677/44039/41995/40653/31084/35934/41779/40054/42804/31027/33959/39594/32274/43719/32664/32473/36382/43166…	77	BP
(-2,0]	GO:0006606	protein import into nucleus	26/2264	36/5827	4.83E-05	0.000740815	0.000591929	35016/42171/41397/59216/36397/35336/40581/41562/44747/34481/42680/32630/34527/34549/33002/46091/43041/35784/36360/42342/36830/37078/42816/42804/41140/33465	26	BP
(-2,0]	GO:0051170	import into nucleus	26/2264	36/5827	4.83E-05	0.000740815	0.000591929	35016/42171/41397/59216/36397/35336/40581/41562/44747/34481/42680/32630/34527/34549/33002/46091/43041/35784/36360/42342/36830/37078/42816/42804/41140/33465	26	BP
(-2,0]	GO:0006402	mRNA catabolic process	35/2264	53/5827	5.27E-05	0.000803838	0.000642286	3355150/38427/44409/38034/40711/2768908/38693/35921/39875/34416/42900/39957/34541/42358/40173/42897/31625/41066/42058/32935/34521/39366/42285/32966/40683/36058/37731/36766/32665/41270/34721/34804/42813/31724/37792	35	BP
(-2,0]	GO:0043414	macromolecule methylation	54/2264	91/5827	5.38E-05	0.000815539	0.000651635	41295/41837/41219/37664/40133/42936/36645/31880/40952/40507/43429/43170/37585/42906/42622/38149/31387/36825/41303/41951/42056/41244/34138/36763/36365/32568/33920/32593/32941/36809/34480/39203/37962/36527/43788/31015/42844/39103/37795/34632/41228/33761/35756/32079/37069/40239/37554/32301/48071/31149/34377/47869/34153/53428	54	BP
(-2,0]	GO:0051298	centrosome duplication	22/2264	29/5827	5.46E-05	0.000821713	0.000656568	42927/35878/40682/39647/42874/38258/36491/33136/47121/32946/41952/32543/39169/34404/2768940/36560/34158/38478/40384/42504/37042/47877	22	BP
(-2,0]	GO:0006302	double-strand break repair	38/2264	59/5827	5.84E-05	0.000872422	0.000697086	41366/33778/31052/32492/39094/31497/42322/37768/41872/40457/40725/40438/41181/117419/35594/34930/41518/32322/32608/31373/33399/38257/47186/31044/44259/3355136/34481/34549/39594/38079/43166/40669/43577/41746/35927/41839/35236/42392	38	BP
(-2,0]	GO:0008285	negative regulation of cell proliferation	40/2264	63/5827	6.06E-05	0.000900252	0.000719323	33419/32268/39744/38149/43515/34752/42000/32083/43415/33432/326152/40201/34961/37247/37967/44830/43288/39777/40042/31038/40696/40577/38799/44728/32979/34263/33882/43991/38160/31027/44448/36171/42504/40657/36173/42862/47877/34377/34735/35847	40	BP
(-2,0]	GO:0000245	spliceosomal complex assembly	16/2264	19/5827	6.53E-05	0.0009384	0.000749805	39456/43399/42048/33235/31602/39956/40960/31208/33645/40087/43427/44668/36306/42274/39849/36619	16	BP
(-2,0]	GO:0007406	negative regulation of neuroblast proliferation	16/2264	19/5827	6.53E-05	0.0009384	0.000749805	32268/39744/38149/43515/326152/44830/39777/40042/31038/40696/40577/38799/44728/34263/40657/47877	16	BP
(-2,0]	GO:0034472	snRNA 3'-end processing	16/2264	19/5827	6.53E-05	0.0009384	0.000749805	41971/41155/39141/37840/43506/43227/32745/31793/39763/40173/41674/37731/36766/32665/41270/34721	16	BP
(-2,0]	GO:0043486	histone exchange	16/2264	19/5827	6.53E-05	0.0009384	0.000749805	36956/43460/42065/43266/33505/36238/33973/40047/32853/41850/35880/35483/53439/40092/31362/34516	16	BP
(-2,0]	GO:2000178	negative regulation of neural precursor cell proliferation	16/2264	19/5827	6.53E-05	0.0009384	0.000749805	32268/39744/38149/43515/326152/44830/39777/40042/31038/40696/40577/38799/44728/34263/40657/47877	16	BP
(-2,0]	GO:0043631	RNA polyadenylation	19/2264	24/5827	6.57E-05	0.0009384	0.000749805	36494/40698/39083/33259/43426/44250/42240/42239/40569/43506/39763/42897/42752/41798/43944/40709/31795/32152/38968	19	BP
(-2,0]	GO:0006354	DNA-templated transcription, elongation	23/2264	31/5827	6.69E-05	0.000950508	0.000759479	40593/40684/40385/37586/33775/32593/38248/42749/40723/41086/42520/31681/38982/42954/41741/37554/53442/44000/40790/41290/34883/32607/37810	23	BP
(-2,0]	GO:0000578	embryonic axis specification	59/2264	102/5827	6.97E-05	0.000984232	0.000786425	47594/38427/32703/40830/5740204/34967/42000/36809/36269/35680/32083/38321/33432/31872/37455/40987/37345/47781/45973/34541/32478/35478/42737/38067/40287/38012/40660/32257/45325/42572/40489/37402/40577/32979/41952/31802/42752/41066/43283/42501/41140/35731/44448/37386/42504/33607/36306/34790/43700/43572/31580/42854/36040/43222/35717/33225/35289/35847/34009	59	BP
(-2,0]	GO:0007351	tripartite regional subdivision	57/2264	98/5827	7.45E-05	0.001038992	0.00083018	47594/38427/32703/40830/5740204/34967/42000/36809/36269/35680/32083/38321/33432/31872/37455/40987/37345/47781/45973/34541/32478/35478/42737/38067/40287/38012/40660/32257/45325/42572/40489/37402/40577/32979/41952/31802/42752/41066/42501/41140/35731/44448/37386/42504/33607/36306/34790/43700/43572/31580/42854/36040/35717/33225/35289/35847/34009	57	BP
(-2,0]	GO:0008595	anterior/posterior axis specification, embryo	57/2264	98/5827	7.45E-05	0.001038992	0.00083018	47594/38427/32703/40830/5740204/34967/42000/36809/36269/35680/32083/38321/33432/31872/37455/40987/37345/47781/45973/34541/32478/35478/42737/38067/40287/38012/40660/32257/45325/42572/40489/37402/40577/32979/41952/31802/42752/41066/42501/41140/35731/44448/37386/42504/33607/36306/34790/43700/43572/31580/42854/36040/35717/33225/35289/35847/34009	57	BP
(-2,0]	GO:0070816	phosphorylation of RNA polymerase II C-terminal domain	Oct-64	Oct-27	7.75E-05	0.001073514	0.000857764	40385/37586/31178/42957/40429/49816/14462485/39688/36598/33294	10	BP
(-2,0]	GO:0010564	regulation of cell cycle process	64/2264	113/5827	8.38E-05	0.001155091	0.000922946	31835/40682/32215/39744/33758/31052/36854/35591/35427/43901/40508/43767/36491/33136/43441/35800/31872/35381/37455/46234/34993/45969/45574/31240/40287/33529/35954/32608/38256/33399/48309/40003/31044/32543/44259/43517/3355136/43041/2768677/36286/40653/35934/41779/42804/31027/33959/32274/43719/40384/32664/35696/32473/43166/42504/34790/39375/34881/41839/36538/34954/47877/31187/34009/37414	64	BP
(-2,0]	GO:0000387	spliceosomal snRNP assembly	14/2264	16/5827	8.55E-05	0.001156453	0.000924034	42189/40529/34608/40064/40087/39195/39655/36304/37335/44668/36306/34080/36314/42274	14	BP
(-2,0]	GO:0000469	cleavage involved in rRNA processing	14/2264	16/5827	8.55E-05	0.001156453	0.000924034	31943/326192/318016/318161/39382/39904/36774/41758/40980/37731/36766/32665/32338/37511	14	BP
(-2,0]	GO:1905268	negative regulation of chromatin organization	14/2264	16/5827	8.55E-05	0.001156453	0.000924034	40133/42936/35560/32941/45848/32965/31834/41181/35121/38779/42954/37356/41740/34377	14	BP
(-2,0]	GO:0015931	nucleobase-containing compound transport	50/2264	84/5827	9.05E-05	0.001217604	0.000972895	39683/39130/39090/44409/35268/41397/35849/39138/32866/318016/42360/32869/35400/36397/32593/42693/45848/50143/37638/40723/3355130/37402/41973/41562/35925/43517/34481/42680/32630/34527/34549/46091/43041/36830/37078/42816/39843/35926/37733/32970/42804/43096/43944/34804/326153/37810/39394/38033/44271/38968	50	BP
(-2,0]	GO:0070828	heterochromatin organization	25/2264	35/5827	9.11E-05	0.001219016	0.000974023	39683/32514/37978/32268/35552/38620/42145/35397/36527/33973/32080/31834/35390/35523/40693/34669/34521/34066/31442/42428/39581/36621/40217/41627/43080	25	BP
(-2,0]	GO:0006511	ubiquitin-dependent protein catabolic process	82/2264	152/5827	9.46E-05	0.001257208	0.001004539	43330/31835/32796/37288/32000/36794/38798/40948/41080/34180/42124/33024/41354/32111/246629/326135/33931/40252/39043/43344/40265/37532/40432/39691/42230/39888/33937/42896/40308/35759/42000/40725/33212/31154/43749/33854/32378/36460/35478/33035/37247/45574/42572/42089/37723/45906/39958/40030/43041/39104/36277/41611/43978/46058/39628/45269/43785/42804/33959/35246/36246/43449/35176/40717/42802/35701/3…	82	BP
(-2,0]	GO:0008033	tRNA processing	36/2264	56/5827	9.67E-05	0.001277983	0.001021139	36494/35234/35264/35179/39915/32982/32377/43170/38533/37585/42906/42622/38287/53546/246551/37531/2768977/39098/33190/38601/42056/42079/39397/36954/33775/35920/33920/37431/36086/31475/34632/41641/32789/36587/34397/33307	36	BP
(-2,0]	GO:2001251	negative regulation of chromosome organization	21/2264	28/5827	0.000108178	0.001421858	0.001136099	40133/42936/35560/33758/35591/40508/32941/45848/32965/31834/41181/35954/35121/38779/36286/42954/43719/37356/41740/34377/31187	21	BP
(-2,0]	GO:0034504	protein localization to nucleus	28/2264	41/5827	0.00012288	0.001605863	0.001283124	35016/42171/41397/59216/40265/36397/35336/40581/41562/44747/34481/42680/32630/34527/34549/33002/46091/43041/35784/36360/42342/36830/37078/42816/31329/42804/41140/33465	28	BP
(-2,0]	GO:0032446	protein modification by small protein conjugation	69/2264	125/5827	0.000133315	0.001732332	0.001384175	39244/32796/37141/44235/38652/34403/32947/36108/41080/39874/36541/42124/40555/43611/31214/246652/318572/41230/39079/33377/42690/37768/32819/39691/42230/36820/34416/53556/40725/39735/33854/32855/35256/33035/42737/33458/41181/45574/42062/35084/41458/42076/37462/44131/33565/38472/39958/41085/39104/38182/38941/41611/37123/42236/31381/33959/36246/43327/32473/43809/42504/33379/37188/31746/43476/35998/4…	69	BP
(-2,0]	GO:0006378	mRNA polyadenylation	18/2264	23/5827	0.000135524	0.001751087	0.001399161	36494/40698/39083/33259/43426/44250/42240/42239/40569/43506/39763/42897/42752/41798/43944/40709/32152/38968	18	BP
(-2,0]	GO:0009790	embryo development	178/2264	371/5827	0.000138008	0.001773165	0.001416802	37277/31127/39683/39130/43869/47594/38427/38898/44279/40133/37637/35287/32703/40830/3346167/31840/39349/35341/36794/59172/36854/35330/42906/3355072/43901/37837/43767/34096/5740204/34967/36491/40620/42896/31208/40374/42000/36809/3355131/36551/36269/38428/39866/42693/40457/40725/35340/35680/32083/43415/39039/31667/32976/38321/33432/32078/31872/39203/41858/37455/40987/41697/36240/37201/37345/43749/4…	178	BP
(-2,0]	GO:0031023	microtubule organizing center organization	37/2264	59/5827	0.000166242	0.002124	0.001697127	42927/35878/38427/40682/39647/43901/42874/38258/36491/33136/47121/35130/32946/34993/45969/32049/38135/40489/31153/41952/32543/43517/39169/43041/34404/2768940/45269/42804/36560/34158/38478/40384/40982/42504/37042/37188/47877	37	BP
(-2,0]	GO:0019941	modification-dependent protein catabolic process	82/2264	154/5827	0.000170113	0.002161376	0.001726992	43330/31835/32796/37288/32000/36794/38798/40948/41080/34180/42124/33024/41354/32111/246629/326135/33931/40252/39043/43344/40265/37532/40432/39691/42230/39888/33937/42896/40308/35759/42000/40725/33212/31154/43749/33854/32378/36460/35478/33035/37247/45574/42572/42089/37723/45906/39958/40030/43041/39104/36277/41611/43978/46058/39628/45269/43785/42804/33959/35246/36246/43449/35176/40717/42802/35701/3…	82	BP
(-2,0]	GO:0010608	posttranscriptional regulation of gene expression	63/2264	113/5827	0.000176631	0.002231796	0.001783259	38161/39683/3355150/38427/43038/36956/40830/47873/35552/38620/42166/44409/37475/38538/39317/35849/32135/36976/32455/41802/36913/39875/36269/42693/42663/35747/47781/38987/33973/43709/34541/117365/48571/42844/36086/36804/40489/35523/38905/42897/42752/41066/41591/43728/32935/34521/39366/37844/43004/42236/34066/32966/40683/38934/34804/41746/41861/34293/39849/36110/31363/37792/45021	63	BP
(-2,0]	GO:0034968	histone lysine methylation	25/2264	36/5827	0.000188605	0.002369993	0.001893682	40133/42936/36645/31880/38149/41303/32593/32941/34480/39203/37962/43788/31015/39103/37795/33761/32079/37069/40239/37554/32301/31149/34377/34153/53428	25	BP
(-2,0]	GO:0045935	positive regulation of nucleobase-containing compound metabolic process	146/2264	299/5827	0.000202847	0.002535038	0.002025557	36373/3355150/40133/42936/37978/40593/40684/33419/35560/36956/32268/40830/39744/39349/35341/40385/31441/37586/31771/39997/35684/35683/31178/38149/31213/35427/41445/37063/41530/37837/34974/43928/43767/32941/40429/49816/34413/40725/39039/39038/38248/34328/32762/45848/50143/32965/35660/37962/42749/36240/39122/40045/45871/43788/34992/31834/37068/41086/37967/14462485/33960/33496/45325/35288/37795/3352…	146	BP
(-2,0]	GO:0018022	peptidyl-lysine methylation	26/2264	38/5827	0.00020516	0.002536223	0.002026504	40133/42936/36645/31880/38149/41303/41951/32593/32941/34480/39203/37962/43788/31015/39103/37795/33761/32079/37069/40239/37554/32301/31149/34377/34153/53428	26	BP
(-2,0]	GO:0070646	protein modification by small protein removal	26/2264	38/5827	0.00020516	0.002536223	0.002026504	34225/45830/36794/43617/31560/34384/39302/35547/36199/40587/40063/40308/35759/42000/42661/35816/49077/45848/50143/43749/53554/40030/38648/40035/32910/38748	26	BP
(-2,0]	GO:0006368	transcription elongation from RNA polymerase II promoter	20/2264	27/5827	0.000211996	0.002606638	0.002082767	40593/40684/40385/37586/33775/38248/42749/41086/42520/31681/38982/42954/41741/37554/53442/44000/40790/41290/34883/32607	20	BP
(-2,0]	GO:0009952	anterior/posterior pattern specification	72/2264	133/5827	0.000216133	0.00264329	0.002112053	47594/38427/41971/32703/40830/35341/43767/5740204/34967/42000/36809/36269/35680/32083/38321/33432/31872/37455/40987/36240/37201/37345/47781/45973/34541/32478/35478/38995/42737/38067/40287/38012/40660/32257/33496/45325/42572/33529/40489/37402/40577/32979/41952/38905/31802/33583/42752/41066/36674/42501/41140/33059/35731/44448/37386/36171/42504/33607/36306/34790/43577/41746/43700/43572/31580/42854/3…	72	BP
(-2,0]	GO:0051603	proteolysis involved in cellular protein catabolic process	91/2264	175/5827	0.000232397	0.002827081	0.002258906	39547/43330/31835/32796/37288/32000/36794/38798/40948/41080/34180/42124/33024/41354/32143/32111/246629/326135/33931/40252/42360/39043/43344/40265/37532/40432/39691/42230/36772/39888/33937/42896/40308/35759/42000/40725/33212/31154/43749/33854/32378/36460/35478/33035/37247/45574/42572/42089/37723/45906/39958/40030/43041/39104/36606/36277/41611/43978/35527/46058/39628/45269/43785/42804/33959/35246/3…	91	BP
(-2,0]	GO:0000956	nuclear-transcribed mRNA catabolic process	29/2264	44/5827	0.000243646	0.002948246	0.00235572	3355150/38427/44409/40711/2768908/38693/35921/34416/39957/34541/40173/31625/42058/32935/34521/39366/42285/32966/40683/36058/37731/36766/32665/41270/34721/34804/42813/31724/37792	29	BP
(-2,0]	GO:0009451	RNA modification	42/2264	70/5827	0.000255574	0.003076301	0.002458039	35552/35234/35125/40952/40507/43429/40706/32982/43170/38533/37585/42906/42622/38287/53546/37531/39098/31387/38601/42056/42079/36954/33775/34138/35537/35920/36365/32568/33920/37431/36527/42844/40980/34632/41228/35756/41641/34440/36587/34397/33307/47869	42	BP
(-2,0]	GO:0007293	germarium-derived egg chamber formation	41/2264	68/5827	0.000260316	0.003116972	0.002490536	34225/47594/38427/43038/32703/31358/43901/42491/40063/40308/42000/35816/36269/38428/42693/35380/35747/32855/42844/35084/36986/33399/38905/38649/39169/35762/42752/43728/36674/34521/42501/41041/32616/43327/41168/37386/42504/43577/41746/42428/42695	41	BP
(-2,0]	GO:0030718	germ-line stem cell population maintenance	32/2264	50/5827	0.00026568	0.0031368	0.002506379	34225/43038/47873/38793/40063/40308/35759/42000/42661/35816/33432/37455/37859/37778/33529/40489/36048/43725/41085/42816/31329/34521/41772/42501/37850/35731/38648/37386/35085/42428/39581/251414	32	BP
(-2,0]	GO:0045893	positive regulation of transcription, DNA-templated	138/2264	282/5827	0.000267458	0.0031368	0.002506379	36373/40133/42936/37978/40593/40684/33419/35560/36956/32268/40830/39744/39349/35341/40385/31441/37586/31771/39997/35684/35683/31178/38149/31213/41445/37063/41530/37837/43928/43767/32941/40429/49816/34413/40725/39039/39038/38248/34328/32762/45848/50143/32965/35660/42749/36240/39122/40045/45871/43788/34992/31834/37068/41086/37967/14462485/33960/33496/45325/35288/37795/33529/37336/41498/37535/42175/…	138	BP
(-2,0]	GO:1902680	positive regulation of RNA biosynthetic process	138/2264	282/5827	0.000267458	0.0031368	0.002506379	36373/40133/42936/37978/40593/40684/33419/35560/36956/32268/40830/39744/39349/35341/40385/31441/37586/31771/39997/35684/35683/31178/38149/31213/41445/37063/41530/37837/43928/43767/32941/40429/49816/34413/40725/39039/39038/38248/34328/32762/45848/50143/32965/35660/42749/36240/39122/40045/45871/43788/34992/31834/37068/41086/37967/14462485/33960/33496/45325/35288/37795/33529/37336/41498/37535/42175/…	138	BP
(-2,0]	GO:1903508	positive regulation of nucleic acid-templated transcription	138/2264	282/5827	0.000267458	0.0031368	0.002506379	36373/40133/42936/37978/40593/40684/33419/35560/36956/32268/40830/39744/39349/35341/40385/31441/37586/31771/39997/35684/35683/31178/38149/31213/41445/37063/41530/37837/43928/43767/32941/40429/49816/34413/40725/39039/39038/38248/34328/32762/45848/50143/32965/35660/42749/36240/39122/40045/45871/43788/34992/31834/37068/41086/37967/14462485/33960/33496/45325/35288/37795/33529/37336/41498/37535/42175/…	138	BP
(-2,0]	GO:0045132	meiotic chromosome segregation	33/2264	52/5827	0.000269748	0.003147519	0.002514944	32645/33758/34964/47765/42065/33778/41014/318572/36491/33937/36654/35199/45871/34993/31240/35390/32608/31373/37523/32979/38958/38905/40003/31044/43517/3355136/32107/39169/33435/41585/36920/37188/31187	33	BP
(-2,0]	GO:0007098	centrosome cycle	34/2264	54/5827	0.000272369	0.003161967	0.002526489	42927/35878/40682/39647/43901/42874/38258/36491/33136/47121/35130/32946/34993/45969/38135/31153/41952/32543/43517/39169/43041/34404/2768940/45269/42804/36560/34158/38478/40384/40982/42504/37042/37188/47877	34	BP
(-2,0]	GO:0007530	sex determination	17/2264	22/5827	0.000276769	0.003196824	0.00255434	34138/34413/40725/35800/36527/34992/32080/42844/45881/33059/31442/39483/42428/39849/36619/47869/38420	17	BP
(-2,0]	GO:0044257	cellular protein catabolic process	92/2264	178/5827	0.000283656	0.00325991	0.002604747	39547/43330/31835/32796/37288/32000/36794/38798/40948/41080/34180/42124/33024/41354/32143/32111/246629/326135/33931/40252/42360/39043/43344/40265/37532/40432/39691/42230/36772/39888/33937/42896/40308/35759/42000/40725/33212/31154/43749/33854/32378/36460/35478/33035/37247/45574/42572/42089/37723/45906/39958/40030/43041/39104/36606/36277/41611/43978/35527/46058/39628/45269/43785/42804/33959/35246/3…	92	BP
(-2,0]	GO:0030163	protein catabolic process	99/2264	194/5827	0.000308882	0.003532066	0.002822206	39547/43330/31835/32796/37288/32000/36794/38798/40948/39474/41080/34180/42124/33024/41354/32143/32111/246629/326135/33931/40252/42369/42360/39043/43344/40265/37532/40432/39691/42230/36772/39888/33937/42896/40308/35759/42000/40725/33212/31154/43749/33854/32378/36460/35478/33035/37247/45574/37967/42572/42089/37723/45906/39958/40030/39751/43041/36564/39104/36606/36277/41611/43978/35527/46058/39628/4…	99	BP
(-2,0]	GO:0001934	positive regulation of protein phosphorylation	57/2264	102/5827	0.00032681	0.003716771	0.00296979	43330/53425/37422/40998/36821/246638/38232/40385/35181/39456/40193/35683/31178/31602/34608/36302/34974/34096/43775/40429/49816/34593/35207/33432/31872/37455/40987/43803/40569/39122/37778/40858/40201/39615/37247/14462485/40660/32257/37402/36130/43804/32631/32979/41020/35261/44039/41995/40653/37123/41140/34367/35425/3355135/42093/32948/35717/33638	57	BP
(-2,0]	GO:0070727	cellular macromolecule localization	181/2264	383/5827	0.000328285	0.003716771	0.00296979	43770/47594/39399/38898/41971/40998/42850/36821/48986/3346167/42065/32947/35016/44409/42171/41014/35268/37014/41074/32512/41397/35849/41993/38454/38529/39138/32866/261626/317826/39448/59216/318016/37996/40290/31163/36465/40265/43192/34354/42498/32869/38943/40361/40178/35943/36698/36757/36397/32505/41122/41152/40557/32593/30973/31647/38258/31800/42896/36809/35340/35680/32083/34503/45848/50143/4098…	181	BP
(-2,0]	GO:0034332	adherens junction organization	18/2264	24/5827	0.000345141	0.0038693	0.003091665	47594/32703/35181/40620/42896/37403/3355143/32752/43991/41062/42501/31473/44448/37386/45928/34908/35524/33638	18	BP
(-2,0]	GO:2000647	negative regulation of stem cell proliferation	18/2264	24/5827	0.000345141	0.0038693	0.003091665	32268/39744/38149/43515/326152/37967/44830/39777/40042/31038/40696/40577/38799/44728/34263/33882/40657/47877	18	BP
(-2,0]	GO:0051254	positive regulation of RNA metabolic process	140/2264	288/5827	0.000351302	0.003919157	0.003131501	36373/3355150/40133/42936/37978/40593/40684/33419/35560/36956/32268/40830/39744/39349/35341/40385/31441/37586/31771/39997/35684/35683/31178/38149/31213/41445/37063/41530/37837/43928/43767/32941/40429/49816/34413/40725/39039/39038/38248/34328/32762/45848/50143/32965/35660/42749/36240/39122/40045/45871/43788/34992/31834/37068/41086/37967/14462485/33960/33496/45325/35288/37795/33529/37336/41498/3753…	140	BP
(-2,0]	GO:0045184	establishment of protein localization	146/2264	302/5827	0.000360687	0.004004326	0.003199553	39399/38898/42850/48986/3346167/32947/35016/44409/42171/38750/35268/32512/41397/35849/41993/38529/39138/32866/261626/317826/39448/59216/318016/37996/40290/36465/43192/34354/42498/32869/38943/40361/40178/35943/36698/36757/36397/32505/41122/41152/40557/32593/31647/31800/42896/40725/35340/35680/34503/43415/45848/50143/36912/35336/33516/38987/31902/38391/39747/40633/40723/33458/40581/38135/36670/4257…	146	BP
(-2,0]	GO:0010557	positive regulation of macromolecule biosynthetic process	149/2264	309/5827	0.000364315	0.00402507	0.003216129	36373/40133/42936/37978/40593/40684/33419/35560/36956/32268/40830/39744/39349/35341/40385/31441/37586/31771/38538/39997/35684/35683/31178/38149/31213/35427/41445/36976/37063/41530/37837/34974/43928/43767/32941/40429/49816/34413/40725/39039/39038/38248/34328/32762/45848/50143/32965/35660/42749/36240/39122/40045/45871/43788/34992/31834/37068/41086/36086/37967/14462485/33960/33496/45325/35288/37795/…	149	BP
(-2,0]	GO:0045787	positive regulation of cell cycle	26/2264	39/5827	0.000389188	0.004279198	0.003419183	38427/31052/31178/35427/43767/42000/40429/49816/34593/35800/45574/14462485/36130/35390/37723/32543/3355136/43041/2768677/31084/42804/40548/43166/39375/34881/34954	26	BP
(-2,0]	GO:0061982	meiosis I cell cycle process	42/2264	71/5827	0.000393127	0.004301826	0.003437263	41366/34964/47765/318572/33937/36269/35380/35340/43415/36654/45374/35054/35199/45871/35130/45969/35084/32049/31240/36804/35288/32608/31373/40667/38958/38905/40003/31044/3355136/32107/34481/34527/36830/2768677/36286/49241/43577/41746/36920/41839/42392/34954	42	BP
(-2,0]	GO:0008104	protein localization	203/2264	436/5827	0.000398556	0.004340464	0.003468136	43770/47594/39399/38427/38898/40998/42850/36821/32703/48986/3346167/42065/32947/35016/44409/42171/41014/38750/35268/37014/41074/32512/41397/35849/41993/38454/38529/39138/32866/261626/317826/39448/59216/318016/37996/40290/31163/36465/40265/43192/34354/42498/32869/38943/40361/40178/35943/36698/36757/36397/32505/41122/41152/40557/32593/30973/31647/38258/40620/31800/42896/36809/40725/35340/35680/3208…	203	BP
(-2,0]	GO:0033043	regulation of organelle organization	134/2264	275/5827	0.000412447	0.004470459	0.003572005	40966/31835/38898/33864/33444/40133/42936/40682/35113/37978/40593/35560/32268/38620/33758/42065/32947/31052/41014/39647/35591/38149/36825/37768/42498/43266/41244/40361/36698/36763/32593/43901/40508/36491/32941/33136/43775/3355131/43441/35340/32976/35800/38248/32078/45848/32965/39203/33212/37962/41992/37201/38987/45969/32080/31834/42696/41181/45574/39103/31240/40287/33496/37795/42447/3355130/35954…	134	BP
(-2,0]	GO:0042327	positive regulation of phosphorylation	59/2264	107/5827	0.000416443	0.004492477	0.003589598	43330/53425/37422/40998/36821/246638/38232/40385/35181/39456/40193/35683/31178/31602/41543/34608/36302/34974/34096/42896/43775/40429/49816/34593/35207/33432/31872/37455/40987/43803/40569/39122/37778/40858/40201/39615/37247/14462485/40660/32257/37402/36130/43804/32631/32979/41020/35261/44039/41995/40653/37123/41140/34367/35425/3355135/42093/32948/35717/33638	59	BP
(-2,0]	GO:0008358	maternal determination of anterior/posterior axis, embryo	39/2264	65/5827	0.00042139	0.004524498	0.003615184	47594/38427/32703/40830/34967/42000/36809/36269/35680/32083/37455/40987/37345/47781/34541/32478/35478/38067/32257/42572/40489/37402/32979/41952/42752/41066/42501/35731/44448/37386/42504/36306/43700/43572/31580/42854/36040/35289/35847	39	BP
(-2,0]	GO:0001932	regulation of protein phosphorylation	85/2264	164/5827	0.000425208	0.004544158	0.003630893	43330/53425/42936/37422/40998/36821/246638/38961/38232/40385/31441/35181/39456/40193/35683/31178/31602/42393/42957/34608/36792/36302/34974/34096/40620/43775/40429/49816/34593/35207/33432/31872/33212/37455/40987/43803/40569/39122/37778/40858/40201/39615/34961/37247/33458/14462485/53554/40660/32257/37402/44573/36130/43804/32631/32979/41020/32963/40081/35261/44039/41995/32752/36674/40653/31582/37123…	85	BP
(-2,0]	GO:0006379	mRNA cleavage	Dec-64	14/5827	0.000437511	0.00460353	0.003678332	36494/40698/33259/43426/44250/42240/42239/40569/43506/39763/42358/41741	12	BP
(-2,0]	GO:0030727	germarium-derived female germ-line cyst formation	Dec-64	14/5827	0.000437511	0.00460353	0.003678332	34225/43038/40063/40308/42000/35816/36269/42693/35747/38649/43728/42504	12	BP
(-2,0]	GO:0048135	female germ-line cyst formation	Dec-64	14/5827	0.000437511	0.00460353	0.003678332	34225/43038/40063/40308/42000/35816/36269/42693/35747/38649/43728/42504	12	BP
(-2,0]	GO:0019220	regulation of phosphate metabolic process	97/2264	191/5827	0.000440828	0.00460353	0.003678332	43330/53425/42936/37422/40998/36821/246638/45233/38961/38232/40385/31441/35181/39456/33853/40193/35683/31178/31602/42393/41543/42957/34608/36792/36302/34974/34096/40620/42896/43775/40429/49816/34593/35207/33432/31872/33212/37455/40987/43803/40569/39122/37778/40858/40201/39615/45969/34961/37247/33458/39156/14462485/53554/40660/32257/37402/44573/36130/43804/32631/32979/41020/32963/40081/35261/44748…	97	BP
(-2,0]	GO:0051174	regulation of phosphorus metabolic process	97/2264	191/5827	0.000440828	0.00460353	0.003678332	43330/53425/42936/37422/40998/36821/246638/45233/38961/38232/40385/31441/35181/39456/33853/40193/35683/31178/31602/42393/41543/42957/34608/36792/36302/34974/34096/40620/42896/43775/40429/49816/34593/35207/33432/31872/33212/37455/40987/43803/40569/39122/37778/40858/40201/39615/45969/34961/37247/33458/39156/14462485/53554/40660/32257/37402/44573/36130/43804/32631/32979/41020/32963/40081/35261/44748…	97	BP
(-2,0]	GO:0006479	protein methylation	35/2264	57/5827	0.000446488	0.00462044	0.003691844	41295/41837/41219/37664/40133/42936/36645/31880/38149/36825/41303/41951/41244/36763/32593/32941/36809/34480/39203/37962/43788/31015/39103/37795/33761/32079/37069/40239/37554/32301/48071/31149/34377/34153/53428	35	BP
(-2,0]	GO:0008213	protein alkylation	35/2264	57/5827	0.000446488	0.00462044	0.003691844	41295/41837/41219/37664/40133/42936/36645/31880/38149/36825/41303/41951/41244/36763/32593/32941/36809/34480/39203/37962/43788/31015/39103/37795/33761/32079/37069/40239/37554/32301/48071/31149/34377/34153/53428	35	BP
(-2,0]	GO:0048599	oocyte development	57/2264	103/5827	0.000458494	0.004723314	0.003774043	47594/38427/41971/32703/45233/43901/34967/42000/36809/36269/35380/35680/32083/33432/41858/37455/40987/37345/39122/47781/35199/34541/32478/35478/48571/38067/36804/32257/42572/40489/37402/32979/45683/41952/36386/34527/42752/41066/41641/42501/41140/44448/37386/37356/42504/36306/41607/43700/43572/31580/42854/37244/36040/35289/35847/48785/32152	57	BP
(-2,0]	GO:0000086	G2/M transition of mitotic cell cycle	20/2264	28/5827	0.000471541	0.004814345	0.003846779	32215/36854/38097/31872/37455/34993/32608/38256/48309/40003/31044/32543/38649/44259/40653/35934/41779/32664/41839/37414	20	BP
(-2,0]	GO:0045448	mitotic cell cycle, embryonic	20/2264	28/5827	0.000471541	0.004814345	0.003846779	59172/36551/38428/42693/35340/39203/34993/43288/36272/32608/40003/40358/44889/31084/36431/40384/45928/33526/34954/37414	20	BP
(-2,0]	GO:0044839	cell cycle G2/M phase transition	21/2264	30/5827	0.000526583	0.005352419	0.004276712	32215/36854/38097/31872/37455/34993/32608/38256/48309/40003/31044/32543/38649/44259/40653/35934/41779/32664/41839/34954/37414	21	BP
(-2,0]	GO:0044772	mitotic cell cycle phase transition	45/2264	78/5827	0.000535504	0.005419015	0.004329924	31835/32215/39744/33758/31052/36854/38097/35591/40508/43767/31872/35381/37455/34993/45574/33529/35954/32608/38256/48309/40003/31044/32543/38649/44259/43041/2768677/40653/31582/35934/41779/42804/41140/31027/33959/32274/43719/32664/32473/43166/34790/34881/41839/47877/37414	45	BP
(-2,0]	GO:0000466	maturation of 5.8S rRNA from tricistronic rRNA transcript (SSU-rRNA, 5.8S rRNA, LSU-rRNA)	Oct-64	Nov-27	0.000551848	0.005559809	0.004442422	318016/318161/39382/42899/36774/32568/37731/36766/32665/37511	10	BP
(-2,0]	GO:0098534	centriole assembly	16/2264	21/5827	0.000558612	0.005603272	0.00447715	42927/35878/40682/39647/38258/36491/33136/32049/32543/2768940/36560/34158/38478/40384/42504/47877	16	BP
(-2,0]	GO:0042127	regulation of cell proliferation	80/2264	154/5827	0.000567243	0.005665002	0.004526474	41679/47594/40684/33419/32268/38198/39744/35341/38961/36854/50227/38149/37036/43515/34752/42896/42000/32083/43415/32976/35800/33432/34328/39203/37455/326152/40201/39202/34961/42737/32080/37247/37967/38012/44830/43288/40710/39777/40042/31038/40696/40577/38799/44728/32979/37723/40081/38779/32543/39958/34263/34527/43041/2768677/43769/33882/53439/43991/38160/41140/31027/40092/44448/36587/36171/36382/…	80	BP
(-2,0]	GO:0045786	negative regulation of cell cycle	43/2264	74/5827	0.000573934	0.005706899	0.004559951	38427/40682/32215/39744/33758/35591/38201/40508/33136/31872/47121/35381/37455/43709/34993/37247/35288/33529/35954/32608/32979/31518/38958/48309/40003/31044/38649/44259/2768677/36286/43991/41779/40054/31027/33959/39594/43719/34790/32948/41839/31187/34009/37414	43	BP
(-2,0]	GO:0007308	oocyte construction	52/2264	93/5827	0.000578642	0.005728802	0.004577451	47594/38427/41971/32703/45233/43901/34967/42000/36809/36269/35680/32083/33432/41858/37455/40987/37345/47781/35199/34541/32478/35478/48571/38067/36804/32257/42572/40489/37402/32979/45683/41952/42752/41066/41641/42501/41140/44448/37386/37356/42504/36306/41607/43700/43572/31580/42854/37244/36040/35289/35847/48785	52	BP
(-2,0]	GO:0016567	protein ubiquitination	64/2264	119/5827	0.000602983	0.005940975	0.004746983	32796/44235/38652/34403/32947/36108/41080/39874/36541/42124/40555/43611/31214/246652/41230/39079/33377/42690/37768/32819/39691/42230/36820/34416/53556/40725/39735/33854/32855/35256/33035/42737/33458/41181/45574/42062/35084/41458/42076/37462/44131/33565/38472/39958/41085/39104/38182/38941/41611/37123/42236/31381/33959/36246/43327/32473/43809/42504/33379/37188/31746/43476/35998/39266	64	BP
(-2,0]	GO:0007309	oocyte axis specification	51/2264	91/5827	0.000605268	0.005940975	0.004746983	47594/38427/41971/32703/45233/34967/42000/36809/36269/35680/32083/33432/41858/37455/40987/37345/47781/35199/34541/32478/35478/48571/38067/36804/32257/42572/40489/37402/32979/45683/41952/42752/41066/41641/42501/41140/44448/37386/37356/42504/36306/41607/43700/43572/31580/42854/37244/36040/35289/35847/48785	51	BP
(-2,0]	GO:0015031	protein transport	140/2264	291/5827	0.000616569	0.005979475	0.004777745	39399/38898/42850/48986/3346167/32947/35016/44409/42171/38750/35268/32512/41397/35849/41993/38529/39138/32866/261626/39448/59216/318016/40290/36465/43192/34354/42498/32869/38943/40361/40178/35943/36698/36757/36397/32505/41122/41152/32593/31647/31800/42896/35340/35680/34503/43415/45848/50143/36912/35336/33516/38987/31902/38391/39747/40633/40723/33458/40581/38135/36670/42572/3355130/40710/37402/419…	140	BP
(-2,0]	GO:1901988	negative regulation of cell cycle phase transition	23/2264	34/5827	0.000617034	0.005979475	0.004777745	32215/39744/33758/35591/40508/31872/35381/37455/34993/33529/35954/32608/48309/40003/31044/44259/2768677/41779/31027/43719/34790/41839/37414	23	BP
(-2,0]	GO:1901991	negative regulation of mitotic cell cycle phase transition	23/2264	34/5827	0.000617034	0.005979475	0.004777745	32215/39744/33758/35591/40508/31872/35381/37455/34993/33529/35954/32608/48309/40003/31044/44259/2768677/41779/31027/43719/34790/41839/37414	23	BP
(-2,0]	GO:0034655	nucleobase-containing compound catabolic process	57/2264	104/5827	0.000635809	0.006135421	0.00490235	41092/41679/3355150/38427/44409/32326/38034/40711/35604/2768908/41872/38693/35921/33718/39875/33459/34416/42693/42900/48228/35747/39957/34541/42358/43456/40173/42897/31625/41066/42058/32935/32938/34521/31194/39366/42285/33964/32966/40683/38885/35746/36058/37731/36766/32665/41270/41798/34721/34804/37511/31795/42983/42813/31724/37792/42208/31851	57	BP
(-2,0]	GO:0048138	germ-line cyst encapsulation	13/2264	16/5827	0.000665559	0.006395523	0.005110178	34225/40063/40308/35759/42000/42661/35816/37455/42844/43327/41168/37386/42504	13	BP
(-2,0]	GO:0007365	periodic partitioning	25/2264	38/5827	0.00068097	0.006490499	0.005186066	39683/44279/40830/43767/42693/32078/37455/36240/40045/32855/38005/38995/42737/32080/43791/33496/44843/33583/43769/43718/44098/33059/38736/34009/39259	25	BP
(-2,0]	GO:0007314	oocyte anterior/posterior axis specification	37/2264	62/5827	0.000681119	0.006490499	0.005186066	47594/38427/32703/34967/42000/36809/36269/35680/32083/37455/40987/37345/47781/34541/32478/35478/38067/32257/42572/40489/37402/32979/41952/42752/41066/42501/44448/37386/42504/36306/43700/43572/31580/42854/36040/35289/35847	37	BP
(-2,0]	GO:0006997	nucleus organization	26/2264	40/5827	0.000703615	0.006677047	0.005335122	39130/32971/36397/33505/35785/31263/35054/41181/38067/35594/44747/41952/42680/32630/34527/33002/46091/36360/31329/41262/47384/37188/34954/326214/33865/32152	26	BP
(-2,0]	GO:1902749	regulation of cell cycle G2/M phase transition	18/2264	25/5827	0.000785667	0.007424879	0.005932659	32215/36854/31872/34993/32608/38256/48309/40003/31044/32543/44259/40653/35934/41779/32664/41839/34954/37414	18	BP
(-2,0]	GO:0042325	regulation of phosphorylation	90/2264	178/5827	0.000841655	0.007921255	0.006329275	43330/53425/42936/37422/40998/36821/246638/38961/38232/40385/31441/35181/39456/40193/35683/31178/31602/42393/41543/42957/34608/36792/36302/34974/34096/40620/42896/43775/40429/49816/34593/35207/33432/31872/33212/37455/40987/43803/40569/39122/37778/40858/40201/39615/34961/37247/33458/14462485/53554/40660/32257/37402/44573/36130/43804/32631/32979/41020/32963/40081/35261/2768677/44039/41995/32752/366…	90	BP
(-2,0]	GO:0034401	chromatin organization involved in regulation of transcription	14/2264	18/5827	0.000895354	0.008290182	0.006624056	39683/35552/38620/42145/35397/36527/33973/35390/40693/34669/34521/34066/31442/43080	14	BP
(-2,0]	GO:0070868	heterochromatin organization involved in chromatin silencing	14/2264	18/5827	0.000895354	0.008290182	0.006624056	39683/35552/38620/42145/35397/36527/33973/35390/40693/34669/34521/34066/31442/43080	14	BP
(-2,0]	GO:0070897	DNA-templated transcriptional preinitiation complex assembly	14/2264	18/5827	0.000895354	0.008290182	0.006624056	42087/44728/40667/35701/31567/40813/34293/41406/33672/39164/40134/40934/37476/34430	14	BP
(-2,0]	GO:0097549	chromatin organization involved in negative regulation of transcription	14/2264	18/5827	0.000895354	0.008290182	0.006624056	39683/35552/38620/42145/35397/36527/33973/35390/40693/34669/34521/34066/31442/43080	14	BP
(-2,0]	GO:0034622	cellular protein-containing complex assembly	130/2264	270/5827	0.00091977	0.00848191	0.006777251	39683/43330/38898/33864/33444/42087/31840/42065/32947/31052/41014/39456/31386/33200/326206/42189/36144/36103/36268/36423/32971/40529/31146/33422/43399/42048/40719/33235/31602/318161/5740417/33984/43266/40269/34608/34631/40064/42963/38857/39956/33843/32505/41672/40960/43901/31208/49077/42693/35340/33645/39957/37859/35199/34541/40087/39195/32478/39365/32946/39450/40047/33458/41086/35399/3355130/364…	130	BP
(-2,0]	GO:0001672	regulation of chromatin assembly or disassembly	Nov-64	13/5827	0.000975543	0.008888708	0.007102293	37978/32268/42065/43266/38248/32080/31834/35523/37767/42428/41627	11	BP
(-2,0]	GO:0007549	dosage compensation	Nov-64	13/5827	0.000975543	0.008888708	0.007102293	39683/35800/42844/35523/31518/35121/33565/38779/53442/41627/47869	11	BP
(-2,0]	GO:0034661	ncRNA catabolic process	Nov-64	13/5827	0.000975543	0.008888708	0.007102293	38034/42900/35747/40173/37731/36766/32665/41270/34721/31795/42983	11	BP
(-2,0]	GO:1901987	regulation of cell cycle phase transition	38/2264	65/5827	0.001007984	0.009147858	0.00730936	31835/32215/39744/33758/31052/36854/35591/40508/43767/31872/35381/37455/34993/45574/33529/35954/32608/38256/48309/40003/31044/32543/44259/2768677/40653/35934/41779/31027/32274/43719/32664/43166/34790/34881/41839/34954/47877/37414	38	BP
(-2,0]	GO:0031935	regulation of chromatin silencing	21/2264	31/5827	0.001037513	0.009359042	0.007478101	35560/38620/31052/32941/45848/32965/37962/42696/35121/38779/38257/34521/42954/40172/38648/41254/41740/40217/41627/36133/31230	21	BP
(-2,0]	GO:1901990	regulation of mitotic cell cycle phase transition	37/2264	63/5827	0.001039439	0.009359042	0.007478101	31835/32215/39744/33758/31052/36854/35591/40508/43767/31872/35381/37455/34993/45574/33529/35954/32608/38256/48309/40003/31044/32543/44259/2768677/40653/35934/41779/31027/32274/43719/32664/43166/34790/34881/41839/47877/37414	37	BP
(-2,0]	GO:0010562	positive regulation of phosphorus metabolic process	59/2264	110/5827	0.001061866	0.009486279	0.007579767	43330/53425/37422/40998/36821/246638/38232/40385/35181/39456/40193/35683/31178/31602/41543/34608/36302/34974/34096/42896/43775/40429/49816/34593/35207/33432/31872/37455/40987/43803/40569/39122/37778/40858/40201/39615/37247/14462485/40660/32257/37402/36130/43804/32631/32979/41020/35261/44039/41995/40653/37123/41140/34367/35425/3355135/42093/32948/35717/33638	59	BP
(-2,0]	GO:0045937	positive regulation of phosphate metabolic process	59/2264	110/5827	0.001061866	0.009486279	0.007579767	43330/53425/37422/40998/36821/246638/38232/40385/35181/39456/40193/35683/31178/31602/41543/34608/36302/34974/34096/42896/43775/40429/49816/34593/35207/33432/31872/37455/40987/43803/40569/39122/37778/40858/40201/39615/37247/14462485/40660/32257/37402/36130/43804/32631/32979/41020/35261/44039/41995/40653/37123/41140/34367/35425/3355135/42093/32948/35717/33638	59	BP
(-2,0]	GO:0044770	cell cycle phase transition	46/2264	82/5827	0.001073933	0.00955675	0.007636075	31835/32215/39744/33758/31052/36854/38097/35591/40508/43767/31872/35381/37455/34993/45574/33529/35954/32608/38256/48309/40003/31044/32543/38649/44259/43041/2768677/40653/31582/35934/41779/42804/41140/31027/33959/32274/43719/32664/32473/43166/34790/34881/41839/34954/47877/37414	46	BP
(-2,0]	GO:0010628	positive regulation of gene expression	154/2264	327/5827	0.001097749	0.009730823	0.007775164	36373/40133/42936/37978/40593/40684/33419/35560/36956/32268/40830/39744/39349/35341/40385/31441/37586/31771/38538/39997/35684/35683/31178/38149/31213/41445/36976/37063/41530/37837/43928/43767/32941/40429/49816/34413/40725/39039/39038/33432/38248/34328/32762/45848/50143/32965/35660/37455/42749/36240/39122/40045/45871/43788/34992/31834/37068/41086/36086/35744/37967/14462485/33960/33496/45325/35288/…	154	BP
(-2,0]	GO:0007099	centriole replication	15/2264	20/5827	0.001112977	0.009827713	0.007852581	42927/35878/40682/39647/38258/36491/33136/32543/2768940/36560/34158/38478/40384/42504/47877	15	BP
(0,2]	GO:0032543	mitochondrial translation	65/2086	90/5827	1.52E-12	3.46E-09	2.81E-09	37587/35100/38758/43382/31145/36466/34446/35060/42670/44438/34004/33182/44326/35145/31222/38046/36406/39253/39477/40091/32662/38302/33703/318825/33715/32523/31398/50381/4379878/42588/41293/32375/41364/36688/36050/40656/38230/41141/33348/32242/34186/35711/37389/42290/41859/117414/36570/326141/43609/33688/43345/318977/42870/32395/40001/37136/37563/32530/39749/41991/38345/40279/37006/33569/31228	65	BP
(0,2]	GO:0140053	mitochondrial gene expression	67/2086	97/5827	1.92E-11	2.19E-08	1.77E-08	37587/35100/38758/43382/31145/37571/36466/34446/35060/42670/44438/34004/33182/44326/35145/31222/38046/36406/39253/39477/40091/32662/38302/33703/318825/33715/32523/31398/50381/4379878/42588/41293/32375/41364/36688/36050/40656/38230/41141/33348/32242/34186/35711/37389/42290/41859/117414/36570/326141/43609/33688/43345/318977/42870/32395/40001/37136/37563/32530/39749/41991/38345/40279/33285/37006/335…	67	BP
(0,2]	GO:0043604	amide biosynthetic process	131/2086	248/5827	1.63E-08	1.11E-05	9.03E-06	326255/31130/37734/41883/37587/35100/36769/38758/43810/43382/41352/31145/40733/32212/31608/41931/39834/37914/36466/42434/34446/35060/42508/40431/35850/43018/36773/37080/35045/37575/31011/42670/43736/37444/44438/37757/32617/39433/43549/31256/37706/31156/44261/37776/34658/40240/37528/53581/248194/37516/40793/49045/41943/34004/33836/44339/32351/36791/33182/44326/35145/31222/38046/36406/39253/39477/4…	131	BP
(0,2]	GO:0043043	peptide biosynthetic process	124/2086	233/5827	2.26E-08	1.11E-05	9.03E-06	326255/31130/37734/41883/37587/35100/36769/38758/43810/43382/41352/31145/40733/31608/41931/39834/37914/36466/34446/35060/42508/40431/35850/43018/36773/37080/35045/37575/31011/42670/43736/37444/44438/37757/32617/39433/43549/31256/37706/31156/44261/37776/34658/40240/37528/53581/248194/40793/49045/41943/34004/44339/32351/36791/33182/44326/35145/31222/38046/36406/39253/39477/40091/32662/38302/33703/3…	124	BP
(0,2]	GO:0006091	generation of precursor metabolites and energy	53/2086	80/5827	2.44E-08	1.11E-05	9.03E-06	44149/33390/43616/39383/35100/33978/39945/35797/33776/32239/37028/43102/34394/41360/32441/39988/31839/34114/35568/37435/44007/36773/35540/36031/41709/35728/32545/37419/33386/47611/45875/42993/49580/40714/31605/49762/42282/33783/45401/36060/35886/43447/44010/32120/42620/44390/37228/35590/41340/318604/44001/39065/35609	53	BP
(0,2]	GO:0031344	regulation of cell projection organization	57/2086	91/5827	1.41E-07	4.53E-05	3.68E-05	41718/45821/47082/41957/32623/34793/42934/32119/34215/43528/43828/38596/50356/31905/42165/39717/37387/33346/31075/37528/36377/45307/30971/37524/32256/246497/40715/45318/40191/249072/36791/31350/39841/32398/32400/39879/42446/41363/50225/42389/38831/36915/32919/38493/252554/34519/31245/36542/34681/40165/34453/43974/41719/36876/35922/32838/43651	57	BP
(0,2]	GO:0120035	regulation of plasma membrane bounded cell projection organization	57/2086	91/5827	1.41E-07	4.53E-05	3.68E-05	41718/45821/47082/41957/32623/34793/42934/32119/34215/43528/43828/38596/50356/31905/42165/39717/37387/33346/31075/37528/36377/45307/30971/37524/32256/246497/40715/45318/40191/249072/36791/31350/39841/32398/32400/39879/42446/41363/50225/42389/38831/36915/32919/38493/252554/34519/31245/36542/34681/40165/34453/43974/41719/36876/35922/32838/43651	57	BP
(0,2]	GO:0006412	translation	110/2086	207/5827	1.59E-07	4.53E-05	3.68E-05	326255/31130/37734/41883/37587/35100/38758/43810/43382/41352/31145/40733/31608/41931/39834/37914/36466/34446/35060/42508/40431/35850/43018/36773/37080/42670/43736/37444/44438/37757/32617/39433/43549/31256/37706/31156/44261/37776/34658/40240/37528/40793/34004/32351/36791/33182/44326/35145/31222/38046/36406/39253/39477/40091/32662/38302/33703/318825/33715/32523/31398/50381/4379878/42588/41293/32375…	110	BP
(0,2]	GO:0016192	vesicle-mediated transport	169/2086	352/5827	8.28E-07	0.000209366	0.000169959	36383/31842/42835/42525/36699/35078/42996/40094/43590/35051/44801/32158/43528/43670/46456/42567/36492/117353/43618/35971/40851/35231/40622/41023/42999/43042/41834/38096/37176/35953/246605/31487/33338/318095/31493/31422/36488/41479/39025/40280/43217/41960/42904/34571/34442/34142/2768881/33904/32537/40036/31382/43654/43547/39717/47091/33219/45278/35378/31118/33445/38218/31589/35540/37961/33908/4292…	169	BP
(0,2]	GO:0043603	cellular amide metabolic process	165/2086	343/5827	9.65E-07	0.000219694	0.000178343	326255/31130/37734/41883/37587/35100/250736/36769/43618/38758/37337/43810/43382/40481/41352/31145/40733/32216/32212/36233/318622/31608/41636/41931/34835/39834/318913/37884/3355093/37914/36466/42434/34446/35060/31351/42508/40431/39988/35511/36829/35850/41634/41635/43018/36773/37080/35045/37575/31011/42670/43736/37444/44438/37757/32617/39433/43549/31256/37706/31156/44261/37776/34658/40240/37528/535…	165	BP
(0,2]	GO:0048878	chemical homeostasis	85/2086	156/5827	1.06E-06	0.000219997	0.000178589	38193/37446/37445/41957/32142/36760/32158/48805/36905/35111/35174/35797/33001/3354991/40073/32150/35733/50252/317815/37028/42658/41882/34546/40053/39367/39966/43561/37399/33898/41428/39981/31601/34380/35540/36242/39554/42962/43812/41709/39720/33935/32545/32256/45875/37203/42993/42549/39160/35494/35790/43936/43353/39089/42490/45248/33167/33939/40404/40336/36060/35886/42446/43787/42169/38647/42295/…	85	BP
(0,2]	GO:0015980	energy derivation by oxidation of organic compounds	39/2086	60/5827	3.61E-06	0.000685168	0.000556205	44149/33390/43616/39383/35797/33776/32239/43102/34394/41360/32441/39988/31839/34114/35568/37435/44007/35540/36031/41709/37419/33386/47611/42993/40714/31605/49762/42282/45401/44010/32120/44390/37228/35590/41340/318604/44001/39065/35609	39	BP
(0,2]	GO:0070972	protein localization to endoplasmic reticulum	14/2086	15/5827	5.53E-06	0.000928783	0.000753967	43034/38096/33338/37072/42165/32209/50096/32095/42436/38815/38593/39028/42439/38883	14	BP
(0,2]	GO:0006518	peptide metabolic process	146/2086	305/5827	5.90E-06	0.000928783	0.000753967	326255/31130/37734/41883/37587/35100/36769/38758/37337/43810/43382/41352/31145/40733/32216/36233/318622/31608/41636/41931/39834/318913/3355093/37914/36466/34446/35060/42508/40431/35511/35850/41634/41635/43018/36773/37080/35045/37575/31011/42670/43736/37444/44438/37757/32617/39433/43549/31256/37706/31156/44261/37776/34658/40240/37528/53581/248194/32839/40793/49045/48338/37128/36927/246386/41943/34…	146	BP
(0,2]	GO:0010975	regulation of neuron projection development	42/2086	67/5827	6.12E-06	0.000928783	0.000753967	45821/47082/41957/42934/32119/38596/50356/31905/39717/31075/37528/36377/45307/30971/37524/40715/45318/249072/36791/31350/32398/32400/39879/42446/41363/50225/38831/36915/32919/38493/252554/31245/36542/34681/40165/34453/43974/41719/36876/35922/32838/43651	42	BP
(0,2]	GO:0016477	cell migration	108/2086	216/5827	9.26E-06	0.001317678	0.001069663	47763/41718/45821/36442/37034/41957/37734/39583/42356/44801/42567/48805/32315/33289/43654/33346/41398/45278/42059/38580/31118/35540/31239/34903/33218/43812/33916/39004/39505/33148/36377/45307/34927/34171/40462/32256/42803/42160/32661/49580/42889/36295/3772082/41783/40285/326198/40191/36791/37342/32275/38338/326168/44885/40093/32398/32400/34137/38021/31391/42446/42757/38647/42295/42389/40958/32876…	108	BP
(0,2]	GO:0044281	small molecule metabolic process	213/2086	473/5827	1.01E-05	0.001350512	0.001096317	326255/32485/35419/40348/44149/37446/37445/33847/33986/39396/37834/33390/34256/36760/39860/42991/44117/35100/39390/43618/35240/33978/43043/39516/42973/40263/43437/36121/31857/40692/40630/39945/34613/36128/39335/41275/41417/35797/33108/37166/43661/36540/32281/43750/43637/32272/32212/40936/31944/246393/246650/326148/35118/32239/34835/42659/36507/318913/39623/5740349/42047/37966/33626/44736/41238/37…	213	BP
(0,2]	GO:0034976	response to endoplasmic reticulum stress	35/2086	54/5827	1.26E-05	0.001507279	0.001223577	35480/44117/38936/42481/40048/33932/38473/42999/40637/38300/38932/36930/32765/43748/2768929/38603/42105/34619/36244/36243/32416/34699/42743/33369/42005/34714/36242/39433/34065/31581/42253/33271/32047/39297/43747	35	BP
(0,2]	GO:0009161	ribonucleoside monophosphate metabolic process	33/2086	50/5827	1.26E-05	0.001507279	0.001223577	33847/33986/39396/37834/33390/35100/39945/35797/40936/32239/42894/36845/43104/44007/36773/36031/35728/32545/45875/45401/36060/35886/43447/42620/44390/33711/37228/35590/41340/44046/42216/41550/45012	33	BP
(0,2]	GO:0010631	epithelial cell migration	63/2086	114/5827	1.45E-05	0.001648829	0.001338485	41718/41957/37734/39583/42356/44801/42567/48805/33289/43654/33346/45278/38580/31118/35540/31239/34903/33218/39505/45307/34927/34171/32256/32661/42889/3772082/41783/40285/326198/40191/36791/32275/38338/44885/31391/42757/38647/42295/42389/40958/32876/42841/31332/38978/34819/34569/38760/36746/33863/34505/41770/34242/33838/31244/41310/41719/31165/35922/43003/53433/38657/43651/37851	63	BP
(0,2]	GO:0048870	cell motility	113/2086	230/5827	1.61E-05	0.001748243	0.001419187	47763/41718/45821/36442/37034/41957/37734/39583/42356/44801/42567/48805/42574/31736/32315/33289/43654/33346/41398/45278/42059/38580/31118/35540/31239/34903/33218/43812/33916/39004/39505/37528/33148/36377/45307/34927/34171/40462/32256/42803/246497/42160/32661/49580/42889/36295/3772082/41783/40285/326198/40191/36791/37342/32275/38338/326168/44885/40093/32398/32400/34137/38021/31391/42446/42757/3864…	113	BP
(0,2]	GO:0006811	ion transport	131/2086	274/5827	1.94E-05	0.001838218	0.001492227	32008/43616/32142/31550/32158/42481/48805/32148/35111/43756/35499/38429/33001/31990/32694/42723/3354991/32150/59164/31402/37437/33338/317815/2768929/37887/37398/31071/36488/7354472/8674091/31905/39231/41882/34546/34749/39367/39662/39949/36845/39232/43561/35758/36391/37297/41428/36381/32349/39981/35394/31601/41640/47253/3346208/39533/34251/31553/33921/42962/33897/47762/39720/43265/31747/31955/3658…	131	BP
(0,2]	GO:0090132	epithelium migration	63/2086	115/5827	2.10E-05	0.001838218	0.001492227	41718/41957/37734/39583/42356/44801/42567/48805/33289/43654/33346/45278/38580/31118/35540/31239/34903/33218/39505/45307/34927/34171/32256/32661/42889/3772082/41783/40285/326198/40191/36791/32275/38338/44885/31391/42757/38647/42295/42389/40958/32876/42841/31332/38978/34819/34569/38760/36746/33863/34505/41770/34242/33838/31244/41310/41719/31165/35922/43003/53433/38657/43651/37851	63	BP
(0,2]	GO:0046034	ATP metabolic process	28/2086	41/5827	2.21E-05	0.001838218	0.001492227	39396/33390/35100/39945/35797/32239/36845/43104/44007/36773/36031/35728/32545/45875/45401/36060/35886/43447/42620/44390/33711/37228/35590/41340/44046/42216/41550/45012	28	BP
(0,2]	GO:0090130	tissue migration	66/2086	122/5827	2.31E-05	0.001838218	0.001492227	41718/41957/37734/39583/42356/44801/42567/48805/33289/43654/33346/45278/38580/31118/35540/31239/34903/33218/39505/33148/45307/34927/34171/32256/42160/32661/42889/36295/3772082/41783/40285/326198/40191/36791/32275/38338/44885/31391/42757/38647/42295/42389/40958/32876/42841/31332/38978/34819/34569/38760/36746/33863/34505/41770/34242/33838/31244/41310/41719/31165/35922/43003/53433/38657/43651/37851	66	BP
(0,2]	GO:0009126	purine nucleoside monophosphate metabolic process	31/2086	47/5827	2.36E-05	0.001838218	0.001492227	33847/33986/39396/37834/33390/35100/39945/35797/32239/36845/43104/44007/36773/36031/35728/32545/45875/45401/36060/35886/43447/42620/44390/33711/37228/35590/41340/44046/42216/41550/45012	31	BP
(0,2]	GO:0009144	purine nucleoside triphosphate metabolic process	31/2086	47/5827	2.36E-05	0.001838218	0.001492227	39396/33390/35100/39945/35797/43661/32239/36845/43104/44007/36773/36031/43927/35728/32545/45875/32396/45401/36060/35886/43447/42620/44390/33711/37228/35590/41340/44046/42216/41550/45012	31	BP
(0,2]	GO:0009167	purine ribonucleoside monophosphate metabolic process	31/2086	47/5827	2.36E-05	0.001838218	0.001492227	33847/33986/39396/37834/33390/35100/39945/35797/32239/36845/43104/44007/36773/36031/35728/32545/45875/45401/36060/35886/43447/42620/44390/33711/37228/35590/41340/44046/42216/41550/45012	31	BP
(0,2]	GO:0051674	localization of cell	114/2086	234/5827	2.40E-05	0.001838218	0.001492227	47763/41718/45821/36442/37034/41957/37734/39583/42356/44801/42567/48805/42574/31736/32315/33289/43654/33346/41398/45278/42059/38580/31118/35540/31239/34903/33218/43812/33916/39004/39505/37528/33148/36377/45307/34927/34171/40462/32256/42803/246497/42160/32661/49580/42889/36295/41788/3772082/41783/40285/326198/40191/36791/37342/32275/38338/326168/44885/40093/32398/32400/34137/38021/31391/42446/4275…	114	BP
(0,2]	GO:0006629	lipid metabolic process	140/2086	297/5827	2.48E-05	0.001838218	0.001492227	326255/37446/37445/37073/41957/36760/39860/36496/36585/44117/250736/34215/117353/43618/43950/38928/35240/33978/43043/38596/40402/40692/37118/40672/42826/39335/32408/40481/41275/41997/32279/36540/34152/40073/31402/246580/326148/31487/31600/318095/34835/42659/318913/2768668/37884/3885575/37707/37966/42388/34317/34316/34315/37028/32709/42658/34711/31532/42867/39168/41557/36911/42254/36829/36282/4119…	140	BP
(0,2]	GO:0042592	homeostatic process	133/2086	280/5827	2.50E-05	0.001838218	0.001492227	38193/37446/37445/41957/35931/35078/32142/36760/44117/32158/40048/48805/36905/43618/35111/35174/37249/36101/32961/32410/35797/33001/3354991/40073/32150/35733/50252/317815/44736/37028/42658/41882/34546/40053/39367/39988/39969/39966/43561/38301/37399/33898/41428/39981/42743/47091/41398/31601/34380/36773/32579/42327/39533/35540/36242/34953/39554/34903/42962/43812/39004/41709/39720/33935/32545/32256/…	133	BP
(0,2]	GO:0006928	movement of cell or subcellular component	202/2086	452/5827	3.13E-05	0.002120128	0.001721076	47763/41718/45821/36442/37034/41957/42835/37734/41566/35900/39583/34939/35031/35037/32119/42356/44801/3771934/42567/48805/42574/35267/31736/32315/31725/50356/33289/43654/34882/36673/39717/39696/36588/37387/33346/41398/45278/31075/34982/42059/39013/36773/35061/38580/39596/33262/31118/40800/39533/35540/31239/39433/34953/43799/34903/33218/43812/33916/31843/39004/39505/37528/33148/36377/45307/44819/3…	202	BP
(0,2]	GO:0006163	purine nucleotide metabolic process	48/2086	83/5827	3.13E-05	0.002120128	0.001721076	32485/35419/33847/33986/39396/37834/33390/35100/39516/42973/39945/35797/43661/32239/5740349/39835/33742/36845/43104/44007/36773/36031/43927/41709/35728/32545/45875/42803/43149/32396/45401/35107/36060/35886/43447/38647/42295/40935/42620/44390/33711/37228/35590/41340/44046/42216/41550/45012	48	BP
(0,2]	GO:0030030	cell projection organization	196/2086	437/5827	3.17E-05	0.002120128	0.001721076	41718/45821/47082/41957/42835/32623/34793/42934/35900/36167/33217/33819/34939/35031/35037/32119/42356/44505/44801/34215/43528/43828/42574/35267/38596/31736/31090/37627/41997/31725/34463/326222/50356/31905/39817/39330/42165/36678/38534/34882/36673/42743/39717/39696/36588/37387/33346/31075/34982/42059/39013/36773/35061/38580/39596/31309/33262/40800/33245/39533/35540/31239/39433/34953/43799/33916/31…	196	BP
(0,2]	GO:0001667	ameboidal-type cell migration	66/2086	123/5827	3.27E-05	0.002129135	0.001728388	41718/41957/37734/39583/42356/44801/42567/48805/33289/43654/33346/45278/38580/31118/35540/31239/34903/33218/39505/33148/45307/34927/34171/32256/42160/32661/42889/36295/3772082/41783/40285/326198/40191/36791/32275/38338/44885/31391/42757/38647/42295/42389/40958/32876/42841/31332/38978/34819/34569/38760/36746/33863/34505/41770/34242/33838/31244/41310/41719/31165/35922/43003/53433/38657/43651/37851	66	BP
(0,2]	GO:0120036	plasma membrane bounded cell projection organization	193/2086	430/5827	3.46E-05	0.002188516	0.001776592	41718/45821/47082/41957/42835/32623/34793/42934/35900/36167/33217/33819/34939/35031/35037/32119/42356/44505/44801/34215/43528/43828/42574/35267/38596/31736/31090/37627/41997/31725/34463/326222/50356/31905/39817/39330/42165/36678/38534/34882/36673/42743/39717/39696/36588/37387/33346/31075/34982/42059/39013/36773/35061/38580/39596/31309/33262/40800/33245/39533/35540/31239/39433/34953/43799/33916/31…	193	BP
(0,2]	GO:0051146	striated muscle cell differentiation	46/2086	79/5827	3.59E-05	0.002188516	0.001776592	41957/36699/44505/31618/37232/46456/31004/31075/36773/33262/33110/39505/41709/35728/44129/40462/42160/32661/42549/36810/42717/36032/35170/41225/44885/35215/36060/43447/42757/42620/38831/38978/31290/39297/34519/41309/32644/33569/43633/47396/3346201/37521/43402/41198/36740/38988	46	BP
(0,2]	GO:0040011	locomotion	194/2086	433/5827	3.77E-05	0.002188516	0.001776592	47763/41718/45821/36442/37034/41957/42835/37734/35900/39583/34939/35031/35037/32119/42356/44505/44801/42567/48805/42574/35267/43950/37379/31736/32315/50356/33289/43240/43654/36673/32349/39717/39696/36588/33346/41398/45278/31075/34982/42059/39013/36773/38580/39596/33262/31118/40800/39533/35540/31239/39433/34953/43799/34903/33218/43812/33916/31843/39004/39505/37528/33148/36377/45307/34277/34927/333…	194	BP
(0,2]	GO:0032787	monocarboxylic acid metabolic process	56/2086	101/5827	3.79E-05	0.002188516	0.001776592	40348/37446/37445/34256/36760/39860/44117/43618/43437/40692/39945/39335/41275/36540/326148/34835/42659/318913/37966/34317/34316/34315/37028/42658/42867/31351/36392/34762/33898/33016/32592/36773/36242/36031/35670/35728/32545/45875/33532/31406/40259/35790/47173/43936/32582/35970/31683/36060/35886/43447/42620/38457/31245/43092/37784/34313	56	BP
(0,2]	GO:0055082	cellular chemical homeostasis	45/2086	77/5827	3.84E-05	0.002188516	0.001776592	38193/32142/32158/48805/36905/35174/33001/3354991/40073/32150/317815/41882/34546/39367/39966/43561/37399/39981/31601/42962/39720/45875/35494/39089/42490/45248/33167/33939/40404/43787/39996/34840/31155/33711/31245/32149/40495/34966/42216/41550/45012/31342/45247/34997/36311	45	BP
(0,2]	GO:0009205	purine ribonucleoside triphosphate metabolic process	30/2086	46/5827	4.42E-05	0.002454276	0.00199233	39396/33390/35100/39945/35797/43661/32239/36845/43104/44007/36773/36031/35728/32545/45875/32396/45401/36060/35886/43447/42620/44390/33711/37228/35590/41340/44046/42216/41550/45012	30	BP
(0,2]	GO:0030003	cellular cation homeostasis	41/2086	69/5827	4.96E-05	0.002688116	0.002182156	38193/32142/32158/48805/36905/35174/33001/3354991/32150/317815/41882/34546/39367/39966/43561/39981/31601/42962/39720/35494/39089/42490/45248/33167/33939/43787/39996/34840/31155/33711/31245/32149/40495/34966/42216/41550/45012/31342/45247/34997/36311	41	BP
(0,2]	GO:0007411	axon guidance	90/2086	180/5827	5.14E-05	0.002719202	0.002207391	41718/45821/42835/35900/34939/35031/35037/32119/44801/35267/50356/36673/39717/39696/36588/31075/34982/42059/39013/36773/39596/33262/40800/39533/31239/39433/34953/43799/33916/31843/37528/33148/36377/45307/34277/40225/40962/53563/32256/32661/42549/36295/46027/36810/38611/249072/36791/32275/41225/33770/39441/44885/32398/32400/37886/31391/41363/42389/32115/36790/43469/34636/117332/40456/38137/34519/3…	90	BP
(0,2]	GO:0042692	muscle cell differentiation	52/2086	93/5827	5.26E-05	0.002720096	0.002208117	41957/40835/36699/44505/34215/31618/37232/46456/31004/31075/36773/33262/33110/39505/41709/35728/44129/40462/42160/32661/42549/36295/36810/45318/42717/36032/35170/41225/44885/35215/36060/43447/42757/42620/38831/38978/31290/39297/34519/41309/32644/33569/43633/47396/35147/42034/3346201/37521/43402/41198/36740/38988	52	BP
(0,2]	GO:1901135	carbohydrate derivative metabolic process	154/2086	336/5827	6.19E-05	0.003130472	0.002541252	32485/35419/33847/33986/39396/37834/33390/43436/36585/42991/35100/34215/33158/35240/39510/39516/40402/39945/37118/39756/38907/3346166/40481/35797/43661/33026/40215/39354/43637/40936/246580/31487/39105/31600/32239/34835/2768916/3885575/42248/5740349/5740622/8674087/37420/39835/39360/42388/41305/41373/34711/37064/33742/43240/42894/43220/40214/40213/39353/40211/40210/42220/42250/42251/36845/36829/36…	154	BP
(0,2]	GO:0034220	ion transmembrane transport	76/2086	148/5827	6.32E-05	0.003130472	0.002541252	43616/32142/31550/32158/48805/35111/38429/33001/31990/32694/42723/3354991/37437/37398/7354472/8674091/31905/39231/41882/39367/39662/39949/36845/39232/43561/36391/41428/36381/31601/41640/39533/34251/31553/42962/39720/43265/36589/42770/37800/43353/42490/37981/45248/33167/33939/33768/32020/32619/39730/36865/34112/43787/39996/50225/39054/38589/37843/32780/31456/40495/44046/41671/32081/42216/36731/447…	76	BP
(0,2]	GO:0098660	inorganic ion transmembrane transport	58/2086	107/5827	6.65E-05	0.003220349	0.002614212	32142/31550/32158/48805/35111/33001/3354991/37398/7354472/8674091/31905/41882/39367/39949/36845/43561/41428/36381/31601/41640/42962/39720/36589/42770/37800/43353/42490/37981/45248/33167/33939/33768/32020/32619/39730/36865/43787/39996/39054/37843/32780/31456/40495/44046/41671/42216/36731/44702/36826/41550/45012/35944/41104/38521/40389/45247/34997/40391	58	BP
(0,2]	GO:0006873	cellular ion homeostasis	43/2086	74/5827	6.87E-05	0.003235134	0.002626215	38193/32142/32158/48805/36905/35174/33001/3354991/40073/32150/317815/41882/34546/39367/39966/43561/37399/39981/31601/42962/39720/35494/39089/42490/45248/33167/33939/43787/39996/34840/31155/33711/31245/32149/40495/34966/42216/41550/45012/31342/45247/34997/36311	43	BP
(0,2]	GO:0055085	transmembrane transport	148/2086	322/5827	7.26E-05	0.003235134	0.002626215	38193/32008/43616/32142/41937/39322/31550/32158/42481/48805/35111/43034/38373/35499/40728/31614/38429/33001/31990/32694/34679/42723/3354991/41979/32208/59164/43772/31341/246552/37437/318594/318636/30994/326154/39415/318066/37398/43136/7354472/8674091/31905/39231/43101/42950/41882/34546/36994/41308/41368/39367/39662/33772/39294/39965/39949/34148/34140/36845/39232/43561/32923/32924/35914/32516/3658…	148	BP
(0,2]	GO:0051188	cofactor biosynthetic process	42/2086	72/5827	7.36E-05	0.003235134	0.002626215	40348/37815/36760/43437/39945/41417/32272/32212/40936/246650/30994/32239/36507/33626/37809/34394/42434/33742/36506/42867/33777/41149/35568/40988/44007/36773/35728/32545/53581/248194/45875/31406/40259/42987/43499/36060/35886/43447/38647/42295/42620/35986	42	BP
(0,2]	GO:0009123	nucleoside monophosphate metabolic process	33/2086	53/5827	7.39E-05	0.003235134	0.002626215	33847/33986/39396/37834/33390/35100/39945/35797/40936/32239/42894/36845/43104/44007/36773/36031/35728/32545/45875/45401/36060/35886/43447/42620/44390/33711/37228/35590/41340/44046/42216/41550/45012	33	BP
(0,2]	GO:0010769	regulation of cell morphogenesis involved in differentiation	33/2086	53/5827	7.39E-05	0.003235134	0.002626215	42934/32119/50356/31905/31075/39004/37528/36377/45307/30971/37524/40715/45318/249072/36791/31350/32398/32400/39879/41363/38831/36915/252554/31245/36542/34681/40165/34453/43974/36876/35922/32838/43651	33	BP
(0,2]	GO:0009199	ribonucleoside triphosphate metabolic process	30/2086	47/5827	8.06E-05	0.003405512	0.002764524	39396/33390/35100/39945/35797/43661/32239/36845/43104/44007/36773/36031/35728/32545/45875/32396/45401/36060/35886/43447/42620/44390/33711/37228/35590/41340/44046/42216/41550/45012	30	BP
(0,2]	GO:0031175	neuron projection development	157/2086	345/5827	8.24E-05	0.003405512	0.002764524	41718/45821/47082/41957/42835/34793/42934/35900/33819/34939/35031/35037/32119/44505/44801/35267/38596/37627/41997/34463/326222/50356/31905/39817/36678/36673/42743/39717/39696/36588/31075/34982/42059/39013/36773/38580/39596/31309/33262/40800/39533/35540/31239/39433/34953/43799/33916/31843/37528/33148/41709/36377/45307/30971/42064/53581/34277/37524/40225/40962/53563/43604/40462/32256/32661/42549/36…	157	BP
(0,2]	GO:0045333	cellular respiration	28/2086	43/5827	8.28E-05	0.003405512	0.002764524	44149/33390/43616/35797/33776/32239/43102/34394/41360/32441/39988/35568/44007/35540/36031/47611/40714/31605/49762/42282/45401/44390/37228/35590/41340/318604/44001/35609	28	BP
(0,2]	GO:0019637	organophosphate metabolic process	113/2086	237/5827	8.38E-05	0.003405512	0.002764524	32485/35419/33847/33986/39396/37834/33390/36496/35100/117353/43950/35240/38596/39516/42973/36121/39945/37118/40672/32408/41417/35797/43661/32279/40073/43637/40936/31944/31402/246580/31487/31600/32239/36507/2768668/37884/3885575/5740349/37707/33626/39835/42388/34711/33742/36506/43240/42894/39168/36911/42254/36845/36282/36358/40139/40346/37399/32629/33425/43104/44007/43165/36773/35061/32585/36031/4…	113	BP
(0,2]	GO:0009150	purine ribonucleotide metabolic process	45/2086	79/5827	9.11E-05	0.003609635	0.002930227	32485/35419/33847/33986/39396/37834/33390/35100/39516/39945/35797/43661/32239/5740349/39835/33742/36845/43104/44007/36773/36031/41709/35728/32545/45875/42803/43149/32396/45401/35107/36060/35886/43447/38647/42295/42620/44390/33711/37228/35590/41340/44046/42216/41550/45012	45	BP
(0,2]	GO:0042330	taxis	112/2086	235/5827	9.19E-05	0.003609635	0.002930227	41718/45821/42835/35900/34939/35031/35037/32119/42356/44505/44801/35267/43950/37379/50356/43240/36673/32349/39717/39696/36588/31075/34982/42059/39013/36773/39596/33262/40800/39533/31239/39433/34953/43799/34903/33916/31843/37528/33148/36377/45307/34277/40225/40962/53563/32256/42803/32661/42549/36295/46027/36810/38611/40863/40468/249072/36791/37342/32275/41225/33770/39441/44885/32398/32400/42367/37…	112	BP
(0,2]	GO:0006935	chemotaxis	97/2086	199/5827	9.41E-05	0.003630254	0.002946965	41718/45821/42835/35900/34939/35031/35037/32119/42356/44801/35267/50356/36673/39717/39696/36588/31075/34982/42059/39013/36773/39596/33262/40800/39533/31239/39433/34953/43799/33916/31843/37528/33148/36377/45307/34277/40225/40962/53563/32256/42803/32661/42549/36295/46027/36810/38611/249072/36791/37342/32275/41225/33770/39441/44885/32398/32400/37886/31391/42446/41363/42389/32115/36790/43469/34636/38…	97	BP
(0,2]	GO:0019725	cellular homeostasis	70/2086	136/5827	0.000111159	0.004147702	0.003367018	38193/35931/32142/44117/32158/48805/36905/35111/35174/37249/36101/32961/32410/33001/3354991/40073/32150/317815/44736/41882/34546/40053/39367/39988/39969/39966/43561/38301/37399/39981/47091/31601/36773/42327/39533/42962/39004/39720/45875/53577/35494/36791/35170/39089/42490/45248/33167/33939/40404/40336/33204/43787/39996/246663/34840/31155/33711/31245/32149/40495/34966/42216/41550/45012/31342/45247…	70	BP
(0,2]	GO:0017004	cytochrome complex assembly	14/2086	17/5827	0.000111906	0.004147702	0.003367018	35100/42590/38758/50224/33776/37809/34394/39222/33772/49762/45401/33711/44498/35172	14	BP
(0,2]	GO:0009108	coenzyme biosynthetic process	35/2086	58/5827	0.000113169	0.004147702	0.003367018	40348/36760/43437/39945/41417/32272/32212/40936/246650/32239/36507/33626/42434/33742/36506/42867/33777/41149/35568/40988/44007/36773/35728/32545/45875/31406/40259/42987/43499/36060/35886/43447/38647/42295/42620	35	BP
(0,2]	GO:0009117	nucleotide metabolic process	63/2086	120/5827	0.00011561	0.004147702	0.003367018	32485/35419/33847/33986/39396/37834/33390/35100/39516/42973/36121/39945/35797/43661/43637/40936/31944/32239/36507/5740349/33626/39835/33742/36506/43240/42894/36845/36358/43104/44007/43165/36773/36031/43927/41709/35728/32545/47611/45875/42803/43149/32396/42987/45401/35107/32233/36060/35886/43447/38647/42295/40935/42620/44390/246599/33711/37228/35590/41340/44046/42216/41550/45012	63	BP
(0,2]	GO:0009259	ribonucleotide metabolic process	47/2086	84/5827	0.00011658	0.004147702	0.003367018	32485/35419/33847/33986/39396/37834/33390/35100/39516/39945/35797/43661/40936/32239/5740349/39835/33742/42894/36845/43104/44007/36773/36031/41709/35728/32545/45875/42803/43149/32396/45401/35107/36060/35886/43447/38647/42295/42620/44390/33711/37228/35590/41340/44046/42216/41550/45012	47	BP
(0,2]	GO:0007297	ovarian follicle cell migration	50/2086	91/5827	0.000132899	0.004637599	0.003764706	41718/37734/39583/44801/42567/48805/33289/43654/33346/38580/31118/35540/31239/33218/39505/45307/34927/34171/32256/32661/42889/3772082/41783/326198/40191/36791/38338/44885/31391/38647/42295/42389/40958/32876/42841/31332/38978/34819/33863/34242/33838/31244/41310/41719/31165/35922/43003/38657/43651/37851	50	BP
(0,2]	GO:0045664	regulation of neuron differentiation	54/2086	100/5827	0.000134423	0.004637599	0.003764706	45821/47082/41957/42934/32119/44801/42289/38596/50356/31905/39717/45278/31075/38580/35540/37528/36377/45307/30971/37524/43604/40715/45318/249072/36791/31350/41225/32398/32400/39879/42446/42757/41363/50225/38831/36915/32919/38493/33139/252554/31017/31245/36542/37822/34681/42148/40165/34453/43974/41719/36876/35922/32838/43651	54	BP
(0,2]	GO:0009141	nucleoside triphosphate metabolic process	31/2086	50/5827	0.000136662	0.004644474	0.003770287	39396/33390/35100/39945/35797/43661/32239/36845/43104/44007/36773/36031/43927/35728/32545/45875/32396/45401/36060/35886/43447/42620/44390/33711/37228/35590/41340/44046/42216/41550/45012	31	BP
(0,2]	GO:0043436	oxoacid metabolic process	112/2086	237/5827	0.000142044	0.004756379	0.003861129	40348/44149/37446/37445/34256/36760/39860/42991/44117/43618/33978/40263/43437/40692/40630/39945/34613/36128/39335/41275/35797/33108/37166/36540/32281/43750/32212/326148/35118/34835/42659/318913/39623/37966/34317/34316/34315/37028/43102/41360/42658/42434/32441/42867/31351/41433/32878/39988/39276/41149/36392/32497/34762/3771738/33898/33016/32592/36773/47253/36242/39675/36031/43236/35670/35728/32545…	112	BP
(0,2]	GO:0022900	electron transport chain	15/2086	19/5827	0.000150846	0.004977933	0.004040982	33390/43616/35797/32239/44007/36031/47611/49580/40714/42282/45401/44390/37228/35590/41340	15	BP
(0,2]	GO:0031346	positive regulation of cell projection organization	27/2086	42/5827	0.000153546	0.004986034	0.004047559	41718/45821/41957/34793/42934/42165/31075/45307/30971/37524/32256/246497/40715/40191/31350/39841/39879/50225/42389/38493/34519/31245/36542/34681/41719/35922/32838	27	BP
(0,2]	GO:0019693	ribose phosphate metabolic process	48/2086	87/5827	0.000157497	0.004986034	0.004047559	32485/35419/33847/33986/39396/37834/33390/35100/39516/39945/35797/43661/40936/32239/5740349/39835/33742/42894/36845/43104/44007/36773/36031/41709/35728/32545/45875/42803/43149/32396/45401/35107/36060/35886/43447/38647/42295/42620/44390/246599/33711/37228/35590/41340/44046/42216/41550/45012	48	BP
(0,2]	GO:0006753	nucleoside phosphate metabolic process	63/2086	121/5827	0.000158152	0.004986034	0.004047559	32485/35419/33847/33986/39396/37834/33390/35100/39516/42973/36121/39945/35797/43661/43637/40936/31944/32239/36507/5740349/33626/39835/33742/36506/43240/42894/36845/36358/43104/44007/43165/36773/36031/43927/41709/35728/32545/47611/45875/42803/43149/32396/42987/45401/35107/32233/36060/35886/43447/38647/42295/40935/42620/44390/246599/33711/37228/35590/41340/44046/42216/41550/45012	63	BP
(0,2]	GO:0048858	cell projection morphogenesis	147/2086	324/5827	0.000165878	0.004986034	0.004047559	41718/45821/42835/34793/42934/35900/34939/35031/35037/32119/42356/44505/44801/35267/37627/41997/34463/326222/50356/31905/39817/36678/36673/42743/39717/39696/36588/31075/34982/42059/39013/36773/38580/39596/31309/33262/40800/39533/35540/31239/39433/34953/43799/33916/31843/37528/33148/41709/36377/45307/30971/42064/53581/34277/37524/40225/40962/53563/43604/40462/32256/32661/42549/36295/40715/3772082/…	147	BP
(0,2]	GO:0120039	plasma membrane bounded cell projection morphogenesis	147/2086	324/5827	0.000165878	0.004986034	0.004047559	41718/45821/42835/34793/42934/35900/34939/35031/35037/32119/42356/44505/44801/35267/37627/41997/34463/326222/50356/31905/39817/36678/36673/42743/39717/39696/36588/31075/34982/42059/39013/36773/38580/39596/31309/33262/40800/39533/35540/31239/39433/34953/43799/33916/31843/37528/33148/41709/36377/45307/30971/42064/53581/34277/37524/40225/40962/53563/43604/40462/32256/32661/42549/36295/40715/3772082/…	147	BP
(0,2]	GO:0007409	axonogenesis	108/2086	228/5827	0.00016594	0.004986034	0.004047559	41718/45821/42835/34793/42934/35900/34939/35031/35037/32119/44801/35267/37627/50356/36673/39717/39696/36588/31075/34982/42059/39013/36773/39596/31309/33262/40800/39533/31239/39433/34953/43799/33916/31843/37528/33148/36377/45307/53581/34277/40225/40962/53563/43604/40462/32256/32661/42549/36295/3772082/46027/36810/38611/249072/36791/32275/41225/33770/39441/44885/32398/32400/37886/31391/41363/42389/…	108	BP
(0,2]	GO:0032990	cell part morphogenesis	149/2086	329/5827	0.00016642	0.004986034	0.004047559	41718/45821/42835/34793/42934/35900/34939/35031/35037/32119/42356/44505/44801/35267/37627/41997/34463/326222/50356/31905/39817/36678/36673/42743/39717/39696/36588/31075/34982/42059/39013/36773/38580/39596/31309/33262/40800/39533/35540/31239/39433/34953/43799/33916/31843/37528/33148/41709/36377/45307/30971/42064/53581/34277/37524/40225/40962/53563/43604/40462/32256/32661/42549/36295/40715/3772082/…	149	BP
(0,2]	GO:0006090	pyruvate metabolic process	16/2086	21/5827	0.000186756	0.005522653	0.004483175	34256/43437/39945/36773/35728/32545/45875/31406/47173/43936/35970/31683/36060/35886/43447/42620	16	BP
(0,2]	GO:0022604	regulation of cell morphogenesis	50/2086	92/5827	0.0001912	0.005581578	0.004531009	41718/45821/43794/42934/32119/50356/31905/31075/39004/37528/33148/36377/45307/30971/37524/37038/40462/246497/42160/40715/45318/249072/36791/31350/44885/32398/32400/39879/31429/41363/38831/31332/44851/36915/252554/34519/31245/36542/44111/34681/40165/34453/43974/36876/35922/37521/43402/32838/43651/40255	50	BP
(0,2]	GO:0098771	inorganic ion homeostasis	49/2086	90/5827	0.00020867	0.006014459	0.004882412	38193/32142/32158/48805/36905/35111/35174/35797/33001/3354991/40073/32150/50252/317815/41882/34546/40053/39367/39966/43561/37399/39981/31601/42962/39720/35494/43353/39089/42490/45248/33167/33939/40336/43787/39996/34840/31155/33711/31245/32149/40495/34966/42216/41550/45012/31342/45247/34997/36311	49	BP
(0,2]	GO:0048812	neuron projection morphogenesis	146/2086	323/5827	0.000216122	0.006077221	0.004933361	41718/45821/42835/34793/42934/35900/34939/35031/35037/32119/44505/44801/35267/37627/41997/34463/326222/50356/31905/39817/36678/36673/42743/39717/39696/36588/31075/34982/42059/39013/36773/38580/39596/31309/33262/40800/39533/35540/31239/39433/34953/43799/33916/31843/37528/33148/41709/36377/45307/30971/42064/53581/34277/37524/40225/40962/53563/43604/40462/32256/32661/42549/36295/40715/3772082/46027/…	146	BP
(0,2]	GO:0006082	organic acid metabolic process	112/2086	239/5827	0.000216186	0.006077221	0.004933361	40348/44149/37446/37445/34256/36760/39860/42991/44117/43618/33978/40263/43437/40692/40630/39945/34613/36128/39335/41275/35797/33108/37166/36540/32281/43750/32212/326148/35118/34835/42659/318913/39623/37966/34317/34316/34315/37028/43102/41360/42658/42434/32441/42867/31351/41433/32878/39988/39276/41149/36392/32497/34762/3771738/33898/33016/32592/36773/47253/36242/39675/36031/43236/35670/35728/32545…	112	BP
(0,2]	GO:0099003	vesicle-mediated transport in synapse	43/2086	77/5827	0.00023885	0.006632449	0.005384083	36699/35051/42567/43618/33338/42904/32537/47091/35378/33445/37961/42929/37528/39720/44819/42561/34927/43392/36810/40863/249072/38846/42632/38058/32321/41694/38493/32002/41193/45380/34505/35865/36080/42467/39485/33034/34966/35026/41719/36876/43841/41153/252671	43	BP
(0,2]	GO:0055080	cation homeostasis	47/2086	86/5827	0.000248322	0.006812395	0.00553016	38193/32142/32158/48805/36905/35111/35174/35797/33001/3354991/32150/50252/317815/41882/34546/40053/39367/39966/43561/39981/31601/42962/39720/35494/43353/39089/42490/45248/33167/33939/40336/43787/39996/34840/31155/33711/31245/32149/40495/34966/42216/41550/45012/31342/45247/34997/36311	47	BP
(0,2]	GO:0072599	establishment of protein localization to endoplasmic reticulum	Oct-86	Nov-27	0.00025335	0.006867606	0.005574979	43034/33338/50096/32095/42436/38815/38593/39028/42439/38883	10	BP
(0,2]	GO:0007298	border follicle cell migration	46/2086	84/5827	0.000270757	0.007253093	0.00588791	37734/39583/44801/42567/48805/33289/43654/33346/38580/31118/35540/31239/33218/39505/45307/34927/34171/32256/32661/42889/3772082/41783/326198/36791/38338/44885/31391/42389/40958/32876/42841/31332/38978/34819/33863/34242/33838/31244/41310/41719/31165/35922/43003/38657/43651/37851	46	BP
(0,2]	GO:0061564	axon development	111/2086	238/5827	0.000290526	0.007636677	0.006199295	41718/45821/41957/42835/34793/42934/35900/33819/34939/35031/35037/32119/44801/35267/37627/50356/36673/39717/39696/36588/31075/34982/42059/39013/36773/39596/31309/33262/40800/39533/31239/39433/34953/43799/33916/31843/37528/33148/36377/45307/53581/34277/40225/40962/53563/43604/40462/32256/32661/42549/36295/3772082/46027/36810/38611/249072/36791/32275/41225/33770/39441/44885/32398/32400/37886/38021/…	111	BP
(0,2]	GO:0097485	neuron projection guidance	90/2086	187/5827	0.000291783	0.007636677	0.006199295	41718/45821/42835/35900/34939/35031/35037/32119/44801/35267/50356/36673/39717/39696/36588/31075/34982/42059/39013/36773/39596/33262/40800/39533/31239/39433/34953/43799/33916/31843/37528/33148/36377/45307/34277/40225/40962/53563/32256/32661/42549/36295/46027/36810/38611/249072/36791/32275/41225/33770/39441/44885/32398/32400/37886/31391/41363/42389/32115/36790/43469/34636/117332/40456/38137/34519/3…	90	BP
(0,2]	GO:0022904	respiratory electron transport chain	14/2086	18/5827	0.000337147	0.00872369	0.007081709	33390/43616/35797/32239/44007/36031/47611/40714/42282/45401/44390/37228/35590/41340	14	BP
(0,2]	GO:0006839	mitochondrial transport	32/2086	54/5827	0.000353509	0.009044258	0.00734194	32008/43616/41937/39322/37337/33714/39335/31990/36568/318636/30994/39415/43101/42950/33772/39294/35511/43574/32516/36584/35748/37297/41640/43353/44326/36508/32081/40189/35899/34618/31266/32764	32	BP
(0,2]	GO:0006164	purine nucleotide biosynthetic process	31/2086	52/5827	0.000376005	0.009512935	0.007722402	32485/35419/33847/33986/37834/39516/42973/39945/43661/5740349/39835/33742/36845/43104/36773/41709/35728/32545/45875/43149/32396/36060/35886/43447/38647/42295/40935/42620/33711/44046/42216	31	BP
(0,2]	GO:0050801	ion homeostasis	50/2086	94/5827	0.000381325	0.009537713	0.007742516	38193/32142/32158/48805/36905/35111/35174/35797/33001/3354991/40073/32150/50252/317815/41882/34546/40053/39367/39966/43561/37399/39981/31601/42962/39720/35494/43353/39089/42490/45248/33167/33939/40336/43787/42295/39996/34840/31155/33711/31245/32149/40495/34966/42216/41550/45012/31342/45247/34997/36311	50	BP
(0,2]	GO:0030258	lipid modification	37/2086	65/5827	0.000385362	0.009537713	0.007742516	37446/37445/40672/32408/41275/32279/37707/37966/34317/34316/34315/37028/39168/36911/36392/40346/33898/33016/32629/36242/36031/41701/40468/32582/326168/40093/31157/33203/42446/31247/31826/39297/31245/37784/35966/53558/34313	37	BP
(0,2]	GO:0046903	secretion	79/2086	162/5827	0.000404382	0.009900839	0.008037294	41957/36383/36699/42996/35051/32158/43670/46456/42567/43618/40851/31402/246552/33338/39025/43217/34654/42904/34142/32923/32537/31382/47091/31118/42327/42929/32797/44819/42561/36337/43265/31747/33277/36589/42549/40714/42889/50363/38846/42632/37165/36582/38058/32321/41694/37545/37271/35627/38818/40958/34636/42841/42960/42371/32850/38493/32002/31030/36046/39136/41193/35665/34505/35865/36080/42467/39…	79	BP
(2,8]	GO:0042335	cuticle development	66/1240	145/5827	3.46E-11	6.95E-08	6.74E-08	35188/44642/40823/40821/40819/5740547/38223/41687/38370/32198/36353/36525/36613/37299/38509/38511/38773/38774/38775/38940/38990/39223/39225/40353/42450/40442/30986/318102/39831/33477/32718/5740472/40314/44233/40875/38109/34981/45884/47137/35820/33903/33022/34780/37929/38746/32154/37415/32056/43275/36213/46187/43212/43245/43210/34075/40534/40535/43200/40537/42075/318094/318093/35005/37703/41652/43…	66	BP
(2,8]	GO:0040003	chitin-based cuticle development	52/1240	105/5827	9.57E-11	9.62E-08	9.33E-08	35188/44642/40823/40821/40819/5740547/38223/41687/38370/32198/36353/36525/36613/37299/38509/38511/38773/38774/38775/38940/38990/39223/39225/40353/42450/40442/318102/39831/33477/44233/40875/34981/45884/47137/35820/33903/33022/37929/32154/37415/32056/43212/43245/43210/34075/40534/40535/43200/40537/42075/318094/318093	52	BP
(2,8]	GO:0055085	transmembrane transport	110/1240	322/5827	2.57E-08	1.72E-05	1.67E-05	33636/37724/34950/34557/33600/40551/39458/42976/33803/40552/42298/40727/32986/38104/41789/41790/37170/32401/43707/36005/33354/43761/318563/41075/43030/42975/326130/318681/40663/33171/31612/326185/39307/2768938/43186/4379884/37614/37830/40590/42362/33170/34322/42287/41967/42339/42893/40080/42606/39670/42257/36742/38813/35777/33545/38133/32397/41175/33540/43634/43636/43391/31255/36236/43895/42350/3…	110	BP
(2,8]	GO:0006811	ion transport	92/1240	274/5827	9.15E-07	0.000459607	0.000445767	38727/34950/34557/33600/40551/43822/40552/32986/38104/41789/41790/37170/34886/43707/36005/43761/31211/318563/40663/42473/32261/37614/32606/34951/32610/32682/31020/42287/41967/42339/42893/40080/42606/35777/32439/38133/32397/43634/43636/32609/31255/36849/36236/37546/26067068/42350/33788/33789/318623/33683/40664/36071/32554/31198/33292/45338/39410/40665/35408/42646/43935/33927/34660/34662/39954/4289…	92	BP
(2,8]	GO:0003008	system process	100/1240	309/5827	2.08E-06	0.00083583	0.000810661	41616/37196/38863/33268/35977/43814/37724/34950/36084/37000/39790/50271/41657/40526/38384/40964/34920/31211/326132/326185/39727/33593/32682/37547/31538/42684/34131/40675/44540/41292/38539/50320/3885598/31702/41470/32572/2768670/318102/36236/44355/32718/41182/5740544/38484/42350/33769/32429/38871/33659/33027/33683/40664/36071/42707/39332/32554/38726/32905/32028/45338/36395/40796/40665/45587/574031…	100	BP
(2,8]	GO:0003012	muscle system process	11/1240	15/5827	2.26E-05	0.007579818	0.00735157	43814/34950/38384/31211/32682/42684/36071/40796/5740310/34135/32156	11	BP
(2,8]	GO:0006030	chitin metabolic process	27/1240	60/5827	3.07E-05	0.008739452	0.008476285	33144/38405/50074/38906/38292/41986/38293/50082/53544/36723/38223/41687/31935/38370/38402/40442/34981/45884/47137/33903/40970/33022/34336/33806/39681/33023/32056	27	BP
(2,8]	GO:0007186	G-protein coupled receptor signaling pathway	34/1240	83/5827	3.48E-05	0.008739452	0.008476285	37196/43669/40644/38284/32864/43182/42258/34642/40412/3346150/5740362/12798331/35738/38539/34878/31744/43493/32246/32343/40664/42133/39933/31168/38057/38056/35832/38003/50190/41549/3885573/32406/31463/36125/43683	34	BP
(2,8]	GO:1901606	alpha-amino acid catabolic process	17/1240	31/5827	4.17E-05	0.009040255	0.00876803	42783/39333/30995/59261/41253/34474/38979/32488/33911/38484/33373/41133/34552/38871/33907/40145/32026	17	BP
(2,8]	GO:0042737	drug catabolic process	20/1240	40/5827	5.21E-05	0.009040255	0.00876803	41625/39976/33144/41253/53544/32816/34474/38223/41687/31935/38370/32858/37867/41133/34552/38871/34981/40453/36098/31858	20	BP
(2,8]	GO:0099536	synaptic signaling	60/1240	177/5827	5.45E-05	0.009040255	0.00876803	37196/43669/41625/46068/38863/35977/34557/44317/37854/43822/36616/40412/42473/64877/36849/39900/32799/33765/34193/42350/33788/33789/318623/50391/43682/32343/32554/35832/36395/32303/40665/42646/39387/38558/43935/39052/39063/2768718/36127/41880/37384/42150/32056/32406/38352/40129/42940/38350/36526/41491/41247/33473/40876/43783/39630/31269/38801/36574/33427/31997	60	BP
(2,8]	GO:0099537	trans-synaptic signaling	60/1240	177/5827	5.45E-05	0.009040255	0.00876803	37196/43669/41625/46068/38863/35977/34557/44317/37854/43822/36616/40412/42473/64877/36849/39900/32799/33765/34193/42350/33788/33789/318623/50391/43682/32343/32554/35832/36395/32303/40665/42646/39387/38558/43935/39052/39063/2768718/36127/41880/37384/42150/32056/32406/38352/40129/42940/38350/36526/41491/41247/33473/40876/43783/39630/31269/38801/36574/33427/31997	60	BP
(2,8]	GO:0043252	sodium-independent organic anion transport	11/1240	16/5827	5.85E-05	0.009040255	0.00876803	41789/41790/41967/42339/42893/42606/33927/34660/34662/39954/42891	11	BP
