# Supplementary material for: Predictive features of gene expression variation reveal mechanistic link with differential expression
Source: Mol Syst Biol. 2020 Aug 7;16(8):e9539. doi: 10.15252/msb.20209539 (PMC7411568; doi:10.15252/msb.20209539)
Supplement: Supplementary file 2 — Supplementary Datasets [file MSB-16-e9539-s002.zip › Datasets/Dataset_EV01_features_info_fly.csv]

Feature name	Full name	Feature class
alt_shape	alternative shape	TSS
color_black.prox	color black (prox)	TSS
color_blue.prox	chromatin color blue (prox)	TSS
color_green.prox	chromatin color green (prox)	TSS
color_red.prox	chromatin color red (prox)	TSS
color_yellow.prox	color yellow (prox)	TSS
dhs_time_profile.prox	DHS time profile (prox)	TSS
dhs_tissue_profile.prox	DHS tissue profile (prox)	TSS
dhs_ubiq.prox	ubiquitous DHS (prox)	TSS
major_shape_ind	promoter shape index	TSS
num_cad4_vienna_enh.prox	number of CAD4 and VT enhancers (prox)	TSS
num_dhs_any.prox	number of DHS peaks (prox)	TSS
num_dhs_conditions.prox	number of conditions with DHS (prox)	TSS
num_expr_tss	num. expressed TSS	TSS
num_heart_meso_crm.prox	number of heart/meso CRMs (prox)	TSS
num_tf_motifs.prox	number of TF motifs (prox)	TSS
num_tf_peaks_with_motifs.prox	number of TF peaks with motifs (prox)	TSS
num_tf_peaks.prox	number of TF peaks (prox)	TSS
ohler_alt.DPE	DPE (alt. transcript TSS)	TSS
ohler_alt.DRE	DRE (alt. transcript TSS)	TSS
ohler_alt.INR	INR (alt. transcript TSS)	TSS
ohler_alt.Motif_1	Motif1 (alt. transcript TSS)	TSS
ohler_alt.Motif_6	Motif6 (alt. transcript TSS)	TSS
ohler_alt.Motif_7	Motif7 (alt. transcript TSS)	TSS
ohler_alt.MTE	MTE (alt. transcript TSS)	TSS
ohler_alt.TATA	TATA-box (alt. transcript TSS)	TSS
ohler_maj.DPE	DPE (gene TSS)	TSS
ohler_maj.DRE	DRE (gene TSS)	TSS
ohler_maj.INR	INR (gene TSS)	TSS
ohler_maj.Motif_1	Motif1 (gene TSS)	TSS
ohler_maj.Motif_6	Motif6 (gene TSS)	TSS
ohler_maj.Motif_7	Moif7 (gene TSS)	TSS
ohler_maj.MTE	MTE (gene TSS)	TSS
ohler_maj.TATA	TATA-box (gene TSS)	TSS
PI	PolII pausing index	TSS
shape	promoter shape	TSS
tss_gc	GC-content (TSS)	TSS
cis	Cis share	Genetics
utr3_variant_index	3'UTR variant index	Genetics
with_eQTL	with eQTL	Genetics
is_housekeeping	is housekeeping	Gene type
is_maternal	is maternal	Gene type
is_tf	is TF	Gene type
is_ubiquitous	is ubiquitouly expressed	Gene type
chr2R	chr2R	Gene context
chr3L	chr3L	Gene context
chr3R	chr3R	Gene context
chr4	chr4	Gene context
chrX	chrX	Gene context
chrY	chrY	Gene context
dist_to_tad_border.2_4h	distance to TAD border (2-4h)	Gene context
dist_to_tad_border.ramirez	distance to TAD border (Ramirez)	Gene context
ins_score.2_4h	insulation score (2-4h)	Gene context
ins_score.6_8h	insulation score (6-8h)	Gene context
num_genes_dist	number of genes (dist)	Gene context
num_genes_prox	number of genes (prox)	Gene context
tad_size.2_4h	TAD size (2-4h)	Gene context
tad_size.ramirez	TAD size (Ramirez)	Gene context
conserv_rank	gene conservation rank	Gene body
conserv_score	gene conservation score	Gene body
gene_gc	GC-content (gene)	Gene body
length_nt	gene length	Gene body
n_exons	number of exons	Gene body
n_transcripts	number of transcripts	Gene body
color_black.dist	chromatin color black (dist)	Distal regulators
color_blue.dist	chromatin color blue (dist)	Distal regulators
color_green.dist	chromatin color green (dist)	Distal regulators
color_red.dist	chromatin color red (dist)	Distal regulators
color_yellow.dist	chromatin color yellow (dist)	Distal regulators
dhs_time_profile.dist	DHS time profile (dist)	Distal regulators
dhs_tissue_profile.dist	DHS tissue profile (dist)	Distal regulators
dhs_ubiq.dist	ubiquitous DHS (dist)	Distal regulators
num_cad4_vienna_enh.dist	number of CAD4 and VT enhancers (dist)	Distal regulators
num_dhs_any.dist	number of DHS peaks (dist)	Distal regulators
num_dhs_conditions.dist	number of conditions with DHS (dist)	Distal regulators
num_heart_meso_crm.dist	number of heart and meso CRMs (dist)	Distal regulators
num_tf_motifs.dist	number of TF motifs (dist)	Distal regulators
num_tf_peaks_with_motifs.dist	number of TF peaks with motifs (dist)	Distal regulators
num_tf_peaks.dist	number of TF peaks (dist)	Distal regulators
cisbp_rna.M003_0.6	M003_0.6 motif (3'UTR)	3'UTR
cisbp_rna.M007_0.6	M007_0.6 motif (3'UTR)	3'UTR
cisbp_rna.M008_0.6	M008_0.6 motif (3'UTR)	3'UTR
cisbp_rna.M009_0.6	M009_0.6 motif (3'UTR)	3'UTR
cisbp_rna.M010_0.6	M010_0.6 motif (3'UTR)	3'UTR
cisbp_rna.M011_0.6	M011_0.6 motif (3'UTR)	3'UTR
cisbp_rna.M015_0.6	M015_0.6 motif (3'UTR)	3'UTR
cisbp_rna.M028_0.6	M028_0.6 motif (3'UTR)	3'UTR
cisbp_rna.M029_0.6	M029_0.6 motif (3'UTR)	3'UTR
cisbp_rna.M056_0.6	M056_0.6 motif (3'UTR)	3'UTR
cisbp_rna.M057_0.6	M057_0.6 motif (3'UTR)	3'UTR
cisbp_rna.M058_0.6	M058_0.6 motif (3'UTR)	3'UTR
cisbp_rna.M059_0.6	M059_0.6 motif (3'UTR)	3'UTR
cisbp_rna.M064_0.6	M064_0.6 motif (3'UTR)	3'UTR
cisbp_rna.M066_0.6	M066_0.6 motif (3'UTR)	3'UTR
cisbp_rna.M067_0.6	M067_0.6 motif (3'UTR)	3'UTR
cisbp_rna.M070_0.6	M070_0.6 motif (3'UTR)	3'UTR
cisbp_rna.M076_0.6	M076_0.6 motif (3'UTR)	3'UTR
cisbp_rna.M078_0.6	M078_0.6 motif (3'UTR)	3'UTR
cisbp_rna.M081_0.6	M081_0.6 motif (3'UTR)	3'UTR
cisbp_rna.M091_0.6	M091_0.6 motif (3'UTR)	3'UTR
cisbp_rna.M095_0.6	M095_0.6 motif (3'UTR)	3'UTR
cisbp_rna.M110_0.6	M110_0.6 motif (3'UTR)	3'UTR
cisbp_rna.M113_0.6	M113_0.6 motif (3'UTR)	3'UTR
cisbp_rna.M114_0.6	M114_0.6 motif (3'UTR)	3'UTR
cisbp_rna.M115_0.6	M115_0.6 motif (3'UTR)	3'UTR
cisbp_rna.M116_0.6	M116_0.6 motif (3'UTR)	3'UTR
cisbp_rna.M117_0.6	M117_0.6 motif (3'UTR)	3'UTR
cisbp_rna.M118_0.6	M118_0.6 motif (3'UTR)	3'UTR
cisbp_rna.M120_0.6	M120_0.6 motif (3'UTR)	3'UTR
cisbp_rna.M121_0.6	M121_0.6 motif (3'UTR)	3'UTR
cisbp_rna.M122_0.6	M122_0.6 motif (3'UTR)	3'UTR
cisbp_rna.M123_0.6	M123_0.6 motif (3'UTR)	3'UTR
cisbp_rna.M124_0.6	M124_0.6 motif (3'UTR)	3'UTR
cisbp_rna.M125_0.6	M125_0.6 motif (3'UTR)	3'UTR
cisbp_rna.M126_0.6	M126_0.6 motif (3'UTR)	3'UTR
cisbp_rna.M129_0.6	M129_0.6 motif (3'UTR)	3'UTR
cisbp_rna.M130_0.6	M130_0.6 motif (3'UTR)	3'UTR
cisbp_rna.M131_0.6	M131_0.6 motif (3'UTR)	3'UTR
cisbp_rna.M132_0.6	M132_0.6 motif (3'UTR)	3'UTR
cisbp_rna.M133_0.6	M133_0.6 motif (3'UTR)	3'UTR
cisbp_rna.M134_0.6	M134_0.6 motif (3'UTR)	3'UTR
cisbp_rna.M135_0.6	M135_0.6 motif (3'UTR)	3'UTR
cisbp_rna.M136_0.6	M136_0.6 motif (3'UTR)	3'UTR
cisbp_rna.M137_0.6	M137_0.6 motif (3'UTR)	3'UTR
cisbp_rna.M138_0.6	M138_0.6 motif (3'UTR)	3'UTR
cisbp_rna.M139_0.6	M139_0.6 motif (3'UTR)	3'UTR
cisbp_rna.M148_0.6	M148_0.6 motif (3'UTR)	3'UTR
cisbp_rna.M167_0.6	M167_0.6 motif (3'UTR)	3'UTR
cisbp_rna.M195_0.6	M195_0.6 motif (3'UTR)	3'UTR
cisbp_rna.M230_0.6	M230_0.6 motif (3'UTR)	3'UTR
cisbp_rna.M231_0.6	M231_0.6 motif (3'UTR)	3'UTR
cisbp_rna.M279_0.6	M279_0.6 motif (3'UTR)	3'UTR
cisbp_rna.M343_0.6	M343_0.6 motif (3'UTR)	3'UTR
mirbase.dme.bantam.3p	dme.bantam.3p motif (3'UTR)	3'UTR
mirbase.dme.bantam.5p	dme.bantam.5p motif (3'UTR)	3'UTR
mirbase.dme.let.7.3p	dme.let.7.3p motif (3'UTR)	3'UTR
mirbase.dme.let.7.5p	dme.let.7.5p motif (3'UTR)	3'UTR
mirbase.dme.miR.1.3p	dme.miR.1.3p motif (3'UTR)	3'UTR
mirbase.dme.miR.1.5p	dme.miR.1.5p motif (3'UTR)	3'UTR
mirbase.dme.miR.10.3p	dme.miR.10.3p motif (3'UTR)	3'UTR
mirbase.dme.miR.10.5p	dme.miR.10.5p motif (3'UTR)	3'UTR
mirbase.dme.miR.100.3p	dme.miR.100.3p motif (3'UTR)	3'UTR
mirbase.dme.miR.100.5p	dme.miR.100.5p motif (3'UTR)	3'UTR
mirbase.dme.miR.1000.3p	dme.miR.1000.3p motif (3'UTR)	3'UTR
mirbase.dme.miR.1000.5p	dme.miR.1000.5p motif (3'UTR)	3'UTR
mirbase.dme.miR.1001.3p	dme.miR.1001.3p motif (3'UTR)	3'UTR
mirbase.dme.miR.1001.5p	dme.miR.1001.5p motif (3'UTR)	3'UTR
mirbase.dme.miR.1002.3p	dme.miR.1002.3p motif (3'UTR)	3'UTR
mirbase.dme.miR.1002.5p	dme.miR.1002.5p motif (3'UTR)	3'UTR
mirbase.dme.miR.1003.3p	dme.miR.1003.3p motif (3'UTR)	3'UTR
mirbase.dme.miR.1003.5p	dme.miR.1003.5p motif (3'UTR)	3'UTR
mirbase.dme.miR.1004.3p	dme.miR.1004.3p motif (3'UTR)	3'UTR
mirbase.dme.miR.1004.5p	dme.miR.1004.5p motif (3'UTR)	3'UTR
mirbase.dme.miR.1005.3p	dme.miR.1005.3p motif (3'UTR)	3'UTR
mirbase.dme.miR.1006.3p	dme.miR.1006.3p motif (3'UTR)	3'UTR
mirbase.dme.miR.1006.5p	dme.miR.1006.5p motif (3'UTR)	3'UTR
mirbase.dme.miR.1007.3p	dme.miR.1007.3p motif (3'UTR)	3'UTR
mirbase.dme.miR.1007.5p	dme.miR.1007.5p motif (3'UTR)	3'UTR
mirbase.dme.miR.1008.3p	dme.miR.1008.3p motif (3'UTR)	3'UTR
mirbase.dme.miR.1008.5p	dme.miR.1008.5p motif (3'UTR)	3'UTR
mirbase.dme.miR.1009.3p	dme.miR.1009.3p motif (3'UTR)	3'UTR
mirbase.dme.miR.1010.3p	dme.miR.1010.3p motif (3'UTR)	3'UTR
mirbase.dme.miR.1010.5p	dme.miR.1010.5p motif (3'UTR)	3'UTR
mirbase.dme.miR.1011.3p	dme.miR.1011.3p motif (3'UTR)	3'UTR
mirbase.dme.miR.1012.3p	dme.miR.1012.3p motif (3'UTR)	3'UTR
mirbase.dme.miR.1012.5p	dme.miR.1012.5p motif (3'UTR)	3'UTR
mirbase.dme.miR.1013.3p	dme.miR.1013.3p motif (3'UTR)	3'UTR
mirbase.dme.miR.1014.3p	dme.miR.1014.3p motif (3'UTR)	3'UTR
mirbase.dme.miR.1014.5p	dme.miR.1014.5p motif (3'UTR)	3'UTR
mirbase.dme.miR.1015.3p	dme.miR.1015.3p motif (3'UTR)	3'UTR
mirbase.dme.miR.1016.3p	dme.miR.1016.3p motif (3'UTR)	3'UTR
mirbase.dme.miR.1016.5p	dme.miR.1016.5p motif (3'UTR)	3'UTR
mirbase.dme.miR.1017.3p	dme.miR.1017.3p motif (3'UTR)	3'UTR
mirbase.dme.miR.11.3p	dme.miR.11.3p motif (3'UTR)	3'UTR
mirbase.dme.miR.11.5p	dme.miR.11.5p motif (3'UTR)	3'UTR
mirbase.dme.miR.12.3p	dme.miR.12.3p motif (3'UTR)	3'UTR
mirbase.dme.miR.12.5p	dme.miR.12.5p motif (3'UTR)	3'UTR
mirbase.dme.miR.124.3p	dme.miR.124.3p motif (3'UTR)	3'UTR
mirbase.dme.miR.124.5p	dme.miR.124.5p motif (3'UTR)	3'UTR
mirbase.dme.miR.125.3p	dme.miR.125.3p motif (3'UTR)	3'UTR
mirbase.dme.miR.125.5p	dme.miR.125.5p motif (3'UTR)	3'UTR
mirbase.dme.miR.133.3p	dme.miR.133.3p motif (3'UTR)	3'UTR
mirbase.dme.miR.133.5p	dme.miR.133.5p motif (3'UTR)	3'UTR
mirbase.dme.miR.137.3p	dme.miR.137.3p motif (3'UTR)	3'UTR
mirbase.dme.miR.137.5p	dme.miR.137.5p motif (3'UTR)	3'UTR
mirbase.dme.miR.13a.3p	dme.miR.13a.3p motif (3'UTR)	3'UTR
mirbase.dme.miR.13a.5p	dme.miR.13a.5p motif (3'UTR)	3'UTR
mirbase.dme.miR.13b.1.5p	dme.miR.13b.1.5p motif (3'UTR)	3'UTR
mirbase.dme.miR.13b.2.5p	dme.miR.13b.2.5p motif (3'UTR)	3'UTR
mirbase.dme.miR.13b.3p	dme.miR.13b.3p motif (3'UTR)	3'UTR
mirbase.dme.miR.14.3p	dme.miR.14.3p motif (3'UTR)	3'UTR
mirbase.dme.miR.14.5p	dme.miR.14.5p motif (3'UTR)	3'UTR
mirbase.dme.miR.184.3p	dme.miR.184.3p motif (3'UTR)	3'UTR
mirbase.dme.miR.184.5p	dme.miR.184.5p motif (3'UTR)	3'UTR
mirbase.dme.miR.190.3p	dme.miR.190.3p motif (3'UTR)	3'UTR
mirbase.dme.miR.190.5p	dme.miR.190.5p motif (3'UTR)	3'UTR
mirbase.dme.miR.193.3p	dme.miR.193.3p motif (3'UTR)	3'UTR
mirbase.dme.miR.193.5p	dme.miR.193.5p motif (3'UTR)	3'UTR
mirbase.dme.miR.210.3p	dme.miR.210.3p motif (3'UTR)	3'UTR
mirbase.dme.miR.210.5p	dme.miR.210.5p motif (3'UTR)	3'UTR
mirbase.dme.miR.219.3p	dme.miR.219.3p motif (3'UTR)	3'UTR
mirbase.dme.miR.219.5p	dme.miR.219.5p motif (3'UTR)	3'UTR
mirbase.dme.miR.2279.3p	dme.miR.2279.3p motif (3'UTR)	3'UTR
mirbase.dme.miR.2279.5p	dme.miR.2279.5p motif (3'UTR)	3'UTR
mirbase.dme.miR.2280.3p	dme.miR.2280.3p motif (3'UTR)	3'UTR
mirbase.dme.miR.2280.5p	dme.miR.2280.5p motif (3'UTR)	3'UTR
mirbase.dme.miR.2281.3p	dme.miR.2281.3p motif (3'UTR)	3'UTR
mirbase.dme.miR.2281.5p	dme.miR.2281.5p motif (3'UTR)	3'UTR
mirbase.dme.miR.2282.3p	dme.miR.2282.3p motif (3'UTR)	3'UTR
mirbase.dme.miR.2283.3p	dme.miR.2283.3p motif (3'UTR)	3'UTR
mirbase.dme.miR.2283.5p	dme.miR.2283.5p motif (3'UTR)	3'UTR
mirbase.dme.miR.2489.3p	dme.miR.2489.3p motif (3'UTR)	3'UTR
mirbase.dme.miR.2489.5p	dme.miR.2489.5p motif (3'UTR)	3'UTR
mirbase.dme.miR.2490.3p	dme.miR.2490.3p motif (3'UTR)	3'UTR
mirbase.dme.miR.2490.5p	dme.miR.2490.5p motif (3'UTR)	3'UTR
mirbase.dme.miR.2491.3p	dme.miR.2491.3p motif (3'UTR)	3'UTR
mirbase.dme.miR.2491.5p	dme.miR.2491.5p motif (3'UTR)	3'UTR
mirbase.dme.miR.2492.3p	dme.miR.2492.3p motif (3'UTR)	3'UTR
mirbase.dme.miR.2492.5p	dme.miR.2492.5p motif (3'UTR)	3'UTR
mirbase.dme.miR.2493.3p	dme.miR.2493.3p motif (3'UTR)	3'UTR
mirbase.dme.miR.2493.5p	dme.miR.2493.5p motif (3'UTR)	3'UTR
mirbase.dme.miR.2494.3p	dme.miR.2494.3p motif (3'UTR)	3'UTR
mirbase.dme.miR.2494.5p	dme.miR.2494.5p motif (3'UTR)	3'UTR
mirbase.dme.miR.2495.3p	dme.miR.2495.3p motif (3'UTR)	3'UTR
mirbase.dme.miR.2495.5p	dme.miR.2495.5p motif (3'UTR)	3'UTR
mirbase.dme.miR.2496.3p	dme.miR.2496.3p motif (3'UTR)	3'UTR
mirbase.dme.miR.2496.5p	dme.miR.2496.5p motif (3'UTR)	3'UTR
mirbase.dme.miR.2497.3p	dme.miR.2497.3p motif (3'UTR)	3'UTR
mirbase.dme.miR.2497.5p	dme.miR.2497.5p motif (3'UTR)	3'UTR
mirbase.dme.miR.2498.3p	dme.miR.2498.3p motif (3'UTR)	3'UTR
mirbase.dme.miR.2498.5p	dme.miR.2498.5p motif (3'UTR)	3'UTR
mirbase.dme.miR.2499.3p	dme.miR.2499.3p motif (3'UTR)	3'UTR
mirbase.dme.miR.2499.5p	dme.miR.2499.5p motif (3'UTR)	3'UTR
mirbase.dme.miR.2500.3p	dme.miR.2500.3p motif (3'UTR)	3'UTR
mirbase.dme.miR.2500.5p	dme.miR.2500.5p motif (3'UTR)	3'UTR
mirbase.dme.miR.2501.3p	dme.miR.2501.3p motif (3'UTR)	3'UTR
mirbase.dme.miR.2501.5p	dme.miR.2501.5p motif (3'UTR)	3'UTR
mirbase.dme.miR.252.3p	dme.miR.252.3p motif (3'UTR)	3'UTR
mirbase.dme.miR.252.5p	dme.miR.252.5p motif (3'UTR)	3'UTR
mirbase.dme.miR.2535b.3p	dme.miR.2535b.3p motif (3'UTR)	3'UTR
mirbase.dme.miR.263a.3p	dme.miR.263a.3p motif (3'UTR)	3'UTR
mirbase.dme.miR.263a.5p	dme.miR.263a.5p motif (3'UTR)	3'UTR
mirbase.dme.miR.263b.3p	dme.miR.263b.3p motif (3'UTR)	3'UTR
mirbase.dme.miR.263b.5p	dme.miR.263b.5p motif (3'UTR)	3'UTR
mirbase.dme.miR.274.3p	dme.miR.274.3p motif (3'UTR)	3'UTR
mirbase.dme.miR.274.5p	dme.miR.274.5p motif (3'UTR)	3'UTR
mirbase.dme.miR.275.3p	dme.miR.275.3p motif (3'UTR)	3'UTR
mirbase.dme.miR.275.5p	dme.miR.275.5p motif (3'UTR)	3'UTR
mirbase.dme.miR.276a.3p	dme.miR.276a.3p motif (3'UTR)	3'UTR
mirbase.dme.miR.276a.5p	dme.miR.276a.5p motif (3'UTR)	3'UTR
mirbase.dme.miR.276b.3p	dme.miR.276b.3p motif (3'UTR)	3'UTR
mirbase.dme.miR.276b.5p	dme.miR.276b.5p motif (3'UTR)	3'UTR
mirbase.dme.miR.277.3p	dme.miR.277.3p motif (3'UTR)	3'UTR
mirbase.dme.miR.277.5p	dme.miR.277.5p motif (3'UTR)	3'UTR
mirbase.dme.miR.278.3p	dme.miR.278.3p motif (3'UTR)	3'UTR
mirbase.dme.miR.278.5p	dme.miR.278.5p motif (3'UTR)	3'UTR
mirbase.dme.miR.279.3p	dme.miR.279.3p motif (3'UTR)	3'UTR
mirbase.dme.miR.279.5p	dme.miR.279.5p motif (3'UTR)	3'UTR
mirbase.dme.miR.280.5p	dme.miR.280.5p motif (3'UTR)	3'UTR
mirbase.dme.miR.281.1.5p	dme.miR.281.1.5p motif (3'UTR)	3'UTR
mirbase.dme.miR.281.2.5p	dme.miR.281.2.5p motif (3'UTR)	3'UTR
mirbase.dme.miR.281.3p	dme.miR.281.3p motif (3'UTR)	3'UTR
mirbase.dme.miR.282.3p	dme.miR.282.3p motif (3'UTR)	3'UTR
mirbase.dme.miR.282.5p	dme.miR.282.5p motif (3'UTR)	3'UTR
mirbase.dme.miR.283.3p	dme.miR.283.3p motif (3'UTR)	3'UTR
mirbase.dme.miR.283.5p	dme.miR.283.5p motif (3'UTR)	3'UTR
mirbase.dme.miR.284.3p	dme.miR.284.3p motif (3'UTR)	3'UTR
mirbase.dme.miR.284.5p	dme.miR.284.5p motif (3'UTR)	3'UTR
mirbase.dme.miR.285.3p	dme.miR.285.3p motif (3'UTR)	3'UTR
mirbase.dme.miR.285.5p	dme.miR.285.5p motif (3'UTR)	3'UTR
mirbase.dme.miR.286.3p	dme.miR.286.3p motif (3'UTR)	3'UTR
mirbase.dme.miR.286.5p	dme.miR.286.5p motif (3'UTR)	3'UTR
mirbase.dme.miR.287.3p	dme.miR.287.3p motif (3'UTR)	3'UTR
mirbase.dme.miR.288.3p	dme.miR.288.3p motif (3'UTR)	3'UTR
mirbase.dme.miR.289.5p	dme.miR.289.5p motif (3'UTR)	3'UTR
mirbase.dme.miR.2a.1.5p	dme.miR.2a.1.5p motif (3'UTR)	3'UTR
mirbase.dme.miR.2a.2.5p	dme.miR.2a.2.5p motif (3'UTR)	3'UTR
mirbase.dme.miR.2a.3p	dme.miR.2a.3p motif (3'UTR)	3'UTR
mirbase.dme.miR.2b.1.5p	dme.miR.2b.1.5p motif (3'UTR)	3'UTR
mirbase.dme.miR.2b.2.5p	dme.miR.2b.2.5p motif (3'UTR)	3'UTR
mirbase.dme.miR.2b.3p	dme.miR.2b.3p motif (3'UTR)	3'UTR
mirbase.dme.miR.2c.3p	dme.miR.2c.3p motif (3'UTR)	3'UTR
mirbase.dme.miR.2c.5p	dme.miR.2c.5p motif (3'UTR)	3'UTR
mirbase.dme.miR.3.3p	dme.miR.3.3p motif (3'UTR)	3'UTR
mirbase.dme.miR.3.5p	dme.miR.3.5p motif (3'UTR)	3'UTR
mirbase.dme.miR.303.3p	dme.miR.303.3p motif (3'UTR)	3'UTR
mirbase.dme.miR.303.5p	dme.miR.303.5p motif (3'UTR)	3'UTR
mirbase.dme.miR.304.3p	dme.miR.304.3p motif (3'UTR)	3'UTR
mirbase.dme.miR.304.5p	dme.miR.304.5p motif (3'UTR)	3'UTR
mirbase.dme.miR.305.3p	dme.miR.305.3p motif (3'UTR)	3'UTR
mirbase.dme.miR.305.5p	dme.miR.305.5p motif (3'UTR)	3'UTR
mirbase.dme.miR.306.3p	dme.miR.306.3p motif (3'UTR)	3'UTR
mirbase.dme.miR.306.5p	dme.miR.306.5p motif (3'UTR)	3'UTR
mirbase.dme.miR.307a.3p	dme.miR.307a.3p motif (3'UTR)	3'UTR
mirbase.dme.miR.307a.5p	dme.miR.307a.5p motif (3'UTR)	3'UTR
mirbase.dme.miR.307b.3p	dme.miR.307b.3p motif (3'UTR)	3'UTR
mirbase.dme.miR.307b.5p	dme.miR.307b.5p motif (3'UTR)	3'UTR
mirbase.dme.miR.308.3p	dme.miR.308.3p motif (3'UTR)	3'UTR
mirbase.dme.miR.308.5p	dme.miR.308.5p motif (3'UTR)	3'UTR
mirbase.dme.miR.309.3p	dme.miR.309.3p motif (3'UTR)	3'UTR
mirbase.dme.miR.309.5p	dme.miR.309.5p motif (3'UTR)	3'UTR
mirbase.dme.miR.310.3p	dme.miR.310.3p motif (3'UTR)	3'UTR
mirbase.dme.miR.310.5p	dme.miR.310.5p motif (3'UTR)	3'UTR
mirbase.dme.miR.311.3p	dme.miR.311.3p motif (3'UTR)	3'UTR
mirbase.dme.miR.311.5p	dme.miR.311.5p motif (3'UTR)	3'UTR
mirbase.dme.miR.312.3p	dme.miR.312.3p motif (3'UTR)	3'UTR
mirbase.dme.miR.312.5p	dme.miR.312.5p motif (3'UTR)	3'UTR
mirbase.dme.miR.313.3p	dme.miR.313.3p motif (3'UTR)	3'UTR
mirbase.dme.miR.313.5p	dme.miR.313.5p motif (3'UTR)	3'UTR
mirbase.dme.miR.314.3p	dme.miR.314.3p motif (3'UTR)	3'UTR
mirbase.dme.miR.314.5p	dme.miR.314.5p motif (3'UTR)	3'UTR
mirbase.dme.miR.315.3p	dme.miR.315.3p motif (3'UTR)	3'UTR
mirbase.dme.miR.315.5p	dme.miR.315.5p motif (3'UTR)	3'UTR
mirbase.dme.miR.316.3p	dme.miR.316.3p motif (3'UTR)	3'UTR
mirbase.dme.miR.316.5p	dme.miR.316.5p motif (3'UTR)	3'UTR
mirbase.dme.miR.317.3p	dme.miR.317.3p motif (3'UTR)	3'UTR
mirbase.dme.miR.317.5p	dme.miR.317.5p motif (3'UTR)	3'UTR
mirbase.dme.miR.318.3p	dme.miR.318.3p motif (3'UTR)	3'UTR
mirbase.dme.miR.318.5p	dme.miR.318.5p motif (3'UTR)	3'UTR
mirbase.dme.miR.31a.3p	dme.miR.31a.3p motif (3'UTR)	3'UTR
mirbase.dme.miR.31a.5p	dme.miR.31a.5p motif (3'UTR)	3'UTR
mirbase.dme.miR.31b.3p	dme.miR.31b.3p motif (3'UTR)	3'UTR
mirbase.dme.miR.31b.5p	dme.miR.31b.5p motif (3'UTR)	3'UTR
mirbase.dme.miR.33.3p	dme.miR.33.3p motif (3'UTR)	3'UTR
mirbase.dme.miR.33.5p	dme.miR.33.5p motif (3'UTR)	3'UTR
mirbase.dme.miR.34.3p	dme.miR.34.3p motif (3'UTR)	3'UTR
mirbase.dme.miR.34.5p	dme.miR.34.5p motif (3'UTR)	3'UTR
mirbase.dme.miR.3641.3p	dme.miR.3641.3p motif (3'UTR)	3'UTR
mirbase.dme.miR.3641.5p	dme.miR.3641.5p motif (3'UTR)	3'UTR
mirbase.dme.miR.3642.3p	dme.miR.3642.3p motif (3'UTR)	3'UTR
mirbase.dme.miR.3642.5p	dme.miR.3642.5p motif (3'UTR)	3'UTR
mirbase.dme.miR.3643.3p	dme.miR.3643.3p motif (3'UTR)	3'UTR
mirbase.dme.miR.3643.5p	dme.miR.3643.5p motif (3'UTR)	3'UTR
mirbase.dme.miR.3644.3p	dme.miR.3644.3p motif (3'UTR)	3'UTR
mirbase.dme.miR.3644.5p	dme.miR.3644.5p motif (3'UTR)	3'UTR
mirbase.dme.miR.3645.3p	dme.miR.3645.3p motif (3'UTR)	3'UTR
mirbase.dme.miR.3645.5p	dme.miR.3645.5p motif (3'UTR)	3'UTR
mirbase.dme.miR.375.3p	dme.miR.375.3p motif (3'UTR)	3'UTR
mirbase.dme.miR.375.5p	dme.miR.375.5p motif (3'UTR)	3'UTR
mirbase.dme.miR.4.3p	dme.miR.4.3p motif (3'UTR)	3'UTR
mirbase.dme.miR.4.5p	dme.miR.4.5p motif (3'UTR)	3'UTR
mirbase.dme.miR.4908.3p	dme.miR.4908.3p motif (3'UTR)	3'UTR
mirbase.dme.miR.4909.3p	dme.miR.4909.3p motif (3'UTR)	3'UTR
mirbase.dme.miR.4910.5p	dme.miR.4910.5p motif (3'UTR)	3'UTR
mirbase.dme.miR.4911.3p	dme.miR.4911.3p motif (3'UTR)	3'UTR
mirbase.dme.miR.4912.5p	dme.miR.4912.5p motif (3'UTR)	3'UTR
mirbase.dme.miR.4913.3p	dme.miR.4913.3p motif (3'UTR)	3'UTR
mirbase.dme.miR.4914.5p	dme.miR.4914.5p motif (3'UTR)	3'UTR
mirbase.dme.miR.4915.5p	dme.miR.4915.5p motif (3'UTR)	3'UTR
mirbase.dme.miR.4916.3p	dme.miR.4916.3p motif (3'UTR)	3'UTR
mirbase.dme.miR.4917.3p	dme.miR.4917.3p motif (3'UTR)	3'UTR
mirbase.dme.miR.4918.5p	dme.miR.4918.5p motif (3'UTR)	3'UTR
mirbase.dme.miR.4919.3p	dme.miR.4919.3p motif (3'UTR)	3'UTR
mirbase.dme.miR.4919.5p	dme.miR.4919.5p motif (3'UTR)	3'UTR
mirbase.dme.miR.4939.3p	dme.miR.4939.3p motif (3'UTR)	3'UTR
mirbase.dme.miR.4940.3p	dme.miR.4940.3p motif (3'UTR)	3'UTR
mirbase.dme.miR.4940.5p	dme.miR.4940.5p motif (3'UTR)	3'UTR
mirbase.dme.miR.4941.3p	dme.miR.4941.3p motif (3'UTR)	3'UTR
mirbase.dme.miR.4941.5p	dme.miR.4941.5p motif (3'UTR)	3'UTR
mirbase.dme.miR.4942.3p	dme.miR.4942.3p motif (3'UTR)	3'UTR
mirbase.dme.miR.4943.3p	dme.miR.4943.3p motif (3'UTR)	3'UTR
mirbase.dme.miR.4943.5p	dme.miR.4943.5p motif (3'UTR)	3'UTR
mirbase.dme.miR.4944.3p	dme.miR.4944.3p motif (3'UTR)	3'UTR
mirbase.dme.miR.4944.5p	dme.miR.4944.5p motif (3'UTR)	3'UTR
mirbase.dme.miR.4945.5p	dme.miR.4945.5p motif (3'UTR)	3'UTR
mirbase.dme.miR.4946.5p	dme.miR.4946.5p motif (3'UTR)	3'UTR
mirbase.dme.miR.4947.5p	dme.miR.4947.5p motif (3'UTR)	3'UTR
mirbase.dme.miR.4948.3p	dme.miR.4948.3p motif (3'UTR)	3'UTR
mirbase.dme.miR.4948.5p	dme.miR.4948.5p motif (3'UTR)	3'UTR
mirbase.dme.miR.4949.3p	dme.miR.4949.3p motif (3'UTR)	3'UTR
mirbase.dme.miR.4949.5p	dme.miR.4949.5p motif (3'UTR)	3'UTR
mirbase.dme.miR.4950.3p	dme.miR.4950.3p motif (3'UTR)	3'UTR
mirbase.dme.miR.4950.5p	dme.miR.4950.5p motif (3'UTR)	3'UTR
mirbase.dme.miR.4951.3p	dme.miR.4951.3p motif (3'UTR)	3'UTR
mirbase.dme.miR.4951.5p	dme.miR.4951.5p motif (3'UTR)	3'UTR
mirbase.dme.miR.4952.3p	dme.miR.4952.3p motif (3'UTR)	3'UTR
mirbase.dme.miR.4952.5p	dme.miR.4952.5p motif (3'UTR)	3'UTR
mirbase.dme.miR.4953.3p	dme.miR.4953.3p motif (3'UTR)	3'UTR
mirbase.dme.miR.4954.3p	dme.miR.4954.3p motif (3'UTR)	3'UTR
mirbase.dme.miR.4954.5p	dme.miR.4954.5p motif (3'UTR)	3'UTR
mirbase.dme.miR.4955.3p	dme.miR.4955.3p motif (3'UTR)	3'UTR
mirbase.dme.miR.4955.5p	dme.miR.4955.5p motif (3'UTR)	3'UTR
mirbase.dme.miR.4956.3p	dme.miR.4956.3p motif (3'UTR)	3'UTR
mirbase.dme.miR.4956.5p	dme.miR.4956.5p motif (3'UTR)	3'UTR
mirbase.dme.miR.4957.3p	dme.miR.4957.3p motif (3'UTR)	3'UTR
mirbase.dme.miR.4957.5p	dme.miR.4957.5p motif (3'UTR)	3'UTR
mirbase.dme.miR.4958.3p	dme.miR.4958.3p motif (3'UTR)	3'UTR
mirbase.dme.miR.4958.5p	dme.miR.4958.5p motif (3'UTR)	3'UTR
mirbase.dme.miR.4959.5p	dme.miR.4959.5p motif (3'UTR)	3'UTR
mirbase.dme.miR.4960.3p	dme.miR.4960.3p motif (3'UTR)	3'UTR
mirbase.dme.miR.4961.3p	dme.miR.4961.3p motif (3'UTR)	3'UTR
mirbase.dme.miR.4961.5p	dme.miR.4961.5p motif (3'UTR)	3'UTR
mirbase.dme.miR.4962.3p	dme.miR.4962.3p motif (3'UTR)	3'UTR
mirbase.dme.miR.4962.5p	dme.miR.4962.5p motif (3'UTR)	3'UTR
mirbase.dme.miR.4963.3p	dme.miR.4963.3p motif (3'UTR)	3'UTR
mirbase.dme.miR.4963.5p	dme.miR.4963.5p motif (3'UTR)	3'UTR
mirbase.dme.miR.4964.3p	dme.miR.4964.3p motif (3'UTR)	3'UTR
mirbase.dme.miR.4965.3p	dme.miR.4965.3p motif (3'UTR)	3'UTR
mirbase.dme.miR.4965.5p	dme.miR.4965.5p motif (3'UTR)	3'UTR
mirbase.dme.miR.4966.3p	dme.miR.4966.3p motif (3'UTR)	3'UTR
mirbase.dme.miR.4966.5p	dme.miR.4966.5p motif (3'UTR)	3'UTR
mirbase.dme.miR.4967.3p	dme.miR.4967.3p motif (3'UTR)	3'UTR
mirbase.dme.miR.4967.5p	dme.miR.4967.5p motif (3'UTR)	3'UTR
mirbase.dme.miR.4968.3p	dme.miR.4968.3p motif (3'UTR)	3'UTR
mirbase.dme.miR.4968.5p	dme.miR.4968.5p motif (3'UTR)	3'UTR
mirbase.dme.miR.4969.3p	dme.miR.4969.3p motif (3'UTR)	3'UTR
mirbase.dme.miR.4969.5p	dme.miR.4969.5p motif (3'UTR)	3'UTR
mirbase.dme.miR.4970.5p	dme.miR.4970.5p motif (3'UTR)	3'UTR
mirbase.dme.miR.4971.5p	dme.miR.4971.5p motif (3'UTR)	3'UTR
mirbase.dme.miR.4972.3p	dme.miR.4972.3p motif (3'UTR)	3'UTR
mirbase.dme.miR.4972.5p	dme.miR.4972.5p motif (3'UTR)	3'UTR
mirbase.dme.miR.4973.3p	dme.miR.4973.3p motif (3'UTR)	3'UTR
mirbase.dme.miR.4973.5p	dme.miR.4973.5p motif (3'UTR)	3'UTR
mirbase.dme.miR.4974.3p	dme.miR.4974.3p motif (3'UTR)	3'UTR
mirbase.dme.miR.4974.5p	dme.miR.4974.5p motif (3'UTR)	3'UTR
mirbase.dme.miR.4975.5p	dme.miR.4975.5p motif (3'UTR)	3'UTR
mirbase.dme.miR.4976.3p	dme.miR.4976.3p motif (3'UTR)	3'UTR
mirbase.dme.miR.4976.5p	dme.miR.4976.5p motif (3'UTR)	3'UTR
mirbase.dme.miR.4977.3p	dme.miR.4977.3p motif (3'UTR)	3'UTR
mirbase.dme.miR.4977.5p	dme.miR.4977.5p motif (3'UTR)	3'UTR
mirbase.dme.miR.4978.5p	dme.miR.4978.5p motif (3'UTR)	3'UTR
mirbase.dme.miR.4979.3p	dme.miR.4979.3p motif (3'UTR)	3'UTR
mirbase.dme.miR.4979.5p	dme.miR.4979.5p motif (3'UTR)	3'UTR
mirbase.dme.miR.4980.3p	dme.miR.4980.3p motif (3'UTR)	3'UTR
mirbase.dme.miR.4981.3p	dme.miR.4981.3p motif (3'UTR)	3'UTR
mirbase.dme.miR.4982.3p	dme.miR.4982.3p motif (3'UTR)	3'UTR
mirbase.dme.miR.4982.5p	dme.miR.4982.5p motif (3'UTR)	3'UTR
mirbase.dme.miR.4983.3p	dme.miR.4983.3p motif (3'UTR)	3'UTR
mirbase.dme.miR.4983.5p	dme.miR.4983.5p motif (3'UTR)	3'UTR
mirbase.dme.miR.4984.3p	dme.miR.4984.3p motif (3'UTR)	3'UTR
mirbase.dme.miR.4984.5p	dme.miR.4984.5p motif (3'UTR)	3'UTR
mirbase.dme.miR.4985.3p	dme.miR.4985.3p motif (3'UTR)	3'UTR
mirbase.dme.miR.4985.5p	dme.miR.4985.5p motif (3'UTR)	3'UTR
mirbase.dme.miR.4986.3p	dme.miR.4986.3p motif (3'UTR)	3'UTR
mirbase.dme.miR.4986.5p	dme.miR.4986.5p motif (3'UTR)	3'UTR
mirbase.dme.miR.4987.3p	dme.miR.4987.3p motif (3'UTR)	3'UTR
mirbase.dme.miR.4987.5p	dme.miR.4987.5p motif (3'UTR)	3'UTR
mirbase.dme.miR.5.3p	dme.miR.5.3p motif (3'UTR)	3'UTR
mirbase.dme.miR.5.5p	dme.miR.5.5p motif (3'UTR)	3'UTR
mirbase.dme.miR.6.1.5p	dme.miR.6.1.5p motif (3'UTR)	3'UTR
mirbase.dme.miR.6.2.5p	dme.miR.6.2.5p motif (3'UTR)	3'UTR
mirbase.dme.miR.6.3.5p	dme.miR.6.3.5p motif (3'UTR)	3'UTR
mirbase.dme.miR.6.3p	dme.miR.6.3p motif (3'UTR)	3'UTR
mirbase.dme.miR.7.3p	dme.miR.7.3p motif (3'UTR)	3'UTR
mirbase.dme.miR.7.5p	dme.miR.7.5p motif (3'UTR)	3'UTR
mirbase.dme.miR.79.3p	dme.miR.79.3p motif (3'UTR)	3'UTR
mirbase.dme.miR.79.5p	dme.miR.79.5p motif (3'UTR)	3'UTR
mirbase.dme.miR.8.3p	dme.miR.8.3p motif (3'UTR)	3'UTR
mirbase.dme.miR.8.5p	dme.miR.8.5p motif (3'UTR)	3'UTR
mirbase.dme.miR.87.3p	dme.miR.87.3p motif (3'UTR)	3'UTR
mirbase.dme.miR.87.5p	dme.miR.87.5p motif (3'UTR)	3'UTR
mirbase.dme.miR.927.3p	dme.miR.927.3p motif (3'UTR)	3'UTR
mirbase.dme.miR.927.5p	dme.miR.927.5p motif (3'UTR)	3'UTR
mirbase.dme.miR.929.3p	dme.miR.929.3p motif (3'UTR)	3'UTR
mirbase.dme.miR.929.5p	dme.miR.929.5p motif (3'UTR)	3'UTR
mirbase.dme.miR.92a.3p	dme.miR.92a.3p motif (3'UTR)	3'UTR
mirbase.dme.miR.92a.5p	dme.miR.92a.5p motif (3'UTR)	3'UTR
mirbase.dme.miR.92b.3p	dme.miR.92b.3p motif (3'UTR)	3'UTR
mirbase.dme.miR.92b.5p	dme.miR.92b.5p motif (3'UTR)	3'UTR
mirbase.dme.miR.932.3p	dme.miR.932.3p motif (3'UTR)	3'UTR
mirbase.dme.miR.932.5p	dme.miR.932.5p motif (3'UTR)	3'UTR
mirbase.dme.miR.9369.3p	dme.miR.9369.3p motif (3'UTR)	3'UTR
mirbase.dme.miR.9369.5p	dme.miR.9369.5p motif (3'UTR)	3'UTR
mirbase.dme.miR.9370.3p	dme.miR.9370.3p motif (3'UTR)	3'UTR
mirbase.dme.miR.9370.5p	dme.miR.9370.5p motif (3'UTR)	3'UTR
mirbase.dme.miR.9371.3p	dme.miR.9371.3p motif (3'UTR)	3'UTR
mirbase.dme.miR.9371.5p	dme.miR.9371.5p motif (3'UTR)	3'UTR
mirbase.dme.miR.9372.3p	dme.miR.9372.3p motif (3'UTR)	3'UTR
mirbase.dme.miR.9372.5p	dme.miR.9372.5p motif (3'UTR)	3'UTR
mirbase.dme.miR.9373.3p	dme.miR.9373.3p motif (3'UTR)	3'UTR
mirbase.dme.miR.9373.5p	dme.miR.9373.5p motif (3'UTR)	3'UTR
mirbase.dme.miR.9374.3p	dme.miR.9374.3p motif (3'UTR)	3'UTR
mirbase.dme.miR.9374.5p	dme.miR.9374.5p motif (3'UTR)	3'UTR
mirbase.dme.miR.9375.3p	dme.miR.9375.3p motif (3'UTR)	3'UTR
mirbase.dme.miR.9375.5p	dme.miR.9375.5p motif (3'UTR)	3'UTR
mirbase.dme.miR.9376.3p	dme.miR.9376.3p motif (3'UTR)	3'UTR
mirbase.dme.miR.9376.5p	dme.miR.9376.5p motif (3'UTR)	3'UTR
mirbase.dme.miR.9377.3p	dme.miR.9377.3p motif (3'UTR)	3'UTR
mirbase.dme.miR.9377.5p	dme.miR.9377.5p motif (3'UTR)	3'UTR
mirbase.dme.miR.9378.3p	dme.miR.9378.3p motif (3'UTR)	3'UTR
mirbase.dme.miR.9378.5p	dme.miR.9378.5p motif (3'UTR)	3'UTR
mirbase.dme.miR.9379.3p	dme.miR.9379.3p motif (3'UTR)	3'UTR
mirbase.dme.miR.9379.5p	dme.miR.9379.5p motif (3'UTR)	3'UTR
mirbase.dme.miR.9380.3p	dme.miR.9380.3p motif (3'UTR)	3'UTR
mirbase.dme.miR.9380.5p	dme.miR.9380.5p motif (3'UTR)	3'UTR
mirbase.dme.miR.9381.3p	dme.miR.9381.3p motif (3'UTR)	3'UTR
mirbase.dme.miR.9381.5p	dme.miR.9381.5p motif (3'UTR)	3'UTR
mirbase.dme.miR.9382.3p	dme.miR.9382.3p motif (3'UTR)	3'UTR
mirbase.dme.miR.9382.5p	dme.miR.9382.5p motif (3'UTR)	3'UTR
mirbase.dme.miR.9383.3p	dme.miR.9383.3p motif (3'UTR)	3'UTR
mirbase.dme.miR.9383.5p	dme.miR.9383.5p motif (3'UTR)	3'UTR
mirbase.dme.miR.9384.3p	dme.miR.9384.3p motif (3'UTR)	3'UTR
mirbase.dme.miR.9384.5p	dme.miR.9384.5p motif (3'UTR)	3'UTR
mirbase.dme.miR.9385.3p	dme.miR.9385.3p motif (3'UTR)	3'UTR
mirbase.dme.miR.9385.5p	dme.miR.9385.5p motif (3'UTR)	3'UTR
mirbase.dme.miR.9388.3p	dme.miR.9388.3p motif (3'UTR)	3'UTR
mirbase.dme.miR.9388.5p	dme.miR.9388.5p motif (3'UTR)	3'UTR
mirbase.dme.miR.954.3p	dme.miR.954.3p motif (3'UTR)	3'UTR
mirbase.dme.miR.954.5p	dme.miR.954.5p motif (3'UTR)	3'UTR
mirbase.dme.miR.955.3p	dme.miR.955.3p motif (3'UTR)	3'UTR
mirbase.dme.miR.955.5p	dme.miR.955.5p motif (3'UTR)	3'UTR
mirbase.dme.miR.956.3p	dme.miR.956.3p motif (3'UTR)	3'UTR
mirbase.dme.miR.956.5p	dme.miR.956.5p motif (3'UTR)	3'UTR
mirbase.dme.miR.957.3p	dme.miR.957.3p motif (3'UTR)	3'UTR
mirbase.dme.miR.957.5p	dme.miR.957.5p motif (3'UTR)	3'UTR
mirbase.dme.miR.958.3p	dme.miR.958.3p motif (3'UTR)	3'UTR
mirbase.dme.miR.958.5p	dme.miR.958.5p motif (3'UTR)	3'UTR
mirbase.dme.miR.959.3p	dme.miR.959.3p motif (3'UTR)	3'UTR
mirbase.dme.miR.959.5p	dme.miR.959.5p motif (3'UTR)	3'UTR
mirbase.dme.miR.960.3p	dme.miR.960.3p motif (3'UTR)	3'UTR
mirbase.dme.miR.960.5p	dme.miR.960.5p motif (3'UTR)	3'UTR
mirbase.dme.miR.961.3p	dme.miR.961.3p motif (3'UTR)	3'UTR
mirbase.dme.miR.961.5p	dme.miR.961.5p motif (3'UTR)	3'UTR
mirbase.dme.miR.962.3p	dme.miR.962.3p motif (3'UTR)	3'UTR
mirbase.dme.miR.962.5p	dme.miR.962.5p motif (3'UTR)	3'UTR
mirbase.dme.miR.963.3p	dme.miR.963.3p motif (3'UTR)	3'UTR
mirbase.dme.miR.963.5p	dme.miR.963.5p motif (3'UTR)	3'UTR
mirbase.dme.miR.964.3p	dme.miR.964.3p motif (3'UTR)	3'UTR
mirbase.dme.miR.964.5p	dme.miR.964.5p motif (3'UTR)	3'UTR
mirbase.dme.miR.965.3p	dme.miR.965.3p motif (3'UTR)	3'UTR
mirbase.dme.miR.965.5p	dme.miR.965.5p motif (3'UTR)	3'UTR
mirbase.dme.miR.966.3p	dme.miR.966.3p motif (3'UTR)	3'UTR
mirbase.dme.miR.966.5p	dme.miR.966.5p motif (3'UTR)	3'UTR
mirbase.dme.miR.967.3p	dme.miR.967.3p motif (3'UTR)	3'UTR
mirbase.dme.miR.967.5p	dme.miR.967.5p motif (3'UTR)	3'UTR
mirbase.dme.miR.968.3p	dme.miR.968.3p motif (3'UTR)	3'UTR
mirbase.dme.miR.968.5p	dme.miR.968.5p motif (3'UTR)	3'UTR
mirbase.dme.miR.969.3p	dme.miR.969.3p motif (3'UTR)	3'UTR
mirbase.dme.miR.969.5p	dme.miR.969.5p motif (3'UTR)	3'UTR
mirbase.dme.miR.970.3p	dme.miR.970.3p motif (3'UTR)	3'UTR
mirbase.dme.miR.970.5p	dme.miR.970.5p motif (3'UTR)	3'UTR
mirbase.dme.miR.971.3p	dme.miR.971.3p motif (3'UTR)	3'UTR
mirbase.dme.miR.971.5p	dme.miR.971.5p motif (3'UTR)	3'UTR
mirbase.dme.miR.972.3p	dme.miR.972.3p motif (3'UTR)	3'UTR
mirbase.dme.miR.972.5p	dme.miR.972.5p motif (3'UTR)	3'UTR
mirbase.dme.miR.973.3p	dme.miR.973.3p motif (3'UTR)	3'UTR
mirbase.dme.miR.973.5p	dme.miR.973.5p motif (3'UTR)	3'UTR
mirbase.dme.miR.974.3p	dme.miR.974.3p motif (3'UTR)	3'UTR
mirbase.dme.miR.974.5p	dme.miR.974.5p motif (3'UTR)	3'UTR
mirbase.dme.miR.975.3p	dme.miR.975.3p motif (3'UTR)	3'UTR
mirbase.dme.miR.975.5p	dme.miR.975.5p motif (3'UTR)	3'UTR
mirbase.dme.miR.976.3p	dme.miR.976.3p motif (3'UTR)	3'UTR
mirbase.dme.miR.976.5p	dme.miR.976.5p motif (3'UTR)	3'UTR
mirbase.dme.miR.977.3p	dme.miR.977.3p motif (3'UTR)	3'UTR
mirbase.dme.miR.977.5p	dme.miR.977.5p motif (3'UTR)	3'UTR
mirbase.dme.miR.978.3p	dme.miR.978.3p motif (3'UTR)	3'UTR
mirbase.dme.miR.978.5p	dme.miR.978.5p motif (3'UTR)	3'UTR
mirbase.dme.miR.979.3p	dme.miR.979.3p motif (3'UTR)	3'UTR
mirbase.dme.miR.979.5p	dme.miR.979.5p motif (3'UTR)	3'UTR
mirbase.dme.miR.980.3p	dme.miR.980.3p motif (3'UTR)	3'UTR
mirbase.dme.miR.980.5p	dme.miR.980.5p motif (3'UTR)	3'UTR
mirbase.dme.miR.981.3p	dme.miR.981.3p motif (3'UTR)	3'UTR
mirbase.dme.miR.981.5p	dme.miR.981.5p motif (3'UTR)	3'UTR
mirbase.dme.miR.982.3p	dme.miR.982.3p motif (3'UTR)	3'UTR
mirbase.dme.miR.982.5p	dme.miR.982.5p motif (3'UTR)	3'UTR
mirbase.dme.miR.983.3p	dme.miR.983.3p motif (3'UTR)	3'UTR
mirbase.dme.miR.983.5p	dme.miR.983.5p motif (3'UTR)	3'UTR
mirbase.dme.miR.984.3p	dme.miR.984.3p motif (3'UTR)	3'UTR
mirbase.dme.miR.984.5p	dme.miR.984.5p motif (3'UTR)	3'UTR
mirbase.dme.miR.985.3p	dme.miR.985.3p motif (3'UTR)	3'UTR
mirbase.dme.miR.985.5p	dme.miR.985.5p motif (3'UTR)	3'UTR
mirbase.dme.miR.986.3p	dme.miR.986.3p motif (3'UTR)	3'UTR
mirbase.dme.miR.986.5p	dme.miR.986.5p motif (3'UTR)	3'UTR
mirbase.dme.miR.987.3p	dme.miR.987.3p motif (3'UTR)	3'UTR
mirbase.dme.miR.987.5p	dme.miR.987.5p motif (3'UTR)	3'UTR
mirbase.dme.miR.988.3p	dme.miR.988.3p motif (3'UTR)	3'UTR
mirbase.dme.miR.988.5p	dme.miR.988.5p motif (3'UTR)	3'UTR
mirbase.dme.miR.989.3p	dme.miR.989.3p motif (3'UTR)	3'UTR
mirbase.dme.miR.989.5p	dme.miR.989.5p motif (3'UTR)	3'UTR
mirbase.dme.miR.990.3p	dme.miR.990.3p motif (3'UTR)	3'UTR
mirbase.dme.miR.990.5p	dme.miR.990.5p motif (3'UTR)	3'UTR
mirbase.dme.miR.991.3p	dme.miR.991.3p motif (3'UTR)	3'UTR
mirbase.dme.miR.991.5p	dme.miR.991.5p motif (3'UTR)	3'UTR
mirbase.dme.miR.992.3p	dme.miR.992.3p motif (3'UTR)	3'UTR
mirbase.dme.miR.992.5p	dme.miR.992.5p motif (3'UTR)	3'UTR
mirbase.dme.miR.993.3p	dme.miR.993.3p motif (3'UTR)	3'UTR
mirbase.dme.miR.993.5p	dme.miR.993.5p motif (3'UTR)	3'UTR
mirbase.dme.miR.994.3p	dme.miR.994.3p motif (3'UTR)	3'UTR
mirbase.dme.miR.994.5p	dme.miR.994.5p motif (3'UTR)	3'UTR
mirbase.dme.miR.995.3p	dme.miR.995.3p motif (3'UTR)	3'UTR
mirbase.dme.miR.995.5p	dme.miR.995.5p motif (3'UTR)	3'UTR
mirbase.dme.miR.996.3p	dme.miR.996.3p motif (3'UTR)	3'UTR
mirbase.dme.miR.996.5p	dme.miR.996.5p motif (3'UTR)	3'UTR
mirbase.dme.miR.997.3p	dme.miR.997.3p motif (3'UTR)	3'UTR
mirbase.dme.miR.997.5p	dme.miR.997.5p motif (3'UTR)	3'UTR
mirbase.dme.miR.998.3p	dme.miR.998.3p motif (3'UTR)	3'UTR
mirbase.dme.miR.998.5p	dme.miR.998.5p motif (3'UTR)	3'UTR
mirbase.dme.miR.999.3p	dme.miR.999.3p motif (3'UTR)	3'UTR
mirbase.dme.miR.999.5p	dme.miR.999.5p motif (3'UTR)	3'UTR
mirbase.dme.miR.9a.3p	dme.miR.9a.3p motif (3'UTR)	3'UTR
mirbase.dme.miR.9a.5p	dme.miR.9a.5p motif (3'UTR)	3'UTR
mirbase.dme.miR.9b.3p	dme.miR.9b.3p motif (3'UTR)	3'UTR
mirbase.dme.miR.9b.5p	dme.miR.9b.5p motif (3'UTR)	3'UTR
mirbase.dme.miR.9c.3p	dme.miR.9c.3p motif (3'UTR)	3'UTR
mirbase.dme.miR.9c.5p	dme.miR.9c.5p motif (3'UTR)	3'UTR
mirbase.dme.miR.iab.4.3p	dme.miR.iab.4.3p motif (3'UTR)	3'UTR
mirbase.dme.miR.iab.4.5p	dme.miR.iab.4.5p motif (3'UTR)	3'UTR
mirbase.dme.miR.iab.8.3p	dme.miR.iab.8.3p motif (3'UTR)	3'UTR
mirbase.dme.miR.iab.8.5p	dme.miR.iab.8.5p motif (3'UTR)	3'UTR
num_miRNA	number of miRNA motifs	3'UTR
num_rbp	number of RBP motifs	3'UTR
pum_adult_targ	Pumilio target (adult)	3'UTR
pum_embryo_targ	Pumilio target (embryo)	3'UTR
smaug_targ	Smaug target	3'UTR
utr3_l2fc_10vs2	3'UTR LFC 10-12h vs. 2-4h	3'UTR
utr3_l2fc_10vs6	3'UTR LFC 10-12h vs 6-8h	3'UTR
utr3_l2fc_6vs2	3'UTR LFC 6-8h vs 2-4h	3'UTR
utr3_length	3'UTR length	3'UTR
cisbp.ab.prox	ab motif (prox)	TSS
cisbp.abd_A.prox	abd-A motif (prox)	TSS
cisbp.Abd_B.prox	Abd-B motif (prox)	TSS
cisbp.ac.prox	ac motif (prox)	TSS
cisbp.acj6.prox	acj6 motif (prox)	TSS
cisbp.Adf1.prox	Adf1 motif (prox)	TSS
cisbp.Aef1.prox	Aef1 motif (prox)	TSS
cisbp.al.prox	al motif (prox)	TSS
cisbp.amos.prox	amos motif (prox)	TSS
cisbp.Antp.prox	Antp motif (prox)	TSS
cisbp.aop.prox	aop motif (prox)	TSS
cisbp.ap.prox	ap motif (prox)	TSS
cisbp.ara.prox	ara motif (prox)	TSS
cisbp.Asciz.prox	Asciz motif (prox)	TSS
cisbp.ase.prox	ase motif (prox)	TSS
cisbp.Atf_2.prox	Atf-2 motif (prox)	TSS
cisbp.Atf3.prox	Atf3 motif (prox)	TSS
cisbp.Atf6.prox	Atf6 motif (prox)	TSS
cisbp.ato.prox	ato motif (prox)	TSS
cisbp.Awh.prox	Awh motif (prox)	TSS
cisbp.B_H1.prox	B-H1 motif (prox)	TSS
cisbp.B_H2.prox	B-H2 motif (prox)	TSS
cisbp.bab1.prox	bab1 motif (prox)	TSS
cisbp.bab2.prox	bab2 motif (prox)	TSS
cisbp.bap.prox	bap motif (prox)	TSS
cisbp.BEAF_32.prox	BEAF-32 motif (prox)	TSS
cisbp.Bgb.prox	Bgb motif (prox)	TSS
cisbp.bi.prox	bi motif (prox)	TSS
cisbp.bigmax.prox	bigmax motif (prox)	TSS
cisbp.bin.prox	bin motif (prox)	TSS
cisbp.Blimp_1.prox	Blimp-1 motif (prox)	TSS
cisbp.bowl.prox	bowl motif (prox)	TSS
cisbp.br.prox	br motif (prox)	TSS
cisbp.brk.prox	brk motif (prox)	TSS
cisbp.bs.prox	bs motif (prox)	TSS
cisbp.bsh.prox	bsh motif (prox)	TSS
cisbp.btd.prox	btd motif (prox)	TSS
cisbp.btn.prox	btn motif (prox)	TSS
cisbp.byn.prox	byn motif (prox)	TSS
cisbp.C15.prox	C15 motif (prox)	TSS
cisbp.cad.prox	cad motif (prox)	TSS
cisbp.cato.prox	cato motif (prox)	TSS
cisbp.caup.prox	caup motif (prox)	TSS
cisbp.Cdc5.prox	Cdc5 motif (prox)	TSS
cisbp.Cf2.prox	Cf2 motif (prox)	TSS
cisbp.CG10904.prox	CG10904 motif (prox)	TSS
cisbp.CG11085.prox	CG11085 motif (prox)	TSS
cisbp.CG11294.prox	CG11294 motif (prox)	TSS
cisbp.CG11504.prox	CG11504 motif (prox)	TSS
cisbp.CG11617.prox	CG11617 motif (prox)	TSS
cisbp.CG12155.prox	CG12155 motif (prox)	TSS
cisbp.CG12605.prox	CG12605 motif (prox)	TSS
cisbp.CG12768.prox	CG12768 motif (prox)	TSS
cisbp.CG15601.prox	CG15601 motif (prox)	TSS
cisbp.CG15696.prox	CG15696 motif (prox)	TSS
cisbp.CG15812.prox	CG15812 motif (prox)	TSS
cisbp.CG3065.prox	CG3065 motif (prox)	TSS
cisbp.CG32532.prox	CG32532 motif (prox)	TSS
cisbp.CG33557.prox	CG33557 motif (prox)	TSS
cisbp.CG34031.prox	CG34031 motif (prox)	TSS
cisbp.CG3407.prox	CG3407 motif (prox)	TSS
cisbp.CG34367.prox	CG34367 motif (prox)	TSS
cisbp.CG3838.prox	CG3838 motif (prox)	TSS
cisbp.CG3919.prox	CG3919 motif (prox)	TSS
cisbp.CG42741.prox	CG42741 motif (prox)	TSS
cisbp.CG4328.prox	CG4328 motif (prox)	TSS
cisbp.CG4360.prox	CG4360 motif (prox)	TSS
cisbp.CG4404.prox	CG4404 motif (prox)	TSS
cisbp.CG44247.prox	CG44247 motif (prox)	TSS
cisbp.CG4854.prox	CG4854 motif (prox)	TSS
cisbp.CG5180.prox	CG5180 motif (prox)	TSS
cisbp.CG5953.prox	CG5953 motif (prox)	TSS
cisbp.CG6272.prox	CG6272 motif (prox)	TSS
cisbp.CG6276.prox	CG6276 motif (prox)	TSS
cisbp.CG7368.prox	CG7368 motif (prox)	TSS
cisbp.CG7386.prox	CG7386 motif (prox)	TSS
cisbp.CG7745.prox	CG7745 motif (prox)	TSS
cisbp.CG7786.prox	CG7786 motif (prox)	TSS
cisbp.CG8281.prox	CG8281 motif (prox)	TSS
cisbp.CG8319.prox	CG8319 motif (prox)	TSS
cisbp.CG8765.prox	CG8765 motif (prox)	TSS
cisbp.CG9727.prox	CG9727 motif (prox)	TSS
cisbp.CG9876.prox	CG9876 motif (prox)	TSS
cisbp.ci.prox	ci motif (prox)	TSS
cisbp.cic.prox	cic motif (prox)	TSS
cisbp.Clk.prox	Clk motif (prox)	TSS
cisbp.cnc.prox	cnc motif (prox)	TSS
cisbp.Coop.prox	Coop motif (prox)	TSS
cisbp.CR43669.prox	CR43669 motif (prox)	TSS
cisbp.CR43670.prox	CR43670 motif (prox)	TSS
cisbp.CR43671.prox	CR43671 motif (prox)	TSS
cisbp.crc.prox	crc motif (prox)	TSS
cisbp.CrebA.prox	CrebA motif (prox)	TSS
cisbp.CrebB.prox	CrebB motif (prox)	TSS
cisbp.croc.prox	croc motif (prox)	TSS
cisbp.crol.prox	crol motif (prox)	TSS
cisbp.crp.prox	crp motif (prox)	TSS
cisbp.CTCF.prox	CTCF motif (prox)	TSS
cisbp.cwo.prox	cwo motif (prox)	TSS
cisbp.cyc.prox	cyc motif (prox)	TSS
cisbp.D.prox	D motif (prox)	TSS
cisbp.D19A.prox	D19A motif (prox)	TSS
cisbp.D19B.prox	D19B motif (prox)	TSS
cisbp.da.prox	da motif (prox)	TSS
cisbp.dan.prox	dan motif (prox)	TSS
cisbp.danr.prox	danr motif (prox)	TSS
cisbp.dar1.prox	dar1 motif (prox)	TSS
cisbp.Dbx.prox	Dbx motif (prox)	TSS
cisbp.Dfd.prox	Dfd motif (prox)	TSS
cisbp.dimm.prox	dimm motif (prox)	TSS
cisbp.disco_r.prox	disco-r motif (prox)	TSS
cisbp.disco.prox	disco motif (prox)	TSS
cisbp.dl.prox	dl motif (prox)	TSS
cisbp.Dlip3.prox	Dlip3 motif (prox)	TSS
cisbp.Dll.prox	Dll motif (prox)	TSS
cisbp.dmrt99B.prox	dmrt99B motif (prox)	TSS
cisbp.Doc1.prox	Doc1 motif (prox)	TSS
cisbp.Doc2.prox	Doc2 motif (prox)	TSS
cisbp.Doc3.prox	Doc3 motif (prox)	TSS
cisbp.dpn.prox	dpn motif (prox)	TSS
cisbp.Dr.prox	Dr motif (prox)	TSS
cisbp.Dref.prox	Dref motif (prox)	TSS
cisbp.Drgx.prox	Drgx motif (prox)	TSS
cisbp.dsf.prox	dsf motif (prox)	TSS
cisbp.dsx.prox	dsx motif (prox)	TSS
cisbp.dve.prox	dve motif (prox)	TSS
cisbp.dysf.prox	dysf motif (prox)	TSS
cisbp.E2f1.prox	E2f1 motif (prox)	TSS
cisbp.E5.prox	E5 motif (prox)	TSS
cisbp.EcR.prox	EcR motif (prox)	TSS
cisbp.eg.prox	eg motif (prox)	TSS
cisbp.Eip74EF.prox	Eip74EF motif (prox)	TSS
cisbp.Eip75B.prox	Eip75B motif (prox)	TSS
cisbp.Eip93F.prox	Eip93F motif (prox)	TSS
cisbp.ems.prox	ems motif (prox)	TSS
cisbp.en.prox	en motif (prox)	TSS
cisbp.erm.prox	erm motif (prox)	TSS
cisbp.ERR.prox	ERR motif (prox)	TSS
cisbp.esg.prox	esg motif (prox)	TSS
cisbp.Esplm3_HLH.prox	E(spl)m3-HLH motif (prox)	TSS
cisbp.Esplm5_HLH.prox	E(spl)m5-HLH motif (prox)	TSS
cisbp.Esplm7_HLH.prox	E(spl)m7-HLH motif (prox)	TSS
cisbp.Esplm8_HLH.prox	E(spl)m8-HLH motif (prox)	TSS
cisbp.Esplmbeta_HLH.prox	E(spl)mbeta-HLH motif (prox)	TSS
cisbp.Esplmdelta_HLH.prox	E(spl)mdelta-HLH motif (prox)	TSS
cisbp.Esplmgamma_HLH.prox	E(spl)mgamma-HLH motif (prox)	TSS
cisbp.Ets21C.prox	Ets21C motif (prox)	TSS
cisbp.Ets65A.prox	Ets65A motif (prox)	TSS
cisbp.Ets96B.prox	Ets96B motif (prox)	TSS
cisbp.Ets97D.prox	Ets97D motif (prox)	TSS
cisbp.Ets98B.prox	Ets98B motif (prox)	TSS
cisbp.eve.prox	eve motif (prox)	TSS
cisbp.exd.prox	exd motif (prox)	TSS
cisbp.exex.prox	exex motif (prox)	TSS
cisbp.ey.prox	ey motif (prox)	TSS
cisbp.fd102C.prox	fd102C motif (prox)	TSS
cisbp.fd19B.prox	fd19B motif (prox)	TSS
cisbp.fd59A.prox	fd59A motif (prox)	TSS
cisbp.fd64A.prox	fd64A motif (prox)	TSS
cisbp.fd96Ca.prox	fd96Ca motif (prox)	TSS
cisbp.fd96Cb.prox	fd96Cb motif (prox)	TSS
cisbp.Fer1.prox	Fer1 motif (prox)	TSS
cisbp.Fer2.prox	Fer2 motif (prox)	TSS
cisbp.Fer3.prox	Fer3 motif (prox)	TSS
cisbp.fkh.prox	fkh motif (prox)	TSS
cisbp.FoxK.prox	FoxK motif (prox)	TSS
cisbp.foxo.prox	foxo motif (prox)	TSS
cisbp.FoxP.prox	FoxP motif (prox)	TSS
cisbp.ftz_f1.prox	ftz-f1 motif (prox)	TSS
cisbp.ftz.prox	ftz motif (prox)	TSS
cisbp.GATAd.prox	GATAd motif (prox)	TSS
cisbp.GATAe.prox	GATAe motif (prox)	TSS
cisbp.gce.prox	gce motif (prox)	TSS
cisbp.gcm.prox	gcm motif (prox)	TSS
cisbp.gcm2.prox	gcm2 motif (prox)	TSS
cisbp.gl.prox	gl motif (prox)	TSS
cisbp.grh.prox	grh motif (prox)	TSS
cisbp.grn.prox	grn motif (prox)	TSS
cisbp.gsb_n.prox	gsb-n motif (prox)	TSS
cisbp.gsb.prox	gsb motif (prox)	TSS
cisbp.Gsc.prox	Gsc motif (prox)	TSS
cisbp.gt.prox	gt motif (prox)	TSS
cisbp.h.prox	h motif (prox)	TSS
cisbp.H15.prox	H15 motif (prox)	TSS
cisbp.H2.0.prox	H2.0 motif (prox)	TSS
cisbp.Hand.prox	Hand motif (prox)	TSS
cisbp.hb.prox	hb motif (prox)	TSS
cisbp.hbn.prox	hbn motif (prox)	TSS
cisbp.her.prox	her motif (prox)	TSS
cisbp.Hesr.prox	Hesr motif (prox)	TSS
cisbp.Hey.prox	Hey motif (prox)	TSS
cisbp.HGTX.prox	HGTX motif (prox)	TSS
cisbp.HHEX.prox	HHEX motif (prox)	TSS
cisbp.hkb.prox	hkb motif (prox)	TSS
cisbp.HLH3B.prox	HLH3B motif (prox)	TSS
cisbp.HLH4C.prox	HLH4C motif (prox)	TSS
cisbp.HLH54F.prox	HLH54F motif (prox)	TSS
cisbp.Hmx.prox	Hmx motif (prox)	TSS
cisbp.Hnf4.prox	Hnf4 motif (prox)	TSS
cisbp.hng3.prox	hng3 motif (prox)	TSS
cisbp.Hr38.prox	Hr38 motif (prox)	TSS
cisbp.Hr4.prox	Hr4 motif (prox)	TSS
cisbp.Hr46.prox	Hr46 motif (prox)	TSS
cisbp.Hr51.prox	Hr51 motif (prox)	TSS
cisbp.Hr78.prox	Hr78 motif (prox)	TSS
cisbp.Hr83.prox	Hr83 motif (prox)	TSS
cisbp.Hsf.prox	Hsf motif (prox)	TSS
cisbp.ind.prox	ind motif (prox)	TSS
cisbp.inv.prox	inv motif (prox)	TSS
cisbp.jigr1.prox	jigr1 motif (prox)	TSS
cisbp.jim.prox	jim motif (prox)	TSS
cisbp.Jra.prox	Jra motif (prox)	TSS
cisbp.Kah.prox	Kah motif (prox)	TSS
cisbp.kay.prox	kay motif (prox)	TSS
cisbp.ken.prox	ken motif (prox)	TSS
cisbp.Klf15.prox	Klf15 motif (prox)	TSS
cisbp.klu.prox	klu motif (prox)	TSS
cisbp.kni.prox	kni motif (prox)	TSS
cisbp.knrl.prox	knrl motif (prox)	TSS
cisbp.Kr.prox	Kr motif (prox)	TSS
cisbp.l1sc.prox	l(1)sc motif (prox)	TSS
cisbp.l3neo38.prox	l(3)neo38 motif (prox)	TSS
cisbp.lab.prox	lab motif (prox)	TSS
cisbp.Lim1.prox	Lim1 motif (prox)	TSS
cisbp.Lim3.prox	Lim3 motif (prox)	TSS
cisbp.lmd.prox	lmd motif (prox)	TSS
cisbp.lms.prox	lms motif (prox)	TSS
cisbp.Lmx1a.prox	Lmx1a motif (prox)	TSS
cisbp.lola.prox	lola motif (prox)	TSS
cisbp.luna.prox	luna motif (prox)	TSS
cisbp.lz.prox	lz motif (prox)	TSS
cisbp.Mad.prox	Mad motif (prox)	TSS
cisbp.mamo.prox	mamo motif (prox)	TSS
cisbp.Max.prox	Max motif (prox)	TSS
cisbp.Med.prox	Med motif (prox)	TSS
cisbp.Mef2.prox	Mef2 motif (prox)	TSS
cisbp.Mes2.prox	Mes2 motif (prox)	TSS
cisbp.Met.prox	Met motif (prox)	TSS
cisbp.mid.prox	mid motif (prox)	TSS
cisbp.mip120.prox	mip120 motif (prox)	TSS
cisbp.mirr.prox	mirr motif (prox)	TSS
cisbp.Mitf.prox	Mitf motif (prox)	TSS
cisbp.Mnt.prox	Mnt motif (prox)	TSS
cisbp.Mondo.prox	Mondo motif (prox)	TSS
cisbp.mor.prox	mor motif (prox)	TSS
cisbp.Myb.prox	Myb motif (prox)	TSS
cisbp.Myc.prox	Myc motif (prox)	TSS
cisbp.nau.prox	nau motif (prox)	TSS
cisbp.net.prox	net motif (prox)	TSS
cisbp.Nf_YA.prox	Nf-YA motif (prox)	TSS
cisbp.NFAT.prox	NFAT motif (prox)	TSS
cisbp.NfI.prox	NfI motif (prox)	TSS
cisbp.NK7.1.prox	NK7.1 motif (prox)	TSS
cisbp.nub.prox	nub motif (prox)	TSS
cisbp.oc.prox	oc motif (prox)	TSS
cisbp.odd.prox	odd motif (prox)	TSS
cisbp.OdsH.prox	OdsH motif (prox)	TSS
cisbp.Oli.prox	Oli motif (prox)	TSS
cisbp.onecut.prox	onecut motif (prox)	TSS
cisbp.opa.prox	opa motif (prox)	TSS
cisbp.Optix.prox	Optix motif (prox)	TSS
cisbp.org_1.prox	org-1 motif (prox)	TSS
cisbp.otp.prox	otp motif (prox)	TSS
cisbp.ovo.prox	ovo motif (prox)	TSS
cisbp.pad.prox	pad motif (prox)	TSS
cisbp.pan.prox	pan motif (prox)	TSS
cisbp.pb.prox	pb motif (prox)	TSS
cisbp.pdm2.prox	pdm2 motif (prox)	TSS
cisbp.pdm3.prox	pdm3 motif (prox)	TSS
cisbp.Pdp1.prox	Pdp1 motif (prox)	TSS
cisbp.peb.prox	peb motif (prox)	TSS
cisbp.PHDP.prox	PHDP motif (prox)	TSS
cisbp.pho.prox	pho motif (prox)	TSS
cisbp.phol.prox	phol motif (prox)	TSS
cisbp.pnr.prox	pnr motif (prox)	TSS
cisbp.pnt.prox	pnt motif (prox)	TSS
cisbp.Poxm.prox	Poxm motif (prox)	TSS
cisbp.Poxn.prox	Poxn motif (prox)	TSS
cisbp.Pph13.prox	Pph13 motif (prox)	TSS
cisbp.prd.prox	prd motif (prox)	TSS
cisbp.Ptx1.prox	Ptx1 motif (prox)	TSS
cisbp.repo.prox	repo motif (prox)	TSS
cisbp.retn.prox	retn motif (prox)	TSS
cisbp.Rfx.prox	Rfx motif (prox)	TSS
cisbp.rib.prox	rib motif (prox)	TSS
cisbp.rn.prox	rn motif (prox)	TSS
cisbp.ro.prox	ro motif (prox)	TSS
cisbp.run.prox	run motif (prox)	TSS
cisbp.RunxA.prox	RunxA motif (prox)	TSS
cisbp.Rx.prox	Rx motif (prox)	TSS
cisbp.sage.prox	sage motif (prox)	TSS
cisbp.sc.prox	sc motif (prox)	TSS
cisbp.schlank.prox	schlank motif (prox)	TSS
cisbp.Scr.prox	Scr motif (prox)	TSS
cisbp.scro.prox	scro motif (prox)	TSS
cisbp.scrt.prox	scrt motif (prox)	TSS
cisbp.sd.prox	sd motif (prox)	TSS
cisbp.sens_2.prox	sens-2 motif (prox)	TSS
cisbp.sens.prox	sens motif (prox)	TSS
cisbp.shn.prox	shn motif (prox)	TSS
cisbp.Sidpn.prox	Sidpn motif (prox)	TSS
cisbp.sim.prox	sim motif (prox)	TSS
cisbp.sima.prox	sima motif (prox)	TSS
cisbp.slbo.prox	slbo motif (prox)	TSS
cisbp.slou.prox	slou motif (prox)	TSS
cisbp.slp1.prox	slp1 motif (prox)	TSS
cisbp.slp2.prox	slp2 motif (prox)	TSS
cisbp.sna.prox	sna motif (prox)	TSS
cisbp.so.prox	so motif (prox)	TSS
cisbp.sob.prox	sob motif (prox)	TSS
cisbp.Sox14.prox	Sox14 motif (prox)	TSS
cisbp.Sox15.prox	Sox15 motif (prox)	TSS
cisbp.Sox21a.prox	Sox21a motif (prox)	TSS
cisbp.Sox21b.prox	Sox21b motif (prox)	TSS
cisbp.Sp1.prox	Sp1 motif (prox)	TSS
cisbp.Spps.prox	Spps motif (prox)	TSS
cisbp.sqz.prox	sqz motif (prox)	TSS
cisbp.sr.prox	sr motif (prox)	TSS
cisbp.SREBP.prox	SREBP motif (prox)	TSS
cisbp.srp.prox	srp motif (prox)	TSS
cisbp.ss.prox	ss motif (prox)	TSS
cisbp.Stat92E.prox	Stat92E motif (prox)	TSS
cisbp.sug.prox	sug motif (prox)	TSS
cisbp.SuH.prox	Su(H) motif (prox)	TSS
cisbp.suHw.prox	su(Hw) motif (prox)	TSS
cisbp.sv.prox	sv motif (prox)	TSS
cisbp.svp.prox	svp motif (prox)	TSS
cisbp.tai.prox	tai motif (prox)	TSS
cisbp.tap.prox	tap motif (prox)	TSS
cisbp.Tbp.prox	Tbp motif (prox)	TSS
cisbp.tgo.prox	tgo motif (prox)	TSS
cisbp.tin.prox	tin motif (prox)	TSS
cisbp.tj.prox	tj motif (prox)	TSS
cisbp.tll.prox	tll motif (prox)	TSS
cisbp.toy.prox	toy motif (prox)	TSS
cisbp.trh.prox	trh motif (prox)	TSS
cisbp.Trl.prox	Trl motif (prox)	TSS
cisbp.ttk.prox	ttk motif (prox)	TSS
cisbp.tup.prox	tup motif (prox)	TSS
cisbp.twi.prox	twi motif (prox)	TSS
cisbp.tx.prox	tx motif (prox)	TSS
cisbp.Ubx.prox	Ubx motif (prox)	TSS
cisbp.unc_4.prox	unc-4 motif (prox)	TSS
cisbp.unpg.prox	unpg motif (prox)	TSS
cisbp.Usf.prox	Usf motif (prox)	TSS
cisbp.usp.prox	usp motif (prox)	TSS
cisbp.vnd.prox	vnd motif (prox)	TSS
cisbp.vri.prox	vri motif (prox)	TSS
cisbp.Vsx1.prox	Vsx1 motif (prox)	TSS
cisbp.Vsx2.prox	Vsx2 motif (prox)	TSS
cisbp.vvl.prox	vvl motif (prox)	TSS
cisbp.wor.prox	wor motif (prox)	TSS
cisbp.Xrp1.prox	Xrp1 motif (prox)	TSS
cisbp.yps.prox	yps motif (prox)	TSS
cisbp.z.prox	z motif (prox)	TSS
cisbp.zen.prox	zen motif (prox)	TSS
cisbp.zen2.prox	zen2 motif (prox)	TSS
cisbp.Zif.prox	Zif motif (prox)	TSS
cisbp.ZIPIC.prox	ZIPIC motif (prox)	TSS
cisbp.zld.prox	zld motif (prox)	TSS
modERN.ab.E0_24.prox	ab peak (prox)	TSS
modERN.ac.E0_8.prox	ac peak (prox)	TSS
modERN.ADD1.E0_16.prox	ADD1 peak (prox)	TSS
modERN.Antp.E0_24.prox	Antp peak (prox)	TSS
modERN.Asciz.E0_24.prox	Asciz peak (prox)	TSS
modERN.ash1.E0_24.prox	ash1 peak (prox)	TSS
modERN.ATbp.E0_14.prox	ATbp peak (prox)	TSS
modERN.Atf_2.E0_24.prox	Atf-2 peak (prox)	TSS
modERN.Atf3.E0_24.prox	Atf3 peak (prox)	TSS
modERN.az2.E0_16.prox	az2 peak (prox)	TSS
modERN.B_H2.E6_22.prox	B-H2 peak (prox)	TSS
modERN.bab2.E0_24.prox	bab2 peak (prox)	TSS
modERN.bcd.E0_24.prox	bcd peak (prox)	TSS
modERN.BEAF_32.E0_14.prox	BEAF-32 peak (prox)	TSS
modERN.bigmax.E0_24.prox	bigmax peak (prox)	TSS
modERN.br.E0_8.prox	br peak (prox)	TSS
modERN.BtbVII.E0_24.prox	BtbVII peak (prox)	TSS
modERN.btn.E0_14.prox	btn peak (prox)	TSS
modERN.BuGZ.E0_16.prox	BuGZ peak (prox)	TSS
modERN.cad.E0_4.prox	cad peak (prox)	TSS
modERN.Camta.E0_24.prox	Camta peak (prox)	TSS
modERN.cato.E0_16.prox	cato peak (prox)	TSS
modERN.caup.E0_24.prox	caup peak (prox)	TSS
modERN.CG10209.E0_24.prox	CG10209 peak (prox)	TSS
modERN.CG10274.E0_24.prox	CG10274 peak (prox)	TSS
modERN.CG10462.E0_24.prox	CG10462 peak (prox)	TSS
modERN.CG10543.E0_24.prox	CG10543 peak (prox)	TSS
modERN.CG10565.E0_24.prox	CG10565 peak (prox)	TSS
modERN.CG10654.E0_24.prox	CG10654 peak (prox)	TSS
modERN.CG11398.E0_24.prox	CG11398 peak (prox)	TSS
modERN.CG11723.E0_16.prox	CG11723 peak (prox)	TSS
modERN.CG12071.E12_24.prox	CG12071 peak (prox)	TSS
modERN.CG12104.E0_24.prox	CG12104 peak (prox)	TSS
modERN.CG12155.E0_24.prox	CG12155 peak (prox)	TSS
modERN.CG12219.E0_18.prox	CG12219 peak (prox)	TSS
modERN.CG12236.E0_24.prox	CG12236 peak (prox)	TSS
modERN.CG1233.E0_24.prox	CG1233 peak (prox)	TSS
modERN.CG12659.E0_24.prox	CG12659 peak (prox)	TSS
modERN.CG12744.E0_24.prox	CG12744 peak (prox)	TSS
modERN.CG12942.E0_24.prox	CG12942 peak (prox)	TSS
modERN.CG13123.E0_24.prox	CG13123 peak (prox)	TSS
modERN.CG13296.E6_18.prox	CG13296 peak (prox)	TSS
modERN.CG13775.E0_24.prox	CG13775 peak (prox)	TSS
modERN.CG14965.E0_24.prox	CG14965 peak (prox)	TSS
modERN.CG15011.E0_24.prox	CG15011 peak (prox)	TSS
modERN.CG15073.E0_24.prox	CG15073 peak (prox)	TSS
modERN.CG1529.E0_14.prox	CG1529 peak (prox)	TSS
modERN.CG15514.E0_24.prox	CG15514 peak (prox)	TSS
modERN.CG15812.E0_24.prox	CG15812 peak (prox)	TSS
modERN.CG1602.E0_24.prox	CG1602 peak (prox)	TSS
modERN.CG1647.E0_24.prox	CG1647 peak (prox)	TSS
modERN.CG16815.E0_10.prox	CG16815 peak (prox)	TSS
modERN.CG16863.E0_16.prox	CG16863 peak (prox)	TSS
modERN.CG17186.E0_14.prox	CG17186 peak (prox)	TSS
modERN.CG17385.E0_24.prox	CG17385 peak (prox)	TSS
modERN.CG17568.E0_20.prox	CG17568 peak (prox)	TSS
modERN.CG1792.E0_24.prox	CG1792 peak (prox)	TSS
modERN.CG18011.E0_24.prox	CG18011 peak (prox)	TSS
modERN.CG18476.E0_24.prox	CG18476 peak (prox)	TSS
modERN.CG18599.E0_24.prox	CG18599 peak (prox)	TSS
modERN.CG18764.E0_16.prox	CG18764 peak (prox)	TSS
modERN.CG2116.E0_24.prox	CG2116 peak (prox)	TSS
modERN.CG2120.E18_24.prox	CG2120 peak (prox)	TSS
modERN.CG2875.E0_14.prox	CG2875 peak (prox)	TSS
modERN.CG30403.E0_24.prox	CG30403 peak (prox)	TSS
modERN.CG30431.E0_24.prox	CG30431 peak (prox)	TSS
modERN.CG3065.E0_16.prox	CG3065 peak (prox)	TSS
modERN.CG31388.E0_16.prox	CG31388 peak (prox)	TSS
modERN.CG3163.E0_24.prox	CG3163 peak (prox)	TSS
modERN.CG3281.E0_24.prox	CG3281 peak (prox)	TSS
modERN.CG33213.E0_24.prox	CG33213 peak (prox)	TSS
modERN.CG3407.E0_14.prox	CG3407 peak (prox)	TSS
modERN.CG34376.E0_24.prox	CG34376 peak (prox)	TSS
modERN.CG3838.E0_24.prox	CG3838 peak (prox)	TSS
modERN.CG3995.E0_24.prox	CG3995 peak (prox)	TSS
modERN.CG4282.E0_24.prox	CG4282 peak (prox)	TSS
modERN.CG4328.E8_24.prox	CG4328 peak (prox)	TSS
modERN.CG4424.E0_16.prox	CG4424 peak (prox)	TSS
modERN.CG45071.E0_24.prox	CG45071 peak (prox)	TSS
modERN.CG4617.E0_24.prox	CG4617 peak (prox)	TSS
modERN.CG4707.E0_14.prox	CG4707 peak (prox)	TSS
modERN.CG4820.E0_16.prox	CG4820 peak (prox)	TSS
modERN.CG4854.E0_24.prox	CG4854 peak (prox)	TSS
modERN.CG5180.E0_16.prox	CG5180 peak (prox)	TSS
modERN.CG5245.E0_16.prox	CG5245 peak (prox)	TSS
modERN.CG6254.E0_14.prox	CG6254 peak (prox)	TSS
modERN.CG6654.E0_12.prox	CG6654 peak (prox)	TSS
modERN.CG6683.E6_24.prox	CG6683 peak (prox)	TSS
modERN.CG6765.E6_24.prox	CG6765 peak (prox)	TSS
modERN.CG6813.E0_24.prox	CG6813 peak (prox)	TSS
modERN.CG7556.E0_24.prox	CG7556 peak (prox)	TSS
modERN.CG7786.E0_24.prox	CG7786 peak (prox)	TSS
modERN.CG7987.E0_24.prox	CG7987 peak (prox)	TSS
modERN.CG8089.E0_24.prox	CG8089 peak (prox)	TSS
modERN.CG8478.E8_16.prox	CG8478 peak (prox)	TSS
modERN.CG8944.E0_24.prox	CG8944 peak (prox)	TSS
modERN.CG9305.E0_24.prox	CG9305 peak (prox)	TSS
modERN.CG9609.E0_24.prox	CG9609 peak (prox)	TSS
modERN.CG9727.E0_24.prox	CG9727 peak (prox)	TSS
modERN.CG9876.E0_24.prox	CG9876 peak (prox)	TSS
modERN.CHES_1_like.E0_24.prox	CHES-1-like peak (prox)	TSS
modERN.chif.E0_24.1.prox	chif peak (prox)	TSS
modERN.chif.E0_24.prox	chif peak (prox)	TSS
modERN.chn.E0_24.prox	chn peak (prox)	TSS
modERN.Chrac_16.E0_24.prox	Chrac-16 peak (prox)	TSS
modERN.Clamp.E0_24.prox	Clamp peak (prox)	TSS
modERN.corto.E0_24.prox	corto peak (prox)	TSS
modERN.crc.E0_24.prox	crc peak (prox)	TSS
modERN.crp.E0_16.prox	crp peak (prox)	TSS
modERN.crp.E0_24.prox	crp peak (prox)	TSS
modERN.CTCF.E0_16.prox	CTCF peak (prox)	TSS
modERN.cwo.E6_24.prox	cwo peak (prox)	TSS
modERN.D.E0_14.prox	D peak (prox)	TSS
modERN.D.E0_8.prox	D peak (prox)	TSS
modERN.D19B.E0_24.prox	D19B peak (prox)	TSS
modERN.da.E0_24.prox	da peak (prox)	TSS
modERN.Dad.E0_24.prox	Dad peak (prox)	TSS
modERN.Dfd.E0_8.prox	Dfd peak (prox)	TSS
modERN.Dfd.E16_24.prox	Dfd peak (prox)	TSS
modERN.disco.E0_24.prox	disco peak (prox)	TSS
modERN.Dlip3.E0_24.prox	Dlip3 peak (prox)	TSS
modERN.Dp.E0_24.prox	Dp peak (prox)	TSS
modERN.dpn.E0_16.prox	dpn peak (prox)	TSS
modERN.dpn.E0_24.prox	dpn peak (prox)	TSS
modERN.Ebx.E0_16.prox	E(bx) peak (prox)	TSS
modERN.Eip74EF.E8_16.prox	Eip74EF peak (prox)	TSS
modERN.Elba2.E0_4.prox	Elba2 peak (prox)	TSS
modERN.emc.E0_24.prox	emc peak (prox)	TSS
modERN.ems.E0_24.prox	ems peak (prox)	TSS
modERN.en.E0_16.prox	en peak (prox)	TSS
modERN.ERR.E0_24.prox	ERR peak (prox)	TSS
modERN.Esplm3_HLH.E0_24.prox	E(spl)m3-HLH peak (prox)	TSS
modERN.Esplm5_HLH.E0_12.prox	E(spl)m5-HLH peak (prox)	TSS
modERN.Esplm7_HLH.E0_16.prox	E(spl)m7-HLH peak (prox)	TSS
modERN.Esplmbeta_HLH.E0_24.prox	E(spl)mbeta-HLH peak (prox)	TSS
modERN.Esplmdelta_HLH.E2_12.prox	E(spl)mdelta-HLH peak (prox)	TSS
modERN.Esplmgamma_HLH.E0_16.prox	E(spl)mgamma-HLH peak (prox)	TSS
modERN.Ets65A.E0_24.prox	Ets65A peak (prox)	TSS
modERN.Ets97D.E0_24.prox	Ets97D peak (prox)	TSS
modERN.Evar3_9.E0_24.prox	E(var)3-9 peak (prox)	TSS
modERN.eve.E1_6.prox	eve peak (prox)	TSS
modERN.eve.E8_16.prox	eve peak (prox)	TSS
modERN.ewg.E0_14.prox	ewg peak (prox)	TSS
modERN.eyg.E0_24.prox	eyg peak (prox)	TSS
modERN.fd102C.E2_6.prox	fd102C peak (prox)	TSS
modERN.fd64A.E8_14.prox	fd64A peak (prox)	TSS
modERN.Fer1.E6_24.prox	Fer1 peak (prox)	TSS
modERN.fkh.E0_24.prox	fkh peak (prox)	TSS
modERN.fru.E0_8.prox	fru peak (prox)	TSS
modERN.ftz_f1.E0_24.prox	ftz-f1 peak (prox)	TSS
modERN.fu2.E0_24.prox	fu2 peak (prox)	TSS
modERN.gcm2.E0_24.prox	gcm2 peak (prox)	TSS
modERN.gfzf.E0_24.prox	gfzf peak (prox)	TSS
modERN.grn.E0_24.prox	grn peak (prox)	TSS
modERN.gro.E0_24.prox	gro peak (prox)	TSS
modERN.h.E0_8.prox	h peak (prox)	TSS
modERN.Hand.E6_24.prox	Hand peak (prox)	TSS
modERN.her.E0_24.prox	her peak (prox)	TSS
modERN.HHEX.E0_24.prox	HHEX peak (prox)	TSS
modERN.hkb.E8_16.prox	hkb peak (prox)	TSS
modERN.HLH54F.E0_24.prox	HLH54F peak (prox)	TSS
modERN.HmgD.E0_24.prox	HmgD peak (prox)	TSS
modERN.Hmr.E0_24.prox	Hmr peak (prox)	TSS
modERN.Hmx.E0_24.prox	Hmx peak (prox)	TSS
modERN.hng1.E0_16.prox	hng1 peak (prox)	TSS
modERN.hng2.E0_14.prox	hng2 peak (prox)	TSS
modERN.HP1b.E16_24.prox	HP1b peak (prox)	TSS
modERN.HP1b.E8_16.prox	HP1b peak (prox)	TSS
modERN.Hr3.E0_24.prox	Hr3 peak (prox)	TSS
modERN.Hr39.E16_24.prox	Hr39 peak (prox)	TSS
modERN.Hr51.E0_24.prox	Hr51 peak (prox)	TSS
modERN.Hr78.E8_16.prox	Hr78 peak (prox)	TSS
modERN.Hsf.E0_24.prox	Hsf peak (prox)	TSS
modERN.hth.E0_8.prox	hth peak (prox)	TSS
modERN.ind.E0_16.prox	ind peak (prox)	TSS
modERN.insv.E0_24.prox	insv peak (prox)	TSS
modERN.Jarid2.E0_24.prox	Jarid2 peak (prox)	TSS
modERN.jing.E0_16.prox	jing peak (prox)	TSS
modERN.jumu.E0_24.prox	jumu peak (prox)	TSS
modERN.Kah.E6_16.prox	Kah peak (prox)	TSS
modERN.kay.E0_24.prox	kay peak (prox)	TSS
modERN.Klf15.E4_20.prox	Klf15 peak (prox)	TSS
modERN.kni.E0_14.prox	kni peak (prox)	TSS
modERN.Kr.E0_10.prox	Kr peak (prox)	TSS
modERN.l3neo38.E0_24.prox	l(3)neo38 peak (prox)	TSS
modERN.lab.E0_24.prox	lab peak (prox)	TSS
modERN.lbe.E0_24.prox	lbe peak (prox)	TSS
modERN.Lhr.E0_14.prox	Lhr peak (prox)	TSS
modERN.lilli.E0_24.prox	lilli peak (prox)	TSS
modERN.lola.E0_12.prox	lola peak (prox)	TSS
modERN.lola.E12_24.prox	lola peak (prox)	TSS
modERN.lov.E0_8.prox	lov peak (prox)	TSS
modERN.Lpt.E0_8.prox	Lpt peak (prox)	TSS
modERN.luna.E0_24.prox	luna peak (prox)	TSS
modERN.M1BP.E0_24.prox	M1BP peak (prox)	TSS
modERN.Mad.E0_24.prox	Mad peak (prox)	TSS
modERN.maf_S.E0_24.prox	maf-S peak (prox)	TSS
modERN.mam.E0_24.prox	mam peak (prox)	TSS
modERN.Max.E0_24.prox	Max peak (prox)	TSS
modERN.Med.E0_24.prox	Med peak (prox)	TSS
modERN.Meics.E0_24.prox	Meics peak (prox)	TSS
modERN.Mes4.E0_16.prox	Mes4 peak (prox)	TSS
modERN.MESR4.E0_24.prox	MESR4 peak (prox)	TSS
modERN.mirr.E4_20.prox	mirr peak (prox)	TSS
modERN.MTF_1.E0_24.prox	MTF-1 peak (prox)	TSS
modERN.Myb.E0_24.prox	Myb peak (prox)	TSS
modERN.Myc.E0_16.prox	Myc peak (prox)	TSS
modERN.nau.E4_24.prox	nau peak (prox)	TSS
modERN.NC2alpha.E0_24.prox	NC2alpha peak (prox)	TSS
modERN.NC2beta.E0_24.prox	NC2beta peak (prox)	TSS
modERN.Neu2.E2_4.prox	Neu2 peak (prox)	TSS
modERN.NfI.E12_24.prox	NfI peak (prox)	TSS
modERN.NK7.1.E0_24.prox	NK7.1 peak (prox)	TSS
modERN.nom.E0_10.prox	nom peak (prox)	TSS
modERN.odd.E0_16.prox	odd peak (prox)	TSS
modERN.org_1.E2_24.prox	org-1 peak (prox)	TSS
modERN.p53.E0_24.prox	p53 peak (prox)	TSS
modERN.pan.E0_8.1.prox	pan peak (prox)	TSS
modERN.pan.E0_8.prox	pan peak (prox)	TSS
modERN.pan.E16_24.prox	pan peak (prox)	TSS
modERN.pb.E0_24.prox	pb peak (prox)	TSS
modERN.Pdp1.E0_24.1.prox	Pdp1 peak (prox)	TSS
modERN.Pdp1.E0_24.prox	Pdp1 peak (prox)	TSS
modERN.pho.E0_24.prox	pho peak (prox)	TSS
modERN.pita.E0_24.prox	pita peak (prox)	TSS
modERN.pnt.E0_24.prox	pnt peak (prox)	TSS
modERN.prd.E0_12.1.prox	prd peak (prox)	TSS
modERN.prd.E0_12.prox	prd peak (prox)	TSS
modERN.psq.E0_24.prox	psq peak (prox)	TSS
modERN.pum.E0_24.prox	pum peak (prox)	TSS
modERN.pzg.E0_24.prox	pzg peak (prox)	TSS
modERN.repo.E0_24.prox	repo peak (prox)	TSS
modERN.REPTOR.E0_24.1.prox	REPTOR peak (prox)	TSS
modERN.REPTOR.E0_24.prox	REPTOR peak (prox)	TSS
modERN.sc.E0_12.prox	sc peak (prox)	TSS
modERN.sc.E0_14.prox	sc peak (prox)	TSS
modERN.sc.E0_8.prox	sc peak (prox)	TSS
modERN.scrt.E4_24.prox	scrt peak (prox)	TSS
modERN.shn.E0_24.prox	shn peak (prox)	TSS
modERN.Sidpn.E0_24.prox	Sidpn peak (prox)	TSS
modERN.sima.E0_24.prox	sima peak (prox)	TSS
modERN.Sin3A.E0_12.prox	Sin3A peak (prox)	TSS
modERN.Six4.E0_16.prox	Six4 peak (prox)	TSS
modERN.slou.E0_24.prox	slou peak (prox)	TSS
modERN.slp2.E0_24.prox	slp2 peak (prox)	TSS
modERN.Sox100B.E6_16.prox	Sox100B peak (prox)	TSS
modERN.sqz.E0_16.prox	sqz peak (prox)	TSS
modERN.Sry_beta.E0_12.prox	Sry-beta peak (prox)	TSS
modERN.Sry_delta.E0_24.prox	Sry-delta peak (prox)	TSS
modERN.Stat92E.E0_12.prox	Stat92E peak (prox)	TSS
modERN.Stat92E.E12_24.prox	Stat92E peak (prox)	TSS
modERN.SuH.E0_24.prox	Su(H) peak (prox)	TSS
modERN.SuH.E0_8.prox	Su(H) peak (prox)	TSS
modERN.SuH.E16_24.prox	Su(H) peak (prox)	TSS
modERN.suHw.E0_24.prox	su(Hw) peak (prox)	TSS
modERN.Suvar2_10.E0_24.prox	Su(var)2-10 peak (prox)	TSS
modERN.Suvar3_7.E0_24.prox	Su(var)3-7 peak (prox)	TSS
modERN.Suvar3_9.E0_12.prox	Su(var)3-9 peak (prox)	TSS
modERN.Tbp.E0_8.prox	Tbp peak (prox)	TSS
modERN.TFAM.E0_16.prox	TFAM peak (prox)	TSS
modERN.tin.E0_16.prox	tin peak (prox)	TSS
modERN.tio.E4_24.prox	tio peak (prox)	TSS
modERN.tll.E0_4.prox	tll peak (prox)	TSS
modERN.trh.E0_24.prox	trh peak (prox)	TSS
modERN.Trl.E0_24.prox	Trl peak (prox)	TSS
modERN.Trl.E16_24.prox	Trl peak (prox)	TSS
modERN.Trl.E8_16.prox	Trl peak (prox)	TSS
modERN.tup.E0_24.prox	tup peak (prox)	TSS
modERN.tx.E0_24.prox	tx peak (prox)	TSS
modERN.Usf.E0_16.prox	Usf peak (prox)	TSS
modERN.usp.E0_12.prox	usp peak (prox)	TSS
modERN.Vsx1.E0_18.prox	Vsx1 peak (prox)	TSS
modERN.wek.E0_16.prox	wek peak (prox)	TSS
modERN.Xbp1.E0_24.prox	Xbp1 peak (prox)	TSS
modERN.yki.E8_16.prox	yki peak (prox)	TSS
modERN.YL_1.E0_24.prox	YL-1 peak (prox)	TSS
modERN.zf30C.E0_24.prox	zf30C peak (prox)	TSS
modERN.zfh2.E0_24.prox	zfh2 peak (prox)	TSS
modERN.ZIPIC.E0_24.prox	ZIPIC peak (prox)	TSS
modERN.zld.E0_24.prox	zld peak (prox)	TSS
cisbp.ab.dist	ab motif (dist)	Distal regulators
cisbp.abd_A.dist	abd-A motif (dist)	Distal regulators
cisbp.Abd_B.dist	Abd-B motif (dist)	Distal regulators
cisbp.ac.dist	ac motif (dist)	Distal regulators
cisbp.acj6.dist	acj6 motif (dist)	Distal regulators
cisbp.Adf1.dist	Adf1 motif (dist)	Distal regulators
cisbp.Aef1.dist	Aef1 motif (dist)	Distal regulators
cisbp.al.dist	al motif (dist)	Distal regulators
cisbp.amos.dist	amos motif (dist)	Distal regulators
cisbp.Antp.dist	Antp motif (dist)	Distal regulators
cisbp.aop.dist	aop motif (dist)	Distal regulators
cisbp.ap.dist	ap motif (dist)	Distal regulators
cisbp.ara.dist	ara motif (dist)	Distal regulators
cisbp.Asciz.dist	Asciz motif (dist)	Distal regulators
cisbp.ase.dist	ase motif (dist)	Distal regulators
cisbp.Atf_2.dist	Atf-2 motif (dist)	Distal regulators
cisbp.Atf3.dist	Atf3 motif (dist)	Distal regulators
cisbp.Atf6.dist	Atf6 motif (dist)	Distal regulators
cisbp.ato.dist	ato motif (dist)	Distal regulators
cisbp.Awh.dist	Awh motif (dist)	Distal regulators
cisbp.B_H1.dist	B-H1 motif (dist)	Distal regulators
cisbp.B_H2.dist	B-H2 motif (dist)	Distal regulators
cisbp.bab1.dist	bab1 motif (dist)	Distal regulators
cisbp.bab2.dist	bab2 motif (dist)	Distal regulators
cisbp.bap.dist	bap motif (dist)	Distal regulators
cisbp.BEAF_32.dist	BEAF-32 motif (dist)	Distal regulators
cisbp.Bgb.dist	Bgb motif (dist)	Distal regulators
cisbp.bi.dist	bi motif (dist)	Distal regulators
cisbp.bigmax.dist	bigmax motif (dist)	Distal regulators
cisbp.bin.dist	bin motif (dist)	Distal regulators
cisbp.Blimp_1.dist	Blimp-1 motif (dist)	Distal regulators
cisbp.bowl.dist	bowl motif (dist)	Distal regulators
cisbp.br.dist	br motif (dist)	Distal regulators
cisbp.brk.dist	brk motif (dist)	Distal regulators
cisbp.bs.dist	bs motif (dist)	Distal regulators
cisbp.bsh.dist	bsh motif (dist)	Distal regulators
cisbp.btd.dist	btd motif (dist)	Distal regulators
cisbp.btn.dist	btn motif (dist)	Distal regulators
cisbp.byn.dist	byn motif (dist)	Distal regulators
cisbp.C15.dist	C15 motif (dist)	Distal regulators
cisbp.cad.dist	cad motif (dist)	Distal regulators
cisbp.cato.dist	cato motif (dist)	Distal regulators
cisbp.caup.dist	caup motif (dist)	Distal regulators
cisbp.Cdc5.dist	Cdc5 motif (dist)	Distal regulators
cisbp.Cf2.dist	Cf2 motif (dist)	Distal regulators
cisbp.CG10904.dist	CG10904 motif (dist)	Distal regulators
cisbp.CG11085.dist	CG11085 motif (dist)	Distal regulators
cisbp.CG11294.dist	CG11294 motif (dist)	Distal regulators
cisbp.CG11504.dist	CG11504 motif (dist)	Distal regulators
cisbp.CG11617.dist	CG11617 motif (dist)	Distal regulators
cisbp.CG12155.dist	CG12155 motif (dist)	Distal regulators
cisbp.CG12605.dist	CG12605 motif (dist)	Distal regulators
cisbp.CG12768.dist	CG12768 motif (dist)	Distal regulators
cisbp.CG15601.dist	CG15601 motif (dist)	Distal regulators
cisbp.CG15696.dist	CG15696 motif (dist)	Distal regulators
cisbp.CG15812.dist	CG15812 motif (dist)	Distal regulators
cisbp.CG3065.dist	CG3065 motif (dist)	Distal regulators
cisbp.CG32532.dist	CG32532 motif (dist)	Distal regulators
cisbp.CG33557.dist	CG33557 motif (dist)	Distal regulators
cisbp.CG34031.dist	CG34031 motif (dist)	Distal regulators
cisbp.CG3407.dist	CG3407 motif (dist)	Distal regulators
cisbp.CG34367.dist	CG34367 motif (dist)	Distal regulators
cisbp.CG3838.dist	CG3838 motif (dist)	Distal regulators
cisbp.CG3919.dist	CG3919 motif (dist)	Distal regulators
cisbp.CG42741.dist	CG42741 motif (dist)	Distal regulators
cisbp.CG4328.dist	CG4328 motif (dist)	Distal regulators
cisbp.CG4360.dist	CG4360 motif (dist)	Distal regulators
cisbp.CG4404.dist	CG4404 motif (dist)	Distal regulators
cisbp.CG44247.dist	CG44247 motif (dist)	Distal regulators
cisbp.CG4854.dist	CG4854 motif (dist)	Distal regulators
cisbp.CG5180.dist	CG5180 motif (dist)	Distal regulators
cisbp.CG5953.dist	CG5953 motif (dist)	Distal regulators
cisbp.CG6272.dist	CG6272 motif (dist)	Distal regulators
cisbp.CG6276.dist	CG6276 motif (dist)	Distal regulators
cisbp.CG7368.dist	CG7368 motif (dist)	Distal regulators
cisbp.CG7386.dist	CG7386 motif (dist)	Distal regulators
cisbp.CG7745.dist	CG7745 motif (dist)	Distal regulators
cisbp.CG7786.dist	CG7786 motif (dist)	Distal regulators
cisbp.CG8281.dist	CG8281 motif (dist)	Distal regulators
cisbp.CG8319.dist	CG8319 motif (dist)	Distal regulators
cisbp.CG8765.dist	CG8765 motif (dist)	Distal regulators
cisbp.CG9727.dist	CG9727 motif (dist)	Distal regulators
cisbp.CG9876.dist	CG9876 motif (dist)	Distal regulators
cisbp.ci.dist	ci motif (dist)	Distal regulators
cisbp.cic.dist	cic motif (dist)	Distal regulators
cisbp.Clk.dist	Clk motif (dist)	Distal regulators
cisbp.cnc.dist	cnc motif (dist)	Distal regulators
cisbp.Coop.dist	Coop motif (dist)	Distal regulators
cisbp.CR43669.dist	CR43669 motif (dist)	Distal regulators
cisbp.CR43670.dist	CR43670 motif (dist)	Distal regulators
cisbp.CR43671.dist	CR43671 motif (dist)	Distal regulators
cisbp.crc.dist	crc motif (dist)	Distal regulators
cisbp.CrebA.dist	CrebA motif (dist)	Distal regulators
cisbp.CrebB.dist	CrebB motif (dist)	Distal regulators
cisbp.croc.dist	croc motif (dist)	Distal regulators
cisbp.crol.dist	crol motif (dist)	Distal regulators
cisbp.crp.dist	crp motif (dist)	Distal regulators
cisbp.CTCF.dist	CTCF motif (dist)	Distal regulators
cisbp.cwo.dist	cwo motif (dist)	Distal regulators
cisbp.cyc.dist	cyc motif (dist)	Distal regulators
cisbp.D.dist	D motif (dist)	Distal regulators
cisbp.D19A.dist	D19A motif (dist)	Distal regulators
cisbp.D19B.dist	D19B motif (dist)	Distal regulators
cisbp.da.dist	da motif (dist)	Distal regulators
cisbp.dan.dist	dan motif (dist)	Distal regulators
cisbp.danr.dist	danr motif (dist)	Distal regulators
cisbp.dar1.dist	dar1 motif (dist)	Distal regulators
cisbp.Dbx.dist	Dbx motif (dist)	Distal regulators
cisbp.Dfd.dist	Dfd motif (dist)	Distal regulators
cisbp.dimm.dist	dimm motif (dist)	Distal regulators
cisbp.disco_r.dist	disco-r motif (dist)	Distal regulators
cisbp.disco.dist	disco motif (dist)	Distal regulators
cisbp.dl.dist	dl motif (dist)	Distal regulators
cisbp.Dlip3.dist	Dlip3 motif (dist)	Distal regulators
cisbp.Dll.dist	Dll motif (dist)	Distal regulators
cisbp.dmrt99B.dist	dmrt99B motif (dist)	Distal regulators
cisbp.Doc1.dist	Doc1 motif (dist)	Distal regulators
cisbp.Doc2.dist	Doc2 motif (dist)	Distal regulators
cisbp.Doc3.dist	Doc3 motif (dist)	Distal regulators
cisbp.dpn.dist	dpn motif (dist)	Distal regulators
cisbp.Dr.dist	Dr motif (dist)	Distal regulators
cisbp.Dref.dist	Dref motif (dist)	Distal regulators
cisbp.Drgx.dist	Drgx motif (dist)	Distal regulators
cisbp.dsf.dist	dsf motif (dist)	Distal regulators
cisbp.dsx.dist	dsx motif (dist)	Distal regulators
cisbp.dve.dist	dve motif (dist)	Distal regulators
cisbp.dysf.dist	dysf motif (dist)	Distal regulators
cisbp.E2f1.dist	E2f1 motif (dist)	Distal regulators
cisbp.E5.dist	E5 motif (dist)	Distal regulators
cisbp.EcR.dist	EcR motif (dist)	Distal regulators
cisbp.eg.dist	eg motif (dist)	Distal regulators
cisbp.Eip74EF.dist	Eip74EF motif (dist)	Distal regulators
cisbp.Eip75B.dist	Eip75B motif (dist)	Distal regulators
cisbp.Eip93F.dist	Eip93F motif (dist)	Distal regulators
cisbp.ems.dist	ems motif (dist)	Distal regulators
cisbp.en.dist	en motif (dist)	Distal regulators
cisbp.erm.dist	erm motif (dist)	Distal regulators
cisbp.ERR.dist	ERR motif (dist)	Distal regulators
cisbp.esg.dist	esg motif (dist)	Distal regulators
cisbp.Esplm3_HLH.dist	E(spl)m3-HLH motif (dist)	Distal regulators
cisbp.Esplm5_HLH.dist	E(spl)m5-HLH motif (dist)	Distal regulators
cisbp.Esplm7_HLH.dist	E(spl)m7-HLH motif (dist)	Distal regulators
cisbp.Esplm8_HLH.dist	E(spl)m8-HLH motif (dist)	Distal regulators
cisbp.Esplmbeta_HLH.dist	E(spl)mbeta-HLH motif (dist)	Distal regulators
cisbp.Esplmdelta_HLH.dist	E(spl)mdelta-HLH motif (dist)	Distal regulators
cisbp.Esplmgamma_HLH.dist	E(spl)mgamma-HLH motif (dist)	Distal regulators
cisbp.Ets21C.dist	Ets21C motif (dist)	Distal regulators
cisbp.Ets65A.dist	Ets65A motif (dist)	Distal regulators
cisbp.Ets96B.dist	Ets96B motif (dist)	Distal regulators
cisbp.Ets97D.dist	Ets97D motif (dist)	Distal regulators
cisbp.Ets98B.dist	Ets98B motif (dist)	Distal regulators
cisbp.eve.dist	eve motif (dist)	Distal regulators
cisbp.exd.dist	exd motif (dist)	Distal regulators
cisbp.exex.dist	exex motif (dist)	Distal regulators
cisbp.ey.dist	ey motif (dist)	Distal regulators
cisbp.fd102C.dist	fd102C motif (dist)	Distal regulators
cisbp.fd19B.dist	fd19B motif (dist)	Distal regulators
cisbp.fd59A.dist	fd59A motif (dist)	Distal regulators
cisbp.fd64A.dist	fd64A motif (dist)	Distal regulators
cisbp.fd96Ca.dist	fd96Ca motif (dist)	Distal regulators
cisbp.fd96Cb.dist	fd96Cb motif (dist)	Distal regulators
cisbp.Fer1.dist	Fer1 motif (dist)	Distal regulators
cisbp.Fer2.dist	Fer2 motif (dist)	Distal regulators
cisbp.Fer3.dist	Fer3 motif (dist)	Distal regulators
cisbp.fkh.dist	fkh motif (dist)	Distal regulators
cisbp.FoxK.dist	FoxK motif (dist)	Distal regulators
cisbp.foxo.dist	foxo motif (dist)	Distal regulators
cisbp.FoxP.dist	FoxP motif (dist)	Distal regulators
cisbp.ftz_f1.dist	ftz-f1 motif (dist)	Distal regulators
cisbp.ftz.dist	ftz motif (dist)	Distal regulators
cisbp.GATAd.dist	GATAd motif (dist)	Distal regulators
cisbp.GATAe.dist	GATAe motif (dist)	Distal regulators
cisbp.gce.dist	gce motif (dist)	Distal regulators
cisbp.gcm.dist	gcm motif (dist)	Distal regulators
cisbp.gcm2.dist	gcm2 motif (dist)	Distal regulators
cisbp.gl.dist	gl motif (dist)	Distal regulators
cisbp.grh.dist	grh motif (dist)	Distal regulators
cisbp.grn.dist	grn motif (dist)	Distal regulators
cisbp.gsb_n.dist	gsb-n motif (dist)	Distal regulators
cisbp.gsb.dist	gsb motif (dist)	Distal regulators
cisbp.Gsc.dist	Gsc motif (dist)	Distal regulators
cisbp.gt.dist	gt motif (dist)	Distal regulators
cisbp.h.dist	h motif (dist)	Distal regulators
cisbp.H15.dist	H15 motif (dist)	Distal regulators
cisbp.H2.0.dist	H2.0 motif (dist)	Distal regulators
cisbp.Hand.dist	Hand motif (dist)	Distal regulators
cisbp.hb.dist	hb motif (dist)	Distal regulators
cisbp.hbn.dist	hbn motif (dist)	Distal regulators
cisbp.her.dist	her motif (dist)	Distal regulators
cisbp.Hesr.dist	Hesr motif (dist)	Distal regulators
cisbp.Hey.dist	Hey motif (dist)	Distal regulators
cisbp.HGTX.dist	HGTX motif (dist)	Distal regulators
cisbp.HHEX.dist	HHEX motif (dist)	Distal regulators
cisbp.hkb.dist	hkb motif (dist)	Distal regulators
cisbp.HLH3B.dist	HLH3B motif (dist)	Distal regulators
cisbp.HLH4C.dist	HLH4C motif (dist)	Distal regulators
cisbp.HLH54F.dist	HLH54F motif (dist)	Distal regulators
cisbp.Hmx.dist	Hmx motif (dist)	Distal regulators
cisbp.Hnf4.dist	Hnf4 motif (dist)	Distal regulators
cisbp.hng3.dist	hng3 motif (dist)	Distal regulators
cisbp.Hr38.dist	Hr38 motif (dist)	Distal regulators
cisbp.Hr4.dist	Hr4 motif (dist)	Distal regulators
cisbp.Hr46.dist	Hr46 motif (dist)	Distal regulators
cisbp.Hr51.dist	Hr51 motif (dist)	Distal regulators
cisbp.Hr78.dist	Hr78 motif (dist)	Distal regulators
cisbp.Hr83.dist	Hr83 motif (dist)	Distal regulators
cisbp.Hsf.dist	Hsf motif (dist)	Distal regulators
cisbp.ind.dist	ind motif (dist)	Distal regulators
cisbp.inv.dist	inv motif (dist)	Distal regulators
cisbp.jigr1.dist	jigr1 motif (dist)	Distal regulators
cisbp.jim.dist	jim motif (dist)	Distal regulators
cisbp.Jra.dist	Jra motif (dist)	Distal regulators
cisbp.Kah.dist	Kah motif (dist)	Distal regulators
cisbp.kay.dist	kay motif (dist)	Distal regulators
cisbp.ken.dist	ken motif (dist)	Distal regulators
cisbp.Klf15.dist	Klf15 motif (dist)	Distal regulators
cisbp.klu.dist	klu motif (dist)	Distal regulators
cisbp.kni.dist	kni motif (dist)	Distal regulators
cisbp.knrl.dist	knrl motif (dist)	Distal regulators
cisbp.Kr.dist	Kr motif (dist)	Distal regulators
cisbp.l1sc.dist	l(1)sc motif (dist)	Distal regulators
cisbp.l3neo38.dist	l(3)neo38 motif (dist)	Distal regulators
cisbp.lab.dist	lab motif (dist)	Distal regulators
cisbp.Lim1.dist	Lim1 motif (dist)	Distal regulators
cisbp.Lim3.dist	Lim3 motif (dist)	Distal regulators
cisbp.lmd.dist	lmd motif (dist)	Distal regulators
cisbp.lms.dist	lms motif (dist)	Distal regulators
cisbp.Lmx1a.dist	Lmx1a motif (dist)	Distal regulators
cisbp.lola.dist	lola motif (dist)	Distal regulators
cisbp.luna.dist	luna motif (dist)	Distal regulators
cisbp.lz.dist	lz motif (dist)	Distal regulators
cisbp.Mad.dist	Mad motif (dist)	Distal regulators
cisbp.mamo.dist	mamo motif (dist)	Distal regulators
cisbp.Max.dist	Max motif (dist)	Distal regulators
cisbp.Med.dist	Med motif (dist)	Distal regulators
cisbp.Mef2.dist	Mef2 motif (dist)	Distal regulators
cisbp.Mes2.dist	Mes2 motif (dist)	Distal regulators
cisbp.Met.dist	Met motif (dist)	Distal regulators
cisbp.mid.dist	mid motif (dist)	Distal regulators
cisbp.mip120.dist	mip120 motif (dist)	Distal regulators
cisbp.mirr.dist	mirr motif (dist)	Distal regulators
cisbp.Mitf.dist	Mitf motif (dist)	Distal regulators
cisbp.Mnt.dist	Mnt motif (dist)	Distal regulators
cisbp.Mondo.dist	Mondo motif (dist)	Distal regulators
cisbp.mor.dist	mor motif (dist)	Distal regulators
cisbp.Myb.dist	Myb motif (dist)	Distal regulators
cisbp.Myc.dist	Myc motif (dist)	Distal regulators
cisbp.nau.dist	nau motif (dist)	Distal regulators
cisbp.net.dist	net motif (dist)	Distal regulators
cisbp.Nf_YA.dist	Nf-YA motif (dist)	Distal regulators
cisbp.NFAT.dist	NFAT motif (dist)	Distal regulators
cisbp.NfI.dist	NfI motif (dist)	Distal regulators
cisbp.NK7.1.dist	NK7.1 motif (dist)	Distal regulators
cisbp.nub.dist	nub motif (dist)	Distal regulators
cisbp.oc.dist	oc motif (dist)	Distal regulators
cisbp.odd.dist	odd motif (dist)	Distal regulators
cisbp.OdsH.dist	OdsH motif (dist)	Distal regulators
cisbp.Oli.dist	Oli motif (dist)	Distal regulators
cisbp.onecut.dist	onecut motif (dist)	Distal regulators
cisbp.opa.dist	opa motif (dist)	Distal regulators
cisbp.Optix.dist	Optix motif (dist)	Distal regulators
cisbp.org_1.dist	org-1 motif (dist)	Distal regulators
cisbp.otp.dist	otp motif (dist)	Distal regulators
cisbp.ovo.dist	ovo motif (dist)	Distal regulators
cisbp.pad.dist	pad motif (dist)	Distal regulators
cisbp.pan.dist	pan motif (dist)	Distal regulators
cisbp.pb.dist	pb motif (dist)	Distal regulators
cisbp.pdm2.dist	pdm2 motif (dist)	Distal regulators
cisbp.pdm3.dist	pdm3 motif (dist)	Distal regulators
cisbp.Pdp1.dist	Pdp1 motif (dist)	Distal regulators
cisbp.peb.dist	peb motif (dist)	Distal regulators
cisbp.PHDP.dist	PHDP motif (dist)	Distal regulators
cisbp.pho.dist	pho motif (dist)	Distal regulators
cisbp.phol.dist	phol motif (dist)	Distal regulators
cisbp.pnr.dist	pnr motif (dist)	Distal regulators
cisbp.pnt.dist	pnt motif (dist)	Distal regulators
cisbp.Poxm.dist	Poxm motif (dist)	Distal regulators
cisbp.Poxn.dist	Poxn motif (dist)	Distal regulators
cisbp.Pph13.dist	Pph13 motif (dist)	Distal regulators
cisbp.prd.dist	prd motif (dist)	Distal regulators
cisbp.Ptx1.dist	Ptx1 motif (dist)	Distal regulators
cisbp.repo.dist	repo motif (dist)	Distal regulators
cisbp.retn.dist	retn motif (dist)	Distal regulators
cisbp.Rfx.dist	Rfx motif (dist)	Distal regulators
cisbp.rib.dist	rib motif (dist)	Distal regulators
cisbp.rn.dist	rn motif (dist)	Distal regulators
cisbp.ro.dist	ro motif (dist)	Distal regulators
cisbp.run.dist	run motif (dist)	Distal regulators
cisbp.RunxA.dist	RunxA motif (dist)	Distal regulators
cisbp.Rx.dist	Rx motif (dist)	Distal regulators
cisbp.sage.dist	sage motif (dist)	Distal regulators
cisbp.sc.dist	sc motif (dist)	Distal regulators
cisbp.schlank.dist	schlank motif (dist)	Distal regulators
cisbp.Scr.dist	Scr motif (dist)	Distal regulators
cisbp.scro.dist	scro motif (dist)	Distal regulators
cisbp.scrt.dist	scrt motif (dist)	Distal regulators
cisbp.sd.dist	sd motif (dist)	Distal regulators
cisbp.sens_2.dist	sens-2 motif (dist)	Distal regulators
cisbp.sens.dist	sens motif (dist)	Distal regulators
cisbp.shn.dist	shn motif (dist)	Distal regulators
cisbp.Sidpn.dist	Sidpn motif (dist)	Distal regulators
cisbp.sim.dist	sim motif (dist)	Distal regulators
cisbp.sima.dist	sima motif (dist)	Distal regulators
cisbp.slbo.dist	slbo motif (dist)	Distal regulators
cisbp.slou.dist	slou motif (dist)	Distal regulators
cisbp.slp1.dist	slp1 motif (dist)	Distal regulators
cisbp.slp2.dist	slp2 motif (dist)	Distal regulators
cisbp.sna.dist	sna motif (dist)	Distal regulators
cisbp.so.dist	so motif (dist)	Distal regulators
cisbp.sob.dist	sob motif (dist)	Distal regulators
cisbp.Sox14.dist	Sox14 motif (dist)	Distal regulators
cisbp.Sox15.dist	Sox15 motif (dist)	Distal regulators
cisbp.Sox21a.dist	Sox21a motif (dist)	Distal regulators
cisbp.Sox21b.dist	Sox21b motif (dist)	Distal regulators
cisbp.Sp1.dist	Sp1 motif (dist)	Distal regulators
cisbp.Spps.dist	Spps motif (dist)	Distal regulators
cisbp.sqz.dist	sqz motif (dist)	Distal regulators
cisbp.sr.dist	sr motif (dist)	Distal regulators
cisbp.SREBP.dist	SREBP motif (dist)	Distal regulators
cisbp.srp.dist	srp motif (dist)	Distal regulators
cisbp.ss.dist	ss motif (dist)	Distal regulators
cisbp.Stat92E.dist	Stat92E motif (dist)	Distal regulators
cisbp.sug.dist	sug motif (dist)	Distal regulators
cisbp.SuH.dist	Su(H) motif (dist)	Distal regulators
cisbp.suHw.dist	su(Hw) motif (dist)	Distal regulators
cisbp.sv.dist	sv motif (dist)	Distal regulators
cisbp.svp.dist	svp motif (dist)	Distal regulators
cisbp.tai.dist	tai motif (dist)	Distal regulators
cisbp.tap.dist	tap motif (dist)	Distal regulators
cisbp.Tbp.dist	Tbp motif (dist)	Distal regulators
cisbp.tgo.dist	tgo motif (dist)	Distal regulators
cisbp.tin.dist	tin motif (dist)	Distal regulators
cisbp.tj.dist	tj motif (dist)	Distal regulators
cisbp.tll.dist	tll motif (dist)	Distal regulators
cisbp.toy.dist	toy motif (dist)	Distal regulators
cisbp.trh.dist	trh motif (dist)	Distal regulators
cisbp.Trl.dist	Trl motif (dist)	Distal regulators
cisbp.ttk.dist	ttk motif (dist)	Distal regulators
cisbp.tup.dist	tup motif (dist)	Distal regulators
cisbp.twi.dist	twi motif (dist)	Distal regulators
cisbp.tx.dist	tx motif (dist)	Distal regulators
cisbp.Ubx.dist	Ubx motif (dist)	Distal regulators
cisbp.unc_4.dist	unc-4 motif (dist)	Distal regulators
cisbp.unpg.dist	unpg motif (dist)	Distal regulators
cisbp.Usf.dist	Usf motif (dist)	Distal regulators
cisbp.usp.dist	usp motif (dist)	Distal regulators
cisbp.vnd.dist	vnd motif (dist)	Distal regulators
cisbp.vri.dist	vri motif (dist)	Distal regulators
cisbp.Vsx1.dist	Vsx1 motif (dist)	Distal regulators
cisbp.Vsx2.dist	Vsx2 motif (dist)	Distal regulators
cisbp.vvl.dist	vvl motif (dist)	Distal regulators
cisbp.wor.dist	wor motif (dist)	Distal regulators
cisbp.Xrp1.dist	Xrp1 motif (dist)	Distal regulators
cisbp.yps.dist	yps motif (dist)	Distal regulators
cisbp.z.dist	z motif (dist)	Distal regulators
cisbp.zen.dist	zen motif (dist)	Distal regulators
cisbp.zen2.dist	zen2 motif (dist)	Distal regulators
cisbp.Zif.dist	Zif motif (dist)	Distal regulators
cisbp.ZIPIC.dist	ZIPIC motif (dist)	Distal regulators
cisbp.zld.dist	zld motif (dist)	Distal regulators
modERN.ab.E0_24.dist	ab peak (dist)	Distal regulators
modERN.ac.E0_8.dist	ac peak (dist)	Distal regulators
modERN.ADD1.E0_16.dist	ADD1 peak (dist)	Distal regulators
modERN.Antp.E0_24.dist	Antp peak (dist)	Distal regulators
modERN.Asciz.E0_24.dist	Asciz peak (dist)	Distal regulators
modERN.ash1.E0_24.dist	ash1 peak (dist)	Distal regulators
modERN.ATbp.E0_14.dist	ATbp peak (dist)	Distal regulators
modERN.Atf_2.E0_24.dist	Atf-2 peak (dist)	Distal regulators
modERN.Atf3.E0_24.dist	Atf3 peak (dist)	Distal regulators
modERN.az2.E0_16.dist	az2 peak (dist)	Distal regulators
modERN.B_H2.E6_22.dist	B-H2 peak (dist)	Distal regulators
modERN.bab2.E0_24.dist	bab2 peak (dist)	Distal regulators
modERN.bcd.E0_24.dist	bcd peak (dist)	Distal regulators
modERN.BEAF_32.E0_14.dist	BEAF-32 peak (dist)	Distal regulators
modERN.bigmax.E0_24.dist	bigmax peak (dist)	Distal regulators
modERN.br.E0_8.dist	br peak (dist)	Distal regulators
modERN.BtbVII.E0_24.dist	BtbVII peak (dist)	Distal regulators
modERN.btn.E0_14.dist	btn peak (dist)	Distal regulators
modERN.BuGZ.E0_16.dist	BuGZ peak (dist)	Distal regulators
modERN.cad.E0_4.dist	cad peak (dist)	Distal regulators
modERN.Camta.E0_24.dist	Camta peak (dist)	Distal regulators
modERN.cato.E0_16.dist	cato peak (dist)	Distal regulators
modERN.caup.E0_24.dist	caup peak (dist)	Distal regulators
modERN.CG10209.E0_24.dist	CG10209 peak (dist)	Distal regulators
modERN.CG10274.E0_24.dist	CG10274 peak (dist)	Distal regulators
modERN.CG10462.E0_24.dist	CG10462 peak (dist)	Distal regulators
modERN.CG10543.E0_24.dist	CG10543 peak (dist)	Distal regulators
modERN.CG10565.E0_24.dist	CG10565 peak (dist)	Distal regulators
modERN.CG10654.E0_24.dist	CG10654 peak (dist)	Distal regulators
modERN.CG11398.E0_24.dist	CG11398 peak (dist)	Distal regulators
modERN.CG11723.E0_16.dist	CG11723 peak (dist)	Distal regulators
modERN.CG12071.E12_24.dist	CG12071 peak (dist)	Distal regulators
modERN.CG12104.E0_24.dist	CG12104 peak (dist)	Distal regulators
modERN.CG12155.E0_24.dist	CG12155 peak (dist)	Distal regulators
modERN.CG12219.E0_18.dist	CG12219 peak (dist)	Distal regulators
modERN.CG12236.E0_24.dist	CG12236 peak (dist)	Distal regulators
modERN.CG1233.E0_24.dist	CG1233 peak (dist)	Distal regulators
modERN.CG12659.E0_24.dist	CG12659 peak (dist)	Distal regulators
modERN.CG12744.E0_24.dist	CG12744 peak (dist)	Distal regulators
modERN.CG12942.E0_24.dist	CG12942 peak (dist)	Distal regulators
modERN.CG13123.E0_24.dist	CG13123 peak (dist)	Distal regulators
modERN.CG13296.E6_18.dist	CG13296 peak (dist)	Distal regulators
modERN.CG13775.E0_24.dist	CG13775 peak (dist)	Distal regulators
modERN.CG14965.E0_24.dist	CG14965 peak (dist)	Distal regulators
modERN.CG15011.E0_24.dist	CG15011 peak (dist)	Distal regulators
modERN.CG15073.E0_24.dist	CG15073 peak (dist)	Distal regulators
modERN.CG1529.E0_14.dist	CG1529 peak (dist)	Distal regulators
modERN.CG15514.E0_24.dist	CG15514 peak (dist)	Distal regulators
modERN.CG15812.E0_24.dist	CG15812 peak (dist)	Distal regulators
modERN.CG1602.E0_24.dist	CG1602 peak (dist)	Distal regulators
modERN.CG1647.E0_24.dist	CG1647 peak (dist)	Distal regulators
modERN.CG16815.E0_10.dist	CG16815 peak (dist)	Distal regulators
modERN.CG16863.E0_16.dist	CG16863 peak (dist)	Distal regulators
modERN.CG17186.E0_14.dist	CG17186 peak (dist)	Distal regulators
modERN.CG17385.E0_24.dist	CG17385 peak (dist)	Distal regulators
modERN.CG17568.E0_20.dist	CG17568 peak (dist)	Distal regulators
modERN.CG1792.E0_24.dist	CG1792 peak (dist)	Distal regulators
modERN.CG18011.E0_24.dist	CG18011 peak (dist)	Distal regulators
modERN.CG18476.E0_24.dist	CG18476 peak (dist)	Distal regulators
modERN.CG18599.E0_24.dist	CG18599 peak (dist)	Distal regulators
modERN.CG18764.E0_16.dist	CG18764 peak (dist)	Distal regulators
modERN.CG2116.E0_24.dist	CG2116 peak (dist)	Distal regulators
modERN.CG2120.E18_24.dist	CG2120 peak (dist)	Distal regulators
modERN.CG2875.E0_14.dist	CG2875 peak (dist)	Distal regulators
modERN.CG30403.E0_24.dist	CG30403 peak (dist)	Distal regulators
modERN.CG30431.E0_24.dist	CG30431 peak (dist)	Distal regulators
modERN.CG3065.E0_16.dist	CG3065 peak (dist)	Distal regulators
modERN.CG31388.E0_16.dist	CG31388 peak (dist)	Distal regulators
modERN.CG3163.E0_24.dist	CG3163 peak (dist)	Distal regulators
modERN.CG3281.E0_24.dist	CG3281 peak (dist)	Distal regulators
modERN.CG33213.E0_24.dist	CG33213 peak (dist)	Distal regulators
modERN.CG3407.E0_14.dist	CG3407 peak (dist)	Distal regulators
modERN.CG34376.E0_24.dist	CG34376 peak (dist)	Distal regulators
modERN.CG3838.E0_24.dist	CG3838 peak (dist)	Distal regulators
modERN.CG3995.E0_24.dist	CG3995 peak (dist)	Distal regulators
modERN.CG4282.E0_24.dist	CG4282 peak (dist)	Distal regulators
modERN.CG4328.E8_24.dist	CG4328 peak (dist)	Distal regulators
modERN.CG4424.E0_16.dist	CG4424 peak (dist)	Distal regulators
modERN.CG45071.E0_24.dist	CG45071 peak (dist)	Distal regulators
modERN.CG4617.E0_24.dist	CG4617 peak (dist)	Distal regulators
modERN.CG4707.E0_14.dist	CG4707 peak (dist)	Distal regulators
modERN.CG4820.E0_16.dist	CG4820 peak (dist)	Distal regulators
modERN.CG4854.E0_24.dist	CG4854 peak (dist)	Distal regulators
modERN.CG5180.E0_16.dist	CG5180 peak (dist)	Distal regulators
modERN.CG5245.E0_16.dist	CG5245 peak (dist)	Distal regulators
modERN.CG6254.E0_14.dist	CG6254 peak (dist)	Distal regulators
modERN.CG6654.E0_12.dist	CG6654 peak (dist)	Distal regulators
modERN.CG6683.E6_24.dist	CG6683 peak (dist)	Distal regulators
modERN.CG6765.E6_24.dist	CG6765 peak (dist)	Distal regulators
modERN.CG6813.E0_24.dist	CG6813 peak (dist)	Distal regulators
modERN.CG7556.E0_24.dist	CG7556 peak (dist)	Distal regulators
modERN.CG7786.E0_24.dist	CG7786 peak (dist)	Distal regulators
modERN.CG7987.E0_24.dist	CG7987 peak (dist)	Distal regulators
modERN.CG8089.E0_24.dist	CG8089 peak (dist)	Distal regulators
modERN.CG8478.E8_16.dist	CG8478 peak (dist)	Distal regulators
modERN.CG8944.E0_24.dist	CG8944 peak (dist)	Distal regulators
modERN.CG9305.E0_24.dist	CG9305 peak (dist)	Distal regulators
modERN.CG9609.E0_24.dist	CG9609 peak (dist)	Distal regulators
modERN.CG9727.E0_24.dist	CG9727 peak (dist)	Distal regulators
modERN.CG9876.E0_24.dist	CG9876 peak (dist)	Distal regulators
modERN.CHES_1_like.E0_24.dist	CHES-1-like peak (dist)	Distal regulators
modERN.chif.E0_24.1.dist	chif peak (dist)	Distal regulators
modERN.chif.E0_24.dist	chif peak (dist)	Distal regulators
modERN.chn.E0_24.dist	chn peak (dist)	Distal regulators
modERN.Chrac_16.E0_24.dist	Chrac-16 peak (dist)	Distal regulators
modERN.Clamp.E0_24.dist	Clamp peak (dist)	Distal regulators
modERN.corto.E0_24.dist	corto peak (dist)	Distal regulators
modERN.crc.E0_24.dist	crc peak (dist)	Distal regulators
modERN.crp.E0_16.dist	crp peak (dist)	Distal regulators
modERN.crp.E0_24.dist	crp peak (dist)	Distal regulators
modERN.CTCF.E0_16.dist	CTCF peak (dist)	Distal regulators
modERN.cwo.E6_24.dist	cwo peak (dist)	Distal regulators
modERN.D.E0_14.dist	D peak (dist)	Distal regulators
modERN.D.E0_8.dist	D peak (dist)	Distal regulators
modERN.D19B.E0_24.dist	D19B peak (dist)	Distal regulators
modERN.da.E0_24.dist	da peak (dist)	Distal regulators
modERN.Dad.E0_24.dist	Dad peak (dist)	Distal regulators
modERN.Dfd.E0_8.dist	Dfd peak (dist)	Distal regulators
modERN.Dfd.E16_24.dist	Dfd peak (dist)	Distal regulators
modERN.disco.E0_24.dist	disco peak (dist)	Distal regulators
modERN.Dlip3.E0_24.dist	Dlip3 peak (dist)	Distal regulators
modERN.Dp.E0_24.dist	Dp peak (dist)	Distal regulators
modERN.dpn.E0_16.dist	dpn peak (dist)	Distal regulators
modERN.dpn.E0_24.dist	dpn peak (dist)	Distal regulators
modERN.Ebx.E0_16.dist	E(bx) peak (dist)	Distal regulators
modERN.Eip74EF.E8_16.dist	Eip74EF peak (dist)	Distal regulators
modERN.Elba2.E0_4.dist	Elba2 peak (dist)	Distal regulators
modERN.emc.E0_24.dist	emc peak (dist)	Distal regulators
modERN.ems.E0_24.dist	ems peak (dist)	Distal regulators
modERN.en.E0_16.dist	en peak (dist)	Distal regulators
modERN.ERR.E0_24.dist	ERR peak (dist)	Distal regulators
modERN.Esplm3_HLH.E0_24.dist	E(spl)m3-HLH peak (dist)	Distal regulators
modERN.Esplm5_HLH.E0_12.dist	E(spl)m5-HLH peak (dist)	Distal regulators
modERN.Esplm7_HLH.E0_16.dist	E(spl)m7-HLH peak (dist)	Distal regulators
modERN.Esplmbeta_HLH.E0_24.dist	E(spl)mbeta-HLH peak (dist)	Distal regulators
modERN.Esplmdelta_HLH.E2_12.dist	E(spl)mdelta-HLH peak (dist)	Distal regulators
modERN.Esplmgamma_HLH.E0_16.dist	E(spl)mgamma-HLH peak (dist)	Distal regulators
modERN.Ets65A.E0_24.dist	Ets65A peak (dist)	Distal regulators
modERN.Ets97D.E0_24.dist	Ets97D peak (dist)	Distal regulators
modERN.Evar3_9.E0_24.dist	E(var)3-9 peak (dist)	Distal regulators
modERN.eve.E1_6.dist	eve peak (dist)	Distal regulators
modERN.eve.E8_16.dist	eve peak (dist)	Distal regulators
modERN.ewg.E0_14.dist	ewg peak (dist)	Distal regulators
modERN.eyg.E0_24.dist	eyg peak (dist)	Distal regulators
modERN.fd102C.E2_6.dist	fd102C peak (dist)	Distal regulators
modERN.fd64A.E8_14.dist	fd64A peak (dist)	Distal regulators
modERN.Fer1.E6_24.dist	Fer1 peak (dist)	Distal regulators
modERN.fkh.E0_24.dist	fkh peak (dist)	Distal regulators
modERN.fru.E0_8.dist	fru peak (dist)	Distal regulators
modERN.ftz_f1.E0_24.dist	ftz-f1 peak (dist)	Distal regulators
modERN.fu2.E0_24.dist	fu2 peak (dist)	Distal regulators
modERN.gcm2.E0_24.dist	gcm2 peak (dist)	Distal regulators
modERN.gfzf.E0_24.dist	gfzf peak (dist)	Distal regulators
modERN.grn.E0_24.dist	grn peak (dist)	Distal regulators
modERN.gro.E0_24.dist	gro peak (dist)	Distal regulators
modERN.h.E0_8.dist	h peak (dist)	Distal regulators
modERN.Hand.E6_24.dist	Hand peak (dist)	Distal regulators
modERN.her.E0_24.dist	her peak (dist)	Distal regulators
modERN.HHEX.E0_24.dist	HHEX peak (dist)	Distal regulators
modERN.hkb.E8_16.dist	hkb peak (dist)	Distal regulators
modERN.HLH54F.E0_24.dist	HLH54F peak (dist)	Distal regulators
modERN.HmgD.E0_24.dist	HmgD peak (dist)	Distal regulators
modERN.Hmr.E0_24.dist	Hmr peak (dist)	Distal regulators
modERN.Hmx.E0_24.dist	Hmx peak (dist)	Distal regulators
modERN.hng1.E0_16.dist	hng1 peak (dist)	Distal regulators
modERN.hng2.E0_14.dist	hng2 peak (dist)	Distal regulators
modERN.HP1b.E16_24.dist	HP1b peak (dist)	Distal regulators
modERN.HP1b.E8_16.dist	HP1b peak (dist)	Distal regulators
modERN.Hr3.E0_24.dist	Hr3 peak (dist)	Distal regulators
modERN.Hr39.E16_24.dist	Hr39 peak (dist)	Distal regulators
modERN.Hr51.E0_24.dist	Hr51 peak (dist)	Distal regulators
modERN.Hr78.E8_16.dist	Hr78 peak (dist)	Distal regulators
modERN.Hsf.E0_24.dist	Hsf peak (dist)	Distal regulators
modERN.hth.E0_8.dist	hth peak (dist)	Distal regulators
modERN.ind.E0_16.dist	ind peak (dist)	Distal regulators
modERN.insv.E0_24.dist	insv peak (dist)	Distal regulators
modERN.Jarid2.E0_24.dist	Jarid2 peak (dist)	Distal regulators
modERN.jing.E0_16.dist	jing peak (dist)	Distal regulators
modERN.jumu.E0_24.dist	jumu peak (dist)	Distal regulators
modERN.Kah.E6_16.dist	Kah peak (dist)	Distal regulators
modERN.kay.E0_24.dist	kay peak (dist)	Distal regulators
modERN.Klf15.E4_20.dist	Klf15 peak (dist)	Distal regulators
modERN.kni.E0_14.dist	kni peak (dist)	Distal regulators
modERN.Kr.E0_10.dist	Kr peak (dist)	Distal regulators
modERN.l3neo38.E0_24.dist	l(3)neo38 peak (dist)	Distal regulators
modERN.lab.E0_24.dist	lab peak (dist)	Distal regulators
modERN.lbe.E0_24.dist	lbe peak (dist)	Distal regulators
modERN.Lhr.E0_14.dist	Lhr peak (dist)	Distal regulators
modERN.lilli.E0_24.dist	lilli peak (dist)	Distal regulators
modERN.lola.E0_12.dist	lola peak (dist)	Distal regulators
modERN.lola.E12_24.dist	lola peak (dist)	Distal regulators
modERN.lov.E0_8.dist	lov peak (dist)	Distal regulators
modERN.Lpt.E0_8.dist	Lpt peak (dist)	Distal regulators
modERN.luna.E0_24.dist	luna peak (dist)	Distal regulators
modERN.M1BP.E0_24.dist	M1BP peak (dist)	Distal regulators
modERN.Mad.E0_24.dist	Mad peak (dist)	Distal regulators
modERN.maf_S.E0_24.dist	maf-S peak (dist)	Distal regulators
modERN.mam.E0_24.dist	mam peak (dist)	Distal regulators
modERN.Max.E0_24.dist	Max peak (dist)	Distal regulators
modERN.Med.E0_24.dist	Med peak (dist)	Distal regulators
modERN.Meics.E0_24.dist	Meics peak (dist)	Distal regulators
modERN.Mes4.E0_16.dist	Mes4 peak (dist)	Distal regulators
modERN.MESR4.E0_24.dist	MESR4 peak (dist)	Distal regulators
modERN.mirr.E4_20.dist	mirr peak (dist)	Distal regulators
modERN.MTF_1.E0_24.dist	MTF-1 peak (dist)	Distal regulators
modERN.Myb.E0_24.dist	Myb peak (dist)	Distal regulators
modERN.Myc.E0_16.dist	Myc peak (dist)	Distal regulators
modERN.nau.E4_24.dist	nau peak (dist)	Distal regulators
modERN.NC2alpha.E0_24.dist	NC2alpha peak (dist)	Distal regulators
modERN.NC2beta.E0_24.dist	NC2beta peak (dist)	Distal regulators
modERN.Neu2.E2_4.dist	Neu2 peak (dist)	Distal regulators
modERN.NfI.E12_24.dist	NfI peak (dist)	Distal regulators
modERN.NK7.1.E0_24.dist	NK7.1 peak (dist)	Distal regulators
modERN.nom.E0_10.dist	nom peak (dist)	Distal regulators
modERN.odd.E0_16.dist	odd peak (dist)	Distal regulators
modERN.org_1.E2_24.dist	org-1 peak (dist)	Distal regulators
modERN.p53.E0_24.dist	p53 peak (dist)	Distal regulators
modERN.pan.E0_8.1.dist	pan peak (dist)	Distal regulators
modERN.pan.E0_8.dist	pan peak (dist)	Distal regulators
modERN.pan.E16_24.dist	pan peak (dist)	Distal regulators
modERN.pb.E0_24.dist	pb peak (dist)	Distal regulators
modERN.Pdp1.E0_24.1.dist	Pdp1 peak (dist)	Distal regulators
modERN.Pdp1.E0_24.dist	Pdp1 peak (dist)	Distal regulators
modERN.pho.E0_24.dist	pho peak (dist)	Distal regulators
modERN.pita.E0_24.dist	pita peak (dist)	Distal regulators
modERN.pnt.E0_24.dist	pnt peak (dist)	Distal regulators
modERN.prd.E0_12.1.dist	prd peak (dist)	Distal regulators
modERN.prd.E0_12.dist	prd peak (dist)	Distal regulators
modERN.psq.E0_24.dist	psq peak (dist)	Distal regulators
modERN.pum.E0_24.dist	pum peak (dist)	Distal regulators
modERN.pzg.E0_24.dist	pzg peak (dist)	Distal regulators
modERN.repo.E0_24.dist	repo peak (dist)	Distal regulators
modERN.REPTOR.E0_24.1.dist	REPTOR peak (dist)	Distal regulators
modERN.REPTOR.E0_24.dist	REPTOR peak (dist)	Distal regulators
modERN.sc.E0_12.dist	sc peak (dist)	Distal regulators
modERN.sc.E0_14.dist	sc peak (dist)	Distal regulators
modERN.sc.E0_8.dist	sc peak (dist)	Distal regulators
modERN.scrt.E4_24.dist	scrt peak (dist)	Distal regulators
modERN.shn.E0_24.dist	shn peak (dist)	Distal regulators
modERN.Sidpn.E0_24.dist	Sidpn peak (dist)	Distal regulators
modERN.sima.E0_24.dist	sima peak (dist)	Distal regulators
modERN.Sin3A.E0_12.dist	Sin3A peak (dist)	Distal regulators
modERN.Six4.E0_16.dist	Six4 peak (dist)	Distal regulators
modERN.slou.E0_24.dist	slou peak (dist)	Distal regulators
modERN.slp2.E0_24.dist	slp2 peak (dist)	Distal regulators
modERN.Sox100B.E6_16.dist	Sox100B peak (dist)	Distal regulators
modERN.sqz.E0_16.dist	sqz peak (dist)	Distal regulators
modERN.Sry_beta.E0_12.dist	Sry-beta peak (dist)	Distal regulators
modERN.Sry_delta.E0_24.dist	Sry-delta peak (dist)	Distal regulators
modERN.Stat92E.E0_12.dist	Stat92E peak (dist)	Distal regulators
modERN.Stat92E.E12_24.dist	Stat92E peak (dist)	Distal regulators
modERN.SuH.E0_24.dist	Su(H) peak (dist)	Distal regulators
modERN.SuH.E0_8.dist	Su(H) peak (dist)	Distal regulators
modERN.SuH.E16_24.dist	Su(H) peak (dist)	Distal regulators
modERN.suHw.E0_24.dist	su(Hw) peak (dist)	Distal regulators
modERN.Suvar2_10.E0_24.dist	Su(var)2-10 peak (dist)	Distal regulators
modERN.Suvar3_7.E0_24.dist	Su(var)3-7 peak (dist)	Distal regulators
modERN.Suvar3_9.E0_12.dist	Su(var)3-9 peak (dist)	Distal regulators
modERN.Tbp.E0_8.dist	Tbp peak (dist)	Distal regulators
modERN.TFAM.E0_16.dist	TFAM peak (dist)	Distal regulators
modERN.tin.E0_16.dist	tin peak (dist)	Distal regulators
modERN.tio.E4_24.dist	tio peak (dist)	Distal regulators
modERN.tll.E0_4.dist	tll peak (dist)	Distal regulators
modERN.trh.E0_24.dist	trh peak (dist)	Distal regulators
modERN.Trl.E0_24.dist	Trl peak (dist)	Distal regulators
modERN.Trl.E16_24.dist	Trl peak (dist)	Distal regulators
modERN.Trl.E8_16.dist	Trl peak (dist)	Distal regulators
modERN.tup.E0_24.dist	tup peak (dist)	Distal regulators
modERN.tx.E0_24.dist	tx peak (dist)	Distal regulators
modERN.Usf.E0_16.dist	Usf peak (dist)	Distal regulators
modERN.usp.E0_12.dist	usp peak (dist)	Distal regulators
modERN.Vsx1.E0_18.dist	Vsx1 peak (dist)	Distal regulators
modERN.wek.E0_16.dist	wek peak (dist)	Distal regulators
modERN.Xbp1.E0_24.dist	Xbp1 peak (dist)	Distal regulators
modERN.yki.E8_16.dist	yki peak (dist)	Distal regulators
modERN.YL_1.E0_24.dist	YL-1 peak (dist)	Distal regulators
modERN.zf30C.E0_24.dist	zf30C peak (dist)	Distal regulators
modERN.zfh2.E0_24.dist	zfh2 peak (dist)	Distal regulators
modERN.ZIPIC.E0_24.dist	ZIPIC peak (dist)	Distal regulators
modERN.zld.E0_24.dist	zld peak (dist)	Distal regulators
