# Supplementary material for: Predictive features of gene expression variation reveal mechanistic link with differential expression
Source: Mol Syst Biol. 2020 Aug 7;16(8):e9539. doi: 10.15252/msb.20209539 (PMC7411568; doi:10.15252/msb.20209539)
Supplement: Supplementary file 2 — Supplementary Datasets [file MSB-16-e9539-s002.zip › Datasets/Dataset_EV03_expression_summary_full_fly.csv]

gene_name	gene_id	time	median	cv	resid_cv_extrRm	resid_cv_decrExprFilt	resid_cv_decrExprFilt_filtNA	resid_cv_noDecrExprFil_filtNA	expr_l2fc_10vs2h	expr_l2fc_10vs6h	expr_l2fc_6vs2h
128up	FBgn0010339	10_12h	284.7345225	0.268092747	-0.058543935	-0.034074549	-0.028265079	-0.052038858	0.863724948	0.13972603	0.723998918
128up	FBgn0010339	2_4h	156.4706939	0.265975281	-0.297065412	-0.368681786	-0.342031745	-0.277527572	0.863724948	0.13972603	0.723998918
128up	FBgn0010339	6_8h	258.4511089	0.218559223	-0.375777573	-0.403085039	-0.379991493	-0.362024513	0.863724948	0.13972603	0.723998918
140up	FBgn0010340	10_12h	145.9397825	0.21217219	-0.435362546	-0.435215045	-0.435710103	-0.43145997	1.003164898	0.537722654	0.465442244
140up	FBgn0010340	2_4h	72.80998971	0.31797332	-0.373181144	-0.432789325	-0.429183201	-0.375445506	1.003164898	0.537722654	0.465442244
140up	FBgn0010340	6_8h	100.5317046	0.204305043	-0.713852323	-0.758135839	-0.760139653	-0.71370914	1.003164898	0.537722654	0.465442244
18w	FBgn0004364	10_12h	610.6116957	0.224034494	-0.123270384	NA	NA	-0.113680938	-0.094072759	-0.368440525	0.274367767
18w	FBgn0004364	2_4h	651.7542032	0.367070344	0.359684379	NA	NA	0.388922257	-0.094072759	-0.368440525	0.274367767
18w	FBgn0004364	6_8h	788.2732123	0.310083751	0.187612247	NA	NA	0.214472415	-0.094072759	-0.368440525	0.274367767
26-29-p	FBgn0250848	10_12h	395.7189908	0.873351519	1.174754551	NA	NA	1.183784989	-0.662170097	1.654860106	-2.317030203
26-29-p	FBgn0250848	2_4h	626.2099362	1.114766371	1.462126814	NA	NA	1.491214768	-0.662170097	1.654860106	-2.317030203
26-29-p	FBgn0250848	6_8h	125.6679014	1.609826197	1.426604799	NA	NA	1.431636527	-0.662170097	1.654860106	-2.317030203
2mit	FBgn0260793	10_12h	227.0070273	0.35110967	0.16765385	0.185961444	0.190065447	0.173813688	4.855825778	3.796848413	1.058977365
2mit	FBgn0260793	2_4h	7.839531125	1.128990638	0.150805207	0.097233333	0.055906094	0.080415799	4.855825778	3.796848413	1.058977365
2mit	FBgn0260793	6_8h	16.33330381	0.926108506	0.185994867	0.130193218	0.067998177	0.124213942	4.855825778	3.796848413	1.058977365
312	FBgn0029514	10_12h	147.903739	0.199731236	-0.492316684	NA	NA	-0.488360011	-0.47300347	-0.247635735	-0.225367734
312	FBgn0029514	2_4h	205.2898066	0.23781555	-0.332672502	NA	NA	-0.309547905	-0.47300347	-0.247635735	-0.225367734
312	FBgn0029514	6_8h	175.6001722	0.204202749	-0.540270782	NA	NA	-0.5293878	-0.47300347	-0.247635735	-0.225367734
4E-T	FBgn0052016	10_12h	379.2828062	0.256362089	-0.057396285	NA	NA	NA	-0.375191271	-0.149147899	-0.226043372
4E-T	FBgn0052016	2_4h	491.9341612	0.258202131	-0.051483475	NA	NA	NA	-0.375191271	-0.149147899	-0.226043372
4E-T	FBgn0052016	6_8h	420.5921348	0.312512016	0.077343429	NA	NA	NA	-0.375191271	-0.149147899	-0.226043372
4EHP	FBgn0053100	10_12h	1071.709761	0.142032658	-0.502238504	-0.470827856	-0.489707481	-0.491875007	0.534078869	0.430924835	0.103154034
4EHP	FBgn0053100	2_4h	740.1221921	0.17407326	-0.359450211	-0.397718255	-0.310365794	-0.329635014	0.534078869	0.430924835	0.103154034
4EHP	FBgn0053100	6_8h	794.979418	0.149652016	-0.539332366	-0.517849734	-0.481023076	-0.512396022	0.534078869	0.430924835	0.103154034
5-HT1A	FBgn0004168	10_12h	22.11918889	0.628807218	0.057968346	0.017757557	-0.08872677	0.001084775	2.196898925	2.120621486	0.076277439
5-HT1A	FBgn0004168	2_4h	4.824326846	1.262254561	0.109526591	0.075663153	0.03131376	0.025457755	2.196898925	2.120621486	0.076277439
5-HT1A	FBgn0004168	6_8h	5.086259577	1.380596346	0.234924435	0.195309239	0.098147596	0.1193303	2.196898925	2.120621486	0.076277439
5-HT1B	FBgn0263116	10_12h	4.321238575	0.698758913	-0.368316618	-0.424245716	NA	NA	2.318587436	2.777303449	-0.458716013
5-HT2A	FBgn0087012	10_12h	14.33299674	0.467869852	-0.379590803	NA	NA	NA	-3.143794186	-0.209005084	-2.934789102
5-HT2A	FBgn0087012	2_4h	126.6815452	0.548065139	0.362261267	NA	NA	NA	-3.143794186	-0.209005084	-2.934789102
5-HT2A	FBgn0087012	6_8h	16.56737877	0.778907596	0.017077305	NA	NA	NA	-3.143794186	-0.209005084	-2.934789102
5-HT7	FBgn0004573	10_12h	34.93555168	0.459394678	-0.107107095	-0.142522562	-0.213264013	-0.14505052	2.659298029	2.026977481	0.632320548
5-HT7	FBgn0004573	2_4h	5.530178273	0.910029697	-0.175268793	-0.213966838	-0.257022253	-0.25568939	2.659298029	2.026977481	0.632320548
5-HT7	FBgn0004573	6_8h	8.572087262	1.485756358	0.465381862	0.416154062	0.333325009	0.369327423	2.659298029	2.026977481	0.632320548
5PtaseI	FBgn0259178	10_12h	274.5171287	0.183899649	-0.442084816	-0.418124939	-0.413052302	-0.43578092	2.555879421	1.273020578	1.282858842
5PtaseI	FBgn0259178	2_4h	46.68453924	0.427408428	-0.240598372	-0.304250756	-0.312751217	-0.252166107	2.555879421	1.273020578	1.282858842
5PtaseI	FBgn0259178	6_8h	113.5931306	0.370653184	-0.075444872	-0.118684965	-0.116878052	-0.073321365	2.555879421	1.273020578	1.282858842
7B2	FBgn0041707	10_12h	44.88933727	0.481940662	0.022221787	-0.007391737	-0.059880337	-0.001431709	2.842836921	1.896408879	0.946428043
7B2	FBgn0041707	2_4h	6.256969061	1.252815932	0.183300622	0.139385808	0.097092621	0.106079137	2.842836921	1.896408879	0.946428043
7B2	FBgn0041707	6_8h	12.05777671	1.082289591	0.252962147	0.195980263	0.128128774	0.171275486	2.842836921	1.896408879	0.946428043
a	FBgn0000008	10_12h	572.0719622	0.219890794	-0.150545656	-0.122152288	-0.122336428	-0.140916331	3.078132486	2.367361838	0.710770648
a	FBgn0000008	2_4h	67.73926098	0.421012534	-0.119307984	-0.177638135	-0.176307046	-0.123195297	3.078132486	2.367361838	0.710770648
a	FBgn0000008	6_8h	110.8673685	0.297608757	-0.303259237	-0.346739758	-0.34570502	-0.301689026	3.078132486	2.367361838	0.710770648
A16	FBgn0028965	10_12h	139.8403295	0.199432133	-0.50858473	NA	NA	-0.504719277	-0.138771814	-0.53336421	0.394592396
A16	FBgn0028965	2_4h	153.9596507	0.290441533	-0.213838204	NA	NA	-0.194515071	-0.138771814	-0.53336421	0.394592396
A16	FBgn0028965	6_8h	202.3909385	0.191404111	-0.566814652	NA	NA	-0.555631262	-0.138771814	-0.53336421	0.394592396
a6	FBgn0023130	10_12h	185.4748156	0.195111991	-0.46260869	NA	NA	-0.456061819	-0.202656421	-0.566185852	0.363529431
a6	FBgn0023130	2_4h	213.4472724	0.256265242	-0.247718971	NA	NA	-0.224118236	-0.202656421	-0.566185852	0.363529431
a6	FBgn0023130	6_8h	274.6147578	0.217994528	-0.365726522	NA	NA	-0.350944969	-0.202656421	-0.566185852	0.363529431
Aac11	FBgn0027885	10_12h	1827.712355	0.139853902	-0.449374083	NA	NA	NA	-0.56732389	-0.575407763	0.008083874
AANATL2	FBgn0031791	10_12h	14.33756744	0.710936878	0.038906718	-0.005481359	NA	NA	2.318834312	1.344959034	0.973875278
AANATL2	FBgn0031791	2_4h	2.873669317	1.64959831	0.219644388	0.204474174	NA	NA	2.318834312	1.344959034	0.973875278
AANATL2	FBgn0031791	6_8h	5.644200874	1.382175587	0.26682078	0.224993245	NA	NA	2.318834312	1.344959034	0.973875278
Aatf	FBgn0031851	10_12h	245.7535359	0.197088575	-0.39393705	NA	NA	NA	-0.157359537	-0.36854088	0.211181343
Aatf	FBgn0031851	2_4h	274.075185	0.207161958	-0.399898569	NA	NA	NA	-0.157359537	-0.36854088	0.211181343
Aatf	FBgn0031851	6_8h	317.2792241	0.183215875	-0.511349908	NA	NA	NA	-0.157359537	-0.36854088	0.211181343
aay	FBgn0023129	10_12h	518.191765	0.302518895	0.155059948	NA	NA	0.164796509	-0.679338401	0.194991774	-0.874330176
aay	FBgn0023129	2_4h	829.8349902	0.285422275	0.159515829	NA	NA	0.189579448	-0.679338401	0.194991774	-0.874330176
aay	FBgn0023129	6_8h	452.6808617	0.315926864	0.102545234	NA	NA	0.123379245	-0.679338401	0.194991774	-0.874330176
ab	FBgn0264442	2_4h	240.9831919	0.517003379	0.484579282	0.41252421	NA	NA	3.368796419	0.10079033	3.26800609
ABCB7	FBgn0035244	10_12h	109.2508943	0.289951522	-0.203275373	-0.213716116	-0.217980616	-0.198725714	0.039326855	-0.238647496	0.277974351
ABCB7	FBgn0035244	2_4h	106.3130157	0.319102338	-0.235137032	-0.300363705	-0.282361967	-0.22461057	0.039326855	-0.238647496	0.277974351
ABCB7	FBgn0035244	6_8h	128.9036026	0.236288157	-0.484161844	-0.525238262	-0.519512534	-0.478285727	0.039326855	-0.238647496	0.277974351
abd-A	FBgn0000014	10_12h	1046.86807	0.232585927	-0.012127401	0.019217624	0.000974302	-0.001784022	2.3660438	0.240740696	2.125303104
abd-A	FBgn0000014	2_4h	203.0681437	0.451937938	0.306482293	0.231090984	0.270817183	0.329470923	2.3660438	0.240740696	2.125303104
abd-A	FBgn0000014	6_8h	885.9756439	0.293925575	0.155664822	0.180636005	0.218797246	0.183654396	2.3660438	0.240740696	2.125303104
Abd-B	FBgn0000015	10_12h	767.2169235	0.194943722	-0.23144003	-0.201894935	-0.211623377	-0.221145264	1.895934642	-0.278832419	2.174767062
Abd-B	FBgn0000015	2_4h	206.1507774	0.410160627	0.213490191	0.138369589	0.178450641	0.236666755	1.895934642	-0.278832419	2.174767062
Abd-B	FBgn0000015	6_8h	930.7972598	0.265589615	0.06322938	0.08976604	0.128569791	0.091742089	1.895934642	-0.278832419	2.174767062
Abi	FBgn0020510	10_12h	830.3515848	0.155638339	-0.445362702	-0.415267969	-0.427561593	-0.435099034	0.090343657	-0.291025271	0.381368929
Abi	FBgn0020510	2_4h	779.9483939	0.155058849	-0.463866115	-0.501128349	-0.411855285	-0.433910886	0.090343657	-0.291025271	0.381368929
Abi	FBgn0020510	6_8h	1015.94303	0.145504833	-0.522863321	-0.493569592	-0.453581821	-0.493366914	0.090343657	-0.291025271	0.381368929
Abl	FBgn0000017	10_12h	728.6306482	0.218962291	-0.122532707	-0.093124396	-0.101038629	-0.112426696	0.572690559	0.684033591	-0.111343032
Abl	FBgn0000017	2_4h	489.9033378	0.291781386	0.069892377	0.017961095	0.091149897	0.098236683	0.572690559	0.684033591	-0.111343032
Abl	FBgn0000017	6_8h	453.5162011	0.324246537	0.128892658	0.126880306	0.15648124	0.149743809	0.572690559	0.684033591	-0.111343032
abo	FBgn0000018	10_12h	32.43122888	0.278301194	-0.632485003	NA	NA	-0.673988256	-0.27031079	-0.247077139	-0.023233651
abo	FBgn0000018	2_4h	39.11425486	0.363149275	-0.464128867	NA	NA	-0.482944668	-0.27031079	-0.247077139	-0.023233651
abo	FBgn0000018	6_8h	38.48939064	0.325291121	-0.583312443	NA	NA	-0.626458182	-0.27031079	-0.247077139	-0.023233651
Abp1	FBgn0036372	10_12h	352.7356942	0.628368229	0.828130129	NA	NA	NA	-1.537376615	-0.249728329	-1.287648286
Abp1	FBgn0036372	2_4h	1023.872515	0.227476477	-0.023726442	NA	NA	NA	-1.537376615	-0.249728329	-1.287648286
Abp1	FBgn0036372	6_8h	419.3968141	0.591844174	0.715379732	NA	NA	NA	-1.537376615	-0.249728329	-1.287648286
abs	FBgn0015331	10_12h	94.55056671	0.154482943	-0.873906291	NA	NA	-0.875572145	-0.702758897	-0.526114913	-0.176643984
abs	FBgn0015331	2_4h	153.8918583	0.145248582	-0.906924053	NA	NA	-0.887606748	-0.702758897	-0.526114913	-0.176643984
abs	FBgn0015331	6_8h	136.1571669	0.204463317	-0.612018858	NA	NA	-0.604239068	-0.702758897	-0.526114913	-0.176643984
ac	FBgn0000022	2_4h	88.08903968	0.397865759	-0.079705702	NA	NA	NA	-4.64407744	-4.914924345	0.270846905
ac	FBgn0000022	6_8h	106.2808253	0.337881367	-0.191050443	NA	NA	NA	-4.64407744	-4.914924345	0.270846905
Ac13E	FBgn0022710	10_12h	56.07757978	0.250579155	-0.559262562	-0.584946843	-0.621945354	-0.571754227	0.627578385	0.447353144	0.180225241
Ac13E	FBgn0022710	2_4h	36.29688399	0.303543726	-0.668482323	-0.73992507	-0.756388366	-0.69096736	0.627578385	0.447353144	0.180225241
Ac13E	FBgn0022710	6_8h	41.12657536	0.329655961	-0.547949546	-0.611637429	-0.645275671	-0.587378209	0.627578385	0.447353144	0.180225241
Ac3	FBgn0023416	10_12h	68.53926418	0.320029938	-0.247718743	-0.272293218	-0.298323626	-0.256710779	1.043894225	0.432103668	0.611790557
Ac3	FBgn0023416	2_4h	33.24267499	0.475428178	-0.249025814	-0.322861792	-0.341756621	-0.276188817	1.043894225	0.432103668	0.611790557
Ac3	FBgn0023416	6_8h	50.79994855	0.486117922	-0.089212724	-0.145947503	-0.170638273	-0.113017649	1.043894225	0.432103668	0.611790557
Ac76E	FBgn0004852	10_12h	25.38076424	0.804515482	0.349270553	0.310011249	0.214913156	0.29799404	2.03264978	1.187770575	0.844879205
Ac76E	FBgn0004852	2_4h	6.203205097	1.191338917	0.1302458	0.086717254	0.044379662	0.052803992	2.03264978	1.187770575	0.844879205
Ac76E	FBgn0004852	6_8h	11.14166571	1.373041335	0.467380826	0.411361892	0.34070974	0.381355762	2.03264978	1.187770575	0.844879205
Ac78C	FBgn0024150	10_12h	15.91012515	0.536313051	-0.208974689	NA	NA	-0.279719357	-4.671570356	1.610730016	-6.282300372
Ac78C	FBgn0024150	2_4h	405.4678274	0.474748824	0.515205734	NA	NA	0.54295381	-4.671570356	1.610730016	-6.282300372
Ac78C	FBgn0024150	6_8h	5.20949405	3.283076095	1.108248088	NA	NA	0.993633508	-4.671570356	1.610730016	-6.282300372
ACC	FBgn0033246	10_12h	223.1621353	0.346172661	0.150006861	0.167679359	0.171784563	0.156182742	2.301774472	1.217716276	1.084058196
ACC	FBgn0033246	2_4h	45.26029174	0.657605436	0.179487965	0.114795176	0.105231711	0.166816815	2.301774472	1.217716276	1.084058196
ACC	FBgn0033246	6_8h	95.95141486	0.509958991	0.184074946	0.139346714	0.136007553	0.184088024	2.301774472	1.217716276	1.084058196
AcCoAS	FBgn0012034	10_12h	114.0682158	0.495362228	0.344521712	0.336045387	0.332453648	0.349869607	0.790812544	0.764752088	0.026060455
AcCoAS	FBgn0012034	2_4h	65.93353365	0.44012574	-0.084998061	-0.142950336	-0.1424127	-0.08938762	0.790812544	0.764752088	0.026060455
AcCoAS	FBgn0012034	6_8h	67.13536133	0.583299406	0.188641128	0.137915751	0.127097073	0.183087149	0.790812544	0.764752088	0.026060455
Ace	FBgn0000024	10_12h	43.13283842	0.541318193	0.125446049	0.094886629	0.039541797	0.099456417	2.667844071	2.191508323	0.476335748
Ace	FBgn0000024	2_4h	6.787454784	1.608776084	0.459374138	0.41168344	0.369766102	0.384205288	2.667844071	2.191508323	0.476335748
Ace	FBgn0000024	6_8h	9.442745776	1.198671216	0.280872671	0.22877039	0.150166861	0.187917693	2.667844071	2.191508323	0.476335748
Acer	FBgn0016122	10_12h	1275.588399	0.258648596	0.119747527	0.151398478	0.127641259	0.130312723	0.49011346	1.00403633	-0.51392287
Acer	FBgn0016122	2_4h	908.1795288	0.210205135	-0.127424638	-0.161717931	-0.066711139	-0.09718468	0.49011346	1.00403633	-0.51392287
Acer	FBgn0016122	6_8h	636.0122915	0.196618108	-0.30849614	-0.295555342	-0.261059372	-0.283897566	0.49011346	1.00403633	-0.51392287
Acf	FBgn0027620	10_12h	279.4806351	0.340050777	0.175886473	NA	NA	NA	-1.436204211	-1.452189733	0.015985522
Acf	FBgn0027620	2_4h	756.2968104	0.14584637	-0.531738947	NA	NA	NA	-1.436204211	-1.452189733	0.015985522
Acf	FBgn0027620	6_8h	764.7234192	0.157165612	-0.497635254	NA	NA	NA	-1.436204211	-1.452189733	0.015985522
achi	FBgn0033749	10_12h	66.7415765	0.224226756	-0.612326159	NA	NA	-0.621383441	-0.098455173	-0.739598728	0.641143555
achi	FBgn0033749	2_4h	71.45529575	0.21313134	-0.780197097	NA	NA	-0.782925465	-0.098455173	-0.739598728	0.641143555
achi	FBgn0033749	6_8h	111.4391684	0.224272326	-0.584406007	NA	NA	-0.582724346	-0.098455173	-0.739598728	0.641143555
acj6	FBgn0000028	10_12h	20.26143564	0.355351099	-0.541439009	-0.582209786	NA	NA	2.873338507	1.560889685	1.312448823
acj6	FBgn0000028	2_4h	2.765089136	0.830810099	-0.477899807	-0.491385437	NA	NA	2.873338507	1.560889685	1.312448823
acj6	FBgn0000028	6_8h	6.867451473	0.45323722	-0.789591385	-0.834690165	NA	NA	2.873338507	1.560889685	1.312448823
Ack	FBgn0028484	10_12h	85.02561281	0.196431802	-0.665918101	NA	NA	-0.671952366	-2.317190516	-0.722484976	-1.594705541
Ack	FBgn0028484	2_4h	423.7343016	0.326684731	0.151243328	NA	NA	0.179156473	-2.317190516	-0.722484976	-1.594705541
Ack	FBgn0028484	6_8h	140.294104	0.199856837	-0.625962795	NA	NA	-0.617119631	-2.317190516	-0.722484976	-1.594705541
Ack-like	FBgn0263998	10_12h	430.4107542	0.206285281	-0.255502563	-0.229556827	-0.224067862	-0.246029079	1.867014955	0.471374023	1.395640932
Ack-like	FBgn0263998	2_4h	117.992828	0.294571335	-0.280946798	-0.34603628	-0.3269103	-0.266864089	1.867014955	0.471374023	1.395640932
Ack-like	FBgn0263998	6_8h	310.4455177	0.261692285	-0.158987826	-0.176074575	-0.150141735	-0.142318253	1.867014955	0.471374023	1.395640932
Acn	FBgn0263198	10_12h	977.949489	0.156759112	-0.41574374	NA	NA	-0.4054474	-0.59825096	-0.526804477	-0.071446484
Acn	FBgn0263198	2_4h	1480.498283	0.163228704	-0.281499938	NA	NA	-0.250021032	-0.59825096	-0.526804477	-0.071446484
Acn	FBgn0263198	6_8h	1408.965547	0.166478583	-0.331079801	NA	NA	-0.297513615	-0.59825096	-0.526804477	-0.071446484
Acon	FBgn0010100	10_12h	1103.189751	0.225753857	-0.035053447	-0.003574223	-0.023246722	-0.024662556	0.329287351	0.808604252	-0.479316901
Acon	FBgn0010100	2_4h	878.0613249	0.204888207	-0.16008938	-0.195067868	-0.101351521	-0.129917803	0.329287351	0.808604252	-0.479316901
Acon	FBgn0010100	6_8h	629.8484777	0.195953741	-0.313685552	-0.30123895	-0.266829564	-0.289210283	0.329287351	0.808604252	-0.479316901
Acox57D-d	FBgn0034629	10_12h	83.39500184	1.040776604	0.995414432	0.973314341	0.957836459	0.988739216	0.01352928	0.819651265	-0.806121985
Acox57D-d	FBgn0034629	2_4h	82.61659724	0.34353955	-0.249564912	-0.311831364	-0.303714524	-0.248083584	0.01352928	0.819651265	-0.806121985
Acox57D-d	FBgn0034629	6_8h	47.24984692	0.483390069	-0.119047992	-0.177898899	-0.207117527	-0.148387768	0.01352928	0.819651265	-0.806121985
Acox57D-p	FBgn0034628	10_12h	95.97918194	0.380484669	0.031843753	0.014657089	0.006226712	0.030878805	1.326139524	1.554904876	-0.228765352
Acox57D-p	FBgn0034628	2_4h	38.27976552	0.461604769	-0.231489539	-0.301406217	-0.31631217	-0.251331426	1.326139524	1.554904876	-0.228765352
Acox57D-p	FBgn0034628	6_8h	32.66660762	0.563623549	-0.088671626	-0.159264644	-0.191133528	-0.137180887	1.326139524	1.554904876	-0.228765352
Acph-1	FBgn0000032	10_12h	293.404439	0.527358511	0.623242621	NA	NA	0.629970517	-0.07092136	0.820059132	-0.890980492
Acph-1	FBgn0000032	2_4h	308.1882926	0.706415388	0.852871523	NA	NA	0.87951247	-0.07092136	0.820059132	-0.890980492
Acph-1	FBgn0000032	6_8h	166.1897686	0.94219353	0.973419165	NA	NA	0.984287986	-0.07092136	0.820059132	-0.890980492
Acsl	FBgn0263120	10_12h	1002.97758	0.206148445	-0.138476596	-0.107276566	-0.124372522	-0.12816486	2.597907187	1.110870729	1.487036458
Acsl	FBgn0263120	2_4h	165.6697573	0.409482127	0.151099351	0.077763588	0.107159661	0.171402592	2.597907187	1.110870729	1.487036458
Acsl	FBgn0263120	6_8h	464.39316	0.290845582	0.024711604	0.023414741	0.053291075	0.045786528	2.597907187	1.110870729	1.487036458
Act57B	FBgn0000044	2_4h	616.9084706	1.23716832	1.563164901	1.519938911	NA	NA	3.74338001	2.157622621	1.585757389
Act57B	FBgn0000044	6_8h	1851.745396	0.753618658	1.226761119	1.275970201	NA	NA	3.74338001	2.157622621	1.585757389
Act79B	FBgn0000045	10_12h	9.251108928	0.589325929	-0.291313278	-0.340555124	NA	NA	Inf	3.118340774	Inf
Act87E	FBgn0000046	10_12h	1328.045942	0.401605365	0.564898632	0.596557545	NA	NA	1.647181136	-0.631806339	2.278987475
Act87E	FBgn0000046	2_4h	423.9963998	0.901983893	1.166981965	1.10938825	NA	NA	1.647181136	-0.631806339	2.278987475
Act87E	FBgn0000046	6_8h	2057.812299	0.330226385	0.420567863	0.473784602	NA	NA	1.647181136	-0.631806339	2.278987475
Actbeta	FBgn0024913	10_12h	153.8536429	0.469144006	0.371653855	0.37342035	0.374465385	0.375883345	3.92516203	2.439598459	1.485563571
Actbeta	FBgn0024913	2_4h	10.12782701	0.796972024	-0.118683144	-0.177948291	-0.217719626	-0.17935695	3.92516203	2.439598459	1.485563571
Actbeta	FBgn0024913	6_8h	28.36060363	0.513045013	-0.231204348	-0.298840306	-0.333142555	-0.280374215	3.92516203	2.439598459	1.485563571
Actn	FBgn0000667	2_4h	863.647654	0.371670531	0.431980441	0.396671369	NA	NA	1.787707029	2.042957707	-0.255250678
Actn	FBgn0000667	6_8h	723.5998817	0.498221715	0.645585045	0.663956177	NA	NA	1.787707029	2.042957707	-0.255250678
ACXD	FBgn0040507	10_12h	31.74156798	0.367176998	-0.362332474	-0.399266534	-0.477311062	-0.404754138	3.587038053	2.419303978	1.167734075
ACXD	FBgn0040507	2_4h	2.641327948	1.082152334	-0.227468939	-0.238931003	-0.286030392	-0.32873613	3.587038053	2.419303978	1.167734075
ACXD	FBgn0040507	6_8h	5.933969507	1.135627277	0.085209748	0.042425122	-0.050477663	-0.024195571	3.587038053	2.419303978	1.167734075
Acyp2	FBgn0038363	10_12h	452.2210713	0.236888629	-0.109451487	NA	NA	-0.099806163	-0.043693077	0.285741126	-0.329434203
Acyp2	FBgn0038363	2_4h	466.126422	0.292091086	0.060234486	NA	NA	0.088437983	-0.043693077	0.285741126	-0.329434203
Acyp2	FBgn0038363	6_8h	370.9660318	0.275983611	-0.071939888	NA	NA	-0.052973279	-0.043693077	0.285741126	-0.329434203
Ada	FBgn0037661	10_12h	60.83628355	0.472580158	0.102275398	NA	NA	0.092048335	-1.397829032	-1.051090328	-0.346738704
Ada	FBgn0037661	2_4h	160.306504	0.281118112	-0.234590386	NA	NA	-0.214729144	-1.397829032	-1.051090328	-0.346738704
Ada	FBgn0037661	6_8h	126.0585747	0.342847526	-0.118998178	NA	NA	-0.113865158	-1.397829032	-1.051090328	-0.346738704
Ada1-1	FBgn0051865	2_4h	2.155251988	1.355537901	-0.064196416	NA	NA	NA	-0.898230245	-0.574258819	-0.323971426
Ada2b	FBgn0037555	10_12h	343.0419332	0.386070013	0.336736867	NA	NA	0.344721502	-0.95643185	-0.566305389	-0.390126461
Ada2b	FBgn0037555	2_4h	665.6744482	0.277575673	0.084675307	NA	NA	0.113997876	-0.95643185	-0.566305389	-0.390126461
Ada2b	FBgn0037555	6_8h	507.9513514	0.252461035	-0.099971638	NA	NA	-0.077994256	-0.95643185	-0.566305389	-0.390126461
Ada3	FBgn0030891	10_12h	371.7135025	0.287030626	0.052556889	NA	NA	NA	-0.893838672	-0.529729786	-0.364108885
Ada3	FBgn0030891	2_4h	690.6858974	0.146516584	-0.546490285	NA	NA	NA	-0.893838672	-0.529729786	-0.364108885
Ada3	FBgn0030891	6_8h	536.62746	0.25612132	-0.07541085	NA	NA	NA	-0.893838672	-0.529729786	-0.364108885
Adam	FBgn0027619	2_4h	1218.926162	0.286388344	0.24187357	0.214215027	NA	NA	1.033276843	0.155387479	0.877889364
AdamTS-A	FBgn0038341	10_12h	352.3345168	0.312204365	0.128487606	0.153873594	NA	NA	3.103368254	2.488144284	0.61522397
AdamTS-A	FBgn0038341	2_4h	40.99663953	0.760116981	0.290427676	0.222570192	NA	NA	3.103368254	2.488144284	0.61522397
AdamTS-A	FBgn0038341	6_8h	62.79847946	0.89667167	0.59524519	0.543348822	NA	NA	3.103368254	2.488144284	0.61522397
Adar	FBgn0026086	10_12h	466.552562	0.117383964	-0.806808615	-0.780020604	-0.776763853	-0.797094959	0.482418901	0.25859073	0.223828172
Adar	FBgn0026086	2_4h	333.9473633	0.117052344	-0.92726097	-0.991403448	-0.935514456	-0.900265823	0.482418901	0.25859073	0.223828172
Adar	FBgn0026086	6_8h	389.99318	0.12263575	-0.873239403	-0.879089875	-0.850911956	-0.853720206	0.482418901	0.25859073	0.223828172
Adat1	FBgn0028658	10_12h	36.27881599	0.311280944	-0.4840643	-0.518767199	NA	NA	0.114979953	-0.562471638	0.677451591
Adat1	FBgn0028658	2_4h	33.49968242	0.438662567	-0.326956599	-0.400589042	NA	NA	0.114979953	-0.562471638	0.677451591
Adat1	FBgn0028658	6_8h	53.57645071	0.311477194	-0.516439958	-0.571781207	NA	NA	0.114979953	-0.562471638	0.677451591
Adck	FBgn0035039	10_12h	289.9264223	0.337198076	0.173967657	0.1986359	NA	NA	2.63427338	1.954866057	0.679407323
Adck	FBgn0035039	2_4h	46.69737759	0.401906224	-0.302023619	-0.365666661	NA	NA	2.63427338	1.954866057	0.679407323
Adck	FBgn0035039	6_8h	74.78499616	0.412312642	-0.119608948	-0.168717989	NA	NA	2.63427338	1.954866057	0.679407323
ADD1	FBgn0026573	10_12h	278.956044	0.39080023	0.314648416	NA	NA	NA	-1.160816545	-0.845711839	-0.315104706
ADD1	FBgn0026573	2_4h	623.7009062	0.218322231	-0.169144317	NA	NA	NA	-1.160816545	-0.845711839	-0.315104706
ADD1	FBgn0026573	6_8h	501.3262055	0.22857404	-0.201812941	NA	NA	NA	-1.160816545	-0.845711839	-0.315104706
ade2	FBgn0000052	10_12h	136.3207614	0.307527833	-0.082374541	-0.084337651	-0.086441621	-0.078429299	0.896418867	1.327544328	-0.431125461
ade2	FBgn0000052	2_4h	73.2340472	0.45330135	-0.016443756	-0.076167365	-0.072368535	-0.018559024	0.896418867	1.327544328	-0.431125461
ade2	FBgn0000052	6_8h	54.31644528	0.4271309	-0.196041676	-0.25104451	-0.271804965	-0.214844134	0.896418867	1.327544328	-0.431125461
ade3	FBgn0000053	10_12h	208.6251055	0.258623611	-0.155541421	-0.140511704	-0.13629754	-0.149260038	1.002574225	0.941660116	0.060914109
ade3	FBgn0000053	2_4h	104.126592	0.391478965	-0.037713479	-0.102972182	-0.085429074	-0.02793534	1.002574225	0.941660116	0.060914109
ade3	FBgn0000053	6_8h	108.6172063	0.31052215	-0.26788792	-0.311548967	-0.311163786	-0.266729271	1.002574225	0.941660116	0.060914109
ade5	FBgn0020513	10_12h	274.9584688	0.24667853	-0.148093679	-0.124108155	-0.119007702	-0.141783845	2.368700279	0.851352281	1.517347998
ade5	FBgn0020513	2_4h	53.23745254	0.371523384	-0.334014906	-0.393013095	-0.397597667	-0.341818798	2.368700279	0.851352281	1.517347998
ade5	FBgn0020513	6_8h	152.3998456	0.316270568	-0.142923912	-0.177669467	-0.167731613	-0.132201001	2.368700279	0.851352281	1.517347998
AdenoK	FBgn0036337	10_12h	649.2378912	0.204720511	-0.20534682	-0.176331079	NA	NA	0.383424307	-0.024586175	0.408010482
AdenoK	FBgn0036337	2_4h	497.7160445	0.195253347	-0.328428676	-0.37970441	NA	NA	0.383424307	-0.024586175	0.408010482
AdenoK	FBgn0036337	6_8h	660.396913	0.238333998	-0.1090836	-0.094339971	NA	NA	0.383424307	-0.024586175	0.408010482
Adf1	FBgn0284249	10_12h	1202.966735	0.170536055	-0.304309198	-0.272697107	-0.294785471	-0.2938211	0.021288061	-0.127890926	0.149178988
Adf1	FBgn0284249	2_4h	1185.346367	0.235583436	0.040976184	0.012637554	0.118237871	0.071843642	0.021288061	-0.127890926	0.149178988
Adf1	FBgn0284249	6_8h	1314.475885	0.220162529	-0.063622316	-0.026165173	0.017529579	-0.030948691	0.021288061	-0.127890926	0.149178988
Adgf-A	FBgn0036752	10_12h	531.3166468	0.305716735	0.169026807	0.196935744	0.198427663	0.178739785	2.757193443	0.718296715	2.038896728
Adgf-A	FBgn0036752	2_4h	78.58786543	0.467147495	0.039589459	-0.021613189	-0.01535993	0.039474996	2.757193443	0.718296715	2.038896728
Adgf-A	FBgn0036752	6_8h	322.9420263	0.395372697	0.261166265	0.246658375	0.273073244	0.278389763	2.757193443	0.718296715	2.038896728
Adgf-D	FBgn0038172	10_12h	6.207258692	0.697529646	-0.252335801	NA	NA	-0.367422744	-0.778571326	0.532253367	-1.310824693
Adgf-D	FBgn0038172	2_4h	10.64812568	0.740668648	-0.176675798	NA	NA	-0.235918511	-0.778571326	0.532253367	-1.310824693
Adgf-D	FBgn0038172	6_8h	4.292157171	0.856358621	-0.292544619	NA	NA	-0.415247359	-0.778571326	0.532253367	-1.310824693
Adi1	FBgn0052068	10_12h	216.9101236	0.267211061	-0.114745619	NA	NA	NA	-1.119366712	0.231319201	-1.350685913
Adi1	FBgn0052068	2_4h	471.2406847	0.24913484	-0.096475859	NA	NA	NA	-1.119366712	0.231319201	-1.350685913
Adi1	FBgn0052068	6_8h	184.7761032	0.402238908	0.151638296	NA	NA	NA	-1.119366712	0.231319201	-1.350685913
AdipoR	FBgn0038984	10_12h	1241.396773	0.193667997	-0.17306266	-0.141425299	NA	NA	0.786040175	0.40186489	0.384175285
AdipoR	FBgn0038984	2_4h	719.9277955	0.20115452	-0.220755821	-0.259632956	NA	NA	0.786040175	0.40186489	0.384175285
AdipoR	FBgn0038984	6_8h	939.5874903	0.209946908	-0.170175832	-0.14334215	NA	NA	0.786040175	0.40186489	0.384175285
Adk1	FBgn0022709	10_12h	111.2249221	0.78393254	0.796401853	0.786800369	0.782864726	0.801362301	0.051183945	-0.039662246	0.090846191
Adk1	FBgn0022709	2_4h	107.3480617	0.70145272	0.555746984	0.490559279	0.508717119	0.566619111	0.051183945	-0.039662246	0.090846191
Adk1	FBgn0022709	6_8h	114.3251121	0.825212325	0.727114335	0.683944028	0.685955186	0.729395226	0.051183945	-0.039662246	0.090846191
Adk2	FBgn0283494	10_12h	1746.800527	0.232691469	0.053962183	0.08549475	0.052492606	0.065034404	0.135052681	-0.232480141	0.367532822
Adk2	FBgn0283494	2_4h	1590.700459	0.225854278	0.057533105	0.036878893	0.155011886	0.089219957	0.135052681	-0.232480141	0.367532822
Adk2	FBgn0283494	6_8h	2052.233677	0.225632152	0.039204084	0.092314734	0.142441439	0.077429502	0.135052681	-0.232480141	0.367532822
Adk3	FBgn0042094	10_12h	141.4014604	0.414346714	0.225611287	0.224791808	0.223487201	0.229466133	2.785862716	1.115598293	1.670264424
Adk3	FBgn0042094	2_4h	20.5033891	0.740756251	0.032001337	-0.049129865	-0.078916138	-0.016958402	2.785862716	1.115598293	1.670264424
Adk3	FBgn0042094	6_8h	65.25673572	0.578698994	0.170737748	0.11953262	0.107629921	0.163755699	2.785862716	1.115598293	1.670264424
adp	FBgn0000057	10_12h	231.44796	0.166059864	-0.577173341	-0.558163376	-0.554048435	-0.571026306	0.15354393	0.210739675	-0.057195745
adp	FBgn0000057	2_4h	208.0808095	0.21734153	-0.41912732	-0.494058816	-0.453779902	-0.395835735	0.15354393	0.210739675	-0.057195745
adp	FBgn0000057	6_8h	199.9928152	0.247412746	-0.313249378	-0.342782146	-0.325440709	-0.302113301	0.15354393	0.210739675	-0.057195745
ADPS	FBgn0033983	10_12h	193.7292444	0.277435203	-0.101121874	-0.089236925	NA	NA	5.019528855	2.603704859	2.415823996
ADPS	FBgn0033983	2_4h	5.97264133	0.933296962	-0.125847499	-0.167716786	NA	NA	5.019528855	2.603704859	2.415823996
ADPS	FBgn0033983	6_8h	31.87145734	0.472836798	-0.272674152	-0.343162314	NA	NA	5.019528855	2.603704859	2.415823996
AdSL	FBgn0038467	10_12h	535.4607155	0.242699017	-0.060747866	-0.032783216	NA	NA	1.314630877	0.084676295	1.229954582
AdSL	FBgn0038467	2_4h	215.2703847	0.73568383	0.809074677	0.734811028	NA	NA	1.314630877	0.084676295	1.229954582
AdSL	FBgn0038467	6_8h	504.9373649	0.325588891	0.153299635	0.154894777	NA	NA	1.314630877	0.084676295	1.229954582
AdSS	FBgn0027493	10_12h	1803.16305	0.351878035	0.471584011	NA	NA	NA	-1.129314626	-0.447973085	-0.681341541
Ady43A	FBgn0026602	10_12h	56.50688344	0.577638016	0.278436222	0.252822362	0.216312956	0.266206543	2.699551487	2.499471793	0.200079694
Ady43A	FBgn0026602	2_4h	8.698720618	0.891736312	-0.052885467	-0.109500823	-0.150333774	-0.118854736	2.699551487	2.499471793	0.200079694
Ady43A	FBgn0026602	6_8h	9.992758047	0.829775813	-0.069329463	-0.12307198	-0.198859349	-0.160279636	2.699551487	2.499471793	0.200079694
Aef1	FBgn0005694	10_12h	369.4077313	0.322637998	0.168557682	0.193955915	0.202646101	0.177116962	0.123760393	0.436542288	-0.312781894
Aef1	FBgn0005694	2_4h	339.039571	0.621640257	0.745754693	0.682017824	0.73861793	0.772810992	0.123760393	0.436542288	-0.312781894
Aef1	FBgn0005694	6_8h	272.9566363	0.670404575	0.756451016	0.731299218	0.75533902	0.771132726	0.123760393	0.436542288	-0.312781894
aft	FBgn0026309	10_12h	26.93331054	0.300724385	-0.615430296	-0.654197319	-0.744581494	-0.664322901	0.435608876	0.851036636	-0.41542776
aft	FBgn0026309	2_4h	19.9139953	0.502344673	-0.36637325	-0.446787077	-0.477097093	-0.415639538	0.435608876	0.851036636	-0.41542776
aft	FBgn0026309	6_8h	14.93145685	0.781063541	-0.010598518	-0.067504254	-0.130755355	-0.078170462	0.435608876	0.851036636	-0.41542776
Afti	FBgn0038223	10_12h	168.0475868	0.240985748	-0.273396342	NA	NA	-0.267982613	-0.130017199	-0.239362186	0.109344987
Afti	FBgn0038223	2_4h	183.895608	0.254447795	-0.295031936	NA	NA	-0.27332839	-0.130017199	-0.239362186	0.109344987
Afti	FBgn0038223	6_8h	198.3752458	0.195874262	-0.54896184	NA	NA	-0.537855162	-0.130017199	-0.239362186	0.109344987
Ag5r	FBgn0015010	10_12h	6.272103818	2.011124211	0.809943526	0.757339082	0.537216766	0.695354251	0.856091991	0.208747075	0.647344917
Ag5r	FBgn0015010	2_4h	3.465005034	1.974577228	0.456062188	0.43310862	0.387248382	0.362736596	0.856091991	0.208747075	0.647344917
Ag5r	FBgn0015010	6_8h	5.42717852	1.424567848	0.285424926	0.24439765	0.149090067	0.172470363	0.856091991	0.208747075	0.647344917
Ag5r2	FBgn0020508	10_12h	7.577112082	1.596392904	0.640375677	0.589362025	0.38720099	0.534885032	1.131265962	0.062149392	1.06911657
Ag5r2	FBgn0020508	2_4h	3.459065006	1.908853115	0.421691129	0.398804833	0.352937366	0.328316214	1.131265962	0.062149392	1.06911657
Ag5r2	FBgn0020508	6_8h	7.257630946	1.7702621	0.589579416	0.54378181	0.455633894	0.487765372	1.131265962	0.062149392	1.06911657
AGBE	FBgn0053138	10_12h	106.4100982	0.369012394	0.030405328	0.01866289	NA	NA	0.305236659	1.843421161	-1.538184502
AGBE	FBgn0053138	2_4h	86.11869777	0.605757409	0.332570629	0.269467278	NA	NA	0.305236659	1.843421161	-1.538184502
AGBE	FBgn0053138	6_8h	29.65225867	0.948244573	0.398474601	0.329313563	NA	NA	0.305236659	1.843421161	-1.538184502
ago	FBgn0041171	10_12h	953.0265417	0.574792471	0.88007969	NA	NA	NA	-1.534588964	-0.94462871	-0.589960254
ago	FBgn0041171	6_8h	1834.283976	0.290039062	0.270208487	NA	NA	NA	-1.534588964	-0.94462871	-0.589960254
AGO2	FBgn0087035	10_12h	1263.463479	0.156303885	-0.385144628	NA	NA	-0.374592543	-0.181499511	-0.206165808	0.024666297
AGO2	FBgn0087035	2_4h	1432.845915	0.190410384	-0.133985754	NA	NA	-0.102600262	-0.181499511	-0.206165808	0.024666297
AGO2	FBgn0087035	6_8h	1457.554442	0.185022511	-0.219584794	NA	NA	-0.18558183	-0.181499511	-0.206165808	0.024666297
AGO3	FBgn0250816	10_12h	304.9545922	0.706144556	0.921718515	NA	NA	0.928747325	-1.491398458	-0.041804511	-1.449593948
AGO3	FBgn0250816	2_4h	857.4145499	0.355140069	0.384961455	NA	NA	0.415086528	-1.491398458	-0.041804511	-1.449593948
AGO3	FBgn0250816	6_8h	313.9204363	0.73580736	0.876931369	NA	NA	0.8937598	-1.491398458	-0.041804511	-1.449593948
agt	FBgn0024912	10_12h	31.77981785	0.755093956	0.35905723	NA	NA	0.316685546	-2.97374311	-0.791602979	-2.182140132
agt	FBgn0024912	2_4h	249.6532817	0.394882934	0.223580625	NA	NA	0.248848597	-2.97374311	-0.791602979	-2.182140132
agt	FBgn0024912	6_8h	55.01076	0.830757119	0.473504335	NA	NA	0.455625192	-2.97374311	-0.791602979	-2.182140132
Ahcy	FBgn0014455	10_12h	1479.538427	0.253923101	0.12019648	0.151824559	NA	NA	2.057216654	0.31878067	1.738435984
Ahcy	FBgn0014455	2_4h	355.5022295	0.578965031	0.684896402	0.622441835	NA	NA	2.057216654	0.31878067	1.738435984
Ahcy	FBgn0014455	6_8h	1186.215803	0.250133967	0.046157033	0.080330808	NA	NA	2.057216654	0.31878067	1.738435984
AhcyL1	FBgn0035371	10_12h	808.529429	0.171691986	-0.350952915	-0.321085501	NA	NA	0.235666603	-0.084328716	0.319995318
AhcyL1	FBgn0035371	2_4h	686.6779717	0.190665276	-0.284340631	-0.324386515	NA	NA	0.235666603	-0.084328716	0.319995318
AhcyL1	FBgn0035371	6_8h	857.1983077	0.196659654	-0.252221179	-0.228304384	NA	NA	0.235666603	-0.084328716	0.319995318
AhcyL2	FBgn0015011	10_12h	18.83941079	0.456237919	-0.315369346	-0.356633515	NA	NA	0.706852074	-1.430071114	2.136923188
AhcyL2	FBgn0015011	2_4h	11.54206829	0.699710603	-0.208959243	-0.270631419	NA	NA	0.706852074	-1.430071114	2.136923188
AhcyL2	FBgn0015011	6_8h	50.76467585	0.449444402	-0.167884673	-0.224638515	NA	NA	0.706852074	-1.430071114	2.136923188
AIF	FBgn0031392	10_12h	431.2153787	0.187758745	-0.349315753	-0.323353988	-0.31792017	-0.339834506	0.826638957	0.284601105	0.542037852
AIF	FBgn0031392	2_4h	243.1370367	0.235988748	-0.29753964	-0.36940868	-0.325267133	-0.272511186	0.826638957	0.284601105	0.542037852
AIF	FBgn0031392	6_8h	354.0142727	0.203794648	-0.384152911	-0.393635603	-0.366289923	-0.36573941	0.826638957	0.284601105	0.542037852
AIMP1	FBgn0033351	10_12h	559.3463607	0.246978872	-0.03737316	-0.00911677	NA	NA	0.892176289	0.118676032	0.773500257
AIMP1	FBgn0033351	2_4h	301.3762275	0.367276769	0.193883718	0.127055957	NA	NA	0.892176289	0.118676032	0.773500257
AIMP1	FBgn0033351	6_8h	515.1761761	0.286277808	0.028356995	0.030740581	NA	NA	0.892176289	0.118676032	0.773500257
AIMP2	FBgn0036515	10_12h	662.4179221	0.181553549	-0.322778851	-0.29368441	NA	NA	0.201767604	0.412050438	-0.210282835
AIMP2	FBgn0036515	2_4h	575.9621883	0.197037318	-0.288442336	-0.334037479	NA	NA	0.201767604	0.412050438	-0.210282835
AIMP2	FBgn0036515	6_8h	497.8431459	0.202054053	-0.326438803	-0.325376041	NA	NA	0.201767604	0.412050438	-0.210282835
AIMP3	FBgn0050185	10_12h	204.7248403	0.266031814	-0.131283015	-0.117031653	NA	NA	0.161751899	-0.21479567	0.37654757
AIMP3	FBgn0050185	2_4h	183.0114945	0.311612991	-0.093710315	-0.169149624	NA	NA	0.161751899	-0.21479567	0.37654757
AIMP3	FBgn0050185	6_8h	237.591271	0.249286219	-0.263012555	-0.292125497	NA	NA	0.161751899	-0.21479567	0.37654757
Ak6	FBgn0033754	10_12h	269.0402361	0.23441487	-0.203129527	-0.179521298	-0.174756677	-0.196877247	0.242232847	-0.38447231	0.626705157
Ak6	FBgn0033754	2_4h	227.456254	0.312088839	-0.034407613	-0.107616608	-0.065262587	-0.01007305	0.242232847	-0.38447231	0.626705157
Ak6	FBgn0033754	6_8h	351.2003444	0.247565921	-0.191108387	-0.20096975	-0.173697114	-0.172792794	0.242232847	-0.38447231	0.626705157
AkhR	FBgn0025595	10_12h	19.13630369	0.604410509	-0.029004643	-0.070158307	NA	NA	3.306665678	2.65452491	0.652140768
AkhR	FBgn0025595	2_4h	1.933982321	3.4532143	0.837541134	0.839789222	NA	NA	3.306665678	2.65452491	0.652140768
AkhR	FBgn0025595	6_8h	3.039250048	1.13244417	-0.1146658	-0.14093239	NA	NA	3.306665678	2.65452491	0.652140768
Akt1	FBgn0010379	10_12h	1300.650207	0.167651952	-0.311343198	-0.279686717	-0.304003067	-0.300750684	0.379709496	0.087997567	0.291711928
Akt1	FBgn0010379	2_4h	999.6697868	0.195090709	-0.182208051	-0.214466382	-0.115724424	-0.151758688	0.379709496	0.087997567	0.291711928
Akt1	FBgn0010379	6_8h	1223.687735	0.246881878	0.038487857	0.073649753	0.1162926	0.070250362	0.379709496	0.087997567	0.291711928
al	FBgn0000061	10_12h	257.7930512	0.266642315	-0.082407094	-0.059856692	-0.05545947	-0.076222699	4.344005916	1.416423945	2.927581971
al	FBgn0000061	2_4h	12.69390151	0.854925509	0.020568851	-0.043918241	-0.080312901	-0.034658563	4.344005916	1.416423945	2.927581971
al	FBgn0000061	6_8h	96.57953558	0.313909251	-0.2987908	-0.343449456	-0.346615393	-0.298783973	4.344005916	1.416423945	2.927581971
AlaRS	FBgn0027094	10_12h	613.9367549	0.212298361	-0.176363639	-0.147594081	NA	NA	1.386277259	0.592268157	0.794009101
AlaRS	FBgn0027094	2_4h	234.8619147	0.292990029	-0.089603389	-0.162183992	NA	NA	1.386277259	0.592268157	0.794009101
AlaRS	FBgn0027094	6_8h	407.2238011	0.308476252	0.057896818	0.05309125	NA	NA	1.386277259	0.592268157	0.794009101
AlaRS-m	FBgn0028962	10_12h	118.3489561	0.210139565	-0.50255743	-0.509501779	NA	NA	0.59669109	0.681759636	-0.085068546
AlaRS-m	FBgn0028962	2_4h	78.26048146	0.289539682	-0.440289879	-0.501402914	NA	NA	0.59669109	0.681759636	-0.085068546
AlaRS-m	FBgn0028962	6_8h	73.77926618	0.308880667	-0.413348697	-0.462649625	NA	NA	0.59669109	0.681759636	-0.085068546
Alas	FBgn0020764	10_12h	163.5458653	0.235731356	-0.301724346	-0.297693868	-0.294991746	-0.296755442	1.553968057	0.751204143	0.802763914
Alas	FBgn0020764	2_4h	55.6991505	0.271931037	-0.62956315	-0.6874035	-0.691080987	-0.636447068	1.553968057	0.751204143	0.802763914
Alas	FBgn0020764	6_8h	97.16382186	0.345354841	-0.201143235	-0.245740057	-0.248740157	-0.201134889	1.553968057	0.751204143	0.802763914
alc	FBgn0260972	10_12h	288.8338723	0.167505499	-0.526345289	-0.501715905	-0.495566441	-0.519735429	1.181566337	0.729943069	0.451623268
alc	FBgn0260972	2_4h	127.338935	0.494074472	0.260147196	0.194150982	0.214486252	0.276499743	1.181566337	0.729943069	0.451623268
alc	FBgn0260972	6_8h	174.145944	0.380457295	0.079681985	0.049290879	0.062560268	0.090560682	1.181566337	0.729943069	0.451623268
Aldh	FBgn0012036	10_12h	147.9932848	0.978957696	1.097355475	1.097927889	1.097821459	1.101315064	0.309070278	0.56503446	-0.255964182
Aldh	FBgn0012036	2_4h	119.4545194	0.801945572	0.724502074	0.659312782	0.67860148	0.738974375	0.309070278	0.56503446	-0.255964182
Aldh	FBgn0012036	6_8h	100.0344731	1.079981357	0.949457122	0.905131128	0.902979425	0.949567783	0.309070278	0.56503446	-0.255964182
Aldh-III	FBgn0010548	10_12h	844.7313979	0.200601328	-0.189172624	-0.158941609	-0.171654931	-0.178911476	0.797829975	1.361833568	-0.564003593
Aldh-III	FBgn0010548	2_4h	485.9011008	0.271877369	-0.002520884	-0.054794411	0.018129934	0.025800453	0.797829975	1.361833568	-0.564003593
Aldh-III	FBgn0010548	6_8h	328.6744038	0.435375853	0.360874526	0.347438291	0.374049629	0.378336671	0.797829975	1.361833568	-0.564003593
Alg-2	FBgn0086378	10_12h	558.9607032	0.280982928	0.091525642	0.119777693	NA	NA	0.617121659	0.285072694	0.332048965
Alg-2	FBgn0086378	2_4h	364.4258256	0.299899785	0.032478107	-0.029300501	NA	NA	0.617121659	0.285072694	0.332048965
Alg-2	FBgn0086378	6_8h	458.7391914	0.355072292	0.22190354	0.220231696	NA	NA	0.617121659	0.285072694	0.332048965
Alg10	FBgn0052076	10_12h	100.0934429	0.217232241	-0.516604209	-0.531672571	NA	NA	1.618600626	0.446900182	1.171700444
Alg10	FBgn0052076	2_4h	32.59554814	0.417998723	-0.384280069	-0.458630395	NA	NA	1.618600626	0.446900182	1.171700444
Alg10	FBgn0052076	6_8h	73.43029422	0.249693697	-0.627785935	-0.677153493	NA	NA	1.618600626	0.446900182	1.171700444
Alh	FBgn0261238	10_12h	1031.327505	0.184346942	-0.246547079	-0.21524888	-0.23308934	-0.236215517	0.015638821	-0.123007553	0.138646374
Alh	FBgn0261238	2_4h	1020.208285	0.155779203	-0.403066877	-0.434877948	-0.335332671	-0.37257053	0.015638821	-0.123007553	0.138646374
Alh	FBgn0261238	6_8h	1123.118455	0.170333889	-0.347632344	-0.315185593	-0.273785012	-0.316937889	0.015638821	-0.123007553	0.138646374
alien	FBgn0013746	10_12h	364.389142	0.513705164	0.631603809	NA	NA	0.640061035	-1.708139724	-0.364005082	-1.344134642
alien	FBgn0013746	2_4h	1190.602311	0.196081503	-0.141668603	NA	NA	-0.110789612	-1.708139724	-0.364005082	-1.344134642
alien	FBgn0013746	6_8h	468.9665593	0.483593061	0.535025707	NA	NA	0.556195001	-1.708139724	-0.364005082	-1.344134642
ALiX	FBgn0086346	10_12h	464.7600855	0.254280891	-0.034401753	NA	NA	-0.024694608	-0.006452597	0.278864008	-0.285316604
ALiX	FBgn0086346	2_4h	466.8434267	0.269748117	-0.019009643	NA	NA	0.009198274	-0.006452597	0.278864008	-0.285316604
ALiX	FBgn0086346	6_8h	383.073749	0.373719593	0.237500381	NA	NA	0.256826401	-0.006452597	0.278864008	-0.285316604
Alk	FBgn0040505	10_12h	40.12048702	0.467999708	-0.043602946	NA	NA	-0.073853342	-0.850849165	-0.502857834	-0.347991331
Alk	FBgn0040505	2_4h	72.35979317	0.57169781	0.211166239	NA	NA	0.20874553	-0.850849165	-0.502857834	-0.347991331
Alk	FBgn0040505	6_8h	56.85144241	0.37253989	-0.317309304	NA	NA	-0.332849905	-0.850849165	-0.502857834	-0.347991331
AlkB	FBgn0065035	10_12h	138.8916882	0.525112588	0.45772554	NA	NA	0.461604687	-1.159694888	-0.154133206	-1.005561682
AlkB	FBgn0065035	2_4h	310.2981625	0.386111865	0.250286375	NA	NA	0.276959864	-1.159694888	-0.154133206	-1.005561682
AlkB	FBgn0065035	6_8h	154.552123	0.650296973	0.58194579	NA	NA	0.592776554	-1.159694888	-0.154133206	-1.005561682
Alp1	FBgn0283479	10_12h	605.6029317	0.331002784	0.265972997	0.294675761	NA	NA	4.100523318	3.54984845	0.550674867
Alp1	FBgn0283479	2_4h	35.30266182	0.535726482	-0.109643102	-0.181858969	NA	NA	4.100523318	3.54984845	0.550674867
Alp1	FBgn0283479	6_8h	51.7103057	0.665937817	0.231493425	0.175238354	NA	NA	4.100523318	3.54984845	0.550674867
Alp4	FBgn0016123	2_4h	1.928178971	1.812001113	0.191737059	0.194111644	NA	NA	0.701710473	0.075161098	0.626549375
Alp4	FBgn0016123	6_8h	2.976853743	1.77823806	0.330427599	0.304715321	NA	NA	0.701710473	0.075161098	0.626549375
alpha-catenin-related	FBgn0029105	10_12h	61.22745681	0.315022439	-0.301147123	-0.326231012	-0.357894939	-0.311245523	3.983010874	3.137178263	0.845832611
alpha-catenin-related	FBgn0029105	2_4h	3.8720457	1.127196524	-0.07088355	-0.097974381	-0.143379506	-0.161043525	3.983010874	3.137178263	0.845832611
alpha-catenin-related	FBgn0029105	6_8h	6.959234352	0.936718873	-0.059619998	-0.104889526	-0.193970064	-0.162964578	3.983010874	3.137178263	0.845832611
alpha-Est1	FBgn0015568	10_12h	71.97194043	0.252162227	-0.469869994	NA	NA	-0.478997475	-0.400862954	0.541159703	-0.942022657
alpha-Est1	FBgn0015568	2_4h	95.02436697	0.522759102	0.220040879	NA	NA	0.22646772	-0.400862954	0.541159703	-0.942022657
alpha-Est1	FBgn0015568	6_8h	49.4604324	0.651028343	0.193941913	NA	NA	0.16809957	-0.400862954	0.541159703	-0.942022657
alpha-Est10	FBgn0015569	10_12h	60.04775879	0.345257563	-0.215997015	-0.241181734	-0.27396538	-0.226508139	3.95820742	3.57389706	0.38431036
alpha-Est10	FBgn0015569	2_4h	3.863292936	1.053261722	-0.13941291	-0.166424131	-0.211838297	-0.22963683	3.95820742	3.57389706	0.38431036
alpha-Est10	FBgn0015569	6_8h	5.042507886	1.058136262	-0.033627259	-0.073046824	-0.17046171	-0.149576409	3.95820742	3.57389706	0.38431036
alpha-Est2	FBgn0015570	10_12h	7.182856148	0.789846566	-0.08063856	-0.132105472	-0.339357789	-0.188707398	0.915998807	0.075922878	0.840075928
alpha-Est2	FBgn0015570	2_4h	3.806747332	0.629681819	-0.658323098	-0.684810491	-0.730283786	-0.748964229	0.915998807	0.075922878	0.840075928
alpha-Est2	FBgn0015570	6_8h	6.814627244	0.551037906	-0.596529535	-0.641525763	-0.731072749	-0.700650474	0.915998807	0.075922878	0.840075928
alpha-Est3	FBgn0015571	10_12h	33.10350773	0.4308571	-0.188743734	-0.225060637	-0.299915569	-0.229320805	1.882652404	2.108572516	-0.225920112
alpha-Est3	FBgn0015571	2_4h	8.977164223	0.653146905	-0.354570138	-0.41190974	-0.452563595	-0.419315554	1.882652404	2.108572516	-0.225920112
alpha-Est3	FBgn0015571	6_8h	7.67592	0.972498	0.007611716	-0.039098843	-0.125752143	-0.092206642	1.882652404	2.108572516	-0.225920112
alpha-Est4	FBgn0015572	10_12h	107.4719259	0.589178362	0.501102795	0.489860627	0.485235887	0.505179505	3.752750908	1.286855444	2.465895464
alpha-Est4	FBgn0015572	2_4h	7.972682	0.983603049	0.018197617	-0.035935283	-0.077189932	-0.051490649	3.752750908	1.286855444	2.465895464
alpha-Est4	FBgn0015572	6_8h	44.04665604	0.601815181	0.076729738	0.015567815	-0.016742528	0.042097994	3.752750908	1.286855444	2.465895464
alpha-Est5	FBgn0261393	10_12h	70.47075215	1.045773411	0.945601708	NA	NA	0.936551023	-1.970470245	0.143820804	-2.114291048
alpha-Est5	FBgn0261393	2_4h	276.1719434	0.46999891	0.421055705	NA	NA	0.447084814	-1.970470245	0.143820804	-2.114291048
alpha-Est5	FBgn0261393	6_8h	63.78440828	1.191097584	0.884607562	NA	NA	0.876382465	-1.970470245	0.143820804	-2.114291048
alpha-Est7	FBgn0015575	10_12h	89.24518401	0.381731455	0.01343082	-0.006708693	-0.018551535	0.009234159	3.491581465	1.030204908	2.461376558
alpha-Est7	FBgn0015575	2_4h	7.934398996	0.844861904	-0.13535042	-0.189325672	-0.230601282	-0.205241939	3.491581465	1.030204908	2.461376558
alpha-Est7	FBgn0015575	6_8h	43.69806541	0.740552562	0.281536857	0.220096273	0.187549749	0.246319051	3.491581465	1.030204908	2.461376558
alpha-Est8	FBgn0015576	10_12h	34.58391943	0.42184206	-0.195672575	-0.231267388	NA	NA	4.229665987	2.844574393	1.385091594
alpha-Est8	FBgn0015576	6_8h	4.814730618	1.240740917	0.111968616	0.073623221	NA	NA	4.229665987	2.844574393	1.385091594
alpha-Est9	FBgn0015577	10_12h	39.75424846	0.658441624	0.294827287	0.262164859	0.201059202	0.264041681	2.214553324	1.574405275	0.640148049
alpha-Est9	FBgn0015577	2_4h	8.565181498	1.47293775	0.444192131	0.387966015	0.347051092	0.377595866	2.214553324	1.574405275	0.640148049
alpha-Est9	FBgn0015577	6_8h	13.34874186	1.255857458	0.431601857	0.374186617	0.308983076	0.356266954	2.214553324	1.574405275	0.640148049
alpha-Man-Ia	FBgn0259170	10_12h	569.9510436	0.176918981	-0.368478549	-0.340107195	NA	NA	0.041082805	0.199734146	-0.15865134
alpha-Man-Ia	FBgn0259170	2_4h	553.949783	0.208152379	-0.241763412	-0.288798505	NA	NA	0.041082805	0.199734146	-0.15865134
alpha-Man-Ia	FBgn0259170	6_8h	496.262643	0.262124062	-0.066750142	-0.065804444	NA	NA	0.041082805	0.199734146	-0.15865134
alpha-Man-Ib	FBgn0039634	10_12h	104.8884014	0.218133589	-0.499367693	-0.511857577	-0.517114142	-0.496156651	0.368336613	-0.092501586	0.460838199
alpha-Man-Ib	FBgn0039634	2_4h	81.25443919	0.252636016	-0.56294577	-0.624862289	-0.617376484	-0.562008962	0.368336613	-0.092501586	0.460838199
alpha-Man-Ib	FBgn0039634	6_8h	111.833835	0.231021017	-0.553543179	-0.596941634	-0.59563112	-0.551783099	0.368336613	-0.092501586	0.460838199
alpha-Man-Ic	FBgn0051202	2_4h	8.286403919	0.653123721	-0.379278088	NA	NA	NA	-1.65603333	-0.75895655	-0.89707678
alpha-Man-Ic	FBgn0051202	6_8h	4.449580619	0.743899001	-0.422758618	NA	NA	NA	-1.65603333	-0.75895655	-0.89707678
alpha-Man-IIa	FBgn0011740	10_12h	171.5361978	0.213674853	-0.389048844	-0.382808288	NA	NA	1.211731935	-0.330846658	1.542578593
alpha-Man-IIa	FBgn0011740	2_4h	74.06075249	0.434055836	-0.055681069	-0.115631558	NA	NA	1.211731935	-0.330846658	1.542578593
alpha-Man-IIa	FBgn0011740	6_8h	215.7498724	0.242095908	-0.315574692	-0.345158314	NA	NA	1.211731935	-0.330846658	1.542578593
alpha-Man-IIb	FBgn0026616	10_12h	1059.255058	0.352267669	0.404556677	NA	NA	0.414909907	-0.258577522	0.217792052	-0.476369574
alpha-Man-IIb	FBgn0026616	2_4h	1267.185331	0.249234357	0.110701795	NA	NA	0.141746383	-0.258577522	0.217792052	-0.476369574
alpha-Man-IIb	FBgn0026616	6_8h	910.8326837	0.408601161	0.490100607	NA	NA	0.518380438	-0.258577522	0.217792052	-0.476369574
alpha-PheRS	FBgn0030007	10_12h	407.7659487	0.207989747	-0.255551719	-0.229948926	NA	NA	1.570853208	0.465166925	1.105686284
alpha-PheRS	FBgn0030007	2_4h	137.2577962	0.204994403	-0.596664385	-0.664255777	NA	NA	1.570853208	0.465166925	1.105686284
alpha-PheRS	FBgn0030007	6_8h	295.3804576	0.226645238	-0.31234237	-0.332948985	NA	NA	1.570853208	0.465166925	1.105686284
alpha-Spec	FBgn0250789	2_4h	2025.919939	0.245218871	0.188235769	0.174758369	NA	NA	1.44728794	0.406140779	1.04114716
alpha4GT1	FBgn0031491	10_12h	201.0690727	0.533191757	0.560152823	NA	NA	0.566519618	-0.664872023	-0.297719151	-0.367152872
alpha4GT1	FBgn0031491	2_4h	318.7804632	0.361734374	0.190946203	NA	NA	0.217743431	-0.664872023	-0.297719151	-0.367152872
alpha4GT1	FBgn0031491	6_8h	247.1540149	0.417248291	0.26107677	NA	NA	0.27405523	-0.664872023	-0.297719151	-0.367152872
alphaCOP	FBgn0025725	10_12h	1077.725487	0.171067254	-0.315502998	-0.284078047	NA	NA	1.607063632	0.15400011	1.453063522
alphaCOP	FBgn0025725	2_4h	353.7804219	0.280294335	-0.041556896	-0.104143456	NA	NA	1.607063632	0.15400011	1.453063522
alphaCOP	FBgn0025725	6_8h	968.6112328	0.216281245	-0.134993567	-0.107200437	NA	NA	1.607063632	0.15400011	1.453063522
alphagamma-element:CR32865	FBgn0052865	10_12h	30.1168549	0.629362638	0.159445111	0.12183324	NA	NA	1.395758556	0.637963016	0.757795541
alphagamma-element:CR32865	FBgn0052865	2_4h	11.44575444	0.889512081	0.028486016	-0.032975013	NA	NA	1.395758556	0.637963016	0.757795541
alphagamma-element:CR32865	FBgn0052865	6_8h	19.35368252	0.887943384	0.194364821	0.138543841	NA	NA	1.395758556	0.637963016	0.757795541
alphaSnap	FBgn0250791	10_12h	1118.864569	0.145476324	-0.472642426	-0.441134476	NA	NA	0.049310252	0.409598989	-0.360288737
alphaSnap	FBgn0250791	2_4h	1081.268762	0.175067663	-0.274487497	-0.304989271	NA	NA	0.049310252	0.409598989	-0.360288737
alphaSnap	FBgn0250791	6_8h	842.3177243	0.208464942	-0.197143648	-0.173788794	NA	NA	0.049310252	0.409598989	-0.360288737
alphaTry	FBgn0003863	10_12h	19.07061843	1.635266199	0.965175632	0.923997968	0.804827666	0.902163564	0.813128939	-0.343184567	1.156313506
alphaTry	FBgn0003863	2_4h	10.85396898	2.196200466	0.916093266	0.855801995	0.817089936	0.857360882	0.813128939	-0.343184567	1.156313506
alphaTry	FBgn0003863	6_8h	24.19210315	1.549307288	0.82069248	0.75908476	0.716988313	0.771378954	0.813128939	-0.343184567	1.156313506
alphaTub67C	FBgn0087040	10_12h	72.43394353	1.593696656	1.375978526	NA	NA	1.366850195	-0.766868133	0.637151373	-1.404019506
alphaTub67C	FBgn0087040	2_4h	123.2515646	0.9885292	0.943556109	NA	NA	0.958980713	-0.766868133	0.637151373	-1.404019506
alphaTub67C	FBgn0087040	6_8h	46.5736693	1.733925075	1.153470459	NA	NA	1.123032024	-0.766868133	0.637151373	-1.404019506
alphaTub84D	FBgn0003885	10_12h	1281.278586	0.158927239	-0.366706426	NA	NA	NA	-1.246984219	-1.045320752	-0.201663467
alphaTub85E	FBgn0003886	10_12h	637.5243923	0.265352508	0.051663661	0.080603791	0.077250521	0.061273513	4.43695184	3.229680027	1.207271813
alphaTub85E	FBgn0003886	2_4h	29.43345288	1.094598434	0.544590207	0.467684996	0.445707048	0.510446807	4.43695184	3.229680027	1.207271813
alphaTub85E	FBgn0003886	6_8h	67.96201417	0.863277533	0.585004867	0.534478573	0.524101353	0.580023471	4.43695184	3.229680027	1.207271813
Alr	FBgn0031068	10_12h	211.6491228	0.241776342	-0.219883269	-0.204270919	-0.20009447	-0.213629981	0.644541375	0.203375126	0.441166249
Alr	FBgn0031068	2_4h	135.3911215	0.291905312	-0.247375292	-0.314614329	-0.292914085	-0.229707424	0.644541375	0.203375126	0.441166249
Alr	FBgn0031068	6_8h	183.8207186	0.297404965	-0.15172247	-0.181480817	-0.166535245	-0.140795777	0.644541375	0.203375126	0.441166249
alrm	FBgn0039332	10_12h	129.7752876	0.446611801	0.277232898	0.27366149	0.270761657	0.281558258	4.229435855	2.821324829	1.408111026
alrm	FBgn0039332	2_4h	6.918388453	1.421158731	0.341495097	0.292913048	0.251075874	0.266827859	4.229435855	2.821324829	1.408111026
alrm	FBgn0039332	6_8h	18.36067313	1.151769925	0.438685734	0.38338166	0.32399813	0.382685947	4.229435855	2.821324829	1.408111026
Als2	FBgn0037116	10_12h	144.7822718	0.1974909	-0.509151826	-0.509246991	NA	NA	2.254555902	0.62452205	1.630033852
Als2	FBgn0037116	2_4h	30.34075849	0.688961092	0.091687922	0.015523291	NA	NA	2.254555902	0.62452205	1.630033852
Als2	FBgn0037116	6_8h	93.91079496	0.270916526	-0.45624421	-0.501224186	NA	NA	2.254555902	0.62452205	1.630033852
Ama	FBgn0000071	10_12h	1794.828424	0.267869894	0.198209178	NA	NA	NA	-0.667827426	-1.710835533	1.043008108
amd	FBgn0000075	10_12h	506.0218361	0.447066368	0.54229316	0.569824573	0.57213722	0.552045014	2.492061011	2.298446795	0.193614217
amd	FBgn0000075	2_4h	89.9464739	0.66859819	0.446782384	0.382893424	0.394409716	0.451211851	2.492061011	2.298446795	0.193614217
amd	FBgn0000075	6_8h	102.8650471	0.560074103	0.302784037	0.258688278	0.257378635	0.303131791	2.492061011	2.298446795	0.193614217
Amnionless	FBgn0025686	10_12h	41.7869777	0.37196353	-0.260059135	-0.291420328	NA	NA	3.977715516	1.893553812	2.084161704
Amnionless	FBgn0025686	2_4h	2.6523405	1.09646886	-0.213064473	-0.224711127	NA	NA	3.977715516	1.893553812	2.084161704
Amnionless	FBgn0025686	6_8h	11.24668329	0.595210597	-0.365675298	-0.421838223	NA	NA	3.977715516	1.893553812	2.084161704
amon	FBgn0023179	10_12h	33.34654011	0.561634386	0.078708128	0.042506102	-0.031790736	0.038472218	3.252394882	2.258814992	0.99357989
amon	FBgn0023179	2_4h	3.499309556	1.518470826	0.196394031	0.173056002	0.127237142	0.1033514	3.252394882	2.258814992	0.99357989
amon	FBgn0023179	6_8h	6.967543883	1.312119705	0.277756152	0.232471625	0.14341724	0.174455477	3.252394882	2.258814992	0.99357989
amos	FBgn0003270	2_4h	50.8107074	0.792916085	0.407294044	NA	NA	NA	-5.776471786	-4.007449574	-1.769022212
amos	FBgn0003270	6_8h	14.90824401	0.374553662	-0.745974129	NA	NA	NA	-5.776471786	-4.007449574	-1.769022212
AMPdeam	FBgn0052626	10_12h	167.2182952	0.440640637	0.328966293	0.333978548	NA	NA	1.147377289	0.612849408	0.534527881
AMPdeam	FBgn0052626	2_4h	75.48989324	0.55057269	0.189149585	0.128803316	NA	NA	1.147377289	0.612849408	0.534527881
AMPdeam	FBgn0052626	6_8h	109.3446999	1.146870674	1.040969125	0.997365075	NA	NA	1.147377289	0.612849408	0.534527881
Amph	FBgn0027356	10_12h	1399.539131	0.195053437	-0.150620236	-0.118968689	-0.14541091	-0.139918293	1.098904036	0.820864342	0.278039694
Amph	FBgn0027356	2_4h	653.4042702	0.160466328	-0.467252845	-0.508687079	-0.425790988	-0.438005043	1.098904036	0.820864342	0.278039694
Amph	FBgn0027356	6_8h	792.2828523	0.168928728	-0.418803502	-0.397431712	-0.360645013	-0.391897826	1.098904036	0.820864342	0.278039694
AMPKalpha	FBgn0023169	10_12h	614.5495762	0.143515317	-0.567783333	-0.539009006	NA	NA	0.797818826	0.284743604	0.513075222
AMPKalpha	FBgn0023169	2_4h	353.5000876	0.263628371	-0.103028366	-0.165636463	NA	NA	0.797818826	0.284743604	0.513075222
AMPKalpha	FBgn0023169	6_8h	504.4760555	0.125036423	-0.803900985	-0.802340807	NA	NA	0.797818826	0.284743604	0.513075222
amx	FBgn0000077	10_12h	96.37393567	0.235877209	-0.445097784	NA	NA	-0.445868523	-0.461956885	-0.118894001	-0.343062885
amx	FBgn0000077	2_4h	132.746315	0.299554273	-0.227516673	NA	NA	-0.210184654	-0.461956885	-0.118894001	-0.343062885
amx	FBgn0000077	6_8h	104.6526561	0.265300859	-0.438317473	NA	NA	-0.43776033	-0.461956885	-0.118894001	-0.343062885
Amy-p	FBgn0000079	10_12h	12.56062512	1.357574634	0.642641643	0.596591932	0.441587972	0.561223984	1.992624521	0.067744797	1.924879724
Amy-p	FBgn0000079	2_4h	3.156250782	1.954211727	0.417464543	0.398292401	0.352028947	0.321438718	1.992624521	0.067744797	1.924879724
Amy-p	FBgn0000079	6_8h	11.98444807	1.210754741	0.363322122	0.306394634	0.23835203	0.281280385	1.992624521	0.067744797	1.924879724
ana	FBgn0011746	10_12h	72.9694284	0.315727728	-0.240527871	-0.264671175	-0.287613547	-0.249643388	0.881066214	1.127482237	-0.246416024
ana	FBgn0011746	2_4h	39.61991923	0.561264713	-0.024417496	-0.093314032	-0.107177275	-0.042635404	0.881066214	1.127482237	-0.246416024
ana	FBgn0011746	6_8h	33.39911593	0.451574316	-0.30281652	-0.373343725	-0.4051813	-0.350902956	0.881066214	1.127482237	-0.246416024
ana1	FBgn0262167	10_12h	114.9256984	0.452557696	0.256270755	NA	NA	0.261689453	-0.970831349	-0.699721271	-0.271110078
ana1	FBgn0262167	2_4h	225.2508862	0.26970855	-0.182803453	NA	NA	-0.15857747	-0.970831349	-0.699721271	-0.271110078
ana1	FBgn0262167	6_8h	186.6612813	0.300082405	-0.138600326	NA	NA	-0.127649661	-0.970831349	-0.699721271	-0.271110078
ana2	FBgn0027513	10_12h	39.16541494	0.732992705	0.397241137	NA	NA	0.365589302	-1.230532438	-1.088179315	-0.142353123
ana2	FBgn0027513	2_4h	91.90304618	0.360870125	-0.162275222	NA	NA	-0.15706838	-1.230532438	-1.088179315	-0.142353123
ana2	FBgn0027513	6_8h	83.26784911	0.497289825	0.107086208	NA	NA	0.107365873	-1.230532438	-1.088179315	-0.142353123
ana3	FBgn0266111	10_12h	45.25507677	0.595884348	0.237082575	NA	NA	0.213899431	-2.271555132	-2.483273057	0.211717925
ana3	FBgn0266111	2_4h	218.5111172	0.269217693	-0.192354357	NA	NA	-0.168476224	-2.271555132	-2.483273057	0.211717925
ana3	FBgn0266111	6_8h	253.0503741	0.221599541	-0.366525123	NA	NA	-0.353144993	-2.271555132	-2.483273057	0.211717925
Ance	FBgn0012037	10_12h	849.2839471	0.263343275	0.083716719	0.113988783	0.101144122	0.093977384	1.198957854	-0.532330642	1.731288496
Ance	FBgn0012037	2_4h	369.9394426	0.417767604	0.367217906	0.305850079	0.366848672	0.394609685	1.198957854	-0.532330642	1.731288496
Ance	FBgn0012037	6_8h	1228.288558	0.275986601	0.150583154	0.185864613	0.228562344	0.182393073	1.198957854	-0.532330642	1.731288496
Ance-2	FBgn0032535	2_4h	7.801909326	0.806654584	-0.186880431	NA	NA	NA	#NAME?	#NAME?	-2.034105696
Ance-4	FBgn0033366	10_12h	12.93463277	0.756856297	0.067919518	0.02222088	-0.130173362	-0.012143964	2.226341461	0.206094493	2.020246968
Ance-4	FBgn0033366	2_4h	2.764130498	1.51506915	0.122810304	0.109339922	0.062463131	0.022890519	2.226341461	0.206094493	2.020246968
Ance-4	FBgn0033366	6_8h	11.21278458	0.781635111	-0.094106806	-0.150224284	-0.220623599	-0.179804501	2.226341461	0.206094493	2.020246968
Ance-5	FBgn0035076	10_12h	51.09618259	0.497737994	0.096541055	0.069563633	0.02630292	0.080015062	3.082887859	2.179681628	0.903206231
Ance-5	FBgn0035076	2_4h	6.030408558	1.210607797	0.13734656	0.095061363	0.052570442	0.059179981	3.082887859	2.179681628	0.903206231
Ance-5	FBgn0035076	6_8h	11.27817695	1.084714664	0.235318814	0.179114537	0.108941914	0.149923825	3.082887859	2.179681628	0.903206231
angel	FBgn0016762	10_12h	93.49208013	0.222950474	-0.510363602	NA	NA	-0.512545546	-0.7990932	-0.10104578	-0.69804742
angel	FBgn0016762	2_4h	162.676884	0.353714834	-0.00059329	NA	NA	0.019464828	-0.7990932	-0.10104578	-0.69804742
angel	FBgn0016762	6_8h	100.2749914	0.318494408	-0.270776802	NA	NA	-0.270650921	-0.7990932	-0.10104578	-0.69804742
Ank	FBgn0011747	10_12h	764.4060473	0.149599137	-0.496718551	NA	NA	-0.486424235	-0.165263121	0.165062844	-0.330325965
Ank	FBgn0011747	2_4h	857.1824499	0.210603627	-0.13762998	NA	NA	-0.107505427	-0.165263121	0.165062844	-0.330325965
Ank	FBgn0011747	6_8h	681.7658555	0.200108116	-0.277924674	NA	NA	-0.252422991	-0.165263121	0.165062844	-0.330325965
Ank2	FBgn0261788	10_12h	1023.563354	0.236521379	0.001669391	0.032942401	0.015304606	0.011995291	4.640479821	2.723163295	1.917316526
Ank2	FBgn0261788	2_4h	41.03846502	0.908866256	0.469499578	0.401673524	0.388905209	0.452866	4.640479821	2.723163295	1.917316526
Ank2	FBgn0261788	6_8h	155.0104203	0.560465515	0.434135522	0.400107854	0.41036618	0.44498059	4.640479821	2.723163295	1.917316526
Ankle2	FBgn0028343	10_12h	491.2935498	0.240233533	-0.083020499	NA	NA	NA	-1.259098346	-0.874344761	-0.384753585
Ankle2	FBgn0028343	2_4h	1175.89199	0.18136718	-0.22217705	NA	NA	NA	-1.259098346	-0.874344761	-0.384753585
Ankle2	FBgn0028343	6_8h	900.6272058	0.198941313	-0.231670933	NA	NA	NA	-1.259098346	-0.874344761	-0.384753585
Ant2	FBgn0025111	10_12h	15.553692	0.337479609	-0.679590947	-0.72284822	-0.859384667	-0.751332671	1.058522889	-0.294400545	1.352923434
Ant2	FBgn0025111	2_4h	7.467691252	2.712289992	1.012046409	0.960241207	0.918713362	0.939795417	1.058522889	-0.294400545	1.352923434
Ant2	FBgn0025111	6_8h	19.07466369	0.468785084	-0.448780349	-0.504418242	-0.562223238	-0.503300901	1.058522889	-0.294400545	1.352923434
Antp	FBgn0260642	10_12h	1407.426071	0.230079845	0.015246961	0.046896754	0.020290331	0.025957673	1.117825835	0.601762425	0.516063409
Antp	FBgn0260642	2_4h	648.5246463	0.387693008	0.413299507	0.371642401	0.454275372	0.44251805	1.117825835	0.601762425	0.516063409
Antp	FBgn0260642	6_8h	927.4212687	0.231206657	-0.076066078	-0.049644324	-0.010888542	-0.047592717	1.117825835	0.601762425	0.516063409
antr	FBgn0050488	2_4h	2.277591085	1.395288056	-0.018396554	NA	NA	NA	-0.349170187	-0.034304538	-0.314865649
AnxB10	FBgn0000084	10_12h	23.67801876	0.686814347	0.16844516	0.12868233	NA	NA	0.716918104	1.244593541	-0.527675437
AnxB10	FBgn0000084	2_4h	14.40560514	0.735954083	-0.089977083	-0.159026711	NA	NA	0.716918104	1.244593541	-0.527675437
AnxB10	FBgn0000084	6_8h	9.992758047	1.249655803	0.340138412	0.286395895	NA	NA	0.716918104	1.244593541	-0.527675437
AnxB11	FBgn0030749	10_12h	1093.165681	0.272836568	0.153179367	0.184638398	NA	NA	0.917988625	0.215386979	0.702601646
AnxB11	FBgn0030749	2_4h	578.5539688	0.239408045	-0.092722667	-0.138156087	NA	NA	0.917988625	0.215386979	0.702601646
AnxB11	FBgn0030749	6_8h	941.5601026	0.274324625	0.097658858	0.12455877	NA	NA	0.917988625	0.215386979	0.702601646
AnxB9	FBgn0000083	2_4h	865.1450563	0.28142748	0.154211485	0.118936837	NA	NA	1.838292119	1.925697385	-0.087405266
AnxB9	FBgn0000083	6_8h	814.2866667	0.291319088	0.131244957	0.153507552	NA	NA	1.838292119	1.925697385	-0.087405266
aos	FBgn0004569	10_12h	377.4176813	0.189048668	-0.362726792	-0.337313588	-0.328892577	-0.354012448	0.497409044	-0.070900423	0.568309468
aos	FBgn0004569	2_4h	267.3543162	0.345733006	0.10661056	0.036850864	0.08391671	0.132419166	0.497409044	-0.070900423	0.568309468
aos	FBgn0004569	6_8h	396.4289812	0.238896141	-0.203149898	-0.208571427	-0.180254987	-0.183458544	0.497409044	-0.070900423	0.568309468
Aos1	FBgn0029512	10_12h	224.9890709	0.21976733	-0.302694437	NA	NA	-0.296526765	-2.492538654	-1.219508848	-1.273029806
Aos1	FBgn0029512	2_4h	1266.165053	0.197596967	-0.121623674	NA	NA	-0.090581261	-2.492538654	-1.219508848	-1.273029806
Aos1	FBgn0029512	6_8h	523.9262587	0.226740667	-0.201679211	NA	NA	-0.179370269	-2.492538654	-1.219508848	-1.273029806
AOX1	FBgn0267408	10_12h	54.4381342	0.648580627	0.381953265	NA	NA	NA	-0.418815495	0.388892225	-0.807707719
AOX1	FBgn0267408	2_4h	72.77450471	0.642942685	0.330726595	NA	NA	NA	-0.418815495	0.388892225	-0.807707719
AOX1	FBgn0267408	6_8h	41.57526318	0.865923767	0.421401296	NA	NA	NA	-0.418815495	0.388892225	-0.807707719
AOX3	FBgn0038349	10_12h	39.18745244	0.709686816	0.365111834	NA	NA	NA	-2.413426903	0.194097474	-2.607524377
AOX3	FBgn0038349	2_4h	208.7665533	0.629030696	0.644448982	NA	NA	NA	-2.413426903	0.194097474	-2.607524377
AOX3	FBgn0038349	6_8h	34.25451866	0.865854089	0.356686185	NA	NA	NA	-2.413426903	0.194097474	-2.607524377
ap	FBgn0267978	10_12h	221.463477	0.222112121	-0.295315865	-0.277932154	-0.273823051	-0.289131383	3.418024503	0.760622669	2.657401835
ap	FBgn0267978	2_4h	20.71925868	0.655868267	-0.086099285	-0.167467048	-0.197057765	-0.134948312	3.418024503	0.760622669	2.657401835
ap	FBgn0267978	6_8h	130.7169408	0.304541468	-0.226043758	-0.266743095	-0.260609595	-0.219691026	3.418024503	0.760622669	2.657401835
AP-1-2beta	FBgn0010380	10_12h	407.8516929	0.149031318	-0.588852085	-0.563248362	NA	NA	0.108136011	-0.02319195	0.131327961
AP-1-2beta	FBgn0010380	2_4h	378.3990927	0.214291229	-0.29544501	-0.356192892	NA	NA	0.108136011	-0.02319195	0.131327961
AP-1-2beta	FBgn0010380	6_8h	414.4610681	0.145819285	-0.68785046	-0.692243329	NA	NA	0.108136011	-0.02319195	0.131327961
AP-1gamma	FBgn0030089	10_12h	685.7084194	0.129677135	-0.654665599	-0.625446701	-0.631238666	-0.644883921	0.675587169	0.485454543	0.190132626
AP-1gamma	FBgn0030089	2_4h	429.3065151	0.369720138	0.277894666	0.220691315	0.289322574	0.305849968	0.675587169	0.485454543	0.190132626
AP-1gamma	FBgn0030089	6_8h	489.7823187	0.181373702	-0.437468648	-0.436997077	-0.406419283	-0.415868398	0.675587169	0.485454543	0.190132626
AP-1mu	FBgn0024833	10_12h	574.3357616	0.296291624	0.148191939	NA	NA	NA	-0.083514011	0.511047847	-0.594561858
AP-1mu	FBgn0024833	2_4h	608.5637526	0.310198613	0.1769384	NA	NA	NA	-0.083514011	0.511047847	-0.594561858
AP-1mu	FBgn0024833	6_8h	403.018635	0.440478256	0.412018547	NA	NA	NA	-0.083514011	0.511047847	-0.594561858
AP-1sigma	FBgn0039132	10_12h	908.4708382	0.265156068	0.099881851	0.130606296	0.116081884	0.110148351	0.022076432	0.29588491	-0.273808478
AP-1sigma	FBgn0039132	2_4h	894.6750427	0.355500016	0.394892322	0.360292735	0.45472488	0.425101554	0.022076432	0.29588491	-0.273808478
AP-1sigma	FBgn0039132	6_8h	740.0154001	0.328319178	0.232817898	0.251939563	0.287950603	0.259141218	0.022076432	0.29588491	-0.273808478
AP-2alpha	FBgn0264855	10_12h	987.5611732	0.183581308	-0.256485459	-0.225346388	NA	NA	1.406695434	0.363820474	1.042874959
AP-2alpha	FBgn0264855	2_4h	372.4830259	0.310562992	0.072170462	0.010990353	NA	NA	1.406695434	0.363820474	1.042874959
AP-2alpha	FBgn0264855	6_8h	767.4377021	0.244057862	-0.056861095	-0.036533914	NA	NA	1.406695434	0.363820474	1.042874959
AP-2mu	FBgn0263351	10_12h	569.0829266	0.196381515	-0.264313956	-0.235951704	NA	NA	0.834568713	0.129925325	0.704643388
AP-2mu	FBgn0263351	2_4h	319.1136197	0.299579642	0.002643457	-0.062703402	NA	NA	0.834568713	0.129925325	0.704643388
AP-2mu	FBgn0263351	6_8h	520.0727949	0.202195803	-0.317615934	-0.314846863	NA	NA	0.834568713	0.129925325	0.704643388
AP-2sigma	FBgn0043012	10_12h	517.4953723	0.197298511	-0.272552979	-0.244841975	-0.242875404	-0.262815341	0.747173284	0.106806145	0.640367139
AP-2sigma	FBgn0043012	2_4h	308.3080753	0.228288958	-0.276634742	-0.342878885	-0.29050046	-0.249991927	0.747173284	0.106806145	0.640367139
AP-2sigma	FBgn0043012	6_8h	480.5677436	0.245388259	-0.138755811	-0.138942334	-0.108629272	-0.117346566	0.747173284	0.106806145	0.640367139
Apc	FBgn0015589	10_12h	504.1427603	0.183355688	-0.349512204	-0.32201162	-0.319646933	-0.339758768	2.415739705	1.420541886	0.995197819
Apc	FBgn0015589	2_4h	94.48076959	0.500679067	0.174881801	0.110272753	0.123885398	0.18109826	2.415739705	1.420541886	0.995197819
Apc	FBgn0015589	6_8h	188.333604	0.3138712	-0.091268127	-0.120890168	-0.105228535	-0.080300973	2.415739705	1.420541886	0.995197819
APC10	FBgn0034231	10_12h	87.67226504	0.191338006	-0.682689183	NA	NA	NA	-0.565152201	-0.754665956	0.189513755
APC10	FBgn0034231	2_4h	129.7149377	0.256360273	-0.390287488	NA	NA	NA	-0.565152201	-0.754665956	0.189513755
APC10	FBgn0034231	6_8h	147.9242297	0.171467156	-0.763751506	NA	NA	NA	-0.565152201	-0.754665956	0.189513755
Apc2	FBgn0026598	10_12h	11.94416395	0.764402988	0.051893378	NA	NA	-0.031863033	-2.755716787	-1.431408876	-1.324307911
Apc2	FBgn0026598	2_4h	80.66946345	0.256870695	-0.548949107	NA	NA	-0.548244849	-2.755716787	-1.431408876	-1.324307911
Apc2	FBgn0026598	6_8h	32.21460152	0.373594362	-0.504614004	NA	NA	-0.553342933	-2.755716787	-1.431408876	-1.324307911
APC4	FBgn0052707	10_12h	41.29412901	0.343623418	-0.343161275	NA	NA	-0.371718807	-1.670387611	-1.085456851	-0.584930759
APC4	FBgn0052707	2_4h	131.439254	0.226018403	-0.512216459	NA	NA	-0.495084704	-1.670387611	-1.085456851	-0.584930759
APC4	FBgn0052707	6_8h	87.62809724	0.211675484	-0.728298689	NA	NA	-0.727844685	-1.670387611	-1.085456851	-0.584930759
APC7	FBgn0029879	10_12h	14.7903739	1.636003273	0.882482399	NA	NA	NA	-2.003318708	-0.152355684	-1.850963024
APC7	FBgn0029879	2_4h	59.29774458	0.8442077	0.526585835	NA	NA	NA	-2.003318708	-0.152355684	-1.850963024
APC7	FBgn0029879	6_8h	16.43776563	1.60990016	0.740803533	NA	NA	NA	-2.003318708	-0.152355684	-1.850963024
ApepP	FBgn0026150	10_12h	207.2480285	0.604402252	0.691929984	NA	NA	0.69822529	-2.828043425	-0.235597811	-2.592445614
ApepP	FBgn0026150	2_4h	1471.689895	0.166897252	-0.260462049	NA	NA	-0.229000251	-2.828043425	-0.235597811	-2.592445614
ApepP	FBgn0026150	6_8h	244.0126918	0.807752123	0.918771253	NA	NA	0.931553757	-2.828043425	-0.235597811	-2.592445614
Apf	FBgn0051713	10_12h	193.1010866	0.286359065	-0.070164661	NA	NA	-0.063682683	-0.609028982	-0.153311876	-0.455717106
Apf	FBgn0051713	2_4h	294.524013	0.249772391	-0.196751597	NA	NA	-0.17034171	-0.609028982	-0.153311876	-0.455717106
Apf	FBgn0051713	6_8h	214.7514926	0.266597021	-0.220331235	NA	NA	-0.208830277	-0.609028982	-0.153311876	-0.455717106
aph-1	FBgn0031458	10_12h	442.0454195	0.413765432	0.444687934	NA	NA	0.454262431	-0.643455037	0.097211636	-0.740666673
aph-1	FBgn0031458	2_4h	690.503941	0.302348884	0.177896934	NA	NA	0.207376314	-0.643455037	0.097211636	-0.740666673
aph-1	FBgn0031458	6_8h	413.2408787	0.361026032	0.218142945	NA	NA	0.238178733	-0.643455037	0.097211636	-0.740666673
aPKC	FBgn0261854	10_12h	521.92837	0.367636337	0.351007189	NA	NA	0.360737624	-0.784347941	-0.487141786	-0.297206155
aPKC	FBgn0261854	2_4h	898.9243846	0.195834992	-0.200371455	NA	NA	-0.170152566	-0.784347941	-0.487141786	-0.297206155
aPKC	FBgn0261854	6_8h	731.568831	0.242181478	-0.073673705	NA	NA	-0.047441758	-0.784347941	-0.487141786	-0.297206155
Aplip1	FBgn0040281	10_12h	248.9016841	0.236468719	-0.20928466	-0.187816191	-0.18355003	-0.203133111	5.315497171	3.75429457	1.5612026
Aplip1	FBgn0040281	2_4h	6.250341476	1.155673333	0.102253479	0.05838626	0.016087676	0.025004964	5.315497171	3.75429457	1.5612026
Aplip1	FBgn0040281	6_8h	18.44474082	0.812289067	0.09085257	0.035520217	-0.023690866	0.035040076	5.315497171	3.75429457	1.5612026
apolpp	FBgn0087002	2_4h	843.7960992	0.77663124	1.164039869	1.128272685	NA	NA	4.506041013	1.749546798	2.756494215
Apoltp	FBgn0032136	10_12h	646.0834806	0.287214473	0.132593148	0.161589075	NA	NA	3.645858368	0.988427462	2.657430906
Apoltp	FBgn0032136	2_4h	51.61499721	0.644752413	0.206070251	0.145960243	NA	NA	3.645858368	0.988427462	2.657430906
Apoltp	FBgn0032136	6_8h	325.6434314	0.369194632	0.194237314	0.180242961	NA	NA	3.645858368	0.988427462	2.657430906
app	FBgn0260941	10_12h	296.9635536	0.252188736	-0.112395253	NA	NA	-0.105574857	-0.040063041	-0.179989836	0.139926795
app	FBgn0260941	2_4h	305.3256769	0.296664102	-0.016774272	NA	NA	0.009821284	-0.040063041	-0.179989836	0.139926795
app	FBgn0260941	6_8h	336.4228542	0.322906829	0.066432177	NA	NA	0.084202521	-0.040063041	-0.179989836	0.139926795
APP-BP1	FBgn0261112	10_12h	55.86216929	0.285855972	-0.428822988	NA	NA	-0.441450818	-0.142766388	0.432155032	-0.57492142
APP-BP1	FBgn0261112	2_4h	61.67295556	0.23790022	-0.725224033	NA	NA	-0.730662125	-0.142766388	0.432155032	-0.57492142
APP-BP1	FBgn0261112	6_8h	41.40246219	0.340369618	-0.513746557	NA	NA	-0.552747648	-0.142766388	0.432155032	-0.57492142
Appl	FBgn0000108	2_4h	151.5939703	0.974464067	0.992060852	0.921459138	NA	NA	4.310445826	3.048185658	1.262260168
Appl	FBgn0000108	6_8h	363.63033	0.642421985	0.7691087	0.760812263	NA	NA	4.310445826	3.048185658	1.262260168
Aprt	FBgn0000109	10_12h	454.8818282	0.261249935	-0.010653576	NA	NA	-0.000992585	-0.280991334	0.986854637	-1.267845971
Aprt	FBgn0000109	2_4h	552.6948374	0.216957171	-0.200811718	NA	NA	-0.172126383	-0.280991334	0.986854637	-1.267845971
Aprt	FBgn0000109	6_8h	229.5227511	0.300901519	-0.082985793	NA	NA	-0.070935372	-0.280991334	0.986854637	-1.267845971
Aps	FBgn0036111	10_12h	1489.741375	0.509369568	0.817210673	NA	NA	NA	-1.523728693	0.211781686	-1.735510379
Aps	FBgn0036111	6_8h	1286.347302	0.551584476	0.851052097	NA	NA	NA	-1.523728693	0.211781686	-1.735510379
apt	FBgn0015903	10_12h	1290.034693	0.270130338	0.164623258	0.196277812	0.172197264	0.175204168	0.049877873	-0.531787901	0.581665773
apt	FBgn0015903	2_4h	1246.196864	0.234606	0.046870229	0.019757789	0.127429158	0.077869905	0.049877873	-0.531787901	0.581665773
apt	FBgn0015903	6_8h	1865.028614	0.211571975	-0.042289718	0.007183706	0.055989541	-0.005185678	0.049877873	-0.531787901	0.581665773
AQP	FBgn0033807	10_12h	9.577848642	0.584563549	-0.288148163	-0.337062839	NA	NA	2.900796772	3.1684161	-0.267619328
ara	FBgn0015904	10_12h	579.7743354	0.205503446	-0.216440096	-0.187969385	-0.188504525	-0.206823626	3.343608632	1.001929702	2.34167893
ara	FBgn0015904	2_4h	57.11267408	0.403252665	-0.226282411	-0.283751111	-0.286884507	-0.232746219	3.343608632	1.001929702	2.34167893
ara	FBgn0015904	6_8h	289.4996833	0.287577677	-0.07816438	-0.100092291	-0.075135206	-0.062539074	3.343608632	1.001929702	2.34167893
aralar1	FBgn0028646	10_12h	91.83589269	0.602819619	0.478978943	0.459894219	0.449465198	0.475998333	0.529469901	0.076946869	0.452523032
aralar1	FBgn0028646	2_4h	63.62475602	0.623534282	0.250007289	0.192442164	0.191982219	0.245027691	0.529469901	0.076946869	0.452523032
aralar1	FBgn0028646	6_8h	87.06610901	0.563965365	0.249280174	0.203034672	0.197895357	0.249734677	0.529469901	0.076946869	0.452523032
Arc1	FBgn0033926	10_12h	1700.27383	0.839364613	1.333457826	1.3650034	1.332806396	1.344483408	1.650131151	1.496203056	0.153928095
Arc1	FBgn0033926	2_4h	541.7262711	1.050126664	1.371926615	1.32403959	1.400524237	1.400553623	1.650131151	1.496203056	0.153928095
Arc1	FBgn0033926	6_8h	602.7217599	0.996014647	1.304069385	1.314146989	1.348182804	1.327997754	1.650131151	1.496203056	0.153928095
Arc2	FBgn0033928	10_12h	25.13854247	0.604918961	0.06099878	0.021665949	-0.074206713	0.009334895	1.120855862	1.657636016	-0.536780155
Arc2	FBgn0033928	2_4h	11.55922876	1.639638079	0.643058924	0.58134861	0.543638111	0.585871725	1.120855862	1.657636016	-0.536780155
Arc2	FBgn0033928	6_8h	7.967864335	1.743964555	0.603082831	0.555622519	0.470135535	0.504562671	1.120855862	1.657636016	-0.536780155
Arc42	FBgn0038742	10_12h	123.3057441	0.315861183	-0.083445977	NA	NA	-0.078394237	-0.72961263	-0.62878741	-0.10082522
Arc42	FBgn0038742	2_4h	204.4648202	0.255055337	-0.263756767	NA	NA	-0.240682345	-0.72961263	-0.62878741	-0.10082522
Arc42	FBgn0038742	6_8h	190.6633325	0.24573255	-0.332705783	NA	NA	-0.321712582	-0.72961263	-0.62878741	-0.10082522
Archease	FBgn0038893	10_12h	281.1993212	0.262819107	-0.080638837	-0.056326766	NA	NA	0.472804226	0.487346797	-0.014542571
Archease	FBgn0038893	2_4h	202.6217275	0.234135344	-0.351750593	-0.427175133	NA	NA	0.472804226	0.487346797	-0.014542571
Archease	FBgn0038893	6_8h	200.5895314	0.2211667	-0.424612491	-0.454146646	NA	NA	0.472804226	0.487346797	-0.014542571
Arf51F	FBgn0013750	10_12h	1993.608707	0.14428917	-0.406987872	-0.375460962	-0.412406377	-0.395689739	0.420368164	-0.02301915	0.443387314
Arf51F	FBgn0013750	2_4h	1489.692033	0.264135613	0.201042984	0.178574962	0.293836519	0.232539669	0.420368164	-0.02301915	0.443387314
Arf51F	FBgn0013750	6_8h	2025.673172	0.159914101	-0.307419325	-0.254815472	-0.204865289	-0.269342594	0.420368164	-0.02301915	0.443387314
ArfGAP1	FBgn0020655	10_12h	666.43561	0.196061823	-0.245095483	NA	NA	NA	-0.167205708	0.177517424	-0.344723132
ArfGAP1	FBgn0020655	2_4h	748.3282291	0.236554105	-0.050388563	NA	NA	NA	-0.167205708	0.177517424	-0.344723132
ArfGAP1	FBgn0020655	6_8h	589.2778616	0.232990167	-0.152848143	NA	NA	NA	-0.167205708	0.177517424	-0.344723132
ArfGAP3	FBgn0037182	10_12h	1021.923652	0.1703015	-0.327011733	NA	NA	-0.316687007	-0.124181469	0.044943815	-0.169125284
ArfGAP3	FBgn0037182	2_4h	1113.783546	0.10291569	-0.799743556	NA	NA	-0.769035048	-0.124181469	0.044943815	-0.169125284
ArfGAP3	FBgn0037182	6_8h	990.5787664	0.14773172	-0.512171178	NA	NA	-0.482965584	-0.124181469	0.044943815	-0.169125284
Arfip	FBgn0037884	10_12h	269.6469942	0.400920926	0.333964064	0.357615281	NA	NA	0.360855741	0.581738407	-0.220882666
Arfip	FBgn0037884	2_4h	209.9748024	0.399202175	0.191252726	0.116502299	NA	NA	0.360855741	0.581738407	-0.220882666
Arfip	FBgn0037884	6_8h	180.1668449	0.495330755	0.352921532	0.322987481	NA	NA	0.360855741	0.581738407	-0.220882666
Arfrp1	FBgn0030088	10_12h	206.8527742	0.172238305	-0.563833649	NA	NA	NA	-0.160655443	-0.324675523	0.164020079
Arfrp1	FBgn0030088	2_4h	231.2189673	0.471216169	0.381714279	NA	NA	NA	-0.160655443	-0.324675523	0.164020079
Arfrp1	FBgn0030088	6_8h	259.0588426	0.269504618	-0.165747273	NA	NA	NA	-0.160655443	-0.324675523	0.164020079
arg	FBgn0023535	10_12h	33.16846664	0.585881347	0.119234198	0.082947859	NA	NA	0.813528813	0.360964688	0.452564125
arg	FBgn0023535	2_4h	18.87247331	0.457241713	-0.478599653	-0.55749062	NA	NA	0.813528813	0.360964688	0.452564125
arg	FBgn0023535	6_8h	25.82641922	0.74423414	0.108962382	0.044957823	NA	NA	0.813528813	0.360964688	0.452564125
Argk	FBgn0000116	2_4h	368.7701471	0.93547453	1.172658102	1.1112036	NA	NA	4.354128724	2.419460521	1.934668203
Argk	FBgn0000116	6_8h	1409.772119	0.598927549	0.949293451	0.989033474	NA	NA	4.354128724	2.419460521	1.934668203
ArgRS	FBgn0027093	10_12h	475.6263722	0.178573939	-0.384372836	-0.357394719	NA	NA	1.071632198	0.00797869	1.063653509
ArgRS	FBgn0027093	2_4h	226.2937144	0.291036555	-0.10553329	-0.178840919	NA	NA	1.071632198	0.00797869	1.063653509
ArgRS	FBgn0027093	6_8h	473.0032254	0.193070654	-0.381537427	-0.38225026	NA	NA	1.071632198	0.00797869	1.063653509
ArgRS-m	FBgn0037526	10_12h	85.18602686	0.216294039	-0.569006212	-0.590572064	NA	NA	0.390565311	-0.004158874	0.394724185
ArgRS-m	FBgn0037526	2_4h	64.98251099	0.291971201	-0.500836434	-0.558614438	NA	NA	0.390565311	-0.004158874	0.394724185
ArgRS-m	FBgn0037526	6_8h	85.43194789	0.233550354	-0.639268309	-0.685951599	NA	NA	0.390565311	-0.004158874	0.394724185
ari-1	FBgn0017418	10_12h	923.7164759	0.203820141	-0.160927485	NA	NA	-0.150656297	-0.201935731	0.342843928	-0.54477966
ari-1	FBgn0017418	2_4h	1062.496241	0.202096062	-0.134477177	NA	NA	-0.103884477	-0.201935731	0.342843928	-0.54477966
ari-1	FBgn0017418	6_8h	728.337018	0.290556687	0.10758995	NA	NA	0.133787185	-0.201935731	0.342843928	-0.54477966
ari-2	FBgn0025186	10_12h	484.323111	0.206585482	-0.235993359	-0.208844411	-0.206021914	-0.226240922	0.692059202	-0.181639478	0.873698681
ari-2	FBgn0025186	2_4h	299.7813524	0.281079904	-0.074759946	-0.141722802	-0.090483121	-0.048256679	0.692059202	-0.181639478	0.873698681
ari-2	FBgn0025186	6_8h	549.305724	0.228318719	-0.186017486	-0.180833546	-0.148229362	-0.16318316	0.692059202	-0.181639478	0.873698681
Arl1	FBgn0000115	10_12h	1053.779161	0.180395921	-0.265364236	NA	NA	NA	-0.005542566	0.059235215	-0.064777781
Arl1	FBgn0000115	2_4h	1057.835371	0.208930726	-0.102112459	NA	NA	NA	-0.005542566	0.059235215	-0.064777781
Arl1	FBgn0000115	6_8h	1011.388542	0.22075339	-0.106824188	NA	NA	NA	-0.005542566	0.059235215	-0.064777781
Arl2	FBgn0004908	10_12h	164.6126389	0.210345995	-0.414140383	-0.409831924	NA	NA	0.275453102	-0.341897542	0.617350645
Arl2	FBgn0004908	2_4h	136.0014476	0.229517357	-0.48645931	-0.553811571	NA	NA	0.275453102	-0.341897542	0.617350645
Arl2	FBgn0004908	6_8h	208.6337638	0.290355504	-0.142273731	-0.171842411	NA	NA	0.275453102	-0.341897542	0.617350645
Arl4	FBgn0039889	10_12h	757.4424139	0.163009708	-0.412175444	-0.382662558	NA	NA	0.811577742	0.037982677	0.773595065
Arl4	FBgn0039889	2_4h	431.5591969	0.19729365	-0.348999774	-0.40603184	NA	NA	0.811577742	0.037982677	0.773595065
Arl4	FBgn0039889	6_8h	737.7610028	0.228464325	-0.130370323	-0.111350399	NA	NA	0.811577742	0.037982677	0.773595065
Arl5	FBgn0035866	10_12h	479.9564179	0.381178134	0.375230808	NA	NA	NA	-0.467298432	-0.004890346	-0.462408085
Arl5	FBgn0035866	2_4h	663.5484641	0.357112598	0.335958654	NA	NA	NA	-0.467298432	-0.004890346	-0.462408085
Arl5	FBgn0035866	6_8h	481.586101	0.49591174	0.565199183	NA	NA	NA	-0.467298432	-0.004890346	-0.462408085
Arl6	FBgn0034446	2_4h	14.7594971	0.666492069	-0.181485577	NA	NA	NA	-2.810408912	-1.005622629	-1.804786283
Arl6	FBgn0034446	6_8h	4.224513994	0.700907654	-0.497518027	NA	NA	NA	-2.810408912	-1.005622629	-1.804786283
armi	FBgn0041164	10_12h	23.08594488	0.505853667	-0.145637099	NA	NA	-0.200766269	-0.451197059	0.635969012	-1.087166071
armi	FBgn0041164	2_4h	31.56250782	0.698978385	0.119193868	NA	NA	0.089117423	-0.451197059	0.635969012	-1.087166071
armi	FBgn0041164	6_8h	14.8560005	0.960883855	0.195119603	NA	NA	0.127184019	-0.451197059	0.635969012	-1.087166071
Arp1	FBgn0011745	10_12h	729.9332332	0.16143865	-0.427059213	-0.397645829	-0.405622977	-0.416940649	0.911240072	0.280634774	0.630605297
Arp1	FBgn0011745	2_4h	388.1258265	0.158983391	-0.588426705	-0.648477352	-0.584833669	-0.560852023	0.911240072	0.280634774	0.630605297
Arp1	FBgn0011745	6_8h	600.9020039	0.162702893	-0.508323701	-0.498416689	-0.464405437	-0.484432254	0.911240072	0.280634774	0.630605297
Arp10	FBgn0031050	10_12h	102.2910131	0.313056459	-0.145110397	NA	NA	-0.142990446	-0.740643867	-0.324552714	-0.416091153
Arp10	FBgn0031050	2_4h	170.9202424	0.351564877	0.007583292	NA	NA	0.028306706	-0.740643867	-0.324552714	-0.416091153
Arp10	FBgn0031050	6_8h	128.0965939	0.339257237	-0.124432569	NA	NA	-0.118768015	-0.740643867	-0.324552714	-0.416091153
Arp2	FBgn0011742	10_12h	911.4923598	0.131530589	-0.600743309	-0.569999418	-0.584608172	-0.590475973	0.341216997	0.379316639	-0.038099642
Arp2	FBgn0011742	2_4h	719.5094156	0.170207541	-0.387934404	-0.426824946	-0.340496134	-0.358261867	0.341216997	0.379316639	-0.038099642
Arp2	FBgn0011742	6_8h	700.7568416	0.135052719	-0.665920611	-0.648695852	-0.613264855	-0.640075761	0.341216997	0.379316639	-0.038099642
Arp3	FBgn0262716	10_12h	1744.237869	0.1743425	-0.234916495	NA	NA	-0.223846811	-0.009980246	0.23782398	-0.247804226
Arp3	FBgn0262716	2_4h	1756.345955	0.13918206	-0.406814379	NA	NA	-0.374835857	-0.009980246	0.23782398	-0.247804226
Arp3	FBgn0262716	6_8h	1479.15457	0.144673239	-0.463029674	NA	NA	-0.428837343	-0.009980246	0.23782398	-0.247804226
Arp5	FBgn0038576	2_4h	3.863292936	1.361153877	0.117028117	NA	NA	NA	#NAME?	#NAME?	-0.675454162
Arp6	FBgn0011741	10_12h	264.412764	0.227266118	-0.237366571	NA	NA	-0.23114562	-0.618692038	-0.570824009	-0.04786803
Arp6	FBgn0011741	2_4h	406.001163	0.142695629	-0.686574315	NA	NA	-0.658820864	-0.618692038	-0.570824009	-0.04786803
Arp6	FBgn0011741	6_8h	392.75124	0.182698327	-0.473214211	NA	NA	-0.453620367	-0.618692038	-0.570824009	-0.04786803
Arp8	FBgn0030877	10_12h	209.3400672	0.334780712	0.103279705	NA	NA	0.10955414	-1.065740537	-1.012673605	-0.053066932
Arp8	FBgn0030877	2_4h	438.1998539	0.312960613	0.115754741	NA	NA	0.143774452	-1.065740537	-1.012673605	-0.053066932
Arp8	FBgn0030877	6_8h	422.3743049	0.383248437	0.282220725	NA	NA	0.302438997	-1.065740537	-1.012673605	-0.053066932
Arpc1	FBgn0001961	10_12h	585.2835461	0.19238637	-0.281146245	-0.252622626	-0.253413748	-0.271537725	0.307542228	0.147128598	0.16041363
Arpc1	FBgn0001961	2_4h	472.9191274	0.27736987	0.011649762	-0.041764057	0.030291956	0.039894652	0.307542228	0.147128598	0.16041363
Arpc1	FBgn0001961	6_8h	528.5379717	0.193168294	-0.360304163	-0.356855799	-0.325023864	-0.337899591	0.307542228	0.147128598	0.16041363
Arpc2	FBgn0032859	10_12h	1541.608122	0.094368382	-0.864416557	NA	NA	NA	-0.680969169	-0.150534591	-0.530434579
Arpc2	FBgn0032859	6_8h	1711.155262	0.145350731	-0.432923027	NA	NA	NA	-0.680969169	-0.150534591	-0.530434579
Arpc3A	FBgn0038369	10_12h	630.8815163	0.183806645	-0.316890757	-0.287996074	-0.29101477	-0.307290439	0.715230724	-0.177475523	0.892706247
Arpc3A	FBgn0038369	2_4h	384.2747971	0.287960868	0.00341232	-0.056912381	0.006169132	0.030948576	0.715230724	-0.177475523	0.892706247
Arpc3A	FBgn0038369	6_8h	713.4659633	0.2091136	-0.225284153	-0.207399605	-0.171781434	-0.199256334	0.715230724	-0.177475523	0.892706247
Arpc3B	FBgn0065032	10_12h	261.2610025	0.361162693	0.223565248	0.246497972	0.250965176	0.229767553	3.656447504	0.980961032	2.675486473
Arpc3B	FBgn0065032	2_4h	20.71925868	0.754697771	0.054258125	-0.027109639	-0.056700356	0.005409098	3.656447504	0.980961032	2.675486473
Arpc3B	FBgn0065032	6_8h	132.365832	0.425550652	0.112405505	0.072074869	0.078567688	0.119192065	3.656447504	0.980961032	2.675486473
Arpc4	FBgn0284255	10_12h	507.54744	0.208090449	-0.222016272	NA	NA	-0.212265873	-0.480657916	-0.35814673	-0.122511186
Arpc4	FBgn0284255	2_4h	708.2214756	0.181138658	-0.329051732	NA	NA	-0.299455683	-0.480657916	-0.35814673	-0.122511186
Arpc4	FBgn0284255	6_8h	650.5632852	0.184869442	-0.36590558	NA	NA	-0.341017418	-0.480657916	-0.35814673	-0.122511186
Arpc5	FBgn0031437	10_12h	741.5730722	0.154632018	-0.467928705	NA	NA	-0.457715591	-0.491040044	-0.234898376	-0.256141668
Arpc5	FBgn0031437	2_4h	1042.249592	0.183851192	-0.233013512	NA	NA	-0.202466865	-0.491040044	-0.234898376	-0.256141668
Arpc5	FBgn0031437	6_8h	872.7008694	0.176501568	-0.357085151	NA	NA	-0.329250507	-0.491040044	-0.234898376	-0.256141668
arr	FBgn0000119	10_12h	113.3260844	0.243875399	-0.365960473	NA	NA	-0.360690907	-0.547884178	-0.218752222	-0.329131956
arr	FBgn0000119	2_4h	165.6759444	0.226537921	-0.440870743	NA	NA	-0.420567	-0.547884178	-0.218752222	-0.329131956
arr	FBgn0000119	6_8h	131.8805846	0.24502757	-0.440738118	NA	NA	-0.434079202	-0.547884178	-0.218752222	-0.329131956
Arr1	FBgn0000120	10_12h	5.791290872	1.198659927	0.26654811	0.21327028	-0.014354009	0.14815056	1.515797159	1.178507784	0.337289375
Arr1	FBgn0000120	2_4h	2.025232863	1.45361253	-0.013471955	-0.013187141	-0.061742292	-0.12272471	1.515797159	1.178507784	0.337289375
Arr1	FBgn0000120	6_8h	2.55864	1.525412768	0.131872189	0.110074886	-0.0105053	-0.013507995	1.515797159	1.178507784	0.337289375
Ars2	FBgn0033062	10_12h	1040.9832	0.313910595	0.286975713	NA	NA	NA	-1.295136485	-0.587004291	-0.708132194
Ars2	FBgn0033062	6_8h	1563.68626	0.175521178	-0.260078992	NA	NA	NA	-1.295136485	-0.587004291	-0.708132194
Art1	FBgn0037834	10_12h	632.4983895	0.310726767	0.208475827	NA	NA	0.218078179	-1.334869231	-0.774064833	-0.560804398
Art1	FBgn0037834	2_4h	1595.493734	0.275120817	0.255452735	NA	NA	0.287148376	-1.334869231	-0.774064833	-0.560804398
Art1	FBgn0037834	6_8h	1081.623607	0.267434296	0.096870871	NA	NA	0.127108079	-1.334869231	-0.774064833	-0.560804398
Art2	FBgn0031592	2_4h	18.3650048	0.835418883	0.115025572	NA	NA	NA	-4.178796506	-0.99837055	-3.180425956
Art3	FBgn0038306	10_12h	341.5073218	0.259251601	-0.06217687	NA	NA	-0.054228382	-0.713860621	-0.393396705	-0.320463916
Art3	FBgn0038306	2_4h	560.1359911	0.184821893	-0.358302533	NA	NA	-0.329577591	-0.713860621	-0.393396705	-0.320463916
Art3	FBgn0038306	6_8h	448.5638057	0.222543222	-0.249602191	NA	NA	-0.228852551	-0.713860621	-0.393396705	-0.320463916
Art4	FBgn0037770	10_12h	203.1786604	0.297814676	-0.020035668	NA	NA	-0.01369497	-1.537913417	-0.863029302	-0.674884115
Art4	FBgn0037770	2_4h	589.978468	0.179188225	-0.378348347	NA	NA	-0.349462816	-1.537913417	-0.863029302	-0.674884115
Art4	FBgn0037770	6_8h	369.5522064	0.281163897	-0.054083211	NA	NA	-0.035160433	-1.537913417	-0.863029302	-0.674884115
Art7	FBgn0034817	10_12h	143.6797827	0.233575695	-0.343348884	NA	NA	-0.339484136	-0.093166633	-0.319933767	0.226767133
Art7	FBgn0034817	2_4h	153.2645145	0.334997624	-0.072455455	NA	NA	-0.053192151	-0.093166633	-0.319933767	0.226767133
Art7	FBgn0034817	6_8h	179.351628	0.255637551	-0.309789121	NA	NA	-0.298890578	-0.093166633	-0.319933767	0.226767133
Art8	FBgn0032329	2_4h	11.05652199	0.430059862	-0.708826284	NA	NA	NA	-1.535299544	-0.927794586	-0.607504958
Art8	FBgn0032329	6_8h	7.256735928	0.510967076	-0.653035714	NA	NA	NA	-1.535299544	-0.927794586	-0.607504958
aru	FBgn0029095	10_12h	882.2525049	0.247070394	0.025214219	0.055755824	0.04196906	0.035475533	2.416235441	0.839999723	1.576235718
aru	FBgn0029095	2_4h	165.2850432	0.392400167	0.10781525	0.0345446	0.063819137	0.128087204	2.416235441	0.839999723	1.576235718
aru	FBgn0029095	6_8h	492.8647826	0.255880234	-0.092143497	-0.091447572	-0.06077849	-0.070479298	2.416235441	0.839999723	1.576235718
Arv1	FBgn0052442	10_12h	163.5935841	0.219338627	-0.373731819	NA	NA	NA	-0.916780873	-0.035875878	-0.880904996
Arv1	FBgn0052442	2_4h	308.8480117	0.163408651	-0.610610219	NA	NA	NA	-0.916780873	-0.035875878	-0.880904996
Arv1	FBgn0052442	6_8h	167.7127124	0.310391587	-0.134386032	NA	NA	NA	-0.916780873	-0.035875878	-0.880904996
arx	FBgn0036826	10_12h	112.0773245	0.31733338	-0.105805388	NA	NA	NA	-2.19034468	-1.06559818	-1.1247465
arx	FBgn0036826	2_4h	511.5371793	0.270403573	0.003028144	NA	NA	NA	-2.19034468	-1.06559818	-1.1247465
arx	FBgn0036826	6_8h	234.5820464	0.304316648	-0.066527929	NA	NA	NA	-2.19034468	-1.06559818	-1.1247465
Asap	FBgn0050372	10_12h	183.8676356	0.186381287	-0.510297315	NA	NA	NA	-1.108974981	-0.404111795	-0.704863186
Asap	FBgn0050372	2_4h	396.5884163	0.255124862	-0.110727588	NA	NA	NA	-1.108974981	-0.404111795	-0.704863186
Asap	FBgn0050372	6_8h	243.3072573	0.182284347	-0.570573346	NA	NA	NA	-1.108974981	-0.404111795	-0.704863186
Asator	FBgn0039908	10_12h	298.6347919	0.136559233	-0.724860993	-0.699933705	-0.692905173	-0.717997054	0.514913929	0.541732615	-0.026818686
Asator	FBgn0039908	2_4h	208.9949851	0.206100328	-0.471080398	-0.545923972	-0.505550755	-0.447735041	0.514913929	0.541732615	-0.026818686
Asator	FBgn0039908	6_8h	205.145803	0.181869225	-0.614415843	-0.643968017	-0.625954637	-0.603172495	0.514913929	0.541732615	-0.026818686
ase	FBgn0000137	10_12h	84.12304725	0.316120417	-0.193451491	-0.215341461	-0.230335425	-0.199846315	1.282065091	-1.958269156	3.240334246
ase	FBgn0000137	2_4h	34.59194226	0.559002766	-0.073878242	-0.146650209	-0.164466092	-0.098879818	1.282065091	-1.958269156	3.240334246
ase	FBgn0000137	6_8h	326.8983673	0.277600353	-0.090176873	-0.10393784	-0.077385908	-0.072787674	1.282065091	-1.958269156	3.240334246
asf1	FBgn0029094	10_12h	259.6738208	0.281031798	-0.028456999	NA	NA	-0.022263235	-2.01481316	-1.188395037	-0.826418123
asf1	FBgn0029094	2_4h	1049.415235	0.347673373	0.405520297	NA	NA	0.43608326	-2.01481316	-1.188395037	-0.826418123
asf1	FBgn0029094	6_8h	591.7942223	0.221686701	-0.201795435	NA	NA	-0.178089194	-2.01481316	-1.188395037	-0.826418123
ash1	FBgn0005386	10_12h	143.0477158	0.382887933	0.149722914	NA	NA	0.153581992	-0.345608269	-0.039920403	-0.305687866
ash1	FBgn0005386	2_4h	181.768818	0.276508139	-0.215137525	NA	NA	-0.193588703	-0.345608269	-0.039920403	-0.305687866
ash1	FBgn0005386	6_8h	147.0612205	0.390632671	0.057926648	NA	NA	0.068089365	-0.345608269	-0.039920403	-0.305687866
ash2	FBgn0000139	10_12h	139.7385558	0.570235512	0.541795496	NA	NA	0.545662152	-1.718235826	-0.650420661	-1.067815165
ash2	FBgn0000139	2_4h	459.7870907	0.176926649	-0.444067567	NA	NA	-0.415903722	-1.718235826	-0.650420661	-1.067815165
ash2	FBgn0000139	6_8h	219.3372425	0.382592194	0.146159526	NA	NA	0.157810871	-1.718235826	-0.650420661	-1.067815165
Ask1	FBgn0014006	10_12h	568.966539	0.184164108	-0.328573193	-0.300212165	NA	NA	1.389329318	0.554973719	0.834355599
Ask1	FBgn0014006	2_4h	217.1985531	0.248659616	-0.273338718	-0.347430828	NA	NA	1.389329318	0.554973719	0.834355599
Ask1	FBgn0014006	6_8h	387.2781456	0.223616016	-0.273916607	-0.279967124	NA	NA	1.389329318	0.554973719	0.834355599
asl	FBgn0261004	10_12h	128.900139	0.599119428	0.569125227	NA	NA	0.573526906	-1.952672441	-1.371667904	-0.581004537
asl	FBgn0261004	2_4h	498.960725	0.191250512	-0.348608852	NA	NA	-0.320213418	-1.952672441	-1.371667904	-0.581004537
asl	FBgn0261004	6_8h	333.5543192	0.249095054	-0.19471549	NA	NA	-0.177057371	-1.952672441	-1.371667904	-0.581004537
AsnRS	FBgn0086443	10_12h	462.787273	0.255419161	-0.030581328	-0.00387597	NA	NA	1.23083277	0.784465142	0.446367629
AsnRS	FBgn0086443	2_4h	197.1804364	0.305588269	-0.09272787	-0.168437081	NA	NA	1.23083277	0.784465142	0.446367629
AsnRS	FBgn0086443	6_8h	268.67909	0.293410132	-0.07310429	-0.098961259	NA	NA	1.23083277	0.784465142	0.446367629
AsnRS-m	FBgn0034177	10_12h	65.73405164	0.199111386	-0.736194515	-0.760968278	NA	NA	0.715757853	0.165686361	0.550071492
AsnRS-m	FBgn0034177	2_4h	40.02449105	0.256186291	-0.805272232	-0.873862506	NA	NA	0.715757853	0.165686361	0.550071492
AsnRS-m	FBgn0034177	6_8h	58.60218876	0.198218915	-0.93792285	-0.991196649	NA	NA	0.715757853	0.165686361	0.550071492
AsnS	FBgn0270926	10_12h	79.45291126	1.280136566	1.187006902	NA	NA	NA	-1.110185891	0.042590946	-1.152776837
AsnS	FBgn0270926	2_4h	171.5177492	0.897839206	0.946178937	NA	NA	NA	-1.110185891	0.042590946	-1.152776837
AsnS	FBgn0270926	6_8h	77.14160359	1.36693852	1.090239616	NA	NA	NA	-1.110185891	0.042590946	-1.152776837
asp	FBgn0000140	10_12h	115.1612731	0.648993683	0.617358934	NA	NA	0.622793417	-2.799750404	-2.177490856	-0.622259549
asp	FBgn0000140	2_4h	801.8909446	0.180060722	-0.308440843	NA	NA	-0.278438463	-2.799750404	-2.177490856	-0.622259549
asp	FBgn0000140	6_8h	520.9505729	0.201418464	-0.321155566	NA	NA	-0.298908354	-2.799750404	-2.177490856	-0.622259549
Asph	FBgn0034075	10_12h	648.57665	0.264163236	0.049440024	0.078451644	0.074539314	0.059072871	0.394959728	0.66564106	-0.270681332
Asph	FBgn0034075	2_4h	493.2494208	0.398658869	0.383451541	0.33180305	0.405211803	0.411814866	0.394959728	0.66564106	-0.270681332
Asph	FBgn0034075	6_8h	408.8682465	0.316413427	0.08411182	0.079399355	0.107982645	0.104060899	0.394959728	0.66564106	-0.270681332
ASPP	FBgn0034606	10_12h	98.85876508	0.296420828	-0.209309092	NA	NA	-0.20885681	-1.425383148	-0.709547431	-0.715835718
ASPP	FBgn0034606	2_4h	265.5206264	0.366274104	0.162746781	NA	NA	0.188505861	-1.425383148	-0.709547431	-0.715835718
ASPP	FBgn0034606	6_8h	161.6628538	0.280947385	-0.244449221	NA	NA	-0.233579319	-1.425383148	-0.709547431	-0.715835718
AspRS	FBgn0002069	10_12h	466.552562	0.233198035	-0.120370891	-0.09358288	NA	NA	2.135993381	0.665846104	1.470147277
AspRS	FBgn0002069	2_4h	106.1457232	0.2948002	-0.314879267	-0.3801108	NA	NA	2.135993381	0.665846104	1.470147277
AspRS	FBgn0002069	6_8h	294.0769117	0.227170705	-0.310887282	-0.331794212	NA	NA	2.135993381	0.665846104	1.470147277
AspRS-m	FBgn0051739	10_12h	865.3280246	0.496716959	0.72088208	NA	NA	NA	-0.277218915	0.18539937	-0.462618285
AspRS-m	FBgn0051739	2_4h	1048.653421	0.230570435	-0.005334781	NA	NA	NA	-0.277218915	0.18539937	-0.462618285
AspRS-m	FBgn0051739	6_8h	760.9743137	0.453596736	0.561344227	NA	NA	NA	-0.277218915	0.18539937	-0.462618285
asrij	FBgn0034793	10_12h	282.7094783	0.287560698	0.010287686	NA	NA	0.016743247	-0.010144289	0.275919446	-0.286063735
asrij	FBgn0034793	2_4h	284.7043511	0.234064254	-0.269242311	NA	NA	-0.243024476	-0.010144289	0.275919446	-0.286063735
asrij	FBgn0034793	6_8h	233.4964808	0.278298075	-0.156996865	NA	NA	-0.144766169	-0.010144289	0.275919446	-0.286063735
ast	FBgn0015905	10_12h	47.45444225	0.322063583	-0.362802931	NA	NA	-0.383284734	-0.014637498	-0.191934949	0.177297451
ast	FBgn0015905	2_4h	47.93836297	0.332855093	-0.481344085	NA	NA	-0.492030054	-0.014637498	-0.191934949	0.177297451
ast	FBgn0015905	6_8h	54.20695978	0.359027445	-0.370415545	NA	NA	-0.389365615	-0.014637498	-0.191934949	0.177297451
AstA	FBgn0015591	10_12h	10.3112345	0.739498082	-0.029058557	-0.077252235	NA	NA	2.167798888	1.689897125	0.477901763
AstA	FBgn0015591	2_4h	2.294764771	1.169973962	-0.192221789	-0.197415747	NA	NA	2.167798888	1.689897125	0.477901763
AstA	FBgn0015591	6_8h	3.195957089	1.267886317	0.01318242	-0.014437995	NA	NA	2.167798888	1.689897125	0.477901763
AstA-R1	FBgn0266429	10_12h	15.22722633	0.504437107	-0.28458176	-0.328141891	NA	NA	0.160358277	-0.137188781	0.297547057
AstA-R1	FBgn0266429	2_4h	13.62536521	0.418540465	-0.671760371	-0.73872396	NA	NA	0.160358277	-0.137188781	0.297547057
AstA-R1	FBgn0266429	6_8h	16.74629514	0.748369297	-0.019757654	-0.075241885	NA	NA	0.160358277	-0.137188781	0.297547057
AstA-R2	FBgn0039595	10_12h	11.498857	0.772281181	0.049779317	0.002726414	NA	NA	2.462917088	1.56864302	0.894274068
AstA-R2	FBgn0039595	2_4h	2.085656354	1.506403493	0.031251434	0.030264704	NA	NA	2.462917088	1.56864302	0.894274068
AstA-R2	FBgn0039595	6_8h	3.876556086	1.331605972	0.119028417	0.086190214	NA	NA	2.462917088	1.56864302	0.894274068
AstC	FBgn0032336	10_12h	14.68263426	1.277770401	0.632956343	NA	NA	NA	-2.242207164	1.199666701	-3.441873865
AstC	FBgn0032336	2_4h	69.46652809	0.450165763	-0.042975282	NA	NA	NA	-2.242207164	1.199666701	-3.441873865
AstC	FBgn0032336	6_8h	6.392464413	4.287147104	1.435847557	NA	NA	NA	-2.242207164	1.199666701	-3.441873865
AstC-R2	FBgn0036789	10_12h	32.35394291	0.510807629	-0.025971459	-0.062633602	NA	NA	3.023993104	2.746834357	0.277158747
AstC-R2	FBgn0036789	2_4h	3.977540256	1.335208321	0.106641984	0.07862208	NA	NA	3.023993104	2.746834357	0.277158747
AstC-R2	FBgn0036789	6_8h	4.820007125	1.262150538	0.129399038	0.09102768	NA	NA	3.023993104	2.746834357	0.277158747
asun	FBgn0020407	10_12h	53.82688798	0.426061264	-0.041962189	NA	NA	-0.056039859	-1.365543627	-0.713052346	-0.652491281
asun	FBgn0020407	2_4h	138.6975737	0.315414217	-0.162598899	NA	NA	-0.144619179	-1.365543627	-0.713052346	-0.652491281
asun	FBgn0020407	6_8h	88.23673232	0.445770644	0.01898883	NA	NA	0.019435264	-1.365543627	-0.713052346	-0.652491281
Asx	FBgn0261823	10_12h	477.632307	0.186671443	-0.339402097	-0.312383619	-0.30944407	-0.329659218	0.123666519	-0.219887544	0.343554063
Asx	FBgn0261823	2_4h	438.3957782	0.247382802	-0.119287227	-0.175779193	-0.106295583	-0.091266134	0.123666519	-0.219887544	0.343554063
Asx	FBgn0261823	6_8h	556.2710279	0.221842884	-0.212472253	-0.206684327	-0.173804837	-0.189494223	0.123666519	-0.219887544	0.343554063
Atac1	FBgn0031876	10_12h	33.44365905	0.283070936	-0.605500318	NA	NA	-0.645599057	-1.400686597	-0.490584313	-0.910102284
Atac1	FBgn0031876	2_4h	88.30035864	0.2382581	-0.591611797	NA	NA	-0.587841741	-1.400686597	-0.490584313	-0.910102284
Atac1	FBgn0031876	6_8h	46.9888029	0.344416732	-0.459865171	NA	NA	-0.489627668	-1.400686597	-0.490584313	-0.910102284
Atac2	FBgn0032691	10_12h	89.87072418	0.217977473	-0.544770835	NA	NA	-0.548678543	-0.696212251	-0.84108769	0.144875439
Atac2	FBgn0032691	2_4h	145.6126186	0.366020077	0.000856247	NA	NA	0.019451243	-0.696212251	-0.84108769	0.144875439
Atac2	FBgn0032691	6_8h	160.9944352	0.260662785	-0.32056818	NA	NA	-0.309697943	-0.696212251	-0.84108769	0.144875439
Atac3	FBgn0052343	10_12h	118.3748148	0.185380376	-0.627857703	-0.634793326	-0.638151221	-0.622362489	0.250568491	-0.590272844	0.840841335
Atac3	FBgn0052343	2_4h	99.5017412	0.264504134	-0.445276377	-0.510381139	-0.494461425	-0.437157193	0.250568491	-0.590272844	0.840841335
Atac3	FBgn0052343	6_8h	178.2170063	0.199110303	-0.561437506	-0.591494429	-0.577495023	-0.550544396	0.250568491	-0.590272844	0.840841335
ATbp	FBgn0039946	10_12h	46.25554464	0.261139468	-0.580808062	NA	NA	NA	-0.877915351	-0.431012902	-0.446902449
ATbp	FBgn0039946	2_4h	85.00464407	0.191927716	-0.821466131	NA	NA	NA	-0.877915351	-0.431012902	-0.446902449
ATbp	FBgn0039946	6_8h	62.36079037	0.250760216	-0.681375368	NA	NA	NA	-0.877915351	-0.431012902	-0.446902449
Ate1	FBgn0025720	10_12h	215.6271305	0.363178734	0.190880049	NA	NA	0.197101422	-0.961355684	-0.327558406	-0.633797277
Ate1	FBgn0025720	2_4h	419.8559389	0.315780121	0.115245251	NA	NA	0.143128154	-0.961355684	-0.327558406	-0.633797277
Ate1	FBgn0025720	6_8h	270.5878607	0.434700383	0.321440836	NA	NA	0.335977753	-0.961355684	-0.327558406	-0.633797277
Atet	FBgn0020762	10_12h	169.8508203	0.251668575	-0.227608595	-0.221849574	-0.218321761	-0.22200186	2.772391654	0.614551322	2.157840332
Atet	FBgn0020762	2_4h	24.8596266	0.586832937	-0.13509642	-0.215846513	-0.241581093	-0.179003698	2.772391654	0.614551322	2.157840332
Atet	FBgn0020762	6_8h	110.9351735	0.287834466	-0.336442603	-0.379917467	-0.378863315	-0.334859313	2.772391654	0.614551322	2.157840332
Atf-2	FBgn0265193	10_12h	82.62348843	0.163763878	-0.856816473	NA	NA	-0.863777709	-0.184044255	-0.17125797	-0.012786284
Atf-2	FBgn0265193	2_4h	93.86558009	0.176706974	-0.868876447	NA	NA	-0.862899204	-0.184044255	-0.17125797	-0.012786284
Atf-2	FBgn0265193	6_8h	93.03734606	0.178196091	-0.878570452	NA	NA	-0.878412452	-0.184044255	-0.17125797	-0.012786284
Atf3	FBgn0028550	10_12h	97.06182873	0.351478853	-0.044200633	-0.060851411	-0.068813777	-0.044632692	3.618506463	2.597272124	1.021234339
Atf3	FBgn0028550	2_4h	7.902590622	1.031323465	0.062822879	0.00898084	-0.032312126	-0.007236513	3.618506463	2.597272124	1.021234339
Atf3	FBgn0028550	6_8h	16.03953057	0.974122749	0.231216021	0.175143496	0.112761452	0.168362173	3.618506463	2.597272124	1.021234339
Atf6	FBgn0033010	10_12h	946.3086033	0.189494848	-0.230523801	-0.199577813	-0.215148331	-0.220243639	0.599960512	0.358983967	0.240976545
Atf6	FBgn0033010	2_4h	624.347933	0.280626195	0.082124836	0.039287831	0.120595839	0.111202117	0.599960512	0.358983967	0.240976545
Atf6	FBgn0033010	6_8h	737.8496006	0.228918415	-0.128361806	-0.109337875	-0.073358948	-0.102062001	0.599960512	0.358983967	0.240976545
Atg1	FBgn0260945	10_12h	283.0327527	0.185756567	-0.426505385	NA	NA	-0.420042205	-0.110705593	-0.023026374	-0.087679219
Atg1	FBgn0260945	2_4h	305.6063679	0.285512935	-0.054886131	NA	NA	-0.028286059	-0.110705593	-0.023026374	-0.087679219
Atg1	FBgn0260945	6_8h	287.5863868	0.252298475	-0.21034944	NA	NA	-0.194827529	-0.110705593	-0.023026374	-0.087679219
Atg10	FBgn0040780	10_12h	28.60592764	0.299629983	-0.599460617	NA	NA	NA	-0.114278944	-0.405078341	0.290799397
Atg10	FBgn0040780	2_4h	30.96402617	0.3392825	-0.609931303	NA	NA	NA	-0.114278944	-0.405078341	0.290799397
Atg10	FBgn0040780	6_8h	37.87884839	0.295943917	-0.683189795	NA	NA	NA	-0.114278944	-0.405078341	0.290799397
Atg101	FBgn0030960	10_12h	193.3688882	0.248466602	-0.211803117	NA	NA	NA	-1.420479351	-0.218483124	-1.201996227
Atg101	FBgn0030960	2_4h	517.5990769	0.180819053	-0.396887066	NA	NA	NA	-1.420479351	-0.218483124	-1.201996227
Atg101	FBgn0030960	6_8h	224.9865593	0.254709135	-0.254457648	NA	NA	NA	-1.420479351	-0.218483124	-1.201996227
Atg12	FBgn0036255	10_12h	272.7767471	0.203975369	-0.33965023	-0.315794999	-0.310827902	-0.333366981	0.888827617	0.258643261	0.630184356
Atg12	FBgn0036255	2_4h	147.3138475	0.300927859	-0.191485664	-0.26116969	-0.236907698	-0.172740702	0.888827617	0.258643261	0.630184356
Atg12	FBgn0036255	6_8h	228.0068875	0.246078168	-0.285708733	-0.315157717	-0.294597421	-0.273723436	0.888827617	0.258643261	0.630184356
Atg13	FBgn0261108	10_12h	301.6201098	0.161900282	-0.5529601	NA	NA	-0.546018288	-0.553494557	-0.360665327	-0.19282923
Atg13	FBgn0261108	2_4h	442.6686416	0.199671904	-0.331415889	NA	NA	-0.303365023	-0.553494557	-0.360665327	-0.19282923
Atg13	FBgn0261108	6_8h	387.2856233	0.177852512	-0.502888516	NA	NA	-0.48344389	-0.553494557	-0.360665327	-0.19282923
Atg14	FBgn0039636	10_12h	114.6253977	0.180422567	-0.664084509	NA	NA	NA	-0.74102186	-0.402079865	-0.338941995
Atg14	FBgn0039636	2_4h	191.5802179	0.220925572	-0.424985698	NA	NA	NA	-0.74102186	-0.402079865	-0.338941995
Atg14	FBgn0039636	6_8h	151.467325	0.20903156	-0.558807973	NA	NA	NA	-0.74102186	-0.402079865	-0.338941995
Atg16	FBgn0039705	10_12h	243.2773555	0.482150472	0.498674339	NA	NA	NA	-0.437750703	-0.100260034	-0.337490668
Atg16	FBgn0039705	2_4h	329.5169647	0.327573015	0.098936193	NA	NA	NA	-0.437750703	-0.100260034	-0.337490668
Atg16	FBgn0039705	6_8h	260.7852139	0.412220636	0.260639125	NA	NA	NA	-0.437750703	-0.100260034	-0.337490668
Atg17	FBgn0037363	10_12h	396.9825282	0.170064108	-0.460926186	NA	NA	NA	-1.757935609	-0.117584659	-1.64035095
Atg17	FBgn0037363	2_4h	1342.649771	0.244110181	0.101489926	NA	NA	NA	-1.757935609	-0.117584659	-1.64035095
Atg17	FBgn0037363	6_8h	430.6930886	0.171062118	-0.520596992	NA	NA	NA	-1.757935609	-0.117584659	-1.64035095
Atg18a	FBgn0035850	10_12h	202.0026969	0.243426942	-0.222924514	NA	NA	NA	-1.839254857	0.036447359	-1.875702216
Atg18a	FBgn0035850	2_4h	722.8164858	0.216115821	-0.148162014	NA	NA	NA	-1.839254857	0.036447359	-1.875702216
Atg18a	FBgn0035850	6_8h	196.9633487	0.309802613	-0.092378078	NA	NA	NA	-1.839254857	0.036447359	-1.875702216
Atg18b	FBgn0032935	10_12h	242.8646669	0.190330581	-0.431154276	-0.410484012	NA	NA	0.997742075	0.785473458	0.212268618
Atg18b	FBgn0032935	2_4h	121.6225328	0.220245596	-0.56209873	-0.627470963	NA	NA	0.997742075	0.785473458	0.212268618
Atg18b	FBgn0032935	6_8h	140.900737	0.228681496	-0.489973413	-0.527991561	NA	NA	0.997742075	0.785473458	0.212268618
Atg2	FBgn0044452	10_12h	198.0236428	0.216469887	-0.344539853	NA	NA	-0.338132192	-0.282721632	-0.19063439	-0.092087242
Atg2	FBgn0044452	2_4h	240.8933089	0.250224816	-0.241200587	NA	NA	-0.216261269	-0.282721632	-0.19063439	-0.092087242
Atg2	FBgn0044452	6_8h	225.9975417	0.287435643	-0.132494136	NA	NA	-0.120592064	-0.282721632	-0.19063439	-0.092087242
Atg3	FBgn0036813	10_12h	502.8727127	0.181990279	-0.357344426	NA	NA	NA	-0.732212045	0.087025754	-0.819237799
Atg3	FBgn0036813	2_4h	835.364199	0.179273362	-0.304136373	NA	NA	NA	-0.732212045	0.087025754	-0.819237799
Atg3	FBgn0036813	6_8h	473.4353779	0.171002241	-0.502744137	NA	NA	NA	-0.732212045	0.087025754	-0.819237799
Atg4a	FBgn0031298	10_12h	433.1058523	0.168317878	-0.457941447	NA	NA	NA	-0.045794752	0.051035077	-0.096829829
Atg4a	FBgn0031298	2_4h	447.0742392	0.154361328	-0.58662374	NA	NA	NA	-0.045794752	0.051035077	-0.096829829
Atg4a	FBgn0031298	6_8h	418.052633	0.24809654	-0.154682951	NA	NA	NA	-0.045794752	0.051035077	-0.096829829
Atg4b	FBgn0038325	10_12h	164.6698577	0.342079038	0.072228752	0.076552286	NA	NA	0.46167842	-0.130762155	0.592440574
Atg4b	FBgn0038325	2_4h	119.573532	0.408270318	0.049707589	-0.015490722	NA	NA	0.46167842	-0.130762155	0.592440574
Atg4b	FBgn0038325	6_8h	180.2924088	0.247646803	-0.340109503	-0.370036382	NA	NA	0.46167842	-0.130762155	0.592440574
Atg5	FBgn0029943	10_12h	135.7652303	0.311269824	-0.071390716	NA	NA	-0.067425395	-0.655180365	-0.026005671	-0.629174695
Atg5	FBgn0029943	2_4h	213.8048257	0.367857743	0.114199289	NA	NA	0.137820065	-0.655180365	-0.026005671	-0.629174695
Atg5	FBgn0029943	6_8h	138.2346915	0.507987922	0.302555222	NA	NA	0.310873505	-0.655180365	-0.026005671	-0.629174695
Atg6	FBgn0264325	10_12h	69.67505583	0.20677665	-0.679035053	NA	NA	-0.688046178	-0.540139081	0.160711521	-0.700850603
Atg6	FBgn0264325	2_4h	101.315383	0.25724938	-0.466898899	NA	NA	-0.458117433	-0.540139081	0.160711521	-0.700850603
Atg6	FBgn0264325	6_8h	62.33017365	0.310536348	-0.467741912	NA	NA	-0.477301993	-0.540139081	0.160711521	-0.700850603
Atg7	FBgn0034366	10_12h	168.5283044	0.385987441	0.198319507	NA	NA	0.203783997	-0.374906466	0.552455298	-0.927361765
Atg7	FBgn0034366	2_4h	218.5400023	0.348383892	0.065464256	NA	NA	0.089343932	-0.374906466	0.552455298	-0.927361765
Atg7	FBgn0034366	6_8h	114.91249	0.544141236	0.312420682	NA	NA	0.314830275	-0.374906466	0.552455298	-0.927361765
Atg9	FBgn0034110	10_12h	322.8041309	0.198292721	-0.339085743	NA	NA	-0.331596504	-0.248355249	-0.065417442	-0.182937807
Atg9	FBgn0034110	2_4h	383.4435734	0.275294093	-0.042046373	NA	NA	-0.014518421	-0.248355249	-0.065417442	-0.182937807
Atg9	FBgn0034110	6_8h	337.7782614	0.230826264	-0.268506174	NA	NA	-0.25068355	-0.248355249	-0.065417442	-0.182937807
atilla	FBgn0032422	10_12h	233.1816526	0.659520681	0.803493966	0.822769308	0.826891873	0.809637616	2.578877829	1.561186212	1.017691618
atilla	FBgn0032422	2_4h	39.02786501	1.472420273	0.934974963	0.86562883	0.851305926	0.91605523	2.578877829	1.561186212	1.017691618
atilla	FBgn0032422	6_8h	79.01881224	1.097396984	0.879398528	0.831133173	0.824811968	0.879054656	2.578877829	1.561186212	1.017691618
atl	FBgn0039213	10_12h	1736.029284	0.090867153	-0.887140456	-0.855605139	-0.888422747	-0.876078926	0.735889419	0.578773652	0.157115767
atl	FBgn0039213	2_4h	1042.394853	0.186169082	-0.220456474	-0.251788294	-0.151388675	-0.189909497	0.735889419	0.578773652	0.157115767
atl	FBgn0039213	6_8h	1162.328313	0.156012331	-0.429454776	-0.395924995	-0.354030383	-0.398336876	0.735889419	0.578773652	0.157115767
atms	FBgn0010750	10_12h	305.6746357	0.311581106	0.103950584	NA	NA	0.11099817	-1.550892721	-0.813795264	-0.737097457
atms	FBgn0010750	2_4h	895.6217514	0.162171595	-0.389757132	NA	NA	-0.35954575	-1.550892721	-0.813795264	-0.737097457
atms	FBgn0010750	6_8h	537.3239369	0.245655835	-0.116891378	NA	NA	-0.094304793	-1.550892721	-0.813795264	-0.737097457
ato	FBgn0010433	2_4h	24.85921176	0.582321345	-0.142819771	NA	NA	NA	-4.47732379	-6.196533067	1.719209277
ato	FBgn0010433	6_8h	81.8504205	0.359334765	-0.22413521	NA	NA	NA	-4.47732379	-6.196533067	1.719209277
Atox1	FBgn0052446	10_12h	380.8314026	0.216932553	-0.223785717	NA	NA	-0.215008309	-0.505029202	-0.004214041	-0.500815161
Atox1	FBgn0052446	2_4h	540.4576779	0.281397275	0.054532978	NA	NA	0.083153236	-0.505029202	-0.004214041	-0.500815161
Atox1	FBgn0052446	6_8h	381.9454187	0.28857344	-0.021636688	NA	NA	-0.002342989	-0.505029202	-0.004214041	-0.500815161
ATP7	FBgn0030343	10_12h	477.4004183	0.151406547	-0.54885541	-0.521841568	-0.518897451	-0.539112963	1.037203639	0.380558783	0.656644856
ATP7	FBgn0030343	2_4h	232.6233941	0.156309393	-0.72026526	-0.79303634	-0.750103332	-0.695686301	1.037203639	0.380558783	0.656644856
ATP7	FBgn0030343	6_8h	366.7103657	0.183567326	-0.481930955	-0.489881859	-0.46222491	-0.463097507	1.037203639	0.380558783	0.656644856
ATP8B	FBgn0037989	10_12h	41.574957	0.402437018	-0.182968135	-0.214462335	NA	NA	3.522352713	1.564822678	1.957530035
ATP8B	FBgn0037989	2_4h	3.618245135	1.260284137	0.020151251	-0.004467239	NA	NA	3.522352713	1.564822678	1.957530035
ATP8B	FBgn0037989	6_8h	14.05313586	0.894363519	0.107164842	0.049859302	NA	NA	3.522352713	1.564822678	1.957530035
Atpalpha	FBgn0002921	2_4h	872.9149201	0.533145095	0.795007337	0.759911012	NA	NA	2.963261153	1.329837439	1.633423714
ATPCL	FBgn0020236	10_12h	903.9899695	0.252652976	0.050903352	0.081598363	0.067199283	0.061168699	1.702721354	1.041068427	0.661652927
ATPCL	FBgn0020236	2_4h	277.7112095	0.300541424	-0.024834451	-0.093692771	-0.04532309	0.001230379	1.702721354	1.041068427	0.661652927
ATPCL	FBgn0020236	6_8h	439.3096949	0.192787892	-0.397167447	-0.400078311	-0.370817914	-0.37660672	1.702721354	1.041068427	0.661652927
ATPsynB	FBgn0019644	10_12h	2343.78287	0.232911903	0.093059273	NA	NA	NA	-0.132254866	0.600977587	-0.733232453
ATPsynB	FBgn0019644	6_8h	1545.272569	0.232166679	0.017553388	NA	NA	NA	-0.132254866	0.600977587	-0.733232453
ATPsynD	FBgn0016120	6_8h	1551.427364	0.202003294	-0.120925905	-0.077980823	NA	NA	0.128325405	0.788666945	-0.660341539
ATPsynepsilonL	FBgn0051477	10_12h	63.89430205	0.565661031	0.298453542	0.273559589	NA	NA	1.811395723	0.592149897	1.219245826
ATPsynepsilonL	FBgn0051477	2_4h	18.20445509	1.778233359	0.867553508	0.789808547	NA	NA	1.811395723	0.592149897	1.219245826
ATPsynepsilonL	FBgn0051477	6_8h	42.38451808	0.61923722	0.092493956	0.029949396	NA	NA	1.811395723	0.592149897	1.219245826
ATPsynF	FBgn0035032	6_8h	2063.766384	0.239525318	0.09997183	0.153301664	NA	NA	0.508856382	0.868829463	-0.359973081
ATPsyngamma	FBgn0020235	2_4h	1153.815701	0.248651689	0.089533465	0.060548432	NA	NA	1.190596808	1.12724806	0.063348748
ATPsyngamma	FBgn0020235	6_8h	1205.608547	0.269390483	0.123148439	0.15783684	NA	NA	1.190596808	1.12724806	0.063348748
Atu	FBgn0019637	10_12h	188.4913444	0.504784485	0.491474794	NA	NA	0.49802788	-1.882988448	-0.95723223	-0.925756218
Atu	FBgn0019637	2_4h	695.2282587	0.195759528	-0.25535415	NA	NA	-0.225844059	-1.882988448	-0.95723223	-0.925756218
Atu	FBgn0019637	6_8h	365.9712978	0.392903152	0.278661706	NA	NA	0.297471651	-1.882988448	-0.95723223	-0.925756218
Atx-1	FBgn0029907	10_12h	9.637393567	0.605952878	-0.25019724	NA	NA	-0.344109105	-6.634249656	-1.726292258	-4.907957398
Atx-1	FBgn0029907	2_4h	957.3433834	0.348575284	0.389277946	NA	NA	0.419630321	-6.634249656	-1.726292258	-4.907957398
Atx-1	FBgn0029907	6_8h	31.88785789	0.33374717	-0.620865713	NA	NA	-0.669733173	-6.634249656	-1.726292258	-4.907957398
Atx2	FBgn0041188	10_12h	1473.45968	0.213277362	-0.054763853	-0.023133638	-0.051085154	-0.043979931	0.48147238	0.517363892	-0.035891513
Atx2	FBgn0041188	2_4h	1055.359996	0.197512041	-0.158792725	-0.189846348	-0.088953746	-0.128216239	0.48147238	0.517363892	-0.035891513
Atx2	FBgn0041188	6_8h	1029.428544	0.25604255	0.044609199	0.074317221	0.114487681	0.074259238	0.48147238	0.517363892	-0.035891513
Atxn7	FBgn0031420	10_12h	153.8536429	0.282840451	-0.134372955	NA	NA	NA	-0.351212871	0.17267174	-0.523884612
Atxn7	FBgn0031420	2_4h	196.2607223	0.202487345	-0.505555179	NA	NA	NA	-0.351212871	0.17267174	-0.523884612
Atxn7	FBgn0031420	6_8h	136.4986671	0.292922075	-0.251751121	NA	NA	NA	-0.351212871	0.17267174	-0.523884612
aub	FBgn0000146	10_12h	85.9924483	0.914658523	0.875839334	NA	NA	0.87020572	-2.015305578	-0.82551877	-1.189786807
aub	FBgn0000146	2_4h	347.6384007	0.649046545	0.794316478	NA	NA	0.821471387	-2.015305578	-0.82551877	-1.189786807
aub	FBgn0000146	6_8h	152.3934236	0.827914274	0.819375474	NA	NA	0.830097962	-2.015305578	-0.82551877	-1.189786807
aurA	FBgn0000147	10_12h	100.7677348	0.753483155	0.72902406	NA	NA	NA	-1.610094284	-2.077995166	0.467900881
aurA	FBgn0000147	2_4h	307.6154695	0.365240292	0.192816606	NA	NA	NA	-1.610094284	-2.077995166	0.467900881
aurA	FBgn0000147	6_8h	425.4616029	0.236039548	-0.201025912	NA	NA	NA	-1.610094284	-2.077995166	0.467900881
aurB	FBgn0024227	10_12h	139.1587428	0.447967756	0.29935079	NA	NA	NA	-2.721864556	-2.374040037	-0.347824519
aurB	FBgn0024227	2_4h	918.0648758	0.1725056	-0.322826071	NA	NA	NA	-2.721864556	-2.374040037	-0.347824519
aurB	FBgn0024227	6_8h	721.3860814	0.2243404	-0.152883691	NA	NA	NA	-2.721864556	-2.374040037	-0.347824519
aux	FBgn0037218	10_12h	441.8031406	0.177501894	-0.401715892	NA	NA	-0.392143252	-0.424237354	-0.172723246	-0.251514108
aux	FBgn0037218	2_4h	592.8392752	0.18136774	-0.365242843	NA	NA	-0.336341685	-0.424237354	-0.172723246	-0.251514108
aux	FBgn0037218	6_8h	497.9935031	0.21945043	-0.243791292	NA	NA	-0.22202065	-0.424237354	-0.172723246	-0.251514108
ave	FBgn0050476	10_12h	181.0848588	0.431245807	0.325228004	NA	NA	0.331662384	-0.987871873	-0.489726743	-0.49814513
ave	FBgn0050476	2_4h	359.1378716	0.377928317	0.260563591	NA	NA	0.287843282	-0.987871873	-0.489726743	-0.49814513
ave	FBgn0050476	6_8h	254.2755359	0.459007729	0.362721731	NA	NA	0.376187835	-0.987871873	-0.489726743	-0.49814513
Aven	FBgn0030410	10_12h	33.12321322	0.20492114	-0.931701585	NA	NA	-0.972251109	-1.355867025	-0.089213177	-1.266653848
Aven	FBgn0030410	2_4h	84.77915916	0.239766039	-0.599876986	NA	NA	-0.597525648	-1.355867025	-0.089213177	-1.266653848
Aven	FBgn0030410	6_8h	35.23613804	0.265272385	-0.816779387	NA	NA	-0.863464734	-1.355867025	-0.089213177	-1.266653848
Awh	FBgn0013751	10_12h	291.879565	0.261893142	-0.077600871	-0.052866897	-0.046452745	-0.070912469	2.617433665	0.204201873	2.413231792
Awh	FBgn0013751	2_4h	47.56392061	0.500074804	-0.077048138	-0.140062091	-0.14791076	-0.087988888	2.617433665	0.204201873	2.413231792
Awh	FBgn0013751	6_8h	253.3569378	0.342294725	0.068539233	0.040641301	0.063366561	0.081940952	2.617433665	0.204201873	2.413231792
Axn	FBgn0026597	10_12h	734.8394273	0.336527937	0.308428722	NA	NA	NA	-1.716385231	-0.501057359	-1.215327872
Axn	FBgn0026597	6_8h	1039.981813	0.233196421	-0.047047934	NA	NA	NA	-1.716385231	-0.501057359	-1.215327872
axo	FBgn0262870	10_12h	22.11918889	1.115353697	0.631070476	NA	NA	0.574186906	-1.023595267	0.683341448	-1.706936715
axo	FBgn0262870	2_4h	44.96784508	0.273153046	-0.70132996	NA	NA	-0.71424156	-1.023595267	0.683341448	-1.706936715
axo	FBgn0262870	6_8h	13.77409025	1.743178413	0.768661995	NA	NA	0.695430744	-1.023595267	0.683341448	-1.706936715
Axs	FBgn0000152	10_12h	20.63916155	0.421023518	-0.365811753	NA	NA	-0.425550388	-1.875861882	-0.836359447	-1.039502435
Axs	FBgn0000152	2_4h	75.75001877	0.253876411	-0.583696093	NA	NA	-0.584894984	-1.875861882	-0.836359447	-1.039502435
Axs	FBgn0000152	6_8h	36.85202281	0.246139035	-0.876632542	NA	NA	-0.921716929	-1.875861882	-0.836359447	-1.039502435
Axud1	FBgn0261647	10_12h	731.1991098	0.419434946	0.527964712	NA	NA	0.538095298	-0.963953342	-0.154862974	-0.809090369
Axud1	FBgn0261647	2_4h	1426.311962	0.137044215	-0.463774263	NA	NA	-0.432401743	-0.963953342	-0.154862974	-0.809090369
Axud1	FBgn0261647	6_8h	814.0555738	0.330775147	0.258211878	NA	NA	0.285366436	-0.963953342	-0.154862974	-0.809090369
az2	FBgn0025185	10_12h	73.25338902	0.220431752	-0.598542824	NA	NA	-0.607645737	-0.58235765	-0.847305332	0.264947682
az2	FBgn0025185	2_4h	109.6818691	0.312585303	-0.245377484	NA	NA	-0.233746931	-0.58235765	-0.847305332	0.264947682
az2	FBgn0025185	6_8h	131.7929085	0.244691555	-0.442315456	NA	NA	-0.435679607	-0.58235765	-0.847305332	0.264947682
B-H1	FBgn0011758	10_12h	131.7721353	0.225219956	-0.403155807	-0.406217222	-0.408907647	-0.39898103	3.760166404	0.808399235	2.951767169
B-H1	FBgn0011758	2_4h	9.725248501	0.569236397	-0.467582603	-0.526349716	-0.566458191	-0.529522654	3.760166404	0.808399235	2.951767169
B-H1	FBgn0011758	6_8h	75.24387708	0.348942634	-0.284259542	-0.333280696	-0.340627023	-0.285622695	3.760166404	0.808399235	2.951767169
B-H2	FBgn0004854	10_12h	93.79086208	0.333944766	-0.105393284	-0.123613495	-0.133058724	-0.107429914	2.973006377	0.411203998	2.561802379
B-H2	FBgn0004854	2_4h	11.94528266	0.586146695	-0.37554787	-0.438152698	-0.475381284	-0.432004201	2.973006377	0.411203998	2.561802379
B-H2	FBgn0004854	6_8h	70.53030954	0.372089357	-0.243391066	-0.293341157	-0.302478871	-0.246808865	2.973006377	0.411203998	2.561802379
B4	FBgn0023407	10_12h	389.4971128	0.269407978	-0.003750183	NA	NA	0.005178935	-0.126404989	0.336757116	-0.463162105
B4	FBgn0023407	2_4h	425.1634632	0.38054931	0.304612204	NA	NA	0.332536302	-0.126404989	0.336757116	-0.463162105
B4	FBgn0023407	6_8h	308.4112769	0.463867703	0.412186989	NA	NA	0.428761768	-0.126404989	0.336757116	-0.463162105
b6	FBgn0024897	10_12h	56.1330532	0.537241831	0.203738251	0.178063351	0.141128496	0.191281139	3.722193541	2.48133532	1.240858221
b6	FBgn0024897	2_4h	4.25330728	1.583268948	0.297475318	0.267280619	0.222243608	0.209947238	3.722193541	2.48133532	1.240858221
b6	FBgn0024897	6_8h	10.0522274	3.715196037	1.431530029	1.377634017	1.302155547	1.340813325	3.722193541	2.48133532	1.240858221
B9d1	FBgn0038342	10_12h	49.12921604	0.404337028	-0.124037261	-0.151749647	NA	NA	4.015459012	2.139381185	1.876077827
B9d1	FBgn0038342	2_4h	3.037849295	0.919674199	-0.347818831	-0.365379798	NA	NA	4.015459012	2.139381185	1.876077827
B9d1	FBgn0038342	6_8h	11.15120822	0.700254129	-0.205702529	-0.261734939	NA	NA	4.015459012	2.139381185	1.876077827
bab1	FBgn0004870	10_12h	6.023370979	3.953630818	1.472741553	1.419796625	NA	NA	1.827700435	0.235193942	1.592506493
bab1	FBgn0004870	6_8h	5.11728	3.197024643	1.076421442	1.036669578	NA	NA	1.827700435	0.235193942	1.592506493
bab2	FBgn0025525	10_12h	725.41226	0.214117485	-0.145520439	-0.116124813	-0.123883157	-0.135444749	2.594883664	-0.271004514	2.865888179
bab2	FBgn0025525	2_4h	120.0734732	0.468224984	0.188052449	0.122814882	0.142175411	0.202685885	2.594883664	-0.271004514	2.865888179
bab2	FBgn0025525	6_8h	875.3170318	0.287848067	0.132564502	0.15714994	0.195156711	0.160429666	2.594883664	-0.271004514	2.865888179
babo	FBgn0011300	10_12h	922.8311596	0.196686342	-0.196685728	-0.16587168	-0.180795698	-0.186414844	1.111173549	0.232575972	0.878597578
babo	FBgn0011300	2_4h	427.1945283	0.296367314	0.0556544	-0.001706478	0.06671437	0.083593896	1.111173549	0.232575972	0.878597578
babo	FBgn0011300	6_8h	785.4343784	0.218286602	-0.164097449	-0.143009344	-0.106324185	-0.137269433	1.111173549	0.232575972	0.878597578
babos	FBgn0034724	10_12h	1259.694884	0.234224254	0.018949232	0.050594802	0.027196577	0.029497258	3.260579713	0.778086351	2.482493362
babos	FBgn0034724	2_4h	131.4416701	0.511214102	0.303961224	0.237397905	0.258391322	0.32109337	3.260579713	0.778086351	2.482493362
babos	FBgn0034724	6_8h	734.578198	0.270855673	0.039010022	0.057885596	0.093816032	0.065274418	3.260579713	0.778086351	2.482493362
Bace	FBgn0032049	10_12h	8.139265447	1.369844997	0.510567378	0.460171578	0.264828206	0.408530761	1.075067525	0.34991351	0.725154015
Bace	FBgn0032049	2_4h	3.863292936	1.560777802	0.253879626	0.226868406	0.181454239	0.163655706	1.075067525	0.34991351	0.725154015
Bace	FBgn0032049	6_8h	6.386321089	1.676970272	0.496927095	0.452883427	0.361821576	0.39036241	1.075067525	0.34991351	0.725154015
baf	FBgn0031977	10_12h	1255.727396	0.304333089	0.280388365	NA	NA	NA	-1.773221146	-1.818813281	0.045592135
bai	FBgn0045866	10_12h	1732.148821	0.205102059	-0.07331627	-0.041779922	-0.074530777	-0.062258608	1.176468731	0.484623247	0.691845484
bai	FBgn0045866	2_4h	766.3599941	0.152451694	-0.484601806	-0.522186361	-0.433560404	-0.454675278	1.176468731	0.484623247	0.691845484
bai	FBgn0045866	6_8h	1237.938497	0.203851335	-0.151016961	-0.115485924	-0.072673629	-0.119108021	1.176468731	0.484623247	0.691845484
Baldspot	FBgn0260960	10_12h	2044.325678	0.294189304	0.308668658	0.340210485	0.302517423	0.320008444	1.747178853	1.378592223	0.368586631
Baldspot	FBgn0260960	2_4h	608.9713218	0.286962902	0.099219094	0.055564315	0.136010479	0.128209432	1.747178853	1.378592223	0.368586631
Baldspot	FBgn0260960	6_8h	786.2351809	0.222133673	-0.146435953	-0.125314513	-0.088617477	-0.119598874	1.747178853	1.378592223	0.368586631
ball	FBgn0027889	10_12h	199.6547505	0.680709756	0.802900727	NA	NA	0.809286026	-2.191078132	-1.374364879	-0.816713253
ball	FBgn0027889	2_4h	911.7166553	0.252848815	0.058092572	NA	NA	0.088340592	-2.191078132	-1.374364879	-0.816713253
ball	FBgn0027889	6_8h	517.6124355	0.484308273	0.554990637	NA	NA	0.577168577	-2.191078132	-1.374364879	-0.816713253
bam	FBgn0000158	10_12h	37.08890764	0.922577167	0.609584065	NA	NA	0.574841157	-1.473682016	-0.349321878	-1.124360138
bam	FBgn0000158	2_4h	103.0069513	0.645739212	0.459088404	NA	NA	0.468474108	-1.473682016	-0.349321878	-1.124360138
bam	FBgn0000158	6_8h	47.24984692	0.851550605	0.447187011	NA	NA	0.417847235	-1.473682016	-0.349321878	-1.124360138
bap	FBgn0004862	10_12h	40.74177574	0.267430361	-0.598221303	-0.630254054	-0.689616989	-0.627571004	0.859251069	-0.504714722	1.363965791
bap	FBgn0004862	2_4h	22.45844114	0.628896066	-0.100300604	-0.182617966	-0.210555454	-0.147825059	0.859251069	-0.504714722	1.363965791
bap	FBgn0004862	6_8h	57.80617383	0.33028545	-0.432015457	-0.485583194	-0.503002512	-0.446407079	0.859251069	-0.504714722	1.363965791
Bap111	FBgn0030093	10_12h	877.9978625	0.438766862	0.5988419	NA	NA	NA	-1.143499307	-0.659311955	-0.484187352
Bap111	FBgn0030093	2_4h	1939.639635	0.162847553	-0.229878165	NA	NA	NA	-1.143499307	-0.659311955	-0.484187352
Bap111	FBgn0030093	6_8h	1386.647693	0.303777783	0.267580209	NA	NA	NA	-1.143499307	-0.659311955	-0.484187352
Bap170	FBgn0042085	10_12h	343.9045122	0.264989384	-0.039203948	NA	NA	-0.031199112	-1.903654958	-1.21981929	-0.683835667
Bap170	FBgn0042085	2_4h	1286.752787	0.183765061	-0.190967436	NA	NA	-0.159881312	-1.903654958	-1.21981929	-0.683835667
Bap170	FBgn0042085	6_8h	801.013932	0.210698326	-0.195805748	NA	NA	-0.168800605	-1.903654958	-1.21981929	-0.683835667
Bap55	FBgn0025716	10_12h	498.6322535	0.165108063	-0.455902804	NA	NA	-0.446146193	-1.7660934	-1.206293879	-0.559799521
Bap55	FBgn0025716	2_4h	1696.006278	0.168921423	-0.220145175	NA	NA	-0.188270047	-1.7660934	-1.206293879	-0.559799521
Bap55	FBgn0025716	6_8h	1150.564601	0.190177097	-0.233211615	NA	NA	-0.202219841	-1.7660934	-1.206293879	-0.559799521
Bap60	FBgn0025463	10_12h	713.7943853	0.409447279	0.500540417	NA	NA	0.510514875	-1.450647019	-0.842110303	-0.608536716
Bap60	FBgn0025463	2_4h	1951.018526	0.17470357	-0.158424405	NA	NA	-0.126133623	-1.450647019	-0.842110303	-0.608536716
Bap60	FBgn0025463	6_8h	1279.598105	0.289273669	0.204716843	NA	NA	0.237046595	-1.450647019	-0.842110303	-0.608536716
barc	FBgn0037081	10_12h	318.3357152	0.192913226	-0.368826829	NA	NA	-0.36145146	-0.264925797	-0.603764705	0.338838908
barc	FBgn0037081	2_4h	382.5039972	0.245270263	-0.158062441	NA	NA	-0.130543884	-0.264925797	-0.603764705	0.338838908
barc	FBgn0037081	6_8h	483.7674602	0.222323508	-0.236214765	NA	NA	-0.214739228	-0.264925797	-0.603764705	0.338838908
bark	FBgn0031571	10_12h	610.8447663	0.220136697	-0.140771524	-0.112026323	NA	NA	5.741140668	3.849196507	1.891944161
bark	FBgn0031571	2_4h	11.420242	1.876337271	0.774208019	0.71280207	NA	NA	5.741140668	3.849196507	1.891944161
bark	FBgn0031571	6_8h	42.38451808	0.663032467	0.160829486	0.098284926	NA	NA	5.741140668	3.849196507	1.891944161
barr	FBgn0014127	10_12h	184.3981628	0.229437571	-0.301828137	NA	NA	-0.295297567	-1.543835208	-1.812028335	0.268193128
barr	FBgn0014127	2_4h	537.6470852	0.170331753	-0.448587804	NA	NA	-0.419982512	-1.543835208	-1.812028335	0.268193128
barr	FBgn0014127	6_8h	647.4876238	0.191465677	-0.331729104	NA	NA	-0.306901973	-1.543835208	-1.812028335	0.268193128
baz	FBgn0000163	10_12h	892.8295995	0.196909211	-0.20007537	NA	NA	-0.189812425	-0.463939672	-0.702759361	0.238819689
baz	FBgn0000163	2_4h	1231.482762	0.160738568	-0.333639443	NA	NA	-0.302671469	-0.463939672	-0.702759361	0.238819689
baz	FBgn0000163	6_8h	1453.182727	0.17322733	-0.285979062	NA	NA	-0.252014783	-0.463939672	-0.702759361	0.238819689
bbc	FBgn0033844	10_12h	820.3448832	0.118961483	-0.715804471	-0.685810788	-0.697777726	-0.705538111	0.965217128	-0.009721899	0.974939027
bbc	FBgn0033844	2_4h	420.1817309	0.402991943	0.359288722	0.301426397	0.36911452	0.387174195	0.965217128	-0.009721899	0.974939027
bbc	FBgn0033844	6_8h	825.8916149	0.09818565	-0.953690481	-0.93097014	-0.893686654	-0.926399584	0.965217128	-0.009721899	0.974939027
bbg	FBgn0087007	10_12h	597.1613463	0.295213904	0.149698608	0.178329871	0.176974865	0.159294257	0.903462178	1.673989211	-0.770527033
bbg	FBgn0087007	2_4h	319.243801	0.32786272	0.092946818	0.027610671	0.081471389	0.119750504	0.903462178	1.673989211	-0.770527033
bbg	FBgn0087007	6_8h	187.1417661	0.285408045	-0.188042911	-0.217693495	-0.202217168	-0.177087694	0.903462178	1.673989211	-0.770527033
BBS4	FBgn0033578	10_12h	16.74750016	0.415423439	-0.447624411	-0.489951551	-0.620255986	-0.516135287	0.682036226	0.798631279	-0.116595054
BBS4	FBgn0033578	2_4h	10.43846474	0.929440257	0.044290737	-0.015346324	-0.054735891	-0.015503113	0.682036226	0.798631279	-0.116595054
BBS4	FBgn0033578	6_8h	9.628042974	0.854803377	-0.051144269	-0.10384571	-0.181509812	-0.143457573	0.682036226	0.798631279	-0.116595054
BBS8	FBgn0031255	10_12h	18.7945904	0.330945791	-0.637209927	-0.678491392	-0.798916322	-0.700827303	1.377057285	1.276492547	0.100564738
BBS8	FBgn0031255	2_4h	7.235979317	0.699791118	-0.35267077	-0.403212321	-0.44486697	-0.425996421	1.377057285	1.276492547	0.100564738
BBS8	FBgn0031255	6_8h	7.758366999	0.530121303	-0.595886762	-0.642800746	-0.729133876	-0.695330954	1.377057285	1.276492547	0.100564738
bc10	FBgn0040239	10_12h	499.6009336	0.234346024	-0.10542733	NA	NA	-0.095671109	-0.440294664	-0.227565894	-0.21272877
bc10	FBgn0040239	2_4h	677.8992325	0.299367367	0.164092476	NA	NA	0.193491301	-0.440294664	-0.227565894	-0.21272877
bc10	FBgn0040239	6_8h	584.961659	0.281286233	0.034176438	NA	NA	0.057743306	-0.440294664	-0.227565894	-0.21272877
BCAS2	FBgn0039558	10_12h	348.0729734	0.44861598	0.489130153	NA	NA	NA	-1.55520192	-0.790094438	-0.765107481
BCAS2	FBgn0039558	2_4h	1022.898944	0.207523644	-0.115722527	NA	NA	NA	-1.55520192	-0.790094438	-0.765107481
BCAS2	FBgn0039558	6_8h	601.8834872	0.385127715	0.353626077	NA	NA	NA	-1.55520192	-0.790094438	-0.765107481
bcd	FBgn0000166	10_12h	194.882332	1.159170495	1.330031182	NA	NA	1.336485063	-1.135093163	-0.403549026	-0.731544138
bcd	FBgn0000166	2_4h	428.025416	0.712600878	0.933407331	NA	NA	0.96135307	-1.135093163	-0.403549026	-0.731544138
bcd	FBgn0000166	6_8h	257.7821428	0.999269591	1.143635011	NA	NA	1.157342718	-1.135093163	-0.403549026	-0.731544138
bchs	FBgn0043362	10_12h	153.6665435	0.286240796	-0.122727111	-0.120999845	-0.11999089	-0.118508508	1.700683034	1.501211352	0.199471682
bchs	FBgn0043362	2_4h	47.27403978	0.433964787	-0.220985882	-0.284209961	-0.292273106	-0.232128842	1.700683034	1.501211352	0.199471682
bchs	FBgn0043362	6_8h	54.28372926	0.358973172	-0.370088267	-0.425105791	-0.445900112	-0.388934777	1.700683034	1.501211352	0.199471682
BCL7-like	FBgn0026149	10_12h	376.7882159	0.19212886	-0.34681701	NA	NA	-0.338114495	-0.462762462	-0.297125263	-0.165637199
BCL7-like	FBgn0026149	2_4h	519.2813123	0.227178091	-0.167960853	NA	NA	-0.139453973	-0.462762462	-0.297125263	-0.165637199
BCL7-like	FBgn0026149	6_8h	462.9572912	0.243962526	-0.15165612	NA	NA	-0.130610794	-0.462762462	-0.297125263	-0.165637199
bcn92	FBgn0013432	10_12h	505.4102556	0.144477088	-0.587463868	-0.559942443	-0.557612708	-0.577711472	0.037443763	0.598611403	-0.56116764
bcn92	FBgn0013432	2_4h	492.4615802	0.26276765	-0.033726569	-0.085441371	-0.012084312	-0.005367708	0.037443763	0.598611403	-0.56116764
bcn92	FBgn0013432	6_8h	333.7675127	0.220085425	-0.318413546	-0.330954253	-0.304179278	-0.300747012	0.037443763	0.598611403	-0.56116764
bdg	FBgn0034049	10_12h	334.3374335	0.147744489	-0.627795735	NA	NA	-0.620019463	-0.690416916	-0.769763097	0.07934618
bdg	FBgn0034049	2_4h	539.5369663	0.195299206	-0.311061797	NA	NA	-0.28244644	-0.690416916	-0.769763097	0.07934618
bdg	FBgn0034049	6_8h	570.0419092	0.222626812	-0.204448792	NA	NA	-0.181187459	-0.690416916	-0.769763097	0.07934618
bdl	FBgn0028482	10_12h	21.45979538	0.644247035	0.072334379	0.031931	NA	NA	4.021930509	2.417563542	1.604366968
bdl	FBgn0028482	6_8h	4.016672605	0.935636125	-0.223467435	-0.257247159	NA	NA	4.021930509	2.417563542	1.604366968
be	FBgn0052594	10_12h	441.3253572	0.201651646	-0.274324912	-0.248137476	-0.243413582	-0.264755964	0.75398571	0.262176585	0.491809125
be	FBgn0052594	2_4h	261.689662	0.346926149	0.105126066	0.034871977	0.081237527	0.130777206	0.75398571	0.262176585	0.491809125
be	FBgn0052594	6_8h	367.9898712	0.28240408	-0.05050116	-0.058313329	-0.030626393	-0.031627288	0.75398571	0.262176585	0.491809125
BEAF-32	FBgn0015602	10_12h	715.5764723	0.411293278	0.505380711	NA	NA	0.515369866	-0.882781759	-0.781512252	-0.101269507
BEAF-32	FBgn0015602	2_4h	1319.470977	0.231019021	0.042893231	NA	NA	0.074048066	-0.882781759	-0.781512252	-0.101269507
BEAF-32	FBgn0015602	6_8h	1230.027108	0.19947038	-0.173857339	NA	NA	-0.142029538	-0.882781759	-0.781512252	-0.101269507
beag	FBgn0037660	10_12h	280.0927058	0.247694528	-0.140617619	NA	NA	-0.134219466	-0.615058031	-0.252583619	-0.362474411
beag	FBgn0037660	2_4h	428.9954789	0.151033489	-0.617510684	NA	NA	-0.589557697	-0.615058031	-0.252583619	-0.362474411
beag	FBgn0037660	6_8h	333.6852769	0.229594135	-0.27616276	NA	NA	-0.25849947	-0.615058031	-0.252583619	-0.362474411
beat-Ia	FBgn0013433	10_12h	328.161421	0.276358996	-0.004512964	0.020816826	0.029650035	0.003110973	4.94899914	2.743554597	2.205444543
beat-Ia	FBgn0013433	2_4h	10.62405557	0.913177925	0.032011626	-0.027897589	-0.066977449	-0.027292709	4.94899914	2.743554597	2.205444543
beat-Ia	FBgn0013433	6_8h	48.99991143	0.566874078	0.05239918	-0.005356663	-0.032298749	0.025841346	4.94899914	2.743554597	2.205444543
beat-Ib	FBgn0028645	10_12h	6.985007017	0.650149894	-0.284343819	-0.33604587	-0.545957068	-0.393759093	1.113397304	1.171414122	-0.058016818
beat-Ib	FBgn0028645	2_4h	3.228500524	0.813065783	-0.452622115	-0.472732469	-0.51889618	-0.547989955	1.113397304	1.171414122	-0.058016818
beat-Ib	FBgn0028645	6_8h	3.101244869	1.219220023	-0.0348528	-0.061661614	-0.175199797	-0.171714776	1.113397304	1.171414122	-0.058016818
beat-Ic	FBgn0028644	10_12h	211.2871069	1.631218247	1.6888278	NA	NA	1.695084274	-0.939482282	0.28664427	-1.226126552
beat-Ic	FBgn0028644	2_4h	405.2148417	1.139881971	1.390961295	NA	NA	1.418706822	-0.939482282	0.28664427	-1.226126552
beat-Ic	FBgn0028644	6_8h	173.2145912	1.834460023	1.651321706	NA	NA	1.662198125	-0.939482282	0.28664427	-1.226126552
beat-IIa	FBgn0038498	10_12h	87.39896578	0.306298297	-0.213132472	-0.23395668	-0.246881772	-0.218159876	3.729400666	1.730165093	1.999235573
beat-IIa	FBgn0038498	2_4h	6.589384153	1.003703624	-0.021898001	-0.06818838	-0.110234919	-0.097808618	3.729400666	1.730165093	1.999235573
beat-IIa	FBgn0038498	6_8h	26.34357449	0.502086938	-0.277989486	-0.342751379	-0.379965967	-0.326931366	3.729400666	1.730165093	1.999235573
beat-IIb	FBgn0038494	10_12h	220.7265821	0.279977341	-0.064474719	-0.047217879	-0.043106414	-0.058286212	4.378850577	1.552013339	2.826837238
beat-IIb	FBgn0038494	2_4h	10.609362	0.776270254	-0.130840339	-0.190726768	-0.229830927	-0.190182498	4.378850577	1.552013339	2.826837238
beat-IIb	FBgn0038494	6_8h	75.27522626	0.396545529	-0.156224701	-0.205239837	-0.212576213	-0.157577323	4.378850577	1.552013339	2.826837238
beat-IIIb	FBgn0053179	10_12h	7.611261451	0.603184022	-0.331443728	-0.38241897	-0.584151454	-0.43671733	0.867634109	0.103125299	0.76450881
beat-IIIb	FBgn0053179	2_4h	4.171312708	0.647052344	-0.603285067	-0.632870154	-0.677982409	-0.691355108	0.867634109	0.103125299	0.76450881
beat-IIIb	FBgn0053179	6_8h	7.086190642	0.566247998	-0.557509811	-0.603000302	-0.691688773	-0.660191736	0.867634109	0.103125299	0.76450881
beat-IIIc	FBgn0032629	10_12h	797.0120161	0.204085496	-0.180153662	-0.150414256	-0.161462513	-0.169877779	0.428165624	0.694697382	-0.266531758
beat-IIIc	FBgn0032629	2_4h	592.3442447	0.35501262	0.306208429	0.26160839	0.341105026	0.33510688	0.428165624	0.694697382	-0.266531758
beat-IIIc	FBgn0032629	6_8h	492.425029	0.222901401	-0.230290568	-0.22962678	-0.198970807	-0.208635493	0.428165624	0.694697382	-0.266531758
beat-IV	FBgn0039089	10_12h	20.37708496	0.533329677	-0.133542637	-0.174276531	-0.287751931	-0.193809671	3.180565934	2.354084567	0.826481367
beat-IV	FBgn0039089	2_4h	2.247482438	1.46639364	0.02724173	0.02297182	-0.024978512	-0.078860332	3.180565934	2.354084567	0.826481367
beat-IV	FBgn0039089	6_8h	3.985584205	1.159876968	-0.010904447	-0.044479069	-0.149292866	-0.136785643	3.180565934	2.354084567	0.826481367
beat-Va	FBgn0038087	10_12h	24.53770713	0.406429814	-0.344572713	-0.38408487	NA	NA	4.651669393	3.013213166	1.638456227
beat-Va	FBgn0038087	6_8h	3.039250048	1.25575478	-0.011307268	-0.037573859	NA	NA	4.651669393	3.013213166	1.638456227
beat-Vb	FBgn0038092	10_12h	14.04402537	0.475674186	-0.369692573	-0.414354247	NA	NA	3.548288743	2.679424208	0.868864535
beat-VI	FBgn0039584	10_12h	45.17360593	0.50264457	0.066334114	0.036863971	-0.015171261	0.043046697	3.246921264	2.491407301	0.755513962
beat-VI	FBgn0039584	2_4h	4.758434166	1.276747388	0.116705314	0.083264353	0.03877453	0.032263029	3.246921264	2.491407301	0.755513962
beat-VI	FBgn0039584	6_8h	8.033345209	1.083915631	0.130013966	0.082374937	-0.002838678	0.031774994	3.246921264	2.491407301	0.755513962
beg	FBgn0036691	10_12h	56.66304218	0.283482449	-0.432446049	NA	NA	-0.444583486	-0.212747117	0.137180155	-0.349927272
beg	FBgn0036691	2_4h	65.66639149	0.217704639	-0.790436893	NA	NA	-0.794897612	-0.212747117	0.137180155	-0.349927272
beg	FBgn0036691	6_8h	51.52340382	0.298147345	-0.573331279	NA	NA	-0.596064562	-0.212747117	0.137180155	-0.349927272
bel	FBgn0263231	10_12h	2304.576945	0.17276358	-0.207919365	-0.176202409	NA	NA	0.614069555	-0.207129014	0.82119857
bel	FBgn0263231	2_4h	1505.697943	0.318212825	0.389428478	0.367252036	NA	NA	0.614069555	-0.207129014	0.82119857
Bem46	FBgn0025109	10_12h	313.6051909	0.169353885	-0.501503671	NA	NA	-0.494250062	-0.767902606	-0.199359344	-0.568543262
Bem46	FBgn0025109	2_4h	534.004554	0.255673545	-0.043871319	NA	NA	-0.015285446	-0.767902606	-0.199359344	-0.568543262
Bem46	FBgn0025109	6_8h	360.0778321	0.204857239	-0.37570745	NA	NA	-0.357089032	-0.767902606	-0.199359344	-0.568543262
Best1	FBgn0040238	10_12h	83.52620615	0.577950989	0.40767617	NA	NA	0.401050757	-1.676069301	-0.73991722	-0.93615208
Best1	FBgn0040238	2_4h	266.9131004	0.319515849	0.02737214	NA	NA	0.053168952	-1.676069301	-0.73991722	-0.93615208
Best1	FBgn0040238	6_8h	139.4954472	0.299111518	-0.224416559	NA	NA	-0.215774437	-1.676069301	-0.73991722	-0.93615208
Best2	FBgn0035696	10_12h	106.4891636	0.290637236	-0.208139837	-0.219844435	-0.224694308	-0.204367131	3.120637952	2.092696694	1.027941258
Best2	FBgn0035696	2_4h	12.24333653	0.899328299	0.060088494	-0.003246895	-0.040129247	0.004148979	3.120637952	2.092696694	1.027941258
Best2	FBgn0035696	6_8h	24.96553858	0.697517121	0.032924261	-0.029814534	-0.069911945	-0.016168665	3.120637952	2.092696694	1.027941258
Bet1	FBgn0260857	10_12h	633.5123694	0.231941013	-0.083744114	-0.0548312	-0.057982235	-0.074140392	1.827733342	0.418910366	1.408822976
Bet1	FBgn0260857	2_4h	178.4647874	0.349792949	0.014808228	-0.060252742	-0.02649879	0.036111997	1.827733342	0.418910366	1.408822976
Bet1	FBgn0260857	6_8h	473.8605052	0.314446903	0.106564253	0.105910442	0.13603823	0.127834682	1.827733342	0.418910366	1.408822976
Bet3	FBgn0260859	10_12h	384.6039843	0.244155266	-0.104080464	NA	NA	-0.095235516	-0.533101819	0.040622799	-0.573724618
Bet3	FBgn0260859	2_4h	556.5361986	0.249568338	-0.059319851	NA	NA	-0.03061408	-0.533101819	0.040622799	-0.573724618
Bet3	FBgn0260859	6_8h	373.9255127	0.30780328	0.038722766	NA	NA	0.057779837	-0.533101819	0.040622799	-0.573724618
Bet5	FBgn0260860	10_12h	223.1641338	0.208644155	-0.356298781	-0.338625947	-0.334520746	-0.35012291	0.192177688	0.12991066	0.062267027
Bet5	FBgn0260860	2_4h	195.3318886	0.247531183	-0.305983397	-0.381739168	-0.343273895	-0.28348929	0.192177688	0.12991066	0.062267027
Bet5	FBgn0260860	6_8h	203.9470332	0.237021863	-0.351064348	-0.380610925	-0.362750288	-0.339847835	0.192177688	0.12991066	0.062267027
beta-Man	FBgn0037215	10_12h	528.7331016	0.252475136	-0.022988108	0.004885271	NA	NA	0.976957634	0.582554963	0.394402671
beta-Man	FBgn0037215	2_4h	268.6228473	0.210444587	-0.388750728	-0.458399795	NA	NA	0.976957634	0.582554963	0.394402671
beta-Man	FBgn0037215	6_8h	353.077451	0.322400651	0.074024385	0.064417237	NA	NA	0.976957634	0.582554963	0.394402671
beta-PheRS	FBgn0039175	10_12h	161.1049426	0.243521622	-0.272777311	-0.269360969	NA	NA	0.861339613	0.242368765	0.618970848
beta-PheRS	FBgn0039175	2_4h	88.67879932	0.214985423	-0.69287309	-0.756518581	NA	NA	0.861339613	0.242368765	0.618970848
beta-PheRS	FBgn0039175	6_8h	136.1910587	0.203804025	-0.615174004	-0.654551206	NA	NA	0.861339613	0.242368765	0.618970848
beta-Spec	FBgn0250788	2_4h	2003.421091	0.284626166	0.335005491	0.321179804	NA	NA	1.493239799	0.627894992	0.865344806
beta'COP	FBgn0025724	10_12h	845.9510338	0.1735626	-0.333752216	-0.303510107	NA	NA	1.12805299	0.269188004	0.858864986
beta'COP	FBgn0025724	2_4h	387.0503271	0.196838265	-0.375452786	-0.435579705	NA	NA	1.12805299	0.269188004	0.858864986
beta'COP	FBgn0025724	6_8h	701.9587014	0.194091376	-0.302931194	-0.285641636	NA	NA	1.12805299	0.269188004	0.858864986
beta3GalTII	FBgn0033315	10_12h	34.81085347	0.46147851	-0.103743062	NA	NA	-0.141869453	-1.499460858	-0.890975614	-0.608485243
beta3GalTII	FBgn0033315	2_4h	98.42317411	0.34380571	-0.186809382	NA	NA	-0.179090746	-1.499460858	-0.890975614	-0.608485243
beta3GalTII	FBgn0033315	6_8h	64.55428222	0.410969153	-0.175315743	NA	NA	-0.182877245	-1.499460858	-0.890975614	-0.608485243
beta4GalNAcTA	FBgn0027538	10_12h	137.4790558	0.227230013	-0.382683082	-0.384378636	-0.386312264	-0.378772985	1.925733696	0.633667082	1.292066615
beta4GalNAcTA	FBgn0027538	2_4h	36.18536306	0.525687273	-0.12032856	-0.191857754	-0.208409146	-0.142971136	1.925733696	0.633667082	1.292066615
beta4GalNAcTA	FBgn0027538	6_8h	88.61020511	0.295055206	-0.39210562	-0.43799336	-0.442917441	-0.391667353	1.925733696	0.633667082	1.292066615
beta4GalNAcTB	FBgn0039625	10_12h	59.45362557	0.28454884	-0.412700142	NA	NA	-0.423447802	-1.350300359	-0.579193132	-0.771107227
beta4GalNAcTB	FBgn0039625	2_4h	151.5860565	0.212809887	-0.529443068	NA	NA	-0.510324886	-1.350300359	-0.579193132	-0.771107227
beta4GalNAcTB	FBgn0039625	6_8h	88.82451597	0.28752744	-0.417064902	NA	NA	-0.416632507	-1.350300359	-0.579193132	-0.771107227
beta4GalT7	FBgn0039258	10_12h	98.70304007	0.27409635	-0.28805883	-0.303867561	-0.311163754	-0.28768308	0.466976666	0.326834136	0.14014253
beta4GalT7	FBgn0039258	2_4h	71.40959096	0.395963514	-0.161020921	-0.220254354	-0.217282279	-0.163764594	0.466976666	0.326834136	0.14014253
beta4GalT7	FBgn0039258	6_8h	78.69436776	0.366452506	-0.218934919	-0.267268705	-0.273664693	-0.219347821	0.466976666	0.326834136	0.14014253
betaCOP	FBgn0008635	10_12h	1178.912328	0.204682089	-0.124407094	-0.092817211	NA	NA	2.140708298	-0.008701307	2.149409605
betaCOP	FBgn0008635	2_4h	267.3400958	0.325413592	0.046028523	-0.023732413	NA	NA	2.140708298	-0.008701307	2.149409605
betaCOP	FBgn0008635	6_8h	1186.044171	0.243934911	0.021036592	0.05520578	NA	NA	2.140708298	-0.008701307	2.149409605
betaggt-I	FBgn0015000	10_12h	256.5521849	0.193131767	-0.405868266	-0.383462393	-0.379085297	-0.3996896	0.161633667	-0.236642142	0.398275809
betaggt-I	FBgn0015000	2_4h	229.3607687	0.311124599	-0.035416858	-0.108464494	-0.065898257	-0.010990588	0.161633667	-0.236642142	0.398275809
betaggt-I	FBgn0015000	6_8h	302.2818702	0.273684464	-0.119286042	-0.138244775	-0.112674773	-0.103005184	0.161633667	-0.236642142	0.398275809
betaggt-II	FBgn0028970	10_12h	131.557876	0.252029813	-0.29113489	NA	NA	-0.286945483	-0.095960355	0.376541556	-0.472501911
betaggt-II	FBgn0028970	2_4h	140.6059822	0.25705914	-0.363048828	NA	NA	-0.344898596	-0.095960355	0.376541556	-0.472501911
betaggt-II	FBgn0028970	6_8h	101.3366516	0.237492548	-0.560480029	NA	NA	-0.560275693	-0.095960355	0.376541556	-0.472501911
betaGlu	FBgn0270927	10_12h	123.6777818	0.190432028	-0.588606346	-0.593867562	NA	NA	0.139365563	0.034046048	0.105319515
betaGlu	FBgn0270927	2_4h	112.2893253	0.219416242	-0.591546531	-0.656490354	NA	NA	0.139365563	0.034046048	0.105319515
betaGlu	FBgn0270927	6_8h	120.7932887	0.267868719	-0.379623224	-0.422049597	NA	NA	0.139365563	0.034046048	0.105319515
betaNACtes1	FBgn0030538	2_4h	2.709597273	0.65889398	-0.71587895	-0.72847103	NA	NA	0.166974922	0.16077009	0.006204832
betaNACtes1	FBgn0030538	6_8h	2.721275973	1.549965303	0.16630863	0.142951179	NA	NA	0.166974922	0.16077009	0.006204832
betaTub60D	FBgn0003888	2_4h	140.4676523	0.895169796	0.884361269	0.81612849	NA	NA	5.315173552	1.895959584	3.419213968
betaTub60D	FBgn0003888	6_8h	1502.665412	0.407704338	0.575775509	0.617639559	NA	NA	5.315173552	1.895959584	3.419213968
betaTub85D	FBgn0003889	10_12h	6.802531253	0.517525241	-0.521084038	-0.573008232	NA	NA	Inf	3.19502591	Inf
betaTub97EF	FBgn0003890	10_12h	792.679983	0.29108656	0.174151423	0.203848329	0.192987091	0.184429607	4.560363726	2.951891842	1.608471884
betaTub97EF	FBgn0003890	2_4h	33.596313	1.201968798	0.681984742	0.608428718	0.589817385	0.655403229	4.560363726	2.951891842	1.608471884
betaTub97EF	FBgn0003890	6_8h	102.4447962	0.827861658	0.692105582	0.647977135	0.646542538	0.692410476	4.560363726	2.951891842	1.608471884
BG642167	FBgn0250831	2_4h	3.536454	0.988307684	-0.229873723	NA	NA	NA	-0.376655567	-0.008331874	-0.368323693
BG642167	FBgn0250831	6_8h	2.739627606	0.706672908	-0.61710326	NA	NA	NA	-0.376655567	-0.008331874	-0.368323693
Bgb	FBgn0013753	10_12h	300.4371354	0.239107543	-0.163688803	NA	NA	-0.156777858	-0.745434087	-0.561259345	-0.184174742
Bgb	FBgn0013753	2_4h	503.6764349	0.257364188	-0.049693322	NA	NA	-0.021271674	-0.745434087	-0.561259345	-0.184174742
Bgb	FBgn0013753	6_8h	443.3120237	0.198897909	-0.364207045	NA	NA	-0.343564748	-0.745434087	-0.561259345	-0.184174742
bgcn	FBgn0004581	10_12h	6.952704657	0.540080385	-0.471333891	NA	NA	-0.580972493	-1.063630229	-0.667389277	-0.396240952
bgcn	FBgn0004581	2_4h	14.53243485	0.560248055	-0.360012897	NA	NA	-0.412990977	-1.063630229	-0.667389277	-0.396240952
bgcn	FBgn0004581	6_8h	11.0422601	0.40852963	-0.747529806	NA	NA	-0.834009034	-1.063630229	-0.667389277	-0.396240952
bgm	FBgn0027348	10_12h	168.845297	0.371331359	0.160035016	0.165504759	0.168915386	0.165533304	0.748844188	-0.07948563	0.828329818
bgm	FBgn0027348	2_4h	100.4764785	0.556848331	0.302504387	0.237342497	0.253685107	0.310981315	0.748844188	-0.07948563	0.828329818
bgm	FBgn0027348	6_8h	178.4089048	0.366858395	0.049975969	0.01993213	0.033965036	0.060869952	0.748844188	-0.07948563	0.828329818
BHD	FBgn0261111	10_12h	85.92506289	0.251951923	-0.413716741	NA	NA	-0.419378729	-0.625522166	-0.341558159	-0.283964007
BHD	FBgn0261111	2_4h	132.5625328	0.273818616	-0.317769013	NA	NA	-0.300463766	-0.625522166	-0.341558159	-0.283964007
BHD	FBgn0261111	6_8h	108.877743	0.250934567	-0.480117556	NA	NA	-0.4789136	-0.625522166	-0.341558159	-0.283964007
bi	FBgn0000179	10_12h	1167.28382	0.209558533	-0.102145285	-0.070568138	-0.091809222	-0.091693422	1.498073829	0.524308388	0.973765441
bi	FBgn0000179	2_4h	413.2485205	0.315153057	0.109711501	0.051384286	0.118295685	0.137538438	1.498073829	0.524308388	0.973765441
bi	FBgn0000179	6_8h	811.6035049	0.267874001	0.046729201	0.068884804	0.105957457	0.073855596	1.498073829	0.524308388	0.973765441
BI-1	FBgn0035871	10_12h	1527.372015	0.213843521	-0.047554647	-0.015944533	-0.044956143	-0.036711565	0.297690189	0.639396893	-0.341706703
BI-1	FBgn0035871	2_4h	1242.599437	0.242445225	0.07915909	0.051974926	0.159526008	0.110151032	0.297690189	0.639396893	-0.341706703
BI-1	FBgn0035871	6_8h	980.5442226	0.248916235	0.007731337	0.035909958	0.075411725	0.03682128	0.297690189	0.639396893	-0.341706703
bib	FBgn0000180	10_12h	109.0673822	0.248912882	-0.356361456	NA	NA	-0.351856032	-3.568803829	-2.948197169	-0.62060666
bib	FBgn0000180	2_4h	1294.231275	0.311299503	0.337288845	NA	NA	0.368390757	-3.568803829	-2.948197169	-0.62060666
bib	FBgn0000180	6_8h	841.7646242	0.274241935	0.076975164	NA	NA	0.104449783	-3.568803829	-2.948197169	-0.62060666
BicD	FBgn0000183	10_12h	609.6741434	0.181259267	-0.335344076	-0.306608226	-0.308571772	-0.32575452	0.838501945	1.315131219	-0.476629275
BicD	FBgn0000183	2_4h	340.9443831	0.486642502	0.502135097	0.438548884	0.495416071	0.529213711	0.838501945	1.315131219	-0.476629275
BicD	FBgn0000183	6_8h	245.0212953	0.605595815	0.631661594	0.603001841	0.625079572	0.644505412	0.838501945	1.315131219	-0.476629275
bif	FBgn0014133	10_12h	1049.010929	0.151177788	-0.442660434	-0.411309314	-0.429607896	-0.432315378	0.811808944	0.291311267	0.520497677
bif	FBgn0014133	2_4h	597.5870398	0.260824378	-0.000247704	-0.044542736	0.035255322	0.028679507	0.811808944	0.291311267	0.520497677
bif	FBgn0014133	6_8h	857.2087262	0.165794143	-0.422946627	-0.399029443	-0.361286421	-0.395292521	0.811808944	0.291311267	0.520497677
BigH1	FBgn0038252	10_12h	235.4492631	1.011545607	1.233156222	NA	NA	NA	-1.86565196	-0.102622931	-1.763029029
BigH1	FBgn0038252	2_4h	858.0538354	0.640956029	0.975566898	NA	NA	NA	-1.86565196	-0.102622931	-1.763029029
BigH1	FBgn0038252	6_8h	252.8074779	1.024794933	1.164641096	NA	NA	NA	-1.86565196	-0.102622931	-1.763029029
bigmax	FBgn0039509	10_12h	217.2417695	0.207705074	-0.36634885	NA	NA	-0.360138843	-0.254943315	-0.553621078	0.298677763
bigmax	FBgn0039509	2_4h	259.2321827	0.272313499	-0.139219639	NA	NA	-0.11364109	-0.254943315	-0.553621078	0.298677763
bigmax	FBgn0039509	6_8h	318.8598829	0.257308605	-0.170796156	NA	NA	-0.153748389	-0.254943315	-0.553621078	0.298677763
Bili	FBgn0039282	10_12h	41.67278761	0.300069601	-0.475729075	-0.507161667	-0.564943633	-0.503748694	0.604533898	2.450221326	-1.845687428
Bili	FBgn0039282	2_4h	27.4075185	0.591306415	-0.09488809	-0.173471544	-0.197108044	-0.133315815	0.604533898	2.450221326	-1.845687428
Bili	FBgn0039282	6_8h	7.62539662	0.929222311	-0.039923431	-0.086512832	-0.173358485	-0.1399741	0.604533898	2.450221326	-1.845687428
bin	FBgn0045759	10_12h	80.75448841	0.231800372	-0.516636336	-0.53941949	-0.556713545	-0.524237102	2.490648393	-0.125490048	2.616138441
bin	FBgn0045759	2_4h	14.36834659	0.647004913	-0.219603239	-0.288554125	-0.323391892	-0.272748236	2.490648393	-0.125490048	2.616138441
bin	FBgn0045759	6_8h	88.09331209	0.268266385	-0.489431481	-0.535433399	-0.54043463	-0.488982616	2.490648393	-0.125490048	2.616138441
Bin1	FBgn0024491	10_12h	1200.483831	0.29589685	0.246488423	NA	NA	NA	-1.149888196	-0.599602222	-0.550285974
Bin1	FBgn0024491	6_8h	1819.091604	0.196904433	-0.118562939	NA	NA	NA	-1.149888196	-0.599602222	-0.550285974
bin3	FBgn0263144	10_12h	695.0141163	0.179019057	-0.33040393	NA	NA	-0.32056636	-0.316667343	0.03478501	-0.351452353
bin3	FBgn0263144	2_4h	865.6054743	0.152193104	-0.460401391	NA	NA	-0.430257913	-0.316667343	0.03478501	-0.351452353
bin3	FBgn0263144	6_8h	678.4569474	0.22317982	-0.169720584	NA	NA	-0.144283465	-0.316667343	0.03478501	-0.351452353
bip1	FBgn0026263	10_12h	104.5350636	0.294517614	-0.200083643	-0.212752459	-0.218105487	-0.197007837	0.605000029	0.70954281	-0.104542781
bip1	FBgn0026263	2_4h	68.72881118	0.287740031	-0.494508073	-0.55306681	-0.551296693	-0.49810378	0.605000029	0.70954281	-0.104542781
bip1	FBgn0026263	6_8h	63.92464413	0.459725117	-0.066628284	-0.118198478	-0.130940415	-0.074730281	0.605000029	0.70954281	-0.104542781
Bka	FBgn0010520	10_12h	574.4807293	0.238035552	-0.070698711	NA	NA	-0.061073604	-0.40806029	-0.243036086	-0.165024204
Bka	FBgn0010520	2_4h	762.2788191	0.277633749	0.113703717	NA	NA	0.14362026	-0.40806029	-0.243036086	-0.165024204
Bka	FBgn0010520	6_8h	679.8868119	0.230273319	-0.138035263	NA	NA	-0.11257023	-0.40806029	-0.243036086	-0.165024204
blanks	FBgn0035608	10_12h	97.94214436	1.000549729	1.004553079	NA	NA	1.004554506	-0.82285576	-0.715960754	-0.106895007
blanks	FBgn0035608	2_4h	173.2502517	0.564771762	0.485479761	NA	NA	0.506385428	-0.82285576	-0.715960754	-0.106895007
blanks	FBgn0035608	6_8h	160.877486	0.944184907	0.966319345	NA	NA	0.977189643	-0.82285576	-0.715960754	-0.106895007
Blimp-1	FBgn0035625	10_12h	260.2096263	0.39122066	0.302740244	0.325562439	0.330004268	0.308936827	0.022255103	0.44002384	-0.417768737
Blimp-1	FBgn0035625	2_4h	256.2264181	0.346896915	0.1001357	0.029404733	0.075103979	0.12562169	0.022255103	0.44002384	-0.417768737
Blimp-1	FBgn0035625	6_8h	191.8063515	0.408509041	0.177162649	0.147598478	0.163785097	0.18816998	0.022255103	0.44002384	-0.417768737
Blm	FBgn0002906	10_12h	28.15932535	0.645141632	0.162339398	NA	NA	0.115216026	-1.434946046	-1.437954823	0.003008776
Blm	FBgn0002906	2_4h	76.13494665	0.413099069	-0.094992438	NA	NA	-0.096046968	-1.434946046	-1.437954823	0.003008776
Blm	FBgn0002906	6_8h	76.29389366	0.299980314	-0.430403801	NA	NA	-0.431433939	-1.434946046	-1.437954823	0.003008776
Blos1	FBgn0050077	10_12h	163.6421212	0.174038705	-0.605001163	-0.600945842	NA	NA	0.196154949	-0.014462856	0.210617806
Blos1	FBgn0050077	2_4h	142.8389262	0.17931304	-0.718473451	-0.787200516	NA	NA	0.196154949	-0.014462856	0.210617806
Blos1	FBgn0050077	6_8h	165.2908655	0.144520251	-0.902903723	-0.93448608	NA	NA	0.196154949	-0.014462856	0.210617806
Blos2	FBgn0036118	10_12h	7.245702893	0.508752742	-0.517686441	NA	NA	NA	-1.595693243	-0.63483518	-0.960858062
Blos2	FBgn0036118	2_4h	21.89939171	0.41357077	-0.528083026	NA	NA	NA	-1.595693243	-0.63483518	-0.960858062
Blos2	FBgn0036118	6_8h	11.25084013	0.449336952	-0.646706873	NA	NA	NA	-1.595693243	-0.63483518	-0.960858062
Blos3	FBgn0085284	10_12h	234.4019062	0.212826021	-0.32649655	-0.307037335	NA	NA	0.080199684	-0.06392588	0.144125564
Blos3	FBgn0085284	2_4h	221.7270244	0.239045436	-0.307486692	-0.381184356	NA	NA	0.080199684	-0.06392588	0.144125564
Blos3	FBgn0085284	6_8h	245.0218116	0.209610825	-0.429298124	-0.457957838	NA	NA	0.080199684	-0.06392588	0.144125564
Blos4	FBgn0036105	10_12h	144.253096	0.32420564	-0.01442826	NA	NA	NA	-0.54521148	-0.081469915	-0.463741565
Blos4	FBgn0036105	2_4h	210.4990558	0.430430832	0.267224957	NA	NA	NA	-0.54521148	-0.081469915	-0.463741565
Blos4	FBgn0036105	6_8h	152.633559	0.394270264	0.077956514	NA	NA	NA	-0.54521148	-0.081469915	-0.463741565
blot	FBgn0027660	10_12h	245.8262381	0.228203604	-0.247294041	NA	NA	-0.241149266	-1.646602447	-0.395977808	-1.25062464
blot	FBgn0027660	2_4h	769.6707154	0.277908487	0.116770448	NA	NA	0.146703932	-1.646602447	-0.395977808	-1.25062464
blot	FBgn0027660	6_8h	323.466592	0.229727444	-0.281461856	NA	NA	-0.26421613	-1.646602447	-0.395977808	-1.25062464
blow	FBgn0004133	10_12h	333.5288762	0.243868494	-0.127030257	-0.101676569	-0.092715565	-0.119273731	3.944954224	-0.145181183	4.090135407
blow	FBgn0004133	2_4h	21.65628147	0.761712482	0.07881417	-0.003326347	-0.032043896	0.03053145	3.944954224	-0.145181183	4.090135407
blow	FBgn0004133	6_8h	368.8394207	0.337014432	0.126731309	0.119009709	0.14671644	0.145631836	3.944954224	-0.145181183	4.090135407
blp	FBgn0038387	10_12h	310.8886936	0.19158838	-0.379567343	-0.354401478	-0.346373674	-0.372384095	0.823804533	0.732370226	0.091434307
blp	FBgn0038387	2_4h	175.6366127	0.229853207	-0.409610674	-0.484370424	-0.451631152	-0.388521121	0.823804533	0.732370226	0.091434307
blp	FBgn0038387	6_8h	187.1283214	0.212748071	-0.481873507	-0.511524441	-0.49605022	-0.470918419	0.823804533	0.732370226	0.091434307
Bmcp	FBgn0036199	10_12h	187.6643573	0.252977755	-0.200314319	-0.189850442	-0.185233618	-0.193757129	0.554373936	0.011749782	0.542624154
Bmcp	FBgn0036199	2_4h	127.7905126	0.430621549	0.123777951	0.057726569	0.078130467	0.140226817	0.554373936	0.011749782	0.542624154
Bmcp	FBgn0036199	6_8h	186.1421642	0.240100471	-0.362353377	-0.392031812	-0.376712983	-0.351407467	0.554373936	0.011749782	0.542624154
bmm	FBgn0036449	10_12h	406.9849467	0.220207458	-0.198761618	NA	NA	-0.189564353	-0.292498578	-0.338573009	0.046074431
bmm	FBgn0036449	2_4h	498.4587128	0.191505655	-0.347490689	NA	NA	-0.319098061	-0.292498578	-0.338573009	0.046074431
bmm	FBgn0036449	6_8h	514.6345954	0.214513779	-0.260426831	NA	NA	-0.238310699	-0.292498578	-0.338573009	0.046074431
bnk	FBgn0004389	2_4h	1326.326887	0.515241852	0.846064655	NA	NA	NA	-10.33601797	0.043009617	-10.37902759
bnl	FBgn0014135	10_12h	311.2552748	0.237621653	-0.164043634	-0.13887248	-0.130820626	-0.156850876	0.796694793	-0.47533074	1.272025534
bnl	FBgn0014135	2_4h	179.1792399	0.858922371	0.914271275	0.839142056	0.873153251	0.935628512	0.796694793	-0.47533074	1.272025534
bnl	FBgn0014135	6_8h	432.7185676	0.248933201	-0.144520594	-0.14783516	-0.118726449	-0.124093705	0.796694793	-0.47533074	1.272025534
BobA	FBgn0040487	10_12h	20.52265174	0.668926858	0.095321867	NA	NA	0.035349208	-5.291735725	-5.24447104	-0.047264686
BobA	FBgn0040487	2_4h	803.9048667	0.546278896	0.801929578	NA	NA	0.83193633	-5.291735725	-5.24447104	-0.047264686
BobA	FBgn0040487	6_8h	777.9945769	0.527889845	0.717194438	NA	NA	0.743938484	-5.291735725	-5.24447104	-0.047264686
boca	FBgn0004132	10_12h	399.9169407	0.239658298	-0.116773413	NA	NA	-0.107678282	-0.67602741	-0.315866346	-0.360161064
boca	FBgn0004132	2_4h	638.9609684	0.25206049	-0.020369195	NA	NA	0.008792752	-0.67602741	-0.315866346	-0.360161064
boca	FBgn0004132	6_8h	497.8001764	0.299606273	0.067479015	NA	NA	0.089245644	-0.67602741	-0.315866346	-0.360161064
bocks	FBgn0037719	10_12h	271.1266994	0.22597519	-0.238352256	NA	NA	NA	-1.119710425	-0.401863323	-0.717847103
bocks	FBgn0037719	2_4h	589.1674045	0.252774776	-0.034575105	NA	NA	NA	-1.119710425	-0.401863323	-0.717847103
bocks	FBgn0037719	6_8h	358.2161826	0.235122772	-0.238905204	NA	NA	NA	-1.119710425	-0.401863323	-0.717847103
BOD1	FBgn0039560	10_12h	235.6786875	0.230699919	-0.244765851	NA	NA	NA	-0.894513054	-0.557061338	-0.337451716
BOD1	FBgn0039560	2_4h	438.1225147	0.187709543	-0.395465694	NA	NA	NA	-0.894513054	-0.557061338	-0.337451716
BOD1	FBgn0039560	6_8h	346.7468171	0.191734211	-0.449099388	NA	NA	NA	-0.894513054	-0.557061338	-0.337451716
boi	FBgn0040388	10_12h	169.7904499	0.180311454	-0.561115931	-0.555374307	-0.551853371	-0.555515657	0.119414521	-0.53109792	0.650512441
boi	FBgn0040388	2_4h	156.3024935	0.177402516	-0.702364114	-0.773946385	-0.747343379	-0.682840584	0.119414521	-0.53109792	0.650512441
boi	FBgn0040388	6_8h	245.3520346	0.176893785	-0.598697582	-0.627332153	-0.605227612	-0.585833316	0.119414521	-0.53109792	0.650512441
bol	FBgn0011206	2_4h	805.4965772	0.44184105	0.590171766	0.553511667	NA	NA	3.036982992	1.06477569	1.972207302
boly	FBgn0050362	2_4h	6.303205304	0.852076357	-0.199833069	NA	NA	NA	#NAME?	NA	#NAME?
bon	FBgn0023097	10_12h	459.0884121	0.162259954	-0.485513435	NA	NA	-0.475830568	-0.316264681	-0.608514438	0.292249757
bon	FBgn0023097	2_4h	571.6121961	0.227296488	-0.147173654	NA	NA	-0.118387383	-0.316264681	-0.608514438	0.292249757
bon	FBgn0023097	6_8h	699.9667805	0.195759836	-0.294911473	NA	NA	-0.269079259	-0.316264681	-0.608514438	0.292249757
bond	FBgn0260942	10_12h	283.4748243	0.484981843	0.533447048	0.557862521	0.563571891	0.539920825	3.302254653	2.282970187	1.019284466
bond	FBgn0260942	2_4h	28.73669317	1.294248448	0.7041912	0.626712795	0.604165687	0.668621218	3.302254653	2.282970187	1.019284466
bond	FBgn0260942	6_8h	58.24678909	1.894571198	1.317370819	1.263967195	1.246933004	1.303494461	3.302254653	2.282970187	1.019284466
bonsai	FBgn0026261	10_12h	310.698976	0.237657255	-0.164187179	-0.13902409	-0.13100886	-0.157008856	0.377111806	0.493881377	-0.116769572
bonsai	FBgn0026261	2_4h	239.2312209	0.272215902	-0.158643219	-0.230849232	-0.187161287	-0.133772623	0.377111806	0.493881377	-0.116769572
bonsai	FBgn0026261	6_8h	220.6310912	0.242964069	-0.306445768	-0.336007271	-0.316198236	-0.294748726	0.377111806	0.493881377	-0.116769572
bor	FBgn0040237	10_12h	501.4437324	0.187779999	-0.326430829	-0.298975252	-0.296538256	-0.316675552	1.308990563	1.022414204	0.286576359
bor	FBgn0040237	2_4h	202.3842836	0.354168569	0.061809854	-0.013631748	0.026004523	0.084756087	1.308990563	1.022414204	0.286576359
bor	FBgn0040237	6_8h	246.8566687	0.244995073	-0.271635907	-0.300150541	-0.277925228	-0.258676604	1.308990563	1.022414204	0.286576359
bora	FBgn0259791	10_12h	310.8758094	0.974055493	1.246544918	NA	NA	1.253727831	-2.556756889	-1.36576815	-1.190988739
bora	FBgn0259791	2_4h	1829.142093	0.178962592	-0.147293654	NA	NA	-0.115194627	-2.556756889	-1.36576815	-1.190988739
bora	FBgn0259791	6_8h	801.1689494	0.394543423	0.431532174	NA	NA	0.458539088	-2.556756889	-1.36576815	-1.190988739
borr	FBgn0032105	10_12h	886.0459537	0.87851071	1.294360444	NA	NA	NA	-2.670372909	-1.827110959	-0.84326195
boss	FBgn0000206	10_12h	29.04376074	0.307136263	-0.569774385	-0.607800126	NA	NA	Inf	3.32966688	Inf
boss	FBgn0000206	6_8h	2.888838371	0.757722783	-0.531548805	-0.556464974	NA	NA	Inf	3.32966688	Inf
botv	FBgn0027535	10_12h	337.0531288	0.231070678	-0.179292665	NA	NA	-0.171450541	-1.017088737	-0.22250841	-0.794580327
botv	FBgn0027535	2_4h	682.1385299	0.150816211	-0.520200169	NA	NA	-0.490774472	-1.017088737	-0.22250841	-0.794580327
botv	FBgn0027535	6_8h	393.2602659	0.211588905	-0.32614586	NA	NA	-0.306538382	-1.017088737	-0.22250841	-0.794580327
bou	FBgn0261284	10_12h	1520.34436	0.22251386	-0.008394653	0.023218197	-0.005657112	0.002440762	0.673941311	0.161287474	0.512653838
bou	FBgn0261284	2_4h	952.9396935	0.332415189	0.340856148	0.307567157	0.404434544	0.371198434	0.673941311	0.161287474	0.512653838
bou	FBgn0261284	6_8h	1359.532518	0.278057582	0.175686602	0.214237606	0.258430422	0.208792966	0.673941311	0.161287474	0.512653838
bowl	FBgn0004893	10_12h	1134.766364	0.215044708	-0.079970947	-0.048437183	-0.06889005	-0.06955078	1.688387262	-0.417527317	2.10591458
bowl	FBgn0004893	2_4h	352.0880167	0.371499382	0.239111839	0.176395051	0.234835954	0.26631586	1.688387262	-0.417527317	2.10591458
bowl	FBgn0004893	6_8h	1515.635262	0.265568608	0.148600925	0.190754632	0.236555363	0.18310643	1.688387262	-0.417527317	2.10591458
BoYb	FBgn0037205	10_12h	26.50559236	1.113977916	0.688853822	NA	NA	0.639321042	-2.391531199	-0.54402693	-1.847504269
BoYb	FBgn0037205	2_4h	139.0785457	0.537617498	0.371491687	NA	NA	0.389505476	-2.391531199	-0.54402693	-1.847504269
BoYb	FBgn0037205	6_8h	38.64612361	1.263037128	0.77459453	NA	NA	0.731649934	-2.391531199	-0.54402693	-1.847504269
br	FBgn0283451	10_12h	303.4568677	0.700946038	0.913507904	0.938544507	0.946011507	0.920497644	1.891883675	0.669974537	1.221909138
br	FBgn0283451	2_4h	81.76797381	0.353336882	-0.22518666	-0.287236474	-0.279512854	-0.224045012	1.891883675	0.669974537	1.221909138
br	FBgn0283451	6_8h	190.7280369	0.562607712	0.495723916	0.466145453	0.482171401	0.506717893	1.891883675	0.669974537	1.221909138
Br140	FBgn0033155	10_12h	145.0925291	0.381329423	0.149380541	NA	NA	0.153265787	-1.44871444	-0.90945971	-0.53925473
Br140	FBgn0033155	2_4h	396.0513999	0.21757034	-0.270257368	NA	NA	-0.24260366	-1.44871444	-0.90945971	-0.53925473
Br140	FBgn0033155	6_8h	272.5333808	0.257808832	-0.199529082	NA	NA	-0.184873056	-1.44871444	-0.90945971	-0.53925473
Brca2	FBgn0050169	10_12h	51.72423082	0.317589251	-0.348804458	-0.3755634	-0.417975803	-0.364716842	0.248394117	-0.427184462	0.675578579
Brca2	FBgn0050169	2_4h	43.5431618	0.417830692	-0.287387283	-0.353345314	-0.364202542	-0.301540498	0.248394117	-0.427184462	0.675578579
Brca2	FBgn0050169	6_8h	69.54875786	0.320246716	-0.398438802	-0.448601893	-0.45819025	-0.402415926	0.248394117	-0.427184462	0.675578579
Brd	FBgn0000216	10_12h	126.0711551	0.608637219	0.578696694	NA	NA	NA	-4.97132564	-5.787414847	0.816089207
Brd8	FBgn0039654	10_12h	140.2327892	0.239102489	-0.326415662	NA	NA	-0.322554252	-1.357714225	-0.976185767	-0.381528458
Brd8	FBgn0039654	2_4h	359.3869305	0.195923578	-0.396265991	NA	NA	-0.368983669	-1.357714225	-0.976185767	-0.381528458
Brd8	FBgn0039654	6_8h	275.8739984	0.207852144	-0.4124411	NA	NA	-0.397584539	-1.357714225	-0.976185767	-0.381528458
Bre1	FBgn0086694	10_12h	538.2464409	0.413660656	0.47318308	NA	NA	0.482881867	-1.087147538	-0.85064871	-0.236498828
Bre1	FBgn0086694	2_4h	1143.523741	0.1486459	-0.426760454	NA	NA	-0.395985475	-1.087147538	-0.85064871	-0.236498828
Bre1	FBgn0086694	6_8h	970.6260531	0.227676725	-0.083274775	NA	NA	-0.054299439	-1.087147538	-0.85064871	-0.236498828
Brf	FBgn0038499	10_12h	95.33479434	0.29243462	-0.233326445	NA	NA	-0.234608002	-0.477409121	-0.237850266	-0.239558855
Brf	FBgn0038499	2_4h	132.7290237	0.24552524	-0.426452268	NA	NA	-0.409122749	-0.477409121	-0.237850266	-0.239558855
Brf	FBgn0038499	6_8h	112.4220496	0.356007903	-0.119299558	NA	NA	-0.117420421	-0.477409121	-0.237850266	-0.239558855
brk	FBgn0024250	10_12h	319.088677	0.22327492	-0.222282827	NA	NA	-0.214888184	-0.642813548	-0.649450316	0.006636768
brk	FBgn0024250	2_4h	498.2158649	0.296629415	0.089971458	NA	NA	0.118362728	-0.642813548	-0.649450316	0.006636768
brk	FBgn0024250	6_8h	500.5130656	0.297322602	0.060841904	NA	NA	0.082664851	-0.642813548	-0.649450316	0.006636768
brm	FBgn0000212	10_12h	1100.507829	0.281317409	0.184666454	NA	NA	0.195054937	-0.871804081	-0.79504095	-0.076763131
brm	FBgn0000212	2_4h	2013.874095	0.17745533	-0.136401375	NA	NA	-0.104016404	-0.871804081	-0.79504095	-0.076763131
brm	FBgn0000212	6_8h	1909.520435	0.196922199	-0.109845608	NA	NA	-0.072459192	-0.871804081	-0.79504095	-0.076763131
Brms1	FBgn0030434	10_12h	135.4643348	0.234728429	-0.354226039	NA	NA	NA	-0.335667368	-0.316206368	-0.019461
Brms1	FBgn0030434	2_4h	170.9507124	0.199623053	-0.558329065	NA	NA	NA	-0.335667368	-0.316206368	-0.019461
Brms1	FBgn0030434	6_8h	168.6601842	0.19179104	-0.614230251	NA	NA	NA	-0.335667368	-0.316206368	-0.019461
brn	FBgn0000221	10_12h	63.60583373	0.238374699	-0.567210065	NA	NA	-0.576690722	-0.910868536	-0.451503695	-0.459364842
brn	FBgn0000221	2_4h	119.59023	0.237811575	-0.490698846	NA	NA	-0.476191018	-0.910868536	-0.451503695	-0.459364842
brn	FBgn0000221	6_8h	86.97873856	0.313879361	-0.337072247	NA	NA	-0.336618238	-0.910868536	-0.451503695	-0.459364842
Bro	FBgn0013755	10_12h	25.3028937	0.494347842	-0.138731919	NA	NA	-0.190132495	-5.02594337	0.507561114	-5.533504483
Bro	FBgn0013755	2_4h	824.3846599	0.489853062	0.698254818	NA	NA	0.728306402	-5.02594337	0.507561114	-5.533504483
Bro	FBgn0013755	6_8h	17.79832248	0.610111043	-0.205996456	NA	NA	-0.263346575	-5.02594337	0.507561114	-5.533504483
brp	FBgn0259246	10_12h	128.9182564	0.379054222	0.111382599	0.107586344	0.104606896	0.115782632	3.758023704	2.688273813	1.069749891
brp	FBgn0259246	2_4h	9.528763845	1.061964039	0.149762311	0.091303086	0.051041541	0.087146651	3.758023704	2.688273813	1.069749891
brp	FBgn0259246	6_8h	20.00153695	0.962461448	0.284942584	0.228600377	0.173187225	0.231998906	3.758023704	2.688273813	1.069749891
bru1	FBgn0000114	10_12h	593.2888973	0.868805308	1.228260118	NA	NA	NA	-0.332173574	0.788925086	-1.12109866
bru1	FBgn0000114	2_4h	746.8965111	0.829972629	1.2044168	NA	NA	NA	-0.332173574	0.788925086	-1.12109866
bru1	FBgn0000114	6_8h	343.3808774	1.410655295	1.544751076	NA	NA	NA	-0.332173574	0.788925086	-1.12109866
bru2	FBgn0262475	10_12h	384.3310892	0.245422369	-0.09901124	-0.073575919	NA	NA	3.228629302	0.942274151	2.286355151
bru2	FBgn0262475	2_4h	41.00069815	0.516490812	-0.095953552	-0.163807986	NA	NA	3.228629302	0.942274151	2.286355151
bru2	FBgn0262475	6_8h	200.0104712	0.291993797	-0.147551721	-0.177084526	NA	NA	3.228629302	0.942274151	2.286355151
bru3	FBgn0264001	10_12h	1870.367088	0.263279056	0.186195744	0.217710446	NA	NA	4.295494909	2.149726524	2.145768385
bru3	FBgn0264001	2_4h	95.24759927	0.8466172	0.702987235	0.638281214	NA	NA	4.295494909	2.149726524	2.145768385
bru3	FBgn0264001	6_8h	421.4971919	0.37309837	0.254968218	0.250984289	NA	NA	4.295494909	2.149726524	2.145768385
Bruce	FBgn0266717	10_12h	712.6603637	0.207764596	-0.17807982	-0.148736702	-0.155871558	-0.168114559	0.863388359	-0.106434967	0.969823326
Bruce	FBgn0266717	2_4h	391.720961	0.234995357	-0.195635138	-0.255432309	-0.191276211	-0.16802462	0.863388359	-0.106434967	0.969823326
Bruce	FBgn0266717	6_8h	767.2249594	0.234292919	-0.097746627	-0.077428579	-0.04101367	-0.071123326	0.863388359	-0.106434967	0.969823326
brun	FBgn0261787	10_12h	197.587143	0.165020811	-0.616392951	-0.603647828	NA	NA	0.880675514	0.042673758	0.838001757
brun	FBgn0261787	2_4h	107.3121597	0.250806777	-0.472835415	-0.538024728	NA	NA	0.880675514	0.042673758	0.838001757
brun	FBgn0261787	6_8h	191.8282658	0.217699712	-0.452204248	-0.48176816	NA	NA	0.880675514	0.042673758	0.838001757
brv1	FBgn0036874	10_12h	96.8125358	0.837497438	0.823324758	NA	NA	NA	-2.410812086	-1.369159578	-1.041652508
brv1	FBgn0036874	2_4h	514.8234819	0.504594763	0.628229676	NA	NA	NA	-2.410812086	-1.369159578	-1.041652508
brv1	FBgn0036874	6_8h	250.0861827	0.601628223	0.629655685	NA	NA	NA	-2.410812086	-1.369159578	-1.041652508
BRWD3	FBgn0011785	10_12h	488.0823388	0.434873215	0.509472977	NA	NA	0.519228488	-1.191752356	-0.645589154	-0.546163202
BRWD3	FBgn0011785	2_4h	1114.926658	0.181779488	-0.230651702	NA	NA	-0.19994063	-1.191752356	-0.645589154	-0.546163202
BRWD3	FBgn0011785	6_8h	763.5452735	0.252809513	-0.022590362	NA	NA	0.003991923	-1.191752356	-0.645589154	-0.546163202
bs	FBgn0004101	10_12h	396.9955437	0.204992691	-0.274122377	-0.248616815	-0.241081825	-0.265071951	1.711059245	1.400661509	0.310397735
bs	FBgn0004101	2_4h	121.2566246	0.328503834	-0.163244123	-0.228582874	-0.209080169	-0.148309056	1.711059245	1.400661509	0.310397735
bs	FBgn0004101	6_8h	150.3642193	0.273005705	-0.293912681	-0.329221826	-0.319554531	-0.283353897	1.711059245	1.400661509	0.310397735
bsf	FBgn0284256	10_12h	843.0513124	0.250193439	0.031463979	0.061679595	0.049014818	0.041725342	1.665986238	0.73429472	0.931691518
bsf	FBgn0284256	2_4h	265.6697939	0.377019141	0.191789803	0.121883139	0.168739757	0.217552962	1.665986238	0.73429472	0.931691518
bsf	FBgn0284256	6_8h	506.7681039	0.290439734	0.039733762	0.041468135	0.072566677	0.061686577	1.665986238	0.73429472	0.931691518
Bsg25A	FBgn0000227	2_4h	1976.086181	0.435984787	0.758664672	NA	NA	NA	#NAME?	#NAME?	-11.37738438
Bsg25D	FBgn0000228	10_12h	525.7384869	0.511269647	0.681814711	NA	NA	0.691538375	-2.076421707	-0.17597313	-1.900448577
Bsg25D	FBgn0000228	2_4h	2217.353769	0.275945471	0.324628621	NA	NA	0.357297913	-2.076421707	-0.17597313	-1.900448577
Bsg25D	FBgn0000228	6_8h	593.940529	0.556287066	0.718889978	NA	NA	0.742639925	-2.076421707	-0.17597313	-1.900448577
bsk	FBgn0000229	10_12h	1386.913881	0.194503826	-0.154594372	-0.12294035	-0.149118109	-0.143906466	1.484645589	0.024562678	1.460082911
bsk	FBgn0000229	2_4h	495.5946847	0.363878613	0.293180647	0.241728551	0.315290852	0.321557208	1.484645589	0.024562678	1.460082911
bsk	FBgn0000229	6_8h	1363.500784	0.224205591	-0.039072631	-0.000426577	0.043809357	-0.005928778	1.484645589	0.024562678	1.460082911
bt	FBgn0005666	10_12h	592.7299165	0.416175309	0.492123363	0.52071546	0.51957259	0.501723076	3.866206193	2.854842964	1.011363229
bt	FBgn0005666	2_4h	40.64553216	1.177210821	0.724939997	0.656818358	0.64374766	0.707881032	3.866206193	2.854842964	1.011363229
bt	FBgn0005666	6_8h	81.93387265	1.145951223	0.935974683	0.888368113	0.882612627	0.936111636	3.866206193	2.854842964	1.011363229
BTBD9	FBgn0030228	10_12h	328.5347448	0.629538926	0.818953765	NA	NA	0.826587005	-0.498574965	-0.15047032	-0.348104646
BTBD9	FBgn0030228	2_4h	464.1595875	0.470093355	0.535183535	NA	NA	0.563374841	-0.498574965	-0.15047032	-0.348104646
BTBD9	FBgn0030228	6_8h	364.6509804	0.651844033	0.784207791	NA	NA	0.802975466	-0.498574965	-0.15047032	-0.348104646
BtbVII	FBgn0263108	10_12h	769.0647262	0.165703973	-0.393601905	NA	NA	-0.383307981	-0.498549554	-0.406056588	-0.092492966
BtbVII	FBgn0263108	2_4h	1086.52885	0.168698482	-0.310561847	NA	NA	-0.279914713	-0.498549554	-0.406056588	-0.092492966
BtbVII	FBgn0263108	6_8h	1019.056129	0.171740523	-0.35654495	NA	NA	-0.327013013	-0.498549554	-0.406056588	-0.092492966
btd	FBgn0000233	10_12h	59.72081973	0.211281639	-0.708917374	NA	NA	-0.719556219	-2.284703256	-1.508697612	-0.776005644
btd	FBgn0000233	2_4h	290.9979782	0.306844825	0.006372721	NA	NA	0.032716448	-2.284703256	-1.508697612	-0.776005644
btd	FBgn0000233	6_8h	169.9374104	0.284916347	-0.21632422	NA	NA	-0.205453234	-2.284703256	-1.508697612	-0.776005644
BthD	FBgn0030501	10_12h	362.7542409	0.697261283	0.936432037	NA	NA	0.944855228	-2.064925153	-1.184039123	-0.880886029
BthD	FBgn0030501	2_4h	1517.808247	0.162718219	-0.279677088	NA	NA	-0.248126517	-2.064925153	-1.184039123	-0.880886029
BthD	FBgn0030501	6_8h	824.2212184	0.332611746	0.266050533	NA	NA	0.293322151	-2.064925153	-1.184039123	-0.880886029
Btk29A	FBgn0003502	10_12h	2063.531959	0.138286802	-0.445011079	-0.413462019	NA	NA	0.330608297	-0.023506985	0.354115282
Btk29A	FBgn0003502	2_4h	1640.922936	0.161414265	-0.272189363	-0.291964275	NA	NA	0.330608297	-0.023506985	0.354115282
btl	FBgn0005592	10_12h	80.65858486	0.299993883	-0.259130175	-0.28193586	-0.299297456	-0.266761525	0.117138574	-1.995934087	2.113072661
btl	FBgn0005592	2_4h	74.36838902	0.50091754	0.089116832	0.029081434	0.033397195	0.087408416	0.117138574	-1.995934087	2.113072661
btl	FBgn0005592	6_8h	321.726347	0.335697934	0.096835177	0.08209118	0.108462552	0.114006855	0.117138574	-1.995934087	2.113072661
Btnd	FBgn0029848	10_12h	59.16064647	0.76612622	0.5760948	0.550823211	NA	NA	0.513062191	-0.289359962	0.802422153
Btnd	FBgn0029848	2_4h	41.45584788	0.46784194	-0.191127889	-0.258640733	NA	NA	0.513062191	-0.289359962	0.802422153
Btnd	FBgn0029848	6_8h	72.30010688	0.477287094	0.014493751	-0.035093045	NA	NA	0.513062191	-0.289359962	0.802422153
btsz	FBgn0266756	10_12h	745.4565256	0.240805177	-0.024254832	NA	NA	-0.014018156	-1.51438224	-0.137870062	-1.376512178
btsz	FBgn0266756	2_4h	2129.593929	0.305326387	0.417579514	NA	NA	0.450129921	-1.51438224	-0.137870062	-1.376512178
btsz	FBgn0266756	6_8h	820.2105386	0.285328818	0.111813124	NA	NA	0.139038502	-1.51438224	-0.137870062	-1.376512178
btv	FBgn0023096	10_12h	17.49222322	0.400229529	-0.470648593	-0.512529415	NA	NA	Inf	3.110180347	Inf
btz	FBgn0045862	10_12h	616.1933488	0.196959315	-0.25087668	-0.222089653	-0.224374907	-0.241286823	1.211316127	0.179966197	1.03134993
btz	FBgn0045862	2_4h	266.1181635	0.266485728	-0.154798247	-0.224665786	-0.177753558	-0.12902288	1.211316127	0.179966197	1.03134993
btz	FBgn0045862	6_8h	543.9284594	0.216765038	-0.239757378	-0.235032216	-0.202634936	-0.217034158	1.211316127	0.179966197	1.03134993
Bub1	FBgn0031696	10_12h	271.7911654	0.218759939	-0.270346552	NA	NA	-0.264072966	-0.753652246	-0.233371576	-0.52028067
Bub1	FBgn0031696	2_4h	458.2550591	0.2529587	-0.087302389	NA	NA	-0.059148288	-0.753652246	-0.233371576	-0.52028067
Bub1	FBgn0031696	6_8h	319.512005	0.197677882	-0.434046148	NA	NA	-0.416969976	-0.753652246	-0.233371576	-0.52028067
Bub3	FBgn0025457	10_12h	765.1532099	0.558031981	0.81987853	NA	NA	NA	-1.966346082	-1.029462615	-0.936883468
Bub3	FBgn0025457	6_8h	1561.879522	0.224115682	-0.015877803	NA	NA	NA	-1.966346082	-1.029462615	-0.936883468
BubR1	FBgn0263855	10_12h	66.08173218	0.966307645	0.845183991	NA	NA	0.836071642	-2.580857647	-1.754470585	-0.826387062
BubR1	FBgn0263855	2_4h	395.3638751	0.265152833	-0.072856289	NA	NA	-0.045209443	-2.580857647	-1.754470585	-0.826387062
BubR1	FBgn0263855	6_8h	222.9614043	0.418993324	0.24107263	NA	NA	0.252855629	-2.580857647	-1.754470585	-0.826387062
Buffy	FBgn0040491	10_12h	57.41534718	0.524004886	0.186282576	0.160802439	NA	NA	1.210350692	0.829189823	0.381160869
Buffy	FBgn0040491	2_4h	24.81282039	0.777180956	0.145202932	0.064412367	NA	NA	1.210350692	0.829189823	0.381160869
Buffy	FBgn0040491	6_8h	32.3159544	0.37546244	-0.498559722	-0.569129535	NA	NA	1.210350692	0.829189823	0.381160869
bug	FBgn0034050	2_4h	8.946694846	0.445551893	-0.738102041	NA	NA	NA	-1.892561551	-0.51809842	-1.374463131
bug	FBgn0034050	6_8h	3.450706281	0.50646947	-0.881844837	NA	NA	NA	-1.892561551	-0.51809842	-1.374463131
Bug22	FBgn0032248	10_12h	320.7331281	0.166128988	-0.517096014	NA	NA	NA	-0.756295834	-0.400703236	-0.355592599
Bug22	FBgn0032248	2_4h	541.7657573	0.243214201	-0.090781526	NA	NA	NA	-0.756295834	-0.400703236	-0.355592599
Bug22	FBgn0032248	6_8h	423.416242	0.209718115	-0.320211566	NA	NA	NA	-0.756295834	-0.400703236	-0.355592599
BuGZ	FBgn0032600	10_12h	1303.79605	0.141354878	-0.481650951	NA	NA	NA	-0.323834012	-0.195821186	-0.128012826
BuGZ	FBgn0032600	2_4h	1631.89951	0.117052103	-0.594643353	NA	NA	NA	-0.323834012	-0.195821186	-0.128012826
BuGZ	FBgn0032600	6_8h	1493.336608	0.110233891	-0.733244856	NA	NA	NA	-0.323834012	-0.195821186	-0.128012826
bun	FBgn0259176	6_8h	1609.647497	0.238914618	0.053321376	0.097530348	NA	NA	0.073808302	0.932221656	-0.858413354
bur	FBgn0000239	10_12h	708.3929364	0.538850953	0.774132547	NA	NA	0.784064281	-1.22251848	-0.347253117	-0.875265363
bur	FBgn0000239	2_4h	1653.061285	0.276212132	0.266474844	NA	NA	0.298274406	-1.22251848	-0.347253117	-0.875265363
bur	FBgn0000239	6_8h	901.1722842	0.454313809	0.594217128	NA	NA	0.622384163	-1.22251848	-0.347253117	-0.875265363
Burs	FBgn0038901	10_12h	17.2849543	0.473382678	-0.30668408	-0.348680412	NA	NA	3.172304694	2.085260034	1.08704466
Burs	FBgn0038901	2_4h	1.917385185	1.188878173	-0.231423325	-0.228812976	NA	NA	3.172304694	2.085260034	1.08704466
Burs	FBgn0038901	6_8h	4.073262666	0.930717501	-0.224633964	-0.258781535	NA	NA	3.172304694	2.085260034	1.08704466
bves	FBgn0031150	10_12h	296.512696	0.31368926	0.105570886	0.130442815	0.137275022	0.112379544	2.26833601	0.76446448	1.503871529
bves	FBgn0031150	2_4h	61.54689025	0.456379801	-0.074517491	-0.13185606	-0.133194348	-0.079984071	2.26833601	0.76446448	1.503871529
bves	FBgn0031150	6_8h	174.5486742	0.377225189	0.071792108	0.041439203	0.054782488	0.082671901	2.26833601	0.76446448	1.503871529
bw	FBgn0000241	10_12h	175.2178089	0.39654999	0.234045732	0.241310649	0.245366531	0.240142405	4.385222329	2.431684593	1.953537736
bw	FBgn0000241	2_4h	8.384840128	0.79695976	-0.176587349	-0.232241834	-0.273263895	-0.2440749	4.385222329	2.431684593	1.953537736
bw	FBgn0000241	6_8h	32.47642698	0.571684884	-0.076449605	-0.147034502	-0.178926797	-0.125055204	4.385222329	2.431684593	1.953537736
bwa	FBgn0045064	10_12h	408.8418483	0.240103586	-0.111569604	-0.085954948	-0.079082317	-0.102346934	1.367537871	0.434968435	0.932569435
bwa	FBgn0045064	2_4h	158.4475118	0.331309107	-0.073728572	-0.145739723	-0.118528209	-0.054023345	1.367537871	0.434968435	0.932569435
bwa	FBgn0045064	6_8h	302.4243785	0.411306582	0.288167689	0.269242945	0.294819653	0.304455525	1.367537871	0.434968435	0.932569435
Bx	FBgn0265598	10_12h	486.5921317	0.69896876	0.983579996	1.01077178	1.013550974	0.993334474	1.483921619	0.23470999	1.249211628
Bx	FBgn0265598	2_4h	173.9643119	0.376729056	0.081756005	0.007197018	0.039349752	0.102716993	1.483921619	0.23470999	1.249211628
Bx	FBgn0265598	6_8h	413.5331549	0.554043414	0.646577148	0.64213093	0.670814919	0.666618748	1.483921619	0.23470999	1.249211628
Bx42	FBgn0004856	10_12h	539.0192234	0.312692527	0.193552646	NA	NA	0.203249807	-1.167727223	-0.476906893	-0.69082033
Bx42	FBgn0004856	2_4h	1210.94711	0.146866108	-0.427272482	NA	NA	-0.396349044	-1.167727223	-0.476906893	-0.69082033
Bx42	FBgn0004856	6_8h	750.1835454	0.219359869	-0.167857651	NA	NA	-0.14142317	-1.167727223	-0.476906893	-0.69082033
bxd	FBgn0020556	10_12h	73.17328803	0.31813241	-0.232022923	NA	NA	NA	-1.43817333	-0.882363239	-0.555810091
bxd	FBgn0020556	2_4h	198.2831829	0.581707243	0.552507414	NA	NA	NA	-1.43817333	-0.882363239	-0.555810091
bxd	FBgn0020556	6_8h	134.887086	0.373071669	-0.013457211	NA	NA	NA	-1.43817333	-0.882363239	-0.555810091
by	FBgn0000244	10_12h	148.8968084	0.412788689	0.235371375	0.236128737	0.236196885	0.239362531	2.570490334	1.85760854	0.712881794
by	FBgn0000244	2_4h	25.06632663	0.933703926	0.332105068	0.251533389	0.225969331	0.288591051	2.570490334	1.85760854	0.712881794
by	FBgn0000244	6_8h	41.08558715	0.68879755	0.188617105	0.124890454	0.091244392	0.149125513	2.570490334	1.85760854	0.712881794
byn	FBgn0011723	10_12h	104.5162973	0.251099808	-0.359622323	NA	NA	-0.356553814	-1.79657396	-0.350264407	-1.446309553
byn	FBgn0011723	2_4h	363.0836287	0.309018718	0.061630734	NA	NA	0.088951829	-1.79657396	-0.350264407	-1.446309553
byn	FBgn0011723	6_8h	133.236774	0.284993918	-0.286500995	NA	NA	-0.279485503	-1.79657396	-0.350264407	-1.446309553
bys	FBgn0010292	10_12h	550.7569619	0.217500316	-0.166552863	-0.138395897	-0.137659644	-0.156880815	0.13546469	-0.442835021	0.578299711
bys	FBgn0010292	2_4h	501.3962258	0.242788226	-0.108963852	-0.159936512	-0.085996534	-0.080554849	0.13546469	-0.442835021	0.578299711
bys	FBgn0010292	6_8h	748.6289543	0.207808722	-0.222347332	-0.202840719	-0.16670189	-0.195929924	0.13546469	-0.442835021	0.578299711
c(2)M	FBgn0028525	10_12h	14.77519816	0.543203988	-0.220379315	NA	NA	-0.294402708	-0.179495261	0.123462983	-0.302958244
c(2)M	FBgn0028525	2_4h	16.73272878	0.446223931	-0.542621831	NA	NA	-0.59377463	-0.179495261	0.123462983	-0.302958244
c(2)M	FBgn0028525	6_8h	13.56335887	0.579225516	-0.337616085	NA	NA	-0.411888877	-0.179495261	0.123462983	-0.302958244
c(3)G	FBgn0000246	10_12h	71.91247325	1.514612598	1.322699622	NA	NA	1.313573074	-0.750245921	-0.215720968	-0.534524953
c(3)G	FBgn0000246	2_4h	120.9624994	0.96278442	0.911269588	NA	NA	0.926130455	-0.750245921	-0.215720968	-0.534524953
c(3)G	FBgn0000246	6_8h	83.51081222	1.05228681	0.857704013	NA	NA	0.858004838	-0.750245921	-0.215720968	-0.534524953
c11.1	FBgn0040236	10_12h	157.6828443	0.179680961	-0.581991945	-0.579386155	-0.577634886	-0.57750981	0.792071962	0.469809676	0.322262286
c11.1	FBgn0040236	2_4h	91.06406355	0.259550262	-0.495079468	-0.559168359	-0.547134524	-0.490204965	0.792071962	0.469809676	0.322262286
c11.1	FBgn0040236	6_8h	113.8564505	0.232711651	-0.540122957	-0.583338228	-0.58145768	-0.537943229	0.792071962	0.469809676	0.322262286
c12.1	FBgn0040235	10_12h	665.92126	0.289842257	0.14570858	NA	NA	0.155396656	-0.842822675	-0.480427078	-0.362395597
c12.1	FBgn0040235	2_4h	1194.366976	0.175950273	-0.249362767	NA	NA	-0.218475527	-0.842822675	-0.480427078	-0.362395597
c12.1	FBgn0040235	6_8h	929.0644481	0.194132799	-0.250516358	NA	NA	-0.222023843	-0.842822675	-0.480427078	-0.362395597
c12.2	FBgn0040234	10_12h	272.4439204	0.242249382	-0.167908152	-0.144073582	-0.139125891	-0.161628334	1.394512096	0.695831792	0.698680304
c12.2	FBgn0040234	2_4h	103.6303944	0.373641979	-0.085963406	-0.151219928	-0.133806729	-0.07635843	1.394512096	0.695831792	0.698680304
c12.2	FBgn0040234	6_8h	168.1941474	0.299806467	-0.168277213	-0.199387584	-0.187253116	-0.157407693	1.394512096	0.695831792	0.698680304
C15	FBgn0004863	10_12h	169.1649015	0.253430865	-0.221541552	-0.215980301	-0.212531816	-0.216008928	1.135410888	0.500890534	0.634520354
C15	FBgn0004863	2_4h	77.00475181	0.421705929	-0.07020016	-0.130966943	-0.12544289	-0.070925075	1.135410888	0.500890534	0.634520354
C15	FBgn0004863	6_8h	119.5438352	0.390206119	-0.006876705	-0.049466904	-0.046043809	-0.003389055	1.135410888	0.500890534	0.634520354
C1GalTA	FBgn0032078	10_12h	285.7063126	0.207445306	-0.314406437	-0.289897024	-0.284008848	-0.307876634	1.179420328	-0.838189285	2.017609614
C1GalTA	FBgn0032078	2_4h	126.1475848	0.395455631	0.034601611	-0.031252171	-0.011093432	0.050694125	1.179420328	-0.838189285	2.017609614
C1GalTA	FBgn0032078	6_8h	510.7871383	0.278640148	-0.000272683	0.001770011	0.032998246	0.021763577	1.179420328	-0.838189285	2.017609614
C3G	FBgn0259228	10_12h	260.2096263	0.198474879	-0.375868969	-0.353046774	-0.348604945	-0.369672386	1.028783873	0.159423908	0.869359966
C3G	FBgn0259228	2_4h	127.5347556	0.20256265	-0.63101757	-0.697037635	-0.676672721	-0.614623104	1.028783873	0.159423908	0.869359966
C3G	FBgn0259228	6_8h	232.9871563	0.233280322	-0.333964708	-0.36326918	-0.342235191	-0.321757893	1.028783873	0.159423908	0.869359966
C901	FBgn0021742	10_12h	83.37816979	0.35004786	-0.094301726	-0.116406562	NA	NA	5.565296862	3.594535311	1.970761551
C901	FBgn0021742	6_8h	6.902229711	0.602305116	-0.503720161	-0.548884744	NA	NA	5.565296862	3.594535311	1.970761551
ca	FBgn0000247	10_12h	167.9474353	0.190988229	-0.506058044	-0.50084249	-0.497541241	-0.500654815	1.61042742	0.221387714	1.389039705
ca	FBgn0000247	2_4h	55.00300499	0.30183606	-0.52984773	-0.587946963	-0.591886474	-0.536966971	1.61042742	0.221387714	1.389039705
ca	FBgn0000247	6_8h	144.0552311	0.234804269	-0.45709377	-0.494187247	-0.485473578	-0.447432404	1.61042742	0.221387714	1.389039705
Ca-alpha1D	FBgn0001991	10_12h	144.2583878	0.312196405	-0.052164124	-0.052369947	-0.053173622	-0.048292272	3.453983877	2.558303122	0.895680755
Ca-alpha1D	FBgn0001991	2_4h	13.16401361	0.794507927	-0.041494783	-0.107222537	-0.143145908	-0.096056795	3.453983877	2.558303122	0.895680755
Ca-alpha1D	FBgn0001991	6_8h	24.49148376	0.624786735	-0.083462699	-0.145506655	-0.186794039	-0.132678067	3.453983877	2.558303122	0.895680755
Ca-alpha1T	FBgn0264386	10_12h	53.34284159	0.565951364	0.238999947	0.212730037	0.172426481	0.224531708	1.335598515	1.087708383	0.247890132
Ca-alpha1T	FBgn0264386	2_4h	21.13590907	0.792239018	0.109701117	0.027919742	-0.001287669	0.061067379	1.335598515	1.087708383	0.247890132
Ca-alpha1T	FBgn0264386	6_8h	25.09824169	0.826940272	0.204872191	0.14193835	0.102154845	0.155806643	1.335598515	1.087708383	0.247890132
Ca-beta	FBgn0259822	10_12h	104.3125527	0.363361207	0.009377266	-0.003405302	-0.008820321	0.012365799	5.101718668	3.437526387	1.66419228
Ca-beta	FBgn0259822	2_4h	3.037849295	1.222777889	-0.0629578	-0.080518766	-0.126953801	-0.16009957	5.101718668	3.437526387	1.66419228
Ca-beta	FBgn0259822	6_8h	9.628042974	0.878372497	-0.023944984	-0.076646424	-0.154310526	-0.116258287	5.101718668	3.437526387	1.66419228
CaBP1	FBgn0025678	10_12h	2116.612562	0.179316149	-0.181883918	NA	NA	NA	-0.301903689	-0.025552366	-0.276351323
cac	FBgn0263111	10_12h	481.1466172	0.303504601	0.147725038	0.174812831	0.177691624	0.157473623	1.88562692	1.992836233	-0.107209313
cac	FBgn0263111	2_4h	130.2108497	0.457750519	0.190620794	0.124243941	0.145031749	0.207543214	1.88562692	1.992836233	-0.107209313
cac	FBgn0263111	6_8h	120.8854285	0.539288904	0.320381962	0.277968094	0.2817404	0.324198885	1.88562692	1.992836233	-0.107209313
cact	FBgn0000250	10_12h	1174.054821	0.435914212	0.631046093	NA	NA	NA	-1.331818602	-0.011937109	-1.319881493
cact	FBgn0000250	6_8h	1183.809454	0.475769204	0.688739133	NA	NA	NA	-1.331818602	-0.011937109	-1.319881493
cactin	FBgn0031114	10_12h	169.5206503	0.423407107	0.292174837	NA	NA	0.297745982	-1.176091363	-0.512994233	-0.66309713
cactin	FBgn0031114	2_4h	383.0552223	0.16037904	-0.582568073	NA	NA	-0.555044003	-1.176091363	-0.512994233	-0.66309713
cactin	FBgn0031114	6_8h	241.90746	0.296998538	-0.083729849	NA	NA	-0.071069955	-1.176091363	-0.512994233	-0.66309713
cad	FBgn0000251	10_12h	213.1021688	0.365796732	0.195610839	NA	NA	0.201851816	-0.880660626	0.466196408	-1.346857034
cad	FBgn0000251	2_4h	392.3675966	0.432649912	0.415090814	NA	NA	0.442707778	-0.880660626	0.466196408	-1.346857034
cad	FBgn0000251	6_8h	154.2583803	0.587368882	0.47962253	NA	NA	0.49044253	-0.880660626	0.466196408	-1.346857034
Cad74A	FBgn0036715	10_12h	168.3991596	0.255692027	-0.213685515	NA	NA	-0.208234721	-1.125242574	0.593594997	-1.718837571
Cad74A	FBgn0036715	2_4h	367.342931	0.384793953	0.283469357	NA	NA	0.310834529	-1.125242574	0.593594997	-1.718837571
Cad74A	FBgn0036715	6_8h	111.5963577	0.259195388	-0.439200136	NA	NA	-0.437487386	-1.125242574	0.593594997	-1.718837571
Cad86C	FBgn0261053	10_12h	196.5860647	0.29256723	-0.044860742	-0.032335643	-0.027877729	-0.03843245	4.189232596	1.02511583	3.164116767
Cad86C	FBgn0261053	2_4h	10.77625994	0.86507944	-0.017760635	-0.077917584	-0.116751412	-0.076682234	4.189232596	1.02511583	3.164116767
Cad86C	FBgn0261053	6_8h	96.59666112	0.403329866	-0.048075882	-0.092732688	-0.095893828	-0.04806911	4.189232596	1.02511583	3.164116767
Cad87A	FBgn0037963	10_12h	581.4070667	0.198135125	-0.252581413	NA	NA	-0.242967416	-0.463601003	0.204711269	-0.668312272
Cad87A	FBgn0037963	2_4h	801.7484223	0.159791666	-0.427902019	NA	NA	-0.397899948	-0.463601003	0.204711269	-0.668312272
Cad87A	FBgn0037963	6_8h	504.4940791	0.254153736	-0.094560069	NA	NA	-0.072654469	-0.463601003	0.204711269	-0.668312272
Cad88C	FBgn0038247	10_12h	49.25387073	0.326797807	-0.336121188	NA	NA	NA	-0.10702889	1.823236611	-1.930265501
Cad88C	FBgn0038247	2_4h	53.04681	0.334447948	-0.440445697	NA	NA	NA	-0.10702889	1.823236611	-1.930265501
Cad88C	FBgn0038247	6_8h	13.9184687	0.450140405	-0.582198874	NA	NA	NA	-0.10702889	1.823236611	-1.930265501
Cad89D	FBgn0038439	10_12h	113.5568643	0.330331003	-0.061946035	-0.070617901	NA	NA	6.766769637	4.513733405	2.253036232
Cad89D	FBgn0038439	6_8h	4.971005508	0.908206226	-0.190625781	-0.229718305	NA	NA	6.766769637	4.513733405	2.253036232
Cad96Ca	FBgn0022800	10_12h	330.1970318	0.301687635	0.08415481	0.109494795	0.118382676	0.09182933	4.117369596	3.370339302	0.747030295
Cad96Ca	FBgn0022800	2_4h	19.02485753	0.788151668	0.068576737	-0.010557266	-0.041631012	0.018831337	4.117369596	3.370339302	0.747030295
Cad96Ca	FBgn0022800	6_8h	31.93007508	0.595462093	-0.041461713	-0.111964028	-0.143960735	-0.090312246	4.117369596	3.370339302	0.747030295
Cad96Cb	FBgn0039294	10_12h	105.42329	0.254140761	-0.345158038	-0.357380964	-0.362496112	-0.341750062	5.463608818	2.685589805	2.778019014
Cad96Cb	FBgn0039294	2_4h	2.389056532	1.160625847	-0.187963978	-0.194951666	-0.242568388	-0.292228877	5.463608818	2.685589805	2.778019014
Cad96Cb	FBgn0039294	6_8h	16.38677453	0.835730687	0.084269753	0.028516672	-0.03364315	0.02267686	5.463608818	2.685589805	2.778019014
Cad99C	FBgn0039709	10_12h	118.0252603	0.266889775	-0.264268802	-0.271322884	-0.274687037	-0.258766435	1.622280527	-0.320766221	1.943046748
Cad99C	FBgn0039709	2_4h	38.33715378	0.482361785	-0.187000849	-0.256873661	-0.271734799	-0.206770576	1.622280527	-0.320766221	1.943046748
Cad99C	FBgn0039709	6_8h	147.4128087	0.306669304	-0.183377963	-0.219513249	-0.210270425	-0.173165405	1.622280527	-0.320766221	1.943046748
CadN	FBgn0015609	2_4h	640.8152364	0.384672653	0.402963559	0.360943991	NA	NA	1.973250175	1.654779417	0.318470758
CadN	FBgn0015609	6_8h	799.1017472	0.275452275	0.071735307	0.093386466	NA	NA	1.973250175	1.654779417	0.318470758
CadN2	FBgn0262018	10_12h	7.371129126	0.598171939	-0.350197555	-0.401445659	NA	NA	2.713575789	2.094823143	0.618752646
Cadps	FBgn0053653	10_12h	907.0222664	0.198603527	-0.189344566	-0.158629557	NA	NA	1.358277838	0.22816813	1.130109708
Cadps	FBgn0053653	2_4h	353.7818731	0.344365337	0.164306866	0.101720417	NA	NA	1.358277838	0.22816813	1.130109708
Cadps	FBgn0053653	6_8h	774.3414321	0.248642198	-0.036563672	-0.015941885	NA	NA	1.358277838	0.22816813	1.130109708
Caf1-105	FBgn0033526	10_12h	56.0820315	0.546893507	0.221242956	NA	NA	0.208754072	-3.560736817	-1.474518916	-2.086217901
Caf1-105	FBgn0033526	2_4h	661.778	0.316545286	0.214810876	NA	NA	0.244109513	-3.560736817	-1.474518916	-2.086217901
Caf1-105	FBgn0033526	6_8h	155.8468971	0.312880411	-0.147265532	NA	NA	-0.136402155	-3.560736817	-1.474518916	-2.086217901
Caf1-180	FBgn0030054	10_12h	707.3465745	0.671372879	0.993816576	NA	NA	NA	-2.047208991	-0.970819814	-1.076389177
Caf1-180	FBgn0030054	6_8h	1386.366766	0.409047387	0.565079616	NA	NA	NA	-2.047208991	-0.970819814	-1.076389177
Caf1-55	FBgn0263979	10_12h	110.3322649	0.585290123	0.501904983	NA	NA	NA	-1.904034114	-0.635549482	-1.268484632
Caf1-55	FBgn0263979	2_4h	412.9276026	0.282856089	0.001417798	NA	NA	NA	-1.904034114	-0.635549482	-1.268484632
Caf1-55	FBgn0263979	6_8h	171.40441	0.530928232	0.408512526	NA	NA	NA	-1.904034114	-0.635549482	-1.268484632
cag	FBgn0017414	10_12h	217.83709	0.298556197	-0.002943491	0.013806437	0.017931209	0.003262552	0.863092637	0.265118081	0.597974556
cag	FBgn0017414	2_4h	119.7609008	0.345600843	-0.116439706	-0.181652473	-0.162328436	-0.101887357	0.863092637	0.265118081	0.597974556
cag	FBgn0017414	6_8h	181.2689136	0.261195026	-0.285365488	-0.315239475	-0.300716646	-0.274456231	0.863092637	0.265118081	0.597974556
CAH1	FBgn0027844	10_12h	72.12919391	0.632609906	0.45063122	0.426390989	0.402843018	0.441502184	2.719915972	1.585467642	1.13444833
CAH1	FBgn0027844	2_4h	10.94799992	1.373474647	0.449339172	0.388878739	0.350310714	0.390830353	2.719915972	1.585467642	1.13444833
CAH1	FBgn0027844	6_8h	24.03464773	1.308289946	0.649490818	0.588111381	0.54557076	0.600118863	2.719915972	1.585467642	1.13444833
CAH2	FBgn0027843	10_12h	124.138154	0.538504762	0.451938671	0.446812985	0.443518749	0.456874868	0.896458204	0.977015923	-0.080557719
CAH2	FBgn0027843	2_4h	66.68750566	0.6946766	0.375635906	0.317532712	0.318400364	0.371451487	0.896458204	0.977015923	-0.080557719
CAH2	FBgn0027843	6_8h	63.06583987	0.759151109	0.43023294	0.378415527	0.365100272	0.421361522	0.896458204	0.977015923	-0.080557719
caix	FBgn0039486	10_12h	5.686022853	1.831396801	0.68446334	0.631029031	NA	NA	1.185412981	0.226782892	0.95863009
caix	FBgn0039486	2_4h	2.50013659	2.052543376	0.395982975	0.386966865	NA	NA	1.185412981	0.226782892	0.95863009
caix	FBgn0039486	6_8h	4.858924468	1.72920844	0.446610913	0.408049665	NA	NA	1.185412981	0.226782892	0.95863009
cal1	FBgn0038478	10_12h	416.2612671	0.269418946	0.006368125	NA	NA	0.015686313	-0.377993861	-0.331053453	-0.046940408
cal1	FBgn0038478	2_4h	540.9454748	0.210723909	-0.234495193	NA	NA	-0.205872339	-0.377993861	-0.331053453	-0.046940408
cal1	FBgn0038478	6_8h	523.6281927	0.254319991	-0.086998135	NA	NA	-0.064695375	-0.377993861	-0.331053453	-0.046940408
CalpA	FBgn0012051	10_12h	465.5805045	0.194735524	-0.300931841	-0.27416495	-0.270870681	-0.291221649	0.117867987	0.196967	-0.079099013
CalpA	FBgn0012051	2_4h	429.0550192	0.24638933	-0.128068595	-0.18529086	-0.11668441	-0.100115165	0.117867987	0.196967	-0.079099013
CalpA	FBgn0012051	6_8h	406.1643591	0.213856165	-0.30896897	-0.313834319	-0.28530915	-0.289073275	0.117867987	0.196967	-0.079099013
CalpB	FBgn0025866	10_12h	377.3715797	0.30526108	0.116417688	NA	NA	0.125131167	-0.023368642	0.599644782	-0.623013424
CalpB	FBgn0025866	2_4h	383.5339843	0.347428124	0.190723077	NA	NA	0.218251932	-0.023368642	0.599644782	-0.623013424
CalpB	FBgn0025866	6_8h	249.0337015	0.486372028	0.416056357	NA	NA	0.429158591	-0.023368642	0.599644782	-0.623013424
CalpC	FBgn0260450	10_12h	262.5152434	0.27088094	-0.063173557	-0.04011531	-0.035612886	-0.056964099	1.869997601	1.127328264	0.742669337
CalpC	FBgn0260450	2_4h	71.81731378	0.263224713	-0.567223996	-0.626565351	-0.623409064	-0.569830301	1.869997601	1.127328264	0.742669337
CalpC	FBgn0260450	6_8h	120.1696799	0.24299895	-0.478768568	-0.521278034	-0.51769129	-0.475128096	1.869997601	1.127328264	0.742669337
Cals	FBgn0039928	2_4h	860.7157471	0.28698615	0.172691637	0.13731511	NA	NA	1.857656134	0.435194344	1.42246179
Calx	FBgn0013995	10_12h	41.99051037	0.521817116	0.080040027	0.048804744	-0.00844266	0.052468306	0.836363416	1.124829835	-0.288466419
Calx	FBgn0013995	2_4h	23.51693278	0.937966988	0.315132438	0.233231154	0.206367805	0.268972641	0.836363416	1.124829835	-0.288466419
Calx	FBgn0013995	6_8h	19.25500488	1.206651409	0.499517194	0.443764042	0.386396161	0.445332222	0.836363416	1.124829835	-0.288466419
calypso	FBgn0262166	10_12h	28.95645436	0.330091564	-0.498675436	NA	NA	-0.544698157	-0.412415813	-0.694763845	0.282348032
calypso	FBgn0262166	2_4h	38.53850941	0.40787039	-0.352984996	NA	NA	-0.372503415	-0.412415813	-0.694763845	0.282348032
calypso	FBgn0262166	6_8h	46.8694805	0.339690247	-0.474530185	NA	NA	-0.504486513	-0.412415813	-0.694763845	0.282348032
CaMKI	FBgn0016126	10_12h	992.3182116	0.206907145	-0.136230029	-0.105071544	-0.12188436	-0.125925109	1.622642761	0.275910254	1.346732507
CaMKI	FBgn0016126	2_4h	322.2454682	0.19578809	-0.420581858	-0.485671699	-0.43140008	-0.393737022	1.622642761	0.275910254	1.346732507
CaMKI	FBgn0016126	6_8h	819.5844297	0.205674089	-0.215677904	-0.193205344	-0.156014848	-0.188459738	1.622642761	0.275910254	1.346732507
CaMKII	FBgn0264607	10_12h	1919.17625	0.173185596	-0.229347827	-0.197832199	-0.23364334	-0.218113827	1.273296991	0.744169574	0.529127417
CaMKII	FBgn0264607	2_4h	793.9886107	0.196767287	-0.221827994	-0.258758686	-0.168825573	-0.1918427	1.273296991	0.744169574	0.529127417
CaMKII	FBgn0264607	6_8h	1145.770132	0.163700857	-0.383856765	-0.350780268	-0.309092772	-0.352916623	1.273296991	0.744169574	0.529127417
Camta	FBgn0259234	10_12h	1432.46674	0.995185417	1.481990181	1.513633473	1.486510783	1.492728714	1.16158751	-0.294522925	1.456110434
Camta	FBgn0259234	2_4h	640.3418172	0.606543106	0.858191279	0.816149036	0.898337575	0.887361338	1.16158751	-0.294522925	1.456110434
Camta	FBgn0259234	6_8h	1756.890854	0.569398827	0.937151211	0.9844448	1.032400853	0.973525227	1.16158751	-0.294522925	1.456110434
cana	FBgn0040233	10_12h	237.8026529	0.372887939	0.237185254	0.257144437	0.261295884	0.243324156	0.560877885	0.9695884	-0.408710515
cana	FBgn0040233	2_4h	161.203931	0.529917878	0.400987133	0.328446566	0.356467411	0.420923188	0.560877885	0.9695884	-0.408710515
cana	FBgn0040233	6_8h	121.4343363	0.709877999	0.596711065	0.554372938	0.558286377	0.600664435	0.560877885	0.9695884	-0.408710515
CanA-14F	FBgn0267912	10_12h	694.3557008	0.275160342	0.099329673	0.12859055	0.122364651	0.109163032	2.36538271	2.376116079	-0.01073337
CanA-14F	FBgn0267912	2_4h	134.7506468	0.662939537	0.571436898	0.504314415	0.525895175	0.589031841	2.36538271	2.376116079	-0.01073337
CanA-14F	FBgn0267912	6_8h	133.7518484	0.615402369	0.48448445	0.444483232	0.451269492	0.491635178	2.36538271	2.376116079	-0.01073337
CanA1	FBgn0010015	10_12h	5.3813679	1.400623509	0.398408414	0.344499074	0.110039912	0.276532487	0.960646952	-0.902528903	1.863175855
CanA1	FBgn0010015	2_4h	2.765089136	1.571344301	0.15938572	0.14590009	0.099024972	0.059476191	0.960646952	-0.902528903	1.863175855
CanA1	FBgn0010015	6_8h	10.05960564	0.932091888	0.049000571	-0.004914182	-0.080354279	-0.041686967	0.960646952	-0.902528903	1.863175855
CanB	FBgn0010014	10_12h	572.7936287	0.275221465	0.074066884	0.102467671	0.102251011	0.083694928	3.648450998	3.093306174	0.555144823
CanB	FBgn0010014	2_4h	45.67778022	0.843743735	0.431917524	0.36753054	0.358279618	0.419581339	3.648450998	3.093306174	0.555144823
CanB	FBgn0010014	6_8h	67.11509887	0.813747213	0.521483701	0.470753354	0.459923588	0.51591526	3.648450998	3.093306174	0.555144823
CanB2	FBgn0015614	10_12h	1078.331989	0.223202469	-0.049406579	-0.017980218	-0.037027879	-0.039037485	1.786388714	2.432283933	-0.645895218
CanB2	FBgn0015614	2_4h	312.604987	0.581372573	0.661167684	0.595282249	0.648240278	0.687875912	1.786388714	2.432283933	-0.645895218
CanB2	FBgn0015614	6_8h	199.784627	0.719992453	0.754661048	0.725128686	0.742442117	0.765793229	1.786388714	2.432283933	-0.645895218
Cand1	FBgn0027568	10_12h	300.4294699	0.1619697	-0.553197247	NA	NA	-0.546286502	-0.435768549	-0.227395418	-0.20837313
Cand1	FBgn0027568	2_4h	406.3702777	0.138413432	-0.716841237	NA	NA	-0.689084064	-0.435768549	-0.227395418	-0.20837313
Cand1	FBgn0027568	6_8h	351.7186304	0.148475729	-0.70208322	NA	NA	-0.683749456	-0.435768549	-0.227395418	-0.20837313
CAP	FBgn0033504	10_12h	662.1983284	0.290523373	0.147310491	0.176403672	0.171800506	0.156984663	3.814474654	2.258883224	1.55559143
CAP	FBgn0033504	2_4h	47.06702967	1.042206285	0.653609252	0.590234922	0.582018385	0.642319212	3.814474654	2.258883224	1.55559143
CAP	FBgn0033504	6_8h	138.3555143	0.677333526	0.590519268	0.551744131	0.559447552	0.59886869	3.814474654	2.258883224	1.55559143
Cap-D2	FBgn0039680	10_12h	93.37712993	0.405696487	0.087927395	NA	NA	NA	-2.147318909	-2.040018256	-0.107300653
Cap-D2	FBgn0039680	2_4h	413.6641866	0.233672452	-0.189201914	NA	NA	NA	-2.147318909	-2.040018256	-0.107300653
Cap-D2	FBgn0039680	6_8h	384.0141328	0.22105174	-0.287124995	NA	NA	NA	-2.147318909	-2.040018256	-0.107300653
Cap-D3	FBgn0051989	10_12h	60.00010775	0.229088507	-0.626444228	NA	NA	-0.636973599	-0.782825223	-0.731375902	-0.051449321
Cap-D3	FBgn0051989	2_4h	103.2299944	0.328738696	-0.215310246	NA	NA	-0.205845879	-0.782825223	-0.731375902	-0.051449321
Cap-D3	FBgn0051989	6_8h	99.61348059	0.290233414	-0.366068542	NA	NA	-0.365982166	-0.782825223	-0.731375902	-0.051449321
Cap-G	FBgn0259876	10_12h	233.4702133	0.22217074	-0.28432469	NA	NA	-0.278181518	-1.43639533	-1.866242541	0.429847211
Cap-G	FBgn0259876	2_4h	631.8726534	0.271731547	0.052432185	NA	NA	0.0815528	-1.43639533	-1.866242541	0.429847211
Cap-G	FBgn0259876	6_8h	851.1899048	0.195903301	-0.257365875	NA	NA	-0.229781788	-1.43639533	-1.866242541	0.429847211
CapaR	FBgn0037100	10_12h	5.483261528	2.957234876	1.151841073	1.098094532	NA	NA	0.712361546	-0.471008714	1.18337026
CapaR	FBgn0037100	2_4h	3.346545756	2.729271138	0.769216617	0.747644376	NA	NA	0.712361546	-0.471008714	1.18337026
CapaR	FBgn0037100	6_8h	7.600229585	3.58642563	1.309631741	1.263101664	NA	NA	0.712361546	-0.471008714	1.18337026
Caper	FBgn0031883	10_12h	905.7128616	0.131850252	-0.599185992	NA	NA	NA	-0.71980404	-0.412542789	-0.307261251
Caper	FBgn0031883	2_4h	1491.671328	0.184064827	-0.1598673	NA	NA	NA	-0.71980404	-0.412542789	-0.307261251
Caper	FBgn0031883	6_8h	1205.53074	0.178992643	-0.285680037	NA	NA	NA	-0.71980404	-0.412542789	-0.307261251
Capr	FBgn0042134	10_12h	876.5725472	0.151574554	-0.464273158	NA	NA	-0.454012447	-0.536017495	-0.812409628	0.276392133
Capr	FBgn0042134	2_4h	1270.999001	0.162363131	-0.317254931	NA	NA	-0.286202222	-0.536017495	-0.812409628	0.276392133
Capr	FBgn0042134	6_8h	1539.385998	0.149661268	-0.422192151	NA	NA	-0.387487207	-0.536017495	-0.812409628	0.276392133
caps	FBgn0023095	10_12h	522.4993658	0.210388918	-0.20697794	-0.179193049	-0.17739154	-0.197248487	4.10072666	2.302726442	1.798000218
caps	FBgn0023095	2_4h	30.45397866	0.81882183	0.265602926	0.189530266	0.168383266	0.233462905	4.10072666	2.302726442	1.798000218
caps	FBgn0023095	6_8h	105.9000187	0.428363358	0.044965265	0.00109842	0.000687725	0.045692635	4.10072666	2.302726442	1.798000218
capt	FBgn0261458	10_12h	1390.006622	0.240447664	0.057739568	NA	NA	0.068430913	-0.729191938	0.509093076	-1.238285014
capt	FBgn0261458	2_4h	2304.228348	0.203526726	0.028093024	NA	NA	0.06087469	-0.729191938	0.509093076	-1.238285014
capt	FBgn0261458	6_8h	976.7076354	0.553084605	0.805425814	NA	NA	0.834471457	-0.729191938	0.509093076	-1.238285014
capu	FBgn0000256	10_12h	109.1185257	0.249695151	-0.353091108	-0.363589964	-0.367879177	-0.348573252	3.240922381	0.252789455	2.988132926
capu	FBgn0000256	2_4h	11.54206829	0.68634358	-0.22824772	-0.289919897	-0.327652794	-0.285469148	3.240922381	0.252789455	2.988132926
capu	FBgn0000256	6_8h	91.58013538	0.380316569	-0.126206741	-0.171533359	-0.175920898	-0.125922554	3.240922381	0.252789455	2.988132926
car	FBgn0000257	10_12h	213.3713664	0.132432518	-0.820130411	NA	NA	-0.813891632	-0.421281356	0.019378794	-0.440660149
car	FBgn0000257	2_4h	285.7290933	0.133670464	-0.828658044	NA	NA	-0.802418989	-0.421281356	0.019378794	-0.440660149
car	FBgn0000257	6_8h	210.5244494	0.128434302	-0.955666315	NA	NA	-0.944288167	-0.421281356	0.019378794	-0.440660149
CarT	FBgn0032879	10_12h	4.176575644	0.758394969	-0.297505314	NA	NA	NA	-0.461782123	-0.046670016	-0.415112107
CarT	FBgn0032879	2_4h	5.752155554	0.651050755	-0.49782605	NA	NA	NA	-0.461782123	-0.046670016	-0.415112107
CarT	FBgn0032879	6_8h	4.313893569	1.062955959	-0.074942844	NA	NA	NA	-0.461782123	-0.046670016	-0.415112107
cas	FBgn0004878	10_12h	182.7251844	0.292730998	-0.060208404	-0.05096691	-0.04645876	-0.053717756	2.067394589	-1.016771178	3.084165766
cas	FBgn0004878	2_4h	43.59639962	0.506131134	-0.095247898	-0.161166518	-0.171983434	-0.109352577	2.067394589	-1.016771178	3.084165766
cas	FBgn0004878	6_8h	369.72348	0.285556151	-0.038492607	-0.046121263	-0.018394028	-0.019564497	2.067394589	-1.016771178	3.084165766
Cas	FBgn0022213	10_12h	156.3656285	0.647085539	0.697244542	NA	NA	0.701633523	-1.853429501	-1.802547734	-0.050881767
Cas	FBgn0022213	2_4h	565.0399689	0.266047544	0.007814179	NA	NA	0.036565282	-1.853429501	-1.802547734	-0.050881767
Cas	FBgn0022213	6_8h	545.4591497	0.287236928	0.042253608	NA	NA	0.065008469	-1.853429501	-1.802547734	-0.050881767
CASK	FBgn0013759	10_12h	1005.747058	0.192154466	-0.208405843	-0.177195449	-0.194364681	-0.198092276	1.430410476	0.959964978	0.470445498
CASK	FBgn0013759	2_4h	373.1576173	0.252272491	-0.135312467	-0.196442981	-0.134978905	-0.107887946	1.430410476	0.959964978	0.470445498
CASK	FBgn0013759	6_8h	517.0237789	0.210977824	-0.276188874	-0.273660477	-0.242225927	-0.254023151	1.430410476	0.959964978	0.470445498
casp	FBgn0034068	10_12h	533.2392628	0.17183604	-0.406597006	-0.378662021	-0.377240573	-0.396887881	0.620670956	-0.321908448	0.942579404
casp	FBgn0034068	2_4h	346.8019607	0.271146096	-0.079051421	-0.142178061	-0.084485997	-0.051905879	0.620670956	-0.321908448	0.942579404
casp	FBgn0034068	6_8h	666.5400013	0.197576124	-0.294900599	-0.27973993	-0.244807962	-0.269696993	0.620670956	-0.321908448	0.942579404
Cat	FBgn0000261	10_12h	429.5733791	0.231147703	-0.142006824	-0.116077473	-0.110531348	-0.132541542	0.559878943	0.82226237	-0.262383426
Cat	FBgn0000261	2_4h	291.4050034	0.275446769	-0.101264963	-0.168941919	-0.118805256	-0.074913446	0.559878943	0.82226237	-0.262383426
Cat	FBgn0000261	6_8h	242.9471018	0.387384256	0.182938894	0.154131056	0.176038453	0.195658397	0.559878943	0.82226237	-0.262383426
cathD	FBgn0029093	10_12h	1073.128636	0.410602901	0.559505027	NA	NA	NA	-1.537986303	0.059224117	-1.597210419
cathD	FBgn0029093	6_8h	1029.967564	0.499005412	0.711975223	NA	NA	NA	-1.537986303	0.059224117	-1.597210419
cato	FBgn0024249	10_12h	9.717901791	0.517308122	-0.405657051	-0.454432728	-0.632999919	-0.499170946	0.607097266	-3.872345711	4.479442977
cato	FBgn0024249	2_4h	6.37996092	0.912559101	-0.127405508	-0.172202188	-0.214398926	-0.204131871	0.607097266	-3.872345711	4.479442977
cato	FBgn0024249	6_8h	142.3196013	0.303859383	-0.202813989	-0.240412836	-0.231991943	-0.193503727	0.607097266	-3.872345711	4.479442977
Catsup	FBgn0002022	10_12h	1421.079863	0.145500828	-0.44177085	-0.410124437	-0.437013313	-0.431044963	0.278970667	0.656148903	-0.377178235
Catsup	FBgn0002022	2_4h	1171.223956	0.125667586	-0.58986139	-0.618488597	-0.51338037	-0.559025022	0.278970667	0.656148903	-0.377178235
Catsup	FBgn0002022	6_8h	901.7745701	0.183792998	-0.310639738	-0.285106612	-0.246717543	-0.282465669	0.278970667	0.656148903	-0.377178235
caup	FBgn0015919	10_12h	149.0544595	0.217209837	-0.4064286	-0.40563908	-0.405540268	-0.402431542	2.706174412	-0.080539576	2.786713989
caup	FBgn0015919	2_4h	22.84048399	0.543533544	-0.240414793	-0.322664095	-0.350219227	-0.287492094	2.706174412	-0.080539576	2.786713989
caup	FBgn0015919	6_8h	157.6121896	0.245151653	-0.387980923	-0.421296135	-0.410747979	-0.377108996	2.706174412	-0.080539576	2.786713989
cav	FBgn0026257	10_12h	124.7172119	0.879570031	0.943881957	NA	NA	0.948741826	-1.842063269	-0.869982278	-0.972080991
cav	FBgn0026257	2_4h	447.1391444	0.254738774	-0.085649488	NA	NA	-0.057568192	-1.842063269	-0.869982278	-0.972080991
cav	FBgn0026257	6_8h	227.9382213	0.606759991	0.616702914	NA	NA	0.628685309	-1.842063269	-0.869982278	-0.972080991
caz	FBgn0011571	10_12h	724.3927273	0.587288541	0.863276521	NA	NA	0.873342813	-0.998331572	-0.4433231	-0.555008472
caz	FBgn0011571	2_4h	1447.110952	0.523426697	0.879202706	NA	NA	0.910616384	-0.998331572	-0.4433231	-0.555008472
caz	FBgn0011571	6_8h	984.9804993	0.627558147	0.93325675	NA	NA	0.96239786	-0.998331572	-0.4433231	-0.555008472
cbc	FBgn0033842	10_12h	181.1626635	0.377325655	0.191753196	NA	NA	0.198190626	-0.898745531	-0.065449124	-0.833296407
cbc	FBgn0033842	2_4h	337.7676562	0.265181313	-0.107006384	NA	NA	-0.079965149	-0.898745531	-0.065449124	-0.833296407
cbc	FBgn0033842	6_8h	189.5705397	0.307866228	-0.108825306	NA	NA	-0.097844777	-0.898745531	-0.065449124	-0.833296407
Cbl	FBgn0020224	10_12h	915.9088165	0.397238897	0.505215246	NA	NA	0.515483888	-0.327462369	0.044709035	-0.372171404
Cbl	FBgn0020224	2_4h	1149.286314	0.296990661	0.266387668	NA	NA	0.297175461	-0.327462369	0.044709035	-0.372171404
Cbl	FBgn0020224	6_8h	887.9601565	0.381639245	0.417221267	NA	NA	0.445234013	-0.327462369	0.044709035	-0.372171404
CBP	FBgn0026144	10_12h	2271.641132	0.214676907	0.007383771	0.039069217	-0.00174398	0.018889714	1.406183972	0.443682129	0.962501843
CBP	FBgn0026144	2_4h	857.1092238	0.222495872	-0.082717231	-0.118176831	-0.025377561	-0.052592843	1.406183972	0.443682129	0.962501843
CBP	FBgn0026144	6_8h	1670.236978	0.215301936	-0.04427891	0.001217432	0.048442415	-0.008536636	1.406183972	0.443682129	0.962501843
Cbp20	FBgn0022943	10_12h	390.6873095	0.221400353	-0.19954388	NA	NA	-0.190594884	-0.931040395	-0.598708815	-0.33233158
Cbp20	FBgn0022943	2_4h	744.9041443	0.245682426	-0.013508345	NA	NA	0.016335563	-0.931040395	-0.598708815	-0.33233158
Cbp20	FBgn0022943	6_8h	591.6414822	0.258289561	-0.049026764	NA	NA	-0.025323635	-0.931040395	-0.598708815	-0.33233158
Cbp53E	FBgn0004580	10_12h	53.51852114	0.991228311	0.80051439	0.774290397	0.734208948	0.786190028	1.441374016	0.480896064	0.960477952
Cbp53E	FBgn0004580	2_4h	19.70639985	1.396577447	0.652554532	0.572418295	0.541927231	0.603178437	1.441374016	0.480896064	0.960477952
Cbp53E	FBgn0004580	6_8h	38.34775677	1.180002999	0.704011604	0.637454674	0.60400687	0.660686369	1.441374016	0.480896064	0.960477952
Cbp80	FBgn0022942	10_12h	547.0506336	0.475833985	0.615405381	NA	NA	0.625085386	-1.424172915	-0.428384637	-0.995788278
Cbp80	FBgn0022942	2_4h	1468.068404	0.141867866	-0.423434899	NA	NA	-0.391980156	-1.424172915	-0.428384637	-0.995788278
Cbp80	FBgn0022942	6_8h	736.1802307	0.354183609	0.307655544	NA	NA	0.333937263	-1.424172915	-0.428384637	-0.995788278
Cbs	FBgn0031148	10_12h	798.7280113	0.3580106	0.382175999	NA	NA	0.392451018	-0.220395836	0.781335729	-1.001731565
Cbs	FBgn0031148	2_4h	930.5606264	0.325862568	0.316027324	NA	NA	0.34631838	-0.220395836	0.781335729	-1.001731565
Cbs	FBgn0031148	6_8h	464.7222051	0.586941071	0.726978386	NA	NA	0.748060094	-0.220395836	0.781335729	-1.001731565
cbs	FBgn0086757	10_12h	111.3100036	0.201709082	-0.560878069	-0.570444497	-0.574367632	-0.555902562	1.963663199	0.939073109	1.02459009
cbs	FBgn0086757	2_4h	28.5372863	0.448820189	-0.357181776	-0.434824972	-0.457535223	-0.393168985	1.963663199	0.939073109	1.02459009
cbs	FBgn0086757	6_8h	58.05572097	0.333527343	-0.420775783	-0.474250139	-0.491450363	-0.434874411	1.963663199	0.939073109	1.02459009
cbt	FBgn0043364	10_12h	417.9439443	0.290845944	0.083510984	0.109242989	0.115556038	0.092849493	3.124196257	0.578909886	2.545286371
cbt	FBgn0043364	2_4h	47.93373286	0.698057137	0.25921567	0.196469318	0.188893721	0.248526595	3.124196257	0.578909886	2.545286371
cbt	FBgn0043364	6_8h	279.8006999	0.264594452	-0.168220841	-0.192131337	-0.167692731	-0.15313482	3.124196257	0.578909886	2.545286371
cbx	FBgn0011241	10_12h	243.2433577	0.199283287	-0.384882098	NA	NA	-0.378741107	-0.348714993	-0.1562172	-0.192497793
cbx	FBgn0011241	2_4h	309.7523875	0.211199086	-0.353424099	NA	NA	-0.326758956	-0.348714993	-0.1562172	-0.192497793
cbx	FBgn0011241	6_8h	271.0610103	0.235763574	-0.290027759	NA	NA	-0.275461715	-0.348714993	-0.1562172	-0.192497793
Cby	FBgn0067317	10_12h	28.98281157	0.411907599	-0.276950411	-0.314998878	-0.399784873	-0.322937379	1.689686347	1.63605144	0.053634907
Cby	FBgn0067317	2_4h	8.984506754	0.512642154	-0.596543263	-0.653900437	-0.694549408	-0.661257853	1.689686347	1.63605144	0.053634907
Cby	FBgn0067317	6_8h	9.324809225	0.576014894	-0.455911157	-0.507610422	-0.586805918	-0.549259183	1.689686347	1.63605144	0.053634907
CCAP	FBgn0039007	10_12h	13.4089881	0.500549468	-0.333808525	-0.379063096	NA	NA	3.790814524	2.398523372	1.392291152
CCAP	FBgn0039007	6_8h	2.543129789	1.002735885	-0.289488929	-0.311135402	NA	NA	3.790814524	2.398523372	1.392291152
CCAP-R	FBgn0039396	10_12h	5.035869391	0.673890199	-0.354766197	-0.409261573	NA	NA	Inf	2.752058765	Inf
CCDC53	FBgn0031979	10_12h	366.2818701	0.5209172	0.646330956	NA	NA	NA	-0.312524026	0.275387628	-0.587911654
CCDC53	FBgn0031979	2_4h	454.877577	0.255411702	-0.079262796	NA	NA	NA	-0.312524026	0.275387628	-0.587911654
CCDC53	FBgn0031979	6_8h	302.6324449	0.39476662	0.247255886	NA	NA	NA	-0.312524026	0.275387628	-0.587911654
CCHa1	FBgn0038199	10_12h	20.59550289	0.520411232	-0.154574001	-0.19523921	NA	NA	4.541953952	3.266939868	1.275014084
CCHa2	FBgn0038147	10_12h	24.51052571	0.771392695	0.295852124	0.256331947	0.15839992	0.243163391	1.969865552	1.158032522	0.81183303
CCHa2	FBgn0038147	2_4h	6.256969061	1.213321079	0.151268152	0.107353338	0.06506015	0.074046667	1.969865552	1.158032522	0.81183303
CCHa2	FBgn0038147	6_8h	10.98373638	0.86202175	-0.002412205	-0.058196404	-0.129434351	-0.089156853	1.969865552	1.158032522	0.81183303
Cchl	FBgn0038925	10_12h	1638.935317	0.218402521	-0.017516053	0.014050472	-0.017052329	-0.006553686	0.343196643	0.445509427	-0.102312784
Cchl	FBgn0038925	2_4h	1291.96078	0.189261133	-0.160690015	-0.186898255	-0.077719159	-0.129592891	0.343196643	0.445509427	-0.102312784
Cchl	FBgn0038925	6_8h	1203.511136	0.247910316	0.039750251	0.074383336	0.116783489	0.071303295	0.343196643	0.445509427	-0.102312784
CCKLR-17D3	FBgn0030954	10_12h	11.03758769	0.482464658	-0.433983275	-0.481476248	-0.648204415	-0.521444799	2.535794178	0.50604015	2.029754028
CCKLR-17D3	FBgn0030954	2_4h	1.903373666	1.041089098	-0.366439254	-0.363521923	-0.412460963	-0.477579547	2.535794178	0.50604015	2.029754028
CCKLR-17D3	FBgn0030954	6_8h	7.772145148	0.488410733	-0.677293438	-0.724242086	-0.810520974	-0.776675691	2.535794178	0.50604015	2.029754028
Ccm3	FBgn0038331	10_12h	900.0468979	0.199679433	-0.18499946	-0.154330952	NA	NA	0.583450468	-0.148804878	0.732255346
Ccm3	FBgn0038331	2_4h	600.6604643	0.355242587	0.309782714	0.265663492	NA	NA	0.583450468	-0.148804878	0.732255346
Ccm3	FBgn0038331	6_8h	997.8376149	0.255670645	0.037621312	0.066349854	NA	NA	0.583450468	-0.148804878	0.732255346
Ccn	FBgn0052183	10_12h	25.11921439	0.511668494	-0.106669537	-0.146008203	-0.241943139	-0.158364519	3.700888364	2.335496083	1.365392282
Ccn	FBgn0052183	2_4h	1.931646468	1.339606258	-0.109762737	-0.107463756	-0.156309919	-0.220453961	3.700888364	2.335496083	1.365392282
Ccn	FBgn0052183	6_8h	4.97681706	1.246304173	0.126184518	0.08706507	-0.01073696	0.009694994	3.700888364	2.335496083	1.365392282
Ccp84Aa	FBgn0004783	10_12h	17.48225889	1.234138228	0.6552549	0.613368668	0.48672767	0.588587667	1.884645362	0.547637602	1.33700776
Ccp84Aa	FBgn0004783	2_4h	4.734376173	2.135944625	0.629738033	0.596449545	0.551914046	0.545157842	1.884645362	0.547637602	1.33700776
Ccp84Aa	FBgn0004783	6_8h	11.96030356	1.408852239	0.514256399	0.457347619	0.389240955	0.432097976	1.884645362	0.547637602	1.33700776
Ccp84Ab	FBgn0004782	10_12h	62.86944717	1.319296689	1.139907738	1.114944894	1.084739449	1.130264981	1.402728265	0.391398097	1.011330168
Ccp84Ab	FBgn0004782	2_4h	23.77805668	1.53383468	0.810685223	0.728992995	0.70236583	0.76492029	1.402728265	0.391398097	1.011330168
Ccp84Ab	FBgn0004782	6_8h	47.93106447	1.280152986	0.859634766	0.801222922	0.772866255	0.831389068	1.402728265	0.391398097	1.011330168
Ccp84Ac	FBgn0004781	10_12h	183.585654	0.646403272	0.732994474	0.742453261	0.746991265	0.739507867	3.831091365	2.891305926	0.939785439
Ccp84Ac	FBgn0004781	2_4h	12.89927566	2.225258753	0.982132296	0.917106782	0.880922221	0.927204625	3.831091365	2.891305926	0.939785439
Ccp84Ac	FBgn0004781	6_8h	24.74394436	1.196733872	0.569826504	0.507412975	0.466772876	0.520681228	3.831091365	2.891305926	0.939785439
Ccp84Ad	FBgn0004780	10_12h	51.64866317	1.034035694	0.831186167	0.804401325	0.761887733	0.815201044	1.865216381	0.776253295	1.088963086
Ccp84Ad	FBgn0004780	2_4h	14.17663004	1.456372195	0.587539145	0.519098215	0.484096387	0.534192049	1.865216381	0.776253295	1.088963086
Ccp84Ad	FBgn0004780	6_8h	30.15668219	1.163275798	0.608664036	0.539061835	0.506305531	0.559362739	1.865216381	0.776253295	1.088963086
Ccp84Ae	FBgn0004779	10_12h	39.55312866	1.274043553	0.953255382	0.920467354	0.85899681	0.922174656	2.875246203	0.861417998	2.013828205
Ccp84Ae	FBgn0004779	2_4h	5.390704053	1.711321141	0.448300357	0.410588842	0.367333614	0.367205797	2.875246203	0.861417998	2.013828205
Ccp84Ae	FBgn0004779	6_8h	21.77048909	1.368524563	0.663071065	0.604792184	0.554773977	0.61225459	2.875246203	0.861417998	2.013828205
Ccp84Ag	FBgn0004777	10_12h	503.525246	0.823243858	1.152138674	1.179629037	1.182010524	1.161892577	3.161246348	1.502692017	1.658554331
Ccp84Ag	FBgn0004777	2_4h	56.28481927	1.761906665	1.242897755	1.185235807	1.181781861	1.236197153	3.161246348	1.502692017	1.658554331
Ccp84Ag	FBgn0004777	6_8h	177.6911831	1.270058333	1.290706929	1.260612999	1.274520197	1.301597741	3.161246348	1.502692017	1.658554331
Ccs	FBgn0010531	10_12h	90.9895621	0.188533113	-0.686147361	-0.705588343	NA	NA	1.06149206	0.420972446	0.640519614
Ccs	FBgn0010531	2_4h	43.59639962	0.380727136	-0.37996075	-0.44587937	NA	NA	1.06149206	0.420972446	0.640519614
Ccs	FBgn0010531	6_8h	67.96201417	0.269851464	-0.577859688	-0.628385982	NA	NA	1.06149206	0.420972446	0.640519614
Cct1	FBgn0041342	10_12h	1594.181161	0.205706709	-0.080918029	-0.049334382	-0.079614384	-0.070002911	0.696221058	0.611199685	0.085021372
Cct1	FBgn0041342	2_4h	983.9074538	0.2192487	-0.068730162	-0.101334112	-0.003217038	-0.038316906	0.696221058	0.611199685	0.085021372
Cct1	FBgn0041342	6_8h	1043.634035	0.203975687	-0.180308301	-0.150169758	-0.109808358	-0.150497238	0.696221058	0.611199685	0.085021372
Cct2	FBgn0035231	10_12h	24.77390671	0.473324867	-0.189077812	-0.228519955	-0.325579246	-0.241333087	0.252929537	0.382355563	-0.129426025
Cct2	FBgn0035231	2_4h	20.79003021	0.392488403	-0.598373776	-0.679816043	-0.709342201	-0.647186655	0.252929537	0.382355563	-0.129426025
Cct2	FBgn0035231	6_8h	19.00614352	0.394314589	-0.622859305	-0.678456462	-0.736423679	-0.677511225	0.252929537	0.382355563	-0.129426025
Cct5	FBgn0010621	10_12h	2272.541179	0.205815664	-0.03471704	-0.003030768	-0.043855617	-0.023210505	1.309129725	0.70183396	0.607295764
Cct5	FBgn0010621	2_4h	917.1163717	0.220205787	-0.078908188	-0.112999623	-0.017616008	-0.048647849	1.309129725	0.70183396	0.607295764
Cct5	FBgn0010621	6_8h	1397.136014	0.205264361	-0.123110428	-0.0836666	-0.039069994	-0.089652857	1.309129725	0.70183396	0.607295764
Cctgamma	FBgn0015019	2_4h	1757.789814	0.188295254	-0.104421756	-0.122205181	NA	NA	0.646415786	0.499879939	0.146535847
Cctgamma	FBgn0015019	6_8h	1945.712321	0.184972453	-0.169089934	-0.118029578	NA	NA	0.646415786	0.499879939	0.146535847
Ccz1	FBgn0035470	10_12h	98.94420615	0.200031751	-0.602367176	NA	NA	NA	-0.221403421	-0.190662667	-0.030740755
Ccz1	FBgn0035470	2_4h	115.355801	0.2179201	-0.589614896	NA	NA	NA	-0.221403421	-0.190662667	-0.030740755
Ccz1	FBgn0035470	6_8h	112.9238172	0.215360637	-0.620414617	NA	NA	NA	-0.221403421	-0.190662667	-0.030740755
CD98hc	FBgn0037533	10_12h	628.4635619	0.225533905	-0.112810031	-0.083932375	-0.086829664	-0.103212417	0.598321885	0.418391058	0.179930827
CD98hc	FBgn0037533	2_4h	415.1138925	0.268602119	-0.049108781	-0.107312476	-0.040186923	-0.021264073	0.598321885	0.418391058	0.179930827
CD98hc	FBgn0037533	6_8h	470.2532916	0.228855227	-0.212608666	-0.213509754	-0.183479127	-0.191412795	0.598321885	0.418391058	0.179930827
Cda4	FBgn0052499	10_12h	356.6637159	0.339123114	0.213058638	0.238446935	0.247427114	0.221351746	4.243703835	2.547993493	1.695710342
Cda4	FBgn0052499	2_4h	18.82681187	1.257572729	0.532315528	0.453498726	0.422258814	0.482459787	4.243703835	2.547993493	1.695710342
Cda4	FBgn0052499	6_8h	60.98688615	0.844714798	0.525417705	0.472959909	0.458147746	0.514529838	4.243703835	2.547993493	1.695710342
Cda5	FBgn0051973	10_12h	261.6215255	0.348591491	0.188399793	0.211369295	0.21584608	0.194604118	1.533361414	2.027294416	-0.493933002
Cda5	FBgn0051973	2_4h	90.3827797	0.447829036	0.047725317	-0.016243371	-0.004524978	0.052328818	1.533361414	2.027294416	-0.493933002
Cda5	FBgn0051973	6_8h	64.17960569	0.498088733	0.014910439	-0.036588189	-0.049164838	0.007029712	1.533361414	2.027294416	-0.493933002
CDase	FBgn0039774	10_12h	67.94779136	0.349487888	-0.162547779	-0.187167454	-0.213582699	-0.171548004	1.254788358	-1.166000495	2.420788853
CDase	FBgn0039774	2_4h	28.47386428	0.557602954	-0.140895171	-0.21859085	-0.241353013	-0.177015922	1.254788358	-1.166000495	2.420788853
CDase	FBgn0039774	6_8h	152.4672154	0.352923462	-0.033143316	-0.067870285	-0.057923786	-0.022416009	1.254788358	-1.166000495	2.420788853
cdc14	FBgn0031952	10_12h	494.1443103	0.202896939	-0.251100155	-0.223770728	-0.221153293	-0.241342758	3.741358567	1.844051598	1.897306969
cdc14	FBgn0031952	2_4h	36.94814557	0.464978712	-0.236074295	-0.307013543	-0.322963448	-0.257658534	3.741358567	1.844051598	1.897306969
cdc14	FBgn0031952	6_8h	137.6381905	0.320334724	-0.159815844	-0.198795611	-0.191229214	-0.151651604	3.741358567	1.844051598	1.897306969
Cdc16	FBgn0025781	10_12h	233.1816526	0.486777455	0.499787684	NA	NA	NA	-1.769478351	-0.455161811	-1.31431654
Cdc16	FBgn0025781	2_4h	794.9877493	0.151333737	-0.484093377	NA	NA	NA	-1.769478351	-0.455161811	-1.31431654
Cdc16	FBgn0025781	6_8h	319.6772525	0.401486097	0.274585913	NA	NA	NA	-1.769478351	-0.455161811	-1.31431654
Cdc23	FBgn0032863	10_12h	64.1715859	0.216121526	-0.662253406	NA	NA	NA	-1.78694058	-0.995963945	-0.790976635
Cdc23	FBgn0032863	2_4h	221.4448004	0.195001568	-0.511457037	NA	NA	NA	-1.78694058	-0.995963945	-0.790976635
Cdc23	FBgn0032863	6_8h	127.9846232	0.205091363	-0.62801174	NA	NA	NA	-1.78694058	-0.995963945	-0.790976635
Cdc27	FBgn0012058	10_12h	583.2531276	0.173684502	-0.383870869	NA	NA	-0.374259551	-0.354735646	-0.364398781	0.009663135
Cdc27	FBgn0012058	2_4h	745.8356638	0.156553525	-0.463882461	NA	NA	-0.434033404	-0.354735646	-0.364398781	0.009663135
Cdc27	FBgn0012058	6_8h	750.84802	0.173969821	-0.399521297	NA	NA	-0.37307951	-0.354735646	-0.364398781	0.009663135
Cdc2rk	FBgn0013435	10_12h	98.23019331	0.257468434	-0.352013248	-0.368068176	NA	NA	0.021142463	-0.236987649	0.258130112
Cdc2rk	FBgn0013435	2_4h	96.80114251	0.30113474	-0.325076793	-0.389956132	NA	NA	0.021142463	-0.236987649	0.258130112
Cdc2rk	FBgn0013435	6_8h	115.7671628	0.27141035	-0.380651292	-0.423676538	NA	NA	0.021142463	-0.236987649	0.258130112
Cdc37	FBgn0011573	10_12h	532.0597002	0.139100515	-0.618243961	NA	NA	-0.608532463	-0.716400016	-0.539076709	-0.177323307
Cdc37	FBgn0011573	2_4h	874.2150101	0.156537703	-0.43017724	NA	NA	-0.400014353	-0.716400016	-0.539076709	-0.177323307
Cdc37	FBgn0011573	6_8h	773.105254	0.196599776	-0.271709323	NA	NA	-0.245020219	-0.716400016	-0.539076709	-0.177323307
CDC45L	FBgn0026143	10_12h	150.3155737	0.459737335	0.345520005	NA	NA	0.349568381	-0.864943296	-1.206473829	0.341530533
CDC45L	FBgn0026143	2_4h	273.7649566	0.347985659	0.118505043	NA	NA	0.144476712	-0.864943296	-1.206473829	0.341530533
CDC45L	FBgn0026143	6_8h	346.8876118	0.284601806	-0.054041435	NA	NA	-0.035879474	-0.864943296	-1.206473829	0.341530533
Cdc5	FBgn0265574	10_12h	301.3880931	0.355761778	0.234191279	NA	NA	NA	-1.367368478	-0.506155743	-0.861212735
Cdc5	FBgn0265574	2_4h	777.5798857	0.162200136	-0.419492699	NA	NA	NA	-1.367368478	-0.506155743	-0.861212735
Cdc5	FBgn0265574	6_8h	428.0496555	0.289890674	0.005671942	NA	NA	NA	-1.367368478	-0.506155743	-0.861212735
Cdc6	FBgn0035918	10_12h	448.0798694	0.751710367	1.043870852	NA	NA	1.053488784	-1.964864669	-0.802155164	-1.162709504
Cdc6	FBgn0035918	2_4h	1749.196645	0.17679948	-0.168396212	NA	NA	-0.136429774	-1.964864669	-0.802155164	-1.162709504
Cdc6	FBgn0035918	6_8h	781.3186639	0.568684911	0.792434363	NA	NA	0.819215874	-1.964864669	-0.802155164	-1.162709504
Cdc7	FBgn0028360	10_12h	108.0954747	0.364954988	0.023780649	NA	NA	NA	-0.19386593	-0.503499883	0.309633953
Cdc7	FBgn0028360	2_4h	123.642271	0.302269782	-0.240352174	NA	NA	NA	-0.19386593	-0.503499883	0.309633953
Cdc7	FBgn0028360	6_8h	153.2413893	0.322990808	-0.120310841	NA	NA	NA	-0.19386593	-0.503499883	0.309633953
Cdep	FBgn0265082	10_12h	708.7477314	0.212553818	-0.156042902	-0.126716652	-0.133658487	-0.146108445	1.226135762	0.53970545	0.686430312
Cdep	FBgn0265082	2_4h	302.961916	0.332524693	0.095634787	0.028941048	0.080603672	0.122191729	1.226135762	0.53970545	0.686430312
Cdep	FBgn0265082	6_8h	487.5556038	0.281472023	0.001150138	0.001460956	0.031973666	0.022704206	1.226135762	0.53970545	0.686430312
CdGAPr	FBgn0032821	10_12h	629.5152892	0.148449137	-0.530818092	-0.501932997	-0.504883067	-0.521219351	0.622129922	-0.09123176	0.713361681
CdGAPr	FBgn0032821	2_4h	409.00302	0.219050948	-0.256345657	-0.314956283	-0.24854666	-0.228561876	0.622129922	-0.09123176	0.713361681
CdGAPr	FBgn0032821	6_8h	670.6096191	0.175748629	-0.410829006	-0.39540005	-0.360409206	-0.385545483	0.622129922	-0.09123176	0.713361681
cdi	FBgn0004876	10_12h	520.271202	0.170451943	-0.418074271	-0.39032196	-0.388445955	-0.408341051	1.809933382	0.256257285	1.553676097
cdi	FBgn0004876	2_4h	148.383479	0.296915174	-0.202749626	-0.272663914	-0.24814139	-0.183910743	1.809933382	0.256257285	1.553676097
cdi	FBgn0004876	6_8h	435.6007893	0.194936631	-0.387734099	-0.390873123	-0.361698521	-0.367248765	1.809933382	0.256257285	1.553676097
Cdk1	FBgn0004106	10_12h	552.9384591	0.581638782	0.817628267	NA	NA	NA	-2.59120605	-1.877459642	-0.713746408
Cdk1	FBgn0004106	6_8h	2031.648003	0.27552256	0.237145105	NA	NA	NA	-2.59120605	-1.877459642	-0.713746408
Cdk12	FBgn0037093	10_12h	443.0899107	0.374119104	0.3443329	NA	NA	0.353915281	-0.767930691	-0.369496501	-0.39843419
Cdk12	FBgn0037093	2_4h	754.5048462	0.194205548	-0.245885054	NA	NA	-0.21599493	-0.767930691	-0.369496501	-0.39843419
Cdk12	FBgn0037093	6_8h	572.4286885	0.284713626	0.042306172	NA	NA	0.065616487	-0.767930691	-0.369496501	-0.39843419
Cdk2	FBgn0004107	10_12h	119.4389851	0.3616384	0.042908928	NA	NA	NA	-1.826990232	-1.835517955	0.008527723
Cdk2	FBgn0004107	2_4h	423.7648844	0.231724493	-0.192187059	NA	NA	NA	-1.826990232	-1.835517955	0.008527723
Cdk2	FBgn0004107	6_8h	426.2771625	0.220525344	-0.268635464	NA	NA	NA	-1.826990232	-1.835517955	0.008527723
CDK2AP1	FBgn0030269	10_12h	730.7440521	0.298773736	0.188656322	NA	NA	NA	-1.021141532	-0.196630138	-0.824511394
CDK2AP1	FBgn0030269	2_4h	1483.062727	0.166398885	-0.261919838	NA	NA	NA	-1.021141532	-0.196630138	-0.824511394
CDK2AP1	FBgn0030269	6_8h	837.4460891	0.252188721	-0.007805937	NA	NA	NA	-1.021141532	-0.196630138	-0.824511394
Cdk4	FBgn0016131	10_12h	231.7245541	0.276888686	-0.065665356	NA	NA	-0.059518921	-0.045079177	-0.421405136	0.376325958
Cdk4	FBgn0016131	2_4h	239.0794454	0.303804568	-0.049008297	NA	NA	-0.024144083	-0.045079177	-0.421405136	0.376325958
Cdk4	FBgn0016131	6_8h	310.3327724	0.22939639	-0.290774982	NA	NA	-0.274110628	-0.045079177	-0.421405136	0.376325958
Cdk5	FBgn0013762	10_12h	255.0655553	0.183503513	-0.458125142	NA	NA	-0.45195286	-0.26322502	-0.133978193	-0.129246826
Cdk5	FBgn0013762	2_4h	306.1191091	0.273774353	-0.096502021	NA	NA	-0.069893737	-0.26322502	-0.133978193	-0.129246826
Cdk5	FBgn0013762	6_8h	279.8873494	0.245689475	-0.242288582	NA	NA	-0.227197572	-0.26322502	-0.133978193	-0.129246826
Cdk5alpha	FBgn0027491	10_12h	234.9677938	0.249620591	-0.166546215	-0.147002538	-0.142870251	-0.160405129	4.754819607	3.478536526	1.276283081
Cdk5alpha	FBgn0027491	2_4h	8.702920444	1.0136156	0.075371656	0.018744512	-0.022085822	0.00942167	4.754819607	3.478536526	1.276283081
Cdk5alpha	FBgn0027491	6_8h	21.07970379	0.795569348	0.110620293	0.053170313	0.000934977	0.059095412	4.754819607	3.478536526	1.276283081
Cdk7	FBgn0263237	10_12h	46.98229364	0.393191553	-0.166502698	NA	NA	-0.187545443	-1.664140791	-0.745534958	-0.918605833
Cdk7	FBgn0263237	2_4h	148.8985642	0.329538465	-0.097469672	NA	NA	-0.078585669	-1.664140791	-0.745534958	-0.918605833
Cdk7	FBgn0263237	6_8h	78.77031826	0.29298644	-0.442324449	NA	NA	-0.442720897	-1.664140791	-0.745534958	-0.918605833
Cdk8	FBgn0015618	10_12h	31.0530124	0.263950496	-0.699545687	NA	NA	-0.742845233	-2.021227878	-0.764554393	-1.256673485
Cdk8	FBgn0015618	2_4h	126.0532235	0.313664722	-0.19734369	NA	NA	-0.181272139	-2.021227878	-0.764554393	-1.256673485
Cdk8	FBgn0015618	6_8h	52.75426083	0.255748598	-0.718784906	NA	NA	-0.739744319	-2.021227878	-0.764554393	-1.256673485
Cdk9	FBgn0019949	10_12h	185.359526	0.316304299	0.020386079	NA	NA	0.026931557	-1.139112452	-0.372879766	-0.766232686
Cdk9	FBgn0019949	2_4h	408.2459892	0.148621812	-0.644657452	NA	NA	-0.616881333	-1.139112452	-0.372879766	-0.766232686
Cdk9	FBgn0019949	6_8h	240.0285517	0.243239676	-0.285201445	NA	NA	-0.272644304	-1.139112452	-0.372879766	-0.766232686
cdm	FBgn0261532	10_12h	373.536097	0.611474482	0.809580531	NA	NA	0.818220956	-1.091301212	-0.069971797	-1.021329415
cdm	FBgn0261532	2_4h	795.8788718	0.287336419	0.15731215	NA	NA	0.187301521	-1.091301212	-0.069971797	-1.021329415
cdm	FBgn0261532	6_8h	392.0994078	0.542008354	0.613898568	NA	NA	0.633474889	-1.091301212	-0.069971797	-1.021329415
CdsA	FBgn0010350	10_12h	423.3272925	0.150968619	-0.570248712	-0.54443224	-0.53846765	-0.560848541	1.591684423	0.940097256	0.651587167
CdsA	FBgn0010350	2_4h	140.4531598	0.480208231	0.261536524	0.193306721	0.216016936	0.279673117	1.591684423	0.940097256	0.651587167
CdsA	FBgn0010350	6_8h	220.6372298	0.294836985	-0.112929878	-0.142491331	-0.122681644	-0.101232616	1.591684423	0.940097256	0.651587167
Ced-12	FBgn0032409	10_12h	306.9683774	0.222892419	-0.230319061	NA	NA	-0.223237759	-0.552565567	-0.289122032	-0.263443534
Ced-12	FBgn0032409	2_4h	450.2279463	0.183644946	-0.411377825	NA	NA	-0.383275906	-0.552565567	-0.289122032	-0.263443534
Ced-12	FBgn0032409	6_8h	375.0835716	0.213367036	-0.327122099	NA	NA	-0.308030099	-0.552565567	-0.289122032	-0.263443534
ced-6	FBgn0029092	10_12h	1473.41464	0.522737672	0.841718534	0.873348766	0.845398149	0.852502408	0.124695608	0.295937253	-0.171241644
ced-6	FBgn0029092	2_4h	1351.412284	0.522463722	0.863723972	0.838668092	0.949746494	0.894944973	0.124695608	0.295937253	-0.171241644
ced-6	FBgn0029092	6_8h	1200.159566	0.596349751	0.917024687	0.951569207	0.993928729	0.948542697	0.124695608	0.295937253	-0.171241644
Cen	FBgn0032876	10_12h	536.184194	0.688054119	0.981481726	NA	NA	0.991184816	-1.0591876	0.34570533	-1.40489293
Cen	FBgn0032876	2_4h	1117.277997	0.35822019	0.448128109	NA	NA	0.478844455	-1.0591876	0.34570533	-1.40489293
Cen	FBgn0032876	6_8h	421.935759	0.812302279	1.033204393	NA	NA	1.053413864	-1.0591876	0.34570533	-1.40489293
CenB1A	FBgn0039056	10_12h	243.5513122	0.208359378	-0.34009573	NA	NA	NA	-0.74295405	-0.068787914	-0.674166136
CenB1A	FBgn0039056	2_4h	407.6072763	0.186011655	-0.420601344	NA	NA	NA	-0.74295405	-0.068787914	-0.674166136
CenB1A	FBgn0039056	6_8h	255.4451723	0.243967609	-0.268315128	NA	NA	NA	-0.74295405	-0.068787914	-0.674166136
CenG1A	FBgn0028509	10_12h	361.0843832	0.15675969	-0.556715152	-0.531324461	NA	NA	1.120096386	0.462884858	0.657211527
CenG1A	FBgn0028509	2_4h	166.1215963	0.356534272	0.013424267	-0.059987098	NA	NA	1.120096386	0.462884858	0.657211527
CenG1A	FBgn0028509	6_8h	261.9789992	0.256505364	-0.212803193	-0.23964921	NA	NA	1.120096386	0.462884858	0.657211527
Cenp-C	FBgn0266916	10_12h	113.3735696	0.499604762	0.351318155	NA	NA	0.356593211	-1.100456751	-1.337161382	0.23670463
Cenp-C	FBgn0266916	2_4h	243.0985182	0.280020281	-0.126499851	NA	NA	-0.10147289	-1.100456751	-1.337161382	0.23670463
Cenp-C	FBgn0266916	6_8h	286.442533	0.188664655	-0.501777787	NA	NA	-0.486318379	-1.100456751	-1.337161382	0.23670463
Cep135	FBgn0036480	10_12h	174.5809683	0.49599603	0.456999473	NA	NA	0.463046889	-1.636163463	-1.426174897	-0.209988566
Cep135	FBgn0036480	2_4h	542.664208	0.227124094	-0.158877736	NA	NA	-0.130245737	-1.636163463	-1.426174897	-0.209988566
Cep135	FBgn0036480	6_8h	469.1571301	0.274693299	-0.030485765	NA	NA	-0.009312535	-1.636163463	-1.426174897	-0.209988566
cep290	FBgn0035168	10_12h	24.62693537	0.370823443	-0.435074127	-0.474559903	NA	NA	2.015935145	1.625252017	0.390683129
cep290	FBgn0035168	2_4h	6.089104433	0.708949533	-0.394684187	-0.437391938	NA	NA	2.015935145	1.625252017	0.390683129
cep290	FBgn0035168	6_8h	7.982901362	0.509848146	-0.626142073	-0.673643108	NA	NA	2.015935145	1.625252017	0.390683129
Cep97	FBgn0031575	10_12h	146.6851474	0.247075075	-0.28174156	-0.281439045	-0.281794433	-0.277820708	1.346241457	-0.473772929	1.820014386
Cep97	FBgn0031575	2_4h	57.69352592	0.353455379	-0.354324012	-0.411696754	-0.414602212	-0.360636948	1.346241457	-0.473772929	1.820014386
Cep97	FBgn0031575	6_8h	203.707024	0.263427789	-0.245742048	-0.275287551	-0.257457751	-0.23453077	1.346241457	-0.473772929	1.820014386
Cerk	FBgn0037315	10_12h	162.8919377	0.247869828	-0.252457671	-0.248594701	-0.245990247	-0.24754852	2.125181013	0.616021265	1.509159748
Cerk	FBgn0037315	2_4h	37.33845626	0.446687382	-0.272690175	-0.343328749	-0.358971855	-0.293750047	2.125181013	0.616021265	1.509159748
Cerk	FBgn0037315	6_8h	106.2817534	0.304291605	-0.295755757	-0.339594082	-0.339892342	-0.294972617	2.125181013	0.616021265	1.509159748
cert	FBgn0027569	10_12h	109.3599614	0.207443328	-0.53784878	-0.54824182	-0.552486208	-0.533273323	0.142488233	0.036682633	0.105805599
cert	FBgn0027569	2_4h	99.07523619	0.323923684	-0.244102759	-0.309178443	-0.293453976	-0.236141388	0.142488233	0.036682633	0.105805599
cert	FBgn0027569	6_8h	106.6143775	0.223749138	-0.602120191	-0.645933612	-0.64613405	-0.601287113	0.142488233	0.036682633	0.105805599
cerv	FBgn0030657	10_12h	132.9289198	0.332536754	-0.011076466	NA	NA	-0.006974543	-1.318324746	-1.019326595	-0.298998151
cerv	FBgn0030657	2_4h	331.4933099	0.212483737	-0.332613897	NA	NA	-0.305649069	-1.318324746	-1.019326595	-0.298998151
cerv	FBgn0030657	6_8h	269.4432795	0.263659393	-0.179431037	NA	NA	-0.164965008	-1.318324746	-1.019326595	-0.298998151
Cf2	FBgn0000286	10_12h	693.3057555	0.46732019	0.628785889	0.658041782	0.651868437	0.638612616	1.910133032	1.328886376	0.581246656
Cf2	FBgn0000286	2_4h	184.4664828	0.570962996	0.514060255	0.438528578	0.474280899	0.535804926	1.910133032	1.328886376	0.581246656
Cf2	FBgn0000286	6_8h	275.9879659	0.519322157	0.50334	0.478721217	0.502941184	0.518203314	1.910133032	1.328886376	0.581246656
Cfp1	FBgn0030121	10_12h	133.4115505	0.163770964	-0.718362662	NA	NA	-0.714288129	-0.885873031	-0.456035112	-0.429837919
Cfp1	FBgn0030121	2_4h	246.5288707	0.172457732	-0.607851857	NA	NA	-0.582695644	-0.885873031	-0.456035112	-0.429837919
Cfp1	FBgn0030121	6_8h	183.0095189	0.176032695	-0.677352259	NA	NA	-0.666431516	-0.885873031	-0.456035112	-0.429837919
cg	FBgn0000289	10_12h	1215.598642	0.136050445	-0.528883729	NA	NA	-0.518382503	-0.463171549	-0.714631931	0.251460383
cg	FBgn0000289	2_4h	1675.786686	0.113295837	-0.621969162	NA	NA	-0.590129406	-0.463171549	-0.714631931	0.251460383
cg	FBgn0000289	6_8h	1994.875762	0.127957889	-0.533115825	NA	NA	-0.495215696	-0.463171549	-0.714631931	0.251460383
CG10005	FBgn0037972	10_12h	388.769117	0.288996349	0.066154627	0.091609762	0.09955243	0.07507147	4.534986532	2.408298042	2.12668849
CG10005	FBgn0037972	2_4h	16.76968026	0.779372338	0.015761076	-0.05909635	-0.091999763	-0.035366078	4.534986532	2.408298042	2.12668849
CG10005	FBgn0037972	6_8h	73.23552665	0.8579372	0.605548829	0.556144015	0.548107397	0.603431136	4.534986532	2.408298042	2.12668849
CG10011	FBgn0039590	10_12h	355.7375902	0.210535996	-0.26404458	NA	NA	-0.255771697	-0.119889257	-0.147494096	0.027604839
CG10011	FBgn0039590	2_4h	386.562767	0.362417741	0.234685941	NA	NA	0.262245035	-0.119889257	-0.147494096	0.027604839
CG10011	FBgn0039590	6_8h	394.03056	0.221516773	-0.27990049	NA	NA	-0.260272465	-0.119889257	-0.147494096	0.027604839
CG10013	FBgn0038012	10_12h	5.258724131	1.76015654	0.619400995	NA	NA	0.496439169	-2.255557977	-0.358447975	-1.897110002
CG10013	FBgn0038012	2_4h	25.11140409	1.174385676	0.562049438	NA	NA	0.518622728	-2.255557977	-0.358447975	-1.897110002
CG10013	FBgn0038012	6_8h	6.741925995	1.30048692	0.258932933	NA	NA	0.154412711	-2.255557977	-0.358447975	-1.897110002
CG10019	FBgn0031568	10_12h	30.50190319	0.451202946	-0.169213301	-0.206670194	-0.287695778	-0.213205688	3.767791426	1.852041981	1.915749445
CG10019	FBgn0031568	2_4h	2.239281549	1.260707895	-0.125008773	-0.129116759	-0.177087534	-0.231221055	3.767791426	1.852041981	1.915749445
CG10019	FBgn0031568	6_8h	8.449027988	0.994454493	0.059420259	0.010571827	-0.072821044	-0.037113697	3.767791426	1.852041981	1.915749445
CG10026	FBgn0032785	10_12h	65.28684817	0.501636537	0.185537687	0.16073458	0.132467398	0.176335594	2.853676455	2.134554863	0.719121592
CG10026	FBgn0032785	2_4h	9.031990911	1.060706038	0.132185947	0.074716972	0.034099789	0.067668999	2.853676455	2.134554863	0.719121592
CG10026	FBgn0032785	6_8h	14.86827762	0.809029678	0.023342786	-0.0336002	-0.096910635	-0.044533418	2.853676455	2.134554863	0.719121592
CG10031	FBgn0031563	10_12h	19.27679444	1.040286751	0.516390643	0.475287613	0.357042617	0.453824506	1.886363694	0.367111454	1.51925224
CG10031	FBgn0031563	2_4h	5.214140884	1.422741754	0.253257623	0.216778185	0.173235382	0.171278429	1.886363694	0.367111454	1.51925224
CG10031	FBgn0031563	6_8h	14.94594077	1.219831788	0.435496273	0.378599248	0.315361576	0.367993528	1.886363694	0.367111454	1.51925224
CG10035	FBgn0038028	10_12h	8.78564916	1.888472234	0.856459085	NA	NA	NA	-9.733952483	-5.78157973	-3.952372753
CG10035	FBgn0038028	6_8h	483.2844009	0.511970627	0.597731013	NA	NA	NA	-9.733952483	-5.78157973	-3.952372753
CG10038	FBgn0038013	10_12h	218.7640563	0.447915821	0.403581176	NA	NA	0.409781287	-1.367576558	0.444711881	-1.812288439
CG10038	FBgn0038013	2_4h	564.4916638	0.239134706	-0.09903808	NA	NA	-0.070289905	-1.367576558	0.444711881	-1.812288439
CG10038	FBgn0038013	6_8h	160.7327414	0.71765494	0.691729807	NA	NA	0.70260018	-1.367576558	0.444711881	-1.812288439
CG10041	FBgn0038014	10_12h	7.061340363	0.499192651	-0.545025426	NA	NA	NA	-2.06242143	-1.343278206	-0.719143224
CG10041	FBgn0038014	2_4h	29.49428412	0.475157992	-0.289221203	NA	NA	NA	-2.06242143	-1.343278206	-0.719143224
CG10041	FBgn0038014	6_8h	17.91654141	0.504351236	-0.394396454	NA	NA	NA	-2.06242143	-1.343278206	-0.719143224
CG10050	FBgn0037492	10_12h	78.958966	0.211373731	-0.616091966	-0.639271354	-0.65784456	-0.624224645	0.54016051	-0.003140906	0.543301416
CG10050	FBgn0037492	2_4h	54.29963827	0.405835767	-0.238490803	-0.296905333	-0.301105299	-0.245867463	0.54016051	-0.003140906	0.543301416
CG10050	FBgn0037492	6_8h	79.13105562	0.259956619	-0.560263241	-0.608504723	-0.614800621	-0.560583991	0.54016051	-0.003140906	0.543301416
CG10053	FBgn0037490	10_12h	92.96336219	0.327443092	-0.127682355	NA	NA	-0.130120614	-0.638743999	-0.46088701	-0.177856989
CG10053	FBgn0037490	2_4h	144.7414523	0.230105615	-0.465092708	NA	NA	-0.446574763	-0.638743999	-0.46088701	-0.177856989
CG10053	FBgn0037490	6_8h	127.9536376	0.255880693	-0.406832481	NA	NA	-0.401205353	-0.638743999	-0.46088701	-0.177856989
CG10055	FBgn0037482	10_12h	197.8927977	0.183493064	-0.509956145	-0.497144283	-0.492720759	-0.503546642	0.304479719	0.177616537	0.126863182
CG10055	FBgn0037482	2_4h	160.2405622	0.470033249	0.279317877	0.206959311	0.234693824	0.299173609	0.304479719	0.177616537	0.126863182
CG10055	FBgn0037482	6_8h	174.9693921	0.279959832	-0.225735833	-0.256050102	-0.242630022	-0.214854822	0.304479719	0.177616537	0.126863182
CG10064	FBgn0035724	10_12h	41.27832311	0.295002533	-0.495847991	-0.527531509	-0.585980047	-0.52442807	0.513182896	0.234795267	0.278387629
CG10064	FBgn0035724	2_4h	28.92268457	0.681613643	0.065108104	-0.012216901	-0.034611941	0.02992367	0.513182896	0.234795267	0.278387629
CG10064	FBgn0035724	6_8h	35.07854957	0.403076348	-0.399914621	-0.469733708	-0.50181836	-0.446738295	0.513182896	0.234795267	0.278387629
CG10068	FBgn0037473	10_12h	192.4250195	0.207444514	-0.393306089	-0.381719522	-0.377142975	-0.386813082	0.50611675	0.022872089	0.483244662
CG10068	FBgn0037473	2_4h	135.4893677	0.205029904	-0.600428417	-0.667685541	-0.645966802	-0.582749832	0.50611675	0.022872089	0.483244662
CG10068	FBgn0037473	6_8h	189.3984212	0.228344875	-0.407877495	-0.437478012	-0.421653067	-0.396898888	0.50611675	0.022872089	0.483244662
CG10073	FBgn0034440	10_12h	20.68969233	2.096008181	1.24008958	1.199453627	1.087282458	1.180452006	3.416526346	3.006102975	0.410423371
CG10073	FBgn0034440	2_4h	1.93765798	4.802494728	1.167958888	1.170126954	1.121300229	1.057362254	3.416526346	3.006102975	0.410423371
CG10073	FBgn0034440	6_8h	2.575294302	6.546019466	1.590413857	1.568454954	1.448115248	1.445320889	3.416526346	3.006102975	0.410423371
CG10075	FBgn0035722	10_12h	381.2727764	0.185178788	-0.381875637	-0.356451318	-0.348180828	-0.373090209	0.813912834	0.34179369	0.472119144
CG10075	FBgn0035722	2_4h	216.8820552	0.360802614	0.098531663	0.024411568	0.065613587	0.122322066	0.813912834	0.34179369	0.472119144
CG10075	FBgn0035722	6_8h	300.8469715	0.207829404	-0.39546093	-0.414764526	-0.389262837	-0.379250729	0.813912834	0.34179369	0.472119144
CG10082	FBgn0034644	10_12h	2266.003911	0.16792244	-0.238576726	-0.206896399	NA	NA	0.580067619	0.115410752	0.464656867
CG10082	FBgn0034644	2_4h	1515.803489	0.259723341	0.187656777	0.165663607	NA	NA	0.580067619	0.115410752	0.464656867
CG10086	FBgn0037517	10_12h	12.04674196	0.674361522	-0.070651183	-0.117185018	-0.275939349	-0.154008805	2.058369649	1.731250346	0.327119304
CG10086	FBgn0037517	2_4h	2.892268457	1.224702544	-0.076237555	-0.091687967	-0.138349407	-0.174820351	2.058369649	1.731250346	0.327119304
CG10086	FBgn0037517	6_8h	3.628367964	1.104159652	-0.087702816	-0.118763481	-0.226761181	-0.217661442	2.058369649	1.731250346	0.327119304
CG10098	FBgn0037472	10_12h	457.5089994	0.124532504	-0.750675754	-0.724090167	-0.720423574	-0.741000697	0.890745977	1.002696041	-0.111950064
CG10098	FBgn0037472	2_4h	246.7506945	0.335602753	0.058138752	-0.013417185	0.031148734	0.083303083	0.890745977	1.002696041	-0.111950064
CG10098	FBgn0037472	6_8h	228.3274132	0.345978175	0.055355284	0.025913793	0.046505364	0.067354184	0.890745977	1.002696041	-0.111950064
CG10103	FBgn0035715	10_12h	558.2856231	0.179201667	-0.358418278	NA	NA	-0.348762133	-0.380693059	-0.306827918	-0.073865141
CG10103	FBgn0035715	2_4h	726.8695471	0.139884533	-0.581967541	NA	NA	-0.552244207	-0.380693059	-0.306827918	-0.073865141
CG10103	FBgn0035715	6_8h	690.5908993	0.175584442	-0.406235075	NA	NA	-0.380564225	-0.380693059	-0.306827918	-0.073865141
CG10116	FBgn0036367	10_12h	84.07511302	0.455136046	0.170842768	0.148938668	0.133913092	0.164429186	3.991973002	1.930182456	2.061790546
CG10116	FBgn0036367	2_4h	5.284012597	1.392689968	0.236046765	0.199082393	0.1556584	0.154421984	3.991973002	1.930182456	2.061790546
CG10116	FBgn0036367	6_8h	22.060972	0.986079213	0.339468037	0.280819319	0.231769245	0.288907911	3.991973002	1.930182456	2.061790546
CG10126	FBgn0038088	10_12h	21.78419724	0.514477221	-0.147692119	-0.18800021	NA	NA	3.922315989	3.227400101	0.694915888
CG10131	FBgn0033949	10_12h	9.350331017	1.212632367	0.433722599	0.384580563	NA	NA	3.408716502	2.644835339	0.763881163
CG10132	FBgn0032798	10_12h	118.8465176	0.294348163	-0.164378954	-0.171156434	-0.174509411	-0.158898622	4.768458431	3.520930831	1.2475276
CG10132	FBgn0032798	2_4h	4.360511538	1.051095558	-0.104575857	-0.135522417	-0.180463916	-0.191413712	4.768458431	3.520930831	1.2475276
CG10132	FBgn0032798	6_8h	10.35334457	0.798610454	-0.09673416	-0.151342651	-0.225292426	-0.186226903	4.768458431	3.520930831	1.2475276
CG10139	FBgn0033951	10_12h	239.3652211	0.418323474	0.353465113	NA	NA	0.359603781	-1.284321874	-0.443661126	-0.840660747
CG10139	FBgn0033951	2_4h	583.0159783	0.21409538	-0.202856526	NA	NA	-0.174008825	-1.284321874	-0.443661126	-0.840660747
CG10139	FBgn0033951	6_8h	325.5489929	0.327513224	0.074386932	NA	NA	0.091720117	-1.284321874	-0.443661126	-0.840660747
CG10140	FBgn0036363	2_4h	2.400934189	1.299027305	-0.073797193	-0.081006162	NA	NA	0.364947466	0.436430651	-0.071483186
CG10147	FBgn0035702	10_12h	108.6658597	0.207483289	-0.539456022	-0.55015542	-0.554531683	-0.535051016	0.905167156	0.980513232	-0.075346076
CG10147	FBgn0035702	2_4h	58.02439955	0.277685325	-0.593459213	-0.65079142	-0.653565972	-0.599691731	0.905167156	0.980513232	-0.075346076
CG10147	FBgn0035702	6_8h	55.07179424	0.300075388	-0.5444237	-0.599094125	-0.619086183	-0.562222742	0.905167156	0.980513232	-0.075346076
CG10151	FBgn0033960	10_12h	199.8825579	0.20677945	-0.388338811	-0.375097452	-0.370722364	-0.381956548	2.950692525	1.415093997	1.535598528
CG10151	FBgn0033960	2_4h	25.85401166	0.327830477	-0.704187761	-0.784084035	-0.808998649	-0.746099671	2.950692525	1.415093997	1.535598528
CG10151	FBgn0033960	6_8h	74.95302387	0.309099356	-0.406912514	-0.455989416	-0.46342926	-0.408375152	2.950692525	1.415093997	1.535598528
CG10165	FBgn0032801	10_12h	105.8104508	0.214270646	-0.514775605	NA	NA	-0.5112309	-0.027556073	0.230207073	-0.257763147
CG10165	FBgn0032801	2_4h	107.8508989	0.251203305	-0.469584565	NA	NA	-0.458546551	-0.027556073	0.230207073	-0.257763147
CG10165	FBgn0032801	6_8h	90.20473405	0.228069774	-0.643088091	NA	NA	-0.642713528	-0.027556073	0.230207073	-0.257763147
CG10166	FBgn0032799	10_12h	291.5311554	0.347449145	0.204874088	0.22959668	0.2359801	0.211553481	1.350254692	0.549928289	0.800326402
CG10166	FBgn0032799	2_4h	114.3451661	0.443432606	0.117948827	0.053004059	0.071765871	0.1310043	1.350254692	0.549928289	0.800326402
CG10166	FBgn0032799	6_8h	199.131545	0.344169238	0.015696707	-0.013834665	0.003390467	0.026816881	1.350254692	0.549928289	0.800326402
CG10170	FBgn0039085	10_12h	14.74225825	1.218799285	0.587028673	0.543017418	NA	NA	Inf	3.689772958	Inf
CG10171	FBgn0036353	10_12h	239.7933455	0.176297837	-0.510260273	NA	NA	-0.50412155	-0.047536357	0.274312184	-0.321848541
CG10171	FBgn0036353	2_4h	247.8260735	0.209796513	-0.410615216	NA	NA	-0.385411933	-0.047536357	0.274312184	-0.321848541
CG10171	FBgn0036353	6_8h	198.2717917	0.219852922	-0.433612951	NA	NA	-0.422508086	-0.047536357	0.274312184	-0.321848541
CG10175	FBgn0039084	10_12h	47.22525967	0.516615162	0.108173912	0.079667213	0.030822268	0.087421155	3.363140549	2.877414046	0.485726504
CG10175	FBgn0039084	2_4h	4.589529541	2.356279979	0.718361023	0.685968135	0.641224327	0.632932329	3.363140549	2.877414046	0.485726504
CG10175	FBgn0039084	6_8h	6.426676167	1.901288428	0.624355527	0.580212572	0.489302432	0.51803079	3.363140549	2.877414046	0.485726504
CG10178	FBgn0032684	10_12h	111.5623399	0.381731497	0.077654358	0.068191379	0.064304529	0.082673252	1.373012749	0.986608245	0.386404503
CG10178	FBgn0032684	2_4h	43.07245169	0.577312892	0.032190468	-0.034116544	-0.045330757	0.017600725	1.373012749	0.986608245	0.386404503
CG10178	FBgn0032684	6_8h	56.30136685	0.422015977	-0.195919132	-0.250075013	-0.268870485	-0.212141725	1.373012749	0.986608245	0.386404503
CG10182	FBgn0039091	10_12h	8.433597568	1.499911865	0.612813394	0.562730531	0.370765849	0.512489912	1.891177262	0.734328398	1.156848864
CG10182	FBgn0039091	2_4h	2.273588117	1.801533819	0.236603599	0.231821485	0.183935376	0.130849537	1.891177262	0.734328398	1.156848864
CG10182	FBgn0039091	6_8h	5.069416793	1.676786585	0.428310764	0.388770479	0.291511777	0.312580419	1.891177262	0.734328398	1.156848864
CG10184	FBgn0039094	10_12h	99.34644551	0.780078033	0.759703587	0.744234442	0.73718513	0.760395315	2.425407618	0.914086161	1.511321456
CG10184	FBgn0039094	2_4h	18.49404409	1.711796322	0.834720337	0.756462568	0.724946373	0.784675509	2.425407618	0.914086161	1.511321456
CG10184	FBgn0039094	6_8h	52.72116277	0.818502384	0.444285124	0.388536168	0.366066474	0.42327885	2.425407618	0.914086161	1.511321456
CG10188	FBgn0032796	10_12h	251.762623	0.166481874	-0.557991792	NA	NA	-0.551831786	-0.22955472	0.397313262	-0.626867982
CG10188	FBgn0032796	2_4h	295.1848819	0.199787584	-0.419551505	NA	NA	-0.393129544	-0.22955472	0.397313262	-0.626867982
CG10188	FBgn0032796	6_8h	191.1560488	0.203240932	-0.521866772	NA	NA	-0.510867591	-0.22955472	0.397313262	-0.626867982
CG10189	FBgn0032793	10_12h	58.67273428	0.235713311	-0.605395337	NA	NA	-0.616484443	-0.228497477	-0.508442332	0.279944855
CG10189	FBgn0032793	2_4h	68.74180351	0.267056105	-0.569036308	NA	NA	-0.572628107	-0.228497477	-0.508442332	0.279944855
CG10189	FBgn0032793	6_8h	83.46275587	0.246775749	-0.59274831	NA	NA	-0.592451556	-0.228497477	-0.508442332	0.279944855
CG10194	FBgn0032790	10_12h	158.1245974	0.25817436	-0.218856645	-0.216149481	-0.214320871	-0.214341864	1.521612665	1.032473253	0.489139412
CG10194	FBgn0032790	2_4h	55.07422298	0.354774067	-0.367776173	-0.42584653	-0.429759425	-0.374870459	1.521612665	1.032473253	0.489139412
CG10194	FBgn0032790	6_8h	77.30258442	0.331581866	-0.325453256	-0.374071934	-0.380816649	-0.326200481	1.521612665	1.032473253	0.489139412
CG10195	FBgn0032787	10_12h	36.4902917	0.31498497	-0.470347264	NA	NA	-0.505984563	-1.451848992	-0.934633447	-0.517215545
CG10195	FBgn0032787	2_4h	99.82226752	0.352669572	-0.156496969	NA	NA	-0.148259694	-1.451848992	-0.934633447	-0.517215545
CG10195	FBgn0032787	6_8h	69.74772358	0.252422167	-0.635408826	NA	NA	-0.639268766	-1.451848992	-0.934633447	-0.517215545
CG10208	FBgn0039118	10_12h	34.59714698	0.339597163	-0.412419208	NA	NA	-0.450858174	-1.187519617	0.278946155	-1.466465772
[truncated: 24,862 more rows]
