# Supplementary material for: Predictive features of gene expression variation reveal mechanistic link with differential expression
Source: Mol Syst Biol. 2020 Aug 7;16(8):e9539. doi: 10.15252/msb.20209539 (PMC7411568; doi:10.15252/msb.20209539)
Supplement: Supplementary file 2 — Supplementary Datasets [file MSB-16-e9539-s002.zip › Datasets/Dataset_EV15_Muscle.csv]

gene_id	number_of_transcripts	mean_exon_length	exon_length_mean_absolute_deviation	number_of_exons	gene_length	median	transcript_width	GC_content	CpG_length	CpG_num	GC_num	TATA_box	AHR	ALX4	ANDR	AP2A	AP2C	ARNT	ARNT2	ASCL1	ASCL2	ATF1	ATF2	ATF3	ATF4	ATF6A	ATF7	ATOH1	BACH1	BACH2	BARH1	BARX1	BARX2	BATF	BATF3	BC11A	BCL6	BHE40	BHE41	BMAL1	BRAC	CDC5L	CDX1	CDX2	CEBPA	CEBPB	CEBPD	CEBPE	CEBPG
ENSG00000000419	7	139.034482758621	80.321046373365	29	23689	7.21723861329832	23689	0.506	1471	874	874	0	0	0	0	0	0	0	0	0	0	0	0	0	0	0	0	0	0	0	0	0	0	0	0	0	0	0	0	0	0	0	0	0	0	0	0	0	0
ENSG00000000971	6	285.4	187.786666666667	45	95627	7.11281815132522	49686	0.39	0	0	0	0	0	0	0	0	0	0	0	0	0	0	0	0	0	0	0	0	0	0	0	0	0	0	0	0	0	0	0	0	0	0	0	0	0	0	0	0	0
ENSG00000001036	4	347.357142857143	201.84693877551	14	16880	5.56440609805154	16880	0.666	554	356	356	0	0	0	0	0	1	0	0	0	0	0	0	0	0	0	0	0	0	0	0	0	0	0	0	0	0	0	0	0	0	0	0	0	0	0	0	0	0
ENSG00000001167	2	375.583333333333	410.472222222222	12	27032	6.6271523196612	27032	0.65	1698	1095	1095	0	0	0	0	0	1	1	1	0	0	0	0	0	0	0	0	0	0	0	0	0	0	0	0	0	0	0	0	0	0	0	0	0	0	0	0	0	0
ENSG00000001561	1	1162.75	1130.625	4	16707	7.66395797113824	16707	0.618	259	188	188	0	0	0	0	1	1	0	0	1	0	0	0	0	0	0	0	0	0	0	0	0	0	0	0	0	0	0	0	0	0	0	0	0	0	0	0	0	0
ENSG00000001617	9	247.853658536585	210.496133254015	41	34031	6.57457911187056	27722	0.77	1159	765	765	0	0	0	0	0	1	0	0	0	0	0	0	0	0	0	0	0	0	0	0	0	0	0	0	0	0	0	0	0	0	0	0	0	0	0	0	0	0
ENSG00000001629	7	241.697674418605	206.284478096268	43	155151	7.10781107220695	155151	0.738	1070	661	661	0	0	0	0	0	0	0	0	0	1	0	0	0	0	1	0	0	0	0	0	0	0	0	0	0	0	0	0	0	0	0	0	0	0	0	0	0	0
ENSG00000002330	7	204.6	111.84	20	14875	6.30293216465196	7944	0.68	0	0	0	0	0	0	0	0	2	0	0	0	0	0	0	0	0	0	0	0	0	0	0	0	0	0	0	0	0	0	0	0	0	0	0	0	0	0	0	0	0
ENSG00000002834	9	432.727272727273	432.495867768595	33	51912	7.07890068270655	51912	0.724	1367	960	960	0	0	0	1	0	1	0	0	1	0	0	0	0	0	0	0	0	0	0	0	0	0	0	0	0	1	0	0	0	0	0	0	0	0	0	0	0	0
ENSG00000003509	13	198.102040816327	147.182840483132	49	21773	6.9789866805495	15946	0.624	801	505	505	0	0	0	0	0	0	0	0	0	0	0	0	0	0	0	0	0	0	0	0	0	0	0	0	0	0	0	0	0	0	0	0	0	0	0	0	0	0
ENSG00000003756	26	207.721153846154	181.953402366864	104	30114	8.39533446332144	30114	0.542	952	591	591	0	0	0	0	0	1	0	0	0	0	0	0	0	0	0	0	0	0	0	0	0	0	0	0	0	0	0	0	0	0	0	0	0	0	0	0	0	0
ENSG00000004059	6	206.285714285714	127.741496598639	21	3361	7.85694353254921	3361	0.736	1281	769	769	0	0	0	1	0	1	0	0	0	0	0	0	0	0	0	0	0	0	0	0	0	0	0	0	0	0	0	0	0	0	0	0	0	0	0	0	0	0
ENSG00000004399	18	230.160493827161	174.722755677488	81	51644	7.46468482681054	51644	0.824	0	0	0	0	0	0	0	0	0	0	0	0	0	0	0	0	0	0	0	0	0	0	0	0	0	0	0	0	0	0	0	0	0	0	0	0	0	0	0	0	0
ENSG00000004478	7	208.653846153846	122.801775147929	26	10458	8.52055823667544	9006	0.696	1800	1163	1163	0	0	0	1	0	0	0	0	0	0	0	0	0	0	0	0	0	0	0	0	0	0	0	0	0	0	0	0	0	0	0	0	0	0	0	0	0	0
ENSG00000004487	7	251.705882352941	225.121107266436	34	64242	8.11905543147464	64242	0.642	863	589	589	0	0	0	0	1	1	0	0	0	0	0	0	0	0	0	0	0	0	0	0	0	0	0	0	0	0	0	0	0	0	0	0	0	0	0	0	0	0
ENSG00000004534	21	175.478260869565	115.555765595463	92	160039	8.39365843868381	137243	0.624	829	534	534	0	0	0	0	0	0	0	1	0	0	0	0	0	0	0	0	0	0	0	0	0	0	0	0	0	0	0	0	0	0	0	0	0	0	0	0	0	0
ENSG00000004700	8	203.666666666667	123.533333333333	30	32759	6.5049397651151	18228	0.584	560	339	339	0	0	0	0	0	0	0	0	0	0	1	0	0	0	0	0	0	0	0	0	0	0	0	0	0	0	0	0	0	0	0	0	0	0	0	0	0	0
ENSG00000004766	23	159.626168224299	102.866276530701	107	126686	6.99851148195281	44088	0.53	0	0	0	0	0	0	0	0	1	0	0	0	0	0	0	0	0	0	0	0	0	0	0	0	0	0	0	0	0	0	0	0	0	0	0	0	0	1	0	0	0
ENSG00000004779	5	165.611111111111	64.4135802469136	18	15355	8.46389742151059	15355	0.64	596	417	417	0	0	0	0	0	0	0	0	0	0	0	0	0	0	0	0	0	0	0	0	0	0	0	0	0	0	1	0	0	0	0	0	0	0	0	0	0	0
ENSG00000004864	9	188.682926829268	134.0749553837	41	201928	6.40499049409343	201927	0.716	857	594	594	0	0	0	1	0	1	0	0	0	0	0	0	0	0	0	0	1	0	0	0	0	0	0	0	0	0	1	0	1	0	0	0	0	0	0	0	0	0
ENSG00000004866	29	183.80487804878	122.816775728733	82	276866	6.33460380139203	276859	0.552	0	0	0	1	0	0	1	1	1	0	0	0	0	0	0	0	0	0	0	0	0	0	0	0	0	0	0	0	0	0	0	0	0	0	0	0	0	0	0	0	0
ENSG00000004897	20	175.294117647059	108.040138408304	85	71720	7.86428552775264	32193	0.586	723	454	454	0	0	0	0	0	0	0	0	0	0	0	0	1	0	0	0	0	0	0	0	0	0	0	0	0	0	0	0	0	0	0	0	0	0	0	0	0	0
ENSG00000004975	15	204.649122807018	146.500461680517	57	9205	6.98066300142667	9205	0.672	775	491	491	0	0	0	0	0	0	0	0	0	0	0	0	0	0	0	0	0	1	0	0	0	0	0	0	0	0	1	0	0	0	0	0	0	0	0	0	0	0
ENSG00000005007	13	233.741935483871	175.543184183143	62	36299	8.416660574576	36299	0.726	695	420	420	0	0	0	0	0	1	0	0	0	0	0	0	0	0	0	0	0	0	0	0	0	0	0	0	0	1	0	0	0	0	0	0	0	0	0	0	0	0
ENSG00000005075	2	207.285714285714	106.979591836735	7	5790	7.82683969546836	5790	0.692	402	244	244	0	0	0	0	0	0	0	0	0	0	0	0	0	0	0	0	0	0	0	0	0	0	0	0	0	0	0	0	0	0	0	0	0	0	0	0	0	0
ENSG00000005102	4	702.1	411.74	10	21567	5.88125236318693	21567	0.466	0	0	0	0	0	0	0	0	0	0	0	0	0	0	0	0	0	0	0	0	0	0	0	0	0	0	0	0	0	0	0	0	0	0	0	0	0	0	0	0	0
ENSG00000005156	16	225.084507042254	170.192025391787	71	24571	6.91241142493091	24571	0.626	894	622	622	0	0	0	1	0	1	0	0	0	0	0	0	0	0	0	0	0	0	0	0	0	0	0	0	0	0	0	0	0	0	0	0	0	0	0	0	0	0
ENSG00000005175	7	165.242424242424	77.0192837465565	33	42775	7.15060889596278	42775	0.556	588	423	423	0	0	0	0	1	0	0	0	0	0	0	0	0	0	0	0	0	0	1	0	0	0	1	0	0	0	0	0	0	0	0	0	0	0	0	0	0	0
ENSG00000005194	15	224.244897959184	174.502290712203	49	19360	7.45632166727311	19360	0.716	671	475	475	0	0	0	1	0	0	0	0	1	0	0	0	0	0	0	0	0	0	0	0	0	0	0	0	0	0	0	0	0	0	0	0	0	0	0	0	0	0
ENSG00000005206	16	264.257575757576	256.633608815427	66	26486	7.69934486627644	9912	0.662	725	509	509	0	0	0	0	0	0	0	0	0	0	0	0	0	0	0	0	0	0	0	0	0	0	0	0	0	0	0	0	0	0	0	0	0	0	0	0	0	0
ENSG00000005436	11	243.722222222222	176.43621399177	54	58990	7.29821136172361	48284	0.614	482	360	360	0	0	0	0	0	1	0	0	0	0	0	0	0	0	0	0	0	0	0	0	0	0	0	0	0	0	0	0	0	0	0	0	0	0	0	0	0	0
ENSG00000005483	17	290.827586206897	243.09472849782	87	100183	7.968440367582	99907	0.656	1847	1136	1136	0	0	0	0	0	1	0	0	0	0	0	0	0	0	0	0	0	0	0	0	0	0	0	0	0	1	0	0	0	0	0	0	0	0	0	0	0	0
ENSG00000005700	9	275.723684210526	248.740650969529	76	77772	8.15123053577855	77772	0.608	508	347	347	0	0	0	0	0	1	0	0	0	0	0	0	1	0	0	0	0	0	0	0	0	0	0	0	0	0	0	0	0	0	0	0	0	0	0	0	0	0
ENSG00000005801	28	278.736842105263	267.958448753463	76	39958	6.58522057408761	20274	0.536	264	182	182	0	0	0	1	1	1	0	0	1	0	0	0	1	0	0	0	0	0	0	0	0	0	0	0	0	0	0	0	0	0	0	0	0	0	0	0	0	0
ENSG00000005810	13	180.224852071006	89.2764258954518	169	282394	7.9963161942071	30448	0.648	636	416	416	0	0	0	1	1	1	0	0	0	0	0	0	0	0	0	0	0	0	0	0	0	0	0	0	0	0	0	0	0	0	0	0	0	0	0	0	0	0
ENSG00000005812	6	379.941176470588	270.608996539792	17	34591	7.63036911166648	19631	0.64	858	555	555	0	0	0	0	0	0	0	0	0	0	0	0	0	0	0	0	0	0	0	0	0	0	0	0	0	0	0	0	0	0	0	0	0	0	0	0	0	0
ENSG00000005884	17	234.767441860465	195.789616008653	86	34514	6.94632281445024	21028	0.694	1090	716	716	0	0	0	0	0	0	0	0	1	0	0	0	0	0	0	0	0	0	0	0	0	0	0	0	0	0	0	0	0	0	0	0	0	0	0	0	0	0
ENSG00000005955	9	359.146341463415	304.66745984533	41	45542	8.18705671656689	45542	0.712	1300	844	844	0	0	0	0	0	0	0	0	0	0	0	0	0	0	0	0	0	0	0	0	0	0	0	0	0	0	0	0	0	0	0	0	0	0	0	0	0	0
ENSG00000006007	5	405.3	333.92	20	20453	8.2485472427089	20453	0.604	535	372	372	0	0	0	1	0	0	0	0	0	0	0	0	0	0	0	0	0	0	0	0	0	0	0	0	0	0	0	0	0	0	0	0	0	0	0	0	0	0
ENSG00000006015	8	369.181818181818	347.297520661157	22	3652	7.5779579380721	3650	0.622	1132	789	789	0	0	0	0	0	0	0	0	0	0	0	0	0	0	0	0	0	0	0	0	0	0	0	0	0	0	0	0	0	0	0	0	0	0	0	0	0	0
ENSG00000006062	5	307.024390243902	254.76740035693	41	53927	7.90693332909627	53927	0.716	1047	726	726	0	0	0	1	0	2	0	0	0	0	0	0	0	0	0	0	0	0	0	0	0	0	0	0	0	0	0	0	0	0	0	0	0	0	0	0	0	0
ENSG00000006114	17	390.569444444444	416.318287037037	72	94645	7.19132402638647	94645	0.654	777	549	549	0	0	0	2	0	0	0	0	1	1	0	0	1	0	0	0	0	0	1	0	0	0	0	0	0	0	1	0	1	0	0	0	0	0	0	0	0	0
ENSG00000006210	4	1299.3	1325.96	10	12591	6.83346756057657	12591	0.632	0	0	0	1	0	0	0	0	0	0	0	0	0	0	0	0	0	0	0	0	0	0	0	0	0	0	0	0	0	0	0	0	0	0	0	0	0	0	0	0	0
ENSG00000006451	5	334.666666666667	251.066666666667	15	84642	7.00842355688369	84642	0.692	1249	866	866	0	0	0	1	0	1	0	0	0	0	0	1	0	0	0	0	0	0	0	0	0	0	0	0	0	0	0	0	0	0	0	0	0	0	0	0	0	0
ENSG00000006459	4	585	800.48275862069	29	92290	8.51399210278638	92290	0.798	2082	1135	1135	0	0	0	1	0	0	0	0	0	0	0	0	0	0	0	0	0	0	0	0	0	0	0	0	0	0	0	0	0	0	0	0	0	0	0	0	0	0
ENSG00000006607	23	244.977528089888	222.343138492615	89	138599	6.7069035027541	138599	0.728	804	549	549	0	0	0	0	0	1	0	0	0	0	0	0	0	0	0	0	0	0	0	0	0	0	0	0	0	0	0	0	0	0	0	0	0	0	0	0	0	0
ENSG00000006695	6	339.826086956522	293.65595463138	23	139182	7.94273323811023	7827	0.65	455	301	301	0	0	0	0	0	1	0	0	0	0	0	0	0	0	0	0	0	0	0	0	0	0	0	0	0	0	0	0	0	0	0	0	0	0	0	0	0	0
ENSG00000006704	7	178.796610169492	127.263430048837	59	148812	8.51708852676013	148798	0.748	274	207	207	0	0	0	0	0	0	0	0	0	0	0	0	0	0	0	0	0	0	0	0	0	0	0	0	0	0	0	0	0	0	0	0	0	0	0	0	0	0
ENSG00000006712	9	175.891891891892	105.649379108839	37	5344	8.03111957002315	5344	0.604	832	532	532	0	0	0	0	0	1	0	0	0	0	1	1	1	0	0	0	0	0	0	0	0	0	0	0	0	1	0	0	0	0	0	0	0	0	0	0	0	0
ENSG00000006744	21	167.631578947368	130.407756232687	95	25797	8.41477290285802	25797	0.534	610	405	405	0	0	0	1	0	0	0	0	0	0	0	0	0	0	0	0	0	0	0	0	0	0	0	0	0	0	0	0	0	0	0	0	0	0	0	0	0	0
ENSG00000006837	15	175.277777777778	96.5720164609053	54	165434	5.07044962439131	84610	0.51	0	0	0	0	0	0	1	1	1	0	0	0	0	1	1	1	0	0	0	0	0	0	0	0	0	0	0	0	0	1	0	1	0	0	0	0	0	0	0	0	1
ENSG00000007080	4	228.818181818182	165.586776859504	11	10976	8.25501512010299	10922	0.62	663	423	423	0	0	0	0	0	0	0	0	0	1	1	0	0	0	0	0	0	0	0	0	0	0	0	0	0	0	0	0	0	0	0	0	0	0	0	0	0	0
ENSG00000007392	20	257.492063492063	188.353741496599	63	40495	7.25830877299174	40495	0.588	657	474	474	0	0	0	0	0	0	1	0	0	0	0	0	0	0	0	0	0	0	1	0	0	0	0	0	0	0	0	0	0	0	0	0	0	0	0	0	0	0
ENSG00000007520	2	189.2	50	10	2672	7.46310733278687	2672	0.78	1014	740	740	0	0	0	1	0	0	0	0	0	0	0	0	0	0	0	0	0	0	0	0	0	0	0	0	0	0	1	0	0	0	0	0	0	0	0	0	0	0
ENSG00000007866	3	198.470588235294	172.657439446367	17	23480	7.66059565642268	23480	0.814	2213	1472	1472	0	0	0	1	0	1	0	0	0	0	0	0	0	0	0	0	0	0	0	0	0	0	0	0	0	0	0	0	0	0	0	0	0	0	0	0	0	0
ENSG00000007923	14	209.218181818182	166.720661157025	55	67757	7.52676452703013	67757	0.656	836	602	602	0	0	0	0	0	0	0	0	0	0	0	0	0	0	0	0	0	0	0	0	0	0	0	0	0	0	0	0	0	0	0	0	0	0	1	0	0	0
ENSG00000007933	9	233.5	175.4	30	26942	5.23584640068919	26938	0.438	0	0	0	0	0	0	0	0	0	0	0	0	0	0	0	0	0	0	0	0	0	0	0	0	0	0	0	0	0	0	0	0	0	0	0	0	0	0	0	0	0
ENSG00000007944	2	352.363636363636	236.95867768595	11	19124	7.12769813922921	17757	0.744	1031	763	763	0	0	0	0	1	1	0	0	1	0	0	0	0	0	0	0	0	0	0	0	0	0	0	0	0	0	0	0	0	0	0	0	0	0	0	0	0	0
ENSG00000008083	4	243.8125	188.1328125	32	275726	7.29865477506394	275726	0.446	0	0	0	0	0	0	0	0	1	0	0	0	0	0	0	0	0	0	0	0	0	0	0	0	0	0	0	0	0	0	0	0	0	0	0	0	1	1	0	0	0
ENSG00000008128	24	167.988505747126	89.0640771568239	87	21598	7.43809975561762	18689	0.65	836	537	537	0	0	0	0	0	0	0	0	0	0	1	0	0	0	0	0	0	0	0	0	0	0	0	0	0	1	0	0	0	0	0	0	0	0	0	0	0	0
ENSG00000008256	11	227.725	190.49625	40	110869	7.42700796448861	110869	0.758	1204	713	713	0	0	0	0	0	0	0	0	0	0	0	0	0	0	0	0	0	0	0	0	0	0	0	0	0	0	0	0	0	0	0	0	0	0	0	0	0	0
ENSG00000008311	7	178.346153846154	100.353550295858	52	68634	6.65518126921754	68039	0.598	717	455	455	0	0	0	0	0	0	0	0	0	0	1	0	0	0	0	0	0	0	0	0	0	0	0	0	0	1	0	0	0	0	0	0	0	0	0	0	0	0
ENSG00000008517	34	251.22972972973	191.192111029949	74	16611	7.19341949046432	4371	0.622	0	0	0	0	0	0	0	0	0	0	0	0	0	0	1	0	0	0	0	0	1	0	0	0	0	0	0	0	0	0	0	0	0	0	0	0	0	0	0	0	0
ENSG00000008952	10	312.457142857143	350.264489795918	35	31739	8.03183011841963	1889	0.578	612	403	403	0	0	0	1	1	1	0	0	0	0	0	0	0	0	0	0	0	0	0	0	0	0	0	0	0	0	0	0	0	0	0	0	0	0	0	0	0	0
ENSG00000009780	7	374.473684210526	416.16620498615	19	37144	6.4128167761543	37144	0.716	857	542	542	0	0	0	0	1	1	0	0	0	0	0	0	0	0	0	0	0	0	0	0	0	0	0	0	0	0	0	0	1	0	0	0	0	0	0	0	0	0
ENSG00000009830	23	220.634408602151	196.608856515204	93	45929	7.56474802274124	45929	0.718	1104	688	688	0	0	0	0	0	1	0	0	0	0	0	0	0	0	0	0	0	0	0	0	0	0	0	0	0	0	0	0	0	0	0	0	0	0	0	0	0	0
ENSG00000009844	4	610.8	763.253333333333	15	77460	7.93391425357156	77460	0.548	268	170	170	0	0	0	1	0	0	0	0	0	0	0	1	0	0	0	0	0	0	0	0	0	0	0	0	0	0	0	0	0	0	0	0	0	0	0	0	0	0
ENSG00000009950	12	229.708333333333	167.020833333333	48	31350	8.24192041479185	26899	0.668	1429	979	979	0	0	0	0	0	0	0	0	0	0	0	0	0	0	0	0	0	0	0	0	0	0	0	0	0	0	0	0	0	0	0	0	0	0	0	0	0	0
ENSG00000009954	3	334.8	284.032	25	81881	8.34060563055036	80714	0.67	1478	962	962	0	0	0	0	0	1	0	0	0	0	0	0	1	0	0	0	0	0	0	0	0	0	0	0	0	1	1	0	0	0	0	0	0	0	0	0	0	0
ENSG00000010017	3	204.4	139.78	20	90067	8.33749235074463	90067	0.802	1577	883	883	0	0	0	1	1	2	0	0	0	0	0	0	0	0	0	0	0	0	0	0	0	0	0	0	0	0	0	0	0	0	0	0	0	0	0	0	0	0
ENSG00000010244	18	494.524590163934	578.909970438054	61	31770	8.57048739931931	31770	0.526	459	266	266	0	0	0	1	0	0	0	0	0	0	0	0	1	0	0	0	0	0	0	0	0	0	0	0	0	1	0	0	0	0	0	0	0	0	0	0	0	0
ENSG00000010270	8	261.5	242.3125	32	52449	6.3337386786071	52449	0.648	453	297	297	0	0	0	0	1	1	0	0	0	0	1	0	0	0	1	0	0	0	0	0	0	0	0	0	0	0	0	0	0	0	0	0	0	0	0	0	0	0
ENSG00000010295	10	438.083333333333	387.37962962963	36	17699	7.1081839693096	16535	0.664	911	580	580	0	0	0	0	0	0	0	0	0	0	0	0	0	0	0	0	0	0	0	0	0	0	0	0	0	0	0	0	0	0	0	0	0	0	0	0	0	0
ENSG00000010318	9	211.828571428571	170.431020408163	35	12985	5.30979918338412	12985	0.738	1427	799	799	0	0	0	0	0	0	0	0	0	0	1	0	0	0	0	0	0	0	0	0	0	0	0	0	0	0	0	0	0	0	0	0	0	0	0	0	0	0
ENSG00000010319	3	222.925925925926	208.38683127572	27	12033	6.84891340338822	3221	0.66	0	0	0	0	0	0	0	0	0	0	0	1	0	0	0	0	0	0	0	0	0	0	0	0	0	0	0	0	0	0	0	0	0	0	0	0	0	0	0	0	0
ENSG00000010327	9	147.71875	69.9619140625	128	29158	7.82042762893895	29158	0.676	0	0	0	0	0	0	0	0	0	0	0	0	0	0	0	0	0	0	0	0	0	0	0	0	0	0	0	0	0	0	0	0	0	0	0	0	0	0	0	0	0
ENSG00000010803	17	187.369565217391	108.205103969754	46	214955	8.01535719908126	56171	0.806	1370	849	849	0	0	0	0	1	2	0	0	0	0	0	0	0	0	0	0	0	0	0	0	0	0	0	0	0	0	0	0	0	0	0	0	0	0	0	0	0	0
ENSG00000010810	31	197.712643678161	137.350772889417	87	213121	6.54929677110069	213121	0.69	1019	601	601	0	0	0	1	1	0	0	0	1	0	0	0	0	0	0	0	0	0	0	0	0	0	0	0	0	0	0	0	0	0	0	0	0	1	1	1	0	0
ENSG00000011114	9	699.5	747.911764705882	34	95543	7.2876242914176	45465	0.666	1095	681	681	0	0	0	1	0	1	0	0	0	0	0	0	0	0	0	0	0	0	0	0	0	0	0	0	0	0	0	0	0	0	0	0	0	0	0	0	0	0
ENSG00000011132	8	324.818181818182	284.815426997245	33	10881	6.68867433613765	10820	0.64	346	243	243	0	0	0	1	0	0	0	0	0	0	0	0	0	0	0	0	0	0	0	0	0	0	0	0	0	0	0	0	0	0	0	0	0	0	0	0	0	0
ENSG00000011243	20	188.902777777778	128.470679012346	72	39094	8.19817794361329	17689	0.61	612	414	414	0	0	0	0	1	1	0	1	0	0	0	0	0	0	0	0	0	0	0	0	0	0	0	0	0	0	0	0	0	0	0	0	0	0	0	0	0	0
ENSG00000011260	7	131.742857142857	62.9191836734694	35	37409	6.91361468157796	37406	0.638	1481	914	914	0	0	0	0	0	1	0	0	0	0	0	0	1	0	0	0	0	0	0	0	0	0	0	0	0	0	1	0	1	0	0	0	0	0	0	0	0	0
ENSG00000011275	9	236.156862745098	190.728950403691	51	161693	7.88853823709863	159133	0.61	972	634	634	0	0	0	0	0	0	0	1	0	0	0	0	0	0	0	0	0	0	0	0	0	0	0	0	0	0	0	0	0	0	0	0	0	0	0	0	0	0
ENSG00000011376	8	206.953488372093	161.733910221741	43	160916	6.70074488789684	160332	0.622	221	142	142	0	0	0	0	0	1	0	0	0	0	0	0	0	0	0	0	0	0	0	0	0	0	0	0	0	0	0	0	0	0	0	0	0	1	1	0	0	0
ENSG00000011405	6	231.122807017544	202.184672206833	57	130254	7.11572016557389	118664	0.696	719	508	508	0	0	0	1	0	0	0	1	0	0	0	0	0	0	0	0	0	1	0	0	0	0	0	0	0	0	0	0	0	0	0	0	0	0	0	0	0	0
ENSG00000011454	13	183.84	119.698133333333	75	164034	8.25903597773963	162436	0.584	499	351	351	0	0	0	1	1	0	0	1	0	0	0	0	0	0	0	0	0	0	0	0	0	0	0	0	0	0	1	0	0	0	0	0	0	0	0	0	0	0
ENSG00000011485	15	330.980769230769	272.433431952663	52	45988	7.96659066583282	43859	0.648	493	346	346	0	0	0	1	0	0	0	0	0	0	0	0	0	0	0	0	0	0	0	0	0	0	0	0	0	0	0	0	0	0	0	0	0	0	0	0	0	0
ENSG00000011523	6	697.75	735.85	20	30639	8.21491513131998	15479	0.672	1139	764	764	0	0	0	1	0	0	0	0	0	0	0	0	0	0	0	0	0	0	0	0	0	0	0	0	0	0	0	0	0	0	0	0	0	0	0	0	0	0
ENSG00000011566	14	163.925	153.23	80	188047	8.01634306639918	188047	0.71	770	521	521	0	0	0	0	0	0	0	0	0	0	0	0	0	0	0	0	0	0	0	0	0	0	0	0	0	0	0	0	0	0	0	0	0	0	0	0	0	0
ENSG00000012660	8	358.962962962963	356.534979423868	27	81752	6.27291007460818	81752	0.55	1426	945	945	0	0	0	1	0	1	0	0	0	0	1	1	1	0	0	0	0	0	0	0	0	0	0	0	0	0	0	0	0	0	0	0	0	0	0	0	0	0
ENSG00000012963	8	263.272727272727	259.190082644628	33	22161	7.30890121998464	22153	0.652	789	534	534	0	0	0	0	0	0	0	0	0	0	0	0	0	0	0	0	0	0	0	0	0	0	0	0	0	0	0	0	0	0	0	0	0	0	0	0	0	0
ENSG00000013275	6	162.774193548387	84.9635796045786	31	10437	8.2406992313227	10437	0.628	417	268	268	0	0	0	1	0	0	0	0	0	0	1	0	0	0	1	0	0	0	0	0	0	0	0	0	0	0	0	0	0	0	0	0	0	0	0	0	0	0
ENSG00000013288	5	377.838709677419	415.569198751301	31	48188	6.42432644549311	48188	0.726	438	297	297	0	0	0	0	0	0	0	0	0	0	0	0	0	0	0	0	0	0	0	0	0	0	0	0	0	0	0	0	0	0	0	0	0	0	0	0	0	0
ENSG00000013306	17	202.237288135593	146.397586900316	59	5246	7.47725869794099	5246	0.722	926	596	596	0	0	0	0	0	0	0	0	0	0	0	0	0	0	0	0	0	0	0	0	0	0	0	0	0	0	0	0	0	0	0	0	0	0	0	0	0	0
ENSG00000013364	19	190.283582089552	114.487859211406	67	27641	7.93643454097002	15394	0.554	0	0	0	0	0	0	0	0	0	0	0	0	0	0	0	0	0	0	0	0	0	0	0	0	0	0	0	0	0	0	0	0	0	0	0	0	0	0	0	0	0
ENSG00000013374	14	223.541666666667	172.736111111111	48	36751	8.04793901914217	36751	0.692	278	172	172	0	0	0	0	0	0	0	0	0	0	0	0	0	0	0	0	0	1	0	0	0	0	0	0	0	0	0	0	0	0	0	0	0	0	0	0	0	0
ENSG00000013441	14	262.470588235294	192.311418685121	51	11691	8.47485179056602	11691	0.578	685	470	470	0	0	0	1	0	0	0	0	1	1	1	0	0	0	1	0	0	1	1	0	0	0	0	0	0	0	0	0	0	0	0	0	0	0	0	0	0	0
ENSG00000013583	4	365.545454545455	285.98347107438	11	25410	6.84890459608511	25410	0.736	265	170	170	0	0	0	1	0	0	0	0	0	0	0	0	0	0	1	0	0	0	0	0	0	0	0	0	0	0	0	0	0	0	0	0	0	0	1	0	0	0
ENSG00000014164	2	273.285714285714	204.551020408163	14	103799	7.443385310632	103799	0.716	783	566	566	0	0	0	0	0	0	0	0	0	0	1	0	0	0	0	0	0	0	0	0	0	0	0	0	0	0	0	0	0	0	0	0	0	0	0	1	0	0
ENSG00000014824	5	236.186046511628	225.753380205516	43	99986	7.82830230442198	99986	0.572	648	422	422	0	0	0	1	0	1	0	0	0	0	1	1	0	0	0	0	0	0	0	0	0	0	0	0	0	0	0	0	0	0	0	0	0	0	0	0	0	0
ENSG00000014919	3	363.166666666667	352.277777777778	12	20257	7.69481246009821	20257	0.656	552	374	374	0	0	0	1	0	0	0	1	0	1	0	0	0	0	0	0	0	0	0	0	0	0	0	0	0	0	0	0	0	0	0	0	0	0	0	0	0	0
ENSG00000015153	21	485.87037037037	593.635802469136	54	81246	7.52025887258812	76601	0.724	1395	748	748	0	0	0	0	0	1	0	0	0	0	0	0	0	0	0	0	0	0	0	0	0	0	0	0	0	0	1	0	0	0	0	0	0	0	0	0	0	0
ENSG00000017260	25	224.118279569892	186.527228581339	93	166118	7.66461064626611	152556	0.432	0	0	0	0	0	0	2	0	0	0	0	0	0	0	0	0	0	0	0	0	0	0	0	0	0	0	0	0	0	0	0	0	0	0	0	0	0	1	1	0	0
ENSG00000017427	7	900.722222222222	1287.95061728395	18	84779	6.54574024109987	84772	0.392	0	0	0	0	0	0	0	0	0	0	0	0	0	0	0	0	0	0	0	0	0	0	0	0	0	0	0	0	0	0	0	0	0	0	0	0	0	0	0	0	0
ENSG00000018510	3	360.28	447.4528	25	151193	7.39832554320743	151193	0.678	665	479	479	0	0	0	0	0	1	0	0	1	0	0	0	0	0	0	0	0	0	0	0	0	0	0	0	0	0	0	0	0	0	0	0	0	0	0	0	0	0
ENSG00000018699	6	128.081081081081	47.5018261504748	37	193020	6.53354336943817	12337	0.566	263	164	164	0	0	0	0	0	0	0	0	0	0	0	0	0	0	0	0	0	0	0	0	0	0	0	0	0	0	0	0	0	0	0	0	0	0	0	0	0	0
ENSG00000020426	9	237.571428571429	172.010204081633	28	235212	7.36888779564696	19213	0.496	0	0	0	0	0	0	0	0	0	0	0	0	0	0	0	0	0	0	0	0	0	0	0	0	0	0	0	0	0	0	0	0	0	0	0	0	0	0	0	0	0
ENSG00000020922	10	143	66.5	44	74180	5.75647419984114	74180	0.594	740	449	449	0	0	0	1	0	0	0	0	0	0	0	0	0	0	0	0	0	0	0	0	0	0	0	0	0	0	0	0	0	0	0	0	0	0	0	0	0	0
ENSG00000021355	6	238.954545454545	168.743801652893	22	9675	7.26353398135182	9675	0.58	463	307	307	0	0	0	0	0	1	0	0	1	0	0	0	0	0	0	0	0	1	0	0	0	0	0	0	0	0	0	0	0	0	0	0	0	1	1	1	0	0
ENSG00000021776	6	236.619047619048	183.752078609221	63	114309	6.58932604099926	114309	0.54	438	273	273	0	0	0	0	0	0	0	0	0	0	0	0	0	0	0	0	0	0	0	0	0	0	0	0	0	0	0	0	0	0	0	0	0	0	0	0	0	0
ENSG00000022277	10	221.944444444444	192.691358024691	36	50297	8.29841162001631	50297	0.666	391	222	222	0	0	0	0	0	0	0	0	0	0	1	0	0	0	0	0	0	1	0	0	0	0	0	0	0	0	0	0	0	0	0	0	0	0	0	0	0	0
ENSG00000022567	7	597.772727272727	571.355371900826	22	101140	6.48024384115924	89532	0.826	802	482	482	0	0	0	0	0	0	0	0	0	0	0	0	0	0	0	0	0	0	0	0	0	0	0	0	0	0	0	0	0	0	0	0	0	0	0	0	0	0
ENSG00000023041	4	158.333333333333	94.3809523809524	21	16615	6.6903385625926	16615	0.574	716	438	438	0	0	0	0	0	0	0	0	0	0	0	0	0	0	0	0	0	0	0	0	0	0	0	0	0	0	0	0	0	0	0	0	0	0	0	0	0	0
ENSG00000023191	24	252.369863013699	166.669919309439	73	12789	8.7182602938138	12740	0.736	1656	974	974	0	0	0	1	0	1	0	0	1	1	1	0	0	0	0	0	0	0	0	0	0	0	0	0	0	0	0	0	1	0	0	0	0	0	0	0	0	0
ENSG00000023318	1	404.5	521.75	12	119862	7.25201978506307	119862	0.65	902	554	554	0	0	0	1	1	0	1	0	0	0	0	0	0	0	0	0	0	0	0	0	0	0	0	0	0	0	0	0	0	0	0	0	0	0	0	0	0	0
ENSG00000023330	6	194.869565217391	49.069943289225	23	16242	8.34994172144476	16095	0.67	599	408	408	0	0	0	0	0	1	0	0	0	0	0	0	0	0	0	0	0	0	0	0	0	0	0	0	0	0	0	0	0	0	0	0	0	0	0	0	0	0
ENSG00000023608	1	265.6	242.88	10	34072	5.29461807297073	34072	0.568	294	196	196	0	0	0	1	0	0	0	0	0	0	0	0	0	0	0	0	0	0	0	0	0	0	0	0	0	0	0	0	0	0	0	0	0	0	0	0	0	0
ENSG00000023697	10	151.027027027027	78.3666910153397	37	126115	6.70403271745739	126115	0.546	454	329	329	0	0	0	0	0	0	0	0	0	0	0	0	0	0	0	0	0	0	0	0	0	0	0	0	0	1	0	0	0	0	0	0	0	0	0	0	0	0
ENSG00000023909	3	404.333333333333	473.422222222222	15	24206	7.47834322265785	24206	0.744	1098	757	757	0	0	0	0	0	1	0	0	0	0	0	0	0	0	0	0	0	0	1	0	0	0	0	0	0	1	0	0	0	0	0	0	0	0	0	0	0	0
ENSG00000024048	4	160.138888888889	99.4660493827161	72	129443	8.41291559680249	56290	0.608	308	217	217	0	0	0	0	1	1	0	0	0	0	1	0	1	0	0	0	0	0	0	0	0	0	0	0	0	0	0	0	0	0	0	0	0	0	0	0	0	0
ENSG00000024422	5	412.1875	377.8828125	16	29792	8.04044360664408	29792	0.676	351	244	244	0	0	0	0	0	0	0	0	0	0	0	0	0	0	0	0	0	0	0	0	0	0	0	0	0	0	0	0	0	0	0	0	0	0	0	0	0	0
ENSG00000025156	3	249.117647058824	212.415224913495	17	33574	7.85883647578468	33421	0.622	759	467	467	1	0	0	0	0	0	0	0	0	0	0	0	1	0	0	0	0	0	0	0	0	0	0	0	0	0	1	0	1	0	0	0	0	0	0	0	0	0
ENSG00000025293	16	248.507462686567	197.698373802629	67	178408	8.38918208096818	91427	0.678	577	358	358	0	0	0	1	0	0	0	1	0	0	0	0	1	0	0	0	0	0	0	0	0	0	0	0	0	0	1	0	0	0	0	0	0	0	0	0	0	0
ENSG00000025708	8	228.794117647059	133.673010380623	34	4305	5.95954482957373	4305	0.784	7160	4511	4511	0	0	0	0	0	0	0	0	0	0	0	0	0	0	0	0	0	0	0	0	0	0	0	0	0	0	0	0	0	0	0	0	0	0	0	0	0	0
ENSG00000025770	10	131.196078431373	77.8454440599769	51	15257	7.19844541157516	15257	0.726	657	412	412	0	0	0	0	0	1	0	0	0	0	1	1	0	0	0	0	0	0	0	0	0	0	0	0	0	0	0	0	0	0	0	0	0	0	0	0	0	0
ENSG00000025772	1	294.571428571429	225.551020408163	7	18357	6.66946919912977	18357	0.612	510	366	366	0	0	0	1	0	0	0	0	0	0	0	0	1	0	0	0	0	0	0	0	0	0	0	0	0	0	0	0	0	0	0	0	0	0	0	0	0	0
ENSG00000025796	10	239.076923076923	220.440828402367	52	90434	7.81606540809217	90434	0.714	795	536	536	0	0	0	1	0	0	0	0	0	0	0	0	0	0	1	0	0	0	0	0	0	0	0	0	0	0	0	0	0	0	0	0	0	0	0	0	0	0
ENSG00000027001	5	153.647058823529	85.1937716262976	34	159231	6.70030504875488	159231	0.634	558	365	365	0	0	0	0	0	0	0	0	0	0	0	0	0	0	0	0	0	0	0	0	0	0	0	0	0	0	1	0	0	0	0	0	0	0	0	0	0	0
ENSG00000027697	6	262.882352941176	189.570934256055	17	21966	7.85815755223108	21966	0.606	552	388	388	0	0	0	1	0	0	0	1	0	0	0	1	0	0	0	0	0	1	0	0	0	0	0	0	0	0	0	0	0	0	0	0	0	1	1	0	0	0
ENSG00000027847	8	376.37037037037	330.770919067215	27	10248	6.63799474267015	10248	0.754	804	437	437	0	0	0	1	0	0	0	0	0	0	0	0	0	0	0	0	0	0	0	0	0	0	0	0	0	0	0	0	0	0	0	0	0	0	0	0	0	0
ENSG00000028137	4	334.173913043478	374.75236294896	23	42226	7.04822178973995	25356	0.744	836	597	597	0	0	0	0	0	0	0	0	0	0	0	0	0	0	0	0	0	0	0	0	0	0	0	0	0	0	0	0	0	0	0	0	0	0	0	0	0	0
ENSG00000028203	41	224.4375	178.338169642857	112	85045	8.35900014054627	39436	0.62	1163	763	763	0	0	0	0	0	0	0	0	1	0	0	0	0	0	0	0	0	1	0	0	0	0	0	0	0	1	0	0	0	0	0	0	0	0	0	0	0	0
ENSG00000028310	22	228.8875	171.945	80	42534	7.36269482647235	28552	0.754	957	684	684	0	0	0	0	0	0	0	0	0	0	0	0	0	0	0	0	0	0	0	0	0	0	0	0	0	0	0	0	0	0	0	0	0	0	0	0	0	0
ENSG00000029363	23	389.070422535211	379.859551676255	71	32989	8.64568649163644	32989	0.606	1137	680	680	0	0	0	1	1	1	0	0	0	0	0	0	0	0	0	0	0	0	0	0	0	0	0	0	0	0	0	0	0	0	0	0	0	0	0	0	0	0
ENSG00000029639	9	175.41935483871	84.7617065556712	31	56985	6.20595849445077	17413	0.624	664	419	419	0	0	0	1	0	0	0	0	0	0	0	0	0	0	0	0	0	0	0	0	0	0	0	0	0	0	1	0	1	0	0	0	0	0	0	0	0	0
ENSG00000030110	3	356.230769230769	322.201183431953	13	7691	6.5119287678997	7691	0.596	0	0	0	0	0	0	0	0	0	0	0	0	0	0	0	0	0	0	0	0	0	0	0	0	0	0	0	0	0	0	0	0	0	0	0	0	0	1	0	0	0
ENSG00000030304	6	241.038461538462	160.366863905325	26	132809	5.15481148135507	37382	0.48	0	0	0	0	0	0	0	0	0	0	0	0	0	0	0	0	0	0	0	0	0	0	0	0	0	0	0	0	0	0	0	0	0	0	0	0	0	0	0	0	0
ENSG00000030582	21	148.555555555556	99.989417989418	63	7857	7.98154799722845	4649	0.596	0	0	0	0	0	0	1	1	1	0	1	1	0	0	0	0	0	0	0	0	0	0	0	0	0	0	0	0	0	0	0	0	0	0	0	0	0	0	0	0	0
ENSG00000031691	1	192.555555555556	171.432098765432	9	29730	5.02920081286304	29730	0.578	202	122	122	0	0	0	0	0	0	0	1	0	0	1	0	0	0	0	0	0	0	0	0	0	0	0	0	0	0	0	0	0	0	0	0	0	0	0	0	0	0
ENSG00000031698	6	258	173.166666666667	24	24252	8.51950414966066	24203	0.642	656	430	430	0	0	0	1	0	1	0	0	0	0	0	0	0	0	0	0	0	0	0	0	0	0	0	0	1	0	0	0	0	0	0	0	0	0	0	0	0	0
ENSG00000031823	31	154.214285714286	119.355685131195	98	62004	7.7090775910907	60503	0.696	1376	973	973	0	0	0	0	0	0	0	1	0	0	0	0	0	0	0	0	0	0	0	0	0	0	0	0	0	0	0	0	0	0	0	0	0	0	0	0	0	0
ENSG00000032219	11	294.196078431373	268.42522106882	51	75503	6.70482867684824	75349	0.534	1213	730	730	0	0	0	0	1	1	0	1	0	0	0	0	0	0	0	0	0	0	0	0	0	0	0	0	0	0	0	0	0	0	0	0	0	0	0	0	0	0
ENSG00000033030	10	370.769230769231	357.4516765286	39	28102	7.25736468602118	28082	0.586	649	371	371	0	0	0	0	0	0	0	0	0	0	0	0	0	0	0	0	0	0	0	0	0	0	0	0	0	0	0	0	0	0	0	0	0	0	0	0	0	0
ENSG00000033100	4	614.090909090909	514.314049586777	11	6334	6.45646726706046	2781	0.692	763	543	543	0	0	0	1	0	0	0	0	0	1	0	0	0	0	0	0	0	0	0	0	0	0	0	0	0	0	0	0	0	0	0	0	0	0	0	0	0	0
ENSG00000033178	6	252.388888888889	289.01646090535	54	88528	7.04214395561817	88528	0.628	473	334	334	0	0	0	0	0	1	0	0	1	0	0	1	1	0	0	0	0	0	0	0	0	0	0	0	0	1	0	0	0	0	0	0	0	0	0	0	0	0
ENSG00000033627	26	302.395348837209	304.838831800973	86	63768	8.65367373342888	62642	0.612	286	164	164	0	0	0	1	0	0	0	0	1	0	0	1	0	0	0	0	0	0	0	0	0	0	0	0	0	0	0	0	0	0	0	0	0	0	1	0	0	0
ENSG00000033800	7	189.333333333333	141.232323232323	33	136580	6.8449728028601	133886	0.642	1105	643	643	0	0	0	0	0	1	0	0	1	0	0	0	0	0	0	0	0	0	0	0	0	0	0	0	0	0	0	0	0	0	0	0	0	0	0	0	0	0
ENSG00000033867	20	241.630769230769	164.562366863905	65	111698	6.74759426900389	107657	0.728	1246	841	841	0	0	0	0	0	0	0	0	0	0	0	0	0	0	0	0	0	0	0	0	0	0	0	0	0	0	0	0	0	0	0	0	0	0	0	0	0	0
ENSG00000034152	13	213.06	177.3288	50	30569	8.67283902787221	30542	0.738	891	588	588	0	0	0	1	0	0	0	0	0	0	0	0	0	0	0	0	0	0	0	0	0	0	0	0	0	0	0	0	0	0	0	0	0	0	0	0	0	0
ENSG00000034510	1	164	79.3333333333333	3	1047	7.96543639268037	1047	0.734	745	494	494	1	0	0	1	0	0	0	0	0	0	0	0	0	0	0	0	0	0	0	0	0	0	0	0	0	0	0	0	0	0	0	0	0	0	0	0	0	0
ENSG00000034713	5	397.846153846154	351.763313609467	13	11531	8.59784797641504	11531	0.67	854	572	572	0	0	0	0	0	1	0	0	0	0	0	0	0	0	0	0	0	0	0	0	0	0	0	0	0	0	0	0	0	0	0	0	0	0	0	0	0	0
ENSG00000034971	1	698.333333333333	396.444444444445	3	17267	7.09057889832283	17267	0.538	0	0	0	0	0	0	0	0	0	0	0	0	0	0	0	0	0	0	0	0	0	0	0	0	0	0	0	0	0	0	0	0	0	0	0	0	0	0	0	0	0
ENSG00000035141	6	426.625	323.90625	16	6116	6.63494276346224	6116	0.638	729	464	464	0	0	0	1	0	1	0	0	0	1	0	0	0	0	0	0	0	0	0	0	0	0	1	0	0	0	0	0	0	0	0	0	0	0	0	0	0	0
ENSG00000035681	17	134.23595505618	78.0868577199848	89	76341	7.3944506920736	76341	0.638	923	549	549	0	0	0	0	0	0	0	0	0	0	0	0	0	0	0	0	0	0	1	0	0	0	0	0	0	0	0	0	0	0	0	0	0	0	0	0	0	0
ENSG00000035862	5	689.642857142857	769.438775510204	14	72411	8.12169267168743	72411	0.766	1277	817	817	0	0	0	0	0	0	0	0	0	0	0	0	0	0	0	0	0	0	0	0	0	0	0	0	0	0	0	0	0	0	0	0	0	0	0	0	0	0
ENSG00000035928	16	158.92	86.576	75	78920	7.18845006482181	78920	0.604	565	374	374	0	0	0	0	1	1	0	0	0	0	1	1	0	0	0	0	0	0	0	0	0	0	0	0	0	0	0	0	0	0	0	0	0	0	0	0	0	0
ENSG00000036054	9	251.924528301887	238.478462086152	53	64252	7.41846251133623	29646	0.622	360	218	218	0	0	0	1	1	0	0	0	1	0	1	0	1	0	0	0	0	0	0	0	0	0	0	0	0	0	0	0	0	0	0	0	0	0	0	0	0	0
ENSG00000037637	4	604.823529411765	757.709342560554	17	105616	7.67405715847405	105616	0.71	618	422	422	0	0	0	1	1	1	0	0	1	0	0	0	0	0	0	0	0	0	0	0	0	0	0	0	0	0	0	0	0	0	0	0	0	0	0	0	0	0
ENSG00000037749	13	442.821428571429	462.265306122449	28	181573	7.19788692314693	14090	0.634	486	312	312	0	0	0	0	0	0	0	0	0	0	0	0	0	0	0	0	0	0	0	0	0	0	0	0	0	0	0	0	0	0	0	0	0	0	0	0	0	0
ENSG00000037757	6	319	227.3	20	9751	5.85849757538531	4149	0.682	907	578	578	0	0	0	0	0	0	0	0	0	0	0	0	0	0	0	0	0	0	0	0	0	0	0	0	0	0	0	0	0	0	0	0	0	0	0	0	0	0
ENSG00000038002	6	179.478260869565	122.877126654064	23	11734	5.60662769191556	11734	0.526	469	325	325	0	0	0	0	0	0	0	0	0	0	0	0	0	0	0	0	0	0	0	0	0	0	0	0	0	0	0	0	0	0	0	0	0	0	0	0	0	0
ENSG00000038219	6	399.291666666667	472.069444444444	48	58986	7.64899017837733	58986	0.69	410	274	274	0	0	0	0	1	1	0	0	0	0	0	1	0	0	0	0	0	0	0	0	0	0	0	0	0	0	0	0	0	0	0	0	0	0	0	0	0	0
ENSG00000038358	14	185.659090909091	90.0351239669422	88	11481	8.17424368862167	11481	0.676	502	368	368	0	0	0	0	0	0	0	0	0	0	0	0	0	0	0	0	0	0	0	0	0	0	0	0	0	0	0	0	0	0	0	0	0	0	0	0	0	0
ENSG00000038532	13	350.382352941176	403.509515570934	68	237702	7.63784999187776	237702	0.616	599	427	427	0	0	0	1	0	0	0	0	0	0	0	0	0	0	0	0	0	0	0	0	0	0	0	0	0	0	0	0	0	0	0	0	0	0	0	0	0	0
ENSG00000039123	10	169.315068493151	100.418465002815	73	117822	8.10404839862142	117822	0.612	695	421	421	0	0	0	0	0	0	0	0	1	0	1	1	0	0	0	0	0	0	0	0	0	0	0	0	0	0	0	0	0	0	0	0	0	0	0	0	0	0
ENSG00000039319	13	407.215384615385	445.342485207101	65	71338	7.3668160296691	71338	0.654	1008	692	692	0	0	0	1	0	0	0	0	0	0	0	0	0	0	0	0	0	0	0	0	0	0	0	0	0	0	0	0	0	0	0	0	0	0	0	0	0	0
ENSG00000040487	6	244.590909090909	197.495867768595	22	16975	6.36104962499312	16975	0.766	1102	817	817	0	0	0	0	0	1	0	0	0	0	0	0	0	0	0	0	0	0	0	0	0	0	0	0	0	0	0	0	0	0	0	0	0	0	0	0	0	0
ENSG00000040933	11	369.169811320755	415.395514417942	53	149537	7.10611547666537	149537	0.706	674	430	430	0	0	0	0	0	0	0	0	0	0	0	0	0	0	0	0	0	0	0	0	0	0	0	0	0	0	0	0	0	0	0	0	0	0	0	0	0	0
ENSG00000041357	21	233.655172413793	204.902497027348	58	8858	8.37552188854544	8633	0.596	631	417	417	0	0	0	1	0	0	0	0	0	0	0	0	0	0	0	0	0	0	0	0	0	0	0	0	0	0	0	0	0	0	0	0	0	0	0	0	0	0
ENSG00000041982	16	264.233333333333	134.113333333333	60	97731	6.00076435730696	97724	0.584	0	0	0	1	0	0	1	1	1	0	0	1	0	0	0	0	0	0	0	0	0	0	0	0	0	0	0	0	0	0	0	0	0	0	0	0	0	0	0	0	0
ENSG00000042429	11	402.613636363636	376.839876033058	44	30469	6.58812457244205	30469	0.564	821	528	528	0	0	0	0	0	0	0	0	0	0	0	0	0	0	0	0	0	0	0	0	0	0	0	0	0	0	0	0	0	0	0	0	0	0	0	0	0	0
ENSG00000042445	10	312.055555555556	220.138888888889	36	12533	8.4200279808465	12533	0.608	345	211	211	0	0	0	0	0	0	0	0	0	0	0	0	0	0	0	0	0	0	0	0	0	0	0	0	0	0	0	0	0	0	0	0	0	0	0	0	0	0
ENSG00000042753	10	186.173913043478	118.574669187146	23	12857	7.49977251530761	12826	0.508	536	355	355	0	0	0	0	0	0	0	0	0	0	0	0	0	0	0	0	0	0	0	0	0	0	0	0	0	0	0	0	0	0	0	0	0	0	0	0	0	0
ENSG00000043514	18	172.692307692308	81.4467455621302	52	42461	6.18648870196651	41886	0.612	347	236	236	0	0	0	0	0	1	0	0	0	0	0	0	0	0	0	0	0	0	0	0	0	0	0	0	0	0	0	0	0	0	0	0	0	0	0	0	0	0
ENSG00000044090	3	203.166666666667	99.8796296296296	36	16329	7.48573735323528	16326	0.576	569	402	402	0	0	0	1	0	0	0	0	0	0	0	0	0	0	0	0	0	1	0	0	0	0	0	0	0	0	0	0	0	0	0	0	0	0	0	0	0	0
ENSG00000044459	6	360.024390243902	356.135633551457	41	368942	5.39866159196653	33575	0.666	885	615	615	0	0	0	0	0	0	0	0	0	0	0	0	0	0	0	0	0	0	0	0	0	0	0	0	0	0	0	0	0	1	0	0	0	0	0	0	0	0
ENSG00000047188	7	301.362068965517	274.969084423306	58	81603	7.60346158232643	81602	0.59	717	493	493	0	0	0	1	0	0	0	0	0	0	1	1	1	0	0	0	0	0	0	0	0	0	0	0	0	0	0	0	0	0	0	0	0	0	0	0	0	0
ENSG00000047578	9	230.065573770492	172.632088148347	61	230237	6.22347280801975	24163	0.658	581	397	397	0	0	0	0	0	1	0	0	0	0	0	1	0	0	1	0	0	0	0	0	0	0	0	0	0	0	0	0	0	0	0	0	0	0	0	0	0	0
ENSG00000047621	9	193.487804878049	141.958358120167	41	50781	6.68024676007234	49094	0.528	209	129	129	0	0	0	0	0	0	0	0	0	0	0	0	0	0	0	0	0	0	0	0	0	0	0	0	0	0	0	0	0	0	0	0	0	0	0	0	0	0
ENSG00000047932	4	315.954545454545	295.743801652893	22	284318	7.36164906584763	42260	0.62	608	398	398	0	0	0	0	0	0	0	0	0	0	0	0	0	0	0	0	0	0	0	0	0	0	0	0	0	1	0	0	0	0	0	0	0	0	0	0	0	0
ENSG00000048028	16	185.771084337349	126.316156191029	83	77697	8.39585050233253	77697	0.772	877	592	592	0	0	0	0	0	0	0	0	0	0	0	0	0	0	0	0	0	0	0	0	0	0	0	0	0	0	1	0	0	0	0	0	0	0	0	0	0	0
ENSG00000048140	10	420.282051282051	478.975673898751	39	11671	7.65023419983847	11634	0.756	485	345	345	0	0	0	0	0	1	0	0	0	0	0	0	0	0	0	0	0	0	0	0	0	0	0	0	0	1	0	0	0	0	0	0	0	0	0	0	0	0
ENSG00000048392	10	293.586206896552	277.07966706302	29	34617	8.10209876826469	34617	0.73	271	194	194	0	0	0	0	1	1	0	1	0	0	0	1	1	0	0	0	0	0	0	0	0	0	0	0	0	1	0	0	0	0	0	0	0	0	0	0	0	0
ENSG00000048471	10	411.152173913043	530.923440453686	46	597553	7.01259947236468	66261	0.738	613	376	376	0	0	0	0	0	0	0	0	0	0	0	0	0	0	0	0	0	0	0	0	0	0	0	0	0	0	0	0	0	0	0	0	0	0	0	0	0	0
ENSG00000048544	1	301.428571428571	363.020408163265	7	11065	8.08908527290884	11065	0.522	0	0	0	0	0	0	0	0	0	0	0	0	0	1	0	0	0	0	0	0	0	0	0	0	0	0	0	0	0	0	0	0	0	0	0	0	0	0	0	0	0
ENSG00000048991	20	224.207792207792	179.601956485073	77	193816	7.65172067475492	71216	0.578	745	489	489	0	0	0	1	0	1	0	1	0	0	1	0	0	0	0	0	0	0	0	0	0	0	0	0	0	1	0	0	0	0	0	0	0	0	0	0	0	0
ENSG00000049245	3	307.363636363636	306.231404958678	11	10164	8.25762340769263	10164	0.702	468	345	345	0	0	0	1	0	0	0	0	0	0	0	0	0	0	0	0	0	0	0	0	0	0	0	0	0	0	0	0	0	0	0	0	0	0	0	0	0	0
ENSG00000049323	15	224.69014084507	164.024995040667	71	452538	7.03046955654921	452388	0.714	1716	1042	1042	0	0	0	0	0	0	0	0	0	0	0	0	0	0	0	0	0	0	0	0	0	0	0	0	0	0	0	0	0	0	0	0	0	0	0	0	0	0
ENSG00000049541	12	132.125	71.6145833333333	48	22946	6.54224721569422	22908	0.7	749	519	519	0	0	0	0	0	0	0	1	0	0	0	1	0	0	0	0	0	0	0	0	0	0	0	0	0	1	0	0	0	0	0	0	0	0	0	0	0	0
ENSG00000049618	11	632.2	738	45	432851	8.45307648723544	431222	0.81	0	0	0	0	0	0	2	0	0	0	0	0	0	0	0	0	0	0	0	0	0	0	0	0	0	0	0	0	1	0	0	0	0	0	0	0	0	0	0	0	0
ENSG00000049656	16	197.75	166.416666666667	60	27356	7.31298999061065	27356	0.782	924	559	559	0	0	0	1	0	0	0	0	0	0	1	0	0	0	0	0	0	0	0	0	0	0	0	0	0	0	0	0	0	0	0	0	0	0	0	0	0	0
ENSG00000049883	12	245.173913043478	223.098298676749	46	39859	5.95532583551215	38929	0.598	338	212	212	0	0	0	1	0	0	0	0	0	0	0	0	0	0	0	0	0	0	0	0	0	0	0	0	0	0	0	0	0	0	0	0	0	0	0	0	0	0
ENSG00000050130	14	266.428571428571	230.585034013605	42	20968	6.7004724629154	20269	0.678	1067	737	737	0	0	0	1	0	1	0	1	0	0	0	0	0	0	0	0	0	0	0	0	0	0	0	0	0	0	0	0	0	0	0	0	0	0	0	0	0	0
ENSG00000050405	16	322.25	297.71875	48	107759	7.44546253863987	107759	0.648	0	0	0	0	0	0	1	0	1	0	0	1	0	0	0	0	0	0	0	0	0	0	0	0	0	0	0	0	0	0	0	0	0	0	0	0	0	0	0	0	0
ENSG00000050748	13	425.622222222222	490.145185185185	45	58957	7.9244705349911	58957	0.802	1239	817	817	0	0	0	0	0	1	0	0	0	0	0	0	0	0	0	0	0	0	0	0	0	0	0	0	0	0	0	0	0	0	0	0	0	0	0	0	0	0
ENSG00000051009	5	352.227272727273	248.764462809917	22	23377	7.21371974769669	23367	0.676	411	245	245	0	0	0	0	1	1	0	0	0	0	0	0	0	0	0	0	0	0	0	0	0	0	0	0	0	0	0	0	0	0	0	0	0	0	0	0	0	0
ENSG00000051108	19	243.530612244898	149.139525197834	49	11839	8.54645607295259	11834	0.698	742	540	540	1	0	0	1	0	0	0	0	0	0	0	0	1	1	0	0	0	0	0	0	0	0	1	0	1	1	1	0	1	0	0	0	0	1	0	0	0	0
ENSG00000051128	13	192.114285714286	127.941224489796	35	12061	8.06773351316402	9676	0.756	920	639	639	0	0	0	0	0	0	0	0	0	0	0	0	0	0	0	0	0	0	0	0	0	0	0	0	0	0	0	0	0	0	0	0	0	0	0	0	0	0
ENSG00000051382	14	239.541666666667	179.483796296296	72	180921	7.78557595416962	79090	0.73	919	645	645	0	0	0	0	0	1	0	0	0	0	0	0	0	0	0	0	0	0	0	0	0	0	0	0	0	0	0	0	0	0	0	0	0	0	0	0	0	0
ENSG00000051523	10	189.470588235294	178.484429065744	34	7870	5.91202338464155	7870	0.69	617	451	451	0	0	0	1	0	1	0	0	0	0	0	0	0	0	0	0	0	0	0	0	0	0	0	0	0	1	0	0	0	0	0	0	0	0	0	0	0	0
ENSG00000052723	10	393.538461538462	438.840236686391	26	11207	6.90057984696361	11207	0.566	387	247	247	0	0	0	1	0	0	0	0	0	0	1	0	0	0	0	0	0	1	0	0	0	0	0	0	0	0	0	0	0	0	0	0	0	0	0	0	0	0
ENSG00000052749	10	172.376811594203	110.821676118463	69	45013	8.41870393253833	44669	0.524	302	184	184	0	0	0	0	0	0	0	0	0	0	1	1	0	0	0	0	0	0	0	0	0	0	0	0	0	0	0	0	0	0	0	0	0	0	0	0	0	0
ENSG00000052795	7	428.685714285714	498.204081632653	35	138912	7.10073857729618	138912	0.788	1123	645	645	0	0	0	1	0	0	0	0	0	0	0	0	0	0	0	0	0	0	0	0	0	0	0	0	0	0	0	0	0	0	0	0	0	0	0	0	0	0
ENSG00000052802	5	342.2	277.653333333333	15	15538	5.56812162266565	15538	0.698	609	431	431	0	0	0	0	0	0	0	0	0	0	0	0	0	0	0	0	0	0	0	0	0	0	0	0	0	0	0	0	0	0	0	0	0	0	0	0	0	0
ENSG00000053371	5	201.157894736842	106.515235457064	19	8182	7.32715783170414	8182	0.776	1102	817	817	0	0	0	0	0	1	0	0	0	0	0	0	0	0	0	0	0	0	0	0	0	0	0	0	0	0	0	0	0	0	0	0	0	0	0	0	0	0
ENSG00000053438	2	369.75	327.125	4	2476	5.68595488824745	2476	0.596	1533	929	929	0	0	0	0	0	0	0	0	0	0	0	0	0	0	0	0	0	0	0	0	0	0	0	0	0	0	0	0	0	0	0	0	0	0	0	0	0	0
ENSG00000053501	11	160.030303030303	100.339761248852	33	4484	6.84089559896975	2272	0.59	437	303	303	0	0	0	0	0	0	0	1	0	0	0	0	0	0	0	0	0	0	0	0	0	0	0	0	0	1	0	0	0	0	0	0	0	0	0	0	0	0
ENSG00000053770	9	303.892857142857	205.56887755102	28	21171	6.99372637500329	21171	0.636	598	424	424	0	0	0	0	1	1	0	0	0	0	0	0	0	0	0	0	0	0	0	0	0	0	0	0	0	1	0	0	0	1	0	0	0	0	0	0	0	0
ENSG00000054116	7	303.047619047619	234.829931972789	21	12926	7.22272194900348	12444	0.67	607	406	406	0	0	0	0	0	0	0	1	0	0	0	0	0	0	0	0	0	0	0	0	0	0	0	0	0	0	0	0	0	0	0	0	0	0	0	0	0	0
ENSG00000054267	13	254.474358974359	212.768902038133	78	196586	7.21503110005604	161325	0.598	1822	1203	1203	0	0	0	1	0	0	0	0	0	0	0	1	0	0	0	0	0	0	0	0	0	0	0	0	0	2	0	0	0	1	0	0	0	0	0	0	0	0
ENSG00000054282	14	181.482142857143	111.758928571429	56	244075	6.69515556917867	62034	0.604	0	0	0	0	0	0	0	0	0	0	0	1	0	0	0	0	0	0	0	0	0	0	0	0	0	0	0	0	0	0	0	0	0	0	0	0	0	0	0	0	0
ENSG00000054611	11	239.714285714286	176.536443148688	49	412819	7.29841370963459	412819	0.654	913	595	595	0	0	0	0	0	0	0	0	0	0	1	0	0	0	0	0	0	0	1	0	0	0	0	0	0	0	0	0	1	0	0	0	0	0	0	0	0	0
ENSG00000054965	4	656.5	815.285714285714	14	197703	7.9861347220768	197703	0.704	701	502	502	0	0	0	0	1	0	0	0	0	0	0	0	0	0	0	0	0	0	0	0	0	0	0	0	0	0	0	0	0	0	0	0	0	0	0	0	0	0
ENSG00000054967	7	451.548387096774	462.168574401665	31	21211	6.85919610361868	21209	0.672	1065	728	728	0	0	0	0	0	1	0	0	0	0	0	0	0	0	0	0	0	0	0	0	0	0	0	0	0	0	0	0	0	0	0	0	0	0	0	0	0	0
ENSG00000055044	10	143.619047619048	70.8843537414966	42	37951	7.60571677007603	37951	0.568	447	264	264	0	0	0	1	0	0	0	0	0	0	1	1	0	0	0	0	0	0	0	0	0	0	0	0	0	0	0	0	0	0	0	0	0	0	1	0	0	0
ENSG00000055147	17	231.771929824561	208.719606032625	57	48809	6.98187884955195	10788	0.644	486	312	312	0	0	0	0	0	0	0	0	0	0	0	0	0	0	0	0	0	0	0	0	0	0	0	0	0	0	0	0	0	0	0	0	0	0	0	0	0	0
ENSG00000055211	2	229.9	160.64	10	25455	7.67630193223868	25455	0.648	935	641	641	0	0	0	0	0	0	0	0	0	0	0	0	0	0	0	0	0	0	0	0	0	0	0	0	0	0	0	0	0	0	0	0	0	0	0	0	0	0
ENSG00000055332	7	369.638888888889	462.115740740741	36	57856	6.75908964275391	15431	0.672	501	345	345	0	0	0	1	0	0	0	0	0	0	0	0	0	0	0	0	0	0	0	0	0	0	0	0	0	0	0	0	0	0	0	0	0	0	0	0	0	0
ENSG00000055950	14	281.75	190.90625	32	18058	7.57707161584294	6139	0.652	968	636	636	0	0	0	0	0	0	0	0	0	0	0	0	0	0	0	0	0	0	0	0	0	0	0	0	0	0	0	0	0	0	0	0	0	0	0	0	0	0
ENSG00000056050	3	174.384615384615	56.1656804733728	13	28489	6.33999236744116	28489	0.638	311	219	219	0	0	0	0	0	0	0	0	0	0	0	0	0	0	0	0	0	0	0	0	0	0	0	0	0	0	1	0	0	0	0	0	0	0	0	0	0	0
ENSG00000056097	7	327.219512195122	278.033313503867	41	90412	8.5714211818612	90412	0.68	1170	716	716	0	0	0	0	0	0	0	0	0	0	0	0	0	0	0	0	0	0	0	0	0	0	0	0	0	0	0	0	0	0	0	0	0	0	0	0	0	0
ENSG00000056586	11	350.509090909091	320.723966942149	55	60786	7.73336184152461	51597	0.644	690	446	446	0	0	0	0	0	1	0	0	0	0	0	0	1	0	0	0	0	0	0	0	0	0	0	0	0	0	0	0	0	0	0	0	0	1	1	1	0	0
ENSG00000057019	10	351.276595744681	387.302851969217	47	105749	6.6198049244388	105749	0.724	779	542	542	0	0	0	1	0	0	0	0	0	0	0	0	0	0	0	0	0	0	0	0	0	0	0	0	0	0	0	0	0	0	0	0	0	0	0	0	0	0
ENSG00000057252	5	307.41935483871	316.139438085328	31	64891	6.24050552238357	60018	0.688	550	393	393	0	0	0	0	0	0	0	0	0	0	0	0	0	0	0	0	0	0	0	0	0	0	0	0	0	0	0	0	0	0	0	0	0	0	0	0	0	0
ENSG00000057663	6	490.315789473684	538.637119113573	19	141316	7.07875299531614	141316	0.596	616	417	417	0	0	0	0	0	1	0	1	0	0	1	1	1	0	0	0	0	0	0	0	0	0	0	0	0	0	0	0	0	0	0	0	0	0	0	0	0	0
ENSG00000057704	4	929.333333333333	987.388888888889	12	83439	7.6839774467125	83439	0.678	761	535	535	0	0	0	0	0	0	0	0	0	0	0	0	0	0	0	0	0	0	0	0	0	0	0	0	0	0	0	0	0	0	0	0	0	0	0	0	0	0
ENSG00000057757	3	247.7	221.78	10	9828	7.86884161052441	9828	0.67	761	477	477	0	0	0	0	0	0	0	0	0	0	1	0	0	0	0	0	0	0	0	0	0	0	0	0	0	0	0	0	0	0	0	0	0	0	1	1	0	0
ENSG00000058063	10	203.813333333333	157.339733333333	75	128136	7.1908734382268	128136	0.744	1416	783	783	0	0	0	1	0	1	0	0	0	0	0	0	0	0	0	0	0	0	0	0	0	0	0	0	0	0	0	0	0	0	0	0	0	0	0	0	0	0
ENSG00000058600	18	206.77380952381	202.104591836735	84	37695	8.47221953452061	37695	0.686	774	564	564	0	0	0	1	0	1	0	0	0	0	0	0	0	0	0	0	0	0	0	0	0	0	0	0	0	0	0	0	0	0	0	0	0	0	0	0	0	0
ENSG00000058729	7	307.76	271.776	25	22394	6.79650743088967	22394	0.474	0	0	0	0	0	0	1	0	0	0	0	0	0	0	1	0	0	0	0	0	0	0	0	0	0	0	0	0	0	0	0	0	0	0	0	0	0	0	0	0	0
ENSG00000059122	15	428.730769230769	409.673076923077	52	39272	8.30204426560268	39272	0.718	891	651	651	0	0	0	0	0	0	0	0	0	0	0	0	0	0	0	0	0	0	1	0	0	0	0	0	0	0	0	0	0	0	0	0	0	0	0	0	0	0
ENSG00000059145	19	303.611940298507	275.996435731789	67	51547	7.42480166404469	16447	0.766	954	609	609	0	0	0	0	0	1	0	0	0	0	0	0	0	0	0	0	0	0	0	0	0	0	0	0	0	0	0	0	0	0	0	0	0	0	0	0	0	0
ENSG00000059691	14	367.43137254902	354.83352556709	51	90520	7.19214894048142	90520	0.588	252	154	154	0	0	0	0	0	0	0	0	0	0	0	0	1	0	0	0	0	0	0	0	0	0	0	0	0	0	0	0	0	0	0	0	0	0	0	0	0	0
ENSG00000059758	12	194.8	164.04	50	122300	6.66702774234921	122300	0.676	1339	928	928	0	0	0	1	0	0	0	0	0	0	0	0	0	0	0	0	0	0	0	0	0	0	0	0	0	0	0	0	0	0	0	0	0	0	0	0	0	0
ENSG00000059804	11	378	318.263157894737	38	17046	7.58049778350775	17046	0.48	0	0	0	0	0	0	0	0	0	0	0	0	0	0	0	0	0	0	0	0	0	0	0	0	0	0	0	0	0	0	0	0	0	0	0	0	0	0	0	0	0
ENSG00000060491	3	524.5	632.4	10	9166	7.34623168408129	9166	0.76	1322	836	836	0	0	0	0	0	0	0	0	0	0	0	0	0	0	0	0	0	0	0	0	0	0	0	0	0	0	0	0	0	0	0	0	0	0	0	0	0	0
ENSG00000060656	13	208.452054794521	144.718333646087	73	90298	7.81353732381	89146	0.78	2562	1432	1432	0	0	0	1	0	0	0	0	0	0	0	1	0	0	0	0	0	0	0	0	0	0	0	0	0	0	0	0	0	0	0	0	0	0	0	0	0	0
ENSG00000060688	8	250.133333333333	160.377777777778	30	37246	6.73857570006639	36867	0.606	732	436	436	0	0	0	0	0	0	0	0	0	0	0	0	0	0	0	0	0	0	0	0	0	0	0	0	0	0	0	0	0	0	0	0	0	0	0	0	0	0
ENSG00000060749	6	569.074074074074	637.676268861454	27	100139	6.96252071923798	87089	0.786	1525	964	964	0	0	0	0	0	1	0	0	0	0	0	0	0	0	0	0	0	0	0	0	0	0	0	0	0	0	0	0	0	0	0	0	0	0	0	0	0	0
ENSG00000060762	5	155.470588235294	99.3148788927336	17	18080	8.01468180884043	18080	0.722	1933	1342	1342	0	0	0	1	0	1	0	0	0	0	0	0	0	0	0	0	0	0	0	0	0	0	0	0	0	0	1	0	0	0	0	0	0	0	0	0	0	0
ENSG00000060971	20	268.338461538462	199.135621301775	65	34114	7.37574124229007	14533	0.622	748	511	511	0	0	0	0	0	0	0	0	0	0	0	0	0	0	0	0	0	0	0	0	0	0	0	0	0	0	0	0	0	0	0	0	0	0	0	0	0	0
ENSG00000061794	5	207.090909090909	178.611570247934	22	45523	8.05230123088878	45523	0.568	448	303	303	0	0	0	1	0	1	0	0	0	0	1	0	0	0	0	0	0	1	0	0	0	0	0	0	0	1	0	0	0	0	0	0	0	0	0	0	0	0
ENSG00000061918	7	206.235294117647	121.404844290657	34	48600	6.0355022504157	47799	0.618	1291	918	918	0	0	0	2	0	0	0	0	0	0	0	0	0	0	0	0	0	0	0	0	0	0	0	0	0	0	0	0	0	0	0	0	0	0	0	0	0	0
ENSG00000061936	11	362.767857142857	331.335459183673	56	88657	7.96382520850633	14529	0.638	1420	920	920	0	0	0	0	0	0	0	0	0	0	0	0	0	0	0	0	0	0	0	0	0	0	0	0	0	0	0	0	0	0	0	0	0	0	0	0	0	0
ENSG00000061987	15	284.364583333333	249.723090277778	96	130767	7.35668915111229	122077	0.658	472	332	332	0	0	0	0	0	1	0	0	0	0	0	0	0	0	0	0	0	0	0	0	0	0	0	0	0	0	0	0	0	0	0	0	0	0	0	0	0	0
ENSG00000062194	11	328.975609756098	310.88994646044	41	90732	8.21298419444438	90732	0.644	1503	978	978	0	0	0	0	1	1	0	0	1	1	0	0	0	0	0	0	0	0	0	0	0	0	0	0	0	0	0	0	0	0	0	0	0	0	0	0	0	0
ENSG00000062650	6	373.151515151515	348.644628099174	33	86560	8.1102751833343	86560	0.726	1454	1021	1021	0	0	0	0	0	0	0	0	0	0	0	0	0	0	0	0	0	0	0	0	0	0	0	0	0	0	0	0	0	0	0	0	0	0	1	0	0	0
ENSG00000062725	6	332.25	366.8875	40	83061	7.30239929615525	83061	0.634	688	431	431	0	0	0	0	0	0	0	1	0	0	1	0	1	0	0	0	0	0	0	0	0	0	0	0	0	0	0	0	0	0	0	0	0	0	0	0	0	0
ENSG00000062822	13	132	58.8732394366197	71	33813	6.11642585187836	33809	0.702	752	536	536	0	0	0	1	0	1	0	0	0	0	0	0	0	0	0	0	0	0	0	0	0	0	0	0	0	0	1	0	0	0	0	0	0	0	0	0	0	0
ENSG00000063244	8	192.142857142857	126.840816326531	35	20570	8.15743896577037	20570	0.612	3595	2042	2042	0	0	0	1	0	1	0	0	0	0	0	0	0	0	0	0	0	0	0	0	0	0	0	0	1	0	0	0	0	0	0	0	0	0	0	0	0	0
ENSG00000063322	6	666.529411764706	731.63321799308	17	9335	7.44769865251977	8674	0.614	832	532	532	0	0	0	0	0	1	0	0	0	0	1	1	1	0	0	0	0	0	0	0	0	0	0	0	0	1	0	0	0	0	0	0	0	0	0	0	0	0
ENSG00000064205	6	563.25	376.5625	16	13666	6.96817607770055	12968	0.618	0	0	0	0	0	0	1	0	0	0	0	0	0	0	0	0	0	0	0	0	0	0	0	0	0	0	0	0	0	0	0	0	0	0	0	0	0	0	0	0	0
ENSG00000064300	3	450.333333333333	349.666666666667	12	19725	5.28607777408154	19725	0.752	2971	1863	1863	0	0	0	0	0	1	0	0	0	0	0	0	0	0	0	0	0	0	0	0	0	0	0	0	0	0	0	0	0	0	0	0	0	0	0	0	0	0
ENSG00000064313	9	188.76	111.8448	50	102089	6.56525675204359	102089	0.542	317	201	201	0	0	0	0	0	0	0	0	0	0	1	0	0	0	1	0	0	0	0	0	0	0	0	0	0	1	0	0	0	0	0	0	0	0	0	0	0	0
ENSG00000064419	5	180.774193548387	80.7908428720083	31	100251	7.88187017850606	100251	0.564	844	517	517	0	0	0	1	0	0	0	1	0	0	0	0	0	0	0	0	0	0	0	0	0	0	0	0	0	0	0	0	0	0	0	0	0	0	0	0	0	0
ENSG00000064545	15	177.75	131.016666666667	60	19345	7.67879313969118	8249	0.56	261	165	165	0	0	0	0	0	0	0	0	0	0	0	0	0	0	0	0	0	0	0	0	0	0	0	0	0	0	0	0	0	0	0	0	0	0	0	0	0	0
ENSG00000064651	7	362.288888888889	408.754567901235	45	105923	7.18438112473979	105923	0.774	1918	1343	1343	0	0	0	1	0	1	0	0	0	0	0	1	0	0	0	0	0	0	0	0	0	0	0	0	0	0	0	0	0	0	0	0	0	0	0	0	0	0
ENSG00000064932	10	181.691176470588	110.579584775087	68	66647	8.13424029253419	66647	0.68	1103	708	708	0	0	0	0	0	0	0	0	1	0	0	0	0	0	0	0	0	0	0	0	0	0	0	0	0	1	0	0	0	0	0	0	0	0	0	0	0	0
ENSG00000064961	16	223.942307692308	155.537721893491	52	6312	6.87728074418292	4168	0.702	2081	1409	1409	0	0	0	0	0	1	0	0	0	0	0	0	0	0	0	0	0	0	0	0	0	0	0	0	0	0	0	0	0	0	0	0	0	0	0	0	0	0
ENSG00000064989	9	276.571428571429	263.867346938775	28	105332	5.94540767471301	105332	0.394	0	0	0	0	0	0	0	0	0	0	0	0	0	0	0	1	0	0	0	0	0	0	0	0	0	0	0	0	0	0	0	0	0	0	0	0	0	0	0	0	0
ENSG00000064995	2	369.142857142857	272.204081632653	7	10312	6.95398493048146	10312	0.538	284	179	179	0	0	0	1	1	1	0	0	0	0	1	1	1	0	0	0	0	0	0	0	0	0	0	0	0	0	0	0	0	0	0	0	0	0	0	0	0	0
ENSG00000065060	2	414.666666666667	485.055555555556	24	91059	7.97155416518114	85435	0.7	775	484	484	0	0	0	0	0	0	0	0	0	0	0	0	0	0	0	0	0	0	0	0	0	0	0	0	0	0	0	0	0	0	0	0	0	0	0	0	0	0
ENSG00000065135	1	356.222222222222	367.283950617284	9	45743	6.72865128171414	45743	0.604	551	357	357	0	0	0	0	0	0	0	0	0	0	0	0	0	0	0	0	0	0	0	0	0	0	0	0	0	0	0	0	0	0	0	0	0	0	0	0	0	0
ENSG00000065154	8	188.6	117.942857142857	35	21674	7.78147554245822	21674	0.694	1044	719	719	0	0	0	0	0	1	0	0	0	0	0	0	0	0	0	0	0	0	0	0	0	0	0	0	0	0	0	0	0	0	0	0	0	0	0	0	0	0
ENSG00000065183	4	271.720930232558	324.617631151974	43	36823	7.31376567887221	12069	0.644	880	565	565	0	0	0	0	0	0	0	0	1	0	0	0	0	0	0	0	0	0	0	0	0	0	0	0	0	1	0	0	0	0	0	0	0	0	0	0	0	0
ENSG00000065243	8	264.25	216.277777777778	36	152034	7.29644564907686	122047	0.662	1064	714	714	0	0	0	1	0	0	0	0	0	0	0	0	0	0	0	0	0	0	0	0	0	0	0	0	0	0	0	0	0	0	0	0	0	0	0	0	0	0
ENSG00000065308	1	628	952.909090909091	11	79514	6.41703506298265	79514	0.75	524	326	326	0	0	0	0	0	1	0	0	0	0	0	0	0	0	0	0	0	0	0	0	0	0	0	0	0	0	0	0	0	0	0	0	0	1	1	0	0	0
ENSG00000065491	1	266.307692307692	261.905325443787	13	75199	6.97054106495539	75199	0.624	342	237	237	0	0	0	0	0	0	0	0	0	0	1	0	0	0	0	0	0	0	0	0	0	0	0	0	0	0	0	0	0	0	0	0	0	0	0	0	0	0
ENSG00000065548	10	178.923076923077	98.7179487179487	39	23208	7.78270905719085	23208	0.62	1112	671	671	0	0	0	1	1	1	0	0	0	0	1	0	0	0	0	0	0	0	0	0	0	0	0	0	0	0	0	0	0	0	0	0	0	0	0	0	0	0
ENSG00000065559	15	321.266666666667	355.573333333333	45	123007	7.68860190483582	123000	0.7	920	620	620	0	0	0	0	0	0	0	0	0	0	0	0	0	0	0	0	0	0	0	0	0	0	0	0	0	0	0	0	0	0	0	0	0	0	0	0	0	0
ENSG00000065613	3	381.272727272727	415.198347107438	22	62033	8.38947837659869	62033	0.756	568	384	384	0	0	0	0	0	0	0	0	0	0	0	0	0	0	0	0	0	0	0	0	0	0	0	0	0	0	0	0	0	0	0	0	0	0	0	0	0	0
ENSG00000065615	3	407.730769230769	553.328402366864	26	107782	6.62187966403642	107782	0.582	356	249	249	0	0	0	1	0	0	0	0	0	0	0	0	0	0	0	0	0	0	1	0	0	0	0	0	0	0	0	0	0	0	0	0	0	0	0	0	0	0
ENSG00000065675	3	218.333333333333	174.833333333333	24	153159	8.45310265466395	153159	0.812	735	462	462	0	0	0	0	0	0	0	0	0	0	0	0	0	0	0	0	0	0	0	0	0	0	0	0	0	0	0	0	0	0	0	0	0	0	0	0	0	0
ENSG00000065833	3	239.857142857143	180.326530612245	21	220690	7.9283400440134	219374	0.718	586	348	348	0	0	0	0	0	1	0	0	0	0	0	0	0	0	0	0	0	0	0	0	0	0	0	0	0	0	0	0	0	0	0	0	0	0	0	0	0	0
ENSG00000065911	10	350.971428571429	334.127346938776	35	19004	7.60657146757927	19004	0.602	979	674	674	0	0	0	0	0	1	0	1	0	0	0	0	0	1	0	0	0	0	0	0	0	0	0	0	0	0	0	0	0	0	0	0	0	0	1	0	0	0
ENSG00000065970	3	416.388888888889	393.604938271605	18	22801	8.11696978835065	22801	0.768	652	409	409	0	0	0	0	0	0	0	0	0	0	0	0	0	0	0	0	0	0	0	0	0	0	0	0	0	0	0	0	0	0	0	0	0	0	0	0	0	0
ENSG00000066027	5	200.333333333333	148.027777777778	24	76322	7.93055761597937	76322	0.744	1727	1154	1154	0	0	0	0	1	1	0	1	0	0	0	0	0	0	0	0	0	0	0	0	0	0	0	0	0	0	0	0	0	0	0	0	0	0	0	0	0	0
ENSG00000066044	6	534.764705882353	608.581314878893	17	47081	7.80891882262369	42030	0.802	0	0	0	0	0	0	0	0	0	0	0	0	0	0	1	0	0	0	0	0	0	0	0	0	0	0	0	0	0	0	0	0	0	0	0	0	0	0	0	0	0
ENSG00000066056	12	214.547169811321	139.580633677465	53	22116	7.32526452397872	22116	0.612	0	0	0	0	0	0	0	0	0	0	0	0	0	0	0	0	0	0	0	0	0	0	0	0	0	0	0	1	0	0	0	0	0	0	0	0	0	0	0	0	0
ENSG00000066084	5	199.736842105263	152.693905817175	76	243683	7.04164584523576	175298	0.63	543	375	375	0	0	0	0	0	0	0	0	0	0	0	0	0	0	0	0	0	0	0	0	0	0	0	0	0	0	0	0	0	0	0	0	0	0	0	0	0	0
ENSG00000066135	5	177.891891891892	99.4696859021183	37	55358	6.85855122265352	55358	0.604	693	433	433	0	0	0	0	0	0	0	0	0	0	0	0	0	0	0	0	0	0	0	0	0	0	1	0	0	0	0	0	0	0	0	0	0	0	1	1	0	0
ENSG00000066136	24	233.422535211268	183.375123983337	71	79956	7.9810243913948	66801	0.61	813	561	561	0	0	0	1	0	1	0	0	0	0	0	0	0	0	0	0	0	0	0	1	0	0	0	0	0	0	0	0	0	0	0	0	0	0	0	1	0	0
ENSG00000066322	15	174.872340425532	113.310095065641	47	4629	6.74716479316862	4255	0.772	309	226	226	0	0	0	1	0	1	0	0	0	0	0	0	0	0	0	0	0	0	0	0	0	0	0	0	0	1	0	0	0	0	0	0	0	0	0	0	0	0
ENSG00000066455	4	260.736842105263	141.401662049862	19	45733	7.4663113957523	45733	0.71	617	435	435	0	0	0	0	0	0	0	0	0	0	0	0	0	0	0	0	0	0	0	0	0	0	0	0	0	0	0	0	0	0	0	0	0	0	0	0	0	0
ENSG00000066557	1	192.266666666667	126.328888888889	15	60816	6.1390858714828	60816	0.608	259	174	174	0	0	0	0	0	0	0	0	0	1	1	1	0	0	0	0	0	0	0	0	0	0	0	0	0	0	0	0	0	0	0	0	0	0	0	0	0	0
ENSG00000066583	2	343	237.428571428571	7	19278	6.19015504675977	10597	0.754	1059	711	711	0	0	0	1	0	1	0	0	0	1	0	0	0	0	0	0	0	0	0	0	0	0	0	0	0	0	0	0	0	0	0	0	0	0	0	0	0	0
ENSG00000066651	12	128.5	69.4615384615385	52	52847	6.1020898177056	22241	0.566	399	263	263	0	0	0	0	0	0	0	0	0	0	1	0	0	0	0	0	0	0	0	0	0	0	0	0	0	0	0	0	0	0	0	0	0	0	0	0	0	0
ENSG00000066735	2	423.944444444444	377.913580246914	18	42172	5.30362741774833	41068	0.798	3713	2295	2295	0	0	0	0	0	0	0	0	0	0	0	0	0	0	0	0	0	0	0	0	0	0	0	0	0	0	0	0	0	0	0	0	0	0	0	0	0	0
ENSG00000066777	9	253.769230769231	212.279289940828	65	170166	7.7235466690788	146029	0.78	1145	779	779	0	0	0	1	0	1	0	0	0	0	0	0	0	0	0	0	0	0	0	0	0	0	0	0	0	0	0	0	0	0	0	0	0	0	0	0	0	0
ENSG00000066855	15	257.681818181818	202.888429752066	44	126528	6.51591258040792	60014	0.626	749	516	516	0	0	0	0	0	0	0	0	0	0	0	0	0	0	0	0	0	0	0	0	0	0	0	0	0	0	0	0	0	0	0	0	0	0	0	0	0	0
ENSG00000066926	10	228.116279069767	190.25202812331	43	38490	7.73899943148619	38490	0.66	549	421	421	0	0	0	0	0	0	0	0	0	0	0	0	0	0	0	0	0	0	1	0	0	0	0	0	0	0	0	0	0	0	0	0	0	0	0	0	0	0
ENSG00000067064	5	333.411764705882	277.217993079585	17	9263	8.65120759172759	9263	0.68	1257	823	823	0	0	0	1	0	1	0	1	0	0	0	0	0	0	0	0	0	0	0	0	0	0	0	0	0	0	0	0	0	0	0	0	0	0	0	0	0	0
ENSG00000067113	6	257.823529411765	146.42214532872	17	110197	7.47562028825806	110166	0.71	972	714	714	0	0	0	0	0	0	0	0	0	0	0	0	0	0	0	0	0	0	0	0	0	0	0	0	0	0	0	0	0	0	0	0	0	0	0	0	0	0
ENSG00000067141	11	301.072727272727	253.978842975207	55	253497	7.99868412634877	253496	0.67	1590	976	976	0	0	0	0	0	0	0	0	0	0	0	0	0	0	0	0	0	0	0	0	0	0	0	0	0	0	0	0	0	0	0	0	0	0	0	0	0	0
ENSG00000067167	6	196.51724137931	154.202140309156	29	34946	6.90233420470424	10497	0.72	1177	870	870	0	0	0	0	0	1	0	0	1	0	0	0	0	0	0	0	0	0	0	0	0	0	0	0	0	0	0	0	0	0	0	0	0	0	0	0	0	0
ENSG00000067182	16	225.921568627451	154.963475586313	51	13358	8.47408575835532	13358	0.526	0	0	0	0	0	0	1	0	0	0	0	0	0	0	0	0	0	1	0	0	0	0	0	0	0	0	0	0	0	0	0	0	0	0	0	0	1	1	1	0	0
ENSG00000067248	4	165.864406779661	69.6282677391554	59	51478	7.92886504735412	51478	0.606	695	421	421	0	0	0	0	0	0	0	0	1	0	1	1	0	0	0	0	0	0	0	0	0	0	0	0	0	0	0	0	0	0	0	0	0	0	0	0	0	0
ENSG00000067365	18	159.070175438596	103.577100646353	57	24542	7.58301249688458	7126	0.63	308	222	222	0	0	0	0	0	0	0	0	0	0	0	0	0	0	0	0	0	0	0	0	0	0	0	0	0	0	0	0	0	0	0	0	0	0	0	0	0	0
ENSG00000067533	2	1180.42857142857	1673.02040816327	7	52697	7.54351443559067	52697	0.588	665	406	406	0	0	0	1	0	0	0	0	0	0	0	1	0	0	0	0	0	0	0	0	0	0	0	0	0	0	0	0	1	0	0	0	0	0	0	0	0	0
ENSG00000067596	7	258.648148148148	191.413580246914	54	60599	7.51124977913203	8428	0.56	330	197	197	0	0	0	1	1	1	0	0	0	0	0	0	0	0	0	0	0	0	0	0	0	0	0	0	0	1	0	0	0	0	0	0	0	0	0	0	0	0
ENSG00000067900	6	281.613636363636	258.941115702479	44	164946	7.43177506726093	164946	0.71	1119	794	794	0	0	0	1	0	1	0	0	1	0	0	0	0	0	0	0	0	0	0	0	0	0	0	0	0	0	0	0	0	0	0	0	0	0	1	0	0	0
ENSG00000067955	9	374.730769230769	352.236686390533	26	71943	7.85502135777713	69696	0.772	1399	877	877	0	0	0	0	1	1	0	0	0	0	0	0	0	0	0	0	0	0	0	0	0	0	0	0	0	1	0	0	0	0	0	0	0	0	0	0	0	0
ENSG00000068001	10	512.791666666667	375.954861111111	24	5117	6.95744364961272	5111	0.616	0	0	0	0	0	0	0	0	0	0	0	1	0	0	0	0	0	0	0	0	0	0	0	0	0	0	0	0	0	0	0	0	0	0	0	0	0	0	0	0	0
ENSG00000068097	11	189.966666666667	110.491111111111	60	35738	6.39523627601057	35738	0.604	417	276	276	0	0	0	1	0	0	0	0	0	0	0	0	0	0	0	0	0	0	0	0	0	0	0	0	0	0	0	0	0	0	0	0	0	0	0	0	0	0
ENSG00000068137	10	290.063829787234	192.807605251245	47	9117	7.57524185444914	9112	0.694	0	0	0	0	0	0	0	0	0	0	0	0	0	1	0	1	1	0	0	0	0	0	0	0	0	1	0	0	0	0	0	0	0	0	0	0	0	1	0	0	0
ENSG00000068383	7	161.485714285714	130.777142857143	35	245656	8.12382533042079	245656	0.794	0	0	0	0	0	0	1	0	0	0	0	0	0	0	0	0	0	0	0	0	0	0	0	0	0	0	0	0	0	0	0	0	0	0	0	0	0	0	0	0	0
ENSG00000068650	16	421.289156626506	522.209319204529	83	196840	7.49561721554767	187966	0.794	1335	838	838	0	0	0	0	0	0	0	0	0	0	0	0	0	0	0	0	0	0	0	0	0	0	0	0	0	0	0	0	0	0	0	0	0	0	0	0	0	0
ENSG00000068796	10	146.729166666667	86.0217013888889	48	231088	5.79272253722382	79515	0.738	1313	851	851	0	0	0	0	0	0	0	0	0	0	0	0	0	0	0	0	0	0	0	0	0	0	0	0	0	0	0	0	0	0	0	0	0	0	0	0	0	0
ENSG00000068912	4	180.055555555556	132.302469135802	18	31776	7.50616146879026	7334	0.68	697	441	441	0	0	0	0	0	0	0	1	0	0	0	0	1	0	0	0	0	0	0	0	0	0	0	0	0	0	0	0	0	0	0	0	0	0	0	0	0	0
ENSG00000069248	5	175.027027027027	88.2030679327977	37	67059	7.76873562565436	66461	0.642	580	388	388	0	0	0	1	0	0	0	0	0	0	1	1	0	0	0	0	0	1	0	0	0	0	0	0	0	0	0	0	0	0	0	0	0	0	0	0	0	0
ENSG00000069345	4	354.095238095238	302.725623582766	21	18401	8.48918274865612	18401	0.652	1202	810	810	0	0	0	1	0	0	0	0	0	0	0	0	0	0	0	0	0	0	0	0	0	0	0	0	0	0	0	0	0	0	0	0	0	0	0	0	0	0
ENSG00000069431	6	258.042553191489	254.930737890448	47	144002	8.657312046419	18434	0.536	1403	759	759	0	0	0	0	0	0	0	0	0	0	0	0	0	0	0	0	0	0	0	0	0	0	0	0	0	0	0	0	0	0	0	0	0	0	0	0	0	0
ENSG00000069974	12	289.529411764706	288.193771626298	34	116148	5.14142329427403	90448	0.606	523	310	310	0	0	0	0	0	0	0	0	0	0	1	0	0	0	0	0	0	0	0	0	0	0	0	0	0	0	0	0	0	0	0	0	0	0	0	0	0	0
ENSG00000070010	11	285.8	334.933333333333	45	29306	7.7554707082016	29306	0.588	1503	885	885	1	0	0	0	1	0	0	0	0	0	1	0	0	0	0	0	0	0	0	0	0	0	0	0	0	0	0	0	0	0	0	0	0	0	0	0	0	0
ENSG00000070018	7	385.833333333333	378.365079365079	42	150988	7.35712066764142	79925	0.706	862	574	574	0	0	0	0	0	0	0	0	0	0	0	0	0	0	0	0	0	0	0	0	0	0	0	0	0	0	0	0	0	0	0	0	0	0	0	0	0	0
ENSG00000070047	6	254.933333333333	207.826666666667	30	35737	7.84961847281493	35558	0.698	1629	956	956	0	0	0	0	0	0	0	0	0	0	0	0	0	0	0	0	0	0	0	0	0	0	0	0	1	0	0	0	0	0	0	0	0	0	0	0	0	0
ENSG00000070061	4	181.725490196078	138.959630911188	51	66600	7.58110176790241	66600	0.652	1182	762	762	0	0	0	0	1	1	0	0	0	0	1	0	1	0	0	0	0	0	0	0	0	0	0	0	0	0	0	0	0	0	0	0	0	0	0	0	0	0
ENSG00000070214	8	965.41935483871	1356.17689906348	31	194550	7.02084284632401	152725	0.774	1454	884	884	0	0	0	1	0	1	0	0	1	1	0	0	0	0	0	0	0	0	0	0	0	0	0	0	0	0	0	0	0	0	0	0	0	0	0	0	0	0
ENSG00000070367	10	297.222222222222	287.38683127572	54	65209	7.53833553127486	65209	0.544	598	424	424	0	0	0	0	1	1	0	0	0	0	0	0	0	0	0	0	0	0	0	0	0	0	0	0	0	1	0	0	0	1	0	0	0	0	0	0	0	0
ENSG00000070404	9	279.24	190.1056	25	6994	6.17251581845029	6994	0.764	0	0	0	0	0	0	0	0	0	0	0	0	0	0	0	0	0	0	0	0	0	0	0	0	0	0	0	0	0	0	0	0	0	0	0	0	0	0	0	0	0
ENSG00000070413	7	488	500.424242424242	33	86173	7.99641881364779	86173	0.73	1261	823	823	0	0	0	0	0	1	0	0	0	0	0	0	0	0	0	0	0	0	0	0	0	0	0	0	0	0	0	0	0	0	0	0	0	0	0	0	0	0
ENSG00000070423	12	213.02380952381	142.699546485261	42	15752	7.76707690930296	15752	0.77	1053	733	733	0	0	0	0	0	0	0	0	0	0	0	0	0	0	0	0	0	0	0	0	0	0	0	0	0	0	0	0	0	0	0	0	0	0	0	0	0	0
ENSG00000070444	9	507.217391304348	474.899810964083	23	17059	6.1980220593177	17059	0.68	2510	1586	1586	0	0	0	1	0	1	0	0	0	0	0	1	0	0	0	0	0	0	0	0	0	0	0	0	0	0	0	0	0	0	0	0	0	0	1	0	0	0
ENSG00000070476	4	641.578947368421	548.609418282549	19	38319	7.65043371406137	38319	0.832	1812	969	969	0	0	0	0	0	0	0	0	1	0	0	0	0	0	0	0	0	0	0	0	0	0	0	0	0	0	1	0	0	0	0	0	0	0	0	0	0	0
ENSG00000070501	18	137.016129032258	92.2471383975026	62	33355	7.12766607355409	18750	0.604	365	249	249	0	0	0	1	0	0	0	0	0	0	1	1	0	0	0	0	0	0	0	0	0	0	0	0	0	0	0	0	1	0	0	0	0	0	0	0	0	0
ENSG00000070540	11	171.75	92.2596153846154	52	36566	8.0593719311391	24005	0.768	788	476	476	0	0	0	0	0	1	0	0	1	0	0	0	0	0	0	0	0	0	0	0	0	0	0	0	0	0	0	0	0	0	0	0	0	0	0	0	0	0
ENSG00000070718	17	284	253.28	50	18728	6.3900477776953	18237	0.696	1375	952	952	0	0	0	0	0	1	0	1	0	0	0	0	0	0	0	0	0	0	0	0	0	0	0	0	0	0	1	0	0	0	0	0	0	0	0	0	0	0
ENSG00000070759	7	295.032258064516	249.207075962539	31	147318	5.873633173605	92287	0.622	548	387	387	0	0	0	0	0	0	0	0	1	0	0	0	0	0	0	0	0	0	0	0	0	0	0	0	0	0	0	0	0	0	0	0	0	0	1	0	0	0
ENSG00000070761	7	247.863636363636	139.5	22	15859	5.67471707806124	15859	0.626	928	600	600	0	0	0	0	0	0	0	0	0	0	1	1	1	0	0	0	0	0	0	0	0	0	0	0	0	0	1	0	0	0	0	0	0	0	0	0	0	0
ENSG00000070770	6	293.172413793103	321.205707491082	29	40014	7.73093352455659	40014	0.858	0	0	0	0	0	0	0	0	0	0	0	0	0	0	0	0	0	0	0	0	0	0	0	0	0	0	0	0	0	0	0	0	0	0	0	0	0	0	0	0	0
ENSG00000070785	9	139.264705882353	53.8840830449827	34	135833	7.94719481184018	135833	0.628	407	272	272	0	0	0	0	0	0	0	0	0	0	0	0	0	0	0	0	0	0	0	0	0	0	0	0	0	0	0	0	0	0	0	0	0	0	0	0	0	0
ENSG00000070814	16	271.48	202.939733333333	75	42670	7.81133426571099	42669	0.642	753	447	447	0	0	0	0	0	0	0	0	0	0	0	0	0	0	0	0	0	0	0	0	0	0	1	0	0	0	0	0	0	0	0	0	0	0	0	0	0	0
ENSG00000070831	6	274.25	261.666666666667	24	40318	8.37203720058623	40297	0.624	1020	666	666	0	0	0	1	0	0	0	0	0	0	0	1	0	0	1	0	0	0	0	0	0	0	0	0	0	0	0	0	0	0	0	0	0	0	0	0	0	0
ENSG00000070961	11	465.139534883721	431.43645213629	43	121250	7.74384880586043	53718	0.754	2629	1798	1798	0	0	0	1	0	1	0	0	2	0	0	0	0	0	0	0	0	0	0	0	0	0	0	0	0	0	0	0	0	0	0	0	0	0	0	0	0	0
ENSG00000071051	6	410.5	369.625	16	149377	7.87731920802486	149377	0.848	1186	643	643	0	0	0	1	0	0	0	0	0	0	0	0	0	0	0	0	0	0	0	0	0	0	0	0	0	0	0	0	0	0	0	0	0	0	0	0	0	0
ENSG00000071189	13	315.653846153846	357.626232741617	78	149740	7.91777547942962	124282	0.7	768	514	514	0	0	0	0	0	0	0	0	0	0	0	0	0	0	0	0	0	0	1	0	0	0	0	0	0	0	1	0	0	0	0	0	0	0	0	0	0	0
ENSG00000071205	8	284.018181818182	302.466115702479	55	340718	7.95315933701281	126426	0.746	1070	672	672	0	0	0	0	0	1	0	0	0	0	0	0	0	0	0	0	0	0	0	0	0	0	0	0	0	0	0	0	0	0	0	0	0	0	0	0	0	0
ENSG00000071537	6	308.111111111111	338.475308641975	36	62313	8.31422913397817	62313	0.634	683	448	448	0	0	0	1	0	1	0	0	0	0	0	0	0	0	0	0	0	0	0	0	0	0	0	0	0	0	0	0	0	0	0	0	0	0	0	0	0	0
ENSG00000071564	18	224.885245901639	180.657887664606	61	43314	7.14770332938926	43312	0.806	0	0	0	0	0	0	0	0	0	0	0	0	0	1	0	0	0	0	0	0	0	0	0	0	0	0	0	0	0	0	0	0	0	0	0	0	0	0	0	0	0
ENSG00000071626	12	366.8	416.115555555556	45	28152	8.32254506517891	28152	0.798	1734	1108	1108	0	0	0	1	0	1	0	0	0	0	0	0	0	0	0	0	0	0	0	0	0	0	0	0	0	1	1	0	0	0	0	0	0	0	0	0	0	0
ENSG00000071655	11	397.424242424242	336.132231404959	33	16244	8.51363690725878	16206	0.768	1097	565	565	0	0	0	0	0	0	0	0	1	0	0	0	0	0	0	0	0	0	0	0	0	0	0	0	0	0	0	0	0	0	0	0	0	0	0	0	0	0
ENSG00000071894	13	142.858974358974	64.2698882314267	78	16310	8.08475917970228	16304	0.778	832	554	554	0	0	0	0	0	0	0	0	0	0	0	0	0	0	0	0	0	0	0	0	0	0	0	0	0	0	0	0	0	0	0	0	0	0	0	0	0	0
ENSG00000071967	7	585.736842105263	637.872576177285	19	35887	7.6134495424961	33361	0.548	1367	935	935	1	0	0	0	0	0	0	0	0	0	0	0	0	0	0	0	0	0	0	0	0	0	0	0	0	0	0	0	0	0	0	0	0	0	0	0	0	0
ENSG00000071994	14	404.717948717949	378.562787639711	39	9398	7.37526530138755	2946	0.7	639	474	474	0	0	0	0	0	1	0	0	0	0	0	0	0	0	0	0	0	0	0	0	0	0	0	0	0	1	0	0	0	0	0	0	0	0	0	0	0	0
ENSG00000072042	11	345.722222222222	314.512345679012	36	19014	6.11290035626214	19014	0.506	0	0	0	0	0	0	0	1	1	0	0	0	0	0	0	0	0	0	0	0	0	0	0	0	0	0	0	0	0	0	0	0	0	0	0	0	0	0	0	0	0
ENSG00000072110	21	232.696202531646	192.738343214229	79	105298	7.42522947250717	105298	0.706	2187	1430	1430	0	0	0	0	0	0	0	0	0	0	0	0	0	0	0	0	0	0	0	0	0	0	0	0	0	0	0	0	0	0	0	0	0	0	0	0	0	0
ENSG00000072121	11	266.826923076923	194.672707100592	104	89217	7.64769621449196	1062	0.556	0	0	0	0	0	0	0	0	0	0	1	0	1	0	1	0	0	0	0	0	0	0	0	0	0	0	0	1	1	0	0	1	0	0	0	0	0	0	0	0	0
ENSG00000072135	16	239.406779661017	202.606722206263	59	19403	6.63178501221344	19403	0.762	1187	871	871	0	0	0	0	0	0	0	0	0	0	0	0	0	0	0	0	0	0	0	0	0	0	0	0	0	0	0	0	0	0	0	0	0	0	0	0	0	0
ENSG00000072274	17	269.101449275362	251.332913253518	69	55007	7.74415021476152	32906	0.672	941	641	641	0	0	0	1	1	1	0	0	1	1	0	0	0	0	0	0	0	0	0	0	0	0	0	0	0	0	0	0	0	0	0	0	0	0	1	0	0	0
ENSG00000072310	25	224.862068965517	134.782401902497	87	26613	8.17400360259866	25257	0.724	1014	737	737	0	0	0	0	0	1	0	0	0	0	0	0	0	1	0	0	0	0	0	0	0	0	0	0	0	0	0	0	0	0	0	0	0	0	0	0	0	0
ENSG00000072364	9	328.021739130435	336.468809073724	46	88256	8.62501241711214	88256	0.744	951	631	631	0	0	0	1	0	0	0	0	1	0	0	0	0	0	0	0	0	1	0	0	0	0	0	0	0	0	1	0	0	0	0	0	0	0	0	0	0	0
ENSG00000072401	3	444.181818181818	460.661157024793	11	35779	8.45476520938566	35779	0.64	575	422	422	0	0	0	1	0	0	0	0	0	0	0	0	0	0	0	0	0	0	0	0	0	0	0	0	0	0	0	0	0	0	0	0	0	0	0	0	0	0
ENSG00000072518	18	283.549019607843	227.537870049981	51	72092	7.62294973089074	72092	0.656	1360	851	851	0	0	0	1	0	0	0	1	0	0	0	0	0	0	0	0	0	0	0	0	0	0	1	0	0	0	0	0	0	0	0	0	0	0	0	0	0	0
ENSG00000072756	11	249.454545454545	171.636363636364	33	23964	6.27010091050788	22108	0.716	907	625	625	0	0	0	0	0	1	0	0	0	0	0	1	0	0	0	0	0	0	0	0	0	0	0	0	0	0	0	0	0	0	0	0	0	0	0	0	0	0
ENSG00000073008	6	322.478260869565	274.313799621928	23	19753	7.07679507570648	19753	0.634	647	463	463	0	0	0	0	1	0	0	0	1	0	0	0	0	0	0	0	0	0	0	0	0	0	0	0	0	0	0	0	0	0	0	0	0	0	0	0	0	0
ENSG00000073111	9	211.891304347826	87.2589792060491	46	24211	6.4134896740108	24211	0.634	547	387	387	0	0	0	0	1	1	0	0	0	0	0	0	0	0	0	0	0	0	0	0	0	0	0	0	0	0	1	0	0	0	0	0	0	0	0	0	0	0
ENSG00000073282	15	345.205128205128	361.947403024326	39	265864	7.94350580984276	107481	0.416	0	0	0	1	0	0	0	0	0	0	0	0	0	0	0	0	0	0	0	0	0	0	0	0	0	0	0	1	0	0	0	0	0	0	0	0	0	0	0	0	0
ENSG00000073536	7	264.638888888889	245.913580246914	36	13563	6.21049800049309	10969	0.634	522	343	343	0	0	0	0	0	0	0	0	0	0	0	0	0	0	0	0	0	0	0	0	0	0	0	0	0	0	0	0	0	0	0	0	0	0	0	0	0	0
ENSG00000073711	6	339.896551724138	337.215219976219	29	182219	8.13840153470402	182219	0.692	797	488	488	0	0	0	1	0	0	0	0	0	0	0	0	0	0	0	0	0	0	0	0	0	0	0	0	0	0	0	0	0	0	0	0	0	0	0	0	0	0
ENSG00000073849	22	317.258620689655	265.176575505351	58	148068	6.9053594286087	148068	0.644	929	595	595	0	0	0	0	0	0	0	0	0	0	0	0	0	0	0	0	0	0	0	0	0	0	0	0	0	0	0	0	0	0	0	0	0	0	0	0	0	0
ENSG00000074071	3	390.571428571429	204.367346938775	7	1266	7.60498241851433	1266	0.74	3643	2379	2379	0	0	0	0	0	0	0	0	0	1	0	0	0	0	0	0	0	0	0	0	0	0	0	0	0	0	1	0	0	0	0	0	0	0	0	0	0	0
ENSG00000074181	6	227.913043478261	128.349716446125	46	41349	8.56526121448287	41349	0.78	1508	950	950	0	0	0	0	0	0	0	0	0	0	0	0	0	0	0	0	0	0	0	0	0	0	0	0	0	0	0	0	0	0	0	0	0	0	0	0	0	0
ENSG00000074201	12	228.171428571429	166.398367346939	35	122870	7.80909422467156	23276	0.56	536	339	339	0	0	0	0	1	1	0	0	0	0	0	0	0	0	0	0	0	0	0	0	0	0	0	0	0	1	0	0	0	0	0	0	0	0	0	0	0	0
ENSG00000074356	7	328.025641025641	339.32412886259	39	35086	6.90263246291054	34105	0.714	640	479	479	0	0	0	1	1	1	0	0	0	0	0	0	0	0	0	0	0	0	0	0	0	0	0	0	0	0	0	0	0	0	0	0	0	0	0	0	0	0
ENSG00000074416	14	436	503.684210526316	38	134143	8.44380140776092	134141	0.788	778	486	486	0	0	0	1	0	1	0	0	0	0	0	0	0	0	0	0	0	0	0	0	0	0	0	0	0	0	0	0	0	0	0	0	0	0	0	0	0	0
ENSG00000074603	18	281.169491525424	221.773053720195	59	75242	8.20505991924841	71084	0.618	483	343	343	0	0	0	1	0	0	0	0	0	0	0	0	0	0	1	0	0	0	0	0	0	0	0	0	0	0	0	0	0	0	0	0	0	0	0	0	0	0
ENSG00000074660	9	350.725	335.8375	40	11890	6.48841524619056	11890	0.652	0	0	0	0	0	0	0	0	0	0	0	0	0	0	0	0	0	0	0	0	0	0	0	0	0	0	0	0	0	0	0	0	0	0	0	0	0	0	0	0	0
ENSG00000074842	4	167.615384615385	109.278106508876	13	28997	6.21186693912633	12826	0.728	601	442	442	0	0	0	0	0	1	0	0	0	0	0	0	0	0	0	0	0	0	0	0	0	0	0	0	0	0	0	0	0	0	0	0	0	0	1	0	0	0
ENSG00000074935	11	248.545454545455	213.801652892562	44	16753	5.93743232063351	716	0.576	504	319	319	0	0	0	1	0	0	0	0	0	0	0	0	0	0	0	0	0	0	0	0	0	0	1	0	0	0	0	0	0	0	0	0	0	0	0	0	0	0
ENSG00000075151	18	187.068965517241	119.854934601665	87	370415	8.62425122593063	226879	0.658	721	485	485	0	0	0	0	0	0	0	0	0	0	0	0	0	0	0	0	0	0	0	0	0	0	0	0	0	0	0	0	0	0	0	0	0	0	0	0	0	0
ENSG00000075234	7	154.612903225806	95.15296566077	31	26048	7.13809493257817	7325	0.702	521	350	350	0	0	0	0	0	0	0	0	0	0	0	0	0	0	0	0	0	0	0	0	0	0	0	0	0	0	0	0	0	0	0	0	0	0	0	0	0	0
ENSG00000075292	30	269.870689655172	237.713733650416	116	158509	8.62499859959982	89145	0.672	686	494	494	0	0	0	1	0	1	0	0	0	0	0	0	0	0	0	0	0	0	0	0	0	0	0	0	0	0	0	0	0	0	0	0	0	0	1	0	0	0
ENSG00000075336	6	328.3	276.72	20	10452	7.46594156708724	10452	0.538	1161	672	672	0	0	0	0	0	0	0	0	0	0	0	0	0	0	0	0	0	0	0	0	0	0	0	0	0	0	0	0	0	0	0	0	0	0	0	0	0	0
ENSG00000075413	26	253.207317073171	213.956870910173	82	118440	8.40276638026287	117861	0.704	1491	992	992	0	0	0	0	0	1	0	0	0	0	0	0	0	0	0	0	0	0	0	0	0	0	0	0	0	0	0	0	0	0	0	0	0	0	0	0	0	0
ENSG00000075420	13	294.246153846154	286.101301775148	65	362038	8.00951537468041	94755	0.612	1231	913	913	0	0	0	0	0	1	0	0	0	0	0	0	0	0	0	0	0	0	0	0	0	0	0	0	0	0	0	0	0	0	0	0	0	0	0	0	0	0
ENSG00000075539	21	234.179012345679	171.300563938424	162	282962	7.36720247758957	145905	0.582	1008	651	651	0	0	0	1	0	1	0	0	0	0	0	0	0	0	0	0	0	0	0	0	0	0	0	0	0	1	0	0	0	0	0	0	0	0	0	0	0	0
ENSG00000075568	10	267.138461538462	265.627455621302	65	239590	8.30945493417858	181577	0.722	1211	843	843	0	0	0	0	0	0	0	0	0	0	0	0	0	0	0	0	0	0	0	0	0	0	0	0	0	1	0	0	0	0	0	0	0	0	0	0	0	0
ENSG00000075618	6	443.684210526316	380.094182825485	19	13848	5.46139298741566	13841	0.736	2220	1592	1592	1	0	0	0	0	1	0	0	0	0	0	1	0	0	0	0	0	0	0	0	0	0	0	0	0	0	0	0	0	0	0	0	0	0	0	0	0	0
ENSG00000075826	16	250.366666666667	202.497777777778	90	43230	7.18921270056332	24244	0.59	592	364	364	0	0	0	1	0	0	0	0	0	0	0	0	0	0	0	0	0	0	0	0	0	0	0	0	0	0	0	0	0	0	0	0	0	0	0	0	0	0
ENSG00000075975	3	311.307692307692	240.473372781065	13	26700	7.5787082641756	26700	0.668	660	441	441	0	0	0	0	0	0	0	0	0	0	0	0	0	0	0	0	0	0	0	0	0	0	0	0	0	0	0	0	0	0	0	0	0	0	0	0	0	0
ENSG00000076043	19	218.777777777778	137.97037037037	45	10894	7.22836838241992	10894	0.54	585	401	401	0	0	0	1	0	0	0	0	0	0	0	0	0	0	1	0	0	0	0	0	0	0	1	0	0	0	0	0	0	0	0	0	0	0	0	0	0	0
ENSG00000076067	8	165.46511627907	120.431584640346	43	69033	6.00208565071546	69033	0.484	0	0	0	0	0	0	1	0	0	0	0	0	0	0	1	0	0	0	0	0	0	0	0	0	0	0	0	0	0	0	0	0	0	0	0	0	0	0	0	0	0
ENSG00000076201	7	214.258064516129	176.312174817898	62	32431	8.37730976053081	32425	0.658	1097	730	730	0	0	0	0	0	1	0	1	1	0	1	0	1	0	0	0	0	0	0	0	0	0	0	0	0	0	1	0	0	0	0	0	0	0	0	0	0	0
ENSG00000076242	22	131.849315068493	73.4250328391818	73	72558	7.80076695952015	57587	0.56	1128	680	680	0	0	0	0	0	0	0	0	0	0	1	1	0	0	0	0	0	0	1	0	0	0	0	0	0	0	1	0	1	0	0	0	0	0	0	0	0	0
ENSG00000076321	6	281.76	221.7536	25	71761	6.84897458219518	18888	0.526	418	261	261	0	0	0	1	0	1	0	1	0	0	0	0	0	0	0	0	0	0	0	0	0	0	0	0	0	1	0	0	0	0	0	0	0	0	0	0	0	0
ENSG00000076685	15	207.953125	212.13671875	64	107117	7.52258570631349	107117	0.724	990	619	619	0	0	0	1	0	1	0	0	0	0	0	0	0	0	0	0	0	0	0	0	0	0	0	0	0	1	0	0	0	0	0	0	0	0	0	0	0	0
ENSG00000076924	5	235.314285714286	156.063673469388	35	10041	7.75824529538266	10041	0.586	502	297	297	0	0	0	0	0	0	0	0	0	0	1	0	0	0	0	0	0	0	0	0	0	0	0	0	0	0	0	0	0	0	0	0	0	0	0	0	0	0
ENSG00000076928	23	168.390476190476	111.12	105	47075	7.391846021361	24368	0.784	620	343	343	0	0	0	1	0	0	0	0	0	0	0	0	0	0	0	0	0	0	0	0	0	0	0	0	0	0	0	0	0	0	0	0	0	0	0	0	0	0
ENSG00000076984	9	330.55	335.235	40	10636	8.25728275647655	10636	0.698	1096	633	633	0	0	0	0	0	1	0	0	0	0	0	1	1	0	0	0	0	0	0	0	0	0	0	0	0	0	0	0	1	0	0	0	0	0	0	0	0	0
ENSG00000077097	9	163.358208955224	68.1550456671865	67	66924	8.65688222345751	49435	0.62	1014	697	697	0	0	0	0	1	1	0	0	0	0	1	0	0	0	0	0	0	0	0	0	0	0	0	0	0	1	0	0	0	0	0	0	0	0	0	0	0	0
ENSG00000077232	8	442.322580645161	577.270551508845	62	78193	7.50437476860539	78193	0.73	509	372	372	0	0	0	0	0	0	0	1	0	0	0	0	0	0	0	0	0	0	0	0	0	0	0	0	0	0	0	0	0	0	0	0	0	0	0	0	0	0
ENSG00000077254	18	205.867647058824	167.797577854671	68	63866	7.43663585804178	63866	0.63	807	558	558	0	0	0	1	0	1	0	0	0	0	0	0	0	0	0	0	0	0	0	0	0	0	0	0	0	0	0	0	0	0	0	0	0	0	0	0	0	0
ENSG00000077348	5	173.588235294118	83.1141868512111	17	11106	6.79756704317206	11106	0.558	247	165	165	0	0	0	0	1	1	0	0	0	0	1	0	0	0	0	0	0	0	0	0	0	0	0	0	0	0	1	0	1	0	0	0	0	0	0	0	0	0
ENSG00000077380	28	175.321428571429	110.505102040816	84	61012	7.85634855289061	38673	0.454	789	470	470	0	0	0	1	0	0	0	0	0	0	0	0	0	0	0	0	0	0	0	0	0	0	0	0	0	0	0	0	0	0	0	0	0	0	0	0	0	0
ENSG00000077454	11	289.864406779661	264.407928756105	59	13922	7.92074239757895	11494	0.704	1098	739	739	0	0	0	0	0	1	0	1	1	1	0	0	0	0	0	0	0	0	0	0	0	0	0	0	0	0	0	0	0	0	0	0	0	0	0	0	0	0
ENSG00000077463	16	259.586956521739	212.581285444234	46	8496	5.85634132228673	8496	0.648	544	368	368	0	0	0	1	0	0	0	0	1	0	0	0	0	0	0	0	0	0	0	0	0	0	0	0	0	0	0	0	0	0	0	0	0	0	0	0	0	0
ENSG00000077684	12	424.514285714286	488.824489795918	35	65601	7.4538902747732	65601	0.586	380	230	230	0	0	0	0	0	0	0	0	0	0	0	0	0	0	0	0	0	0	0	0	0	0	0	0	0	0	0	0	0	0	0	0	0	0	0	0	0	0
ENSG00000077782	40	337.541666666667	307.580555555556	120	57697	7.85699077683455	57696	0.604	1283	946	946	0	0	0	0	0	0	0	0	0	0	0	0	0	0	0	0	0	0	0	0	0	0	0	0	0	0	0	0	0	0	0	0	0	0	0	0	0	0
ENSG00000077809	21	220.555555555556	200.911111111111	90	103033	7.79684666715277	33447	0.656	1488	997	997	0	0	0	2	0	0	0	0	0	0	0	0	0	0	0	0	0	0	0	0	0	0	0	0	0	1	0	0	0	0	0	0	0	0	0	0	0	0
ENSG00000078140	8	454.923076923077	502.254437869822	26	84749	7.94904614966366	84749	0.718	855	549	549	0	0	0	1	0	0	0	0	0	0	0	0	0	0	0	0	0	0	0	0	0	0	0	0	0	0	0	0	0	0	0	0	0	0	0	0	0	0
ENSG00000078142	17	308.076923076923	330.721893491124	65	132624	7.34133065032249	132624	0.49	0	0	0	0	0	0	1	0	1	0	0	0	0	0	0	0	0	0	0	0	0	0	0	0	0	0	0	0	0	0	0	0	0	0	0	0	0	0	0	0	0
ENSG00000078237	3	157.538461538462	116.224852071006	13	31968	5.81887819785312	31968	0.706	704	485	485	0	0	0	1	0	1	0	0	0	0	0	0	0	0	0	0	0	0	0	0	0	0	0	0	0	0	0	0	0	0	0	0	0	0	0	0	0	0
ENSG00000078246	8	179.972972972973	135.739956172389	37	63918	6.50543479058394	10712	0.752	661	443	443	0	0	0	0	0	1	0	0	0	0	0	0	0	0	0	0	0	0	0	0	0	0	0	0	0	0	0	0	0	0	0	0	0	0	0	0	0	0
ENSG00000078304	33	319.440860215054	325.43716036536	93	166192	8.20054697854319	166192	0.804	1413	820	820	0	0	0	0	0	0	0	0	0	0	0	0	0	0	0	0	0	0	0	0	0	0	0	0	0	0	0	0	0	0	0	0	0	0	0	0	0	0
ENSG00000078369	8	271.612903225806	267.698231009365	31	105767	8.21927717334934	105767	0.804	1867	1014	1014	0	0	0	0	0	0	0	0	0	0	0	0	0	0	0	0	0	0	0	0	0	0	0	0	0	0	0	0	0	0	0	0	0	0	0	0	0	0
ENSG00000078401	1	406.6	330.56	5	6832	5.54377553760087	6832	0.574	0	0	0	1	0	0	0	0	0	0	0	0	0	0	0	0	0	0	0	0	0	0	0	0	0	0	0	0	0	0	0	0	0	0	0	0	0	0	0	0	0
ENSG00000078403	16	236.431034482759	207.412604042806	58	209466	7.48586221848564	23018	0.77	1560	878	878	0	0	0	0	1	1	0	0	0	0	0	0	0	0	0	0	0	0	0	0	0	0	0	0	0	0	0	0	0	0	0	0	0	0	0	0	0	0
ENSG00000078699	11	571.5	685.605263157895	38	159962	7.204199580304	128472	0.776	812	514	514	0	0	0	0	0	1	0	0	0	0	0	0	0	0	0	0	0	0	0	0	0	0	0	0	0	0	0	0	1	0	0	0	0	0	0	0	0	0
ENSG00000078747	7	185.490566037736	147.510857956568	53	148158	7.85751956494561	148158	0.58	985	623	623	0	0	0	0	0	1	0	0	0	0	0	0	0	0	0	0	0	0	0	0	0	0	0	0	0	0	0	0	0	0	0	0	0	0	0	0	0	0
ENSG00000078804	4	481.4	580.12	10	9150	8.26930888648722	9150	0.726	753	496	496	0	0	0	0	0	0	0	0	0	0	0	0	0	0	0	0	0	0	0	0	0	0	0	0	0	0	0	0	0	0	0	0	0	0	0	0	0	0
ENSG00000078808	8	460.56	421.8368	25	15124	8.2276521408747	15101	0.782	1984	1305	1305	0	0	0	0	0	1	0	0	0	0	0	0	0	0	0	0	0	0	0	0	0	0	0	0	0	0	0	0	0	0	0	0	0	0	0	0	0	0
ENSG00000078902	14	514.714285714286	529.795918367347	35	35284	8.43853553735778	34002	0.754	1108	804	804	0	0	0	0	0	0	0	0	0	0	0	0	0	0	0	0	0	0	0	0	0	0	0	0	0	0	0	0	0	0	0	0	0	0	0	0	0	0
ENSG00000078967	12	278.857142857143	293.779591836735	35	29699	8.56322205013063	26470	0.692	594	380	380	0	0	0	0	0	0	0	0	1	1	0	0	1	0	0	0	0	0	0	0	0	0	0	0	0	0	1	0	0	0	0	0	0	0	0	0	0	0
ENSG00000079134	18	200.973333333333	180.198755555556	75	53531	6.45953507422717	13770	0.624	672	436	436	0	0	0	0	0	0	0	1	0	0	1	1	0	0	0	0	0	1	1	0	0	0	0	0	0	0	0	0	0	0	0	0	0	0	0	0	0	0
ENSG00000079150	8	296.48	194.7296	25	14937	5.05728729130319	12902	0.552	245	167	167	0	0	0	0	1	1	0	0	0	0	1	0	0	0	0	0	0	0	0	0	0	0	0	0	0	0	0	0	0	0	0	0	0	0	0	0	0	0
ENSG00000079156	9	236.333333333333	194.904761904762	42	204953	8.16820387204945	201292	0.774	1533	1052	1052	0	0	0	0	0	0	0	0	0	0	0	0	0	0	0	0	0	0	0	0	0	0	0	0	0	0	0	0	0	0	0	0	0	0	0	0	0	0
ENSG00000079313	7	227.162162162162	177.659605551497	37	33205	7.45144372775666	33205	0.78	718	427	427	0	0	0	1	0	1	0	0	1	0	0	0	0	0	0	0	0	0	0	0	0	0	0	0	0	0	0	0	0	0	0	0	0	0	0	0	0	0
ENSG00000079332	9	520.615384615385	619.686390532544	26	23235	8.29909750746598	23235	0.714	580	415	415	0	0	0	0	0	0	0	0	0	0	0	0	0	0	0	0	0	1	0	0	0	0	0	0	0	0	0	0	0	0	0	0	0	0	0	0	0	0
ENSG00000079819	31	297.825581395349	266.977014602488	86	223976	7.35772658591283	223976	0.676	940	675	675	0	0	0	0	1	1	0	0	0	0	0	0	0	0	0	0	0	0	0	0	0	0	0	0	0	0	0	0	0	0	0	0	0	0	0	0	0	0
ENSG00000079950	4	785.045454545455	1290.81404958678	22	67332	7.37046596676166	51485	0.566	551	406	406	0	0	0	1	0	1	0	0	0	0	0	0	0	0	0	0	0	0	0	0	0	0	0	0	0	2	0	0	0	0	0	0	0	0	0	0	0	0
ENSG00000080189	14	218.395833333333	188.776909722222	48	14877	7.03598075587229	14877	0.692	426	310	310	0	0	0	1	1	1	0	1	0	0	0	0	0	0	0	0	0	0	0	0	0	0	0	0	0	0	1	0	1	0	0	0	0	0	0	0	0	0
ENSG00000080298	11	379.970588235294	433.709342560554	34	307708	6.41435925382349	195688	0.642	930	618	618	0	0	0	1	0	0	0	1	0	0	0	0	0	0	0	0	0	0	0	0	0	0	0	0	0	0	0	0	0	0	0	0	0	0	0	0	0	0
ENSG00000080345	14	325.844155844156	331.017709563164	77	98131	8.43339852089155	65506	0.57	1015	639	639	0	0	0	0	1	1	0	1	1	0	0	0	0	0	0	0	0	0	0	0	0	0	0	0	0	0	0	0	0	0	0	0	0	0	0	0	0	0
ENSG00000080503	17	189.014492753623	121.267800882168	69	178283	8.51426499212967	178283	0.606	3274	2125	2125	0	0	0	0	0	0	0	0	0	0	0	0	0	0	0	0	0	0	0	0	0	0	0	0	0	0	0	0	0	0	0	0	0	1	1	0	0	0
ENSG00000080573	2	100.028571428571	61.3812244897959	70	50911	7.55346152579654	50911	0.7	481	324	324	0	0	0	0	0	0	0	0	0	0	0	0	0	0	0	0	0	0	0	0	0	0	0	0	0	0	0	0	0	0	0	0	0	0	0	0	0	0
ENSG00000080608	4	137.5	66.8076923076923	26	123773	6.41145617279537	40078	0.546	343	213	213	0	0	0	0	0	0	0	0	0	0	1	1	1	0	0	0	0	0	0	0	0	0	0	0	0	0	0	0	0	0	0	0	0	0	0	0	0	0
ENSG00000080802	12	412.526315789474	404.806094182825	38	148329	7.58563352005856	148329	0.622	742	434	434	0	0	0	0	0	0	0	0	0	0	0	0	0	0	0	0	0	0	0	0	0	0	0	0	0	0	1	0	1	0	0	0	0	0	0	0	0	0
ENSG00000080815	27	259.346666666667	228.467555555556	75	87274	7.35792386945362	37227	0.63	849	570	570	0	0	0	1	0	0	0	0	1	0	0	0	0	0	0	0	0	0	0	0	0	0	0	0	0	0	0	0	0	0	0	0	0	0	0	0	0	0
ENSG00000080819	5	299.736842105263	247.534626038781	19	72592	6.27833296878889	14282	0.632	787	567	567	0	0	0	0	0	0	0	0	0	0	0	0	0	0	0	0	0	1	0	0	0	0	0	0	0	0	0	0	0	0	0	0	0	0	0	0	0	0
ENSG00000080822	32	267.383561643836	212.601238506286	73	25155	7.33769926344962	7593	0.572	302	229	229	0	0	0	0	0	0	0	0	0	0	0	0	0	0	0	0	0	0	1	0	0	0	0	0	0	0	0	0	0	0	0	0	0	0	0	0	0	0
ENSG00000080839	4	228.758620689655	169.291319857313	29	99647	6.11048807818879	99647	0.646	605	404	404	0	0	0	0	0	0	0	0	1	1	0	0	0	0	0	0	0	0	0	0	0	0	0	0	0	0	0	0	0	0	0	0	0	0	0	0	0	0
ENSG00000081014	7	330.571428571429	312.938775510204	49	97229	7.22518574981007	41478	0.666	1012	625	625	0	0	0	0	0	0	0	0	0	0	0	0	0	0	0	0	0	1	0	0	0	0	0	0	0	1	0	0	0	0	0	0	0	0	0	0	0	0
ENSG00000081019	3	631.75	671.75	16	50645	7.05478207333328	50645	0.596	927	623	623	0	0	0	0	1	1	0	0	0	0	0	0	0	0	0	0	0	0	0	0	0	0	0	0	0	0	0	0	0	0	0	0	0	0	0	0	0	0
ENSG00000081041	3	262.555555555556	166.395061728395	9	2259	6.13819409326882	2259	0.646	623	431	431	0	0	0	0	0	0	0	0	0	0	1	1	0	0	0	0	0	0	0	0	0	0	0	0	0	0	0	0	0	0	0	0	0	2	1	1	0	0
ENSG00000081052	2	207.326530612245	196.681382757185	49	161403	7.10909646979362	161403	0.744	1054	750	750	0	0	0	1	0	1	0	0	0	0	0	0	0	0	0	0	0	0	0	0	0	0	0	0	0	0	0	0	0	0	0	0	0	0	0	0	0	0
ENSG00000081154	8	379.666666666667	390.5	24	20343	8.4631522303842	20343	0.588	727	475	475	0	0	0	0	0	2	0	0	0	0	1	1	0	0	0	0	0	0	0	0	0	0	0	0	0	0	0	0	0	0	0	0	0	0	0	0	0	0
ENSG00000081181	4	195.473684210526	113.484764542936	19	31923	5.59485957157494	31923	0.682	680	460	460	0	0	0	1	0	1	0	0	0	0	1	1	1	0	0	0	0	0	0	0	0	0	0	0	0	0	0	0	0	0	0	0	0	0	0	0	0	0
ENSG00000081277	5	303.583333333333	261.756944444444	24	49542	5.70049977845004	49542	0.654	1196	812	812	0	0	0	0	0	0	0	0	0	0	0	0	0	0	0	0	0	0	0	0	0	0	0	0	0	0	0	0	0	0	0	0	0	0	0	0	0	0
ENSG00000081665	12	514.666666666667	496.172839506173	27	35913	5.75483776585705	35913	0.542	0	0	0	0	0	0	0	0	0	0	0	0	0	0	0	0	0	0	0	0	0	0	0	0	0	0	0	0	0	0	0	0	0	0	0	0	0	0	0	0	0
ENSG00000081692	5	581.5625	544.21875	16	4987	5.40062637679676	4223	0.74	788	585	585	0	0	0	1	1	1	0	0	0	0	0	0	0	0	0	0	0	0	0	0	0	0	0	0	0	0	0	0	0	0	0	0	0	0	0	0	0	0
ENSG00000081721	5	215.421052631579	115.645429362881	19	7481	5.45696934016148	7481	0.598	662	449	449	0	0	0	0	0	0	0	0	0	0	0	0	0	0	0	0	0	0	0	0	0	0	0	0	0	0	0	0	0	0	0	0	0	0	0	0	0	0
ENSG00000081791	7	319.642857142857	312.295918367347	28	18240	8.31278606794023	18240	0.666	515	350	350	0	0	0	0	0	0	0	1	0	1	1	0	0	0	0	0	0	0	0	0	0	0	0	0	0	1	0	0	0	0	0	0	0	0	0	0	0	0
ENSG00000082068	7	231.644444444444	200.196543209877	45	374224	7.14422822847366	374224	0.554	390	262	262	0	0	0	0	0	0	0	0	0	0	0	0	0	0	0	0	0	0	0	0	0	0	0	0	0	0	0	0	0	0	0	0	0	0	0	0	0	0
ENSG00000082212	5	208	153.142857142857	28	69273	7.84462564170907	69273	0.742	848	543	543	0	0	0	0	0	0	0	0	0	0	0	0	0	0	0	0	0	0	0	0	0	0	0	0	0	0	0	0	0	0	0	0	0	0	0	0	0	0
ENSG00000082213	11	362.761904761905	360.281179138322	42	22793	7.28303902223184	22782	0.612	427	269	269	1	0	0	0	0	0	0	0	0	0	0	0	0	0	0	0	0	0	0	0	0	0	0	0	0	0	0	0	0	0	0	0	0	0	0	0	0	0
ENSG00000082515	7	311.217391304348	358.049149338374	23	28342	6.59090763742931	28342	0.528	0	0	0	0	0	0	0	0	1	0	0	0	1	0	0	0	0	0	0	0	0	0	0	0	0	0	0	0	0	0	0	0	0	0	0	0	0	0	0	0	0
ENSG00000082516	3	197.787878787879	88.7346189164371	33	50794	7.37127871631764	50794	0.658	471	330	330	0	0	0	0	0	1	0	0	0	0	0	0	0	0	0	0	0	0	0	0	0	0	0	0	0	0	0	0	0	0	0	0	0	0	0	0	0	0
ENSG00000082701	4	484	593.263157894737	19	273095	7.99947212144681	273095	0.702	1874	1171	1171	0	0	0	0	0	0	0	0	0	0	0	0	0	0	0	0	0	0	0	0	0	0	0	0	0	0	0	0	0	0	0	0	0	0	0	0	0	0
ENSG00000083093	6	266.315789473684	242.850415512465	38	38144	5.82749481049472	38141	0.654	531	355	355	0	0	0	0	0	0	0	0	0	0	0	0	0	0	0	0	0	0	0	0	0	0	0	0	0	0	0	0	0	0	0	0	0	0	0	0	0	0
ENSG00000083099	10	532.111111111111	570.625514403292	27	70610	7.55896124612947	6530	0.604	397	264	264	0	0	0	0	0	0	0	0	0	0	0	0	0	0	0	0	0	0	0	0	0	0	0	0	0	0	0	0	0	0	0	0	0	0	0	0	0	0
ENSG00000083168	8	478.428571428571	485.459183673469	28	122512	8.00908390228659	3054	0.77	1208	631	631	0	0	0	0	0	1	0	0	0	0	0	0	0	0	0	0	0	0	0	0	0	0	0	0	0	0	1	0	0	0	0	0	0	0	0	0	0	0
ENSG00000083223	8	238	193.433962264151	53	66722	7.11789884003133	66722	0.706	897	552	552	0	0	0	0	1	1	0	0	0	0	0	0	0	0	0	0	0	0	1	0	0	0	0	0	0	0	0	0	0	0	0	0	0	0	0	0	0	0
ENSG00000083290	11	204.537313432836	189.33214524393	67	97108	7.14095294527343	97107	0.758	1202	868	868	0	0	0	0	0	0	0	0	0	0	0	0	0	0	0	0	0	0	0	0	0	0	0	0	0	0	0	0	0	0	0	0	0	0	0	0	0	0
ENSG00000083520	6	313.266666666667	300.361481481481	45	26695	7.20069226893431	23053	0.58	909	555	555	0	0	0	0	0	0	0	0	0	0	0	0	0	0	0	0	0	0	0	0	0	0	0	0	0	0	0	0	0	0	0	0	0	0	0	0	0	0
ENSG00000083535	6	154.857142857143	61.3714285714286	35	234395	6.20977936186457	234395	0.586	909	555	555	0	0	0	0	0	0	0	0	0	0	0	0	0	0	0	0	0	0	0	0	0	0	0	0	0	0	0	0	0	0	0	0	0	0	0	0	0	0
ENSG00000083635	1	349.2	366.92	10	50235	5.96468263302625	50235	0.622	714	464	464	0	0	0	0	0	0	0	0	0	0	1	1	1	0	0	0	0	0	0	0	0	0	1	0	0	0	1	0	0	0	0	0	0	0	0	0	0	0
ENSG00000083642	9	276	268.676923076923	65	191594	7.14241820213739	191594	0.678	629	441	441	0	0	0	0	0	0	0	0	1	0	0	0	0	0	0	0	0	0	0	0	0	0	0	0	0	0	0	0	0	0	0	0	0	0	0	0	0	0
ENSG00000083720	8	210.388888888889	187.737654320988	36	140455	7.50653673606715	140455	0.668	1213	804	804	0	0	0	0	0	0	0	0	0	1	0	1	0	0	0	0	0	0	0	0	0	0	0	0	0	0	0	0	0	0	0	0	0	0	0	0	0	0
ENSG00000083799	17	387.786885245902	393.933888739586	61	59886	8.36743577942207	8148	0.726	1004	611	611	0	0	0	0	0	1	0	0	0	0	0	0	0	0	0	0	0	0	0	0	0	0	0	0	0	0	0	0	0	0	0	0	0	0	0	0	0	0
ENSG00000083828	6	522.066666666667	522.506666666667	15	50285	6.040492293606	10960	0.61	560	377	377	0	0	0	1	0	0	0	0	0	0	0	0	0	0	0	0	0	0	0	0	0	0	0	0	0	0	0	0	0	0	0	0	0	0	0	0	0	0
ENSG00000083896	7	322.3125	343.53125	32	39703	8.15613718751311	39703	0.58	617	389	389	0	0	0	1	0	0	0	0	0	0	1	1	1	0	0	0	0	0	0	0	0	0	0	0	0	0	0	0	0	0	0	0	0	0	0	0	0	0
ENSG00000083937	5	272.105263157895	186.17728531856	19	28278	7.55266517028055	26644	0.632	970	575	575	0	0	0	1	0	1	0	0	0	0	0	0	0	0	0	0	0	0	0	0	0	0	0	0	0	1	0	0	0	0	0	0	0	0	0	0	0	0
ENSG00000084073	4	244.777777777778	182.962962962963	18	36078	7.10411193487779	36078	0.626	214	144	144	0	0	0	0	0	0	0	0	1	0	0	0	0	0	0	0	0	1	0	0	0	0	0	0	0	1	0	0	0	0	0	0	0	0	0	0	0	0
ENSG00000084093	4	737.333333333333	906.055555555556	12	27936	6.85138760376223	27936	0.73	1735	1150	1150	0	0	0	1	0	1	0	0	0	0	0	0	0	0	0	0	0	0	0	0	0	0	0	0	0	0	0	0	0	1	0	0	0	0	0	0	0	0
ENSG00000084234	27	201.333333333333	133.103703703704	90	74968	8.63443425976709	40801	0.732	1862	1175	1175	0	0	0	0	1	1	0	0	0	0	0	0	0	0	0	0	0	0	0	0	0	0	0	0	0	0	0	0	0	0	0	0	0	0	0	0	0	0
ENSG00000084463	5	193.04347826087	110.672967863894	23	17065	8.42188460468835	17065	0.518	480	290	290	0	0	0	1	0	0	0	0	0	0	1	0	0	0	0	0	0	0	0	0	0	0	0	0	0	0	0	0	0	0	0	0	0	0	0	0	0	0
ENSG00000084652	2	442	491.666666666667	12	18600	7.84964564832767	18600	0.646	660	486	486	0	0	0	1	0	1	0	0	0	0	0	0	0	0	1	0	0	0	0	0	0	0	0	0	0	0	0	0	0	0	0	0	0	0	0	0	0	0
ENSG00000084676	12	339.872340425532	333.405160706202	47	278789	8.62080433308959	152142	0.762	1458	783	783	0	0	0	1	0	0	0	0	1	0	0	0	0	0	0	0	0	0	0	0	0	0	0	0	0	0	0	0	0	0	0	0	0	0	0	0	0	0
ENSG00000084764	9	246.791666666667	153.486111111111	24	56585	8.65693870221176	56585	0.7	591	368	368	0	0	0	0	0	0	0	0	0	0	0	0	0	0	0	0	0	0	0	0	0	0	0	0	0	0	0	0	0	0	0	0	0	0	0	0	0	0
ENSG00000085365	8	583.448275862069	766.083234244947	29	120224	7.15540508313568	120224	0.676	1080	745	745	0	0	0	0	0	1	0	1	0	0	0	0	0	0	0	0	0	0	0	0	0	0	0	0	1	0	0	0	0	0	0	0	0	0	0	0	0	0
ENSG00000085377	2	235.125	157.953125	16	125520	8.60947358718169	125520	0.792	776	501	501	0	0	0	1	0	0	0	0	0	0	0	0	0	0	0	0	0	0	0	0	0	0	0	0	0	0	0	0	0	0	0	0	0	0	0	0	0	0
ENSG00000085433	9	250.787878787879	175.107438016529	33	72015	7.22247237594646	72011	0.704	1177	725	725	0	0	0	0	0	1	0	0	0	0	0	0	0	0	0	0	0	0	0	0	0	0	0	0	0	0	0	0	0	0	0	0	0	0	0	0	0	0
ENSG00000085449	6	269.384615384615	259.526627218935	26	89672	7.19496696822295	70041	0.602	1296	931	931	0	0	0	0	0	1	0	0	0	0	0	0	0	0	0	0	0	0	0	0	0	0	0	0	0	0	0	0	0	0	0	0	0	0	0	0	0	0
ENSG00000085511	16	192.341772151899	115.110078513059	79	125659	7.53348762404466	125659	0.772	1187	794	794	0	0	0	0	0	0	0	0	0	0	0	0	0	0	0	0	0	0	0	0	0	0	0	0	0	0	0	0	0	0	0	0	0	0	0	0	0	0
ENSG00000085733	16	227.90625	198.7939453125	64	38181	8.62850338314996	38181	0.742	713	544	544	0	0	0	0	0	1	0	0	0	0	0	0	0	0	0	0	0	0	0	0	0	0	0	0	0	0	0	0	0	0	0	0	0	0	0	0	0	0
ENSG00000085741	3	284.4	147.76	10	24412	5.75955023458068	4345	0.714	3343	2226	2226	0	0	0	0	0	0	0	0	0	0	0	0	0	0	0	0	0	0	0	0	0	0	0	0	0	0	0	0	0	0	0	0	0	0	0	0	0	0
ENSG00000085760	12	171.829268292683	69.377751338489	41	32753	7.68766162866411	5701	0.516	492	302	302	0	0	0	1	1	1	0	0	0	1	0	0	0	0	1	0	0	0	0	0	0	0	0	0	0	0	0	0	0	0	0	0	0	0	0	0	0	0
ENSG00000085832	10	181.413793103448	149.400713436385	58	165066	8.42756337069422	165066	0.708	669	393	393	0	0	0	0	0	1	0	0	0	0	0	0	0	0	0	0	0	0	0	0	0	0	0	0	0	0	0	0	0	0	0	0	0	0	0	0	0	0
ENSG00000085871	6	209.652173913043	157.398865784499	23	74978	6.64067685215837	38486	0.522	0	0	0	0	0	0	0	1	1	0	0	0	0	0	0	0	0	0	0	0	0	0	0	0	0	0	0	0	0	0	0	0	0	0	0	0	0	0	0	0	0
ENSG00000085872	7	281.820512820513	212.656147271532	39	24642	7.69669817782526	24642	0.714	1227	832	832	0	0	0	0	0	1	0	0	0	0	0	0	0	0	0	0	0	0	0	0	0	0	0	0	0	0	0	0	0	0	0	0	0	0	0	0	0	0
ENSG00000085982	17	214.172839506173	182.841030330742	81	91263	7.51049546842325	91257	0.556	565	369	369	0	0	0	0	0	1	0	0	0	0	0	0	0	0	0	0	0	0	0	0	0	0	0	0	0	0	0	0	0	0	0	0	0	0	0	0	0	0
ENSG00000086061	4	204.363636363636	137.561983471074	22	14697	7.78909354372217	14697	0.7	715	512	512	0	0	0	1	0	0	0	0	0	0	0	0	0	0	0	0	0	0	0	0	0	0	0	0	0	0	0	0	0	0	0	0	0	0	0	0	0	0
ENSG00000086062	3	547.2	521.48	10	63275	7.94526982892889	63275	0.766	1234	731	731	0	0	0	0	0	0	0	0	0	0	0	0	0	0	0	0	0	0	0	0	0	0	0	0	0	0	0	0	0	0	0	0	0	0	0	0	0	0
ENSG00000086065	3	277.75	250.291666666667	12	17038	7.3930756184833	16598	0.64	1337	833	833	0	0	0	1	1	1	0	0	0	0	0	0	0	0	1	0	0	0	0	0	0	0	0	0	0	0	0	0	0	0	0	0	0	0	0	0	0	0
ENSG00000086102	6	219.052631578947	194.454293628809	38	80647	8.34392157148876	80647	0.574	685	433	433	0	0	0	0	0	0	0	1	0	0	1	1	1	0	0	1	0	0	0	0	0	0	0	0	0	1	1	0	1	0	0	0	0	0	1	1	0	0
ENSG00000086189	5	187.931034482759	148.58501783591	29	16686	6.66825447025781	11762	0.61	527	372	372	0	0	0	0	1	1	0	0	0	0	1	0	0	0	0	0	0	0	0	0	0	0	0	0	0	0	0	0	0	0	0	0	0	0	0	0	0	0
ENSG00000086232	11	230.4	161.235555555556	45	36981	8.24966588623847	36981	0.626	533	342	342	0	0	0	1	0	0	0	0	0	0	0	0	0	0	0	0	0	0	0	0	0	0	0	0	0	1	0	0	0	0	0	0	0	0	0	0	0	0
ENSG00000086504	10	256.259259259259	223.437585733882	27	3144	7.65386817936134	3144	0.65	247	164	164	0	0	0	0	0	0	0	0	0	0	0	0	0	0	0	0	0	0	0	0	0	0	0	0	0	0	1	0	0	0	0	0	0	0	0	0	0	0
ENSG00000086544	2	360.636363636364	358.314049586777	11	23758	7.1410622903701	23758	0.75	564	372	372	0	0	0	0	0	0	0	0	0	0	0	0	0	0	0	0	0	0	0	0	0	0	0	0	0	0	0	0	0	0	0	0	0	0	0	0	0	0
ENSG00000086589	9	206.432432432432	163.110299488678	37	10314	7.39626468590911	10314	0.538	572	381	381	0	0	0	0	1	1	0	0	0	0	1	1	1	0	0	0	0	0	0	0	0	0	0	0	0	0	0	0	0	0	0	0	0	0	0	0	0	0
ENSG00000086598	5	440.8	374.24	15	14039	8.43070861563188	14039	0.642	764	454	454	0	0	0	0	0	0	0	0	1	0	0	0	0	0	0	0	0	0	0	0	0	0	0	0	0	1	0	0	0	0	0	0	0	0	0	0	0	0
ENSG00000086619	4	264.230769230769	273.065088757396	26	66465	5.93050041227146	46035	0.726	1097	759	759	0	0	0	0	0	1	0	0	1	0	0	0	0	0	0	0	0	0	0	0	0	0	0	0	0	0	0	0	0	0	0	0	0	0	0	0	0	0
ENSG00000086666	21	226.48	193.9488	50	78826	8.28303025822823	78826	0.654	0	0	0	0	0	0	1	0	2	0	0	0	0	0	0	0	0	0	0	0	0	0	0	0	0	0	0	0	0	0	0	0	0	0	0	0	0	0	0	0	0
ENSG00000086827	3	190.541666666667	75.8506944444444	24	40625	6.93798773890775	40625	0.546	358	228	228	0	0	0	0	0	0	0	0	0	0	1	1	1	0	0	0	0	0	0	0	0	0	0	0	0	0	0	0	0	0	0	0	0	0	0	0	0	0
ENSG00000086848	17	223.728813559322	155.611031312841	59	89387	6.60096250761004	85298	0.504	339	213	213	0	0	0	0	0	0	0	0	0	0	0	0	0	0	0	0	0	0	0	0	0	0	0	0	0	0	0	0	0	0	0	0	0	0	0	0	0	0
ENSG00000087074	2	1025.75	673.75	4	3666	8.39186430958214	3666	0.556	444	275	275	1	0	0	1	0	0	0	0	0	0	1	1	0	0	1	0	0	0	0	0	0	0	0	0	1	0	0	0	0	0	0	0	0	1	1	0	0	0
ENSG00000087087	18	162.491803278689	64.974469228702	61	13553	8.18442586038839	825	0.666	1018	684	684	0	0	0	0	1	0	0	0	0	0	0	1	0	0	0	0	0	0	0	0	0	0	0	0	0	0	0	0	0	0	0	0	0	0	0	0	0	0
ENSG00000087088	13	196.363636363636	135.98347107438	33	6984	6.16735114694363	6890	0.658	567	304	304	0	0	0	0	0	1	0	0	0	0	0	0	0	0	0	0	0	0	0	0	0	0	0	0	0	0	1	0	1	0	0	0	0	0	0	0	0	0
ENSG00000087095	6	311.615384615385	263.023668639053	26	154645	6.39378456971674	6588	0.652	547	307	307	0	0	0	1	0	0	0	0	0	0	0	0	0	0	0	0	0	0	0	0	0	1	0	0	0	0	0	0	0	0	0	0	0	0	0	0	0	0
ENSG00000087157	16	210.406779661017	130.540074691181	59	46475	6.73540343424559	45915	0.71	758	542	542	0	0	0	0	0	0	0	0	1	0	0	0	0	0	0	0	0	0	0	0	0	0	0	0	0	0	0	0	0	0	0	0	0	0	0	0	0	0
ENSG00000087253	8	392.794117647059	431.401384083045	34	77673	5.53474897787652	77673	0.576	354	248	248	0	0	0	0	0	1	0	0	0	0	0	0	0	0	0	0	0	0	0	0	0	0	0	0	0	0	0	0	0	0	0	0	0	0	0	0	0	0
ENSG00000087263	11	230.276595744681	192.667270258035	47	27611	8.33364445380609	27611	0.61	909	573	573	0	0	0	1	0	0	0	0	0	0	0	0	0	0	0	0	0	0	0	0	0	0	0	0	0	0	0	0	0	0	0	0	0	0	0	0	0	0
ENSG00000087269	5	196.806451612903	96.060353798127	31	25453	8.02308548146643	25453	0.714	1555	972	972	0	0	0	0	0	1	0	0	0	0	0	0	0	0	0	0	0	0	0	0	0	0	0	0	0	0	1	0	0	0	0	0	0	0	0	0	0	0
ENSG00000087301	4	188.71875	117.35546875	32	121933	5.40903479186713	113264	0.674	1176	775	775	0	0	0	0	0	0	0	0	0	0	0	0	0	0	0	0	0	0	0	0	0	0	0	0	0	0	0	0	0	0	0	0	0	0	0	0	0	0
ENSG00000087302	7	186.652173913043	119.837429111531	23	15228	8.43438804233838	15222	0.554	465	336	336	0	0	0	1	0	0	0	0	0	0	0	0	0	0	0	0	0	1	0	0	0	0	0	0	0	0	0	0	0	0	0	0	0	0	0	0	0	0
ENSG00000087470	30	216.448979591837	162.523948354852	98	66353	8.17681819293976	66353	0.602	848	550	550	0	0	0	1	0	1	0	0	0	0	0	0	0	0	0	0	0	0	0	0	0	0	0	0	0	0	0	0	0	0	0	0	0	0	0	0	0	0
ENSG00000087502	11	205.641025641026	214.773175542406	39	43838	6.85977091696956	24762	0.502	218	112	112	0	0	0	0	0	0	0	0	0	0	0	0	0	0	0	0	0	0	0	0	0	0	0	0	0	0	0	0	0	0	0	0	0	0	0	0	0	0
ENSG00000087884	11	135.392857142857	49.3494897959184	28	97324	6.55719416208454	97324	0.636	1076	731	731	0	0	0	0	1	1	0	0	0	0	0	0	0	0	0	0	0	0	0	0	0	0	0	0	0	0	0	0	0	0	0	0	0	0	0	0	0	0
ENSG00000088038	10	268.140350877193	212.527546937519	57	17976	7.40339590655466	17976	0.668	1254	873	873	0	0	0	0	1	1	0	0	1	0	1	0	0	0	0	0	0	0	0	0	0	1	0	0	0	0	0	0	0	0	0	0	0	0	0	0	0	0
ENSG00000088205	6	354.029411764706	364.930795847751	34	17730	7.44889135586293	17730	0.552	515	314	314	0	0	0	1	0	0	0	0	0	1	1	1	0	0	0	0	0	0	0	0	0	0	0	0	0	0	1	0	1	0	0	0	0	0	0	0	0	0
ENSG00000088247	12	155.547169811321	105.539337842649	53	11447	8.48581679075983	11447	0.736	739	390	390	0	0	0	0	0	0	0	0	0	0	0	0	0	0	0	0	0	0	0	0	1	0	0	0	0	0	1	0	1	0	0	0	0	0	0	0	0	0
ENSG00000088256	7	387.826086956522	393.78449905482	23	29595	8.37174564953795	29595	0.836	0	0	0	0	0	0	0	0	0	0	0	0	0	0	0	0	0	0	0	0	0	0	0	0	0	0	0	0	0	0	0	0	0	0	0	0	0	0	0	0	0
ENSG00000088298	5	196.033333333333	114.648888888889	30	162762	5.8577913128976	160101	0.682	324	242	242	0	0	0	0	0	1	0	0	0	0	0	1	0	0	0	0	0	0	0	0	0	0	0	0	0	0	0	0	0	0	0	0	0	0	0	0	0	0
ENSG00000088756	17	338.534482758621	382.700951248514	58	185999	5.94083100453461	182438	0.712	344	261	261	0	0	0	1	0	1	0	0	0	0	0	0	0	0	0	0	0	0	0	0	0	0	0	0	0	0	0	0	0	0	0	0	0	0	0	0	0	0
ENSG00000088766	7	292.423076923077	275.926035502959	26	33964	7.92253817310364	33964	0.696	898	652	652	0	0	0	0	0	1	0	0	0	0	0	0	0	0	0	0	0	0	0	0	0	0	0	0	0	0	0	0	0	0	0	0	0	0	0	0	0	0
ENSG00000088808	18	271.657534246575	187.119159316945	73	113839	7.03653555107574	113839	0.808	1829	1202	1202	0	0	0	1	0	0	0	0	0	0	0	0	0	0	0	0	0	0	0	0	0	0	0	0	0	0	0	0	0	0	0	0	0	0	0	0	0	0
ENSG00000088812	2	295.58064516129	283.952133194589	31	180083	7.65267665724256	180083	0.734	940	527	527	0	0	0	1	0	0	0	0	0	0	0	0	0	0	0	0	0	0	0	0	0	0	0	0	0	0	0	0	0	0	0	0	0	0	0	0	0	0
ENSG00000088832	8	229.217391304348	172.582230623819	23	24185	8.23607206408097	24185	0.65	658	492	492	0	0	0	0	0	1	0	0	0	0	0	0	0	0	0	0	0	0	0	0	0	0	0	0	0	0	0	0	0	0	0	0	0	0	0	0	0	0
ENSG00000088888	3	435.066666666667	386.622222222222	15	21794	8.02438103527237	19436	0.708	806	577	577	0	0	0	2	0	0	0	0	0	0	0	0	0	0	0	0	0	0	0	0	0	0	0	0	0	0	0	0	0	0	0	0	0	0	0	0	0	0
ENSG00000088930	3	120.314285714286	48.909387755102	35	86522	8.11509826991719	86522	0.704	810	574	574	0	0	0	1	0	0	0	0	0	0	1	1	0	0	0	0	0	1	0	0	0	0	0	0	0	0	0	0	0	0	0	0	0	1	1	1	0	0
ENSG00000088970	13	201.979166666667	165.0078125	48	120637	7.21061834624467	120633	0.676	319	235	235	0	0	0	0	0	0	0	0	0	0	0	0	0	0	0	0	0	0	0	0	0	0	0	0	0	1	0	0	0	0	0	0	0	0	0	0	0	0
ENSG00000089006	19	282.806451612903	258.712799167534	62	27383	8.02595011349988	27383	0.62	1166	732	732	0	0	0	0	1	2	0	0	0	0	1	1	1	0	0	0	0	0	0	0	0	0	0	0	0	0	0	0	0	0	0	0	0	0	0	0	0	0
ENSG00000089048	1	229.714285714286	176.408163265306	14	70564	6.90078285376558	70564	0.588	743	445	445	0	0	0	1	1	0	0	0	0	0	0	0	1	0	0	0	0	0	0	0	0	0	0	0	0	0	1	0	1	0	0	0	0	0	0	0	0	0
ENSG00000089063	9	263	188.2	20	13264	8.18079149288773	13264	0.674	785	507	507	0	0	0	0	0	1	0	0	0	0	0	0	0	0	0	0	0	0	0	0	0	0	0	0	0	0	0	0	0	0	0	0	0	0	0	0	0	0
ENSG00000089177	5	228.18	214.4768	50	301330	7.19056261308561	301330	0.672	424	287	287	0	0	0	0	0	0	0	0	1	0	0	0	0	0	0	0	0	0	0	0	0	0	0	0	0	0	0	0	0	0	0	0	0	0	0	0	0	0
ENSG00000089195	5	269.58064516129	217.86680541103	31	13302	7.05055643897326	12704	0.64	661	420	420	0	0	0	0	0	0	0	0	0	0	0	0	0	0	0	0	0	0	0	0	0	0	0	0	0	0	0	0	0	0	0	0	0	0	0	0	0	0
ENSG00000089234	4	281.44	243.7792	25	43841	7.30962186615918	43841	0.668	813	516	516	0	0	0	0	0	0	0	0	0	0	0	0	0	0	0	0	0	0	0	0	0	0	0	0	0	0	0	0	0	0	0	0	0	0	0	0	0	0
ENSG00000089248	5	497.166666666667	363.527777777778	12	10136	7.05453264217945	10136	0.658	951	642	642	0	0	0	1	0	0	0	0	0	0	0	0	0	0	0	0	0	1	0	0	0	0	0	0	0	1	1	0	1	0	0	0	0	0	0	0	0	0
ENSG00000089327	13	168.093023255814	121.744726879394	43	15154	6.15004348193328	5270	0.676	450	314	314	0	0	0	0	0	0	0	0	0	0	0	0	0	0	0	0	0	0	0	0	0	0	0	0	0	0	0	0	0	0	0	0	0	0	0	0	0	0
ENSG00000089335	13	590.939393939394	638.2681359045	33	8759	7.77172598174331	5411	0.64	834	535	535	0	0	0	1	1	1	0	0	0	0	0	0	0	0	0	0	0	0	0	0	0	0	0	0	0	1	0	0	0	0	0	0	0	1	1	0	0	0
ENSG00000089351	15	177.095238095238	112.710506424792	63	31688	8.20239080235116	31688	0.57	0	0	0	0	0	0	1	0	0	0	0	0	0	0	0	0	0	0	0	0	0	0	0	0	0	0	0	0	0	0	0	0	0	0	0	0	0	0	0	0	0
ENSG00000089486	14	373.114285714286	356.119183673469	35	28154	7.59785879225105	27408	0.624	1054	709	709	0	0	0	0	1	1	0	0	1	0	0	1	0	0	0	0	0	0	0	0	0	0	0	0	0	0	0	0	0	0	0	0	0	0	0	0	0	0
ENSG00000089597	16	157.865853658537	96.2328970850684	82	21807	8.55374052824806	20852	0.594	661	449	449	0	0	0	0	0	1	0	0	0	1	0	0	0	0	0	0	0	0	0	0	0	0	0	0	0	0	0	0	0	0	0	0	0	0	0	0	0	0
ENSG00000089818	9	332.606060606061	327.07621671258	33	15561	6.67398489321988	15561	0.564	331	202	202	0	0	0	0	1	1	0	0	0	0	1	0	2	0	0	0	0	0	0	1	0	0	1	0	0	0	0	0	0	0	0	0	0	1	1	1	0	1
ENSG00000089876	4	317.117647058824	200.740484429066	17	60100	7.13765135863489	29308	0.758	1289	820	820	0	0	0	0	0	0	0	0	0	0	0	0	0	0	0	0	0	0	0	0	0	0	0	0	0	0	0	0	0	0	0	0	0	0	0	0	0	0
ENSG00000089902	5	536.095238095238	680.458049886621	21	137916	7.45797073864597	137916	0.76	2118	1237	1237	0	0	0	0	0	1	0	0	0	0	0	0	0	0	0	0	0	0	0	0	0	0	0	0	0	1	0	0	0	0	0	0	0	0	0	0	0	0
ENSG00000089916	13	560.58	718.9744	50	102427	7.97581016460155	50092	0.672	314	223	223	0	0	0	1	0	0	0	0	0	0	0	1	1	0	0	0	0	0	1	0	0	0	0	0	0	0	0	0	0	0	0	0	0	0	0	0	0	0
ENSG00000090013	4	231.916666666667	103.888888888889	12	18052	8.14761816312817	18052	0.682	1917	1167	1167	0	0	0	1	1	1	0	0	0	0	0	0	0	0	0	0	0	0	0	0	0	0	0	0	0	0	0	0	0	0	0	0	0	1	1	0	0	0
ENSG00000090316	21	375.593220338983	363.535191037058	59	50297	7.65171346404209	50287	0.704	1081	703	703	0	0	0	0	0	0	0	0	0	0	1	1	0	0	0	0	0	0	0	0	0	0	0	0	0	0	0	0	0	0	0	0	0	0	0	0	0	0
ENSG00000090432	1	609	680.5	4	8712	7.59784363014143	8712	0.652	467	317	317	0	0	0	1	0	0	0	0	0	0	1	0	0	0	0	0	0	0	0	0	0	0	0	0	0	1	0	0	0	0	0	0	0	0	0	0	0	0
ENSG00000090470	3	436.25	394.5625	8	16458	6.58426427760856	16458	0.568	941	587	587	0	0	0	0	0	0	0	0	0	0	1	1	0	0	0	0	0	0	0	0	0	0	0	0	0	0	0	0	0	0	0	0	0	0	0	0	0	0
ENSG00000090554	13	140.47619047619	88.0612244897959	42	12025	5.1634097586616	12025	0.666	0	0	0	0	0	0	0	0	0	0	0	1	0	0	0	0	0	0	0	0	0	0	0	0	0	0	0	0	0	0	0	0	0	0	0	0	0	0	0	0	0
ENSG00000090565	12	321.642857142857	300.105442176871	42	97393	8.31760656305782	97393	0.738	1893	1136	1136	0	0	0	0	0	0	0	0	0	0	0	0	0	0	0	0	0	1	0	0	0	0	0	0	0	0	0	0	0	0	0	0	0	0	0	0	0	0
ENSG00000090581	9	180.763157894737	138.059556786704	38	11429	7.10762758953805	11429	0.786	1014	740	740	0	0	0	1	0	0	0	0	0	0	0	0	0	0	0	0	0	0	0	0	0	0	0	0	0	0	1	0	0	0	0	0	0	0	0	0	0	0
ENSG00000090615	8	426.05	432.185	40	59950	7.93175639614321	6587	0.696	1196	794	794	0	0	0	1	0	0	0	0	0	0	0	0	0	0	0	0	0	0	0	0	0	0	0	0	0	0	0	0	0	0	0	0	0	0	0	0	0	0
ENSG00000090674	10	191.953488372093	93.895078420768	43	11384	7.00287356247412	11384	0.714	554	391	391	0	0	0	0	0	2	0	0	0	0	0	0	0	0	0	0	0	0	0	0	0	0	0	0	0	0	0	0	0	0	0	0	0	0	1	0	0	0
ENSG00000090861	7	165.125	70.53125	40	37249	8.55753214872682	37249	0.624	362	259	259	0	0	0	1	0	0	0	0	0	0	0	1	1	1	0	0	0	0	0	0	0	0	1	0	0	0	0	0	0	0	0	0	0	0	0	1	0	0
ENSG00000090863	13	234.083333333333	186.604166666667	72	155157	8.57345515172107	155157	0.674	729	487	487	0	0	0	0	0	1	0	0	1	0	0	0	0	0	0	0	0	0	0	0	0	0	0	0	0	0	0	0	0	0	0	0	0	0	0	1	0	0
ENSG00000090905	18	380.904761904762	400.536281179138	84	97938	8.23969182251721	96527	0.734	1136	621	621	0	0	0	1	0	1	0	0	0	0	0	0	0	0	0	0	0	0	1	0	0	0	0	0	0	0	0	0	0	0	0	0	0	0	0	0	0	0
ENSG00000091009	3	286.576923076923	234.976331360947	26	135702	7.1022257336042	135702	0.634	786	503	503	0	0	0	0	1	1	0	0	0	0	0	0	0	0	0	0	0	1	1	0	0	0	1	0	0	1	0	0	0	0	0	0	0	0	0	0	0	0
ENSG00000091039	17	287.723076923077	285.126153846154	65	208013	7.42812456639981	208010	0.678	1123	761	761	0	0	0	1	0	0	0	0	0	0	1	0	0	0	0	0	0	1	0	0	0	0	0	0	0	0	1	0	0	0	0	0	0	0	0	0	0	0
ENSG00000091127	6	196.65625	134.83984375	32	82607	6.72144877002644	82607	0.674	907	632	632	0	0	0	1	0	0	0	0	0	0	0	0	0	0	0	0	0	0	0	0	0	0	0	0	0	0	1	0	1	0	0	0	0	0	0	0	0	0
ENSG00000091136	13	198.402985074627	86.6723100913344	67	79457	7.98857135295984	79438	0.68	2263	1457	1457	0	0	0	1	0	0	0	0	0	0	0	0	1	0	0	0	0	0	0	0	0	0	0	0	0	0	0	0	0	0	0	0	0	0	0	0	0	0
ENSG00000091157	12	304.086206896552	283.80677764566	58	380255	7.05005285038306	375971	0.596	329	207	207	0	0	0	1	0	1	0	0	1	0	0	0	0	0	0	0	0	0	0	0	0	0	0	0	0	0	0	0	0	0	0	0	0	1	1	1	0	0
ENSG00000091640	8	225.12	161.6032	25	8647	8.47595010219869	8645	0.634	1521	938	938	0	0	0	1	0	0	0	1	0	0	0	0	0	0	0	0	0	0	0	0	0	0	0	0	0	0	0	0	0	0	0	0	0	0	0	0	0	0
ENSG00000091732	11	176.111111111111	81.7086419753087	45	33166	7.15615996609258	33166	0.524	366	226	226	0	0	0	0	0	0	0	0	0	0	0	0	0	0	0	0	0	0	0	0	0	0	0	0	0	0	0	0	0	0	0	0	0	0	0	0	0	0
ENSG00000091879	4	776.6875	795.9921875	16	63759	5.56292077489424	63759	0.436	0	0	0	0	0	0	0	0	0	0	0	0	0	0	0	0	0	0	0	0	0	0	0	0	0	0	0	0	0	0	0	0	0	0	0	0	0	0	0	0	0
ENSG00000092010	10	134.926829268293	90.9173111243308	41	2810	7.97230639930108	2810	0.742	678	513	513	0	0	0	0	0	0	0	0	1	0	0	0	0	0	0	0	0	0	0	0	0	0	0	0	0	0	0	0	0	0	0	0	0	0	0	0	0	0
ENSG00000092036	22	201.578947368421	114.912280701754	57	10934	6.43988148986021	9561	0.636	475	332	332	0	0	0	0	0	1	0	0	0	0	0	0	0	0	0	0	0	0	0	0	0	0	0	0	0	0	0	0	0	0	0	0	0	0	1	1	0	0
ENSG00000092068	13	413.652173913043	367.398865784499	46	58380	8.04748962403824	17266	0.506	0	0	0	0	0	0	0	0	0	0	0	0	0	0	0	0	0	0	0	0	0	0	0	0	0	0	0	0	0	0	0	0	0	0	0	0	0	0	0	0	0
ENSG00000092108	26	129.728155339806	77.5599962296164	103	113701	7.36833996046992	113701	0.502	0	0	0	0	0	0	0	0	0	0	0	0	0	1	1	1	0	1	0	0	0	0	1	0	0	0	0	0	0	0	0	0	0	0	0	0	1	1	0	0	0
ENSG00000092208	12	159.738095238095	100.43537414966	42	22751	5.86026110783101	22751	0.458	243	148	148	0	0	0	0	0	1	0	0	0	0	0	0	0	0	1	0	0	0	0	0	0	0	0	0	0	0	0	0	0	0	0	0	0	0	0	0	0	0
ENSG00000092330	16	321.391304347826	213.232514177694	46	3032	7.522618070821	3032	0.626	663	441	441	0	0	0	1	1	1	0	0	0	0	0	0	0	0	0	0	0	0	0	0	0	0	0	0	0	0	0	0	0	0	0	0	0	0	0	0	0	0
ENSG00000092421	16	340.803278688525	368.949744692287	61	131319	6.05291706231336	131319	0.618	2395	1478	1478	0	0	0	1	0	0	0	0	0	0	0	0	0	0	0	0	0	0	0	0	0	0	0	0	0	0	0	0	0	0	0	0	0	0	0	0	0	0
ENSG00000092439	9	202.428571428571	149.420408163265	70	134343	7.27749927775969	126521	0.672	856	556	556	0	0	0	1	1	0	0	0	0	0	0	0	0	0	0	0	0	0	0	0	0	0	0	0	0	0	1	0	1	0	0	0	0	0	1	0	0	0
ENSG00000092820	4	225.807692307692	180.150887573964	26	53672	8.03621790220557	53665	0.748	1694	1169	1169	0	0	0	0	0	1	0	0	0	0	0	0	0	0	0	0	0	0	0	0	0	0	0	0	0	0	0	0	0	0	0	0	0	0	0	0	0	0
ENSG00000092841	21	182.491228070175	149.549399815328	57	5336	8.57307026109105	3414	0.59	0	0	0	0	0	0	1	0	0	0	0	0	0	0	1	1	0	1	0	0	0	0	0	0	0	0	0	0	0	0	0	0	0	0	0	0	0	0	0	0	0
ENSG00000092969	4	435.375	482.609375	16	98385	5.96180113153049	98385	0.616	617	391	391	0	0	0	0	0	0	0	0	0	0	0	0	0	0	0	0	0	0	0	0	0	0	0	0	0	0	0	0	0	0	0	0	0	0	1	0	0	0
ENSG00000092978	5	461.55	571.535	20	204091	5.64942304517032	204091	0.534	210	131	131	0	0	0	0	1	1	0	0	0	0	0	0	0	0	0	0	0	0	0	0	0	0	0	0	0	0	0	0	0	0	0	0	0	0	0	0	0	0
ENSG00000093010	11	316.379310344828	233.281807372176	29	28369	7.93360572754328	28369	0.674	372	258	258	0	0	0	1	0	0	0	0	0	0	0	0	0	0	0	0	0	0	0	0	0	0	0	0	0	0	0	0	0	0	0	0	0	0	0	0	0	0
ENSG00000094916	5	1040.07142857143	1452.40816326531	14	49163	7.51641201577	49163	0.544	1174	620	620	0	0	0	1	1	1	0	0	0	0	1	0	0	0	0	0	0	0	0	1	0	0	1	0	0	0	0	0	1	0	0	0	0	0	0	0	0	0
ENSG00000094963	8	387.466666666667	359.746666666667	30	27476	7.11676721894697	26023	0.394	0	0	0	0	0	0	0	0	0	0	0	0	0	0	0	0	0	0	0	0	0	0	0	0	0	0	0	0	0	0	0	0	0	0	0	0	0	0	0	0	0
ENSG00000095059	22	162.405797101449	87.612686410418	69	6186	8.01089809601751	6182	0.572	508	316	316	0	0	0	1	0	0	0	0	0	0	0	0	0	0	0	0	0	0	0	0	0	0	0	0	0	1	0	0	0	0	0	0	0	1	1	1	0	0
ENSG00000095139	4	372.647058823529	347.847750865052	17	30644	8.14845191880271	28604	0.574	544	371	371	0	0	0	1	0	0	0	0	0	0	0	0	0	0	0	0	0	0	0	0	0	0	0	0	0	0	0	0	0	0	0	0	0	0	0	0	0	0
ENSG00000095209	5	338.6875	341.328125	16	82069	8.22647181879042	11210	0.64	785	523	523	0	0	0	1	0	0	0	0	0	0	0	0	0	0	0	0	0	0	0	0	0	0	0	0	0	0	0	0	0	0	0	0	0	0	0	0	0	0
ENSG00000095319	11	144.546511627907	79.1092482422931	86	59398	7.67451673971595	59398	0.714	1211	805	805	0	0	0	0	0	0	0	0	0	0	0	0	0	0	0	0	0	0	0	0	0	0	0	0	0	0	1	0	0	0	0	0	0	0	0	0	0	0
ENSG00000095380	6	350.136363636364	286.690082644628	22	26337	6.33120640978772	26337	0.708	639	360	360	0	0	0	1	0	0	0	0	0	0	0	0	0	0	0	0	0	0	0	0	0	0	0	0	0	1	0	0	0	0	0	0	0	0	0	0	0	0
ENSG00000095564	4	179.327586206897	78.6807372175981	58	106557	7.88849565374662	106557	0.594	409	290	290	0	0	0	1	0	0	0	0	0	0	1	0	1	0	0	0	0	0	0	0	0	0	0	0	0	0	0	0	0	0	0	0	0	0	0	0	0	0
ENSG00000095574	4	451.615384615385	533.289940828402	13	18012	6.99550245585796	18012	0.672	1139	730	730	0	0	0	0	1	1	0	0	0	0	0	0	0	0	0	0	0	0	0	0	0	0	0	0	0	0	0	0	0	1	0	0	0	0	0	0	0	0
ENSG00000095906	17	274.392156862745	236.442906574394	51	6291	7.53393763247866	6291	0.672	1847	1234	1234	0	0	0	1	0	1	0	0	0	0	0	0	0	0	0	0	0	0	0	0	0	0	0	0	0	0	0	0	0	0	0	0	0	0	0	0	0	0
ENSG00000096070	14	585.948717948718	582.485207100592	39	36047	7.8637881833462	36047	0.8	1073	642	642	0	0	0	0	0	1	0	0	0	0	0	0	0	0	0	0	0	0	0	0	0	0	0	0	0	1	0	0	0	0	0	0	0	0	0	0	0	0
ENSG00000096080	3	222	166.888888888889	9	16489	7.38196514952031	16489	0.582	347	222	222	0	0	0	0	0	0	0	0	0	0	0	0	0	0	0	0	0	0	0	0	0	0	0	0	0	1	0	0	0	0	0	0	0	0	0	0	0	0
ENSG00000096401	1	401.4375	427.3203125	16	62902	7.96982895444757	62902	0.478	622	377	377	0	0	0	1	0	1	0	0	0	0	1	0	1	0	0	0	0	0	0	0	0	0	0	0	0	0	0	0	0	0	0	0	0	0	1	0	0	0
ENSG00000096717	6	457.272727272727	466.148760330579	22	33721	7.17922654506137	33721	0.724	1009	642	642	0	0	0	0	0	0	0	0	0	0	0	0	0	0	0	0	0	0	0	0	0	0	0	0	0	1	1	0	1	0	0	0	0	0	0	0	0	0
ENSG00000099139	5	327.45652173913	318.513232514178	46	471696	5.47152394600837	471696	0.632	1517	953	953	0	0	0	0	0	0	0	0	0	0	0	0	0	0	0	0	0	0	0	0	0	0	0	0	0	0	0	0	0	0	0	0	0	0	0	0	0	0
ENSG00000099203	7	234.952380952381	107.746031746032	21	3881	7.11251267242973	3506	0.58	900	556	556	0	0	0	0	0	0	0	1	0	0	0	0	0	0	0	0	0	1	0	0	0	0	0	0	0	0	0	0	0	0	0	0	0	0	0	0	0	0
ENSG00000099246	7	372.16	438.3488	25	37947	7.97425151816944	37947	0.622	715	496	496	0	0	0	1	0	0	0	0	0	0	0	0	0	0	0	0	0	0	0	0	0	0	1	0	0	0	0	0	0	0	0	0	0	0	0	0	0	0
ENSG00000099260	4	720.0625	708.4609375	16	48599	8.68780769192377	48599	0.476	0	0	0	0	0	0	0	0	0	0	0	0	0	0	0	0	0	0	0	0	0	0	0	0	0	0	0	0	0	0	0	0	0	0	0	0	1	1	1	0	0
ENSG00000099282	8	182.740740740741	117.248285322359	27	56197	6.32644160428065	56197	0.678	664	467	467	0	0	0	0	0	0	0	0	0	0	0	0	0	0	0	0	0	0	0	0	0	0	0	0	0	0	0	0	0	0	0	0	0	0	0	0	0	0
ENSG00000099284	2	204.454545454545	106.479338842975	11	59485	5.67442468391855	59485	0.642	1375	881	881	0	0	0	0	0	0	0	0	0	0	0	0	0	0	0	0	0	0	0	0	0	0	0	0	0	0	0	0	0	0	0	0	0	0	0	0	0	0
ENSG00000099290	8	144.295774647887	80.1630628843483	71	65622	5.94119165393082	65619	0.696	871	611	611	0	0	0	0	0	0	0	0	0	0	0	0	0	0	0	0	0	0	0	0	0	0	0	0	0	0	1	0	0	0	0	0	0	0	0	0	0	0
ENSG00000099330	15	222.840909090909	136.692148760331	44	3016	5.96811061476741	3016	0.606	962	671	671	0	0	0	0	0	1	0	0	0	0	0	1	0	0	0	0	0	0	0	0	0	0	0	0	0	0	0	0	0	0	0	0	0	0	0	1	0	0
ENSG00000099331	19	225.642105263158	189.159667590028	95	138756	7.33959071907345	137514	0.744	1190	726	726	0	0	0	0	0	0	0	1	0	0	0	0	0	0	0	0	0	0	0	0	0	0	0	0	0	0	0	0	0	0	0	0	0	0	0	0	0	0
ENSG00000099785	9	238.565217391304	129.270321361059	23	25748	7.86656122533563	25735	0.732	221	166	166	0	0	0	1	0	0	0	0	1	0	0	0	0	0	0	0	0	0	0	0	0	0	0	0	0	0	0	0	0	0	0	0	0	0	0	0	0	0
ENSG00000099795	2	177.2	8.64	5	5985	8.49634268446784	5985	0.628	337	229	229	0	0	0	0	0	1	0	0	1	1	0	1	0	0	0	0	0	0	0	0	0	0	0	0	0	0	0	0	0	0	0	0	0	0	0	0	0	0
ENSG00000099800	2	507	366.4	5	2271	7.49797183531086	2271	0.608	3978	2633	2633	0	0	0	0	0	0	0	0	0	0	0	0	0	0	0	0	0	1	0	0	0	0	0	0	0	0	0	0	0	0	0	0	0	1	1	1	0	0
ENSG00000099804	9	221.375	144.604166666667	24	10384	8.1680901450741	10379	0.824	1782	1235	1235	0	0	0	0	0	1	0	0	0	0	0	0	0	0	0	0	0	0	0	0	0	0	0	0	0	0	0	0	0	0	0	0	0	0	0	0	0	0
ENSG00000099810	12	317.095238095238	303.539682539683	42	129105	6.34012047698305	64536	0.534	457	286	286	0	0	0	1	0	1	0	0	0	0	0	0	0	0	1	0	0	0	0	0	0	0	0	0	0	0	0	0	0	0	0	0	0	0	0	0	0	0
ENSG00000099814	5	457.939393939394	477.120293847567	33	31491	6.97080163383218	31463	0.824	1672	1097	1097	0	0	0	0	0	0	0	0	0	0	0	0	0	0	0	0	0	0	0	0	0	0	0	0	0	0	0	0	0	0	0	0	0	0	0	0	0	0
ENSG00000099821	11	186	107.038461538462	52	16375	8.48505586845469	16375	0.626	981	668	668	0	0	0	1	0	0	0	0	0	0	0	0	0	0	0	0	0	0	0	0	0	0	0	0	0	0	0	0	0	0	0	0	0	0	0	0	0	0
ENSG00000099860	7	344.764705882353	241.051903114187	17	2138	7.29261983386636	517	0.596	2218	1322	1322	1	0	0	1	0	0	0	0	0	0	0	0	0	0	0	0	0	0	0	0	0	0	0	0	0	1	0	0	0	0	0	0	0	1	1	1	0	0
ENSG00000099864	11	310.818181818182	324.887052341598	33	39377	6.34960861804387	39376	0.818	861	657	657	0	0	0	0	0	0	0	0	0	0	0	0	0	0	0	0	0	0	0	0	0	0	0	0	0	0	0	0	0	0	0	0	0	0	0	0	0	0
ENSG00000099899	20	246.833333333333	163.454545454545	66	5527	7.0130105164524	5518	0.732	1355	898	898	0	0	0	0	0	0	0	0	0	0	0	0	0	0	0	0	0	0	0	0	0	0	0	0	0	0	0	0	0	0	0	0	0	0	0	0	0	0
ENSG00000099910	14	258.733333333333	162.100740740741	45	66643	7.10287923260435	54365	0.74	810	558	558	0	0	0	1	0	1	0	0	0	0	0	0	0	0	0	0	0	0	0	0	0	0	0	0	0	0	0	0	0	0	0	0	0	0	0	0	0	0
ENSG00000099940	3	575.5	618.8	10	32236	7.58344924968873	32236	0.746	984	655	655	0	0	0	0	0	0	0	0	0	0	0	0	1	0	0	0	0	0	0	0	0	0	0	0	0	0	1	0	1	0	0	0	0	0	0	0	0	0
ENSG00000099956	7	212.55	108.315	20	47554	7.45263000406403	16460	0.662	600	377	377	0	0	0	0	0	1	0	0	0	0	0	0	0	0	0	0	0	0	0	0	0	0	0	0	0	0	0	0	0	0	0	0	0	0	0	0	0	0
ENSG00000099995	11	302.954545454545	242.919421487603	44	24960	8.63810208775586	24960	0.724	631	452	452	0	0	0	1	0	0	0	0	0	0	1	0	0	0	0	0	0	0	0	0	0	0	0	0	0	0	0	0	0	0	0	0	0	0	0	0	0	0
ENSG00000100014	7	394.40625	438.810546875	32	146923	7.60028963208056	146922	0.716	895	594	594	0	0	0	1	0	1	0	0	0	0	0	0	0	0	0	0	0	0	0	0	0	0	0	0	0	0	0	0	0	0	0	0	0	0	0	0	0	0
ENSG00000100027	3	486.083333333333	531.486111111111	12	38291	6.25397034537158	38291	0.802	1285	783	783	0	0	0	0	0	0	0	0	1	0	0	0	0	0	0	0	0	0	0	0	0	0	0	0	0	0	1	0	0	0	0	0	0	0	0	0	0	0
ENSG00000100030	4	825.933333333333	1188.67555555556	15	113182	8.60298089456325	98642	0.732	1312	722	722	0	0	0	0	0	1	0	0	0	0	0	0	0	0	0	0	0	0	0	0	0	0	0	0	1	0	1	0	0	0	0	0	0	0	0	0	0	0
ENSG00000100034	10	500.275862068966	547.560047562426	29	33417	6.96384742683572	33417	0.706	848	582	582	0	0	0	1	0	1	0	0	1	0	0	0	0	0	0	0	0	0	0	0	0	0	0	0	0	0	0	0	0	0	0	0	0	0	0	0	0	0
ENSG00000100036	4	817.5	509.3	10	33365	6.18174798758481	12242	0.718	701	477	477	0	0	0	1	0	0	0	0	0	0	0	0	0	0	0	0	0	0	0	0	0	0	1	0	0	0	0	0	0	0	0	0	0	0	0	0	0	0
ENSG00000100038	18	247.746666666667	198.834844444444	75	25817	6.59016891768347	25817	0.588	385	271	271	0	0	0	1	0	0	0	0	0	0	0	0	0	0	0	0	0	0	0	0	0	0	0	0	0	0	0	0	0	0	0	0	0	0	0	0	0	0
ENSG00000100056	4	366.25	377.145833333333	24	14406	6.47035337000999	14406	0.586	305	203	203	0	0	0	0	0	0	0	0	0	0	1	0	0	0	0	0	0	0	0	0	0	0	0	0	0	1	0	0	0	0	0	0	0	0	0	0	0	0
ENSG00000100084	6	144.204545454545	76.896694214876	44	117004	6.36353574651148	116644	0.698	759	514	514	0	0	0	0	0	0	0	0	1	0	0	1	0	0	0	0	0	0	0	0	0	0	0	0	0	0	0	0	0	0	0	0	0	0	0	0	0	0
ENSG00000100100	7	570.5	530.4	20	10942	6.94424203589718	10922	0.504	0	0	0	0	0	0	0	0	0	0	0	0	0	0	0	0	0	0	0	0	0	0	0	0	0	0	0	0	0	0	0	0	0	0	0	0	0	0	0	0	0
ENSG00000100104	3	407.307692307692	429.029585798817	13	10782	7.20864435609061	10782	0.742	472	337	337	0	0	0	0	0	1	0	0	1	1	1	1	0	0	0	0	0	0	0	0	0	0	0	0	0	0	1	0	0	0	0	0	0	0	0	0	0	0
ENSG00000100105	6	846.071428571429	563.642857142857	14	20429	6.68527393336234	20429	0.756	2662	1642	1642	0	0	0	0	0	0	0	0	0	0	0	0	0	0	0	0	0	0	0	0	0	0	0	0	0	1	1	0	0	0	0	0	0	0	0	0	0	0
ENSG00000100109	16	203.26	122.3536	50	21281	7.53067674546705	21281	0.592	328	214	214	0	0	0	0	0	0	0	0	0	0	1	0	0	0	0	0	0	1	0	0	0	0	0	0	0	0	0	0	0	0	0	0	0	0	0	0	0	0
ENSG00000100116	7	177.259259259259	62.880658436214	27	9272	6.32664422336972	9272	0.698	630	435	435	0	0	0	0	0	1	0	0	0	0	0	0	0	0	0	0	0	0	0	0	0	0	0	0	0	0	1	0	0	0	0	0	0	0	0	0	0	0
ENSG00000100209	7	167.925925925926	103.753086419753	27	15485	5.68226998075294	15480	0.616	694	440	440	0	0	0	1	0	0	0	0	0	0	0	0	0	0	0	0	0	0	0	0	0	0	1	0	0	1	0	0	1	0	0	0	0	0	0	0	0	0
ENSG00000100211	10	197.964285714286	115.237244897959	28	17219	6.16252899875164	11832	0.648	1000	649	649	0	0	0	1	0	0	0	0	0	0	0	0	0	0	0	0	0	0	0	0	0	0	0	0	0	0	0	0	0	0	0	0	0	0	0	0	0	0
ENSG00000100216	2	316.285714285714	230.979591836735	7	2866	7.52355552775305	2866	0.64	584	405	405	0	0	0	0	0	0	0	0	0	1	0	0	0	0	0	0	0	0	0	0	0	0	0	0	0	0	0	0	0	0	0	0	0	0	0	0	0	0
ENSG00000100219	6	461.944444444444	384.148148148148	18	6043	7.78159322822572	6043	0.668	880	549	549	0	0	0	0	0	0	0	0	0	0	0	0	1	0	0	0	0	0	0	0	0	0	0	0	0	0	0	0	0	0	0	0	0	0	0	0	0	0
ENSG00000100220	7	170.75	82.609375	32	24674	8.10808449859273	24674	0.48	460	289	289	0	0	0	1	0	0	0	0	0	0	0	0	0	0	0	0	0	0	0	0	0	0	0	0	0	1	0	0	0	0	0	0	0	0	0	0	0	0
ENSG00000100225	10	388.441176470588	368.020761245675	34	24156	7.48500453008413	24154	0.66	814	597	597	0	0	0	1	0	0	0	0	0	0	0	0	0	0	0	0	0	0	0	0	0	0	0	0	0	0	0	0	0	0	0	0	0	0	0	0	0	0
ENSG00000100226	13	297.978260869565	241.966918714556	46	32577	7.83018351932941	27865	0.536	843	541	541	0	0	0	0	0	1	0	0	0	0	1	0	0	0	0	0	0	1	0	0	0	1	0	0	0	0	0	0	0	0	0	0	0	0	0	0	0	0
ENSG00000100227	8	278.1875	279.7421875	32	31242	8.00740082379645	31242	0.514	623	447	447	0	0	0	1	0	0	0	0	0	0	1	1	1	0	0	0	0	0	0	0	0	0	0	0	0	1	0	0	1	0	0	0	0	0	0	0	0	0
ENSG00000100239	8	189.02380952381	96.8412698412698	42	101782	8.60553972734862	101782	0.706	819	553	553	0	0	0	0	0	2	0	0	0	0	0	0	0	0	0	0	0	0	0	0	0	0	0	0	0	0	0	0	0	0	0	0	0	0	0	0	0	0
ENSG00000100258	7	214.205128205128	140.642998027613	39	4760	7.34646669896753	4760	0.774	262	181	181	0	0	0	0	0	2	0	0	0	0	1	1	0	0	0	0	0	0	0	0	0	0	0	0	0	0	0	0	0	0	0	0	0	0	0	0	0	0
ENSG00000100266	11	258.03125	207.115234375	32	179734	8.18876189604315	145375	0.704	1089	703	703	0	0	0	0	0	0	0	0	0	0	0	0	0	0	0	0	0	0	0	0	0	0	0	0	0	0	0	0	0	0	0	0	0	0	0	0	0	0
ENSG00000100281	9	363.421052631579	377.96675900277	38	38356	6.75730566521358	8119	0.596	667	436	436	0	0	0	0	0	0	0	0	0	0	0	0	0	0	0	0	0	0	0	0	0	0	0	0	0	0	0	0	0	0	0	0	0	0	0	0	0	0
ENSG00000100294	4	411	232.2	10	11189	6.55869383841399	11189	0.65	613	450	450	0	0	0	1	0	0	0	0	0	0	0	0	0	0	0	0	0	0	0	0	0	0	0	0	0	0	0	0	0	0	0	0	0	0	0	0	0	0
ENSG00000100297	10	226.276595744681	200.45178813943	47	25368	6.57711265604663	25368	0.6	794	524	524	0	0	0	1	0	0	0	0	0	0	0	0	0	0	0	0	0	1	0	0	0	0	0	0	0	1	0	0	0	0	0	0	0	0	0	0	0	0
ENSG00000100299	10	320.074074074074	165.871056241427	27	5426	6.39838435641905	3158	0.744	944	611	611	0	0	0	0	0	1	0	0	0	0	0	0	0	0	0	0	0	0	0	0	0	0	0	0	0	0	0	0	0	0	0	0	0	0	0	0	0	0
ENSG00000100300	6	233.25	138.9375	16	11729	7.25524919858296	11729	0.702	850	540	540	0	0	0	1	0	0	0	0	0	0	0	0	0	0	0	0	0	0	0	0	0	0	0	0	0	0	0	0	0	0	0	0	0	0	0	0	0	0
ENSG00000100311	4	310.857142857143	321.775510204082	14	21393	6.59863849071776	21393	0.684	2747	1665	1665	1	0	0	0	0	0	0	0	0	0	0	0	0	0	0	0	0	0	0	0	0	0	0	0	0	0	0	0	0	0	0	0	0	0	0	0	0	0
ENSG00000100319	3	362.454545454545	384.115702479339	11	36056	6.26982201507978	20845	0.542	696	391	391	0	0	0	0	1	2	0	0	0	0	0	0	0	0	0	0	0	0	0	0	0	0	0	0	0	0	0	0	0	0	0	0	0	0	0	0	0	0
ENSG00000100321	7	520.764705882353	589.377162629758	17	35664	6.86174130771823	28457	0.768	651	430	430	0	0	0	0	0	0	0	0	0	0	0	1	0	0	0	0	0	0	0	0	0	0	0	0	0	0	0	0	0	0	0	0	0	0	1	0	0	0
ENSG00000100324	7	238.230769230769	173.680473372781	26	37320	7.28748112892773	32142	0.632	543	369	369	0	0	0	0	0	0	0	1	0	0	0	0	0	0	0	0	0	0	0	0	0	0	0	0	0	0	0	0	0	0	0	0	0	0	0	0	0	0
ENSG00000100325	23	153.8	87.8541176470588	85	49675	8.04443708232539	13122	0.646	476	306	306	0	0	0	1	0	0	0	0	0	0	0	0	0	0	0	0	0	0	0	0	0	0	0	0	0	0	0	0	0	0	0	0	0	0	0	0	0	0
ENSG00000100330	12	375.86	408.9648	50	147712	8.46901062823612	144726	0.664	880	655	655	0	0	0	0	0	1	0	0	1	0	0	0	0	0	0	0	0	0	0	0	0	0	0	0	0	0	0	0	0	0	0	0	0	0	0	0	0	0
ENSG00000100342	14	345.578947368421	391.290858725762	38	14521	6.2160865599281	14516	0.54	0	0	0	0	0	0	0	0	0	0	0	0	0	0	0	0	0	0	0	0	0	0	0	0	0	0	0	0	0	0	0	0	0	0	0	0	0	0	0	0	0
ENSG00000100347	7	214.780487804878	198.704342653183	41	55111	8.57675658114062	41113	0.674	760	525	525	0	0	0	0	0	1	0	0	0	0	0	0	0	0	0	0	0	0	0	0	0	0	0	0	0	0	0	0	0	0	0	0	0	0	0	0	0	0
ENSG00000100354	9	839.181818181818	1224.3305785124	44	290992	7.77015590519808	111366	0.626	958	524	524	0	0	0	0	0	0	0	0	0	0	1	0	0	0	0	0	0	0	0	0	0	0	0	0	0	0	0	0	0	0	0	0	0	0	0	0	0	0
ENSG00000100359	14	211.605633802817	152.278516167427	71	39699	7.8065678431928	35633	0.636	574	417	417	0	0	0	0	0	1	0	0	0	0	0	0	0	0	0	0	0	1	0	0	0	0	0	0	0	0	1	0	0	0	0	0	0	0	0	0	0	0
ENSG00000100360	13	331.631578947368	340.872576177285	38	18055	5.71145235588873	3854	0.566	903	564	564	0	0	0	0	0	0	0	0	0	0	1	0	0	0	0	0	0	0	0	0	0	0	0	0	0	0	0	0	0	0	0	0	0	0	0	0	0	0
ENSG00000100364	17	338.115384615385	348.276627218935	52	50432	7.87990079304142	50432	0.822	536	373	373	0	0	0	0	0	0	0	0	0	0	0	0	0	0	0	0	0	0	0	0	0	0	0	0	0	0	0	0	0	0	0	0	0	0	0	0	0	0
ENSG00000100373	2	173.625	84.28125	8	10893	5.61478362155761	10893	0.72	372	283	283	0	0	0	1	0	0	0	0	0	0	0	0	0	0	0	0	0	0	0	0	0	0	0	0	0	0	0	0	0	0	0	0	0	0	0	0	0	0
ENSG00000100387	3	363.3	358.62	10	21963	6.80837831429171	13065	0.708	1123	731	731	0	0	0	0	0	0	0	0	0	0	0	0	0	0	1	0	0	0	0	0	0	0	0	0	0	0	0	0	0	0	0	0	0	0	0	0	0	0
ENSG00000100393	1	309.193548387097	287.369406867846	31	88292	8.50201927630059	88292	0.682	1898	1131	1131	0	0	0	1	0	1	0	0	0	0	0	0	1	0	0	0	0	0	0	0	0	0	0	0	0	1	0	0	0	0	0	0	0	0	0	0	0	0
ENSG00000100395	9	260.509433962264	228.676397294411	53	26067	6.9219723195615	26067	0.564	407	249	249	0	0	0	0	0	0	0	0	1	0	0	0	0	0	0	0	0	0	0	0	0	0	0	0	0	0	0	0	0	0	0	0	0	0	0	0	0	0
ENSG00000100401	8	260.8125	211.70703125	32	40641	8.04658889197678	40641	0.644	927	588	588	0	0	0	0	0	1	0	0	0	0	1	0	0	0	0	0	0	0	0	0	0	0	0	0	0	1	0	0	0	0	0	0	0	0	0	0	0	0
ENSG00000100403	3	442.21875	577.771484375	32	58626	8.0921304290915	58626	0.606	1213	761	761	0	0	0	0	0	0	0	0	0	0	0	0	0	0	0	0	0	0	0	0	0	0	0	0	0	1	0	0	0	0	0	0	0	0	0	0	0	0
ENSG00000100410	3	155.909090909091	121.157024793388	11	9009	6.70681915021836	9009	0.54	1023	621	621	0	0	0	0	0	0	0	1	0	1	1	0	1	0	0	0	0	1	0	0	0	0	0	0	0	0	1	0	0	0	0	0	0	0	0	0	0	0
ENSG00000100417	9	276.515151515152	252.143250688705	33	12997	6.02924720032577	12997	0.664	520	361	361	0	0	0	1	0	0	0	0	0	0	0	0	0	0	0	0	0	0	0	0	0	0	0	0	0	0	0	0	0	0	0	0	0	0	1	0	0	0
ENSG00000100418	4	443.846153846154	470.508875739645	13	23069	7.35395092417414	23069	0.652	1483	965	965	0	0	0	0	0	0	0	1	0	0	1	0	0	0	0	0	0	0	0	0	0	0	0	0	0	0	0	0	0	0	0	0	0	0	0	0	0	0
ENSG00000100422	5	234.1875	168.65234375	32	53851	7.7499474408479	53851	0.79	0	0	0	0	0	0	0	0	0	0	0	0	0	0	0	0	0	0	0	0	0	0	0	0	0	0	0	0	1	0	0	0	0	0	0	0	0	0	0	0	0
ENSG00000100439	10	191.27027027027	139.303140978817	37	14120	7.38018370771481	14120	0.598	0	0	0	0	0	0	0	0	0	0	0	0	0	0	0	0	0	0	0	0	0	0	0	0	0	0	0	0	0	0	0	0	0	0	0	0	0	0	0	0	0
ENSG00000100445	22	327	252.210526315789	57	3140	6.58341631343762	582	0.524	708	441	441	0	0	0	1	0	1	0	0	0	0	1	1	1	0	0	0	0	0	0	0	0	0	0	0	0	0	0	0	0	0	0	0	0	0	0	0	0	0
ENSG00000100461	33	219.423529411765	172.462283737024	85	18540	7.32077038140768	18540	0.546	765	426	426	0	0	0	1	0	0	0	0	0	0	0	1	0	0	0	0	0	0	0	0	0	0	0	0	0	0	0	0	0	0	0	0	0	0	0	0	0	0
ENSG00000100462	28	152.242105263158	83.8056509695291	95	9075	7.70768502631122	9075	0.522	342	217	217	0	0	0	0	0	0	0	1	0	0	0	0	0	0	0	0	0	0	0	0	0	0	0	0	0	0	0	0	0	0	0	0	0	1	1	1	0	0
ENSG00000100485	6	235.142857142857	181.897959183673	42	114430	8.41656356149712	114430	0.794	933	590	590	0	0	0	0	0	1	0	0	0	0	0	0	0	0	0	0	0	0	0	0	0	0	0	0	0	0	0	0	0	0	0	0	0	0	0	0	0	0
ENSG00000100503	19	407.411764705882	449.648788927336	68	111359	7.71357911981161	111359	0.798	1750	1194	1194	0	0	0	1	0	0	0	0	0	0	0	0	0	0	0	0	0	0	0	0	0	0	0	0	0	0	0	0	0	0	0	0	0	0	0	0	0	0
ENSG00000100519	18	231.2	197.593333333333	60	21416	8.49798301088709	21416	0.554	360	217	217	0	0	0	0	0	1	0	0	0	0	1	0	0	0	0	0	0	0	0	0	0	0	0	0	0	0	0	0	0	0	0	0	0	0	0	0	0	0
ENSG00000100528	7	208.190476190476	133.319727891156	21	14496	7.25230117495957	14496	0.556	641	442	442	0	0	0	0	0	1	0	0	0	0	0	0	0	0	0	0	0	0	0	0	0	0	0	0	0	0	0	0	0	0	0	0	0	0	0	0	0	0
ENSG00000100532	9	287.172413793103	216.480380499405	29	29038	6.35961663627203	28470	0.634	684	401	401	0	0	0	0	1	1	0	1	0	0	0	0	0	0	0	0	0	0	0	0	0	0	0	0	0	0	0	0	0	0	0	0	0	0	0	0	0	0
ENSG00000100564	12	234.545454545455	134.600550964187	33	18333	6.69231048425158	10977	0.658	550	375	375	0	0	0	1	0	0	0	0	0	0	0	0	0	0	0	0	0	0	0	0	0	0	0	0	0	0	0	0	0	0	0	0	0	0	0	0	0	0
ENSG00000100567	13	136.042553191489	89.9375282933454	47	27182	8.21825836857869	27177	0.534	546	325	325	0	0	0	0	0	0	0	0	0	0	0	0	0	0	0	0	0	0	1	0	0	0	0	0	0	0	0	0	0	0	0	0	0	0	0	0	0	0
ENSG00000100568	6	363.041666666667	360.152777777778	24	27757	8.00554895464248	27757	0.69	910	608	608	0	0	0	0	0	0	0	0	0	0	0	0	0	0	0	0	0	0	0	0	0	0	0	0	0	1	0	0	0	0	0	0	0	0	0	0	0	0
ENSG00000100577	19	308.75	268.401785714286	56	10714	6.96025689360981	10714	0.74	1104	688	688	0	0	0	0	0	1	0	0	0	0	0	0	0	0	0	0	0	0	0	0	0	0	0	0	0	0	0	0	0	0	0	0	0	0	0	0	0	0
ENSG00000100591	13	181.1	98.38	40	11605	8.42628690882574	11378	0.556	726	434	434	0	0	0	0	0	0	0	0	0	0	0	0	0	0	0	0	0	0	0	0	0	0	0	0	0	1	0	0	0	0	0	0	0	0	0	0	0	0
ENSG00000100592	14	276.403225806452	272.740894901145	62	182760	6.1541600367295	77516	0.624	1700	1078	1078	0	0	0	0	0	0	0	0	0	0	0	1	1	0	0	0	0	0	0	0	0	0	0	0	0	0	0	0	0	0	0	0	0	0	0	0	0	0
ENSG00000100596	6	421.96	478.8032	25	110777	6.66157435309189	110777	0.66	666	466	466	0	0	0	0	0	0	0	0	0	0	0	0	0	0	0	0	0	0	0	0	0	0	0	0	0	0	0	0	0	0	0	0	0	0	0	0	0	0
ENSG00000100600	19	165.47619047619	105.427059712774	63	44896	7.78993206719241	44894	0.62	0	0	0	0	0	0	1	0	0	0	0	0	0	0	0	0	0	0	0	0	0	0	0	0	0	1	0	0	0	0	0	0	0	0	0	0	0	0	0	0	0
ENSG00000100601	4	323.8125	294.671875	16	35617	6.42818100727739	35617	0.584	496	300	300	0	0	0	0	0	0	0	0	0	0	0	0	0	0	0	0	0	0	0	0	0	0	0	0	0	0	0	0	0	0	0	0	0	0	0	0	0	0
ENSG00000100603	7	160.923076923077	97.3688362919132	39	43609	7.97542866293065	43417	0.518	521	330	330	0	0	0	0	0	1	0	0	0	0	0	0	0	0	0	0	0	0	0	0	0	0	0	0	0	0	0	0	0	0	0	0	0	1	0	0	0	0
ENSG00000100625	3	986.1	748.16	10	14821	7.65921827746824	4547	0.562	0	0	0	0	0	0	1	0	1	0	0	0	0	0	0	0	0	0	0	0	0	0	0	0	0	0	0	0	0	0	0	1	0	0	0	0	0	0	0	0	0
ENSG00000100644	12	280.85	189.4475	40	52746	7.01809252838329	26312	0.708	1384	868	868	0	0	0	0	0	0	0	0	0	0	0	0	0	0	0	0	0	1	0	0	0	0	0	0	0	0	1	0	1	0	0	0	0	0	0	0	0	0
ENSG00000100647	3	642	709.4	10	103547	7.37216434021878	103547	0.74	760	545	545	0	0	0	2	0	0	0	0	0	0	0	0	0	0	0	0	0	0	0	0	0	0	0	0	0	0	0	0	0	0	0	0	0	0	0	0	0	0
ENSG00000100678	10	663.72	723.8368	25	144854	7.71073239023707	144854	0.674	982	619	619	0	0	0	0	0	0	0	0	0	0	0	0	0	0	0	0	0	0	0	0	0	0	0	0	0	0	0	0	0	0	0	0	0	0	0	0	0	0
ENSG00000100711	12	409.75	396.513888888889	36	17939	6.66173184518104	17939	0.696	1574	888	888	0	0	0	0	0	0	0	0	0	0	0	0	0	0	0	0	0	0	0	0	0	0	0	0	0	0	0	0	0	0	0	0	0	0	0	0	0	0
ENSG00000100722	26	238.244444444444	184.857777777778	90	50601	7.17274019941003	50600	0.604	760	567	567	0	0	0	0	0	1	0	0	0	0	0	0	0	0	0	0	0	0	0	0	0	0	0	0	0	0	0	0	0	0	0	0	0	0	0	0	0	0
ENSG00000100731	16	302.848837209302	262.40156841536	86	207978	8.40279979882818	105434	0.71	1438	858	858	0	0	0	0	0	1	0	0	0	0	0	0	0	0	0	0	0	0	0	0	0	0	0	0	0	0	0	0	0	0	0	0	0	0	0	0	0	0
ENSG00000100764	7	203.310344827586	147.690844233056	29	16130	8.70175050297696	16128	0.462	447	300	300	0	0	0	0	0	1	0	0	0	0	0	0	0	0	0	0	0	0	0	0	0	0	0	0	0	0	0	0	0	0	0	0	0	0	0	0	0	0
ENSG00000100802	22	257.714285714286	188.093294460641	49	23266	5.50555705365366	23038	0.582	222	142	142	0	0	0	0	0	1	0	0	0	0	0	0	0	0	0	0	0	0	0	0	0	0	0	0	0	0	0	0	0	0	0	0	0	0	0	0	0	0
ENSG00000100814	16	195.95	111.0925	40	21945	7.52969436001009	14262	0.42	0	0	0	0	0	0	1	0	0	0	0	0	0	1	1	1	0	1	0	0	0	0	0	0	0	1	0	0	0	0	0	0	0	0	0	0	0	0	0	0	0
ENSG00000100823	20	236.725490196078	162.874279123414	51	2578	8.21184637838089	2578	0.554	1283	736	736	0	0	0	1	0	1	0	1	0	0	0	0	1	0	0	0	0	0	0	0	0	0	0	0	0	0	0	0	1	0	0	0	0	0	0	0	0	0
ENSG00000100836	8	332.64	274.3904	25	4897	8.50922089679137	4897	0.606	447	263	263	0	0	0	0	0	0	0	1	0	0	0	0	1	0	0	0	0	0	0	0	0	0	0	0	0	0	0	0	0	0	0	0	0	0	0	0	0	0
ENSG00000100865	9	241.923076923077	188.12426035503	26	20298	6.56463650974954	19891	0.702	717	507	507	0	0	0	0	0	1	0	0	1	0	0	0	0	0	0	0	0	0	0	0	0	0	0	0	0	0	0	0	0	0	0	0	0	0	0	0	0	0
ENSG00000100888	14	233.217948717949	172.668639053254	78	70933	7.86444956442778	24394	0.578	326	198	198	0	0	0	0	0	0	0	0	0	0	0	0	0	0	0	0	0	0	0	0	0	0	0	0	0	1	0	0	0	0	0	0	0	0	0	0	0	0
ENSG00000100906	10	253.935483870968	127.098855359001	31	3239	8.50267450445615	1218	0.668	943	652	652	0	0	0	1	0	1	0	0	0	0	0	0	0	0	0	0	0	0	0	0	0	0	0	0	0	0	0	0	0	0	0	0	0	1	1	1	0	0
ENSG00000100908	7	217.052631578947	127.634349030471	19	2624	6.60519026470672	2624	0.644	752	489	489	0	0	0	1	0	0	0	0	0	0	0	0	0	0	0	0	0	0	0	0	0	0	0	0	0	0	0	0	0	0	0	0	0	0	0	0	0	0
ENSG00000100916	7	211.272727272727	161.955922865014	33	106008	6.61131923706603	45646	0.604	603	411	411	0	0	0	1	0	0	0	0	0	0	0	0	0	0	0	0	0	0	0	0	0	0	0	0	0	0	0	0	0	0	0	0	0	0	0	0	0	0
ENSG00000100926	13	324.146341463415	174.310529446758	41	24331	7.07560167243338	24317	0.612	435	296	296	0	0	0	0	0	1	0	0	0	0	0	0	1	0	0	0	0	0	0	0	0	0	0	0	0	0	0	0	0	0	0	0	0	1	0	1	0	0
ENSG00000100941	6	293.545454545455	253.98347107438	22	8036	8.49263271342841	4064	0.576	678	441	441	0	0	0	0	0	0	0	0	0	0	1	1	1	0	0	0	0	0	0	0	0	0	0	0	0	0	0	0	0	0	0	0	0	1	0	1	0	0
ENSG00000100949	21	146.093023255814	81.6814494321255	86	6202	7.06365085136467	6202	0.58	378	254	254	0	0	0	0	0	0	0	0	0	0	0	0	0	0	0	0	0	0	0	0	0	0	0	0	0	0	0	0	0	0	0	0	0	0	0	0	0	0
ENSG00000100979	6	145.391304347826	90.2835538752363	23	13396	6.56076043423003	13350	0.654	512	352	352	0	0	0	0	0	0	0	0	0	0	0	0	0	0	0	0	0	0	0	0	0	0	0	0	0	0	0	0	0	0	0	0	0	0	0	0	0	0
ENSG00000100982	2	177	80.2608695652174	23	13396	7.89109360095962	13396	0.688	1328	839	839	0	0	0	0	0	0	0	0	0	0	0	0	0	0	0	0	0	0	0	0	0	0	0	0	0	0	0	0	0	0	0	0	0	0	0	0	0	0
ENSG00000100983	3	165.368421052632	84.016620498615	19	27385	6.92597872715904	27385	0.64	764	489	489	0	0	0	0	1	1	0	0	0	0	0	0	0	0	0	0	0	0	0	0	0	0	0	0	0	1	1	0	0	0	0	0	0	0	0	0	0	0
ENSG00000100991	4	191.458333333333	105.815972222222	24	90468	8.72006651402674	90468	0.672	591	399	399	0	0	0	0	0	1	0	0	0	1	0	0	0	0	0	0	0	0	0	0	0	0	0	0	0	1	1	0	0	0	0	0	0	1	0	0	0	0
ENSG00000100994	3	201.68	148.528	25	49946	7.39182125030006	49946	0.746	1102	752	752	0	0	0	0	0	1	0	0	1	0	0	0	0	0	0	0	0	0	0	0	0	0	0	0	0	0	0	0	0	0	0	0	0	0	0	0	0	0
ENSG00000100997	9	160.472222222222	103.793209876543	36	96241	6.48055944955656	96241	0.678	1488	1068	1068	0	0	0	0	0	0	0	0	2	1	0	0	0	0	0	0	0	0	0	0	0	0	0	0	0	0	0	0	0	0	0	0	0	0	0	0	0	0
ENSG00000101000	1	337	164	4	5290	5.34662549799073	5290	0.6	0	0	0	0	0	0	0	0	0	0	0	0	0	0	0	0	0	0	0	0	0	0	0	0	0	0	0	0	0	0	0	0	0	0	0	0	0	0	0	0	0
ENSG00000101019	27	259.917808219178	284.997185212986	73	109576	8.37309139273607	109576	0.576	0	0	0	0	0	0	1	0	0	0	0	0	0	0	0	0	0	0	0	0	0	0	0	0	0	0	0	0	0	0	0	0	0	0	0	0	0	0	0	0	0
ENSG00000101040	18	217.757575757576	175.837465564738	66	147709	7.49958785664153	146510	0.544	0	0	0	0	0	0	0	0	0	0	0	0	0	0	0	0	0	0	0	0	0	1	0	0	0	0	0	0	0	0	0	0	0	0	0	0	0	0	0	0	0
ENSG00000101084	7	302.235294117647	139.951557093426	17	6824	8.18021848349973	6824	0.702	953	621	621	0	0	0	0	0	1	0	0	1	1	1	1	0	0	0	0	0	1	1	0	0	0	0	0	0	0	0	0	0	0	0	0	0	0	0	0	0	0
ENSG00000101126	5	1027.25	1270.08333333333	12	42374	8.21090027331103	41119	0.656	0	0	0	0	0	0	1	0	2	0	0	0	0	0	0	1	0	0	0	0	0	0	0	0	0	0	0	0	0	0	0	0	0	0	0	0	0	0	0	0	0
ENSG00000101134	4	249.8125	147.265625	16	175575	6.55383365754967	175575	0.684	1260	751	751	0	0	0	0	0	0	0	0	0	0	0	0	0	0	0	0	0	0	0	0	0	0	0	0	0	0	0	0	0	0	0	0	0	0	0	0	0	0
ENSG00000101150	8	486.933333333333	583.502222222222	15	26303	8.22050780564815	25182	0.666	953	646	646	0	0	0	1	1	1	0	1	0	1	0	0	0	0	0	0	0	0	0	0	0	0	0	0	0	0	1	0	1	0	0	0	0	0	0	0	0	0
ENSG00000101152	3	1113.77777777778	1534.76543209877	9	40867	7.77087636640418	35955	0.78	842	474	474	0	0	0	0	0	0	0	0	0	0	0	0	0	0	0	0	0	0	0	0	0	0	0	0	0	0	0	0	0	0	0	0	0	0	0	0	0	0
ENSG00000101158	14	255.056603773585	194.875756496974	53	13926	7.77064931053834	13926	0.702	385	231	231	0	0	0	1	0	0	0	0	0	0	0	0	0	0	0	0	0	0	0	0	0	0	0	0	0	0	0	0	0	0	0	0	0	0	0	0	0	0
ENSG00000101160	4	232.066666666667	97.0222222222222	15	12063	7.57531284727603	12063	0.792	693	383	383	0	0	0	0	0	0	0	0	0	0	0	0	0	0	0	0	0	0	0	0	0	0	1	0	0	1	0	0	0	0	0	0	0	0	0	0	0	0
ENSG00000101161	2	150	37.8181818181818	22	51966	8.46056193550404	51962	0.654	487	328	328	0	0	0	0	1	1	0	1	0	0	1	0	0	0	0	0	0	0	0	0	0	0	0	0	0	0	0	0	0	0	0	0	0	0	0	0	0	0
ENSG00000101166	4	291.533333333333	280.186666666667	15	9765	7.09531010635658	9765	0.706	792	574	574	0	0	0	1	1	1	0	0	1	0	0	0	0	0	0	0	0	0	0	0	0	0	0	0	0	0	0	0	0	0	0	0	0	0	0	0	0	0
ENSG00000101187	9	217.970588235294	153.01384083045	34	43341	7.28648783850043	29851	0.778	1640	1187	1187	0	0	0	1	0	1	0	0	1	0	0	0	0	0	0	0	0	0	1	0	0	0	0	0	0	0	0	0	0	0	0	0	0	0	0	0	0	0
ENSG00000101191	9	904.642857142857	1013.89285714286	28	60215	8.19596752891406	32955	0.722	1238	777	777	0	0	0	0	0	2	0	0	0	0	0	0	0	0	0	0	0	0	0	0	0	0	0	0	0	0	0	0	0	0	0	0	0	0	0	0	0	0
ENSG00000101193	2	270.285714285714	181.632653061225	7	7526	7.01356020171289	7526	0.76	1238	777	777	0	0	0	0	0	2	0	0	0	0	0	0	0	0	0	0	0	0	0	0	0	0	0	0	0	0	0	0	0	0	0	0	0	0	0	0	0	0
ENSG00000101199	23	337.714285714286	350.237476808905	77	17006	7.84578975381583	17006	0.764	794	595	595	0	0	0	0	0	0	0	0	0	0	0	0	0	0	0	0	0	0	0	0	0	0	0	0	0	0	0	0	0	0	0	0	0	0	0	0	0	0
ENSG00000101216	3	416.083333333333	484.305555555555	12	39440	6.83354914943673	39440	0.788	1887	1166	1166	0	0	0	0	0	1	0	0	0	0	0	0	0	0	0	0	0	0	0	0	0	0	0	0	0	0	0	0	0	0	0	0	0	0	0	0	0	0
ENSG00000101246	12	485.428571428571	529.665306122449	35	9382	7.23235158466978	7972	0.788	1615	1076	1076	0	0	0	0	0	1	0	0	0	0	0	0	0	0	0	0	0	0	0	0	0	0	0	0	0	1	0	0	0	0	0	0	0	0	0	0	0	0
ENSG00000101247	16	182.958333333333	144.527777777778	48	33472	6.85879635467522	33472	0.586	743	445	445	0	0	0	1	1	0	0	0	0	0	0	0	1	0	0	0	0	0	0	0	0	0	0	0	0	0	1	0	1	0	0	0	0	0	0	0	0	0
ENSG00000101294	25	188.805555555556	128.051697530864	72	55140	7.54824793835046	55140	0.64	799	510	510	0	0	0	1	1	1	0	0	0	0	0	0	0	0	0	0	0	1	0	0	0	0	0	0	0	0	0	0	0	0	0	0	0	0	0	0	0	0
ENSG00000101335	2	252.8	198.48	5	8342	7.19342500503153	8342	0.732	0	0	0	0	0	0	0	0	0	0	0	0	0	0	0	0	0	0	0	0	0	0	0	0	0	0	0	0	0	0	0	0	0	0	0	0	0	0	0	0	0
ENSG00000101346	6	413.227272727273	399.028925619835	22	30788	7.35316701529558	30788	0.78	559	419	419	0	0	0	1	0	1	0	0	0	0	0	0	0	0	0	0	0	0	0	0	0	0	0	0	0	0	0	0	0	0	0	0	0	0	0	0	0	0
ENSG00000101347	3	234.407407407407	220.249657064472	27	61615	7.59084444477991	61615	0.62	1114	740	740	0	0	0	0	1	1	0	0	0	0	0	0	0	0	0	0	0	0	0	0	0	0	0	0	0	0	0	0	0	0	0	0	0	0	0	0	0	0
ENSG00000101365	11	162.568181818182	102.534090909091	44	5825	8.51927801136215	5825	0.534	340	219	219	0	0	0	1	0	0	0	0	0	0	1	0	0	0	0	0	0	0	0	0	0	0	0	0	0	0	0	0	0	0	0	0	0	0	0	0	0	0
ENSG00000101367	1	374.714285714286	388.367346938775	7	30513	7.64663414230642	30513	0.652	593	363	363	1	0	0	0	0	1	0	0	0	0	0	0	0	0	0	0	0	0	0	0	0	0	0	0	0	0	0	0	0	0	0	0	0	0	0	0	0	0
ENSG00000101384	2	241.333333333333	185.644444444444	30	36363	7.20142135689292	36363	0.67	3038	1935	1935	0	0	0	0	0	1	0	0	0	0	0	0	0	0	0	0	0	0	0	0	0	0	0	0	0	0	0	0	0	0	0	0	0	0	0	0	0	0
ENSG00000101391	17	185.387755102041	124.299875052062	49	42723	7.2215385127091	42723	0.51	274	185	185	0	0	0	0	0	0	0	0	0	0	0	0	0	0	0	0	0	0	0	0	0	0	0	0	0	0	0	0	0	0	0	0	0	0	0	0	0	0
ENSG00000101413	6	364.636363636364	344.619834710744	22	58821	8.06384180714285	58821	0.624	661	444	444	0	0	0	0	0	0	0	0	0	1	1	0	0	0	0	0	0	0	0	0	0	0	0	0	0	0	0	0	0	0	0	0	0	0	0	0	0	0
ENSG00000101417	3	397.111111111111	278.814814814815	9	13614	5.38112868410627	13051	0.586	303	211	211	0	0	0	0	0	1	0	0	0	0	0	0	0	0	0	0	0	0	0	0	0	0	0	0	0	0	0	0	0	0	0	0	0	0	0	0	0	0
ENSG00000101452	7	227.038461538462	218.066568047337	52	77425	6.71136097167478	77423	0.694	567	396	396	0	0	0	0	0	1	0	0	0	0	0	1	0	0	0	0	0	0	0	0	0	0	0	0	0	0	0	0	1	0	0	0	0	0	0	0	0	0
ENSG00000101457	6	107.954545454545	64.9297520661157	22	19491	7.413610946316	19491	0.684	371	275	275	0	0	0	0	1	0	0	0	0	0	1	0	1	0	0	0	0	0	0	0	0	0	0	0	0	0	0	0	0	0	0	0	0	0	0	0	0	0
ENSG00000101464	6	157.142857142857	91.530612244898	28	116565	6.40845262187149	116564	0.67	527	338	338	0	0	0	1	0	1	0	0	0	1	0	0	0	0	0	0	0	0	0	0	0	0	0	0	0	1	0	0	0	0	0	0	0	0	0	0	0	0
ENSG00000101473	12	304.771428571429	211.621224489796	35	15686	6.68399140582653	15686	0.582	0	0	0	0	0	0	0	1	0	0	0	0	0	0	0	0	0	0	0	0	0	0	0	0	0	0	0	0	0	0	0	0	0	0	0	0	0	0	0	0	0
ENSG00000101546	5	352.764705882353	299.19723183391	17	12040	6.50728379995199	12035	0.764	401	283	283	0	0	0	0	0	0	0	0	0	0	0	0	0	0	0	0	0	0	0	0	0	0	0	0	0	0	0	0	0	0	0	0	0	0	0	0	0	0
ENSG00000101557	9	243.083333333333	228.604166666667	48	56247	8.50044372085536	53009	0.646	1033	527	527	0	0	0	0	0	1	0	0	1	0	0	0	0	0	0	0	0	1	1	0	0	0	0	0	0	0	0	0	0	0	0	0	0	0	0	0	0	0
ENSG00000101596	14	180.885714285714	110.37387755102	105	149279	7.79265751417936	149279	0.76	1899	1232	1232	0	0	0	1	0	1	0	0	0	0	1	1	0	0	0	0	0	0	0	0	0	0	0	0	0	0	0	0	0	0	0	0	0	0	0	0	0	0
ENSG00000101654	11	496.513513513513	564.45580715851	37	37899	7.71810544705206	33626	0.678	1391	885	885	0	0	0	1	0	0	0	0	0	0	1	1	0	0	0	0	0	0	0	0	0	0	0	0	0	0	1	0	1	0	0	0	0	0	0	0	0	0
ENSG00000102189	5	243.928571428571	202.196428571429	56	158695	7.8201437654213	158695	0.776	1156	729	729	0	0	0	0	1	1	0	0	0	0	0	0	0	0	0	0	0	0	0	0	0	0	0	0	0	0	0	0	0	0	0	0	0	0	0	0	0	0
ENSG00000102471	4	358.411764705882	416.207612456747	17	74924	7.50889131399131	74924	0.628	647	445	445	0	0	0	1	0	1	0	0	0	0	0	0	0	0	0	0	0	0	0	0	0	0	0	0	0	1	0	0	0	0	0	0	0	0	0	0	0	0
ENSG00000102531	6	321.653846153846	326.720414201183	52	233868	7.22529843181935	233868	0.718	1220	723	723	0	0	0	1	1	2	0	0	0	0	0	0	0	0	0	0	0	0	0	0	0	0	0	0	0	1	0	0	0	0	0	0	0	0	0	0	0	0
ENSG00000102580	2	481.571428571429	589.265306122449	14	117851	7.16501325217101	117851	0.714	1078	762	762	0	0	0	1	0	0	0	0	0	0	0	0	0	0	0	0	0	0	0	0	0	0	0	0	0	0	1	0	0	0	0	0	0	0	0	0	0	0
ENSG00000102595	11	163.904109589041	95.422405704635	73	251903	6.03456077874856	69959	0.648	680	486	486	0	0	0	1	0	0	0	0	0	0	0	0	0	0	0	0	0	0	0	0	0	0	0	0	0	0	0	0	0	0	0	0	0	0	0	0	0	0
ENSG00000102683	3	195.133333333333	130.897777777778	15	144214	7.93735354081433	144214	0.372	0	0	0	0	0	0	0	0	0	0	0	0	0	0	0	0	0	0	0	0	0	0	0	0	0	0	0	0	0	0	0	0	0	0	0	0	0	0	0	0	0
ENSG00000102699	3	166.55	87.975	40	91885	6.69437558878217	91885	0.624	545	390	390	0	0	0	0	0	1	0	0	0	1	0	0	1	0	0	0	0	0	0	0	1	0	0	0	0	1	0	0	0	0	0	0	0	0	0	0	0	0
ENSG00000102710	24	201.255102040816	167.069137859225	98	50402	7.22431548415154	50398	0.648	571	392	392	0	0	0	0	0	1	0	0	0	0	0	0	0	0	0	0	0	0	0	0	0	0	0	0	0	0	0	0	0	0	0	0	0	0	0	0	0	0
ENSG00000102738	4	211.333333333333	82.1333333333333	15	41878	6.76893474947561	41870	0.624	508	326	326	0	0	0	1	0	0	0	1	0	0	0	1	0	0	0	0	0	0	0	0	0	0	0	0	0	0	0	0	0	0	0	0	0	0	0	0	0	0
ENSG00000102755	5	229.615384615385	175.143984220907	39	194777	7.44634311135683	127032	0.746	2189	1491	1491	0	0	0	0	1	1	0	0	0	0	0	0	0	0	0	0	0	0	0	0	0	0	0	0	0	0	0	0	0	0	0	0	0	0	0	0	0	0
ENSG00000102760	2	150.375	84.46875	8	13324	6.73067910461196	13324	0.758	1754	1075	1075	0	0	0	0	0	1	0	0	0	0	0	0	0	0	0	0	0	0	0	0	0	0	0	0	0	0	0	0	0	0	0	0	0	0	0	0	0	0
ENSG00000102763	4	156.714285714286	75.4489795918367	56	394284	8.12639848375626	241784	0.712	581	436	436	0	0	0	1	0	0	0	0	0	0	0	0	0	0	0	0	0	0	0	0	0	0	0	0	0	0	0	0	0	0	0	0	0	0	0	0	0	0
ENSG00000102802	2	371.571428571429	320.530612244898	7	19382	6.36153702164995	19382	0.696	833	575	575	1	0	0	0	0	0	0	0	0	0	0	0	0	0	0	0	0	0	0	0	0	0	0	0	0	0	0	0	0	0	0	0	0	0	0	0	0	0
ENSG00000102870	1	2026.33333333333	2514.44444444444	3	8746	6.59650404394986	8746	0.666	1033	656	656	0	0	0	0	1	1	0	0	0	0	0	0	0	0	0	0	0	0	0	0	0	0	0	0	0	0	0	0	0	0	0	0	0	0	0	0	0	0
ENSG00000102898	8	403.315789473684	388.426592797784	19	25836	7.92511084712896	25836	0.69	838	559	559	0	0	0	0	0	1	0	0	1	0	0	0	0	0	0	0	0	0	0	0	0	0	0	0	0	0	0	0	0	0	0	0	0	0	0	0	0	0
ENSG00000102900	21	150.6	85.52	70	114781	7.15307423781204	114665	0.644	489	339	339	0	0	0	1	0	1	0	0	0	0	0	0	0	0	0	0	0	0	0	0	0	0	0	0	0	0	0	0	0	0	0	0	0	0	0	0	0	0
ENSG00000102910	9	374.422222222222	354.458271604938	45	118827	8.23414300510531	113054	0.526	597	386	386	0	0	0	0	0	1	0	0	0	1	0	1	0	0	0	0	0	0	0	0	0	0	0	0	0	1	0	0	0	0	0	0	0	0	0	0	0	0
ENSG00000102931	4	291.153846153846	293.467455621302	13	8507	6.91218398830567	8507	0.662	619	410	410	0	0	0	0	0	2	0	0	0	0	0	0	0	0	0	0	0	0	0	0	0	0	0	0	0	0	0	0	0	0	0	0	0	0	0	0	0	0
ENSG00000102967	9	230.705882352941	169.692041522491	34	16468	6.13869287431085	16462	0.524	541	363	363	0	0	0	1	0	0	0	0	0	0	0	0	0	0	0	0	0	0	0	0	0	0	0	0	0	0	1	0	1	0	0	0	0	0	0	0	0	0
ENSG00000102974	3	372.2	332.32	15	76777	7.85446355675989	76777	0.73	1686	1010	1010	0	0	0	0	1	1	0	0	0	0	0	0	0	0	0	0	0	0	0	0	0	0	0	0	0	0	0	0	0	0	0	0	0	0	0	0	0	0
ENSG00000103018	7	746.263157894737	858.941828254848	19	41742	7.42446064420069	41742	0.552	362	202	202	0	0	0	0	0	0	0	0	1	0	0	0	0	0	1	0	0	0	0	0	0	0	0	0	0	1	0	0	0	0	0	0	0	0	0	0	0	0
ENSG00000103024	11	244.611111111111	146.08950617284	36	1445	6.47437538356242	1445	0.698	3643	2379	2379	0	0	0	0	0	0	0	0	0	0	0	0	0	0	0	0	0	0	0	0	0	0	0	0	0	0	0	0	0	0	0	0	0	0	0	0	0	0
ENSG00000103037	13	270.795454545455	220.357438016529	44	5049	6.83162388142991	4184	0.672	989	661	661	0	0	0	1	0	0	0	0	0	0	0	0	0	0	0	0	0	0	0	0	0	0	0	0	0	0	0	0	0	0	0	0	0	0	0	0	0	0
ENSG00000103043	12	256.887096774194	224.757023933403	62	113723	7.47866600516021	113723	0.628	609	378	378	0	0	0	0	0	0	0	0	0	0	0	0	0	0	0	0	0	0	0	0	0	0	0	0	0	0	0	0	0	0	0	0	0	0	0	0	0	0
ENSG00000103047	10	232.652173913043	164.079395085066	46	241577	6.86835405467747	24373	0.592	459	307	307	0	0	0	0	0	0	0	0	0	0	0	0	0	0	0	0	0	0	0	0	0	0	0	0	0	0	0	0	0	0	0	0	0	0	0	0	0	0
ENSG00000103051	14	185.830985915493	104.939892878397	71	42998	8.27687537554866	42997	0.52	397	239	239	0	0	0	0	0	0	0	0	0	0	0	0	0	0	0	0	0	0	0	0	0	0	0	0	0	0	0	0	0	0	0	0	0	0	1	0	0	0
ENSG00000103061	5	610.058823529412	634.449826989619	17	26444	5.41146949574302	12781	0.662	940	635	635	0	0	0	1	0	0	0	0	0	1	0	0	0	0	0	0	0	0	0	0	0	0	0	0	0	0	0	0	0	0	0	0	0	0	0	0	0	0
ENSG00000103064	15	305.372549019608	308.82429834679	51	37290	8.62169278710394	37290	0.78	967	681	681	0	0	0	0	0	1	0	0	0	0	0	0	0	0	0	0	0	0	0	0	0	0	0	0	0	1	0	0	0	0	0	0	0	0	0	0	0	0
ENSG00000103066	12	335.324324324324	298.886778670562	37	15755	7.84621261942017	14620	0.69	758	522	522	0	0	0	1	0	1	0	0	0	0	0	0	0	0	0	0	0	0	0	0	0	0	0	0	0	0	0	0	0	0	0	0	0	0	0	1	0	0
ENSG00000103126	5	470.04	434.6976	25	65234	7.45550670953063	54830	0.808	0	0	0	0	0	0	0	0	0	0	0	0	0	0	0	0	0	0	0	0	0	0	0	0	0	0	0	0	0	0	0	0	0	0	0	0	0	0	0	0	0
ENSG00000103145	10	261.481481481481	170.79561042524	27	1667	8.30915172867918	1662	0.618	757	516	516	0	0	0	1	0	1	0	0	0	0	0	0	0	0	0	0	0	0	0	0	0	0	0	0	0	0	0	0	0	0	0	0	0	0	0	0	0	0
ENSG00000103148	15	251.639344262295	221.134641225477	61	54587	7.61246406633368	53041	0.62	290	179	179	0	0	0	0	0	0	0	0	0	0	0	0	0	0	0	0	0	0	0	0	0	0	0	0	0	0	1	0	0	0	0	0	0	0	0	0	0	0
ENSG00000103150	2	1113.83333333333	1162.77777777778	6	17057	8.19217358912271	17057	0.772	1029	684	684	0	0	0	1	1	1	0	0	0	0	0	0	0	0	0	0	0	0	0	0	0	0	0	0	0	0	0	0	0	0	0	0	0	0	0	0	0	0
ENSG00000103168	24	295.788888888889	281.008395061728	90	9212	7.45559105689027	3944	0.594	583	395	395	0	0	0	0	0	0	0	0	0	0	0	1	0	0	0	0	0	0	0	0	0	0	0	0	0	0	0	0	0	0	0	0	0	0	0	0	0	0
ENSG00000103187	6	723.666666666667	679.244444444444	15	52484	6.04168831781193	52484	0.742	605	414	414	0	0	0	0	0	0	0	0	0	0	0	0	0	0	0	0	0	0	0	0	0	0	0	0	0	0	0	0	0	0	0	0	0	1	1	1	0	0
ENSG00000103194	19	181.458333333333	140.546296296296	72	79945	8.27698822364665	79604	0.778	865	584	584	0	0	0	0	0	0	0	0	0	0	0	0	0	0	0	0	0	0	0	0	0	0	0	0	0	0	0	0	0	0	0	0	0	0	0	0	0	0
ENSG00000103196	11	255.404255319149	210.363965595292	47	100785	7.22040880646364	89525	0.698	366	225	225	0	0	0	0	1	0	0	0	0	0	0	0	0	0	0	0	0	0	0	0	0	0	0	0	0	0	0	0	0	0	0	0	0	0	0	0	0	0
ENSG00000103222	12	217.274193548387	137.659209157128	62	193498	8.09159367354302	193486	0.77	709	447	447	0	0	0	0	0	0	0	0	0	0	0	0	0	0	0	0	0	0	0	0	0	0	0	0	0	0	0	0	0	0	0	0	0	0	0	0	0	0
ENSG00000103257	3	332	346.235294117647	17	39466	7.59850731810198	39466	0.796	1006	623	623	0	0	0	0	0	0	0	0	0	0	0	0	0	0	0	0	0	0	0	0	0	0	0	0	0	0	1	0	0	0	0	0	0	0	0	0	0	0
ENSG00000103260	6	384.176470588235	331.543252595156	17	4541	6.28607915899192	4541	0.796	1246	824	824	0	0	0	0	0	1	0	0	0	0	0	0	0	0	0	0	0	0	0	0	0	0	0	0	0	0	0	0	0	0	0	0	0	0	0	0	0	0
ENSG00000103266	11	219.628571428571	124.204081632653	35	2647	7.79555713048824	2523	0.754	6377	3986	3986	0	0	0	0	0	1	0	0	0	0	0	0	0	0	0	0	0	0	0	0	0	0	0	0	0	0	0	0	0	0	0	0	0	0	0	0	0	0
ENSG00000103274	8	121.40625	63.30859375	32	25566	6.22772862971281	14209	0.526	612	399	399	0	0	0	1	0	0	0	0	0	0	0	0	0	0	0	0	0	0	0	0	0	0	0	0	0	0	0	0	0	0	0	0	0	0	0	0	0	0
ENSG00000103319	4	271.607142857143	225.839285714286	28	80952	8.18341192222297	80352	0.71	791	578	578	0	0	0	1	0	0	0	0	0	0	0	0	0	0	0	0	0	0	0	0	0	0	0	0	0	0	1	0	0	0	0	0	0	0	0	0	0	0
ENSG00000103335	15	182.978494623656	96.6370678691178	93	69869	6.64155890497717	69866	0.812	1530	1033	1033	0	0	0	0	0	0	0	0	0	0	0	0	0	0	0	0	0	0	0	0	0	0	0	0	0	0	1	0	0	0	0	0	0	0	0	0	0	0
ENSG00000103351	14	275.5	295.142857142857	56	38125	6.46877760067979	38125	0.612	501	336	336	0	0	0	0	1	1	0	0	0	0	0	0	0	0	0	0	0	0	0	0	0	0	0	0	0	0	1	0	1	0	0	0	0	0	0	0	0	0
ENSG00000103363	5	212	146.615384615385	13	5884	8.62124963907041	5884	0.778	1034	581	581	0	0	0	0	0	0	0	0	0	0	0	0	0	0	0	0	0	0	0	0	0	0	0	0	0	0	0	0	0	0	0	0	0	0	0	0	0	0
ENSG00000103381	4	765.111111111111	649.259259259259	9	140956	5.95980321699152	140956	0.502	524	321	321	0	0	0	1	1	0	0	0	0	0	0	0	0	0	0	0	0	0	0	0	0	0	0	0	0	0	0	0	0	0	0	0	0	0	0	0	0	0
ENSG00000103404	4	603.703703703704	695.368998628258	27	87865	7.25225552044505	87865	0.794	1000	514	514	0	0	0	0	0	2	0	0	0	0	0	0	0	0	0	0	0	0	0	0	0	0	0	0	0	0	1	0	0	0	0	0	0	0	0	0	0	0
ENSG00000103423	14	289.865384615385	235.39275147929	52	30971	8.6643200863332	30971	0.658	901	574	574	0	0	0	1	0	0	0	0	0	0	0	0	0	0	0	0	0	0	0	0	0	0	0	0	0	0	0	0	0	0	0	0	0	0	0	0	0	0
ENSG00000103429	13	284.447368421053	185.904432132964	38	36422	7.72193383697183	36422	0.566	850	565	565	0	0	0	1	0	0	0	0	0	0	0	0	0	0	0	0	0	0	0	0	0	0	0	0	0	0	0	0	0	0	0	0	0	0	0	1	0	0
ENSG00000103642	4	331.615384615385	202.757396449704	13	20262	7.67561441803879	20262	0.616	934	603	603	0	0	0	0	0	1	0	0	0	0	1	0	0	0	0	0	0	0	0	0	0	0	0	0	0	1	0	0	0	0	0	0	0	0	0	0	0	0
ENSG00000103653	15	202.241379310345	137.652794292509	58	21142	6.58781577113678	21142	0.762	721	549	549	0	0	0	0	0	1	0	0	0	0	0	0	0	0	0	0	0	0	0	0	0	0	0	0	0	0	0	0	0	0	0	0	0	0	0	0	0	0
ENSG00000103671	12	154.595744680851	62.727025803531	47	67556	6.09894824653152	10013	0.56	326	211	211	0	0	0	0	0	0	0	0	0	0	0	0	0	0	0	0	0	0	0	0	0	0	0	0	0	0	0	0	0	0	0	0	0	0	0	0	0	0
ENSG00000103932	12	224.819672131148	160.70572426767	61	27094	7.8677220004059	8107	0.598	467	296	296	0	0	0	1	0	0	0	0	0	0	0	0	0	0	0	0	0	0	0	0	0	0	0	0	0	0	0	0	0	0	0	0	0	1	1	1	0	0
ENSG00000103966	2	626.111111111111	608.617283950617	9	73827	6.29924910991723	73827	0.676	705	500	500	0	0	0	0	0	0	0	0	0	0	1	0	1	0	0	0	0	0	0	0	0	0	0	0	0	0	0	0	0	0	0	0	0	0	0	0	0	0
ENSG00000104047	13	213.194444444444	166.759259259259	36	24157	6.16346118262137	23070	0.642	497	341	341	0	0	0	1	0	0	0	0	0	0	0	0	0	0	0	0	0	0	0	0	0	0	0	0	0	0	0	0	0	0	0	0	0	0	1	0	0	0
ENSG00000104081	11	589.407407407407	757.242798353909	27	21003	5.80573278289786	17159	0.674	245	158	158	0	0	0	0	0	1	0	0	0	0	0	0	0	0	0	0	0	0	0	0	0	0	0	0	0	0	0	0	0	0	0	0	0	0	0	0	0	0
ENSG00000104129	11	131.272727272727	69.0413223140496	44	39609	5.49081573909958	39609	0.644	635	413	413	0	0	0	0	0	0	0	1	0	0	0	0	0	0	0	0	0	0	0	0	0	0	0	0	0	1	0	0	0	0	0	0	0	0	0	0	0	0
ENSG00000104133	25	212.596153846154	116.440828402367	104	100983	7.77459069870631	90322	0.654	692	473	473	0	0	0	1	0	0	0	0	0	1	0	0	0	0	0	0	0	0	0	0	0	0	0	0	0	1	0	0	0	0	0	0	0	0	0	0	0	0
ENSG00000104221	4	332	276	13	6637	6.51381903491761	6637	0.572	358	235	235	0	0	0	0	0	1	0	0	0	0	0	0	0	0	0	0	0	0	1	0	0	0	0	0	0	0	0	0	0	0	0	0	0	0	0	0	0	0
ENSG00000104267	5	171.727272727273	94.2644628099173	22	17642	7.26352374469543	17642	0.778	1214	815	815	1	0	0	1	1	1	0	0	0	0	0	0	0	0	0	0	0	0	0	0	0	0	0	0	0	0	0	0	0	0	0	0	0	0	0	0	0	0
ENSG00000104324	9	219.75	136.660714285714	28	504428	5.98810985086534	498275	0.708	769	548	548	0	0	0	0	1	1	0	0	0	0	0	0	0	0	0	0	0	0	0	0	0	0	0	0	0	0	0	0	0	0	0	0	0	0	0	0	0	0
ENSG00000104325	19	127.935483870968	71.8220603537981	62	50688	8.07504425470073	50516	0.638	1125	714	714	0	0	0	1	0	1	0	0	0	0	0	0	0	0	0	0	0	0	0	0	0	0	0	0	0	0	0	0	0	0	0	0	0	0	0	0	0	0
ENSG00000104332	2	1656.6	1496.32	5	47536	5.26978799044108	47536	0.68	1288	907	907	0	0	0	0	0	0	0	0	0	0	0	0	0	0	0	0	0	0	0	0	0	0	0	0	0	0	0	0	0	0	0	0	0	0	0	0	0	0
ENSG00000104343	9	819.173913043478	1164.54820415879	23	98814	7.34547294027934	92691	0.656	1070	720	720	0	0	0	0	0	0	0	0	0	0	0	1	0	0	0	0	0	0	0	0	0	0	0	0	0	0	0	0	0	0	0	0	0	0	0	0	0	0
ENSG00000104365	30	249.163461538462	223.379437869822	104	61154	7.92131549893924	60307	0.654	452	323	323	0	0	0	2	0	0	0	0	0	0	0	0	0	0	0	0	0	0	0	0	0	0	0	0	0	0	0	0	0	0	0	0	0	0	0	0	0	0
ENSG00000104368	13	309.8	289.93	40	33007	6.1695032195039	32492	0.548	0	0	0	1	0	0	0	0	0	0	0	0	0	0	0	0	0	0	0	0	0	0	0	0	0	0	0	0	0	0	0	0	0	0	0	0	0	0	0	0	0
ENSG00000104412	7	168.454545454545	148.253443526171	33	43316	7.38568615792697	12302	0.622	663	433	433	0	0	0	0	0	0	0	0	0	0	0	0	0	0	0	0	0	0	0	0	0	0	0	0	0	1	1	0	1	0	0	0	0	0	1	0	0	0
ENSG00000104442	6	252.727272727273	187.776859504132	22	31749	7.22951846488518	31749	0.548	342	231	231	0	0	0	0	0	0	0	0	0	0	0	0	0	0	0	0	0	0	0	0	0	0	0	0	0	0	0	0	0	0	0	0	0	0	0	0	0	0
ENSG00000104472	5	581.181818181818	452.049586776859	11	5840	7.29174765173035	5840	0.728	1591	1130	1130	0	0	0	0	0	1	0	0	0	0	0	0	0	0	0	0	0	0	0	0	0	0	0	0	0	0	0	0	0	0	0	0	0	0	0	0	0	0
ENSG00000104635	12	389.411764705882	369.089965397924	34	66881	7.47119419555038	55437	0.752	725	520	520	0	0	0	0	0	1	0	0	0	0	0	0	0	0	0	0	0	0	0	0	0	0	0	0	0	0	0	0	0	0	0	0	0	0	0	0	0	0
ENSG00000104660	8	323.545454545455	305.661157024793	22	81811	6.54528180584717	13127	0.722	949	648	648	0	0	0	0	0	1	0	0	0	0	0	0	0	0	0	0	0	0	0	0	0	0	0	0	0	0	0	0	0	0	0	0	0	0	0	0	0	0
ENSG00000104671	6	156.68	126.4736	25	27344	6.47094054539013	27344	0.572	660	428	428	0	0	0	0	0	0	0	0	0	0	0	0	1	0	0	0	0	0	0	0	0	0	0	0	0	0	0	0	0	1	0	0	0	0	0	0	0	0
ENSG00000104687	8	227	200.133333333333	30	49861	7.55363302977084	49861	0.72	861	580	580	0	0	0	1	0	1	0	0	0	0	0	0	0	0	0	0	0	0	1	0	0	0	0	0	0	0	0	0	0	0	0	0	0	0	0	0	0	0
ENSG00000104731	25	213.66265060241	147.278850341124	83	69508	6.20445394644085	10795	0.636	624	404	404	0	0	0	0	0	1	0	0	1	0	0	0	0	0	0	0	0	0	0	0	0	0	0	0	0	0	0	0	0	0	0	0	0	0	0	0	0	0
ENSG00000104756	11	187.893617021277	130.641014033499	47	30627	7.53179000985401	29215	0.648	1742	1049	1049	0	0	0	0	1	1	0	1	0	0	0	0	0	0	0	0	0	0	0	0	0	0	0	0	0	0	0	0	0	0	0	0	0	0	0	0	0	0
ENSG00000104765	7	313.863636363636	275.971074380165	22	122739	7.64391534962821	30232	0.616	727	470	470	0	0	0	0	0	0	1	0	0	0	1	0	0	0	0	0	0	0	0	0	0	0	0	0	0	1	1	0	0	0	0	0	0	0	0	0	0	0
ENSG00000104774	17	151.086419753086	74.8495656149977	81	20232	7.04126759826651	20230	0.666	308	226	226	0	0	0	0	1	1	0	0	0	0	0	0	0	0	0	0	0	0	0	0	0	0	0	0	0	0	0	0	0	0	0	0	0	0	0	0	0	0
ENSG00000104859	16	141.04347826087	95.2766225582861	69	31917	7.80683779581907	31917	0.604	509	344	344	0	0	0	1	0	0	0	0	0	0	0	0	0	0	0	0	0	0	0	0	0	0	0	0	0	0	0	0	0	0	0	0	0	0	0	0	0	0
ENSG00000104863	7	160.904761904762	75.4240362811791	21	4137	6.50570085623774	4137	0.718	1114	797	797	0	0	0	1	0	0	0	0	0	1	0	0	0	0	0	0	0	0	0	0	0	0	0	0	0	0	0	0	0	0	0	0	0	0	0	0	0	0
ENSG00000104881	9	262.725	212.315	40	26716	5.71021348728004	26712	0.53	1062	634	634	0	0	0	0	1	1	0	0	0	0	0	0	0	0	0	0	0	0	0	0	0	0	0	0	0	0	0	0	0	0	0	0	0	0	0	0	0	0
ENSG00000104885	11	269.475409836066	256.927707605482	61	68430	7.47076362367939	68430	0.784	1971	1230	1230	0	0	0	1	0	0	0	0	0	0	0	0	0	0	0	0	0	0	0	0	0	0	0	0	0	0	0	0	0	0	0	0	0	0	0	0	0	0
ENSG00000104969	5	205.347826086957	173.761814744802	23	28658	8.71783601709824	28658	0.644	725	490	490	0	0	0	0	0	0	0	0	1	0	1	0	1	0	0	0	0	0	0	0	0	0	1	0	0	0	0	0	0	0	0	0	0	1	1	1	0	1
ENSG00000104973	8	226.769230769231	166.264299802761	39	20535	8.35690957176299	601	0.634	348	240	240	0	0	0	0	0	0	0	0	0	0	0	0	0	0	0	0	0	0	0	0	0	0	0	0	0	0	0	0	0	0	0	0	0	0	0	0	0	0
ENSG00000104976	6	254.777777777778	176.345679012346	18	2935	5.6857923435675	2935	0.658	325	235	235	0	0	0	1	0	0	0	0	0	0	0	0	0	0	0	0	0	0	0	0	0	0	0	0	0	0	0	0	0	0	0	0	0	0	0	0	0	0
ENSG00000104980	12	223.276595744681	177.80443639656	47	17203	8.13831355879287	17181	0.602	915	570	570	0	0	0	0	0	0	0	0	1	0	1	0	1	1	0	0	0	0	0	0	0	0	1	0	0	0	0	0	1	0	0	0	0	1	1	1	0	0
ENSG00000105058	5	302.714285714286	259.204081632653	14	6667	7.31921420479297	6235	0.558	442	275	275	0	0	0	0	0	0	0	0	0	0	0	0	0	0	0	0	0	0	0	0	0	0	0	0	0	0	0	0	0	0	0	0	0	0	0	0	0	0
ENSG00000105063	8	204.5625	151.4140625	48	29216	8.10883951087104	29216	0.706	1606	1005	1005	0	0	0	0	1	1	0	0	1	0	0	0	0	0	0	0	0	0	0	0	0	0	0	0	0	0	0	0	0	0	0	0	0	0	1	0	0	0
ENSG00000105127	5	251.942857142857	246.772244897959	35	26414	7.76575083251313	9654	0.686	1402	1000	1000	0	0	0	0	0	0	0	0	0	0	0	0	0	0	0	0	0	0	0	0	0	0	0	0	0	0	0	0	0	0	0	0	0	0	0	0	0	0
ENSG00000105185	8	174.36	129.6672	25	6385	7.99994699254433	6360	0.658	933	667	667	1	0	0	1	0	1	0	0	0	0	0	0	0	0	0	0	0	0	0	0	0	0	0	0	0	0	0	0	0	0	0	0	0	0	0	0	0	0
ENSG00000105202	11	130.666666666667	62.8571428571429	42	11957	7.82775816159976	11957	0.656	334	236	236	0	0	0	1	0	1	0	0	0	0	0	0	0	0	0	0	0	0	0	0	0	0	0	0	0	0	0	0	0	0	0	0	0	0	0	0	0	0
ENSG00000105204	8	231.583333333333	131.944444444444	24	8852	8.71831054788078	8852	0.612	1098	742	742	0	0	0	0	0	0	0	0	1	0	0	0	0	0	0	0	0	0	0	0	0	0	0	0	0	0	0	0	0	0	0	0	0	0	0	0	0	0
ENSG00000105229	6	190.4	173.232	25	31741	6.76929567749848	31741	0.758	1006	673	673	0	0	0	0	0	1	0	0	0	0	0	0	0	0	0	0	0	0	0	0	0	0	0	0	0	0	1	0	0	0	0	0	0	0	0	0	0	0
ENSG00000105248	2	177.636363636364	72.2644628099173	11	22012	6.59969459287491	22012	0.506	394	204	204	0	0	0	1	0	0	0	1	0	0	1	0	0	0	0	0	0	0	0	0	0	0	0	0	0	0	0	0	0	0	0	0	0	0	0	0	0	0
ENSG00000105281	6	300.85	263.175	20	13712	5.98826166098888	13712	0.66	1398	944	944	0	0	0	0	0	0	0	0	0	0	0	0	0	0	0	0	0	0	0	0	0	0	0	0	0	0	0	0	0	0	0	0	0	0	0	0	0	0
ENSG00000105287	17	213.029850746269	121.978614390733	67	42853	6.55579804845913	42811	0.67	1383	889	889	0	0	0	0	0	0	0	0	0	0	0	0	0	0	0	0	0	0	0	0	0	0	0	0	0	0	0	0	0	0	0	0	0	0	0	0	0	0
ENSG00000105298	10	350.578947368421	244.432132963989	38	16175	6.82915523010209	16175	0.692	776	540	540	0	0	0	0	0	1	0	0	0	0	0	0	0	0	0	0	0	0	0	0	0	0	0	0	0	0	0	0	0	0	0	0	0	0	0	0	0	0
ENSG00000105325	8	226.594594594595	205.590942293645	37	32058	7.45381141917252	32058	0.75	950	656	656	0	0	0	0	1	1	1	1	1	0	1	1	0	0	0	0	0	0	0	0	0	1	0	0	0	0	0	0	0	0	0	0	0	0	1	0	0	0
ENSG00000105329	4	254.466666666667	213.475555555556	15	52325	6.18754422040261	23589	0.774	1573	1008	1008	0	0	0	0	0	1	0	0	0	0	0	0	0	0	0	0	0	0	0	0	0	0	0	0	0	0	0	0	0	0	0	0	0	0	0	0	0	0
ENSG00000105355	7	280	247.04	25	29428	8.30988058856389	29428	0.686	0	0	0	0	0	0	0	0	0	0	0	0	0	0	0	0	0	0	0	0	0	0	0	0	0	0	0	0	0	0	0	0	0	0	0	0	0	0	0	0	0
ENSG00000105379	5	514	636.266666666667	15	21250	8.14617761317137	21248	0.654	2187	1435	1435	0	0	0	0	0	0	0	0	0	0	0	0	0	0	0	0	0	0	0	0	0	0	0	0	0	0	0	0	0	0	0	0	0	0	0	0	0	0
ENSG00000105393	18	154.258620689655	114.564803804994	58	13900	8.23021157689544	11988	0.518	0	0	0	0	0	0	0	0	0	0	0	0	0	0	0	0	0	0	0	0	0	0	0	0	0	0	0	0	0	0	0	0	0	0	0	0	0	0	0	0	0
ENSG00000105397	21	173.012820512821	83.7869822485207	78	30144	7.88459918670479	30144	0.636	701	453	453	0	0	0	1	0	0	0	0	1	0	0	1	0	0	0	0	0	1	0	0	0	0	0	0	0	0	0	0	0	0	0	0	0	0	0	0	0	0
ENSG00000105404	10	231.32	136.5696	25	2710	7.57360473304433	2710	0.624	750	481	481	0	0	0	0	0	0	0	0	0	0	0	0	0	0	0	0	0	0	0	0	0	0	0	0	0	0	1	0	0	0	0	0	0	0	0	0	0	0
ENSG00000105429	7	322.090909090909	276.740495867769	55	53161	7.70954759781977	53161	0.664	1042	662	662	0	0	0	0	0	0	0	0	0	0	0	0	0	0	0	0	0	0	0	0	0	0	0	0	0	0	0	0	0	0	0	0	0	0	0	0	0	0
ENSG00000105438	5	295.8	144.373333333333	15	8984	7.89627321566732	8984	0.68	464	324	324	0	0	0	0	0	1	0	1	0	0	0	0	0	0	0	0	0	0	0	0	0	0	0	0	0	0	0	0	0	0	0	0	0	0	0	0	0	0
ENSG00000105447	3	508.692307692308	585.940828402367	13	11250	7.42820136733905	11250	0.494	408	261	261	0	0	0	0	0	0	0	0	0	0	0	0	0	0	0	0	0	0	0	0	0	0	0	0	0	1	0	0	0	0	0	0	0	0	0	1	0	0
ENSG00000105499	25	169.104651162791	108.771498107085	86	62975	8.14236832263161	62975	0.496	0	0	0	0	0	0	1	0	0	0	0	0	0	0	0	1	0	0	0	0	0	0	0	0	0	0	0	0	0	0	0	0	0	0	0	0	0	0	0	0	0
ENSG00000105516	5	790.153846153846	729.337278106509	13	7409	5.47236052917919	7409	0.648	975	646	646	0	0	0	1	0	0	0	0	0	0	0	0	0	0	0	0	0	0	0	0	0	0	0	0	0	1	1	0	1	0	0	0	0	1	1	0	0	0
ENSG00000105520	8	237.225806451613	173.381893860562	31	10313	7.61640916070718	10313	0.666	309	233	233	0	0	0	0	0	0	0	0	0	0	0	0	0	0	0	0	0	0	0	0	0	0	0	0	0	0	0	0	0	0	0	0	0	0	0	0	0	0
ENSG00000105538	4	271.857142857143	174.857142857143	21	20135	6.36407855400724	20135	0.596	0	0	0	0	0	0	0	0	0	0	0	1	0	0	0	0	0	0	0	0	0	0	0	0	0	0	0	0	0	0	0	0	0	0	0	0	0	0	0	0	0
ENSG00000105552	12	225.925	165.09875	40	15968	7.53859070320942	15165	0.69	337	254	254	0	0	0	0	0	1	0	0	1	0	0	0	0	0	0	0	0	0	0	0	0	0	0	0	0	0	0	0	0	0	0	0	0	0	0	0	0	0
ENSG00000105607	18	173.35593220339	106.843435794312	59	23182	7.08484608952751	8944	0.58	0	0	0	0	0	0	1	0	0	0	0	0	0	0	0	0	0	0	0	0	0	0	0	0	0	0	0	0	0	0	0	0	0	0	0	0	0	0	0	0	0
ENSG00000105609	6	377.514285714286	364.050612244898	35	6902	5.06942981399881	6902	0.59	0	0	0	0	0	0	0	0	0	0	0	0	0	0	0	0	0	0	0	0	0	0	0	0	0	0	0	0	0	0	0	0	0	0	0	0	0	0	0	0	0
ENSG00000105612	5	303.928571428571	189.469387755102	14	6258	6.5514397632995	6258	0.626	818	537	537	0	0	0	1	0	1	0	0	1	0	0	0	0	0	0	0	0	0	0	0	0	0	0	0	1	0	0	0	0	0	0	0	0	0	0	0	0	0
ENSG00000105617	1	385.5	197.25	4	4722	6.13172416665462	4722	0.58	806	496	496	0	0	0	0	0	0	0	0	0	0	0	0	0	0	0	0	0	0	0	0	0	0	0	0	0	0	0	0	0	0	0	0	0	0	0	0	0	0
ENSG00000105647	6	238.363636363636	184.534435261708	33	17423	7.17181430217448	17423	0.692	1454	883	883	0	0	0	1	0	0	0	0	0	0	0	0	0	0	0	0	0	0	0	0	0	0	0	0	0	0	0	0	0	0	0	0	0	0	0	0	0	0
ENSG00000105655	16	212.584905660377	105.665361338555	53	3914	6.53802817102946	3914	0.694	5333	3568	3568	0	0	0	0	0	0	0	0	0	0	0	0	0	0	0	0	0	0	0	0	0	0	0	0	0	0	0	0	0	0	0	0	0	0	0	0	0	0
ENSG00000105656	6	295.294117647059	264.996539792388	34	79465	7.19576647142103	79465	0.66	1155	742	742	0	0	0	0	0	0	0	1	0	0	0	0	1	0	0	0	0	1	1	0	0	0	0	0	0	0	0	0	0	0	0	0	0	0	0	1	0	0
ENSG00000105669	11	175.717948717949	98.6429980276134	39	19884	8.02898681835078	19884	0.602	729	449	449	0	0	0	0	0	0	0	0	0	0	1	0	1	0	0	0	0	0	0	0	0	0	0	0	0	1	0	0	0	0	0	0	0	0	0	0	0	0
ENSG00000105671	14	162.15	100.325	60	8953	7.40449549949085	8953	0.596	729	449	449	0	0	0	0	0	0	0	0	0	0	1	0	1	0	0	0	0	0	0	0	0	0	0	0	0	1	0	0	0	0	0	0	0	0	0	0	0	0
ENSG00000105676	20	254.238095238095	161.684051398337	63	26180	6.93321772101556	24604	0.762	903	546	546	0	0	0	0	0	1	0	0	0	0	0	0	0	0	0	0	0	0	0	0	0	0	0	0	0	0	0	0	0	0	0	0	0	0	1	1	0	0
ENSG00000105677	9	233.48275862069	150.594530321046	29	1932	7.78445190341231	1932	0.704	605	420	420	0	0	0	0	0	1	0	0	0	0	0	0	0	0	0	0	0	0	0	0	0	0	1	0	0	0	0	0	0	0	0	0	0	0	0	0	0	0
ENSG00000105700	17	262.292682926829	210.838786436645	41	11626	7.51269779276003	11626	0.586	463	313	313	0	0	0	0	1	1	0	0	0	1	1	0	0	0	0	0	0	0	0	0	0	0	0	0	0	0	0	0	0	0	0	0	0	0	0	0	0	0
ENSG00000105722	7	350.888888888889	348.037037037037	18	7586	6.25210660756114	7586	0.754	1980	1236	1236	0	0	0	1	0	0	0	0	0	0	0	0	0	0	0	0	0	0	0	0	0	0	0	0	0	0	0	0	0	0	0	0	0	0	0	0	0	0
ENSG00000105723	4	335.157894736842	261.479224376731	19	12440	8.36991923716351	12404	0.704	1004	643	643	0	0	0	0	1	1	0	0	0	0	0	0	0	0	0	0	0	0	0	0	0	0	0	0	0	1	0	0	0	0	0	0	0	0	0	0	0	0
ENSG00000105726	15	225.573333333333	160.955377777778	75	18496	7.55505591818818	18491	0.688	776	542	542	0	0	0	1	0	0	0	0	0	0	0	0	0	0	0	0	0	0	0	0	0	0	0	0	0	0	0	0	0	0	0	0	0	0	0	0	0	0
ENSG00000105755	6	174.954545454545	80.1115702479339	22	20526	5.90359349324954	20526	0.662	377	275	275	0	0	0	1	1	1	0	0	0	0	0	0	0	0	0	0	0	0	0	0	0	0	0	0	0	0	0	0	0	0	0	0	0	0	0	0	0	0
ENSG00000105778	9	660.447368421053	907.274238227147	38	543479	7.20909033275039	56825	0.682	454	306	306	0	0	0	0	0	1	1	0	0	0	0	0	0	0	0	0	0	0	0	0	0	0	0	0	0	0	0	0	0	0	0	0	0	0	0	0	0	0
ENSG00000105819	9	208.045454545455	150.347107438017	44	32090	7.79818043771839	15814	0.556	284	195	195	0	0	0	0	0	1	0	1	0	0	0	0	0	0	0	0	0	0	0	0	0	0	0	0	0	0	0	0	0	0	0	0	0	1	0	0	0	0
ENSG00000105821	11	206.254545454545	166.052892561983	55	32400	7.34884379482406	32355	0.456	480	316	316	1	0	0	0	0	0	0	0	0	0	0	0	0	0	0	0	0	0	1	0	0	0	0	0	0	0	0	0	0	0	0	0	0	0	0	0	0	0
ENSG00000105829	7	411.15	418.94	20	41621	5.73816375986866	8352	0.594	471	291	291	0	0	0	0	0	0	0	0	0	0	1	1	0	0	0	0	0	0	0	0	0	0	0	0	0	0	0	0	0	0	0	0	0	0	0	0	0	0
ENSG00000105849	2	728.166666666667	845.944444444444	6	13626	6.50531285841258	13626	0.556	464	288	288	0	0	0	0	0	0	0	0	0	0	1	0	0	0	0	0	0	0	0	0	0	0	0	0	0	0	0	0	0	0	0	0	0	0	0	0	0	0
ENSG00000105854	16	189.254901960784	118.291426374471	51	30336	6.48740547399007	30336	0.524	336	261	261	0	0	0	1	0	0	0	0	0	0	0	0	0	0	0	0	0	0	0	0	0	0	0	0	0	0	0	0	0	0	0	0	0	0	0	0	0	0
ENSG00000105856	15	263.137254901961	183.257977700884	51	33569	8.0940796582876	33548	0.588	354	237	237	0	0	0	1	1	1	0	0	0	0	0	0	0	0	0	0	0	0	0	0	0	0	0	0	0	0	0	0	1	0	0	0	0	0	0	0	0	0
ENSG00000105866	4	783.428571428571	934.102040816327	14	86789	6.44415403229327	86789	0.724	1160	766	766	0	0	0	1	0	0	0	0	0	0	0	0	0	0	0	0	0	0	0	0	0	0	0	0	0	0	0	0	0	0	0	0	0	0	0	0	0	0
ENSG00000105875	10	280.666666666667	230.708333333333	48	27727	6.69198090666309	27727	0.71	650	433	433	0	0	0	0	0	0	0	0	0	0	0	0	0	0	0	0	0	0	0	0	0	0	0	0	0	0	0	0	0	0	0	0	0	0	0	0	0	0
ENSG00000105887	2	769.5	827.5	6	50593	7.42456542577316	47895	0.62	431	289	289	0	0	0	1	0	0	0	0	0	0	0	0	0	0	0	0	0	0	0	0	0	0	0	0	0	1	0	0	0	0	0	0	0	0	0	0	0	0
ENSG00000105939	4	640.526315789474	614.720221606648	19	66200	5.86347323141787	49382	0.59	1495	967	967	0	0	0	0	0	0	0	0	0	0	0	0	1	0	0	0	0	1	0	0	0	0	0	0	0	1	0	0	0	0	0	0	0	1	0	0	0	0
ENSG00000105974	8	496.947368421053	424.869806094183	19	36395	8.26354901596638	36392	0.616	2032	1268	1268	0	0	0	0	0	0	0	0	0	0	0	0	0	0	0	0	0	0	0	0	0	0	0	0	0	0	0	0	0	0	0	0	0	0	0	0	0	0
ENSG00000105976	8	276.53488372093	230.408869659275	43	125997	7.30501790462154	27210	0.744	774	517	517	0	0	0	0	0	1	0	1	0	0	0	0	1	0	0	0	0	0	0	0	0	0	0	0	0	0	1	0	0	0	0	0	0	0	0	0	0	0
ENSG00000105983	23	327.144444444444	356.847160493827	90	224279	7.01531494603502	215440	0.722	1171	638	638	0	0	0	1	0	1	0	0	0	1	0	0	0	0	0	0	0	1	1	0	0	0	0	0	0	0	0	0	0	0	0	0	0	0	0	0	0	0
ENSG00000106028	14	240.692307692308	262.145956607495	39	49602	7.45696608653803	12141	0.54	389	230	230	0	0	0	0	0	1	0	1	0	0	0	0	1	0	1	0	0	0	0	0	0	0	0	0	1	0	0	0	0	0	0	0	0	0	1	0	0	0
ENSG00000106034	10	228.5625	174.955729166667	48	308768	7.56086655410541	308768	0.538	0	0	0	0	0	0	0	0	0	0	0	0	0	0	0	0	0	0	0	0	0	0	0	0	0	0	0	0	0	0	0	0	0	0	0	0	0	0	0	0	0
ENSG00000106049	4	225.7	163.42	20	137554	8.15579338258283	137554	0.652	631	433	433	0	0	0	0	0	1	0	0	0	0	1	1	0	0	0	0	0	1	0	0	0	0	0	0	0	0	1	0	0	0	0	0	0	0	0	0	0	0
ENSG00000106070	24	257.837837837838	222.552227903579	74	203400	8.49312928761134	203400	0.806	0	0	0	0	0	0	1	0	0	0	0	0	0	0	0	0	0	0	0	0	0	0	0	0	0	0	0	0	0	0	0	0	0	0	0	0	0	0	0	0	0
ENSG00000106105	9	166.979591836735	77.1553519366931	49	39353	8.05111037083734	39353	0.57	934	609	609	1	0	0	1	0	1	0	0	0	0	0	0	0	1	0	0	0	0	0	0	0	0	0	0	0	0	0	0	1	0	0	0	0	0	1	0	0	0
ENSG00000106125	3	338.230769230769	337.89349112426	26	120970	5.09349858936459	120970	0.662	687	483	483	0	0	0	1	0	0	0	0	0	0	0	0	0	0	0	0	0	0	0	0	0	0	0	0	0	0	0	0	0	0	0	0	0	0	0	0	0	0
ENSG00000106236	2	442.875	309.59375	8	12572	6.20554221652933	12572	0.762	1954	1393	1393	0	0	0	0	0	0	0	0	0	0	0	0	0	0	0	0	0	0	0	0	0	0	0	0	0	0	0	0	0	0	0	0	0	0	0	0	0	0
ENSG00000106246	6	369.913043478261	333.175803402647	23	49426	7.1244674258305	46416	0.602	201	139	139	0	0	0	0	0	0	0	0	0	0	0	0	0	0	0	0	0	0	0	0	0	0	0	0	0	1	0	0	0	0	0	0	0	0	0	0	0	0
ENSG00000106261	5	920.944444444444	1111.12962962963	18	26109	7.77551614984683	26109	0.626	693	470	470	0	0	0	0	0	0	0	0	0	0	0	0	0	0	0	0	0	0	0	0	0	0	0	0	0	1	0	0	0	0	0	0	0	0	0	0	0	0
ENSG00000106299	1	403.181818181818	437.719008264463	11	67133	7.90918139258223	67133	0.718	1224	792	792	0	0	0	1	0	1	0	0	0	0	0	0	0	0	0	0	0	0	0	0	0	0	0	0	0	0	0	0	0	0	0	0	0	1	0	0	0	0
ENSG00000106305	4	269.615384615385	115.92899408284	13	14590	7.61230469070837	14590	0.624	859	577	577	0	0	0	0	1	1	0	0	0	0	1	1	1	0	0	0	0	0	0	0	0	0	0	0	0	0	1	0	1	0	0	0	0	0	0	0	0	0
ENSG00000106333	10	225.484848484848	112.74012855831	33	5999	5.92772468159388	5999	0.584	0	0	0	0	0	0	0	0	0	0	0	0	0	0	0	0	0	0	0	0	0	0	0	0	0	0	0	0	0	0	0	0	0	0	0	0	0	0	0	0	0
ENSG00000106344	8	524.138888888889	707.429012345679	36	46225	7.65523064695998	46225	0.522	413	259	259	0	0	0	0	1	1	0	0	0	1	0	0	0	0	0	0	1	0	0	0	0	0	0	0	0	0	1	0	0	0	0	0	0	0	0	0	0	0
ENSG00000106366	2	417.307692307692	444.366863905325	13	12178	6.83715562775189	12178	0.57	0	0	0	1	0	0	0	1	1	0	0	0	0	0	0	0	0	0	0	0	0	0	0	0	0	0	0	0	0	1	0	1	0	0	0	0	0	0	0	0	0
ENSG00000106443	15	268.7	206.323333333333	60	195752	6.61046093531365	128775	0.566	462	285	285	0	0	0	1	0	0	0	0	0	0	0	0	0	0	0	0	0	0	0	0	0	0	0	0	0	1	0	0	0	0	0	0	0	0	0	0	0	0
ENSG00000106459	9	312.379310344828	294.489892984542	29	145368	6.90121525032038	145366	0.736	1204	726	726	0	0	0	0	1	1	0	0	0	0	0	0	0	0	0	0	0	0	0	0	0	0	0	0	0	0	0	0	0	0	0	0	0	0	0	0	0	0
ENSG00000106460	8	590.133333333333	773.582222222222	30	32127	7.69332903771489	21849	0.634	494	349	349	0	0	0	1	0	0	0	0	0	1	0	0	0	0	0	0	0	0	0	0	0	0	0	0	0	0	0	0	0	0	0	0	0	0	0	0	0	0
ENSG00000106511	1	833.333333333333	440.222222222222	3	75601	6.06432426571526	75601	0.574	0	0	0	0	0	0	0	0	0	0	0	1	0	0	0	0	0	0	0	0	0	0	0	0	0	0	0	0	0	0	0	0	0	0	0	0	0	0	0	0	0
ENSG00000106538	5	278	295.066666666667	15	3356	5.37630519853796	3356	0.718	1572	1089	1089	0	0	0	0	0	0	0	0	0	0	0	0	0	0	0	0	0	0	0	0	0	0	0	0	0	0	0	0	0	0	0	0	0	0	0	0	0	0
ENSG00000106546	5	492.761904761905	452.920634920635	21	47531	5.81055668420697	47529	0.634	849	622	622	0	0	0	1	0	0	0	0	0	0	0	1	0	0	0	0	0	0	0	0	0	0	0	0	0	0	0	0	0	0	0	0	0	0	0	0	0	0
ENSG00000106588	6	426.678571428571	545.163265306123	28	15363	8.49813463643869	15363	0.584	665	393	393	0	0	0	1	0	0	0	1	0	0	0	0	0	0	0	0	0	0	0	0	0	0	0	0	0	0	0	0	0	0	0	0	0	0	0	0	0	0
ENSG00000106591	4	453.363636363636	363.438016528926	11	16759	7.37244680059809	5658	0.572	665	393	393	0	0	0	1	0	0	0	1	0	0	0	0	0	0	0	0	0	0	0	0	0	0	0	0	0	0	0	0	0	0	0	0	0	0	0	0	0	0
ENSG00000106603	20	369.42	335.8744	50	121262	7.3518923133183	98566	0.56	665	410	410	0	0	0	1	0	0	0	0	0	0	0	0	0	0	0	0	0	0	0	0	0	0	0	0	0	1	0	0	0	0	0	0	0	0	0	0	0	0
ENSG00000106605	5	157	97.7777777777778	18	48661	7.14746779489645	48660	0.762	979	602	602	0	0	0	0	0	0	0	0	0	0	0	0	0	0	0	0	0	0	0	0	0	0	0	0	0	0	0	0	0	0	0	0	0	0	0	0	0	0
ENSG00000106609	7	348.363636363636	281.413223140496	22	37327	7.78216594455719	37327	0.676	765	480	480	0	0	0	0	0	0	1	0	0	0	0	0	0	0	0	0	0	0	0	0	0	0	0	0	0	0	0	0	1	0	0	0	0	0	0	0	0	0
ENSG00000106610	3	376.125	308.6875	8	18906	5.88012670094653	18906	0.602	886	579	579	0	0	0	0	1	1	0	0	0	0	1	0	0	0	0	0	0	0	0	0	0	0	0	0	0	0	0	0	0	0	0	0	0	0	0	0	0	0
ENSG00000106624	9	219.8125	174.559895833333	48	10202	7.49468592218365	10200	0.752	0	0	0	0	0	0	0	0	0	0	0	0	0	0	0	0	0	0	0	0	0	0	0	0	0	0	0	0	1	0	0	0	0	0	0	0	0	0	0	0	0
ENSG00000106636	7	332.807692307692	306.795857988166	26	13327	8.11862941327411	11922	0.598	311	223	223	0	0	0	0	0	1	0	0	0	0	0	0	0	0	0	0	0	0	0	0	0	0	0	0	0	0	0	0	0	0	0	0	0	0	0	0	0	0
ENSG00000106638	21	265.216666666667	184.025	60	9860	6.30759752002824	9860	0.68	963	673	673	0	0	0	0	0	1	0	0	0	0	0	0	0	0	0	0	0	0	0	0	0	0	0	0	0	0	0	0	0	0	0	0	0	0	0	0	0	0
ENSG00000106733	7	272.347826086957	189.671077504726	23	27645	6.75724744200864	27018	0.75	934	624	624	0	0	0	0	0	0	0	0	0	0	0	0	0	0	0	0	0	0	0	0	0	0	0	0	0	1	0	0	0	0	0	0	0	0	0	0	0	0
ENSG00000106772	15	603.655737704918	779.467347487235	61	294712	7.14895998111049	294711	0.698	705	494	494	0	0	0	0	0	1	0	0	0	0	0	0	0	0	0	0	0	0	0	0	0	0	0	0	0	0	0	0	0	0	0	0	0	0	0	0	0	0
ENSG00000106780	2	778.888888888889	900.024691358025	9	113658	6.81471977499058	113658	0.728	1270	879	879	0	0	0	0	0	1	0	0	0	0	0	0	0	0	0	0	0	0	0	0	0	0	0	0	0	0	0	0	0	0	0	0	0	0	0	0	0	0
ENSG00000106819	4	293.692307692308	305.372781065089	13	26302	5.38077409856152	26302	0.342	0	0	0	0	0	0	0	0	0	0	0	0	0	0	0	0	0	0	0	0	0	0	0	0	0	0	0	0	0	0	0	0	0	0	0	0	0	0	0	0	0
ENSG00000106829	30	196.55	115.862	100	154971	7.46710770997293	153727	0.594	3081	1821	1821	0	0	0	1	0	0	0	0	0	0	0	0	0	0	0	0	0	0	0	0	0	1	0	0	0	1	0	0	0	0	0	0	0	0	0	0	0	0
ENSG00000106991	5	205.258064516129	138.722164412071	31	39745	8.37375566631639	39745	0.63	239	177	177	0	0	0	1	1	1	0	0	0	0	0	0	0	0	0	0	0	0	0	0	0	0	0	0	0	0	0	0	0	0	0	0	0	0	0	0	0	0
ENSG00000106993	3	431.818181818182	386.066115702479	11	28840	8.40258946111183	23650	0.592	674	430	430	0	0	0	0	0	0	0	0	0	0	0	0	1	0	0	0	0	0	0	0	0	0	0	0	0	0	0	0	0	0	0	0	0	0	0	0	0	0
ENSG00000107020	4	146	67.0769230769231	13	79906	6.60644011385356	79906	0.618	430	290	290	0	0	0	0	0	1	0	0	0	0	0	0	0	0	0	0	0	0	0	0	0	0	0	0	0	0	0	0	0	0	0	0	0	0	0	0	0	0
ENSG00000107036	9	304.819672131148	269.126041386724	61	147533	7.72357039968948	140650	0.73	1173	762	762	0	0	0	0	0	1	0	0	0	0	0	0	0	0	0	0	0	0	0	0	0	0	0	0	0	0	0	0	0	0	0	0	0	0	0	0	0	0
ENSG00000107140	5	244.44	215.1136	25	4672	8.15576909130866	4663	0.78	2023	1270	1270	0	0	0	0	1	1	0	0	0	0	0	0	0	0	0	0	0	0	0	0	0	0	0	0	0	0	0	0	0	0	0	0	0	0	0	0	0	0
ENSG00000107185	3	412	501.181818181818	22	9370	7.6779928767345	3669	0.754	859	580	580	0	0	0	0	0	1	0	0	0	0	0	0	0	0	0	0	0	0	0	0	0	0	0	0	0	0	0	0	0	0	0	0	0	0	0	0	0	0
ENSG00000107186	21	216.508474576271	164.480896294168	118	173887	7.86204005718683	173887	0.68	1493	915	915	0	0	0	1	0	0	0	0	0	0	0	0	0	0	0	0	0	0	0	0	0	0	0	0	0	0	0	0	0	0	0	0	0	0	0	0	0	0
ENSG00000107201	5	290.142857142857	240.683673469388	28	71023	6.25483553741236	71023	0.524	280	170	170	1	0	0	1	1	1	0	0	1	0	0	0	0	0	0	0	0	0	0	0	0	0	0	0	0	1	0	0	0	0	0	0	0	0	0	0	0	0
ENSG00000107223	3	191	120.444444444444	9	4168	8.70616414028534	4168	0.762	554	346	346	0	0	0	0	0	0	0	0	1	0	0	0	0	0	0	0	0	0	0	0	0	0	0	0	0	0	0	0	0	0	0	0	0	0	0	0	0	0
ENSG00000107281	6	230.4	141.2	20	6734	7.30909732205916	6734	0.732	1358	827	827	0	0	0	1	0	1	0	0	1	0	0	0	0	0	0	0	0	0	0	0	0	0	0	0	0	0	0	0	0	0	0	0	0	0	0	0	0	0
ENSG00000107290	7	530.263157894737	682.87811634349	38	93630	8.01679300239941	93630	0.754	849	573	573	0	0	0	1	0	1	0	0	0	0	1	0	1	0	0	0	0	0	0	0	0	0	0	0	0	0	0	0	0	0	0	0	0	0	0	0	0	0
ENSG00000107317	11	154.909090909091	83.4159779614325	33	7932	7.20519365766983	4238	0.68	0	0	0	0	0	0	0	0	0	0	0	0	0	0	0	0	0	0	0	0	0	0	0	0	0	0	0	0	0	0	0	0	0	0	0	0	0	0	0	0	0
ENSG00000107338	2	515.5	473.125	8	150080	5.91107172092937	53789	0.806	1945	1151	1151	0	0	0	0	1	1	0	0	0	0	0	0	0	0	0	0	0	0	0	0	0	0	0	0	0	0	0	0	0	0	0	0	0	0	0	0	0	0
ENSG00000107362	2	468	396.857142857143	7	48480	6.70449511889808	48480	0.702	1430	951	951	0	0	0	1	0	0	0	0	0	0	0	0	0	0	0	0	0	0	0	0	0	0	0	0	0	0	0	0	0	0	0	0	0	0	0	0	0	0
ENSG00000107521	14	173.413793103448	115.719381688466	58	30730	7.04257774704012	4540	0.68	0	0	0	0	0	0	0	0	0	0	0	0	0	0	0	0	0	0	0	0	0	0	0	0	0	0	0	0	0	1	0	1	0	0	0	0	0	0	0	0	0
ENSG00000107625	5	149.028571428571	52.9436734693878	35	45570	7.17208689516762	45570	0.584	948	608	608	0	0	0	1	0	1	0	0	0	0	0	0	0	0	1	0	0	0	0	0	0	0	0	0	0	0	0	0	0	0	0	0	0	0	0	0	0	0
ENSG00000107643	16	400.882352941176	487.949250288351	51	132706	7.21681779251938	103492	0.782	1069	645	645	0	0	0	0	1	1	0	0	0	0	0	0	0	0	0	0	0	0	0	0	0	0	0	0	0	0	1	0	0	0	0	0	0	0	0	0	0	0
ENSG00000107651	8	217.388888888889	125.148148148148	36	49792	7.36537059419754	49436	0.608	504	324	324	0	0	0	1	0	0	0	0	0	0	0	0	0	0	0	0	0	0	0	0	0	0	0	0	0	0	1	0	1	0	0	0	0	0	0	0	0	0
ENSG00000107672	12	225.568181818182	159.495867768595	44	18130	6.76354944505555	18130	0.696	838	522	522	0	0	0	1	0	1	0	0	0	0	0	0	0	0	0	0	0	0	0	0	0	0	0	0	0	0	0	0	0	1	0	0	0	0	0	0	0	0
ENSG00000107679	9	705.428571428571	872.065306122449	35	57656	7.84287941675068	41311	0.738	845	574	574	0	0	0	0	0	1	0	0	0	0	0	0	0	0	0	0	0	0	0	0	0	0	0	0	0	0	0	0	0	0	0	0	0	0	0	0	0	0
ENSG00000107738	3	537	580.909090909091	11	25940	6.95145540535636	25940	0.692	401	299	299	0	0	0	1	0	0	0	0	1	0	0	0	0	0	0	0	0	0	0	0	0	0	0	0	0	0	0	0	0	0	0	0	0	0	0	0	0	0
ENSG00000107745	13	179.577777777778	118.561975308642	45	258802	8.28808835991169	258802	0.584	574	364	364	0	0	0	0	1	0	0	0	0	0	0	0	0	0	0	0	0	0	0	0	0	0	0	0	0	0	1	0	1	0	0	0	0	0	0	0	0	0
ENSG00000107771	10	356.027027027027	384.477720964207	37	189932	8.68120817705586	45420	0.758	396	283	283	0	0	0	0	0	0	0	0	0	0	0	0	1	0	0	0	0	0	0	0	0	0	0	0	0	0	0	0	0	0	0	0	0	0	0	0	0	0
ENSG00000107789	4	567.363636363636	436.644628099174	11	48586	5.64321958985571	48514	0.676	1001	692	692	0	0	0	0	0	0	0	0	0	0	0	0	0	0	0	0	0	1	0	0	0	0	0	0	0	0	0	0	0	0	0	0	0	0	0	0	0	0
ENSG00000107796	7	227.636363636364	141.082644628099	22	56317	7.8009581433057	56315	0.542	815	537	537	0	0	0	0	1	1	0	0	0	0	0	0	0	0	0	0	0	0	0	0	0	0	0	0	0	0	0	0	0	0	0	0	0	1	1	0	0	0
ENSG00000107815	5	370.058823529412	325.031141868512	17	7035	6.72598783598348	5997	0.66	968	636	636	0	0	0	0	0	0	0	0	0	0	0	0	0	0	0	0	0	0	0	0	0	0	0	0	0	0	0	0	0	0	0	0	0	0	0	0	0	0
ENSG00000107829	5	306.173913043478	292.793950850662	23	84630	8.43806528230669	70549	0.688	0	0	0	0	0	0	0	0	1	0	0	0	0	0	0	0	0	0	0	0	0	0	0	0	0	0	0	0	0	0	0	0	0	0	0	0	0	0	0	0	0
ENSG00000107833	4	135.733333333333	50.4088888888889	15	2089	5.51565825070786	2089	0.574	579	375	375	0	0	0	0	0	0	0	0	0	0	0	0	0	0	0	0	0	0	0	0	0	0	0	0	0	0	0	0	0	0	0	0	0	0	0	0	0	0
ENSG00000107854	1	228.037037037037	184.213991769547	27	66965	8.52834205773296	66965	0.6	729	541	541	0	0	0	1	0	1	0	0	0	0	0	0	0	0	0	0	0	0	0	0	0	0	0	0	0	0	1	0	0	0	0	0	0	0	0	0	0	0
ENSG00000107863	16	287.0625	295.2296875	80	140060	8.33513264810413	140060	0.792	1853	1051	1051	0	0	0	1	0	0	0	0	0	0	0	0	0	0	0	0	0	0	0	0	0	0	0	0	0	0	0	0	0	0	0	0	0	0	0	0	0	0
ENSG00000107864	2	781.142857142857	1032.79591836735	14	244396	7.46737263206747	241457	0.7	989	697	697	0	0	0	0	0	0	0	0	1	0	0	0	0	0	0	0	0	0	0	0	0	0	0	0	0	1	0	0	0	0	0	0	0	0	0	0	0	0
ENSG00000107874	4	157.2	93.68	20	9417	7.93727496634281	9417	0.59	543	357	357	0	0	0	0	1	0	0	0	0	0	0	0	0	0	0	0	0	0	0	0	0	0	0	0	0	0	0	0	0	0	0	0	0	0	0	0	0	0
ENSG00000107882	4	370.681818181818	374.995867768595	22	129549	6.88067469948787	129549	0.664	479	301	301	0	0	0	0	1	1	0	0	0	0	0	0	0	0	0	0	0	0	0	0	0	0	0	0	0	0	0	0	0	0	0	0	0	0	0	0	0	0
ENSG00000107890	7	209.109090909091	155.839338842975	55	108579	6.84397981036247	96195	0.576	547	343	343	0	0	0	0	0	0	0	1	0	0	0	0	0	0	0	0	0	0	0	0	0	0	0	0	0	0	0	0	0	0	0	0	0	0	0	0	0	0
ENSG00000107897	8	202.2	137.05	40	46914	7.64436515813964	46914	0.59	425	260	260	0	0	0	0	1	1	0	0	0	1	0	0	0	0	0	0	0	0	0	0	0	0	0	0	0	0	0	0	0	0	0	0	0	0	0	0	0	0
ENSG00000107929	10	328.04347826087	360.160680529301	46	122081	8.46512071671561	67846	0.762	812	484	484	0	0	0	1	0	0	0	0	0	0	0	0	0	0	0	0	0	0	0	0	0	0	0	0	0	0	0	0	0	0	0	0	0	0	0	0	0	0
ENSG00000107937	7	243.951219512195	214.550862581797	41	31539	8.04018992413798	31539	0.658	825	556	556	0	0	0	0	0	0	0	0	0	0	1	1	0	0	0	0	0	0	0	0	0	0	0	0	0	0	0	0	0	0	0	0	0	0	0	0	0	0
ENSG00000107938	13	217.306666666667	128.006755555556	75	44629	6.77805438465605	44065	0.63	939	627	627	0	0	0	0	0	1	0	0	0	0	0	0	0	0	0	0	0	0	0	0	0	0	0	0	0	0	0	0	0	0	0	0	0	0	0	0	0	0
ENSG00000107949	6	333.222222222222	306.876543209877	18	30150	7.64791230009552	13008	0.592	868	559	559	0	0	0	0	0	0	0	0	0	0	0	0	0	0	1	0	0	0	0	0	0	0	0	0	0	0	0	0	0	0	0	0	0	0	0	0	0	0
ENSG00000107960	4	144.68	59.4016	25	35664	6.54917221675899	35664	0.692	485	306	306	0	0	0	0	0	0	0	0	0	0	0	0	0	0	0	0	0	0	0	0	0	0	0	0	0	1	0	0	0	0	0	0	0	0	0	0	0	0
ENSG00000107968	7	325.409090909091	198.012396694215	22	27897	5.40779227080214	27896	0.692	1329	933	933	0	0	0	1	0	1	0	0	0	0	0	0	0	0	0	0	0	0	0	0	0	0	0	0	0	1	0	0	0	0	0	0	0	0	0	0	0	0
ENSG00000108010	5	151.35	99.555	20	48123	7.36469609865493	43226	0.72	804	560	560	0	0	0	0	0	0	0	0	0	0	0	0	0	0	0	0	0	0	0	0	0	0	0	0	0	0	0	0	0	0	0	0	0	0	0	0	0	0
ENSG00000108021	13	326.511111111111	296.416790123457	45	78903	7.84604148861289	78903	0.678	1242	815	815	0	0	0	0	1	0	0	0	0	0	0	0	0	0	0	0	0	0	0	0	0	0	0	0	0	0	0	0	0	0	0	0	0	0	0	0	0	0
ENSG00000108039	30	144.909090909091	94.0036730945822	99	58788	7.43920992234604	58788	0.69	708	460	460	0	0	0	0	0	0	0	0	0	0	0	0	0	0	0	0	0	0	0	0	0	0	0	0	0	0	0	0	0	0	0	0	0	0	0	0	0	0
ENSG00000108055	2	128.710526315789	50.1385041551247	38	36946	7.65062520918236	36946	0.6	798	512	512	0	0	0	0	0	1	0	1	0	0	0	0	0	0	0	0	0	0	0	0	0	0	0	0	0	0	0	0	1	0	0	0	0	0	0	0	0	0
ENSG00000108061	7	404.444444444444	421.465020576132	27	94125	7.57215077506031	94122	0.67	1587	847	847	0	0	0	0	0	0	0	0	0	0	1	1	0	0	0	0	0	0	0	0	0	0	0	0	0	0	0	0	0	0	0	0	0	0	0	0	0	0
ENSG00000108091	3	655.857142857143	699.775510204082	14	117894	7.78818340204096	117894	0.72	1138	772	772	0	0	0	1	0	0	0	0	0	0	0	0	0	0	0	0	0	0	0	0	0	0	0	0	0	0	1	0	0	0	0	0	0	0	0	0	0	0
ENSG00000108106	4	181.636363636364	68.5785123966942	11	6494	5.65912119935291	6494	0.734	1117	727	727	0	0	0	0	0	0	0	0	0	0	1	1	0	0	0	0	0	0	0	0	0	0	0	0	0	1	1	0	0	0	0	0	0	0	0	0	0	0
ENSG00000108175	4	353.571428571429	385.363265306122	35	247485	8.52904989685032	247485	0.708	3467	1994	1994	0	0	0	0	0	0	0	0	0	0	0	0	0	0	0	0	0	0	0	0	0	0	0	0	0	0	0	0	0	0	0	0	0	0	0	0	0	0
ENSG00000108176	5	204.555555555556	112.246913580247	18	41498	5.52702131638159	26639	0.366	0	0	0	0	0	0	1	0	0	0	0	0	0	0	0	0	0	0	0	0	0	0	0	0	0	0	0	0	0	0	0	0	0	0	0	0	0	0	0	0	0
ENSG00000108179	6	276.65	210.54	20	7869	8.34016836437754	4141	0.654	406	309	309	0	0	0	0	0	0	0	0	0	0	0	0	0	0	0	0	0	0	0	0	0	0	0	0	0	0	1	0	0	0	0	0	0	0	1	0	0	0
ENSG00000108219	9	822	1202.875	32	78958	7.54258200443717	78958	0.832	1204	706	706	0	0	0	1	0	1	0	0	0	0	0	0	0	0	0	0	0	0	0	0	0	0	0	0	0	0	0	0	0	0	0	0	0	0	0	0	0	0
ENSG00000108256	2	1896	2286.66666666667	6	38283	8.24712704938117	38283	0.604	286	176	176	0	0	0	1	0	0	0	0	0	0	0	0	0	0	1	0	1	0	0	0	0	0	0	0	0	0	0	0	0	0	0	0	0	0	0	0	0	0
ENSG00000108264	17	175.194029850746	139.399866339942	67	72871	6.78573215925843	72871	0.768	671	418	418	0	0	0	0	0	1	0	0	0	0	0	0	0	0	0	0	0	0	0	0	0	0	0	0	0	0	0	0	0	0	0	0	0	0	0	0	0	0
ENSG00000108270	9	239.129032258065	151.005202913632	31	107997	7.65042066583488	107997	0.654	999	665	665	0	0	0	0	0	0	0	0	0	0	1	0	0	0	0	0	0	0	0	0	0	0	0	0	0	0	1	0	1	0	0	0	0	0	1	0	0	0
ENSG00000108278	12	394.5625	385.1484375	32	12682	7.01972307251216	9195	0.57	622	357	357	0	0	0	0	0	0	0	0	0	0	0	0	0	0	0	0	0	0	0	0	0	0	0	0	0	0	0	0	0	0	0	0	0	0	0	0	0	0
ENSG00000108294	6	139.705882352941	63.3840830449827	17	11496	7.96757056571947	11496	0.578	915	546	546	0	0	0	1	0	0	0	0	0	0	0	0	0	0	0	0	0	0	0	0	0	0	0	0	1	1	1	0	1	0	0	0	0	0	1	1	0	0
ENSG00000108296	8	212.717948717949	141.32412886259	39	25048	7.12807987988787	25048	0.582	377	231	231	0	0	0	0	0	0	0	0	0	0	1	0	1	0	0	0	0	0	0	0	0	0	0	0	0	0	0	0	0	0	0	0	0	0	0	0	0	0
ENSG00000108342	9	302.318181818182	222.404958677686	22	2453	6.21408073955687	1557	0.582	0	0	0	1	0	0	1	0	0	0	0	1	0	0	0	0	0	0	0	0	0	0	0	0	0	0	0	0	0	0	0	0	0	0	0	0	0	0	0	0	0
ENSG00000108349	10	297.488372093023	233.261222282315	43	31866	8.71943460976075	26763	0.602	0	0	0	0	0	0	1	1	1	0	0	0	0	0	1	1	0	0	0	0	0	0	0	0	0	0	0	0	0	1	0	0	0	0	0	0	0	0	0	0	0
ENSG00000108384	17	196.903846153846	116.493343195266	52	41770	5.95856450344261	17339	0.576	430	272	272	0	0	0	0	0	0	0	0	0	0	1	1	0	0	0	0	0	0	0	0	0	0	0	0	0	0	0	0	0	0	0	0	0	0	0	0	0	0
ENSG00000108395	14	197.217948717949	141.036489151874	78	124284	6.95645272337459	124271	0.67	813	559	559	0	0	0	1	1	1	1	1	1	1	0	0	0	0	0	0	0	0	0	0	0	0	0	0	0	0	0	0	1	0	0	0	0	0	0	0	0	0
ENSG00000108406	11	233.64	180.2208	50	42821	7.13645248318651	42821	0.628	574	373	373	0	0	0	1	1	0	0	0	0	0	1	1	0	0	0	0	0	0	0	0	0	0	0	0	0	0	0	0	0	0	0	0	0	0	0	0	0	0
ENSG00000108433	11	232.242424242424	213.397612488522	33	104521	7.21110931938851	16744	0.638	484	311	311	0	0	0	0	0	1	0	1	0	0	0	0	0	0	0	0	0	0	0	0	0	0	0	0	0	0	0	0	0	0	0	0	0	0	0	0	0	0
ENSG00000108439	10	246.838709677419	197.040582726327	31	6783	6.70674663599681	4872	0.598	0	0	0	0	0	0	1	0	0	0	0	0	0	0	0	1	0	0	0	0	0	0	0	0	0	0	0	0	0	0	0	0	0	0	0	0	0	0	0	0	0
ENSG00000108443	12	262.963636363636	231.36132231405	55	57479	7.82177193327212	54376	0.542	1010	594	594	0	0	0	0	0	1	0	0	0	0	0	0	0	0	0	0	0	0	0	0	0	0	0	0	0	0	0	0	0	0	0	0	0	0	0	0	0	0
ENSG00000108468	6	219.294117647059	184.484429065744	17	31470	7.82356018681926	31470	0.63	794	532	532	0	0	0	1	0	0	0	0	0	0	0	0	0	0	0	0	0	0	0	0	0	0	0	0	0	0	0	0	0	0	0	0	0	0	0	0	0	0
ENSG00000108474	16	226.05	142.86	40	131611	5.37038785326737	82997	0.518	0	0	0	0	0	0	1	0	0	0	0	0	0	0	0	0	0	0	0	0	0	0	0	0	0	0	0	0	0	0	0	0	0	0	0	0	0	0	0	0	0
ENSG00000108509	17	208.727272727273	157.634002361275	77	19674	8.5941408805924	19674	0.712	709	525	525	0	0	0	1	0	1	0	0	1	0	0	0	0	0	0	0	0	0	0	0	0	0	0	0	0	0	0	0	0	0	0	0	0	0	0	0	0	0
ENSG00000108523	16	207.270833333333	139.349826388889	48	5215	8.40225542406133	5184	0.66	778	502	502	0	0	0	0	0	0	0	0	0	0	0	0	0	0	0	0	0	0	0	0	0	0	0	0	0	0	1	0	0	0	0	0	0	0	1	0	0	0
ENSG00000108551	2	787.5	288.5	4	1959	8.18533111237463	1689	0.768	2098	1362	1362	1	0	0	1	0	1	0	0	0	0	0	0	0	0	0	0	0	0	0	0	0	0	0	0	0	0	0	0	0	0	0	0	0	0	0	0	0	0
ENSG00000108557	7	944.4	1148.6	20	129981	6.84139127967271	129981	0.792	1881	1247	1247	0	0	0	0	0	1	0	0	0	0	0	0	0	0	0	0	0	0	0	0	0	0	0	0	0	0	0	0	0	0	0	0	0	0	0	0	0	0
ENSG00000108578	14	214.019607843137	152.658208381392	51	43857	7.39285484018639	1067	0.748	903	614	614	0	0	0	0	0	1	0	0	0	0	0	0	0	0	0	0	0	0	1	0	0	0	0	0	0	0	0	0	0	0	0	0	0	0	0	0	0	0
ENSG00000108582	10	342.95652173913	337.40831758034	46	91085	7.53717617814035	91085	0.65	1455	914	914	0	0	0	0	0	0	0	0	0	0	0	0	0	0	0	0	0	0	0	0	0	0	0	0	0	0	0	0	0	1	0	0	0	0	0	0	0	0
ENSG00000108587	12	326.452380952381	339.853741496599	42	50231	7.39557607328992	50231	0.544	357	236	236	0	0	0	0	0	0	0	1	0	1	0	1	0	0	0	0	0	0	0	0	0	0	0	0	0	0	0	0	0	0	0	0	0	0	0	0	0	0
ENSG00000108591	21	243.53164556962	231.862201570261	79	20086	7.50695354108735	20086	0.606	501	310	310	0	0	0	1	0	0	0	0	0	0	0	0	0	0	0	0	0	0	0	0	0	0	0	0	0	0	0	0	0	0	0	0	0	0	0	0	0	0
ENSG00000108622	16	229.80487804878	138.659131469363	41	18041	5.79949092473982	18039	0.524	0	0	0	0	0	0	0	0	0	0	0	0	0	0	0	0	0	0	0	0	0	0	0	0	0	0	0	1	0	0	0	0	0	0	0	0	0	0	0	0	0
ENSG00000108651	9	193.88679245283	161.057315770737	53	40862	7.29931081863672	40862	0.6	358	226	226	0	0	0	1	0	0	0	0	0	0	0	0	0	0	0	0	0	0	0	0	0	0	0	0	0	0	0	0	0	0	0	0	0	0	0	0	0	0
ENSG00000108669	17	304.490566037736	328.286934852261	53	108250	8.0527307066187	108250	0.814	880	636	636	0	0	0	1	0	0	0	0	0	0	0	0	0	0	0	0	0	0	0	0	0	0	0	0	0	0	0	0	0	0	0	0	0	0	0	0	0	0
ENSG00000108679	19	302.849056603774	245.426842292631	53	8872	6.96609184698476	8872	0.586	0	0	0	0	0	0	0	0	0	0	0	0	0	0	0	1	0	0	0	0	0	0	0	0	0	0	0	0	0	0	0	0	0	0	0	0	0	0	0	0	0
ENSG00000108773	5	186.179487179487	117.497698882314	39	8251	8.36760835536349	8251	0.664	0	0	0	0	0	0	0	0	1	0	0	0	0	0	0	0	0	0	0	0	0	0	0	0	0	0	0	0	0	0	0	0	0	0	0	0	0	0	0	0	0
ENSG00000108774	9	227.8	143.344	25	30042	7.41195152823068	30042	0.662	354	251	251	0	0	0	0	0	0	0	1	0	0	0	0	0	0	0	0	0	0	0	0	0	0	0	0	0	0	0	0	0	0	0	0	0	0	0	0	0	0
ENSG00000108784	5	378.357142857143	317.459183673469	14	8278	6.62192616969646	8278	0.662	712	397	397	0	0	0	0	0	1	0	0	1	0	0	0	0	0	0	0	0	0	0	0	0	0	0	0	0	0	1	0	0	0	0	0	0	0	0	0	0	0
ENSG00000108788	11	314.371428571429	288.66612244898	35	6172	8.05571963802975	6172	0.702	947	665	665	0	0	0	0	0	1	0	0	0	0	0	0	0	0	0	0	0	0	0	0	0	0	0	0	0	0	0	0	0	0	0	0	0	0	0	0	0	0
ENSG00000108799	25	194.744186046512	158.636019469984	86	44779	8.49173825580439	44778	0.676	576	381	381	0	0	0	1	0	1	0	0	0	0	0	0	0	0	0	0	0	0	0	0	0	0	0	0	0	0	1	0	0	0	0	0	0	0	0	0	0	0
ENSG00000108821	13	153.577319587629	134.542246784993	97	18344	7.40864390547653	18344	0.658	2131	1296	1296	1	0	0	0	0	0	0	0	0	0	0	0	0	0	0	0	0	0	0	0	0	0	0	0	0	0	0	0	0	0	0	0	0	0	0	0	0	0
ENSG00000108826	7	325.833333333333	275.907407407407	18	5358	7.51928361086801	5348	0.62	209	128	128	0	0	0	0	0	0	0	0	0	0	0	0	1	0	1	0	0	0	0	0	0	0	0	0	0	0	0	0	0	0	0	0	0	0	0	0	0	0
ENSG00000108829	3	443.545454545455	480.347107438017	11	22495	7.45797131748476	16316	0.662	531	376	376	0	0	0	0	1	1	0	1	0	0	1	0	1	0	0	0	0	0	0	0	0	0	0	0	0	0	0	0	0	0	0	0	0	0	0	0	0	0
ENSG00000108883	26	191.122641509434	141.152011391954	106	49720	8.56157489015114	49720	0.614	408	269	269	0	0	0	0	0	0	0	0	0	0	0	0	0	0	0	0	0	0	0	0	0	0	0	0	0	0	0	0	0	0	0	0	0	0	0	0	0	0
ENSG00000108932	4	397.5	442.071428571429	14	24242	5.35213895241175	19640	0.708	1991	1209	1209	0	0	0	0	0	0	0	0	0	0	0	0	0	0	0	0	0	0	0	0	0	0	0	0	0	0	0	0	0	0	0	0	0	0	0	0	0	0
ENSG00000108950	6	294.657142857143	301.794285714286	35	66277	5.24318799601841	64519	0.63	1506	1017	1017	0	0	0	0	0	0	0	0	1	0	0	0	0	0	0	0	0	0	0	0	0	0	0	0	0	0	0	0	0	0	0	0	0	0	0	0	0	0
ENSG00000108963	17	263.619047619048	218.622826908541	63	13321	7.37031895031719	13321	0.662	714	464	464	0	0	0	0	0	0	0	0	0	0	0	0	0	0	0	0	0	0	0	0	0	0	0	0	0	0	0	0	0	0	0	0	0	0	0	0	0	0
ENSG00000108984	8	267.25	252.8375	40	128634	7.17205299993037	128634	0.514	0	0	0	0	0	0	2	0	0	0	0	0	0	0	0	0	0	0	0	0	0	1	0	0	0	0	0	0	1	0	0	0	0	0	0	0	0	0	0	0	0
ENSG00000109046	17	339.730769230769	239.183431952663	52	19556	8.62199202753738	10828	0.604	731	487	487	0	0	0	0	0	1	0	0	0	0	0	1	0	0	0	0	0	0	0	0	0	0	0	0	0	1	0	0	0	0	0	0	0	0	0	0	0	0
ENSG00000109063	6	154.259259259259	62.9286694101509	54	28784	7.06520719383807	28783	0.58	0	0	0	1	0	0	0	0	0	0	0	0	0	0	0	0	0	0	0	0	0	0	0	0	0	0	0	0	0	0	0	0	0	0	0	0	0	0	0	0	0
ENSG00000109066	7	492	620.25	24	63297	6.39743630902139	63297	0.706	448	315	315	0	0	0	1	0	0	0	0	0	0	0	0	0	0	0	0	0	0	0	0	0	0	0	0	0	0	0	0	0	0	0	0	0	0	0	0	0	0
ENSG00000109079	6	302	281.047619047619	21	11408	7.42277782948785	9654	0.668	977	651	651	0	0	0	0	1	1	0	0	0	0	1	1	1	0	0	0	0	1	0	0	0	0	0	0	0	0	0	0	0	0	0	0	0	0	0	0	0	0
ENSG00000109083	15	251.805555555556	182.729938271605	36	7164	5.23771563760804	4104	0.67	977	651	651	0	0	0	0	1	1	0	0	0	0	1	1	1	0	0	0	0	1	0	0	0	0	0	0	0	0	0	0	0	0	0	0	0	0	0	0	0	0
ENSG00000109084	5	477.142857142857	483.795918367347	14	9587	6.47555053805965	9587	0.662	745	499	499	0	0	0	0	0	0	0	0	1	0	0	0	0	0	0	0	0	1	0	0	0	0	0	0	0	0	0	0	0	0	0	0	0	0	0	0	0	0
ENSG00000109103	8	510.666666666667	442	21	5962	5.41429778436993	5962	0.676	548	384	384	0	0	0	0	0	0	0	0	0	0	0	0	0	0	0	0	0	0	0	0	0	0	0	0	0	0	0	0	0	0	0	0	0	0	0	0	0	0
ENSG00000109133	8	597.310344827586	737.776456599287	29	25453	6.863748708145	25453	0.542	526	337	337	0	0	0	0	1	2	0	0	1	0	0	0	0	0	0	0	0	0	0	0	0	0	0	0	0	0	0	0	0	0	0	0	0	1	1	0	0	0
ENSG00000109171	5	497.772727272727	592.789256198347	22	84891	8.64937898930861	84891	0.71	1240	859	859	0	0	0	1	0	0	0	0	0	0	1	0	0	0	0	0	0	0	0	0	0	0	0	0	0	0	0	0	0	0	0	0	0	0	0	0	0	0
ENSG00000109184	23	270.840579710145	259.108170552405	69	73838	7.31236083198893	71295	0.66	771	525	525	0	0	0	0	0	1	0	0	0	0	0	0	0	0	0	0	0	0	0	0	0	0	0	0	0	0	0	0	0	0	0	0	0	0	0	0	0	0
ENSG00000109189	9	446.210526315789	522.282548476454	38	68365	7.04759290141441	68365	0.746	1269	769	769	0	0	0	0	0	0	0	0	0	0	0	0	0	0	0	0	0	0	0	0	0	0	0	0	0	0	0	0	0	0	0	0	0	0	0	0	0	0
ENSG00000109220	4	175.142857142857	109.489795918367	14	54902	5.47666697178868	54902	0.688	838	519	519	0	0	0	1	0	0	0	0	0	0	0	0	0	0	0	0	0	0	0	0	0	0	0	0	0	0	1	0	0	0	0	0	0	0	0	0	0	0
ENSG00000109270	3	387.6875	500.6171875	16	16155	7.00216342185995	16155	0.592	0	0	0	0	0	0	0	0	0	0	0	0	0	0	0	0	0	0	0	0	0	0	0	0	0	0	0	0	1	0	0	0	0	0	0	0	0	0	0	0	0
ENSG00000109320	12	209.127272727273	146.67173553719	55	115974	7.57969570524007	115974	0.74	1138	628	628	0	0	0	0	1	1	0	0	0	0	0	0	0	0	0	0	0	0	0	0	0	0	0	0	1	1	0	0	0	0	0	0	0	0	0	0	0	0
ENSG00000109323	7	290.088888888889	225.439012345679	45	129492	5.66682046646748	129102	0.662	512	361	361	0	0	0	1	0	1	0	0	0	0	0	0	0	0	0	0	0	0	0	0	0	0	0	0	0	0	0	0	0	0	0	0	0	0	0	0	0	0
ENSG00000109381	14	422.736842105263	399.096952908587	38	149107	7.49814180465458	119999	0.754	2585	1564	1564	1	0	0	0	0	1	1	0	0	0	0	0	0	0	0	0	0	0	0	0	0	0	0	0	0	0	0	0	0	0	0	0	0	0	0	0	0	0
ENSG00000109445	9	159.833333333333	103.194444444444	36	13811	7.90728633128618	1990	0.554	388	264	264	0	0	0	1	0	0	0	0	0	0	1	1	0	0	0	0	0	0	0	0	0	0	0	0	0	0	0	0	0	0	0	0	0	0	0	0	0	0
ENSG00000109458	14	335.891304347826	295.825141776938	46	137807	7.03036190839846	137807	0.708	1596	991	991	0	0	0	0	0	0	0	0	0	0	0	0	0	0	0	0	0	0	0	0	0	0	0	0	0	0	0	0	0	0	0	0	0	0	0	0	0	0
ENSG00000109501	6	496.347826086957	530.835538752363	23	33417	7.26147354759392	33035	0.734	902	544	544	0	0	0	0	0	1	0	0	0	0	0	0	0	0	0	0	0	0	0	0	0	0	0	0	0	0	0	0	0	0	0	0	0	0	0	0	0	0
ENSG00000109519	4	502.75	542.291666666667	12	9292	7.77610675783013	9292	0.66	1304	838	838	0	0	0	0	0	0	0	0	0	0	0	0	0	0	0	0	0	0	0	0	0	0	0	0	0	0	0	0	0	0	0	0	0	0	0	0	0	0
ENSG00000109534	4	190.4	91.8133333333333	15	9228	5.66440241112883	9228	0.51	0	0	0	0	0	0	0	0	0	0	0	0	0	1	0	1	0	0	0	0	0	0	0	0	0	0	0	0	0	0	0	0	0	0	0	0	0	0	0	0	0
ENSG00000109536	7	121.848484848485	36.5252525252525	33	22417	6.44809834713294	22417	0.68	884	593	593	0	0	0	0	1	1	0	0	0	1	0	0	0	0	0	0	0	0	0	0	0	0	0	0	0	0	0	0	0	0	0	0	0	0	0	0	0	0
ENSG00000109606	10	351	272.285714285714	35	67110	8.23685020129138	57076	0.596	740	513	513	0	0	0	0	0	0	0	0	0	0	0	0	0	0	0	0	0	0	0	0	0	0	0	0	0	0	0	0	0	0	0	0	0	0	0	0	0	0
ENSG00000109686	15	363.416666666667	350.925	60	222882	7.81958221537159	150133	0.65	749	511	511	0	0	0	0	0	0	0	0	0	0	0	0	0	0	0	0	0	0	0	0	0	0	0	0	0	0	0	0	0	0	0	0	0	0	0	0	0	0
ENSG00000109736	11	194.156862745098	134.574394463668	51	4299	6.79110227603234	4295	0.758	1513	834	834	0	0	0	1	0	0	0	0	0	0	0	0	0	0	0	0	0	0	0	0	0	0	0	0	0	0	1	0	0	0	0	0	0	0	0	0	0	0
ENSG00000109775	9	143.162790697674	66.3363980530016	43	26446	7.50849809102902	25697	0.618	777	493	493	0	0	0	1	0	0	1	0	0	0	1	1	1	0	0	0	0	0	0	0	0	0	0	0	0	0	1	0	0	0	0	0	0	0	0	0	0	0
ENSG00000109787	3	692.7	719.72	10	36847	7.33256508185657	36847	0.782	1882	1116	1116	0	0	0	0	0	1	0	0	0	0	0	0	0	0	0	0	0	0	0	0	0	0	0	0	0	0	0	0	0	0	0	0	0	0	0	0	0	0
ENSG00000109819	15	277.779661016949	240.078713013502	59	149049	8.21461431741735	19591	0.426	0	0	0	0	0	0	1	0	0	0	0	1	0	0	0	0	0	0	0	0	0	0	0	0	0	0	0	0	0	0	0	0	0	0	0	0	0	0	0	0	0
ENSG00000109854	9	337.5	223.791666666667	24	20099	6.96309136961824	3941	0.634	512	380	380	0	0	0	1	0	0	0	0	0	0	0	0	0	0	0	0	0	0	1	0	0	0	0	0	0	0	0	0	1	0	0	0	0	0	0	0	0	0
ENSG00000109861	9	531.642857142857	626.244897959184	28	44196	6.27939157007864	44196	0.6	541	361	361	0	0	0	1	0	0	0	0	0	0	0	0	0	0	0	0	0	0	0	0	0	0	0	0	0	0	0	0	0	0	0	0	0	1	1	0	0	0
ENSG00000109906	9	363.2	326.386666666667	30	191084	8.5076668047026	191084	0.712	2557	1685	1685	0	0	0	1	0	0	0	0	0	0	0	0	0	0	0	0	0	0	0	0	0	0	0	0	0	0	0	0	0	0	0	0	0	0	0	0	0	0
ENSG00000109911	4	189.08	88.5888	25	274250	5.83422802394472	274250	0.576	370	224	224	0	0	0	0	0	0	0	0	0	0	0	0	0	0	0	0	0	0	0	0	0	0	0	0	0	0	0	0	0	0	0	0	0	0	0	0	0	0
ENSG00000109917	8	155.057142857143	108.313469387755	35	10331	7.48857088401693	10331	0.644	484	294	294	1	0	0	0	0	0	0	0	1	0	0	0	0	0	0	0	0	0	0	0	0	0	0	0	0	0	0	0	0	0	0	0	0	0	0	0	0	0
ENSG00000109919	7	158.944444444444	136.246913580247	36	25309	8.30999950595773	25308	0.65	754	509	509	0	0	0	0	0	0	0	0	0	0	0	0	1	0	0	0	0	0	0	0	0	0	0	0	0	0	1	0	1	0	0	0	0	0	0	0	0	0
ENSG00000109920	16	260.967213114754	156.480515990325	61	50924	8.54933458091576	14406	0.606	822	577	577	0	0	0	0	1	0	0	0	0	0	0	0	0	0	0	0	0	0	0	0	0	0	0	0	0	0	0	0	0	0	0	0	0	1	1	1	0	0
ENSG00000110002	7	312	283.096774193548	31	32360	5.66746891479715	32360	0.446	0	0	0	0	0	0	1	0	0	0	0	0	0	0	0	0	0	0	0	0	0	0	0	0	0	0	0	0	0	0	0	0	0	0	0	0	0	0	0	0	0
ENSG00000110025	7	280.931034482759	292.359096313912	29	13165	6.93214897006269	13165	0.594	530	332	332	0	0	0	1	0	0	0	0	0	0	0	0	0	0	0	0	0	0	0	0	0	0	0	0	0	0	0	0	0	0	0	0	0	0	0	0	0	0
ENSG00000110046	6	205.294117647059	115.250288350634	51	22716	7.82005714123657	22716	0.616	227	167	167	0	0	0	1	0	0	0	0	0	0	0	0	0	0	0	0	0	0	0	0	0	0	0	0	0	0	0	0	0	0	0	0	0	0	0	0	0	0
ENSG00000110060	4	412.375	235.375	8	9736	6.29735709772753	9736	0.466	0	0	0	1	0	0	0	0	0	0	0	0	0	0	0	0	0	0	0	0	0	0	0	0	0	0	0	0	1	0	0	0	0	0	0	0	0	0	0	0	0
ENSG00000110066	14	325.617021276596	326.087822544138	47	58966	7.55428764129105	48114	0.752	2057	1189	1189	0	0	0	0	0	1	0	0	0	0	0	0	0	0	0	0	0	0	0	0	0	0	0	0	0	0	0	0	0	0	0	0	0	0	0	0	0	0
ENSG00000110075	27	295.074468085106	317.851742870077	94	154617	8.46475916971168	154612	0.67	748	529	529	0	0	0	0	0	0	0	0	0	0	0	1	1	0	0	0	0	0	0	0	0	0	0	0	0	0	0	0	0	0	0	0	0	0	0	0	0	0
ENSG00000110092	6	453.375	362.953125	16	13388	5.03831460081732	13388	0.676	7460	4528	4528	0	0	0	0	1	1	0	0	0	1	0	1	0	0	0	0	0	0	0	0	0	0	0	0	0	0	0	0	0	0	0	0	0	0	0	0	0	0
ENSG00000110104	3	333.583333333333	255.944444444444	12	9011	6.82085741511647	9011	0.606	394	267	267	0	0	0	0	0	0	0	0	0	0	1	1	0	0	0	0	0	1	0	0	0	0	0	0	0	0	1	0	1	0	0	0	0	0	0	0	0	0
ENSG00000110107	7	141.685714285714	87.3942857142857	35	15859	8.17292495314954	15859	0.602	587	402	402	0	0	0	0	0	0	0	0	0	0	0	0	0	0	0	0	0	0	0	0	0	0	0	0	0	0	0	0	0	0	0	0	0	0	0	0	0	0
ENSG00000110108	3	624.125	525.15625	8	9570	8.49453055000596	9570	0.47	0	0	0	0	0	0	1	0	0	0	0	0	0	0	0	0	0	0	0	0	0	0	0	0	0	0	0	0	0	0	0	0	0	0	0	0	0	0	0	0	0
ENSG00000110200	17	183.560975609756	130.013087447948	41	6403	6.06063416897321	3194	0.558	307	189	189	0	0	0	0	0	0	0	0	0	0	1	0	0	0	0	0	0	0	0	0	0	0	0	0	0	0	0	0	0	0	0	0	0	0	0	0	0	0
ENSG00000110218	2	642.714285714286	307.387755102041	7	53045	6.86378561447728	53045	0.702	1213	788	788	0	0	0	1	0	1	0	0	1	0	0	0	0	0	0	0	0	0	0	0	0	0	0	0	0	0	1	0	0	0	0	0	0	0	0	0	0	0
ENSG00000110315	5	775.733333333333	1027.17333333333	15	29553	8.01406103049745	16039	0.678	717	489	489	0	0	0	1	0	1	0	0	0	0	1	0	0	0	0	0	0	1	0	0	0	0	0	0	0	0	0	0	0	0	0	0	0	0	0	0	0	0
ENSG00000110324	13	545.105263157895	503.254847645429	38	15134	5.05215803617262	15132	0.728	660	445	445	0	0	0	0	0	0	0	0	0	0	0	1	0	0	0	0	0	0	0	0	0	0	0	0	0	1	0	0	0	0	0	0	0	0	0	0	0	0
ENSG00000110328	2	287.642857142857	185.34693877551	14	351130	6.25566484208759	351130	0.71	1698	1122	1122	0	0	0	0	0	0	0	0	0	0	0	0	0	0	0	0	0	0	0	0	0	0	0	0	0	0	0	0	0	0	0	0	0	0	0	0	0	0
ENSG00000110330	12	333.866666666667	286.420740740741	45	31460	7.74097643537675	1803	0.68	673	464	464	0	0	0	0	0	1	0	0	0	0	1	1	0	0	0	0	0	0	0	0	0	0	0	0	0	0	0	0	0	0	0	0	0	0	0	0	0	0
ENSG00000110344	3	390.769230769231	390.130177514793	26	39627	7.59307418871826	39627	0.568	204	128	128	0	0	0	0	0	0	0	0	0	0	1	1	0	0	0	0	0	1	0	0	0	0	0	0	0	0	0	0	0	0	0	0	0	0	0	0	0	0
ENSG00000110367	7	461.5	492.833333333333	30	41825	8.13187963822374	5317	0.7	1721	1084	1084	0	0	0	1	0	0	0	0	0	0	0	0	0	0	0	0	0	0	0	0	0	0	0	0	0	0	0	0	0	0	0	0	0	1	0	0	0	0
ENSG00000110429	13	467.387755102041	561.326947105373	49	33605	7.91672364901469	27801	0.652	927	586	586	0	0	0	0	0	0	0	0	0	0	0	0	0	0	0	0	0	0	0	0	0	0	0	0	0	0	0	0	0	0	0	0	0	0	0	0	0	0
ENSG00000110442	7	246.5	201.454545454545	22	15949	7.30392363653245	15227	0.59	0	0	0	0	0	0	1	0	0	0	0	0	0	0	0	1	0	0	0	0	0	0	0	0	0	0	0	0	0	0	0	0	0	0	0	0	1	1	0	0	0
ENSG00000110497	14	291.673469387755	233.452728029987	49	197712	7.27437865640342	45817	0.51	467	310	310	0	0	0	0	0	0	0	0	0	0	0	0	0	0	0	0	0	0	0	0	0	0	0	0	0	1	0	0	0	0	0	0	0	0	0	0	0	0
ENSG00000110536	5	465.142857142857	327.183673469388	14	8032	5.33478180997824	6498	0.726	760	560	560	0	0	0	0	0	0	0	0	0	0	0	0	0	0	0	0	0	0	0	0	0	0	0	0	0	0	0	0	0	0	0	0	0	0	0	0	0	0
ENSG00000110619	17	227.905882352941	194.933979238754	85	56692	7.55927373387364	56692	0.652	842	586	586	0	0	0	1	0	0	0	0	0	0	0	0	0	1	0	0	0	0	0	0	0	0	1	0	0	1	0	0	0	0	0	0	0	0	0	0	0	0
ENSG00000110711	4	214.916666666667	70.5555555555556	12	8063	7.10243935102066	7846	0.58	520	333	333	0	0	0	1	1	1	0	0	0	0	0	0	0	0	0	0	0	0	0	0	0	0	1	0	1	0	0	0	0	0	0	0	0	0	0	0	0	0
ENSG00000110717	15	205.347826086957	167.068052930057	46	6028	8.58325974626401	3114	0.602	611	387	387	0	0	0	0	0	0	0	0	0	0	0	0	0	0	0	0	0	0	0	0	0	0	0	0	0	0	0	0	0	0	0	0	0	0	0	0	0	0
ENSG00000110719	16	146.109589041096	78.1865265528242	73	11880	6.76681919257964	11880	0.706	360	262	262	0	0	0	0	0	1	0	0	1	0	0	0	0	0	0	0	0	0	0	0	0	0	0	0	0	0	0	0	0	0	0	0	0	0	0	0	0	0
ENSG00000110801	12	442.771428571429	418.535510204082	35	29567	6.89497276605925	29567	0.622	562	377	377	0	0	0	1	0	0	0	1	0	0	0	0	0	0	0	0	0	1	1	0	0	0	1	0	0	0	0	0	1	0	0	0	0	0	0	0	0	0
ENSG00000110851	6	256.787878787879	172.383838383838	33	28407	7.05334809173337	27082	0.664	743	510	510	0	0	0	0	0	1	0	0	0	0	0	0	0	0	0	0	0	0	0	0	0	0	0	0	0	0	0	0	0	0	0	0	0	0	0	0	0	0
ENSG00000110880	19	209.068965517241	162.796670630202	58	86488	7.9391199681996	86488	0.75	1740	1166	1166	0	0	0	0	0	2	0	0	0	0	0	0	0	0	0	0	0	0	0	0	0	0	0	0	0	0	0	0	0	0	0	0	0	0	0	0	0	0
ENSG00000110925	8	319.2	270.96	25	22458	7.43192481385264	7249	0.63	693	461	461	0	0	0	0	0	0	0	0	0	0	0	0	0	0	0	0	0	0	0	0	0	0	0	0	0	0	0	0	0	0	0	0	0	0	0	0	0	0
ENSG00000111011	21	250.040540540541	191.876552227904	74	22358	8.17486808828257	21942	0.552	504	285	285	0	0	0	1	0	0	0	0	0	0	0	0	0	0	0	0	0	0	0	0	0	0	0	0	0	1	0	0	0	0	0	0	0	1	0	1	0	0
ENSG00000111145	6	360	311.142857142857	21	75454	6.34819151137187	75454	0.74	251	196	196	0	0	0	1	0	0	0	0	0	0	0	0	0	0	0	0	0	0	0	0	0	0	0	0	1	1	0	0	0	0	0	0	0	0	0	0	0	0
ENSG00000111229	9	176.740740740741	132.153635116598	27	15598	7.68376455582492	5540	0.592	384	264	264	0	0	0	0	0	0	0	0	0	0	0	0	0	0	0	0	0	0	0	0	0	0	0	0	0	0	0	0	0	0	0	0	0	0	0	0	0	0
ENSG00000111237	11	252.833333333333	195.9	30	11021	7.98018712175993	11021	0.644	717	464	464	0	0	0	0	0	0	0	0	1	0	0	0	0	0	0	0	0	1	0	0	0	0	0	0	0	1	0	0	0	0	0	0	0	0	0	0	0	0
ENSG00000111252	3	620	626.666666666667	12	45676	7.08527015578218	45676	0.754	1454	954	954	0	0	0	0	1	1	0	1	0	0	0	1	0	1	0	0	0	1	0	0	0	0	0	0	0	0	1	0	0	0	0	0	0	0	0	0	0	0
ENSG00000111269	2	552.625	640.59375	8	33282	6.65647200658376	25748	0.624	454	306	306	0	0	0	1	0	0	0	0	1	1	0	0	0	0	0	0	0	0	0	0	0	0	0	0	0	0	0	0	0	0	0	0	0	0	0	0	0	0
ENSG00000111341	4	369.6	317.32	10	4746	7.45199095105297	4746	0.518	0	0	0	0	0	0	1	0	1	0	0	0	0	0	0	0	0	0	0	0	0	0	0	0	0	0	0	0	0	0	0	0	0	0	0	0	0	0	0	0	0
ENSG00000111348	9	176.428571428571	116.724489795918	28	19712	7.05837563166887	11927	0.454	0	0	0	0	0	0	2	0	0	0	0	0	0	0	0	0	0	0	0	0	0	1	0	0	0	0	0	0	1	0	0	0	0	0	0	0	0	0	0	0	0
ENSG00000111358	13	149	143.795918367347	49	28779	6.49113775354255	25757	0.638	382	267	267	0	0	0	0	0	0	0	0	0	0	1	0	0	0	0	0	1	0	0	0	0	0	0	0	0	0	0	0	0	0	0	0	0	0	0	0	0	0
ENSG00000111361	6	233.954545454545	203.830578512397	22	13361	7.6305735771574	13361	0.628	382	267	267	0	0	0	0	0	0	0	0	0	0	1	0	0	0	0	0	1	0	0	0	0	0	0	0	0	0	0	0	0	0	0	0	0	0	0	0	0	0
ENSG00000111452	16	362.232876712329	419.244886470257	73	187563	6.42942538622263	34313	0.476	0	0	0	0	0	0	0	0	0	0	0	0	0	0	0	0	0	0	0	0	0	0	0	0	0	0	0	1	0	0	0	0	0	0	0	0	0	0	0	0	0
ENSG00000111530	8	521.810810810811	571.08838568298	37	50671	7.474590210259	50671	0.552	1006	643	643	0	0	0	1	0	0	0	0	0	0	0	0	0	0	0	0	0	0	0	0	0	0	0	0	0	1	0	0	0	0	0	0	0	0	0	0	0	0
ENSG00000111540	10	432.620689655172	499.09631391201	29	20794	7.20849890926471	20794	0.55	536	356	356	0	0	0	1	1	1	0	1	1	1	0	0	0	0	0	0	0	1	0	1	0	1	0	0	0	1	0	0	0	0	0	0	1	0	0	0	0	0
ENSG00000111605	7	323.5	335.3	30	34822	7.89083683820881	34822	0.624	823	527	527	0	0	0	0	0	1	0	0	0	0	0	0	0	1	0	0	0	0	0	0	0	0	0	0	0	0	0	0	0	0	0	0	0	1	1	0	0	0
ENSG00000111615	5	288.727272727273	283.190082644628	22	14733	7.02972975368373	5117	0.522	299	158	158	0	0	0	0	0	0	0	0	0	0	1	0	0	0	0	0	0	0	0	0	0	0	0	0	0	0	0	0	0	0	0	0	0	0	0	0	0	0
ENSG00000111647	10	213.341463414634	143.215942891136	41	114394	7.53074816397327	105773	0.698	704	501	501	0	0	0	1	0	0	0	0	0	0	0	0	1	0	0	0	0	0	0	0	0	0	0	0	0	0	1	0	0	0	0	0	0	0	0	0	0	0
ENSG00000111653	17	164.301886792453	126.055535777857	53	12869	6.62683076862852	12869	0.544	321	181	181	0	0	0	0	0	0	0	0	0	0	1	1	1	0	0	0	0	0	0	0	0	0	0	0	0	0	0	0	0	0	0	0	0	0	1	0	0	0
ENSG00000111667	7	168.612244897959	88.9812578092461	49	14505	8.50273854437984	14502	0.644	868	557	557	0	0	0	0	0	0	0	1	1	0	1	0	0	0	0	0	0	0	0	0	0	0	0	0	0	0	0	0	0	0	0	0	0	0	0	0	0	0
ENSG00000111684	13	205.46	140.8776	50	40467	7.60136671703331	40467	0.684	822	543	543	0	0	0	1	0	0	0	1	0	0	0	0	0	0	0	0	0	0	0	0	0	0	0	0	0	0	0	0	0	0	0	0	0	0	0	0	0	0
ENSG00000111696	5	381.285714285714	467.367346938775	28	70745	7.12288972823838	68888	0.784	1054	583	583	0	0	0	0	0	1	0	0	0	0	0	0	0	0	0	0	0	0	0	0	0	0	0	0	0	0	0	0	0	0	0	0	0	0	0	0	0	0
ENSG00000111707	5	423.92	526.4192	25	41656	7.21392837483838	41652	0.656	825	595	595	0	0	0	0	0	2	0	0	0	1	0	0	0	0	0	0	0	0	0	0	0	0	0	0	0	0	0	0	0	0	0	0	0	0	0	0	0	0
ENSG00000111711	9	294.071428571429	262.964285714286	28	16628	6.91934980931559	14451	0.588	560	339	339	0	0	0	0	0	0	0	0	0	0	1	0	0	0	0	0	0	0	0	0	0	0	0	0	0	0	0	0	0	0	0	0	0	0	0	0	0	0
ENSG00000111725	9	457.379310344828	444.040428061831	29	13878	6.79841470946107	13878	0.586	730	501	501	0	0	0	0	0	1	0	0	0	0	0	0	0	0	0	0	0	0	1	0	0	0	0	0	0	0	0	0	0	0	0	0	0	0	0	0	0	0
ENSG00000111726	5	214.761904761905	104.707482993197	21	19501	7.55218187123714	19490	0.578	527	348	348	0	0	0	0	0	0	0	0	0	0	0	0	0	0	0	0	0	0	0	0	0	0	0	0	0	0	0	0	0	0	0	0	0	0	0	0	0	0
ENSG00000111727	6	238.294117647059	160.332179930796	34	40405	7.11491438501941	40405	0.68	1321	900	900	0	0	0	1	1	1	0	0	0	0	0	0	0	0	0	0	0	1	0	0	0	0	0	0	0	0	1	0	1	0	0	0	0	0	0	0	0	0
ENSG00000111775	3	318.5	187.333333333333	6	2653	5.92018916041699	721	0.624	712	444	444	0	0	0	0	1	0	0	0	0	0	0	0	0	0	0	0	0	1	0	0	0	0	0	0	0	0	0	0	0	0	0	0	0	0	0	0	0	0
ENSG00000111786	6	406.625	282.609375	16	8126	6.94951268609951	8126	0.734	1216	698	698	0	0	0	1	0	1	0	0	0	0	0	0	0	0	0	0	0	1	0	0	0	0	0	0	0	0	0	0	0	0	0	0	0	0	0	0	0	0
ENSG00000111790	6	498.95	497.615	20	28268	7.20072566157999	28171	0.628	699	460	460	0	0	0	0	0	0	0	1	0	0	0	0	0	0	0	0	0	0	0	0	0	0	0	0	0	0	0	0	0	0	0	0	0	0	0	0	0	0
ENSG00000111799	10	176.473684210526	114.159556786704	95	121726	7.44022887807886	121726	0.666	1682	1002	1002	0	0	0	0	0	0	0	0	0	0	0	0	0	0	0	0	0	0	0	0	0	0	0	0	0	0	0	0	0	0	0	0	0	0	0	0	0	0
ENSG00000111802	6	356.3	284.82	20	17057	6.93185307395471	17057	0.63	857	551	551	0	0	0	1	1	0	0	0	1	0	0	0	0	0	0	0	0	0	0	0	0	0	1	0	0	0	0	0	0	0	0	0	0	0	0	0	0	0
ENSG00000111832	7	336.12	370.6208	25	26309	8.19461983318114	26309	0.68	699	471	471	0	0	0	0	0	0	0	0	0	1	0	0	0	0	0	0	0	0	0	0	0	0	0	0	0	0	0	0	0	0	0	0	0	0	1	0	0	0
ENSG00000111843	5	200.941176470588	133.570934256055	17	8215	8.02620014807752	8205	0.616	587	376	376	0	0	0	0	0	0	0	0	0	0	0	0	1	0	0	0	0	0	0	0	0	0	0	0	0	0	1	0	1	0	0	0	0	1	0	1	0	0
ENSG00000111875	2	489.166666666667	425.611111111111	6	14949	6.31635949684873	14949	0.612	1003	638	638	0	0	0	1	0	0	0	0	0	1	0	0	0	0	0	0	0	0	0	0	0	0	0	0	0	1	0	0	0	0	0	0	0	0	0	0	0	0
ENSG00000111880	4	385.652173913043	402.90359168242	23	353364	6.34775686426517	353360	0.618	695	408	408	0	0	0	0	0	0	0	0	0	0	0	0	0	0	0	0	0	0	0	0	0	0	0	0	0	1	0	0	0	0	0	0	0	0	0	0	0	0
ENSG00000111885	2	335.823529411765	341.238754325259	17	172553	6.72474648757181	172553	0.756	1835	1195	1195	0	0	0	0	0	0	0	0	0	0	0	0	0	0	0	0	0	0	0	0	0	0	0	0	0	0	0	0	0	0	0	0	0	0	0	0	0	0
ENSG00000111906	11	303.705882352941	275.59169550173	34	82175	8.03456380298755	26787	0.56	413	311	311	0	0	0	1	0	0	0	0	0	0	0	0	0	0	0	0	0	0	0	0	0	0	0	0	0	0	0	0	0	0	0	0	0	0	0	0	0	0
ENSG00000111911	1	662.2	774.32	5	23461	8.64762540479762	23461	0.56	709	490	490	0	0	0	0	0	0	0	0	0	0	1	1	1	0	0	0	0	0	0	0	0	0	0	0	0	0	0	0	0	0	0	0	0	0	0	0	0	0
ENSG00000112031	11	482.75	562.8125	24	15324	6.70274456894439	15324	0.66	786	510	510	0	0	0	0	1	1	0	0	0	0	0	0	1	0	0	0	0	0	0	0	0	0	0	0	0	1	0	0	0	0	0	0	0	0	0	0	0	0
ENSG00000112033	7	518	529.555555555556	18	85634	7.6265773808129	82837	0.682	536	376	376	0	0	0	0	1	1	0	0	0	0	0	0	0	0	0	0	0	0	0	0	0	0	0	0	0	0	0	0	0	0	0	0	0	0	0	0	0	0
ENSG00000112039	1	255.4	226.76	10	14743	6.36580568597306	14743	0.714	887	647	647	0	0	0	0	0	1	0	1	0	0	0	0	0	0	0	0	0	0	0	0	0	0	0	0	0	0	1	0	0	0	0	0	0	0	0	0	0	0
ENSG00000112062	9	295.317073170732	338.931588340274	41	83526	7.92117147341257	83526	0.61	1127	757	757	0	0	0	0	0	0	0	0	0	1	0	0	0	0	0	0	0	0	0	0	0	0	0	0	0	0	0	0	0	0	0	0	0	0	0	0	0	0
ENSG00000112079	1	255.428571428571	256.163265306122	14	53579	7.27496888483489	53579	0.6	313	222	222	0	0	0	1	0	0	0	0	0	0	0	0	0	0	0	0	0	0	0	0	0	0	0	0	0	0	0	0	0	0	0	0	0	0	0	0	0	0
ENSG00000112081	3	502.916666666667	615.694444444444	12	11233	8.6998489904794	6514	0.582	505	307	307	1	0	0	0	0	0	0	0	0	0	1	0	1	0	1	0	0	0	0	0	0	0	0	0	0	0	0	0	0	0	0	0	0	0	0	0	0	0
ENSG00000112110	4	215.769230769231	72.6745562130178	13	8625	7.30343269292876	8502	0.61	2074	1242	1242	0	0	0	1	0	0	0	1	0	0	0	0	0	0	0	0	0	0	0	0	0	0	0	0	0	1	0	0	0	0	0	0	0	0	0	0	0	0
ENSG00000112118	6	190.290322580645	98.3475546305931	31	20873	7.03589192353453	2771	0.552	576	356	356	0	0	0	1	1	1	0	0	1	0	0	0	0	0	0	0	0	0	0	0	0	0	0	0	0	1	0	0	0	0	0	0	0	0	0	0	0	0
ENSG00000112130	9	377.588235294118	307.159169550173	34	40767	6.70228654784322	40767	0.57	1003	686	686	0	0	0	0	0	1	0	0	0	0	0	0	0	0	0	0	0	0	0	0	0	0	0	0	0	0	0	0	0	0	0	0	0	0	0	0	0	0
ENSG00000112159	5	193.675675675676	86.3666910153397	111	177225	8.33908896141815	177225	0.65	561	362	362	0	0	0	0	0	0	0	0	0	0	1	1	0	0	0	0	0	1	0	0	0	0	0	0	0	0	0	0	0	0	0	0	0	0	0	0	0	0
ENSG00000112182	10	639.157894736842	783.529085872576	19	370380	6.47557948965226	370380	0.756	2149	1203	1203	0	0	0	1	0	0	0	0	0	0	0	1	0	0	0	0	0	0	0	0	0	0	0	0	0	0	0	0	0	0	0	0	0	0	0	0	0	0
ENSG00000112210	2	430.777777777778	412.592592592593	9	33472	5.70013446767513	33472	0.618	915	628	628	0	0	0	1	0	0	0	0	0	0	0	0	0	0	0	0	0	0	0	0	0	0	0	0	0	0	0	0	0	0	0	0	0	0	0	0	0	0
ENSG00000112234	2	742.833333333333	859.194444444444	12	79430	7.01985324669763	74249	0.712	553	333	333	0	0	0	0	0	0	0	0	0	0	0	0	0	0	0	0	0	0	0	0	0	0	0	0	0	0	0	0	0	0	0	0	0	0	0	0	0	0
ENSG00000112249	7	243.958904109589	148.836554700694	73	373179	7.04492343716552	234085	0.68	704	489	489	0	0	0	0	0	2	0	1	0	0	1	0	0	0	0	0	0	0	0	0	0	0	0	0	0	0	0	0	0	0	0	0	0	0	0	0	0	0
ENSG00000112276	3	566	643.5	12	40353	8.5865317890382	40353	0.712	1473	957	957	0	0	0	0	0	0	0	0	0	0	0	0	0	0	0	0	0	0	0	0	0	0	0	0	0	0	0	0	0	0	0	0	0	0	0	0	0	0
ENSG00000112282	12	222.377049180328	136.999193765117	61	54264	7.02556650068553	41497	0.636	465	308	308	0	0	0	0	0	0	0	0	0	0	0	0	0	0	0	0	0	0	0	0	0	0	0	0	0	0	0	0	0	0	0	0	0	0	0	0	0	0
ENSG00000112294	6	401.5	363.583333333333	24	42356	7.64256006237341	39395	0.666	1006	641	641	0	0	0	0	0	1	0	0	0	0	0	0	0	0	0	0	0	0	1	0	0	0	0	0	0	0	0	0	0	0	0	0	0	0	0	0	0	0
ENSG00000112304	3	998.444444444444	1155.13580246914	9	38031	6.98680856557314	38031	0.654	857	551	551	0	0	0	1	1	0	0	0	1	0	0	0	0	0	0	0	0	0	0	0	0	0	1	0	0	0	0	0	0	0	0	0	0	0	0	0	0	0
ENSG00000112305	6	342.47619047619	317.537414965986	21	194240	6.36378044334523	193391	0.652	793	535	535	0	0	0	1	0	0	0	0	1	0	0	0	0	0	0	0	0	0	0	0	0	0	0	0	0	0	0	0	0	0	0	0	0	0	0	0	0	0
ENSG00000112308	3	513.1	534.56	10	15976	8.32913554140488	15976	0.576	1533	888	888	0	0	0	1	0	1	0	0	0	0	1	0	1	0	0	0	0	0	0	0	0	0	0	0	0	1	1	0	0	0	0	0	0	0	0	0	0	0
ENSG00000112320	3	524.142857142857	452.632653061225	14	170196	7.63196190132634	170196	0.76	2667	1472	1472	0	0	0	0	0	0	0	0	0	0	0	0	0	0	0	0	0	0	0	0	0	0	0	0	0	0	0	0	0	0	0	0	0	0	0	0	0	0
ENSG00000112343	2	753.6	888.56	10	24355	6.68102460634366	24355	0.456	0	0	0	0	0	0	0	0	0	0	0	0	0	1	0	0	0	0	0	0	0	1	0	0	0	0	0	0	1	0	0	0	0	0	0	0	0	0	0	0	0
ENSG00000112367	6	149.484848484848	68.1010101010101	33	134133	6.5968990623004	134129	0.578	404	267	267	0	0	0	1	0	2	0	0	0	0	0	0	0	0	0	0	0	0	0	0	0	0	0	0	0	0	0	0	0	0	0	0	0	0	0	0	0	0
ENSG00000112378	1	1430	1556	3	19007	5.85454163631769	19007	0.702	628	367	367	0	0	0	2	0	1	0	0	0	0	0	0	0	0	0	0	0	0	0	0	0	0	0	0	0	0	0	0	0	0	0	0	0	0	0	0	0	0
ENSG00000112394	5	925	1114.66666666667	15	143617	8.23113201757889	135443	0.764	1058	656	656	0	0	0	0	0	0	0	0	0	0	0	0	0	0	0	0	0	0	0	0	0	0	0	0	0	0	0	0	0	0	0	0	0	0	0	0	0	0
ENSG00000112406	1	1403.5	1229.25	4	45691	7.84564304713331	45691	0.722	1084	656	656	0	0	0	1	0	1	0	0	0	0	1	1	0	0	0	0	0	0	0	0	0	0	0	0	0	0	0	0	0	0	0	0	0	0	0	0	0	0
ENSG00000112514	14	211.1	126.195	40	1876	7.77282397264534	1876	0.612	584	375	375	0	0	0	0	0	0	0	0	1	0	0	1	1	0	0	0	0	0	0	0	0	0	0	0	0	0	1	0	1	0	0	0	0	0	0	0	0	0
ENSG00000112562	5	198.217391304348	163.818525519849	23	232154	7.17351001863971	226844	0.742	1282	915	915	0	0	0	0	0	0	0	0	0	0	0	0	0	0	0	0	0	0	0	0	0	0	0	0	0	0	0	0	0	0	0	0	0	0	0	0	0	0
ENSG00000112592	6	267.666666666667	190.555555555556	18	18569	6.3333391600077	12656	0.528	425	273	273	0	0	0	1	0	1	0	0	0	0	1	0	0	0	0	0	0	0	0	0	0	0	0	0	0	1	0	0	0	0	0	0	0	0	0	0	0	0
ENSG00000112640	9	193.425531914894	135.435943866003	47	27844	8.01329614762424	27844	0.618	0	0	0	0	0	0	0	0	0	0	0	0	0	0	0	0	0	0	0	0	0	0	0	0	0	0	0	0	0	0	0	0	0	0	0	0	0	0	0	0	0
ENSG00000112658	2	486.1	461.96	10	10207	8.55171294679499	10207	0.678	1581	983	983	0	0	0	1	0	1	0	0	0	0	0	0	0	0	0	0	0	0	0	0	0	0	0	0	0	0	0	0	0	0	0	0	0	0	0	0	0	0
ENSG00000112667	4	243.4	100	10	3856	6.6191028449487	3856	0.688	529	406	406	0	0	0	1	0	0	0	0	0	0	0	0	0	0	0	0	0	0	0	0	0	0	0	0	0	1	1	0	1	0	0	0	0	0	0	0	0	0
ENSG00000112697	4	687.666666666667	758.533333333333	15	32045	8.10457393048058	32045	0.568	831	434	434	0	1	0	0	0	0	0	0	1	0	0	0	0	0	0	0	0	0	0	0	0	0	0	0	0	0	0	0	0	0	0	0	0	0	0	0	0	0
ENSG00000112739	10	314.127272727273	283.221818181818	55	43717	8.47161434823865	43716	0.558	560	376	376	0	0	0	0	0	0	0	1	0	0	0	0	0	0	0	0	0	0	0	0	0	0	0	0	0	0	0	0	0	0	0	0	0	0	0	0	0	0
ENSG00000112759	11	194.411764705882	131.498269896194	34	14647	8.5471465719549	14647	0.7	214	163	163	0	0	0	0	1	1	0	0	0	0	0	0	0	0	0	0	0	0	0	0	0	0	0	0	0	0	0	0	0	0	0	0	0	0	0	0	0	0
ENSG00000112763	7	404.08	358.8416	25	18700	6.8396462832325	11681	0.48	224	142	142	0	0	0	1	0	1	0	0	0	0	0	0	0	0	0	0	0	0	0	0	0	0	0	0	0	0	0	0	0	0	0	0	0	0	0	0	0	0
ENSG00000112773	5	694.454545454545	735.917355371901	11	261336	5.55812525041118	7045	0.572	2672	1601	1601	2	0	0	0	1	1	1	0	0	0	0	0	0	0	0	0	0	0	0	0	0	0	0	0	0	0	2	0	0	0	0	0	0	0	0	0	0	0
ENSG00000112796	3	737.25	639.5625	8	11785	6.42416989642504	11785	0.664	0	0	0	0	0	0	0	0	0	0	0	0	0	0	0	0	0	0	0	0	0	0	0	0	0	0	0	0	0	0	0	0	0	0	0	0	0	0	0	0	0
ENSG00000112851	19	324.08064516129	311.589490114464	62	156075	7.89412599276453	156075	0.684	1657	974	974	0	0	0	0	0	0	0	0	0	0	0	0	0	0	0	0	0	0	0	0	0	0	0	0	0	0	0	0	0	0	0	0	0	0	0	0	0	0
ENSG00000112855	15	186.916666666667	123.548611111111	48	7879	7.50043522118853	7866	0.622	524	343	343	0	0	0	1	0	0	0	1	0	0	0	0	0	0	0	0	0	0	0	0	0	0	0	0	0	0	0	0	0	0	0	0	0	0	0	0	0	0
ENSG00000112874	4	403.285714285714	343.408163265306	14	13939	6.52422898514399	13939	0.574	0	0	0	0	0	0	0	0	0	0	0	0	0	0	0	0	0	0	0	0	0	0	0	0	0	0	0	0	0	0	0	0	0	0	0	0	0	0	0	0	0
ENSG00000112964	7	401.823529411765	462.747404844291	34	298101	8.50176816408839	298101	0.716	210	137	137	0	0	0	0	0	0	0	0	0	0	0	0	0	0	0	0	0	0	0	0	0	0	0	0	0	0	0	0	0	0	0	0	0	0	0	0	0	0
ENSG00000112977	6	343.75	284.25	16	82043	6.12772456515511	82043	0.768	1089	682	682	0	0	0	1	0	0	0	0	0	0	0	0	0	0	0	0	0	0	0	0	0	0	0	0	0	0	0	0	0	0	0	0	0	0	1	0	0	0
ENSG00000112996	4	521.571428571429	524.673469387755	14	11504	7.74403601878928	6598	0.55	645	403	403	0	0	0	0	0	0	0	0	0	0	1	1	1	0	0	0	0	0	0	0	0	0	1	0	0	0	0	0	0	0	0	0	0	0	1	1	0	0
ENSG00000113068	7	299.761904761905	278.539682539683	21	58083	7.72927685942613	58083	0.516	0	0	0	0	0	0	1	0	0	0	0	0	0	0	1	1	0	0	0	0	0	0	0	0	0	0	0	0	0	0	0	0	0	0	0	0	0	0	0	0	0
ENSG00000113070	4	375.384615384615	245.301775147929	13	13789	7.00788056050707	13789	0.72	704	467	467	0	0	0	0	0	0	0	0	0	1	0	0	0	0	0	0	0	0	0	0	0	0	0	0	0	0	0	0	0	0	0	0	0	0	0	0	0	0
ENSG00000113083	5	431.285714285714	466.054421768707	21	15091	5.22411547280665	15091	0.584	1577	1012	1012	0	0	0	1	0	0	0	0	0	0	0	0	0	0	0	0	0	0	0	0	0	0	0	0	0	0	1	0	1	0	0	0	0	0	0	0	0	0
ENSG00000113269	8	572.071428571429	608.969387755102	28	160468	7.79231737676524	117052	0.664	1047	628	628	0	0	0	1	0	1	0	0	0	0	0	0	0	0	0	0	0	0	0	0	0	0	0	0	0	0	1	0	0	0	0	0	0	0	0	0	0	0
ENSG00000113282	11	459.842105263158	448.02216066482	38	73433	8.29585613765982	72887	0.626	485	348	348	0	0	0	0	0	1	0	0	0	0	0	0	0	0	0	0	0	0	0	0	0	0	0	0	0	0	0	0	0	0	0	0	0	0	0	0	0	0
ENSG00000113300	6	485.230769230769	601.041420118343	26	83994	6.53663369918151	1344	0.75	978	664	664	0	0	0	1	0	0	0	0	0	1	0	0	0	0	0	0	0	0	0	0	0	0	0	0	0	0	0	0	0	0	0	0	0	0	0	0	0	0
ENSG00000113312	5	212.157894736842	151.795013850416	19	56431	7.92336932230559	56399	0.466	0	0	0	0	0	0	1	0	0	0	0	0	0	1	1	1	0	0	0	0	1	0	0	0	0	0	0	0	0	0	0	0	0	0	0	0	0	1	0	0	0
ENSG00000113318	3	165.625	71.1953125	32	221813	6.23423686172592	221813	0.702	870	569	569	0	0	0	0	0	1	0	0	0	0	0	0	0	0	0	0	0	0	0	0	0	0	0	0	0	0	0	0	0	0	0	0	0	0	0	0	0	0
ENSG00000113328	13	247.55	158.4425	40	8583	8.71173260202669	6161	0.608	623	403	403	0	0	0	1	0	0	0	0	0	0	0	0	0	0	0	0	0	0	0	0	0	0	0	0	0	0	0	0	0	0	0	0	0	0	0	0	0	0
ENSG00000113360	21	161.947916666667	109.917534722222	96	131700	7.52672613888414	5868	0.628	427	269	269	0	0	0	0	0	0	0	0	0	0	0	0	0	0	0	0	0	0	0	0	0	0	0	0	0	0	0	0	0	0	0	0	0	0	0	0	0	0
ENSG00000113369	7	309.869565217391	271.523629489603	23	14636	7.95575020913646	14636	0.58	0	0	0	0	0	0	0	0	0	0	0	0	0	0	0	0	0	0	0	0	0	0	0	0	0	0	0	0	1	0	0	0	0	0	0	0	0	1	0	0	0
ENSG00000113384	3	434.5	360.2	10	49647	7.71536748567618	49647	0.712	1239	804	804	0	0	0	1	0	0	0	0	1	0	0	1	0	0	0	0	0	0	0	0	0	0	0	0	0	0	0	0	0	0	0	0	0	0	0	0	0	0
ENSG00000113391	9	231.138888888889	181.905864197531	36	493630	5.70064216384539	490618	0.584	483	313	313	0	0	0	1	0	0	0	0	0	0	1	1	0	0	0	0	0	0	0	0	0	0	0	0	0	0	0	0	0	0	0	0	0	0	0	0	0	0
ENSG00000113441	5	616.931034482759	704.373365041617	29	102122	7.61167797465985	2373	0.68	1688	1151	1151	0	0	0	2	0	0	0	0	0	1	0	0	1	0	0	0	0	0	0	0	0	0	0	0	0	0	0	0	0	0	0	0	0	0	0	0	0	0
ENSG00000113552	15	304.947368421053	294.393351800554	38	21293	7.25427327231384	10952	0.714	227	167	167	0	0	0	1	0	0	0	0	0	0	0	0	0	0	0	0	0	0	1	0	0	0	1	0	0	0	1	0	1	0	0	0	0	0	0	0	0	0
ENSG00000113569	8	206.538461538462	147.652071005917	65	83045	6.56296583178529	83045	0.57	306	178	178	0	0	0	0	0	0	0	0	0	0	1	0	0	0	0	0	0	0	0	0	0	0	0	0	0	0	0	0	0	0	0	0	0	0	0	0	0	0
ENSG00000113575	6	380.894736842105	356.770083102493	19	31809	8.65366175718026	31809	0.704	1404	969	969	0	0	0	0	0	0	0	0	0	0	0	0	1	0	0	0	0	0	0	0	0	0	0	0	0	0	0	0	0	0	0	0	0	0	0	0	0	0
ENSG00000113583	3	434	298	8	13278	6.92888620928261	13278	0.494	413	278	278	0	0	0	1	0	0	0	0	0	0	1	1	0	0	0	0	0	0	0	0	0	0	0	0	0	0	0	0	0	0	0	0	0	0	0	0	0	0
ENSG00000113593	15	183.543859649123	95.7174515235457	57	24314	6.75931135354147	4844	0.584	508	298	298	0	0	0	0	0	0	0	0	0	0	0	1	0	0	0	0	0	0	0	0	0	0	0	0	0	1	0	0	0	0	0	0	0	0	0	0	0	0
ENSG00000113615	3	282.407407407407	245.22633744856	27	79035	7.34290327620777	79035	0.694	823	558	558	0	0	0	1	1	2	0	0	0	0	1	0	1	0	0	0	0	0	1	0	0	0	0	0	0	0	1	0	0	0	0	0	0	0	0	0	0	0
ENSG00000113638	4	407.5	388.5	14	41501	7.00520247042514	41501	0.588	720	464	464	0	0	0	1	0	0	0	0	0	0	0	0	0	0	1	0	0	0	0	0	0	0	0	0	0	0	0	0	0	0	0	0	0	0	0	0	0	0
ENSG00000113643	10	142.296296296296	64.9465020576132	54	32855	7.36967474608163	32855	0.604	344	229	229	0	0	0	1	0	0	0	0	0	0	0	0	0	0	0	0	0	0	0	0	0	0	0	0	0	0	0	0	0	0	0	0	0	0	0	0	0	0
ENSG00000113649	16	234.12	172.795733333333	75	64651	8.11870824013074	32906	0.584	854	541	541	0	0	0	1	0	0	0	0	0	0	0	0	0	0	0	0	0	0	0	0	0	0	0	0	0	0	0	0	1	0	0	0	0	0	1	0	0	0
ENSG00000113658	13	533.676470588235	578.349480968858	34	55902	7.70645153465267	49887	0.68	813	585	585	0	0	0	0	0	0	0	0	0	0	0	0	0	0	0	0	0	0	0	0	0	0	0	0	0	0	0	0	0	0	0	0	0	0	0	0	0	0
ENSG00000113712	11	379.5	401.029411764706	34	59248	8.30145968691515	56163	0.682	995	642	642	0	0	0	0	0	0	0	1	0	1	0	1	0	0	0	0	0	1	0	0	0	0	0	0	0	0	0	0	0	0	0	0	0	0	0	0	0	0
ENSG00000113719	14	466.604651162791	592.668469442942	43	118411	8.63245119117729	118411	0.678	526	327	327	0	0	0	0	1	2	0	0	0	0	0	0	0	0	0	0	0	0	0	0	0	0	0	0	0	0	0	0	0	0	0	0	0	0	0	0	0	0
ENSG00000113721	11	213.145161290323	127.150884495317	62	42036	8.54904859613333	2462	0.606	0	0	0	0	0	0	0	0	0	0	0	0	0	0	0	0	0	0	0	0	0	0	0	0	0	0	0	0	0	0	0	0	0	0	0	0	0	0	0	0	0
ENSG00000113732	4	320	213.4	10	51689	8.20461922081106	51689	0.592	470	320	320	0	0	0	0	1	1	0	1	0	0	0	0	0	0	0	0	0	0	0	0	0	0	0	0	0	0	0	0	0	0	0	0	0	0	0	0	0	0
ENSG00000113734	5	291.6	243.333333333333	15	19946	5.7780758491354	19899	0.472	0	0	0	0	0	0	0	0	0	0	0	0	0	0	0	0	0	1	0	0	1	0	0	0	0	0	0	0	1	1	0	0	0	0	0	0	0	0	0	0	0
ENSG00000113761	11	426.84375	388.41015625	32	58494	6.02870904872309	42546	0.634	616	428	428	0	0	0	0	0	0	0	0	0	0	0	0	0	0	0	0	0	0	0	0	0	0	0	0	0	0	0	0	0	0	0	0	0	0	0	0	0	0
ENSG00000113811	5	226.5625	169.59375	16	7579	8.00374377201501	7579	0.586	736	453	453	0	0	0	0	0	0	0	0	0	0	1	0	0	0	0	0	0	0	0	0	0	0	0	0	0	0	0	0	0	0	0	0	0	0	0	0	0	0
ENSG00000113812	7	221.645161290323	136.61186264308	31	15137	6.36431366693794	15137	0.61	589	396	396	0	0	0	0	0	0	0	1	0	0	0	0	0	0	0	0	0	0	0	0	0	0	0	0	0	0	0	0	0	0	0	0	0	0	0	0	0	0
ENSG00000113845	9	256.535714285714	188.650510204082	28	26559	8.29112624052144	26559	0.59	448	277	277	0	0	0	0	0	1	0	0	0	0	0	0	0	0	0	0	0	0	0	0	0	0	0	0	0	0	0	0	0	0	0	0	0	0	0	0	0	0
ENSG00000113851	13	385.292682926829	414.743604997026	41	30719	7.39602424675386	29700	0.668	534	378	378	0	0	0	0	0	0	0	0	0	1	0	0	0	0	0	0	0	0	0	0	0	0	0	0	0	0	0	0	0	0	0	0	0	0	0	0	0	0
ENSG00000113971	14	247.35	198.494	100	164318	6.95377066882118	164318	0.762	500	298	298	0	0	0	1	0	0	0	0	0	0	0	0	0	0	0	0	0	0	0	0	0	0	0	0	0	0	0	0	0	0	0	0	0	0	0	0	0	0
ENSG00000114021	7	210.242424242424	192.214876033058	33	22166	7.49652779489741	22166	0.634	505	376	376	0	0	0	1	0	0	1	0	0	0	0	0	1	0	0	0	0	0	1	0	0	0	0	0	0	0	0	0	0	0	0	0	0	0	1	0	0	0
ENSG00000114023	3	430.1	483.96	10	28159	7.86762777295564	25742	0.654	347	230	230	0	0	0	0	0	0	0	0	0	0	0	0	0	0	0	0	0	0	0	0	0	0	0	0	0	0	0	0	0	0	0	0	0	0	0	0	0	0
ENSG00000114054	19	261.770491803279	260.420854608976	61	87591	7.54738913002866	79864	0.574	525	352	352	0	0	0	1	0	0	0	0	0	0	0	0	1	0	0	0	0	0	0	0	0	0	1	0	0	0	0	0	0	0	0	0	0	1	0	0	0	0
ENSG00000114098	24	302.247058823529	302.642491349481	85	111123	8.31572579555776	109283	0.524	826	501	501	0	0	0	0	0	0	0	0	1	0	0	0	0	0	0	0	0	0	0	0	0	0	0	0	0	1	0	0	0	0	0	0	0	0	0	0	0	0
ENSG00000114120	14	356.780487804878	320.308149910767	41	38104	8.21357996973405	38104	0.672	1268	813	813	0	0	0	1	1	1	0	0	0	0	1	1	1	0	0	0	0	0	1	0	0	0	0	0	0	0	1	0	0	0	0	0	0	0	1	0	0	0
ENSG00000114125	7	382.631578947368	259.983379501385	19	9357	8.02397098712304	9357	0.64	710	510	510	0	0	0	1	0	1	0	0	0	0	1	1	0	0	0	0	0	0	0	0	0	0	0	0	0	0	0	0	0	0	0	0	0	1	1	1	0	0
ENSG00000114126	27	284.810126582278	293.120974202852	79	205110	7.26396624534464	205110	0.69	651	456	456	0	0	0	1	0	0	0	0	0	0	0	0	0	0	0	0	0	0	0	0	0	0	0	0	0	0	0	0	0	0	0	0	0	0	0	0	0	0
ENSG00000114127	15	207.580952380952	162.879818594104	105	141456	7.93317146391841	141456	0.586	824	519	519	0	0	0	0	0	0	0	0	0	0	0	0	0	0	0	0	0	0	0	0	0	0	0	0	0	0	0	0	0	0	0	0	0	1	1	1	0	0
ENSG00000114166	5	214.121212121212	172.637281910009	33	114382	8.39728421124972	114382	0.676	968	516	516	0	0	0	0	0	1	0	0	0	0	0	0	0	0	0	0	0	0	0	0	0	0	0	0	0	0	0	0	0	0	0	0	0	0	0	0	0	0
ENSG00000114209	18	151.137254901961	102.887351018839	51	51642	6.28658358905556	51030	0.612	454	287	287	0	0	0	0	0	1	0	1	1	0	0	1	0	0	0	0	0	0	0	0	0	0	0	0	0	0	0	0	0	0	0	0	0	0	0	0	0	0
ENSG00000114315	2	431.166666666667	285.222222222222	6	2588	7.55324921485859	2588	0.508	0	0	0	0	1	0	1	0	1	0	0	0	0	0	0	0	0	0	0	0	0	0	0	0	0	0	0	0	0	0	0	1	0	0	0	0	0	0	0	0	0
ENSG00000114331	14	227.640625	212.759765625	64	168343	6.7914650083283	168343	0.738	1228	878	878	0	0	0	1	0	0	0	0	1	0	0	0	0	0	0	0	0	0	0	0	0	0	0	0	0	0	0	0	1	0	0	0	0	0	0	0	0	0
ENSG00000114354	8	383.041666666667	348.3125	24	39606	8.06115761894236	39582	0.534	600	407	407	0	0	0	1	0	0	0	0	1	0	0	0	1	0	0	0	0	1	0	0	0	0	0	0	0	0	0	0	0	0	0	0	0	0	0	0	0	0
ENSG00000114383	6	274.411764705882	151.757785467128	17	8225	7.57311897615909	2244	0.662	579	402	402	0	0	0	0	0	0	0	0	0	0	0	0	0	0	0	0	0	0	0	0	0	0	0	0	0	0	0	0	0	0	0	0	0	0	0	0	0	0
ENSG00000114439	26	228.670588235294	199.794878892734	85	288389	7.16428273899402	288389	0.542	886	497	497	0	0	0	1	0	0	0	0	0	0	0	0	0	0	0	0	0	0	0	0	0	0	0	0	0	0	0	0	0	0	0	0	0	0	0	0	0	0
ENSG00000114446	6	221.178571428571	162.469387755102	28	61759	6.08960327326306	61759	0.554	573	376	376	0	0	0	0	0	0	0	0	0	0	0	0	0	0	0	0	0	0	0	0	0	0	0	0	0	0	0	0	0	0	0	0	0	0	0	0	0	0
ENSG00000114503	13	498.2	499.782857142857	35	7196	7.70105065773021	7191	0.716	1359	896	896	0	0	0	0	0	1	0	0	0	0	1	0	0	0	0	0	0	0	0	0	0	0	0	0	0	0	0	0	0	0	0	0	0	0	0	0	0	0
ENSG00000114520	6	135.513513513514	67.0708546384222	37	73547	7.15732125050046	73547	0.674	705	449	449	0	0	0	0	0	0	0	0	1	0	0	0	0	0	0	0	0	0	0	0	0	0	0	0	0	0	0	0	0	0	0	0	0	0	0	0	0	0
ENSG00000114573	7	190.888888888889	141.63950617284	45	65038	6.71778937875533	65038	0.556	0	0	0	0	0	0	0	0	1	0	0	0	0	1	0	1	0	0	0	0	0	0	0	0	0	0	0	0	1	0	0	0	0	0	0	0	0	0	0	0	0
ENSG00000114626	16	266.934426229508	234.429991937651	61	7991	7.79881177878846	4092	0.756	1423	924	924	0	0	0	1	0	1	0	0	0	0	0	0	0	0	0	0	0	0	0	0	0	0	0	0	0	0	0	0	0	0	0	0	0	0	0	0	0	0
ENSG00000114648	7	369.875	382.28125	32	63900	6.89741762965096	39791	0.656	860	559	559	0	0	0	0	0	0	0	0	0	0	1	1	1	0	0	0	0	0	0	0	0	0	0	0	0	0	0	0	0	0	0	0	0	0	0	0	0	0
ENSG00000114686	10	168.594594594595	104.641344046749	37	40772	7.98526882040152	40548	0.554	284	190	190	0	0	0	0	0	0	0	0	0	0	0	0	0	0	0	0	0	0	0	0	0	0	0	0	0	0	0	0	0	0	0	0	0	0	0	0	0	0
ENSG00000114698	11	270.818181818182	231.570247933884	33	58841	6.07706359925594	58841	0.558	674	463	463	0	0	0	0	0	1	0	0	0	0	0	0	0	0	0	0	0	0	0	0	0	0	0	0	0	0	0	0	0	0	0	0	0	0	0	0	0	0
ENSG00000114737	3	1128.875	948.625	8	5342	6.96643332421276	5310	0.712	890	588	588	0	0	0	0	0	0	0	0	0	0	0	0	0	0	0	0	0	0	0	0	0	0	1	0	0	1	0	0	0	0	0	0	0	0	0	0	0	0
ENSG00000114742	13	234.462686567164	235.501447983961	67	44667	7.23228895590071	44391	0.608	556	353	353	0	0	0	0	0	1	0	0	0	0	1	0	0	0	0	0	0	0	0	0	0	0	0	0	0	0	0	0	0	0	0	0	0	0	0	0	0	0
ENSG00000114744	7	321.913043478261	300.037807183365	23	14030	6.35283152491777	14030	0.57	479	299	299	0	0	0	0	0	0	0	0	0	0	0	0	0	0	0	0	0	0	0	0	0	0	0	0	0	0	0	0	0	0	0	0	0	0	0	0	0	0
ENSG00000114767	1	105.2	31.68	15	8512	6.91066383806176	8512	0.69	893	611	611	0	0	0	0	0	0	0	1	0	0	0	0	0	0	0	0	0	1	0	0	0	0	0	0	0	0	1	0	1	0	0	0	0	0	0	0	0	0
ENSG00000114784	4	286.545454545455	125.140495867769	11	2741	8.13747609048289	2741	0.644	975	616	616	0	0	0	0	1	1	0	0	0	0	0	0	0	0	0	0	0	0	0	0	0	0	0	0	0	0	0	0	0	0	0	0	0	0	0	0	0	0
ENSG00000114850	9	293	236	27	15045	8.04587828992015	15045	0.576	463	315	315	0	0	0	0	0	0	0	0	0	0	0	0	0	0	0	0	0	0	0	0	0	0	0	0	0	0	0	0	0	0	0	0	0	0	1	0	0	0
ENSG00000114857	18	535.208333333333	626.008101851852	72	48122	8.51922436414404	48122	0.64	761	487	487	0	0	0	2	0	0	0	0	0	0	0	0	0	0	0	0	0	0	0	0	0	0	0	0	0	0	0	0	0	0	0	0	0	0	0	0	0	0
ENSG00000114904	7	202.387096774194	101.635796045786	31	60166	6.52907423138677	60166	0.656	569	406	406	0	0	0	0	0	0	0	0	0	0	0	0	0	0	0	0	0	0	0	0	0	0	0	0	0	1	0	0	0	0	0	0	0	0	0	0	0	0
ENSG00000114956	8	167.230769230769	59.2840236686391	26	32136	6.16044001410724	32136	0.5	428	275	275	0	0	0	0	0	0	0	0	0	0	1	0	0	0	0	0	0	0	0	0	0	0	0	0	1	1	0	0	0	0	0	0	0	1	1	1	0	0
ENSG00000114978	7	436.478260869565	475.527410207939	23	26371	7.38898898199552	6223	0.604	812	515	515	0	0	0	0	0	2	0	0	0	0	0	0	0	0	0	0	0	0	0	0	0	0	0	0	0	0	0	0	0	0	0	0	0	0	0	0	0	0
ENSG00000114988	12	254.292682926829	195.466983938132	41	34136	6.87825379913336	33725	0.548	432	280	280	0	0	0	0	0	0	0	0	0	0	0	0	0	0	0	0	0	0	0	0	0	0	0	0	0	0	1	0	0	0	0	0	0	0	0	0	0	0
ENSG00000114999	4	1445.42857142857	1985.59183673469	14	59586	8.34487712097345	59586	0.82	1335	729	729	0	0	0	0	0	0	0	0	0	0	0	0	0	0	0	0	0	0	0	0	0	0	0	0	0	0	0	0	0	0	0	0	0	0	0	0	0	0
ENSG00000115020	9	207.027777777778	158.354166666667	72	92485	7.37603570225307	39283	0.68	317	209	209	0	0	0	0	0	0	0	0	0	0	0	0	0	0	0	0	0	0	0	0	0	0	0	0	0	1	0	0	0	0	0	0	0	0	0	0	0	0
ENSG00000115042	6	362.863636363636	336.946280991736	22	13896	7.16377538294986	3082	0.68	537	367	367	0	0	0	0	0	0	0	0	0	0	1	1	0	0	0	0	0	0	0	0	0	0	0	0	0	0	0	0	0	0	0	0	0	0	0	0	0	0
ENSG00000115073	3	205.95	156.225	20	8140	8.31565264990174	8140	0.706	808	518	518	0	0	0	0	0	1	0	0	0	0	0	1	1	0	0	0	0	0	0	0	0	0	0	0	0	0	0	0	0	0	0	0	0	0	0	0	0	0
ENSG00000115084	12	281.387755102041	255.932528113286	49	51813	7.44121472677257	44032	0.614	909	556	556	0	0	0	0	0	0	0	0	0	0	1	1	0	0	0	0	0	0	0	0	0	0	0	0	0	0	0	0	0	0	0	0	0	0	0	0	0	0
ENSG00000115091	9	428.794871794872	491.744904667982	39	72637	7.87499255696504	72637	0.638	643	455	455	0	0	0	0	0	0	0	0	0	0	0	0	0	0	0	0	0	0	0	0	0	0	0	0	1	0	0	0	0	0	0	0	0	0	0	0	0	0
ENSG00000115107	8	543.55	429.88	20	41845	7.52901570042079	33838	0.76	739	556	556	0	0	0	0	0	1	0	0	0	0	0	0	0	0	0	0	0	0	0	0	0	0	0	0	0	0	0	0	0	0	0	0	0	0	0	0	0	0
ENSG00000115109	10	316.018867924528	367.164115343539	53	166115	7.16295330482988	166115	0.664	754	558	558	0	0	0	0	0	1	0	0	0	0	0	0	0	0	0	0	0	0	0	0	0	0	0	0	0	1	0	0	0	0	0	0	0	0	0	0	0	0
ENSG00000115128	2	248.333333333333	105.777777777778	6	8860	7.00093981371223	8860	0.64	543	336	336	0	0	0	1	0	0	0	1	0	0	1	0	0	0	0	0	0	0	0	0	0	0	0	0	0	0	0	0	0	0	0	0	0	0	0	0	0	0
ENSG00000115183	6	616.53488372093	739.103299080584	43	264025	6.67929161762464	264021	0.768	1547	981	981	0	0	0	0	0	1	0	0	0	0	0	0	0	0	0	0	0	0	0	0	0	0	0	0	0	0	0	0	0	0	0	0	0	0	0	0	0	0
ENSG00000115211	10	255	205.488372093023	43	6135	7.74642928295464	6135	0.68	1254	859	859	0	0	0	1	0	0	0	0	0	0	0	0	0	0	0	0	0	0	0	0	0	0	0	0	0	0	0	0	0	0	0	0	0	0	0	0	0	0
ENSG00000115234	12	174.103448275862	109.549346016647	58	6607	7.84714171721929	6607	0.684	1254	859	859	0	0	0	2	0	0	0	0	0	0	0	0	0	0	0	0	0	0	0	0	0	0	0	0	0	0	0	0	0	0	0	0	0	0	0	0	0	0
ENSG00000115241	4	336.130434782609	262.877126654064	23	28494	8.55843709560336	28494	0.676	938	668	668	0	0	0	1	1	1	0	0	0	0	0	0	0	0	0	0	0	0	0	0	0	0	0	0	0	0	0	0	0	0	0	0	0	0	0	0	0	0
ENSG00000115274	11	192.128205128205	114.581196581197	39	5862	6.81386280602518	2938	0.544	232	139	139	0	0	0	0	0	0	0	0	0	0	0	0	0	0	0	0	0	0	0	0	0	0	1	0	0	0	0	0	0	0	0	0	0	0	0	0	0	0
ENSG00000115275	10	560.76	480.896	25	4354	7.42449054085362	4354	0.642	698	466	466	0	0	0	0	1	1	0	0	1	0	0	0	0	0	0	0	0	0	0	0	0	0	0	0	0	0	0	0	0	0	0	0	0	1	0	0	0	0
ENSG00000115282	13	354.491228070175	370.565096952909	57	11814	6.62715389008924	11487	0.606	946	651	651	0	0	0	0	0	1	0	1	0	0	0	0	0	0	0	0	0	0	0	0	0	0	0	0	0	0	0	0	0	0	0	0	0	0	0	0	0	1
ENSG00000115350	6	219.9375	150.046875	16	11637	7.22695399544521	11637	0.672	610	450	450	0	0	0	1	0	1	0	0	0	0	0	0	0	0	0	0	0	0	0	0	0	0	0	0	0	1	1	0	0	0	0	0	0	0	1	0	0	0
ENSG00000115364	7	288.761904761905	267.759637188209	21	44069	7.41931842313918	911	0.572	439	307	307	0	0	0	1	0	0	0	1	1	0	0	0	0	0	0	0	0	0	0	0	0	0	0	0	0	0	0	0	0	0	0	0	0	0	0	0	0	0
ENSG00000115368	6	171.615384615385	101.62426035503	52	34133	6.99695701566424	34133	0.514	276	165	165	0	0	0	1	0	0	0	0	0	0	1	0	1	0	0	0	0	0	0	0	0	0	0	0	0	0	0	0	0	0	0	0	0	0	0	0	0	0
ENSG00000115414	30	324.241071428571	254.700892857143	112	75733	8.27057566727965	75719	0.678	730	484	484	1	0	0	1	0	0	0	0	0	0	0	0	1	0	0	0	0	0	0	0	0	0	0	0	0	0	0	0	0	0	0	0	0	1	1	0	0	0
ENSG00000115419	15	284.464285714286	274.144132653061	56	84726	7.2894200945507	84726	0.64	1313	805	805	0	0	0	0	0	0	0	0	0	0	0	0	0	0	0	0	0	0	0	0	0	0	0	0	0	1	0	0	0	0	0	0	0	0	0	0	0	0
ENSG00000115421	7	291.59649122807	331.242843951985	57	45856	6.3968026029909	42734	0.536	677	424	424	0	0	0	1	0	0	0	0	0	0	0	0	0	0	0	0	0	0	0	0	0	0	0	0	0	0	0	0	0	0	0	0	0	0	0	0	0	0
ENSG00000115446	6	320.153846153846	203.112426035503	13	9937	6.73860862307122	9937	0.724	641	441	441	0	0	0	0	0	1	0	0	0	0	0	0	0	0	0	0	0	0	0	0	0	0	0	0	0	0	0	0	0	0	0	0	0	0	0	0	0	0
ENSG00000115464	22	174.172619047619	123.807397959184	168	283307	8.30793235847675	283307	0.752	0	0	0	0	0	0	0	0	0	0	0	0	0	0	0	0	0	0	0	0	0	0	0	0	0	0	0	0	0	0	0	0	0	0	0	0	0	0	0	0	0
ENSG00000115484	6	169.129032258065	87.4734651404787	31	20716	8.58801815741898	20716	0.598	545	368	368	0	0	0	0	0	0	0	0	0	0	1	1	1	0	0	0	0	0	0	0	0	0	0	0	0	0	0	0	0	0	0	0	0	0	0	0	0	0
ENSG00000115486	10	336.051282051282	306.699539776463	39	16825	7.29174289002798	2823	0.636	328	231	231	0	0	0	1	0	0	0	0	1	1	0	0	0	0	0	0	0	0	0	0	0	0	0	0	0	0	0	0	0	0	0	0	0	0	0	0	0	0
ENSG00000115520	5	391.076923076923	276.556213017751	13	21886	6.45318191725037	21886	0.646	664	420	420	0	0	0	0	1	1	0	0	0	0	1	0	0	0	0	0	0	0	0	0	0	0	0	0	0	0	0	0	0	0	0	0	0	0	0	0	0	0
ENSG00000115525	14	274.871794871795	206.879684418146	39	49871	6.97908682022695	49871	0.704	737	481	481	0	0	0	1	0	0	0	0	0	0	0	0	0	0	0	0	0	0	0	0	0	0	0	0	1	1	0	0	0	0	0	0	0	0	0	0	0	0
ENSG00000115541	7	246.352941176471	136.096885813149	17	3464	7.65026462189859	3464	0.694	1716	1145	1145	0	0	0	0	0	0	0	0	0	0	1	0	0	0	0	0	0	0	0	0	0	0	0	0	0	0	0	0	0	0	0	0	0	0	0	0	0	0
ENSG00000115556	15	246.969230769231	164.228639053254	65	29420	8.64867779442935	29417	0.53	0	0	0	0	0	0	0	0	1	0	0	0	0	0	0	0	0	0	0	0	0	0	0	0	0	0	0	0	0	0	0	0	0	0	0	0	0	0	0	0	0
ENSG00000115568	7	482.741935483871	440.940686784599	31	21740	7.14551079862421	21511	0.628	676	453	453	0	0	0	1	0	0	0	0	0	0	0	0	0	0	0	0	0	0	0	0	0	0	0	0	0	0	0	0	0	0	0	0	0	0	0	0	0	0
ENSG00000115652	17	254.660377358491	230.971876112496	53	101037	6.88308472197036	101037	0.728	1233	794	794	0	0	0	0	0	0	0	0	0	0	0	0	0	0	0	0	0	0	0	0	0	0	0	0	0	0	0	0	0	0	0	0	0	0	0	0	0	0
ENSG00000115756	5	429.578947368421	388.387811634349	19	124729	6.78469628894247	116959	0.77	2201	1233	1233	0	0	0	1	0	0	0	0	0	0	0	0	0	0	0	0	0	0	0	0	0	0	0	0	0	0	0	0	0	0	0	0	0	0	0	0	0	0
ENSG00000115760	12	210.554621848739	104.280629899018	119	261871	8.39590289211586	261871	0.724	1519	989	989	0	0	0	1	0	1	0	0	1	0	0	0	0	0	0	0	0	0	0	0	0	0	0	0	0	0	0	0	0	0	0	0	0	0	0	0	0	0
ENSG00000115761	6	184.3125	127.8828125	32	119210	6.99123735276473	118174	0.618	517	340	340	0	0	0	0	0	0	0	0	0	0	1	0	0	0	0	0	0	0	0	0	0	0	0	0	0	0	0	0	0	0	0	0	0	0	0	0	0	0
ENSG00000115808	3	381.75	465.678571428571	28	122833	7.52505351709432	122833	0.774	1156	698	698	0	0	0	0	0	0	0	0	0	0	0	0	0	0	0	0	0	0	0	0	0	0	0	0	0	0	0	0	0	0	0	0	0	0	0	0	0	0
ENSG00000115816	3	200	157.739130434783	23	30102	7.73436319010887	30102	0.634	801	505	505	0	0	0	0	0	0	0	0	0	0	0	0	0	0	0	0	0	0	0	0	0	0	0	0	0	0	0	0	0	0	0	0	0	0	0	0	0	0
ENSG00000115839	7	192.523076923077	145.159289940828	65	124130	8.29081150627586	118442	0.49	0	0	0	0	0	0	0	0	0	0	0	0	0	0	1	0	0	0	0	0	0	0	0	0	0	0	0	0	0	0	0	0	0	0	0	0	0	0	0	0	0
ENSG00000115875	12	284.926829268293	223.168352171327	41	7896	7.75458487261457	7896	0.58	1149	632	632	1	0	0	0	0	0	0	0	0	0	0	1	1	0	0	0	0	0	0	0	0	0	1	0	0	0	0	0	0	0	0	0	0	0	0	0	0	0
ENSG00000115896	5	790.619047619048	854.21768707483	21	767880	7.17411975679471	343700	0.694	1075	721	721	0	0	0	0	0	0	0	0	0	0	0	0	0	0	0	0	0	0	0	0	0	0	0	0	0	0	0	0	0	0	0	0	0	0	0	0	0	0
ENSG00000115902	5	509.739130434783	580.873345935728	23	35389	7.77936998499589	28078	0.548	1614	1083	1083	0	0	0	0	0	1	0	0	0	0	0	0	0	0	0	0	0	0	0	0	0	0	0	0	0	0	0	0	0	0	0	0	0	0	0	0	0	0
ENSG00000115935	17	298.901960784314	254.712802768166	51	123345	6.21164715869424	6580	0.754	1018	686	686	0	0	0	0	0	0	0	0	0	0	0	0	0	0	0	0	0	0	0	0	0	0	0	0	0	0	0	0	0	0	0	0	0	0	0	0	0	0
ENSG00000115942	7	227.615384615385	199.104536489152	39	54708	6.72565878850214	54708	0.602	499	343	343	0	0	0	0	1	1	0	1	0	0	0	0	0	0	1	0	0	1	0	0	0	0	0	0	0	0	0	0	0	0	0	0	0	0	0	0	0	0
ENSG00000115946	3	253.307692307692	208.165680473373	13	18395	6.95921838830369	18395	0.572	1057	626	626	0	0	0	1	0	0	0	0	0	0	1	0	0	0	0	0	0	0	0	0	0	0	0	0	0	0	0	0	1	0	0	0	0	0	0	0	0	0
ENSG00000115966	23	243.982142857143	223.39987244898	56	96133	7.0903714130171	54389	0.652	890	560	560	0	0	0	0	1	1	0	0	0	0	0	0	0	0	1	0	0	0	0	0	0	0	0	0	0	0	0	0	0	0	0	0	0	0	0	0	0	0
ENSG00000115993	5	358.25	337.041666666667	24	74373	7.51782005777868	74373	0.72	1155	755	755	0	0	0	0	0	1	0	0	0	0	1	0	0	0	0	0	0	0	0	0	0	0	0	0	0	0	0	0	0	0	0	0	0	0	0	0	0	0
ENSG00000115998	14	263.638888888889	177.427469135802	36	98736	5.67212428281047	66986	0.574	724	418	418	0	0	0	1	0	0	0	0	0	0	0	0	0	0	0	0	0	0	0	0	0	0	0	0	0	1	0	0	0	0	0	0	0	0	0	0	0	0
ENSG00000116001	20	234.10447761194	196.317665404322	67	39217	7.64304162397697	39217	0.54	724	418	418	0	0	0	1	0	0	0	0	0	0	0	0	0	0	0	0	0	0	0	0	0	0	0	0	0	1	0	0	0	0	0	0	0	0	0	0	0	0
ENSG00000116030	10	219.363636363636	167.157024793388	33	32429	7.85135115920362	32429	0.608	713	479	479	0	0	0	0	0	0	0	0	0	0	0	0	0	0	0	0	0	0	0	0	0	0	0	0	0	0	0	0	0	0	0	0	0	0	0	0	0	0
ENSG00000116096	2	404.5	136.666666666667	6	4799	7.2364745345028	4799	0.72	701	486	486	0	0	0	0	0	1	0	0	0	0	0	0	0	0	0	0	0	0	0	0	0	0	0	0	0	0	0	0	0	0	0	0	0	0	1	0	0	0
ENSG00000116138	9	406.166666666667	400.428571428571	42	65567	7.2342465923216	39783	0.626	555	368	368	0	0	0	1	1	1	0	1	0	0	0	0	1	0	0	0	0	0	0	0	0	0	0	0	0	0	0	0	0	0	0	0	0	0	0	0	0	0
ENSG00000116171	16	315.491803278689	322.1510346681	61	124475	8.23939778440684	124475	0.632	765	518	518	0	0	0	1	0	1	0	0	0	0	0	0	0	0	0	0	0	0	0	0	0	0	0	0	0	0	0	0	0	0	0	0	0	0	0	0	0	0
ENSG00000116194	3	485.7	339.38	10	21348	7.1312827838147	21348	0.428	0	0	0	0	0	0	1	0	0	0	0	0	0	0	0	0	0	0	0	0	0	0	0	0	0	0	0	0	0	0	0	0	0	0	0	0	0	0	0	0	0
ENSG00000116198	11	229.509433962264	152.487006051976	53	45134	7.32730245944558	14106	0.686	1278	843	843	0	0	0	0	1	1	0	0	1	1	0	0	0	0	1	0	0	0	0	0	0	0	0	0	0	0	0	0	0	0	0	0	0	0	0	0	0	0
ENSG00000116199	2	607.7	808.46	10	50759	7.93313928589693	24513	0.688	1113	667	667	0	0	0	0	0	1	0	0	0	0	0	0	0	0	0	0	0	0	0	0	0	0	0	0	0	0	0	0	0	0	0	0	0	0	0	0	0	0
ENSG00000116209	9	270.888888888889	215.851851851852	27	21831	8.584785524677	21539	0.624	698	450	450	0	0	0	0	0	0	0	0	0	0	0	0	0	0	0	0	0	1	0	0	0	0	0	0	0	1	0	0	0	0	0	0	0	0	0	0	0	0
ENSG00000116237	5	571.4	638.906666666667	15	14780	8.63024826486912	12482	0.738	733	428	428	0	0	0	0	0	0	0	0	1	0	0	0	0	0	0	0	0	0	0	0	0	0	0	0	0	0	0	0	0	0	0	0	0	0	0	0	0	0
ENSG00000116260	4	541.217391304348	654.899810964083	23	49197	8.40619076222369	49197	0.764	1029	605	605	0	0	0	0	0	0	0	0	0	0	0	0	0	0	0	0	0	0	0	0	0	0	0	0	0	0	0	0	0	0	0	0	0	0	0	0	0	0
ENSG00000116266	7	200.105263157895	182.393351800554	38	62853	7.12792498983056	10332	0.654	804	541	541	0	0	0	0	0	0	0	1	0	0	1	1	0	0	0	0	0	1	0	0	0	0	0	0	0	0	0	0	0	0	0	0	0	0	0	0	0	0
ENSG00000116273	2	746.5	625.5	6	10349	6.74409747194636	10349	0.754	2955	1811	1811	0	0	0	0	0	1	0	0	0	0	0	0	0	0	0	0	0	0	0	0	0	0	0	0	0	0	0	0	0	0	0	0	0	0	0	0	0	0
ENSG00000116350	8	258.766666666667	161.928888888889	30	34245	8.629310035234	34245	0.696	710	491	491	0	0	0	0	0	1	0	0	0	0	0	0	0	0	0	0	0	0	0	0	0	0	0	0	0	0	0	0	0	0	0	0	0	0	0	0	0	0
ENSG00000116353	18	158.532258064516	93.1383975026015	62	38070	7.29207851118194	14342	0.646	407	287	287	0	0	0	0	0	0	0	0	0	0	1	1	0	0	0	0	0	0	0	0	0	0	0	0	0	0	0	0	0	0	0	0	0	0	0	0	0	0
ENSG00000116406	6	299.642857142857	312.071428571429	42	64683	7.79314147010905	64683	0.674	1186	806	806	0	0	0	1	1	1	0	0	0	0	0	0	0	0	0	0	0	0	0	0	0	0	0	0	0	0	0	0	0	0	0	0	0	0	0	0	0	0
ENSG00000116455	5	168.555555555556	124.716049382716	27	9487	7.34432374656047	9487	0.556	898	562	562	0	0	0	1	0	0	0	0	0	0	0	0	0	0	0	0	0	0	0	0	0	0	0	0	0	0	0	0	0	0	0	0	0	0	0	0	0	0
ENSG00000116514	3	345.833333333333	252.444444444444	12	28241	6.84757398639203	28241	0.766	982	503	503	0	0	0	0	0	1	0	0	0	0	0	0	0	0	0	0	0	0	0	0	0	0	0	0	0	0	0	0	0	0	0	0	0	0	0	0	0	0
ENSG00000116521	9	198.9375	110.6640625	32	6452	8.03120853298939	6450	0.556	500	310	310	0	0	0	1	0	0	0	0	0	0	0	0	0	0	1	0	0	0	0	0	0	0	0	0	0	0	0	0	1	0	0	0	0	0	0	0	0	0
ENSG00000116525	4	439.846153846154	411.455621301775	13	36658	5.8630987720942	805	0.66	1265	897	897	0	0	0	0	0	0	0	0	1	0	0	0	0	0	0	0	0	0	0	0	0	0	0	0	0	0	0	0	0	0	0	0	0	0	0	0	0	0
ENSG00000116586	6	215.571428571429	93.0408163265306	14	3759	6.957004475105	3759	0.576	2212	1270	1270	0	0	0	1	0	1	0	0	0	0	0	0	0	0	0	0	0	0	0	0	0	0	0	0	0	0	0	0	0	0	0	0	0	0	0	0	0	0
ENSG00000116649	6	179.47619047619	91.4920634920635	21	5441	8.18103445267715	5436	0.812	1604	962	962	0	0	0	0	0	0	0	0	0	0	0	0	0	0	0	0	0	0	0	0	0	0	0	0	0	0	0	0	0	0	0	0	0	0	0	0	0	0
ENSG00000116663	3	249	123.166666666667	12	10231	6.44887998559834	10231	0.658	772	529	529	0	0	0	0	0	0	0	0	0	0	0	0	0	0	0	0	0	0	0	0	0	0	0	0	0	0	0	0	0	0	0	0	0	0	0	0	0	0
ENSG00000116678	8	343.720930232558	356.377501352082	43	220995	5.34612153391641	205606	0.726	848	608	608	0	0	0	0	0	1	0	0	0	0	0	0	0	0	0	0	0	0	0	0	0	0	0	0	0	0	0	0	0	0	0	0	0	0	0	0	0	0
ENSG00000116679	10	361.869565217391	299.024574669187	46	20942	8.21652807604885	20942	0.682	1406	896	896	0	0	0	1	0	1	0	0	1	0	0	0	0	0	0	0	0	0	1	0	0	0	0	0	0	0	0	0	0	0	0	0	0	0	0	0	0	0
ENSG00000116685	2	1070.8	218.24	5	6838	8.04369098609507	4254	0.676	991	585	585	0	0	0	0	0	0	0	0	0	0	0	0	0	0	0	0	0	0	0	0	0	0	0	0	0	1	0	0	0	0	0	0	0	0	0	0	0	0
ENSG00000116690	7	526.210526315789	559.972299168975	19	18290	5.69706935463143	18282	0.344	0	0	0	0	0	0	1	0	0	0	0	0	0	0	0	0	0	0	0	0	0	0	0	0	0	0	0	0	0	0	0	0	0	0	0	0	0	0	0	0	0
ENSG00000116691	8	226.121212121212	147.480257116621	33	12580	7.02651101614615	10390	0.68	652	444	444	0	0	0	1	0	0	0	0	0	0	0	0	0	0	0	0	0	0	0	0	0	0	0	0	0	1	0	0	0	0	0	0	0	0	0	0	0	0
ENSG00000116717	4	362.3	144.36	10	3278	8.52230381978071	3278	0.58	1357	953	953	0	0	0	0	0	0	0	0	0	0	0	0	0	0	0	0	0	0	0	0	0	0	0	0	0	0	0	0	0	0	0	0	0	0	0	0	0	0
ENSG00000116731	14	446.97619047619	497.725623582766	42	124882	8.2686592023639	49266	0.736	719	448	448	0	0	0	1	0	0	0	0	0	0	0	0	0	0	0	0	0	0	0	0	0	0	0	0	0	0	0	0	0	0	0	0	0	0	0	0	0	0
ENSG00000116741	4	214.6	169.68	15	3235	5.37065065457648	1861	0.65	566	371	371	0	0	0	1	1	1	0	0	1	0	0	0	0	0	0	0	0	0	0	0	0	0	0	0	0	0	0	0	0	0	0	0	0	0	0	0	0	0
ENSG00000116747	13	390.159090909091	373.53305785124	44	32356	6.99604449232367	25460	0.666	1050	704	704	0	0	0	0	0	0	0	0	1	1	1	0	1	0	0	0	0	0	0	0	0	0	0	0	0	0	0	0	0	0	0	0	0	0	0	0	0	0
ENSG00000116752	2	168.461538461538	113.242603550296	13	14083	7.19893488919549	14083	0.52	0	0	0	0	0	0	0	0	0	0	0	0	0	1	1	1	0	0	0	0	1	0	0	0	0	0	0	0	0	0	0	0	0	0	0	0	0	0	0	0	0
ENSG00000116771	1	357.142857142857	306.489795918367	7	12758	5.9631703645231	12758	0.662	520	352	352	1	0	0	0	0	1	0	0	0	0	0	0	0	0	0	0	0	0	0	0	0	0	0	0	0	0	0	0	0	0	0	0	0	0	0	0	0	0
ENSG00000116774	4	615.555555555556	596.296296296296	9	2814	5.92834785152857	2814	0.568	0	0	0	0	0	0	0	0	0	0	0	0	0	0	0	0	0	0	0	0	0	0	0	0	0	0	0	0	0	0	0	0	0	0	0	0	0	0	0	0	0
ENSG00000116783	9	142.404255319149	85.4359438660027	47	346166	5.02884908371981	346162	0.594	209	145	145	0	0	0	0	0	0	0	0	1	0	0	0	0	0	0	0	0	0	0	0	0	0	0	0	0	1	0	0	0	0	0	0	0	0	0	0	0	0
ENSG00000116809	17	201	102.474576271186	59	34264	7.37208874916234	34262	0.538	770	477	477	0	0	0	0	0	0	0	0	0	0	0	0	0	0	0	0	0	0	0	0	0	0	0	0	0	0	0	0	0	0	0	0	0	0	0	0	0	0
ENSG00000116815	5	181.571428571429	114.510204081633	14	56505	5.38631836046873	56505	0.666	923	580	580	0	0	0	1	0	0	0	0	0	0	0	0	0	0	0	0	0	0	0	0	0	0	0	0	0	0	0	0	0	0	0	0	0	0	0	0	0	0
ENSG00000116857	11	290.28125	276.126953125	32	36803	7.28628101389053	36803	0.512	630	420	420	0	0	0	0	1	1	0	0	2	0	0	1	0	0	0	0	0	0	0	0	0	0	1	0	0	0	0	0	0	0	0	0	0	0	0	0	0	0
ENSG00000116863	1	278	186	6	5058	7.13238575709191	5058	0.702	630	459	459	0	0	0	1	0	0	0	0	0	1	1	0	0	0	0	0	0	0	0	0	0	0	0	0	0	0	0	0	0	0	0	0	0	0	0	0	0	0
ENSG00000116874	6	389.428571428571	425.931972789116	21	109456	6.04572026406723	109451	0.564	537	326	326	0	0	0	0	0	0	0	0	1	0	1	1	1	0	0	0	0	0	0	0	0	0	0	0	0	1	0	0	0	0	0	0	0	0	0	0	0	0
ENSG00000116898	4	317.875	301.421875	16	8720	8.53474915273758	8720	0.612	717	415	415	0	0	0	0	0	0	0	1	0	0	1	1	1	1	0	0	0	0	0	0	0	0	1	0	0	0	0	0	0	0	0	0	0	1	1	2	0	0
ENSG00000116903	2	5099.5	0.5	2	5119	7.31173261424813	5100	0.616	1370	832	832	0	0	0	1	0	0	0	0	0	0	0	0	0	0	1	0	0	0	0	0	0	0	0	0	0	1	0	0	0	0	0	0	0	0	0	0	0	0
ENSG00000116918	5	481.25	575.825	20	37872	8.01472200265204	37872	0.608	609	375	375	0	0	0	0	1	1	0	1	0	0	0	0	0	0	0	0	0	0	0	0	0	0	0	0	0	0	0	0	0	0	0	0	0	0	0	0	0	0
ENSG00000116954	4	408.5625	353.9140625	16	21626	6.99370568871469	21626	0.718	906	523	523	0	0	0	1	0	1	0	0	0	0	0	0	0	0	0	0	0	0	0	0	0	0	0	0	0	0	1	0	1	0	0	0	0	0	0	0	0	0
ENSG00000116957	7	125.2	49.0311111111111	45	81609	7.4116799170068	81609	0.55	0	0	0	0	0	0	1	0	1	0	0	1	0	0	0	1	0	0	0	0	0	0	0	0	0	0	0	0	0	0	0	0	0	0	0	0	0	0	0	0	0
ENSG00000116962	2	291.380952380952	188.997732426304	21	89333	8.01865710052943	89333	0.738	1135	779	779	0	0	0	0	0	0	0	0	0	0	0	0	0	0	0	0	0	0	0	0	0	0	0	0	0	0	0	0	0	0	0	0	0	0	0	0	0	0
ENSG00000116981	1	184.5	60.6666666666667	6	12918	5.87595341566519	12918	0.704	1099	720	720	0	0	0	0	0	0	0	0	0	0	0	0	0	0	0	0	0	0	0	0	0	0	0	0	0	0	0	0	0	0	0	0	0	0	0	0	0	0
ENSG00000116984	6	347.166666666667	411.594444444444	60	108672	8.43772224443216	108672	0.62	888	571	571	0	0	0	0	0	2	0	0	0	0	0	0	0	0	0	0	0	0	0	0	0	0	0	0	0	0	0	0	0	0	0	0	0	0	0	0	0	0
ENSG00000117000	1	780.75	1087.3125	8	79549	7.15461349253644	79549	0.644	699	436	436	0	0	0	0	0	0	0	0	1	0	1	0	1	0	0	0	0	1	0	0	0	0	0	0	0	0	0	0	1	0	0	0	0	0	0	0	0	0
ENSG00000117036	3	719.2	886.72	10	17284	6.74476217305167	5330	0.72	896	653	653	0	0	0	1	0	0	0	0	0	0	0	0	0	0	0	0	0	0	0	0	0	0	0	0	0	0	0	0	0	0	0	0	0	0	0	0	0	0
ENSG00000117133	2	186.545454545455	95.603305785124	11	18532	7.15997529926672	4072	0.484	418	254	254	0	0	0	1	0	0	0	0	0	0	0	0	0	0	0	0	0	0	0	0	0	0	0	0	0	0	0	0	0	0	0	0	0	0	0	0	0	0
ENSG00000117143	7	274.619047619048	183.242630385488	21	38305	7.56753614350273	38304	0.722	997	649	649	0	0	0	1	0	1	0	0	0	0	0	0	0	0	0	0	0	0	0	0	0	0	0	0	0	0	0	0	0	0	0	0	0	0	1	0	0	0
ENSG00000117151	4	651.722222222222	708.87037037037	18	24875	5.53024285712304	21360	0.692	519	287	287	0	0	0	1	0	1	0	0	0	0	0	0	0	0	0	0	0	0	0	0	0	0	0	0	0	0	0	0	0	0	0	0	0	0	0	0	0	0
ENSG00000117174	2	627.769230769231	749.798816568047	13	59011	6.53079650394382	59011	0.58	212	130	130	0	0	0	0	0	0	0	0	0	0	0	0	0	0	1	0	0	0	0	0	0	0	0	0	0	0	0	0	0	0	0	0	0	0	0	0	0	0
ENSG00000117222	3	269.388888888889	267.179012345679	18	35874	6.88575069849162	35874	0.534	0	0	0	0	0	0	1	0	0	0	0	0	0	1	1	1	0	0	0	0	0	0	0	1	0	0	0	0	0	0	0	0	0	0	0	0	0	0	0	0	0
ENSG00000117228	8	283.925925925926	200.260631001372	27	13042	5.91152022396724	13042	0.374	0	0	0	0	0	0	0	0	0	0	0	0	0	0	0	0	0	0	0	0	0	0	0	0	0	1	0	0	0	0	0	0	0	0	0	0	0	0	0	0	0
ENSG00000117298	13	227.789473684211	166.494921514312	57	128258	7.70490724131742	128258	0.754	959	696	696	0	0	0	1	0	1	0	1	1	0	0	0	0	0	0	0	0	0	0	0	0	0	0	0	0	0	0	0	0	0	0	0	0	0	0	0	0	0
ENSG00000117335	20	431.311111111111	479.106172839506	45	43457	8.3584703177445	43457	0.638	793	521	521	0	0	0	0	1	1	0	0	0	1	0	0	0	0	0	0	0	0	0	0	0	0	0	0	0	0	0	0	0	0	0	0	0	0	1	0	0	0
ENSG00000117360	9	195.8125	124.1015625	48	31747	7.42008786770227	31747	0.592	305	168	168	0	0	0	1	1	1	0	0	0	0	0	0	0	0	1	0	0	0	0	0	0	0	0	0	0	0	1	0	0	0	0	0	0	0	0	0	0	0
ENSG00000117394	6	267.608695652174	167.058601134216	23	33479	5.51198662507303	28541	0.714	1301	851	851	0	0	0	1	0	0	0	0	0	0	0	0	0	0	0	0	0	0	0	0	0	0	0	0	0	0	0	0	0	0	0	0	0	0	0	0	0	0
ENSG00000117419	10	175.685714285714	110.597551020408	35	134191	7.96988413208902	107275	0.656	456	299	299	0	0	0	0	0	0	0	0	0	0	0	0	0	0	0	0	0	0	0	0	0	0	0	0	0	0	0	0	0	0	0	0	0	0	0	0	0	0
ENSG00000117505	3	1609.375	1849.15625	8	23611	7.8055302987964	23611	0.666	722	429	429	0	0	0	0	0	0	0	0	0	0	0	0	0	0	0	0	0	0	0	0	0	0	0	0	0	0	0	0	0	0	0	0	0	0	0	0	0	0
ENSG00000117519	8	252.178571428571	190.196428571429	28	30328	7.06823206430568	30328	0.782	1279	884	884	0	0	0	0	0	0	0	0	1	0	0	0	0	0	0	0	0	0	0	0	0	0	0	0	0	0	0	0	0	0	0	0	0	0	0	0	0	0
ENSG00000117523	12	288.10447761194	253.79594564491	67	108000	8.57402750608688	106336	0.546	722	457	457	0	0	0	0	0	0	0	0	0	0	1	0	0	0	0	0	0	0	0	0	0	0	0	0	0	1	1	0	0	0	0	0	0	0	0	0	0	0
ENSG00000117525	4	367.142857142857	293.224489795918	14	12576	5.95728832764506	12576	0.752	1214	785	785	0	0	0	0	0	0	0	0	0	0	0	0	0	0	0	0	0	0	0	0	0	0	0	0	0	0	0	0	0	0	0	0	0	0	0	0	0	0
ENSG00000117528	9	241.689655172414	254.902497027348	58	100290	7.53025027979353	100287	0.726	877	553	553	0	0	0	1	0	0	0	0	0	0	0	0	0	0	0	0	0	0	0	0	0	0	0	0	0	0	0	0	0	0	0	0	0	1	0	0	0	0
ENSG00000117533	5	412.541666666667	517.986111111111	24	42088	6.65092119697099	42088	0.592	762	503	503	0	0	0	1	0	0	0	0	0	0	0	0	0	0	0	0	0	0	0	0	0	0	0	0	0	0	0	0	0	1	0	0	0	0	0	0	0	0
ENSG00000117569	13	409.96	506.488	50	102074	6.93885942326233	92047	0.678	504	363	363	0	0	0	0	0	0	0	0	0	0	0	0	0	0	0	0	0	0	0	0	0	0	0	0	0	0	0	0	0	0	0	0	0	0	0	0	0	0
ENSG00000117593	4	199.236842105263	156.439058171745	38	34044	6.15520625525363	34044	0.582	807	474	474	0	0	0	1	0	0	0	0	0	0	1	0	0	0	0	0	0	0	0	0	0	0	0	0	0	0	0	0	0	0	0	0	0	0	0	0	0	0
ENSG00000117597	2	795.571428571429	1019.83673469388	14	29559	6.29250987734089	29559	0.55	299	172	172	0	0	0	1	0	0	0	0	0	1	0	0	0	0	0	0	0	0	0	0	0	0	0	0	0	0	0	0	0	0	0	0	0	0	0	0	0	0
ENSG00000117614	4	327.307692307692	329.656804733728	13	9824	7.82252189186362	2194	0.566	615	380	380	0	0	0	0	0	0	0	0	0	0	0	0	0	0	0	0	0	0	0	0	0	0	0	0	0	1	0	0	0	0	0	0	0	0	0	0	0	0
ENSG00000117682	25	226.933333333333	204.131111111111	60	39013	6.70553818970085	39013	0.658	364	252	252	0	0	0	1	0	1	0	1	1	1	1	1	1	0	0	0	0	0	0	0	0	0	0	0	0	0	1	0	0	0	0	0	0	0	0	0	0	0
ENSG00000117691	4	224.909090909091	136.247933884298	11	13486	7.62969812319985	13486	0.668	739	481	481	0	0	0	0	0	1	0	0	0	0	0	0	0	0	0	0	0	0	0	0	0	0	0	0	0	0	0	0	0	0	0	0	0	0	0	0	0	0
ENSG00000117697	7	346.714285714286	317.115646258503	21	65630	6.28340174040577	54827	0.634	481	309	309	0	0	0	0	0	2	0	0	0	0	0	0	0	0	0	0	0	0	0	0	0	0	0	0	0	0	0	0	0	0	0	0	0	0	0	0	0	0
ENSG00000117713	9	553.311111111111	579.239506172839	45	86072	8.35371066094129	86072	0.772	2268	1393	1393	0	0	0	0	0	0	0	0	0	0	0	0	0	0	0	0	0	0	0	0	0	0	0	0	0	0	0	0	0	0	0	0	0	0	0	0	0	0
ENSG00000117748	5	192.055555555556	115.641975308642	18	23223	7.86508332071689	22823	0.584	951	581	581	0	0	0	0	0	0	0	0	0	0	1	0	0	0	0	0	0	0	0	0	0	0	0	0	0	0	0	0	0	0	0	0	0	0	0	0	0	0
ENSG00000117758	5	236.190476190476	214.213151927438	21	51270	7.22503667356618	51270	0.616	403	283	283	0	0	0	1	0	1	0	0	0	0	1	1	1	0	0	0	0	0	0	0	0	0	0	0	0	0	0	0	0	0	0	0	0	0	0	0	0	0
ENSG00000117791	6	248.7	159.91	20	36584	6.43164867628486	6836	0.58	765	526	526	0	0	0	1	0	0	0	0	0	0	0	0	0	0	0	0	0	0	0	0	0	0	0	0	0	0	0	0	0	0	0	0	0	0	0	0	0	0
ENSG00000117899	6	563.166666666667	491.166666666667	18	42553	6.50494644169031	14125	0.664	539	353	353	0	0	0	1	0	0	0	0	0	0	0	0	0	0	0	0	0	0	0	0	0	0	0	0	0	0	0	0	0	0	0	0	0	0	0	0	0	0
ENSG00000117906	6	444.142857142857	426.503401360544	21	18642	7.44193008044398	18642	0.684	695	506	506	0	0	0	0	0	0	0	0	0	0	0	0	0	0	0	0	0	0	0	0	0	0	0	0	0	0	0	0	0	0	0	0	0	0	0	0	0	0
ENSG00000118007	10	199.488636363636	143.015237603306	88	416144	7.38521503992398	416143	0.702	1490	867	867	0	0	0	1	0	0	0	0	0	0	0	1	0	0	0	0	0	0	0	0	0	0	0	0	0	0	0	0	0	0	0	0	0	0	0	0	0	0
ENSG00000118058	15	482.275362318841	541.928166351607	69	90335	7.97096065220902	90335	0.786	2283	1340	1340	0	0	0	1	1	1	0	0	0	0	0	0	0	0	0	0	0	0	0	0	0	0	0	0	0	0	0	0	0	0	0	0	0	0	0	0	0	0
ENSG00000118194	26	162.358024691358	165.265965554031	81	18755	5.43282183499443	18729	0.602	0	0	0	0	0	0	0	0	0	0	0	1	0	0	0	0	0	0	0	0	0	0	0	0	0	0	0	0	0	0	0	0	0	0	0	0	0	0	0	0	0
ENSG00000118197	9	273.814814814815	166.998628257888	27	46074	7.28869880432663	25931	0.696	838	547	547	0	0	0	0	1	1	0	0	0	0	0	0	0	0	0	0	0	0	0	0	1	0	0	0	0	0	0	0	1	0	0	0	0	0	0	0	0	0
ENSG00000118217	2	394	498.190476190476	21	197777	7.44539416402711	197777	0.474	0	0	0	0	0	0	2	0	0	0	0	0	0	1	0	0	0	0	0	0	0	0	0	0	0	0	0	0	0	0	0	0	0	0	0	0	1	0	0	0	0
ENSG00000118412	7	652.222222222222	714.477366255144	27	44543	6.84472545435469	32900	0.61	500	320	320	0	0	0	0	0	0	0	0	0	0	0	0	0	0	0	0	0	0	0	0	0	0	0	0	0	0	0	0	0	0	0	0	0	0	0	0	0	0
ENSG00000118418	2	178.375	151.8125	8	33445	7.47634116671163	33445	0.552	1147	670	670	0	0	0	1	0	0	0	0	1	0	0	0	0	0	0	0	0	0	0	0	0	0	0	0	0	0	0	0	0	0	0	0	0	0	0	0	0	0
ENSG00000118454	5	314.888888888889	327.086419753086	27	94147	6.86368183207719	93498	0.626	986	635	635	0	0	0	0	0	0	0	0	0	1	1	1	1	0	2	0	0	0	0	0	0	0	0	0	0	1	0	0	0	0	0	0	0	0	0	0	0	0
ENSG00000118482	12	481.392857142857	511.373724489796	56	143505	8.11990103623754	73386	0.682	975	719	719	0	0	0	0	0	1	0	0	0	0	0	0	0	0	0	0	0	0	0	0	0	0	0	0	0	0	1	0	0	0	0	0	0	1	1	1	0	0
ENSG00000118496	1	3003	2536.66666666667	3	21252	7.56948149705819	21252	0.732	731	509	509	0	0	0	0	0	2	0	0	0	0	0	0	0	0	0	0	0	0	0	0	0	0	0	0	0	0	0	0	0	0	0	0	0	0	0	0	0	0
ENSG00000118503	5	350.555555555556	277.432098765432	18	16099	6.40661631691609	4091	0.722	1316	816	816	0	0	0	0	0	0	0	0	0	0	0	0	1	0	0	0	0	0	0	0	0	0	0	0	0	0	2	0	0	0	0	0	0	0	0	0	0	0
ENSG00000118523	1	467.8	366.88	5	3198	7.47878522796616	3198	0.602	740	483	483	1	0	0	0	0	1	0	0	0	0	0	0	0	0	0	0	0	0	0	0	0	0	0	0	1	0	0	0	0	0	0	0	0	0	0	0	0	0
ENSG00000118579	4	1043.33333333333	1576.94444444444	12	19475	8.00781972665455	19475	0.536	331	198	198	0	0	0	0	0	1	0	0	0	0	0	0	1	0	0	0	0	0	1	0	0	0	0	0	0	0	1	0	0	0	0	0	0	1	1	1	0	0
ENSG00000118600	7	353.208333333333	209.163194444444	24	29756	6.19625842467918	29718	0.66	790	508	508	0	0	0	1	0	0	0	0	0	0	0	0	0	0	0	0	0	0	0	0	0	0	0	0	0	0	0	0	0	0	0	0	0	0	0	0	0	0
ENSG00000118762	7	256.923076923077	165.412228796844	39	70110	6.4736331268341	70110	0.796	1179	707	707	0	0	0	0	0	1	0	0	0	0	0	0	0	0	0	0	0	0	0	0	0	0	0	0	0	0	0	0	0	0	0	0	0	0	0	0	0	0
ENSG00000118873	10	210.707692307692	169.009230769231	65	124162	7.41790198683568	124162	0.612	453	304	304	0	0	0	0	0	0	0	1	1	0	0	1	0	0	0	0	0	0	0	0	0	0	0	0	0	0	0	0	0	0	0	0	0	0	0	0	0	0
ENSG00000118922	3	884.214285714286	1242.68367346939	14	448169	6.76236377703381	438859	0.714	1600	986	986	0	0	0	1	0	0	0	0	0	0	0	0	0	0	0	0	0	0	0	0	0	0	0	0	0	0	0	0	0	0	0	0	0	0	0	0	0	0
ENSG00000118960	7	467.260869565217	564.517958412098	23	90642	6.57848891886533	33268	0.74	461	341	341	0	0	0	1	0	1	0	0	0	0	0	0	0	0	0	0	0	0	0	0	0	0	0	0	0	0	1	0	0	0	0	0	0	0	0	0	0	0
ENSG00000119004	9	181.75	121.625	40	59347	5.31852903853121	58406	0.626	708	499	499	0	0	0	0	0	2	0	0	0	0	0	0	0	0	0	0	0	0	0	0	0	0	0	0	0	0	1	0	0	0	0	0	0	0	0	0	0	0
ENSG00000119041	11	230.444444444444	159.264197530864	45	36694	7.23278862733835	6771	0.524	360	217	217	0	0	0	0	0	0	0	0	1	1	0	0	0	0	0	0	0	0	0	0	0	0	0	0	0	0	0	0	0	0	0	0	0	0	0	0	0	0
ENSG00000119185	21	312.792452830189	274.999644001424	53	20073	7.19811175141178	17864	0.662	1156	747	747	0	0	0	1	0	0	0	0	0	1	0	0	0	0	0	0	0	0	0	0	0	0	0	0	0	0	0	0	0	0	0	0	0	0	0	0	0	0
ENSG00000119203	5	176.709677419355	89.4131113423517	31	49534	6.70418485927155	49534	0.688	1156	747	747	0	0	0	1	0	0	0	0	0	1	0	0	0	0	0	0	0	0	0	0	0	0	0	0	0	0	0	0	0	0	0	0	0	0	0	0	0	0
ENSG00000119231	7	366.6	391.408	25	66859	7.33429181861474	63180	0.71	910	616	616	0	0	0	0	0	0	0	0	0	1	0	0	1	0	0	0	0	1	0	0	0	0	0	0	0	1	0	0	0	0	0	0	0	0	0	0	0	0
ENSG00000119242	9	419.814814814815	442.869684499314	27	54172	8.13086886330375	28562	0.828	2155	1308	1308	0	0	0	0	0	1	0	0	0	0	0	0	0	0	0	0	0	0	0	0	0	0	0	0	0	0	0	0	0	0	0	0	0	0	0	0	0	0
ENSG00000119285	5	194.314814814815	101.464334705075	54	55500	6.99916927971544	55500	0.572	637	350	350	0	0	0	0	0	0	0	0	0	0	0	0	1	0	0	0	0	0	0	0	0	0	0	0	0	0	0	0	0	0	0	0	0	0	0	0	0	0
ENSG00000119314	8	389.709677419355	480.120707596254	31	115233	6.85675522833798	115233	0.786	770	491	491	0	0	0	0	0	1	0	0	0	0	0	0	0	0	0	0	0	0	0	0	0	0	0	0	0	0	0	0	0	0	0	0	0	0	0	0	0	0
ENSG00000119321	6	315.09756097561	342.264128494944	41	60356	7.61821508335492	55842	0.65	690	443	443	0	0	0	0	0	0	0	0	0	0	0	1	1	0	0	0	0	0	0	0	0	0	0	0	0	0	0	0	0	0	0	0	0	0	0	0	0	0
ENSG00000119326	6	160.903225806452	68.6680541103018	31	70959	7.38280943275944	70959	0.718	893	663	663	0	0	0	0	0	1	0	0	0	0	0	0	0	0	0	0	0	0	0	0	0	0	0	0	0	0	0	0	0	0	0	0	0	0	0	0	0	0
ENSG00000119392	4	188.2	104.44	30	37589	7.44990136179284	37589	0.612	439	301	301	0	0	0	0	0	0	0	0	0	0	0	0	0	0	0	0	0	0	0	0	0	0	0	0	0	0	0	0	0	0	0	0	0	0	0	0	0	0
ENSG00000119401	3	1157.71428571429	1416.44897959184	7	13999	7.26984450057345	13997	0.668	294	224	224	0	0	0	1	0	0	0	0	1	0	0	0	0	0	0	0	0	0	0	0	0	0	0	0	0	0	0	0	0	0	0	0	0	0	0	0	0	0
ENSG00000119402	6	594.166666666667	674.875	24	41435	7.83133891057285	36439	0.668	500	360	360	0	0	0	0	0	1	0	0	0	0	1	1	0	0	0	0	0	0	0	0	0	0	0	0	0	0	0	0	0	0	0	0	0	0	0	1	0	0
ENSG00000119421	2	252.333333333333	108.444444444444	6	27354	8.0234311105285	15762	0.576	220	149	149	0	0	0	0	0	0	0	0	0	0	0	0	0	0	0	0	0	0	0	0	0	0	0	0	0	0	0	0	0	0	0	0	0	0	0	0	0	0
ENSG00000119446	3	399.4375	502.5703125	16	27216	7.67351831575005	27216	0.666	422	278	278	0	0	0	0	0	0	0	0	1	0	1	1	0	0	0	0	0	0	0	0	0	0	0	0	0	0	0	0	0	0	0	0	0	0	0	0	0	0
ENSG00000119487	21	244.72131147541	174.300994356356	61	269842	8.56673948741632	269841	0.672	366	277	277	0	0	0	1	0	0	0	0	0	0	0	0	0	0	0	0	0	0	0	0	0	0	0	0	0	0	0	0	0	0	0	0	0	0	0	0	0	0
ENSG00000119508	3	739.333333333333	615.222222222222	12	45037	7.98282905399365	12205	0.692	5770	3295	3295	0	0	0	0	1	1	0	0	0	0	1	0	1	0	0	0	0	0	0	0	0	0	0	0	0	0	0	0	0	0	0	0	0	0	0	0	0	0
ENSG00000119509	8	216.634146341463	121.18500892326	41	201745	5.80547629637703	201745	0.664	902	554	554	0	0	0	1	1	1	1	0	0	0	0	0	0	0	0	0	0	0	0	0	0	0	0	0	0	0	0	0	0	0	0	0	0	0	0	0	0	0
ENSG00000119522	14	277.027777777778	293.908179012346	72	550499	7.15582539161048	516882	0.754	0	0	0	0	0	0	0	0	1	0	0	0	0	0	0	0	0	0	0	0	0	0	0	0	0	0	0	0	0	0	0	0	0	0	0	0	0	0	0	0	0
ENSG00000119523	3	911.714285714286	746.530612244898	7	5531	6.57473399341428	4590	0.62	1242	789	789	0	0	0	0	0	0	0	0	1	0	0	0	0	0	0	0	0	0	0	0	0	0	0	0	0	1	0	0	0	0	0	0	0	0	0	0	0	0
ENSG00000119537	12	355.1	358.615	40	39785	6.82834833759743	39785	0.692	1078	691	691	0	0	0	1	0	0	0	0	0	0	0	0	0	0	0	0	0	0	0	0	0	0	0	0	0	0	0	0	0	0	0	0	0	0	0	0	0	0
ENSG00000119541	7	240.40625	172.0234375	32	33294	6.79479741335568	26142	0.63	1095	693	693	0	0	0	1	0	0	0	1	0	0	1	0	0	0	0	0	0	0	0	0	0	0	0	0	0	0	0	0	0	0	0	0	0	1	0	0	0	0
ENSG00000119596	9	356.025641025641	316.600920447074	39	92176	8.02021336497597	57835	0.6	604	424	424	0	0	0	0	0	0	0	0	0	0	0	0	0	0	0	0	0	0	0	0	0	0	0	0	0	0	0	0	0	0	0	0	0	0	0	0	0	0
ENSG00000119599	15	216.915254237288	172.271760988222	59	33372	6.60079069296835	32790	0.626	920	596	596	0	0	0	1	0	0	0	0	0	0	0	0	0	0	0	0	0	0	0	0	0	0	0	0	0	0	0	0	0	0	0	0	0	0	0	0	0	0
ENSG00000119616	8	165.096774193548	147.071800208117	31	23548	6.95042053490305	19674	0.56	246	153	153	0	0	0	1	0	0	0	1	0	0	1	0	1	0	0	0	0	0	0	0	0	0	0	0	0	0	0	0	0	0	0	0	0	0	0	0	0	0
ENSG00000119630	8	402.307692307692	351.224852071006	26	13951	5.81650542945762	13951	0.702	439	277	277	0	0	0	0	0	0	0	0	0	0	0	0	0	0	0	0	0	0	0	0	0	0	0	0	0	0	0	0	0	0	0	0	0	0	0	0	0	0
ENSG00000119640	6	234.733333333333	170.648888888889	15	16263	5.87753025043829	16247	0.67	551	374	374	0	0	0	1	0	1	0	0	1	0	0	0	0	0	0	0	0	0	1	0	0	0	0	0	0	0	0	0	0	0	0	0	0	0	0	0	0	0
ENSG00000119669	1	4147	0	1	4147	7.29856911269789	4147	0.706	3338	2050	2050	0	0	0	0	0	0	0	0	0	0	0	1	0	0	0	0	0	0	0	0	0	0	0	0	0	1	0	0	0	0	0	0	0	0	0	0	0	0
ENSG00000119682	17	212.730769230769	152.905325443787	78	59679	7.36080241391723	51864	0.546	246	153	153	0	0	0	1	0	0	0	1	0	0	1	0	1	0	0	0	0	0	0	0	0	0	0	0	0	0	0	0	0	0	0	0	0	0	0	0	0	0
ENSG00000119684	15	410.382978723404	438.390221819828	47	37769	6.9805603746027	37769	0.478	507	305	305	0	0	0	1	0	0	0	0	0	0	0	0	0	0	0	0	0	0	0	0	0	0	0	0	0	0	0	0	0	0	0	0	0	0	0	0	0	0
ENSG00000119705	11	167.785714285714	114.321428571429	28	53034	7.54879808151695	9528	0.598	496	300	300	0	0	0	0	0	0	0	0	0	0	0	0	0	0	0	0	0	0	0	0	0	0	0	0	0	0	0	0	0	0	0	0	0	0	0	0	0	0
ENSG00000119707	13	310.313432835821	287.749610158164	67	62979	8.56216783363954	62979	0.556	763	426	426	0	0	0	0	0	0	0	0	0	0	0	0	0	0	0	0	0	0	0	0	0	0	0	0	0	1	0	0	0	1	0	0	0	0	0	0	0	0
ENSG00000119711	7	309.571428571429	271.681632653061	35	27644	7.58741996288135	27644	0.608	380	224	224	0	0	0	0	0	0	0	1	0	0	1	0	1	0	1	0	0	0	0	0	0	0	0	0	0	0	0	0	1	0	0	0	0	0	0	0	0	0
ENSG00000119718	7	219.24	137.9872	25	6679	7.45431081089664	6679	0.646	567	372	372	0	0	0	0	0	0	0	1	1	1	0	0	0	0	0	0	0	0	0	0	0	0	0	0	0	0	0	0	0	0	0	0	0	0	0	0	0	0
ENSG00000119720	9	309.434782608696	219.417769376181	46	55902	6.73134909309782	55902	0.562	230	151	151	0	0	0	0	0	1	0	0	0	0	0	0	0	0	0	0	0	0	0	0	0	0	0	0	0	1	0	0	0	0	0	0	0	0	0	0	0	0
ENSG00000119760	5	605.058823529412	394.42214532872	17	12998	7.61784148823029	12998	0.552	1151	685	685	0	0	0	0	1	1	0	0	0	0	0	0	0	0	0	0	0	0	0	0	0	0	0	0	0	0	0	0	0	0	0	0	0	0	1	0	0	0
ENSG00000119777	13	220.017543859649	158.658048630348	57	8786	7.92625044313838	2572	0.668	521	327	327	0	0	0	1	0	0	0	0	0	0	0	0	0	0	0	0	0	0	0	0	0	0	0	0	0	0	0	0	0	0	0	0	0	0	0	0	0	0
ENSG00000119787	19	229.370967741935	170.236212278876	62	82406	8.20922357728612	82132	0.702	941	682	682	0	0	0	1	0	0	0	0	0	0	0	1	0	0	0	0	0	0	0	0	0	0	0	0	0	2	1	0	1	0	0	0	0	0	0	0	0	0
ENSG00000119801	10	317.772727272727	262.50826446281	22	13593	8.05036675577329	13593	0.698	1610	1067	1067	0	0	0	0	0	0	0	0	1	0	1	0	1	0	0	0	0	1	1	0	0	0	0	0	0	1	1	0	1	0	0	0	0	0	0	0	0	0
ENSG00000119812	9	404.133333333333	400.613333333333	30	15725	8.00843028209619	7460	0.616	547	345	345	0	0	0	1	0	0	0	0	1	0	0	0	0	0	0	0	0	0	0	0	0	0	0	0	0	0	0	0	0	0	0	0	0	0	0	0	0	0
ENSG00000119820	4	955.642857142857	1450.05102040816	14	38685	7.75233593089287	38685	0.554	506	353	353	0	0	0	1	0	0	0	0	0	0	0	0	0	0	0	0	0	0	0	0	0	0	0	0	0	0	0	0	0	0	0	0	0	0	0	0	0	0
ENSG00000119862	5	522.8125	643.546875	16	7413	7.26234730759783	2497	0.652	1226	812	812	0	0	0	0	0	0	0	0	0	0	0	0	0	0	0	0	0	0	0	0	0	0	0	0	0	0	0	0	0	0	0	0	0	0	0	0	0	0
ENSG00000119900	2	921.7	1328.66	10	20148	6.68107308636237	20148	0.788	1003	662	662	0	0	0	1	0	0	0	0	0	0	0	0	0	0	0	0	0	0	0	0	0	0	0	0	0	1	0	0	0	0	0	0	0	0	0	0	0	0
ENSG00000119912	8	175.25	117.139705882353	68	122393	8.33883871899566	122393	0.706	1220	828	828	0	0	0	0	0	1	0	0	0	0	0	0	0	0	0	0	0	0	1	0	0	0	0	0	0	0	0	0	0	0	0	0	0	0	0	0	0	0
ENSG00000119943	5	157.263157894737	71.3102493074792	38	31620	5.62967865767537	31620	0.608	0	0	0	0	0	0	1	1	1	0	0	0	0	0	0	0	0	0	0	0	0	0	0	0	0	0	0	0	0	0	0	0	0	0	0	0	0	0	0	0	0
ENSG00000119950	10	367.766666666667	350.493333333333	30	79761	7.92475026476696	79761	0.594	3295	1914	1914	0	0	0	1	0	0	0	0	0	0	0	0	0	0	0	0	0	0	0	0	0	0	0	0	0	0	0	0	0	0	0	0	0	0	0	0	0	0
ENSG00000119953	5	374	365.684210526316	19	14222	7.40462237757114	14222	0.59	722	484	484	0	0	0	0	0	0	0	0	0	0	0	0	0	0	0	0	0	0	0	0	0	0	0	0	0	1	0	0	0	0	0	0	0	0	0	0	0	0
ENSG00000119965	4	354.823529411765	286.809688581315	17	23501	5.81053164361824	22896	0.62	981	644	644	0	0	0	0	1	1	0	0	0	0	0	0	0	0	0	0	0	0	0	0	0	0	0	0	0	0	0	0	0	0	0	0	0	0	0	0	0	0
ENSG00000119977	6	235.36	154.8608	25	30743	6.32546719116293	30743	0.54	535	347	347	0	0	0	0	0	0	0	1	0	0	1	0	0	0	0	0	0	0	0	0	0	0	0	0	0	0	0	0	0	0	0	0	0	0	0	0	0	0
ENSG00000119986	1	485.666666666667	125.777777777778	3	9900	5.64293272209954	9900	0.716	704	471	471	0	0	0	0	0	1	0	0	0	0	0	1	0	0	0	0	0	0	0	0	0	0	0	0	0	0	1	0	1	0	0	0	0	0	0	0	0	0
ENSG00000120008	17	229.326086956522	185.451323251418	92	58350	7.12294075898216	58350	0.512	374	240	240	0	0	0	0	0	0	0	0	0	0	0	0	0	0	0	0	0	0	0	0	0	0	0	0	0	1	0	0	0	0	0	0	0	0	0	0	0	0
ENSG00000120063	2	910.428571428571	953.183673469388	7	46125	8.28124772813861	46125	0.77	1462	874	874	0	0	0	0	0	0	0	0	0	0	0	0	0	0	0	0	0	0	0	0	0	0	0	0	0	0	1	0	0	0	0	0	0	0	0	0	0	0
ENSG00000120137	3	758.066666666667	1115.85777777778	15	31106	7.39687190366401	31106	0.73	820	530	530	0	0	0	0	0	0	0	0	0	0	1	0	0	0	0	0	0	0	0	0	0	0	0	0	0	0	0	0	0	0	0	0	0	0	0	0	0	0
ENSG00000120158	9	241.233333333333	176.393333333333	30	93049	6.54101911114087	68196	0.72	997	677	677	0	0	0	0	0	0	0	0	1	0	0	0	0	0	0	0	0	0	0	0	0	0	0	0	0	0	0	0	0	0	0	0	0	0	0	0	0	0
ENSG00000120159	6	298.136363636364	252.743801652893	22	52120	6.10862835242045	52120	0.552	648	337	337	0	0	0	1	0	0	0	1	1	0	1	0	0	0	0	0	0	0	0	0	0	0	0	0	0	1	0	0	0	0	0	0	0	0	0	0	0	0
ENSG00000120162	2	1215	1397.66666666667	6	204573	6.53546583438419	204573	0.658	909	621	621	0	0	0	0	0	0	0	0	0	0	0	0	0	0	0	0	0	0	0	0	0	0	0	0	0	0	0	0	0	0	0	0	0	0	0	0	0	0
ENSG00000120278	4	331.48	397.5648	25	243801	6.15846924740489	243801	0.648	1242	818	818	0	0	0	0	0	1	0	0	0	0	0	0	0	0	0	0	0	0	0	0	0	0	1	0	0	1	0	0	0	0	0	0	0	0	0	0	0	0
ENSG00000120279	3	877.571428571429	802.816326530612	7	26673	6.21334360689877	26673	0.37	0	0	0	1	0	0	0	0	0	0	0	0	0	0	0	0	0	0	0	0	0	0	0	0	0	0	0	0	0	0	0	0	0	0	0	0	0	0	0	0	0
ENSG00000120333	3	396	379.777777777778	9	12637	6.67089616375872	10468	0.592	431	263	263	0	0	0	0	1	1	0	0	0	0	0	0	0	0	0	0	0	0	0	0	0	0	0	0	0	0	0	0	0	0	0	0	0	0	0	0	0	0
ENSG00000120451	15	348.72	318.0432	50	41074	8.25846425402291	41074	0.672	523	377	377	0	0	0	1	0	1	0	0	0	0	0	0	0	0	0	0	0	0	0	0	0	0	0	0	0	0	0	0	0	0	0	0	0	0	0	0	0	0
ENSG00000120533	16	422.333333333333	440.52380952381	42	11630	7.74674140288857	9301	0.596	988	603	603	0	0	0	0	1	1	0	0	0	0	0	0	0	0	0	0	0	0	0	0	0	0	0	0	0	0	0	0	0	0	0	0	0	0	0	0	0	0
ENSG00000120594	3	536.642857142857	733.602040816327	28	473618	6.91442044438817	464119	0.638	1654	1077	1077	0	0	0	0	0	0	0	0	0	0	0	0	0	0	0	0	0	0	0	0	0	0	0	0	0	0	0	0	0	0	0	0	0	0	0	0	0	0
ENSG00000120656	4	214.625	152.28125	16	53763	6.7740022676051	29839	0.606	345	212	212	0	0	0	0	0	0	0	0	0	0	0	0	0	0	0	0	0	0	0	0	0	0	0	0	0	0	0	0	0	0	0	0	0	0	0	0	0	0
ENSG00000120686	6	397	435.894736842105	19	13155	7.34201351880032	5037	0.494	456	269	269	0	0	0	1	0	0	0	0	1	0	0	0	0	0	0	0	0	0	0	0	0	0	0	0	0	0	0	0	0	0	0	0	0	0	0	0	0	0
ENSG00000120708	16	254.835820895522	217.595901091557	67	34924	7.33393021836113	34923	0.686	529	390	390	0	0	0	1	0	1	0	0	0	0	0	0	0	0	0	0	0	0	0	0	0	0	0	0	0	0	0	0	0	0	0	0	0	0	0	0	0	0
ENSG00000120733	10	264.301587301587	180.535651297556	63	84433	8.71033141975771	84432	0.7	908	564	564	0	0	0	1	0	1	0	0	0	0	0	1	0	0	0	0	0	0	0	0	0	0	0	0	0	0	0	0	0	0	0	0	0	0	0	0	0	0
ENSG00000120738	1	1569	990	2	3826	7.81964633016347	3826	0.732	2638	1717	1717	0	0	0	0	0	0	0	0	0	0	0	0	0	0	0	0	0	0	0	0	0	0	0	0	0	0	0	0	0	0	0	0	0	0	0	0	0	0
ENSG00000120742	8	611.05	510.975	20	61235	6.88190645133643	37433	0.606	789	505	505	0	0	0	1	0	0	0	1	0	0	0	0	0	0	0	0	0	0	0	0	0	0	0	0	0	0	0	0	0	0	0	0	0	0	0	1	0	0
ENSG00000120798	18	203.671875	139.96630859375	64	53475	7.51677457598262	53475	0.514	814	573	573	0	0	0	1	0	0	0	0	0	0	0	0	0	0	0	0	0	0	0	0	0	0	1	0	0	0	0	0	0	0	0	0	0	0	0	0	0	0
ENSG00000120800	4	158.22972972973	62.181519357195	74	106508	7.08027801349736	106508	0.524	366	237	237	0	0	0	0	0	0	0	0	0	0	0	0	0	0	0	0	0	0	0	0	0	0	0	0	0	0	1	0	0	0	0	0	0	0	0	0	0	0
ENSG00000120802	13	417.230769230769	377.818540433925	39	34868	6.63165932386196	34868	0.634	1209	806	806	0	0	0	1	0	0	0	0	0	0	0	0	0	0	0	0	0	0	0	0	0	0	0	0	0	0	0	0	0	0	0	0	0	0	0	0	0	0
ENSG00000120805	11	267.942857142857	219.968979591837	35	14701	7.85839062210513	14701	0.584	1106	662	662	0	0	0	0	0	0	0	0	0	0	0	0	0	0	0	0	0	0	0	0	0	0	0	0	0	0	0	0	0	0	0	0	0	0	0	0	0	0
ENSG00000120837	5	317.8	318.58	20	21213	7.60100730608533	21213	0.726	1365	714	714	0	0	0	0	0	0	0	0	0	0	0	0	0	0	0	0	0	0	0	0	0	0	0	0	0	0	0	0	0	0	0	0	0	0	0	0	0	0
ENSG00000120860	13	151.325581395349	81.2449972958356	43	49223	6.67817824724649	42873	0.512	563	354	354	0	0	0	1	0	0	0	0	0	0	0	1	0	0	0	0	0	0	0	0	0	0	0	0	0	0	0	0	0	0	0	0	0	0	0	0	0	0
ENSG00000120889	9	347.027027027027	319.016800584368	37	49047	7.1036428289785	49047	0.596	1257	776	776	0	0	0	0	1	1	0	0	0	0	0	0	0	0	0	0	0	0	0	0	0	0	0	0	0	0	0	0	0	0	0	0	0	0	0	0	0	0
ENSG00000120942	4	600.545454545455	549.338842975207	11	22844	7.17453900362862	15229	0.772	288	208	208	0	0	0	0	0	1	0	0	0	1	0	0	0	0	0	0	0	0	0	0	0	0	0	0	0	0	0	0	0	0	0	0	0	0	0	0	0	0
ENSG00000120992	13	203.880952380952	162.770975056689	42	55640	7.78209516419084	55640	0.68	657	450	450	0	0	0	0	0	0	0	0	0	0	0	0	0	0	0	0	0	0	0	0	0	0	0	0	0	1	0	0	0	0	0	0	0	0	0	0	0	0
ENSG00000121058	2	311.6	290.56	10	22868	6.47281373079305	22868	0.53	473	315	315	0	0	0	1	0	0	0	1	0	0	0	0	0	0	0	0	0	0	0	0	0	0	0	0	0	0	0	0	0	1	0	0	0	0	0	0	0	0
ENSG00000121060	9	341.272727272727	355.581267217631	33	26130	7.25160483527607	26130	0.7	939	651	651	0	0	0	1	0	1	0	1	0	0	0	0	0	0	0	0	0	0	0	0	0	0	0	0	0	1	1	0	0	0	0	0	0	0	0	0	0	0
ENSG00000121064	15	169.725806451613	112.041623309053	62	28664	6.66988874310034	28659	0.638	259	153	153	0	0	0	0	0	1	0	0	0	0	0	0	0	0	0	0	0	0	0	0	0	0	0	0	0	0	0	0	0	0	0	0	0	0	0	0	0	0
ENSG00000121067	23	239.68253968254	203.99395313681	63	79351	7.77881767972385	78229	0.582	902	534	534	0	0	0	0	1	1	0	1	0	0	0	1	0	0	0	0	0	0	0	0	0	0	0	0	0	0	0	0	0	0	0	0	0	0	0	0	0	0
ENSG00000121068	4	631.894736842105	577.761772853186	19	9571	6.64973860881836	9530	0.686	10206	6093	6093	0	0	0	1	0	1	0	0	0	0	0	0	0	0	0	0	0	1	0	0	0	0	0	0	0	0	0	0	0	0	0	0	0	0	0	0	0	0
ENSG00000121210	9	161.464285714286	77.6823979591837	56	170366	7.32212020667623	170363	0.788	1349	866	866	0	0	0	0	0	0	0	0	1	0	0	0	0	0	0	0	0	0	0	0	0	0	0	0	0	0	0	0	0	0	0	0	0	0	0	0	0	0
ENSG00000121289	8	217.934782608696	158.721172022684	46	92996	6.23066366393159	3083	0.62	593	363	363	0	0	0	0	0	0	0	0	0	0	0	0	0	0	0	0	0	0	0	0	0	0	0	0	0	0	0	0	0	0	0	0	0	0	0	0	0	0
ENSG00000121350	10	238.363636363636	194.442148760331	44	32752	6.09658379706871	24513	0.49	316	204	204	0	0	0	1	0	0	0	0	0	0	0	0	0	1	0	0	0	0	0	0	0	0	1	0	0	0	0	0	0	0	0	0	0	1	1	0	0	0
ENSG00000121390	5	255.176470588235	163.875432525952	17	108247	7.51733974276099	23656	0.482	1087	690	690	0	0	0	1	0	0	0	0	1	0	0	0	0	0	0	0	0	0	0	0	0	0	0	0	0	0	0	0	0	0	0	0	0	0	0	0	0	0
ENSG00000121440	13	410.97619047619	411.487528344671	42	242508	7.58197378179819	242508	0.664	1145	769	769	0	0	0	1	0	0	0	0	0	0	0	0	0	0	0	0	0	0	0	0	0	0	0	0	0	0	0	0	0	0	0	0	0	0	0	0	0	0
ENSG00000121481	4	387.285714285714	361.877551020408	14	57245	5.9180360131801	57245	0.676	851	555	555	0	0	0	1	0	1	0	0	0	0	0	0	0	0	0	0	0	0	0	0	0	0	0	0	0	0	0	0	0	0	0	0	0	0	0	0	0	0
ENSG00000121486	5	286.030303030303	268.233241505969	33	38985	7.63920682825532	13153	0.616	855	538	538	0	0	0	0	1	2	0	1	0	0	0	0	0	0	0	0	0	0	0	0	0	0	0	0	0	0	0	0	0	0	0	0	0	0	0	0	0	0
ENSG00000121542	10	230.53125	211.462890625	32	72204	5.51213190164912	42024	0.638	411	289	289	0	0	0	1	0	0	0	0	0	0	0	0	0	0	0	0	0	0	0	0	0	0	0	0	0	0	0	0	0	0	0	0	0	0	0	0	0	0
ENSG00000121644	4	536.583333333333	550.805555555556	12	56099	7.44986576723812	56099	0.676	881	593	593	0	0	0	0	0	0	0	0	0	0	0	0	0	0	0	0	0	0	0	0	0	0	0	0	0	0	0	0	0	0	0	0	0	0	0	1	0	0
ENSG00000121691	5	226.818181818182	141.371900826446	22	33138	8.66410576211649	33138	0.668	692	470	470	0	0	0	1	0	0	0	0	0	0	0	0	0	0	0	0	0	0	0	0	0	0	0	0	0	0	0	0	0	0	0	0	0	0	0	0	0	0
ENSG00000121716	15	267.8125	182.916666666667	48	31620	7.68455488367934	31619	0.644	849	570	570	0	0	0	0	0	1	0	0	0	1	1	1	0	0	0	0	0	0	0	0	0	0	0	0	0	0	0	0	0	0	0	0	0	0	0	0	0	0
ENSG00000121741	10	314.44776119403	323.952773446202	67	133159	8.01061490208396	133159	0.75	2082	1176	1176	0	0	0	0	0	0	0	0	0	0	0	0	0	0	0	0	0	0	0	0	0	0	0	0	0	0	0	0	0	0	0	0	0	0	0	0	0	0
ENSG00000121749	18	194.714285714286	162.485714285714	70	87143	7.99370356370422	53618	0.572	312	190	190	0	0	0	1	0	0	0	1	0	0	1	1	0	0	0	0	0	0	0	0	0	0	0	0	0	1	1	0	0	0	0	0	0	0	0	0	0	0
ENSG00000121766	6	144.846153846154	101.147928994083	26	67942	6.85500581061596	67942	0.596	732	436	436	0	0	0	0	0	1	0	0	0	0	0	0	0	0	0	0	0	0	0	0	0	0	0	0	0	0	0	0	0	0	0	0	0	0	0	0	0	0
ENSG00000121774	4	292.56	241.8112	25	47022	8.04193840622738	30054	0.702	1481	974	974	0	0	0	0	0	0	0	0	0	0	0	0	0	0	0	0	0	0	0	0	0	0	0	0	0	0	0	0	1	0	0	0	0	0	0	0	0	0
ENSG00000121851	4	222.875	188.421875	16	14153	8.13400615541076	14153	0.594	432	255	255	0	0	0	0	0	0	0	0	0	0	0	0	0	0	0	0	0	0	0	0	0	0	0	0	0	0	0	0	0	0	0	0	0	0	0	0	0	0
ENSG00000121858	6	345.529411764706	322.871972318339	17	18000	6.32142300333595	18000	0.51	0	0	0	0	0	0	0	0	0	0	0	0	0	0	0	0	0	0	0	0	0	0	0	0	0	0	0	0	0	0	0	0	0	0	0	0	0	0	0	0	0
ENSG00000121864	9	356.2	335.92	25	12545	6.90252518996813	11624	0.764	1166	816	816	0	0	0	0	1	1	0	0	0	0	0	0	0	0	0	0	0	0	0	0	0	0	0	0	0	1	0	0	0	0	0	0	0	0	0	0	0	0
ENSG00000121892	10	265.754385964912	242.086180363189	57	155094	8.00751974824537	155094	0.736	1726	1220	1220	0	0	0	1	0	1	0	0	0	0	0	0	0	0	0	0	0	0	0	0	0	0	0	0	0	0	1	0	0	0	0	0	0	1	1	1	0	0
ENSG00000121897	7	199.074074074074	150.342935528121	27	18654	6.61887515416454	18585	0.592	724	435	435	0	0	0	0	1	0	0	0	0	1	1	1	0	0	0	0	0	0	0	0	0	0	0	0	0	1	0	0	0	0	0	0	0	0	1	0	0	0
ENSG00000121931	3	767.777777777778	457.530864197531	9	16895	6.40089690278914	16895	0.574	1126	651	651	0	0	0	0	0	0	0	0	0	0	1	0	0	0	0	0	0	0	0	0	0	0	1	0	0	0	0	0	0	0	0	0	0	1	1	1	0	0
ENSG00000121940	11	306.965517241379	288.425683709869	29	33982	7.05926613308686	33982	0.558	533	382	382	0	0	0	0	0	0	0	0	1	0	0	0	0	0	0	0	0	0	1	0	0	0	0	0	0	1	0	0	0	0	0	0	0	0	1	0	0	0
ENSG00000121966	3	1012.4	678.32	5	3817	5.0800118337773	3815	0.628	1694	1044	1044	1	0	0	1	0	0	0	0	0	0	0	0	0	0	0	0	0	0	0	0	0	0	0	0	0	1	0	0	0	0	0	0	0	0	0	0	0	0
ENSG00000121989	7	375.285714285714	350.714285714286	28	86308	6.31064752656924	51931	0.766	1579	808	808	0	0	0	1	0	0	0	0	0	0	0	0	0	0	0	0	0	0	0	0	0	0	0	0	0	0	0	0	0	0	0	0	0	0	0	0	0	0
ENSG00000122008	19	318.907692307692	334.120710059172	65	89389	6.84118987465467	89389	0.646	1393	841	841	0	0	0	0	1	1	0	0	1	0	0	0	1	0	1	0	0	0	0	0	0	0	0	0	0	0	0	0	0	0	0	0	0	0	0	0	0	0
ENSG00000122033	13	144.774193548387	79.6732570239334	31	14964	7.72007431119576	14964	0.554	1113	684	684	0	0	0	1	1	1	0	0	1	0	0	0	0	0	0	0	0	0	0	0	0	0	0	0	0	0	0	0	0	0	0	0	0	0	0	0	0	0
ENSG00000122042	1	876.8	942.56	5	86314	7.94502922484721	86314	0.596	1020	615	615	0	0	0	1	0	0	0	0	0	0	0	0	0	0	0	0	0	0	0	0	0	0	0	0	0	0	0	0	0	0	0	0	0	0	0	0	0	0
ENSG00000122085	21	417.035087719298	448.086795937211	57	30164	7.66182189148771	30164	0.708	483	347	347	0	0	0	0	0	0	0	0	0	0	0	0	0	0	0	0	0	0	0	0	0	0	0	0	0	0	0	0	0	0	0	0	0	0	0	0	0	0
ENSG00000122180	1	509.333333333333	284.888888888889	3	2905	7.87740926588897	2905	0.588	0	0	0	0	0	0	0	0	0	0	0	0	0	0	0	0	0	0	0	0	0	0	0	0	0	0	0	0	0	0	0	0	0	0	0	0	0	0	0	0	0
ENSG00000122203	11	292.057142857143	266.72	35	15908	8.16618939589542	15908	0.592	677	458	458	0	0	0	1	0	0	0	0	0	0	0	0	0	0	0	0	0	0	0	0	0	0	0	0	0	0	0	0	0	0	0	0	0	0	0	0	0	0
ENSG00000122299	17	204.154929577465	141.126363816703	71	46682	8.07574680149555	46682	0.76	1197	701	701	0	0	0	0	1	0	0	0	0	0	0	0	0	0	0	0	0	0	0	0	0	0	0	0	0	0	0	0	0	0	0	0	0	0	0	0	0	0
ENSG00000122435	5	276.809523809524	231.269841269841	21	17348	6.6972244383623	7391	0.58	624	379	379	0	0	0	0	0	1	0	0	0	0	0	0	1	0	0	0	0	0	0	0	0	0	0	0	0	0	0	0	0	0	0	0	0	0	0	0	0	0
ENSG00000122477	3	149.384615384615	50.1065088757396	13	29363	8.07333476563831	29363	0.358	0	0	0	0	0	0	0	0	0	0	0	0	0	0	0	0	0	0	0	0	0	0	0	0	0	0	0	0	0	0	0	0	0	0	0	0	0	0	0	0	0
ENSG00000122481	8	286.916666666667	221.3125	24	13071	6.08515298943183	13071	0.72	417	302	302	0	0	0	1	0	0	0	0	0	0	0	0	0	0	0	0	0	0	0	0	0	0	0	0	0	0	0	0	0	0	0	0	0	0	0	0	0	0
ENSG00000122484	3	751.44	1157.9296	25	103092	7.20380021410632	103092	0.708	753	510	510	0	0	0	0	0	0	0	0	0	0	0	0	0	0	0	0	0	1	0	0	0	0	0	0	0	1	0	0	0	0	0	0	0	0	0	0	0	0
ENSG00000122490	15	339.711111111111	344.293333333333	45	49245	8.44845543990382	49245	0.798	1685	1168	1168	0	0	0	0	0	0	0	0	0	0	0	0	0	0	0	0	0	0	0	0	0	0	0	0	0	0	0	0	0	0	0	0	0	0	0	0	0	0
ENSG00000122547	5	425.55	386.87	20	148395	8.04562092341571	148395	0.734	843	584	584	0	0	0	1	1	1	0	1	0	0	0	0	0	0	0	0	0	0	0	0	0	0	0	0	0	0	1	0	0	0	0	0	0	0	0	0	0	0
ENSG00000122550	18	335.48275862069	269.388822829964	58	72181	6.85645616412124	69684	0.608	826	537	537	0	0	0	0	0	0	0	1	0	0	1	0	0	0	0	0	0	0	0	0	0	0	0	0	0	0	0	0	0	0	0	0	0	0	0	0	0	0
ENSG00000122574	3	566.545454545455	637.884297520661	11	110581	7.92352432987013	99690	0.73	870	602	602	0	0	0	0	0	0	0	0	0	0	0	0	0	0	0	0	0	0	0	0	0	0	0	0	0	0	0	0	0	0	0	0	0	0	0	0	0	0
ENSG00000122591	8	495.84375	622.966796875	32	72872	7.79661467939524	72862	0.622	1031	674	674	0	0	0	0	0	1	0	0	1	0	0	0	0	0	0	0	0	0	0	0	0	0	0	0	0	0	0	0	0	0	0	0	0	0	0	0	0	0
ENSG00000122642	15	250.84	151.7424	50	49527	7.46812792451617	49527	0.728	859	633	633	0	0	0	1	0	1	0	0	0	0	0	0	0	0	0	0	0	0	0	0	0	0	0	0	0	0	1	0	0	0	0	0	0	0	0	0	0	0
ENSG00000122643	13	208.068181818182	156.45041322314	44	48668	7.71923681974822	48650	0.668	969	624	624	0	0	0	0	0	0	0	1	0	0	0	0	0	0	0	0	0	0	0	0	0	0	0	0	0	0	0	0	0	0	0	0	0	0	0	0	0	0
ENSG00000122678	18	279.887096774194	194.567117585848	62	10294	6.63458769385237	10294	0.686	806	449	449	0	0	0	0	0	0	0	0	0	0	0	0	0	0	0	0	0	0	0	0	0	0	0	0	0	0	0	0	0	0	0	0	0	0	0	0	0	0
ENSG00000122679	3	262.625	208.1875	8	28512	6.06104499219907	26460	0.742	626	467	467	0	0	0	0	0	0	0	0	0	0	0	0	0	0	0	0	0	0	0	0	0	0	0	0	0	0	0	0	0	0	0	0	0	0	0	0	0	0
ENSG00000122687	5	540.071428571429	470.091836734694	14	7975	6.93695207244166	7831	0.712	743	511	511	0	0	0	0	0	0	0	0	0	0	0	0	0	0	0	0	0	0	0	0	0	0	0	0	0	0	0	0	0	0	0	0	0	0	0	0	0	0
ENSG00000122692	2	498.4	683.946666666667	15	34904	7.82178685169051	29434	0.622	283	180	180	0	0	0	0	1	1	0	0	0	0	1	1	1	0	1	0	0	0	0	0	0	0	0	0	0	0	0	0	0	0	0	0	0	0	0	0	0	0
ENSG00000122694	4	421.882352941176	451.951557093426	17	27179	5.40265996328395	27170	0.786	1041	712	712	0	0	0	0	0	1	0	0	0	0	0	0	0	0	0	0	0	0	0	0	0	0	0	0	0	0	0	0	0	0	0	0	0	0	0	0	0	0
ENSG00000122696	4	598.3	454.96	10	24951	5.98495836022162	24951	0.628	845	615	615	0	0	0	0	0	1	0	0	1	0	0	0	0	0	0	0	0	0	0	0	0	0	0	0	0	0	0	0	0	0	0	0	0	0	0	0	0	0
ENSG00000122705	10	276.72	156.6912	25	113926	7.57267124052967	21206	0.62	666	400	400	0	0	0	0	1	1	0	0	0	0	0	0	1	0	0	0	0	0	0	0	0	0	0	0	0	0	0	0	0	0	0	0	0	0	0	0	0	0
ENSG00000122729	3	356.814814814815	398.189300411523	27	70150	7.76327309159314	66213	0.722	491	314	314	0	0	0	0	0	1	0	0	1	0	0	0	0	0	0	0	0	0	0	0	0	0	0	0	0	0	0	0	0	0	0	0	0	0	0	0	0	0
ENSG00000122779	6	313.512195121951	294.923259964307	41	129660	7.29016913711794	129660	0.746	1356	877	877	0	0	0	2	0	0	0	0	0	0	1	0	0	0	0	0	0	0	0	0	0	0	1	0	0	0	0	0	0	0	0	0	0	0	0	0	0	0
ENSG00000122862	2	402	323.2	5	16706	6.82624847352724	16436	0.452	0	0	0	0	0	0	1	0	0	0	0	0	0	0	0	0	0	0	0	0	0	0	0	0	0	0	0	0	0	0	0	0	0	0	0	0	0	0	0	0	0
ENSG00000122863	1	2323.33333333333	2713.11111111111	3	49200	7.73921625142927	49200	0.75	1059	686	686	0	0	0	1	0	0	0	0	0	0	0	0	0	0	0	0	0	0	0	0	0	0	0	0	0	0	0	0	0	0	0	0	0	0	0	0	0	0
ENSG00000122870	3	274.08	247.8208	25	318296	6.69960823374795	318296	0.774	989	674	674	0	0	0	1	0	0	0	0	0	0	0	0	0	0	0	0	0	0	0	0	0	0	0	0	0	0	0	0	0	0	0	0	0	0	0	0	0	0
ENSG00000122873	4	324.846153846154	279.278106508876	13	20529	7.84648503047308	20529	0.584	2234	1309	1309	0	0	0	0	0	0	0	0	0	0	0	0	0	0	0	0	0	0	0	0	0	0	0	0	0	0	1	0	0	0	0	0	0	0	0	1	0	0
ENSG00000122884	7	189.52	153.4304	25	89758	8.66416919922549	89751	0.664	1127	746	746	0	0	0	0	0	0	0	0	0	0	0	0	0	0	1	0	0	0	0	0	0	0	0	0	0	0	0	0	0	0	0	0	0	0	0	0	0	0
ENSG00000122965	7	218.272727272727	174.504132231405	44	149634	7.43818160028713	144315	0.584	375	234	234	0	0	0	0	0	0	0	0	0	0	0	0	0	0	0	0	0	0	0	0	0	0	0	0	0	0	0	0	0	0	0	0	0	0	0	0	0	0
ENSG00000123064	10	213.5625	169.807291666667	48	28306	8.36222052125757	28306	0.708	1170	814	814	0	0	0	0	0	2	0	0	0	0	0	0	0	0	0	0	0	0	0	0	0	0	0	0	0	0	0	0	0	0	0	0	0	0	0	0	0	0
ENSG00000123095	3	462.5	536.1	10	5102	7.69935725172143	5102	0.656	0	0	0	0	0	0	0	0	0	0	0	0	0	0	0	0	0	0	0	0	0	0	0	0	0	0	0	0	0	0	0	1	0	0	0	0	0	1	0	0	0
ENSG00000123104	10	168.224489795918	77.3865056226572	98	495790	6.12188058862377	495790	0.75	851	609	609	0	0	0	1	1	1	0	0	0	0	0	0	0	0	0	0	0	0	0	0	0	0	0	0	0	1	0	0	0	0	0	0	0	0	0	0	0	0
ENSG00000123136	21	187.296875	119.95458984375	64	10562	6.88413960108657	8319	0.612	774	503	503	0	0	0	0	0	0	0	1	0	0	0	0	0	0	0	0	0	0	0	0	0	0	0	0	0	0	1	0	0	0	0	0	0	0	0	0	0	0
ENSG00000123144	5	340.25	109.166666666667	12	4136	8.15896099142446	4136	0.634	666	417	417	0	0	0	0	0	1	0	0	0	0	0	0	0	0	0	0	0	0	0	0	0	0	0	0	0	1	0	0	0	0	0	0	0	0	0	0	0	0
ENSG00000123159	14	327.821428571429	279.790816326531	28	18373	7.84336357560838	18373	0.752	676	413	413	0	0	0	1	0	0	0	0	1	0	0	0	0	0	0	0	0	0	0	0	0	0	0	0	0	0	1	0	0	0	0	0	0	0	0	0	0	0
ENSG00000123178	3	458.5	499.125	8	23785	7.37789197018386	23785	0.644	1254	816	816	0	0	0	1	0	1	0	0	0	0	0	0	0	0	0	0	0	0	0	0	0	0	0	0	0	0	0	0	0	0	0	0	0	0	0	0	0	0
ENSG00000123179	8	222.666666666667	124.074074074074	18	30753	5.11245986861399	30750	0.702	374	216	216	0	0	0	0	0	0	0	0	0	0	0	0	0	0	0	0	0	0	0	0	0	0	0	0	0	0	0	0	0	0	0	0	0	1	1	1	0	0
ENSG00000123200	6	472.333333333333	451.494949494949	33	98295	8.08872524430107	90581	0.512	565	352	352	0	0	0	0	0	0	0	0	0	0	0	0	0	0	0	0	0	0	0	0	0	0	0	0	0	0	0	0	0	0	0	0	0	0	0	0	0	0
ENSG00000123213	10	354.555555555556	333.382716049383	45	149531	7.63333827447977	107089	0.76	909	614	614	0	0	0	0	0	0	0	0	0	0	0	0	0	0	0	0	0	0	0	0	0	0	0	0	0	0	0	0	0	0	0	0	0	0	0	0	0	0
ENSG00000123243	11	433.875	445.958333333333	48	107730	7.0214005658836	107206	0.788	0	0	0	0	0	0	0	0	0	0	0	0	0	0	0	0	0	0	0	0	0	0	0	0	0	0	0	0	0	0	0	0	0	0	0	0	0	0	0	0	0
ENSG00000123297	11	225.085714285714	182.760816326531	35	25483	7.310207155552	14996	0.462	0	0	0	0	0	0	1	0	0	0	0	0	1	1	1	0	0	0	0	0	0	0	0	0	0	0	0	0	0	0	0	0	0	0	0	0	1	0	1	0	0
ENSG00000123353	5	316.285714285714	277.448979591837	14	3961	5.61220393966413	3961	0.574	228	136	136	0	0	0	1	0	0	0	0	0	0	1	1	0	0	0	0	0	0	0	0	0	0	0	0	0	1	0	0	0	0	0	0	0	0	0	0	0	0
ENSG00000123374	12	346.314285714286	255.57387755102	35	6016	5.82888861893674	6016	0.59	442	281	281	0	0	0	0	1	1	0	0	0	0	0	0	0	0	0	0	0	0	0	0	0	0	0	0	0	0	0	0	0	0	0	0	0	0	0	0	0	0
ENSG00000123416	8	401.681818181818	369.144628099174	22	3616	7.26226162597827	2112	0.73	1420	932	932	0	0	0	1	0	0	0	0	1	0	0	0	0	0	0	0	0	0	0	0	0	0	1	0	0	0	0	0	0	0	0	0	0	0	0	0	0	0
ENSG00000123444	10	501.125	400.458333333333	24	6819	5.98926316787218	6789	0.656	798	524	524	0	0	0	1	0	1	0	1	0	0	0	0	0	0	0	0	0	0	0	0	0	0	1	0	0	0	0	0	0	0	0	0	0	0	0	0	0	0
ENSG00000123505	6	318.857142857143	275.251700680272	21	20944	7.65436196633571	20944	0.56	2193	1336	1336	1	0	0	1	0	1	0	0	0	0	0	0	0	0	0	0	0	0	0	0	0	0	0	0	0	1	0	0	0	0	0	0	0	0	0	0	0	0
ENSG00000123545	3	397.555555555556	373.654320987654	9	8569	7.21322308512335	8569	0.614	707	471	471	0	0	0	0	0	0	0	1	0	0	0	0	0	0	0	0	0	0	0	0	0	0	0	0	0	0	0	0	0	0	0	0	0	0	0	0	0	0
ENSG00000123607	9	179.704918032787	86.4595538833647	61	96369	7.15290163661818	80482	0.662	856	527	527	0	0	0	1	1	1	0	0	0	0	0	0	0	0	0	0	0	0	0	0	0	0	0	0	0	0	0	0	0	0	0	0	0	0	0	0	0	0
ENSG00000123636	19	308.763440860215	275.173083593479	93	297714	7.37556117749408	297714	0.382	0	0	0	0	0	0	0	0	0	0	0	0	0	0	1	1	0	0	0	0	0	0	0	0	0	0	0	0	1	0	0	0	0	0	0	0	0	0	0	0	0
ENSG00000123684	4	637.866666666667	814.302222222222	15	87316	7.44293078573257	87316	0.732	849	493	493	0	0	0	0	0	2	0	0	0	0	0	0	0	0	0	0	0	0	0	0	0	0	0	0	0	1	0	0	0	0	0	0	0	0	0	0	0	0
ENSG00000123689	1	433	303	2	969	7.3799733004175	969	0.68	985	638	638	0	0	0	1	0	0	0	0	0	0	0	0	0	0	0	0	0	0	0	0	0	0	0	0	0	0	0	0	0	0	0	0	0	0	0	0	0	0
ENSG00000123737	12	191.823529411765	140.166089965398	51	15705	6.66992617486876	15593	0.53	423	260	260	0	0	0	0	1	1	0	0	0	0	1	1	1	0	0	0	0	0	0	0	0	0	0	0	0	1	0	0	0	0	0	0	0	0	0	0	0	0
ENSG00000123739	4	604.083333333333	650.486111111111	12	20089	7.58959130606641	20089	0.706	684	449	449	0	0	0	0	0	1	0	0	0	0	0	0	0	0	0	0	0	0	0	0	0	0	0	0	0	0	0	0	0	0	0	0	0	0	0	0	0	0
ENSG00000123908	10	188.333333333333	101.456790123457	54	104455	7.3471207447108	104455	0.854	1169	627	627	0	0	0	1	0	0	0	0	0	0	0	0	0	0	0	0	0	0	0	0	0	0	0	0	0	0	0	0	0	0	0	0	0	0	0	0	0	0
ENSG00000123933	5	483.4	588.48	20	14863	7.85095108883076	14863	0.714	1709	877	877	0	0	0	0	0	1	0	0	0	0	0	0	0	0	0	0	0	0	0	0	0	0	0	0	0	0	0	0	0	0	0	0	0	0	0	0	0	0
ENSG00000123983	11	277.230769230769	216.741617357002	39	83706	7.9484744132958	83706	0.684	865	591	591	0	0	0	0	0	1	0	0	0	0	0	0	0	0	0	0	0	0	0	0	0	0	0	0	0	0	0	0	0	0	0	0	0	0	0	0	0	0
ENSG00000124098	2	732	744.4	5	9749	8.45063904863804	9749	0.742	378	253	253	0	0	0	2	1	1	0	0	0	0	0	0	0	0	0	0	0	0	0	0	0	0	0	0	0	0	0	0	0	0	0	0	0	0	0	0	0	0
ENSG00000124104	12	448.03125	376.73046875	32	9466	7.55715905205489	1246	0.684	786	555	555	0	0	0	0	0	0	0	0	0	0	0	0	1	0	0	0	0	0	0	0	0	0	0	0	0	0	0	0	0	0	0	0	0	1	1	1	0	0
ENSG00000124107	1	149	21.5	4	2326	7.75720224952888	2326	0.516	0	0	0	0	0	0	0	0	0	0	0	0	0	0	0	0	0	0	0	0	0	0	0	0	0	0	0	0	0	0	0	0	0	0	0	0	1	1	0	0	0
ENSG00000124145	2	462.5	535.75	8	23137	8.56119921804933	23137	0.708	709	469	469	1	0	0	0	1	1	0	0	0	0	0	0	0	0	0	0	0	0	0	0	0	0	0	0	0	0	0	0	0	0	0	0	0	0	0	0	0	0
ENSG00000124151	6	334.027027027027	311.398100803506	37	155021	8.38838982862424	155021	0.64	629	386	386	0	0	0	1	0	0	0	0	0	0	0	0	0	0	0	0	0	0	0	0	0	0	0	0	0	0	0	0	0	0	0	0	0	0	0	0	0	0
ENSG00000124155	9	210.075	106.06625	40	10168	8.29606551886329	10168	0.56	495	321	321	0	0	0	0	1	2	0	0	0	0	0	0	0	0	0	0	0	0	0	0	0	0	0	0	0	0	0	0	0	0	0	0	0	0	0	0	0	0
ENSG00000124160	2	367.4	307.52	10	28968	7.21784805671452	28968	0.684	1053	762	762	0	0	0	0	0	0	0	0	0	0	0	0	0	0	0	0	0	0	0	0	0	0	0	0	0	0	0	0	0	0	0	0	0	0	0	0	0	0
ENSG00000124177	9	293.953125	279.45361328125	64	216393	7.25537054114824	216393	0.652	1496	815	815	0	0	0	0	0	0	0	0	0	0	0	0	0	0	0	0	0	0	0	0	0	0	0	0	0	0	0	0	0	0	0	0	0	0	0	0	0	0
ENSG00000124193	2	454.636363636364	477.404958677686	11	5678	8.19874949489727	3407	0.624	1374	921	921	0	0	0	1	0	0	0	0	0	0	1	1	0	0	0	0	0	0	0	0	0	0	0	0	0	0	0	0	0	0	0	0	0	0	0	0	0	0
ENSG00000124198	2	221.878048780488	169.53004164188	41	114804	7.88005225045452	114804	0.748	509	293	293	0	0	0	0	0	0	0	0	0	0	0	0	1	0	1	0	0	1	0	0	0	0	0	0	0	0	1	0	0	0	0	0	0	0	0	0	0	0
ENSG00000124207	4	149.157894736842	77.4515235457064	38	50641	8.18309640886296	50641	0.624	717	502	502	0	0	0	1	0	0	0	0	0	0	0	0	0	0	0	0	0	0	0	0	0	0	0	0	0	0	0	0	0	0	0	0	0	0	0	0	0	0
ENSG00000124209	2	882	1276.36363636364	11	57812	6.93840037531658	57812	0.806	484	349	349	0	0	0	0	0	1	0	0	0	0	0	0	0	0	0	0	0	0	0	0	0	0	0	0	0	0	0	0	0	0	0	0	0	0	0	0	0	0
ENSG00000124212	2	364.315789473684	402.808864265928	19	64273	6.20018496250268	64273	0.742	640	426	426	0	0	0	0	0	0	0	0	0	0	0	0	0	0	0	0	0	0	0	0	0	0	0	0	0	0	0	0	0	0	0	0	0	0	0	0	0	0
ENSG00000124214	9	267.458333333333	205.263888888889	24	75027	8.47085348903339	75027	0.728	807	430	430	0	0	0	0	0	2	0	0	0	0	0	0	0	0	0	0	0	0	0	0	0	0	0	0	0	1	0	0	0	0	0	0	0	0	0	0	0	0
ENSG00000124217	1	2458	0	1	2458	5.66427380893359	2458	0.512	1471	874	874	0	0	0	0	0	0	0	0	0	0	0	0	0	0	0	0	0	0	0	0	0	0	0	0	0	0	0	0	0	0	0	0	0	0	0	0	0	0
ENSG00000124222	21	267.964912280702	267.58756540474	57	28255	8.24550075289731	18153	0.706	1627	1061	1061	0	0	0	0	1	1	0	0	0	0	0	0	0	0	0	0	0	0	0	0	0	0	0	0	0	0	1	0	0	0	0	0	0	0	0	0	0	0
ENSG00000124226	1	406.666666666667	470.111111111111	6	17482	8.35957164753934	17482	0.646	829	545	545	0	0	0	1	1	1	0	0	0	0	0	0	0	0	0	0	0	0	0	0	0	0	0	0	0	0	0	0	0	0	0	0	0	0	0	0	0	0
ENSG00000124228	5	234.6875	214.0234375	48	24731	7.44211342029954	24731	0.52	284	176	176	0	0	0	0	0	0	0	0	0	0	1	0	1	0	0	0	0	0	0	0	0	0	0	0	0	0	0	0	0	0	0	0	0	0	0	0	0	0
ENSG00000124299	13	160.607843137255	131.901576316801	51	134845	7.41681382497826	134845	0.696	665	483	483	0	0	0	0	0	0	0	0	0	0	0	0	0	0	0	0	0	0	0	0	0	0	0	0	0	0	1	0	0	0	0	0	0	0	0	0	0	0
ENSG00000124356	11	293.692307692308	299.562130177515	39	44701	7.56218863992434	33925	0.576	379	250	250	0	0	0	0	0	0	0	0	0	0	1	0	0	0	0	0	0	0	0	0	0	0	0	0	0	0	0	0	0	0	0	0	0	0	1	0	0	0
ENSG00000124370	5	196.076923076923	144.863905325444	13	20556	6.23109815502461	6034	0.622	765	490	490	0	0	0	0	0	1	0	0	0	0	0	0	0	0	0	0	0	0	0	0	0	0	0	0	0	0	0	0	0	0	0	0	0	0	0	0	0	0
ENSG00000124374	1	1569.75	2113.625	4	44345	8.00159162122212	44345	0.552	730	477	477	0	0	0	0	0	0	0	0	0	0	0	0	0	0	0	0	0	0	0	0	0	0	0	0	0	0	0	0	0	0	0	0	0	0	0	0	0	0
ENSG00000124406	10	348.151515151515	444.790633608815	66	248733	8.08045601199106	248733	0.736	1272	800	800	0	0	0	0	0	0	0	0	0	0	0	0	0	0	0	0	0	0	0	0	0	0	0	0	0	0	0	0	0	0	0	0	0	0	0	0	0	0
ENSG00000124523	6	277.62962962963	281.96159122085	27	39975	7.3474380815049	37590	0.746	672	499	499	0	0	0	0	0	1	0	0	0	0	0	0	0	0	0	0	0	0	0	0	0	0	0	0	0	0	0	0	0	0	0	0	0	0	0	0	0	0
ENSG00000124532	8	277.25	225.25	40	22658	7.66054048526397	22657	0.592	597	415	415	0	0	0	0	0	0	0	0	0	0	0	0	0	0	0	0	0	0	0	0	0	0	0	0	0	0	0	0	0	0	0	0	0	0	0	0	0	0
ENSG00000124535	4	460.666666666667	389	12	21539	7.57006707363173	20332	0.744	1572	907	907	0	0	0	1	0	0	0	0	2	0	0	0	0	0	0	0	0	0	0	0	0	0	0	0	0	0	0	0	0	0	0	0	0	0	0	0	0	0
ENSG00000124541	3	207.076923076923	168.745562130178	13	12512	7.17505475231807	7953	0.7	332	193	193	0	0	0	0	0	0	0	0	0	0	0	0	0	0	0	0	0	0	0	0	0	0	0	0	0	0	0	0	0	0	0	0	0	0	0	0	0	0
ENSG00000124562	4	134.9375	78.15625	16	16389	7.87705072394487	16389	0.526	243	142	142	0	0	0	1	0	0	0	0	0	0	1	0	1	0	0	0	0	0	0	0	0	0	0	0	0	0	1	0	0	0	0	0	0	0	0	0	0	0
ENSG00000124571	12	191.855263157895	151.620844875346	76	53741	7.34385633033162	53741	0.684	952	623	623	0	0	0	0	0	0	0	0	0	1	0	0	0	0	0	0	0	0	0	0	0	0	0	0	0	1	0	0	0	0	0	0	0	0	0	0	0	0
ENSG00000124587	2	212.291666666667	149.927083333333	24	15351	7.58497503943827	15351	0.6	817	557	557	0	0	0	0	0	0	0	0	0	0	0	0	0	0	0	0	0	0	0	0	0	0	0	0	0	0	0	0	0	0	0	0	0	0	0	0	0	0
ENSG00000124608	2	191.208333333333	118.847222222222	24	13673	6.03510787028775	13673	0.608	479	312	312	0	0	0	0	0	1	0	0	1	1	0	0	0	0	0	0	0	0	0	0	0	0	0	0	0	0	0	0	0	0	0	0	0	0	0	0	0	0
ENSG00000124615	11	536.083333333333	618.356481481481	36	34937	7.76260625390809	30257	0.58	447	322	322	0	0	0	0	0	1	0	0	0	0	0	0	0	0	0	0	0	0	0	0	0	0	0	0	0	0	0	0	0	0	0	0	0	0	0	0	0	0
ENSG00000124641	7	376.727272727273	375.487603305785	22	15786	6.66164021692138	14944	0.572	695	433	433	0	0	0	0	0	0	0	0	0	0	1	1	1	0	0	0	0	0	0	0	0	0	0	0	0	0	0	0	0	0	0	0	0	1	0	0	0	0
ENSG00000124702	3	211.5625	123.578125	16	7086	8.69879728871271	7086	0.63	669	441	441	0	0	0	0	0	0	0	0	1	0	0	0	0	0	0	0	0	0	0	0	0	0	0	0	0	0	1	0	0	0	0	0	0	0	0	0	0	0
ENSG00000124733	1	272.25	129.25	4	1875	6.38503436792688	1875	0.64	669	441	441	0	0	0	0	0	0	0	0	1	0	0	0	0	0	0	0	0	0	0	0	0	0	0	0	0	0	1	0	0	0	0	0	0	0	0	0	0	0
ENSG00000124743	2	1529.6	1160.16	5	17808	7.97388023830991	17808	0.544	0	0	0	0	0	0	0	0	0	0	0	0	0	0	0	0	0	0	0	0	0	0	0	0	0	0	0	0	0	0	0	0	0	0	0	0	0	0	0	0	0
ENSG00000124766	2	2319.33333333333	1704.44444444444	3	4876	5.37501870387312	4876	0.512	0	0	0	0	0	0	0	0	0	0	0	0	0	0	1	0	0	0	0	0	0	0	0	0	0	0	0	0	0	0	0	0	0	0	0	0	0	0	0	0	0
ENSG00000124767	2	439	449.333333333333	9	27217	8.55076712260999	27217	0.564	399	277	277	0	0	0	1	0	0	0	0	0	0	0	0	0	0	0	0	0	1	0	0	0	0	0	0	0	0	0	0	0	0	0	0	0	0	0	0	0	0
ENSG00000124782	9	725.085714285714	877.384489795918	35	144384	8.09496846425643	141678	0.71	2779	1751	1751	0	0	0	1	0	1	0	0	0	0	0	0	0	0	0	0	0	0	0	0	0	0	0	0	0	0	1	0	0	0	0	0	0	0	0	0	0	0
ENSG00000124785	2	399.5	299	6	8969	5.95581589787285	8969	0.524	354	208	208	1	0	0	0	0	0	0	0	0	0	0	0	0	0	0	0	0	0	0	0	0	0	0	0	0	0	0	0	0	0	0	0	0	0	0	0	0	0
ENSG00000124786	3	225.933333333333	168.044444444444	15	22494	5.89506924200048	16748	0.678	827	497	497	0	0	0	0	0	1	0	0	0	0	0	0	0	0	0	0	0	0	0	0	0	0	0	0	0	0	0	0	0	0	0	0	0	0	0	0	0	0
ENSG00000124788	10	754.961538461538	888.245562130178	26	462380	8.21303308032482	23027	0.652	2807	1535	1535	0	0	0	0	0	0	0	0	0	0	0	0	0	0	0	0	0	0	0	0	0	0	0	0	0	0	0	0	0	0	0	0	0	0	0	0	0	0
ENSG00000124795	8	207.375	157.234375	32	40956	8.50556085531981	40956	0.652	961	652	652	0	0	0	0	0	0	0	0	0	0	0	0	0	0	0	0	0	0	0	0	0	0	0	0	0	1	0	0	0	0	0	0	0	0	0	0	0	0
ENSG00000124802	6	199.466666666667	105.893333333333	15	29219	5.90974484577664	23184	0.6	381	252	252	0	0	0	0	0	0	0	0	0	0	0	0	0	0	0	0	0	0	0	0	0	0	0	0	0	0	0	0	0	0	0	0	0	0	0	0	0	0
ENSG00000125149	11	194.408163265306	189.499375260308	49	38582	7.15956079520739	34419	0.682	545	347	347	0	0	0	1	0	0	0	0	0	0	0	0	0	0	0	0	0	1	0	0	0	0	0	0	0	0	0	0	0	0	0	0	0	0	0	0	0	0
ENSG00000125246	9	422.090909090909	479.429752066116	22	290469	6.60997475538284	290469	0.732	512	322	322	0	0	0	0	0	1	0	0	1	0	0	0	0	0	0	0	0	0	0	0	0	0	0	0	0	0	0	0	0	0	0	0	0	0	0	0	0	0
ENSG00000125304	3	177.615384615385	109.810650887574	26	62590	8.01809788570759	62590	0.596	773	482	482	0	0	0	0	0	0	0	0	0	0	0	0	0	0	0	0	0	0	0	0	0	0	0	0	0	1	0	0	0	0	0	0	0	0	0	0	0	0
ENSG00000125347	10	421.393939393939	452.038567493113	33	9190	6.26548363802291	9190	0.734	1093	646	646	0	0	0	0	0	1	0	0	0	0	0	0	0	0	0	0	0	0	0	0	0	0	0	0	0	0	0	0	0	0	0	0	0	0	0	0	0	0
ENSG00000125375	11	280.290322580645	215.342351716962	31	23233	6.78450468445455	14734	0.7	864	552	552	0	0	0	1	1	1	0	0	0	0	0	0	0	0	0	0	0	0	0	0	0	0	0	0	0	0	0	0	0	0	0	0	0	0	0	0	0	0
ENSG00000125445	7	302.47619047619	218.15873015873	21	4700	8.40142841243691	2817	0.67	921	627	627	0	0	0	0	0	0	0	0	0	0	1	1	0	0	0	0	0	0	0	0	0	0	0	0	0	0	0	0	0	0	0	0	0	0	0	0	0	0
ENSG00000125450	27	139.010752688172	72.5320846340617	93	30100	6.96251657824989	10117	0.658	796	510	510	0	0	0	1	0	0	0	1	0	0	0	0	0	0	0	0	0	0	0	0	0	0	0	0	0	0	0	0	0	0	0	0	0	0	0	0	0	0
ENSG00000125457	13	237.4	178.32	35	5000	7.31459285765696	4981	0.804	1712	1173	1173	0	0	0	0	0	1	0	0	0	0	0	0	0	0	0	0	0	0	0	0	0	0	0	0	0	0	0	0	0	0	0	0	0	0	0	0	0	0
ENSG00000125458	14	234.081081081081	108.686632578524	37	1571	6.74788927464505	1568	0.682	799	580	580	0	0	0	0	0	0	0	0	0	0	0	0	0	0	0	0	0	0	0	0	0	0	0	0	0	0	1	0	0	0	0	0	0	0	0	0	0	0
ENSG00000125482	2	279.461538461538	233.479289940828	13	31202	6.81515851128745	31202	0.542	263	160	160	0	0	0	0	0	0	0	0	0	0	0	0	0	0	0	0	0	0	0	0	0	0	0	0	0	0	0	0	0	0	0	0	0	0	0	0	0	0
ENSG00000125503	10	246.204081632653	232.047480216576	49	26647	7.60974626057981	26647	0.778	617	337	337	0	0	0	1	1	1	0	0	0	0	0	0	0	0	0	0	0	0	0	0	0	0	0	0	0	1	0	0	0	0	0	0	0	0	0	0	0	0
ENSG00000125520	8	208.607142857143	108.209183673469	28	3645	8.14595188380735	3645	0.872	3007	1774	1774	0	0	0	0	0	0	0	0	0	0	0	0	0	0	0	0	0	0	0	0	0	0	0	0	0	0	0	0	0	0	0	0	0	0	0	0	0	0
ENSG00000125633	9	183.089285714286	182.945153061225	56	98656	7.69825967476914	98656	0.668	1009	710	710	0	0	0	0	0	0	0	0	0	0	0	0	0	0	0	0	0	0	0	0	0	0	0	0	0	1	0	0	0	0	0	0	0	0	0	0	0	0
ENSG00000125656	6	191.541666666667	129.517361111111	24	7457	7.92876047028845	7457	0.59	560	404	404	0	0	0	1	0	0	0	0	0	0	0	1	0	0	0	0	0	0	0	0	0	0	0	0	0	0	0	0	0	0	0	0	0	0	0	0	0	0
ENSG00000125686	5	332.108108108108	387.54419284149	37	47002	7.26647906229068	44686	0.508	325	193	193	0	0	0	1	0	0	0	0	0	0	0	0	0	0	0	0	0	0	0	0	0	0	0	0	0	1	0	0	0	0	0	0	0	0	0	0	0	0
ENSG00000125734	17	134.194444444444	77.5802469135803	72	7690	6.87065328930901	7690	0.628	541	388	388	0	0	0	0	1	1	0	0	0	0	1	0	0	0	0	0	0	0	0	0	0	0	0	0	0	1	0	0	0	0	0	0	0	0	1	0	0	0
ENSG00000125741	3	1870.66666666667	1973.22222222222	6	74786	7.51191629699706	49329	0.68	208	157	157	0	0	0	0	0	0	0	0	0	0	0	0	0	0	0	0	0	0	0	0	0	0	0	0	0	0	0	0	0	0	0	0	0	0	0	0	0	0
ENSG00000125755	18	250.05376344086	194.216903688288	93	47881	8.28318679366878	47856	0.606	403	260	260	0	0	0	1	1	0	0	0	0	0	0	0	0	0	0	0	0	0	0	0	0	0	0	0	0	0	1	0	0	0	0	0	0	0	0	0	0	0
ENSG00000125772	6	289.489361702128	337.576278859212	47	66588	7.53332382941467	66588	0.748	385	265	265	0	0	0	0	0	1	0	0	0	0	0	1	0	0	0	0	0	0	0	0	0	0	0	0	0	1	0	0	0	0	0	0	0	0	0	0	0	0
ENSG00000125810	1	3354	1272	2	6992	7.59776104302063	6992	0.604	0	0	0	0	0	0	0	0	0	0	0	0	0	0	0	0	0	0	0	0	0	0	0	0	0	0	0	0	0	0	0	0	0	0	0	0	0	0	0	0	0
ENSG00000125812	7	620.7	619.42	20	10914	6.88567125427402	8421	0.756	1261	900	900	0	0	0	0	0	1	0	0	1	0	1	1	1	1	0	0	0	1	0	0	0	0	1	0	0	0	1	0	0	0	0	0	0	1	1	1	0	0
ENSG00000125817	1	2840	0	1	2840	8.7181197819558	2840	0.858	1293	714	714	0	0	0	1	0	0	0	0	0	0	0	0	0	0	0	0	0	0	0	0	0	0	0	0	0	1	0	0	0	0	0	0	0	0	0	0	0	0
ENSG00000125821	2	342.818181818182	303.702479338843	11	176025	6.79404862529853	176025	0.65	656	488	488	0	0	0	0	0	0	0	0	0	0	0	0	0	0	0	0	0	0	0	0	0	0	0	0	0	0	1	0	0	0	0	0	0	0	0	0	0	0
ENSG00000125827	4	389.7	488.66	20	42482	8.37253497022031	42482	0.594	710	525	525	0	0	0	1	0	0	0	0	0	0	0	0	0	0	0	0	0	0	0	0	0	0	0	0	0	0	0	0	0	0	0	0	0	0	0	0	0	0
ENSG00000125835	4	165.25	64.825	20	9220	7.88255611029886	9220	0.586	497	327	327	0	0	0	0	0	0	0	0	0	0	0	1	0	0	0	0	0	0	0	0	0	0	0	0	0	1	0	0	0	0	0	0	0	0	0	0	0	0
ENSG00000125843	4	505.25	462.375	8	4772	6.39594317170487	4772	0.722	785	529	529	0	0	0	0	0	1	0	1	0	0	1	1	1	0	0	0	0	0	0	0	0	0	0	0	0	0	0	0	0	0	0	0	0	0	0	0	0	0
ENSG00000125844	9	251.425925925926	229.752400548697	54	68618	7.56713842820974	68618	0.754	1935	1095	1095	0	0	0	0	0	0	0	0	0	0	0	0	0	0	0	0	0	0	0	0	0	0	0	0	0	0	0	0	0	0	0	0	0	1	1	1	0	0
ENSG00000125846	11	613.272727272727	723.608815426997	33	28520	6.55885275150038	28520	0.632	861	532	532	0	0	0	0	0	1	0	0	0	0	1	0	0	0	0	0	1	0	0	0	0	0	0	0	0	0	0	0	0	0	0	0	0	0	0	0	0	0
ENSG00000125863	3	874.333333333333	962.740740740741	9	33214	7.5187264823494	33214	0.562	717	482	482	0	0	0	1	0	2	0	0	0	0	0	0	0	0	0	0	0	0	0	0	0	0	0	0	0	0	0	0	0	0	0	0	0	0	0	0	0	0
ENSG00000125868	3	527.545454545455	551.619834710744	11	40057	8.28787400189293	40057	0.696	987	724	724	0	0	0	2	1	0	0	0	1	0	0	0	0	0	0	0	0	0	0	0	0	0	0	0	0	0	0	0	0	0	0	0	0	0	0	0	0	0
ENSG00000125870	3	209.909090909091	148.396694214876	11	11816	7.10419812519172	11816	0.576	608	373	373	0	0	0	0	1	1	1	0	0	1	0	0	0	0	0	0	0	0	0	0	0	0	0	0	0	1	0	0	0	1	0	0	0	0	0	0	0	0
ENSG00000125875	4	687.190476190476	778.975056689342	21	27074	7.88695271784001	27074	0.636	835	440	440	0	0	0	1	0	0	0	0	0	0	0	0	0	0	0	0	0	0	0	0	0	0	0	0	0	0	0	0	0	0	0	0	0	0	0	0	0	0
ENSG00000125878	1	777.5	91.5	2	6602	5.30061388842103	6602	0.746	1000	538	538	0	0	0	0	0	0	0	0	0	0	0	0	0	0	0	0	0	0	0	0	0	0	0	0	0	0	0	0	0	0	0	0	0	0	0	0	0	0
ENSG00000125901	1	281.75	146.25	4	2310	7.17284809386704	2310	0.732	1191	827	827	0	0	0	0	0	1	0	0	0	0	0	0	0	0	0	0	0	0	0	0	0	0	0	0	0	0	0	0	0	0	0	0	0	0	0	0	0	0
ENSG00000125944	13	430.5	469.181818181818	44	40566	8.20631652954858	39649	0.692	1118	808	808	0	0	0	0	0	1	0	0	0	0	0	0	0	0	0	0	0	0	0	0	0	0	0	0	0	0	0	0	0	0	0	0	0	0	0	0	0	0
ENSG00000125952	18	357.116279069767	356.235803136831	43	96522	7.67978567644433	26087	0.678	1555	977	977	0	0	0	0	0	0	0	0	0	0	0	0	0	0	0	0	0	0	0	0	0	0	0	0	0	0	0	0	1	0	0	0	0	0	0	0	0	0
ENSG00000125967	22	161.802631578947	97.5612880886427	76	17377	7.77747446555896	17377	0.736	466	266	266	0	0	0	0	0	0	0	0	0	0	0	0	0	0	0	0	0	0	0	0	0	0	0	0	0	0	0	0	0	0	0	0	0	0	0	0	0	0
ENSG00000125968	2	738.666666666667	322.222222222222	3	1233	6.40745541879356	1233	0.612	1171	730	730	0	0	0	0	0	0	0	0	0	0	0	0	0	0	0	0	0	0	0	0	0	0	0	0	0	0	0	0	0	0	0	0	0	0	0	0	0	0
ENSG00000125970	10	168.971428571429	115.502040816327	35	114663	8.63697438917138	86626	0.688	1703	1155	1155	0	0	0	1	0	0	0	0	0	0	0	0	0	0	0	0	0	0	0	0	0	0	0	0	0	0	0	0	0	0	0	0	0	0	0	0	0	0
ENSG00000125971	5	323.857142857143	278.265306122449	14	24549	7.95624840875796	24549	0.616	431	298	298	0	0	0	1	0	0	0	0	0	0	0	0	0	0	0	0	0	0	0	0	0	0	0	0	0	0	0	0	0	0	0	0	0	0	1	0	0	0
ENSG00000125977	1	295.111111111111	291.753086419753	9	24035	8.5804772007345	24035	0.616	1024	660	660	0	0	0	0	0	0	0	0	0	0	0	0	0	1	0	0	0	0	0	0	0	0	1	0	0	0	0	0	0	0	0	0	0	0	0	1	0	0
ENSG00000125991	21	175.969696969697	129.558310376492	66	15636	8.04514340104019	15636	0.644	501	338	338	0	0	0	0	0	0	0	0	0	0	0	0	1	0	0	0	0	0	0	0	0	0	0	0	0	0	0	0	0	0	0	0	0	0	0	0	0	0
ENSG00000125995	5	147.4	66	10	1713	7.31362796878064	1713	0.708	880	607	607	0	0	0	0	0	1	0	0	0	0	0	0	0	0	0	0	0	0	0	0	0	0	0	0	0	0	0	0	0	0	0	0	0	0	0	0	0	0
ENSG00000126003	1	1901.66666666667	2185.55555555556	3	15289	6.22315696592498	15289	0.778	559	419	419	0	0	0	1	0	1	0	0	0	0	0	0	0	0	0	0	0	0	0	0	0	0	0	0	0	0	0	0	0	0	0	0	0	0	0	0	0	0
ENSG00000126005	10	275.434782608696	198.045368620038	23	61670	6.56152544012397	53388	0.678	324	242	242	0	0	0	0	0	1	0	0	0	0	0	1	0	0	0	0	0	0	0	0	0	0	0	0	0	0	0	0	0	0	0	0	0	0	0	0	0	0
ENSG00000126062	1	1098.5	299.5	2	4862	7.00840832049256	4862	0.61	828	562	562	0	0	0	1	0	0	0	0	0	0	0	0	0	0	0	0	0	0	0	0	0	0	0	0	0	0	0	0	0	0	0	0	0	0	0	0	0	0
ENSG00000126088	20	187.888888888889	131.222222222222	54	3429	7.72973870301151	3429	0.53	0	0	0	0	0	0	0	0	0	0	0	0	0	0	0	1	0	0	0	0	0	0	0	0	0	0	0	0	0	0	0	0	0	0	0	0	0	0	0	0	0
ENSG00000126107	7	205.974358974359	163.756738987508	39	8790	8.11802795975664	8790	0.604	797	565	565	0	0	0	1	0	0	0	0	1	0	0	0	0	0	0	0	0	0	0	0	0	0	0	0	0	0	0	0	0	0	0	0	0	0	0	0	0	0
ENSG00000126216	6	200.214285714286	124.612244897959	42	103157	6.82819311225813	103157	0.688	531	386	386	0	0	0	0	0	0	0	0	0	0	0	0	1	0	0	0	0	0	1	0	0	0	0	0	0	0	0	0	0	0	0	0	0	0	0	0	0	0
ENSG00000126226	15	207.473684210526	188.626038781163	57	31139	7.42077917166112	31105	0.716	2155	1405	1405	0	0	0	0	0	1	0	0	0	1	0	1	0	0	0	0	0	0	0	0	0	0	0	0	0	0	0	0	0	0	0	0	0	0	0	0	0	0
ENSG00000126249	5	189.2	74	20	21785	6.4410054026706	21784	0.602	660	461	461	0	0	0	0	0	0	0	0	0	0	0	0	0	0	0	0	0	0	0	0	0	0	0	0	0	0	0	0	0	0	0	0	0	0	0	0	0	0
ENSG00000126254	8	187.857142857143	65.0816326530612	28	8657	7.93528846295416	8657	0.626	375	201	201	0	0	0	1	0	1	0	0	0	0	1	1	0	0	0	0	0	0	0	0	0	0	0	0	0	0	0	0	0	0	0	0	0	0	0	0	0	0
ENSG00000126261	10	154.326923076923	83.5931952662722	52	41597	8.66404041269269	10413	0.644	833	587	587	0	0	0	1	0	0	0	0	0	0	0	0	0	0	0	0	0	0	0	0	0	0	0	0	0	0	0	0	0	0	0	0	0	0	0	0	0	0
ENSG00000126368	1	346.5	190.625	8	7939	8.58089332156056	7939	0.61	447	282	282	0	0	0	0	1	1	0	0	0	0	0	0	1	0	0	0	0	0	0	0	0	0	0	0	0	0	1	0	1	0	0	0	0	0	0	0	0	0
ENSG00000126391	9	295.566666666667	281.153333333333	30	26927	6.87700936798547	26927	0.706	880	592	592	0	0	0	0	0	0	0	0	0	0	0	0	0	0	0	0	0	0	0	0	0	0	0	0	0	0	0	0	0	0	0	0	0	0	0	0	0	0
ENSG00000126432	3	156.666666666667	57.8518518518518	9	3724	8.67193604475477	3724	0.61	1411	885	885	0	0	0	0	0	0	0	1	0	0	0	0	0	0	0	0	0	0	0	0	0	0	1	0	0	0	0	0	1	0	0	0	0	1	1	0	0	0
ENSG00000126458	2	167.8	87.56	10	4910	7.00051465223655	4910	0.65	752	421	421	0	0	0	0	0	2	0	0	0	0	0	0	0	0	0	0	0	0	0	0	0	0	0	0	0	0	0	0	0	0	0	0	0	0	0	0	0	0
ENSG00000126461	4	290.388888888889	300.759259259259	18	16518	8.43825159954547	16518	0.712	686	461	461	0	0	0	0	0	0	0	0	0	0	0	1	1	0	0	0	0	0	0	0	0	0	0	0	0	0	0	0	0	0	0	0	0	0	0	0	0	0
ENSG00000126602	17	145.430769230769	76.1169230769231	65	65959	8.51847259667967	59561	0.756	958	668	668	0	0	0	0	0	0	0	0	0	0	1	0	0	0	0	0	0	0	0	0	0	0	0	0	0	1	0	0	0	0	0	0	0	0	0	0	0	0
ENSG00000126698	6	179.357142857143	148.586734693878	28	33570	7.61710195662972	32469	0.49	452	290	290	0	0	0	0	0	0	0	0	0	0	0	0	0	0	0	0	0	0	0	0	0	0	0	0	0	0	1	0	0	0	0	0	0	0	0	0	0	0
ENSG00000126709	3	185	124	11	6158	5.67969198652379	6158	0.54	0	0	0	0	0	0	0	0	1	0	0	0	0	0	0	1	0	0	0	0	0	0	0	0	0	0	0	0	0	0	0	0	1	0	0	0	0	0	0	0	0
ENSG00000126773	15	411.791666666667	312.480902777778	48	77223	7.21425152513751	42904	0.576	836	519	519	0	0	0	0	0	1	0	1	0	0	1	0	1	0	0	0	0	0	0	0	0	0	0	0	0	0	0	0	0	0	0	0	0	0	1	0	0	0
ENSG00000126775	2	554.764705882353	700.996539792387	17	45467	7.49867881326448	45467	0.63	379	268	268	0	0	0	0	0	0	0	0	0	0	0	0	0	0	0	0	0	0	0	0	0	0	0	0	0	0	0	0	0	0	0	0	0	0	0	0	0	0
ENSG00000126821	1	1104	892.666666666667	3	43826	5.83319632288708	43826	0.758	808	541	541	0	0	0	1	0	1	0	0	0	0	0	0	0	0	0	0	0	0	0	0	0	0	0	0	0	0	0	0	0	0	0	0	0	1	1	0	0	0
ENSG00000126858	17	205.013888888889	172.661265432099	72	110921	7.57540296081718	83317	0.692	610	338	338	0	0	0	0	0	0	0	0	0	0	0	0	0	0	0	0	0	0	0	0	0	0	0	0	0	0	0	0	0	0	0	0	0	0	0	0	0	0
ENSG00000126870	5	196.055555555556	155.088477366255	54	100170	7.35560642496153	89612	0.714	775	578	578	0	0	0	1	1	1	0	0	1	0	0	0	0	0	0	0	0	0	0	0	0	0	0	0	0	0	0	0	0	0	0	0	0	0	0	0	0	0
ENSG00000126878	11	478.333333333333	579.703703703704	36	26677	6.53765094809471	26677	0.724	908	611	611	0	0	0	0	0	0	0	0	0	0	0	0	0	0	0	0	0	0	0	0	0	0	0	0	0	0	0	0	0	0	0	0	0	0	0	0	0	0
ENSG00000126883	27	225.897435897436	178.286653517423	117	109110	7.84781413237786	109110	0.612	522	349	349	0	0	0	0	0	0	0	1	0	0	1	1	1	0	0	0	0	0	0	0	0	0	0	0	0	0	0	0	0	0	0	0	0	0	0	0	0	0
ENSG00000127054	48	213.786206896552	174.333697978597	145	13107	8.58668741470471	13095	0.76	992	703	703	0	0	0	0	0	0	0	0	0	0	0	0	0	0	0	0	0	0	0	0	0	0	0	0	0	0	0	0	0	0	0	0	0	0	0	0	0	0
ENSG00000127252	3	247.111111111111	78.0987654320988	9	36614	6.71387721448154	29730	0.7	664	464	464	0	0	0	0	0	0	0	0	0	0	0	0	0	0	0	0	0	0	0	0	0	0	0	0	0	0	0	0	0	0	0	0	0	0	0	0	0	0
ENSG00000127314	33	195.469879518072	149.892582377704	83	49754	6.72759776827669	49754	0.742	1157	634	634	0	0	0	0	0	1	0	0	0	0	0	0	0	0	0	0	0	0	0	0	0	0	0	0	0	0	0	0	0	0	0	0	0	0	0	0	0	0
ENSG00000127325	13	314.2	270.59	40	56117	8.1822557721749	16238	0.462	0	0	0	0	0	0	1	0	0	0	0	1	0	0	0	0	0	0	0	0	0	0	0	0	0	0	0	0	0	0	0	0	0	0	0	0	0	0	0	0	0
ENSG00000127328	19	506.056603773585	543.192595229619	53	84524	6.4266340664659	78697	0.706	1219	844	844	0	0	0	1	0	1	0	0	0	0	0	0	0	0	0	0	0	0	0	0	0	0	0	0	0	0	1	0	0	0	0	0	0	0	0	0	0	0
ENSG00000127329	12	291.076923076923	192.286390532544	65	120591	7.36590997673504	120591	0.418	0	0	0	0	0	0	0	0	0	0	0	0	0	0	0	0	0	0	0	0	0	0	0	0	0	0	0	0	0	0	0	0	0	0	0	0	0	0	0	0	0
ENSG00000127337	5	200.473684210526	124.598337950139	19	31094	5.96824897313512	31094	0.54	643	420	420	0	0	0	1	0	0	0	1	0	0	1	0	1	0	0	0	0	0	0	0	0	0	0	0	0	1	0	0	0	0	0	0	0	0	0	0	0	0
ENSG00000127415	13	192.08	99.616	50	17532	5.41932444090704	17510	0.698	645	438	438	0	0	0	0	0	1	0	0	0	0	0	0	0	0	0	0	0	0	0	0	0	0	0	0	0	0	0	0	0	0	0	0	0	0	0	0	0	0
ENSG00000127419	21	179.55223880597	148.422811316552	67	26270	6.84410383676072	18873	0.732	908	651	651	0	0	0	0	0	0	0	0	0	0	1	0	0	0	0	0	0	1	0	0	0	0	0	0	0	0	0	0	0	0	0	0	0	0	0	0	0	0
ENSG00000127445	11	293.575757575758	273.47842056933	33	14426	7.64651856452584	1469	0.71	884	610	610	0	0	0	0	0	0	0	0	0	0	0	0	0	0	0	0	0	0	0	0	0	0	0	0	0	0	0	0	0	0	0	0	0	0	0	0	0	0
ENSG00000127463	14	365.065573770492	402.763235689331	61	35889	7.85835646345976	35889	0.666	824	554	554	0	0	0	0	0	1	0	1	0	0	0	0	0	0	0	0	0	1	0	0	0	0	0	0	0	0	0	0	0	0	0	0	0	0	0	0	0	0
ENSG00000127511	12	328.574468085106	256.430058850158	47	50954	7.82302514690742	50951	0.626	0	0	0	0	0	0	1	0	0	0	0	0	0	0	0	0	0	0	0	0	0	0	0	0	0	0	0	0	0	0	0	0	0	0	0	0	0	0	0	0	0
ENSG00000127526	11	484.645161290323	475.386056191467	31	22552	7.88123907882781	22552	0.75	1135	644	644	0	0	0	0	0	0	0	0	0	0	1	1	0	0	0	0	0	0	0	0	0	0	0	0	0	0	0	0	0	0	0	0	0	0	0	0	0	0
ENSG00000127527	16	191	148.077922077922	77	116847	8.64269601911478	110505	0.738	1186	695	695	0	0	0	1	0	1	0	0	0	0	0	0	0	0	0	0	0	0	0	0	0	0	0	0	0	0	0	0	0	0	0	0	0	0	0	0	0	0
ENSG00000127528	2	516.4	321.28	5	3058	7.4736415431224	3058	0.766	2862	1654	1654	0	0	0	0	0	1	0	0	0	0	0	0	0	0	0	0	0	0	0	0	0	0	0	0	0	0	0	0	0	0	0	0	0	0	0	0	0	0
ENSG00000127533	2	1021.5	1006.25	4	3747	5.02593099748083	3747	0.62	0	0	0	0	0	0	0	0	0	0	0	1	0	0	0	0	0	0	0	0	0	0	0	0	0	0	0	0	0	0	0	0	0	0	0	0	0	0	0	0	0
ENSG00000127554	5	472	333.272727272727	11	3543	6.26820128271633	1906	0.786	1308	828	828	0	0	0	1	0	1	0	0	0	0	0	0	0	0	0	0	0	0	0	0	0	0	0	0	0	0	0	0	0	0	0	0	0	0	0	1	0	0
ENSG00000127580	3	270.722222222222	192.296296296296	18	5823	6.76949734178945	5823	0.63	571	386	386	0	0	0	1	0	0	0	0	0	0	0	1	0	0	0	0	0	0	0	0	0	0	0	0	0	0	0	0	0	0	0	0	0	0	0	0	0	0
ENSG00000127616	20	191.579439252336	120.094156694908	107	104474	8.25125137336187	101361	0.778	1224	623	623	0	0	0	0	0	1	0	0	0	0	0	0	0	0	0	0	0	0	0	0	0	0	0	0	0	0	0	0	0	0	0	0	0	0	0	0	0	0
ENSG00000127663	10	258.672131147541	223.714055361462	61	184482	8.33348252626703	72068	0.782	860	612	612	0	0	0	1	0	0	0	0	0	0	0	0	0	0	0	0	0	0	0	0	0	0	0	0	0	0	1	0	0	0	0	0	0	0	0	0	0	0
ENSG00000127666	1	1338	1247	2	15773	7.03384608876794	15773	0.696	459	341	341	0	0	0	0	0	1	0	0	0	0	0	0	0	0	0	0	0	0	0	0	0	0	0	0	0	1	1	0	0	0	0	0	0	0	1	0	0	0
ENSG00000127774	2	353.75	215.75	4	854	7.7434156897613	851	0.688	1394	972	972	0	0	0	1	0	0	0	1	0	0	0	0	0	0	0	0	0	0	0	0	0	0	0	0	0	0	0	0	0	0	0	0	0	0	0	0	0	0
ENSG00000127804	11	449.302325581395	519.840995132504	43	106330	7.03719369462172	95834	0.538	301	175	175	0	0	0	0	0	0	0	0	0	0	0	0	0	0	0	1	0	0	0	0	0	0	0	0	0	0	0	0	0	0	0	0	0	0	0	0	0	0
ENSG00000127837	10	246.2	152.76	40	6131	8.26400880295139	6131	0.656	606	399	399	0	0	0	0	0	0	0	0	0	0	0	0	0	0	0	0	0	0	0	0	0	0	0	0	0	0	0	0	0	0	0	0	0	0	0	0	0	0
ENSG00000127838	8	349.333333333333	331.722222222222	24	76402	6.90931916760128	2556	0.662	606	399	399	0	0	0	0	0	0	0	0	0	0	0	0	0	0	0	0	0	0	0	0	0	0	0	0	0	0	0	0	0	0	0	0	0	0	0	0	0	0
ENSG00000127914	15	285.96261682243	211.528692462224	107	169807	8.45209425653053	169807	0.662	362	235	235	0	0	0	0	0	1	0	1	1	0	0	0	0	0	1	0	0	0	0	0	0	0	0	0	0	0	0	0	0	0	0	0	0	0	0	0	0	0
ENSG00000127920	1	1527.5	992.5	2	6912	6.74050119504566	6912	0.478	0	0	0	0	0	0	1	0	1	0	0	0	0	0	0	0	0	0	0	0	0	0	0	0	0	0	0	0	0	0	0	0	0	0	0	0	0	0	0	0	0
ENSG00000127922	10	341.379310344828	327.86920332937	29	228266	7.90019542987233	21434	0.472	461	281	281	0	0	0	1	0	0	0	0	0	0	0	0	0	0	0	0	0	0	1	0	0	0	0	0	0	0	0	0	0	0	0	0	0	0	0	0	0	0
ENSG00000127946	6	315.088888888889	375.899259259259	45	205660	6.68926130459845	5503	0.746	1016	715	715	0	0	0	0	0	2	0	0	0	0	0	0	0	0	0	0	0	0	0	0	0	0	0	0	0	0	0	0	0	0	0	0	0	0	0	0	0	0
ENSG00000127951	1	2130.5	1484.5	2	6456	5.72411232296741	6456	0.43	0	0	0	0	0	0	1	0	0	0	0	1	0	0	0	0	0	0	0	0	0	0	0	0	0	0	0	0	1	0	0	0	0	0	0	0	0	0	0	0	0
ENSG00000127952	11	164.606060606061	71.0137741046832	33	51667	5.87636208170686	34252	0.692	726	512	512	0	0	0	0	0	0	0	0	0	0	0	0	0	0	0	0	0	0	0	0	0	0	0	0	0	0	0	0	0	0	0	0	0	0	0	0	0	0
ENSG00000127954	3	802.3	816.02	10	30463	7.16997093667732	30463	0.592	0	0	0	0	0	0	0	0	0	0	0	0	0	0	0	0	0	0	0	0	0	0	0	0	0	0	0	0	0	0	0	0	0	0	0	0	0	1	0	0	0
ENSG00000127990	11	156.487179487179	72.9861932938856	39	70980	5.69317977293398	70980	0.666	1669	971	971	0	0	0	1	0	0	0	0	0	0	0	0	0	0	0	0	0	0	0	0	0	0	0	0	0	0	0	0	0	0	0	0	0	0	0	0	0	0
ENSG00000127993	3	673.444444444444	653.58024691358	9	9233	6.57586846598035	8762	0.612	918	556	556	0	0	0	0	0	0	0	0	0	0	0	0	0	0	0	0	0	0	0	0	0	0	0	0	0	0	0	0	0	0	0	0	0	0	0	0	0	0
ENSG00000128052	3	185.978260869565	102.963137996219	46	47113	6.77028260107343	47113	0.658	769	509	509	0	0	0	0	0	0	0	0	0	0	0	0	0	0	0	0	0	0	0	0	0	0	0	0	0	0	0	0	0	0	0	0	0	0	0	0	0	0
ENSG00000128159	8	280.914285714286	246.538775510204	70	27304	8.13488428202711	27304	0.688	780	501	501	0	0	0	0	0	0	0	0	0	0	1	0	0	0	0	0	0	0	0	0	0	0	0	0	0	0	0	0	0	0	0	0	0	0	0	0	0	0
ENSG00000128185	3	254.7	151.58	10	5805	7.45069102787697	5805	0.714	917	620	620	0	0	0	0	0	1	0	0	0	0	0	0	0	0	0	0	0	0	1	0	0	0	0	0	0	0	0	0	0	0	0	0	0	0	0	0	0	0
ENSG00000128245	6	509	409.714285714286	14	13144	7.92698088610664	13144	0.732	1259	854	854	0	0	0	1	0	1	0	0	0	0	0	1	0	0	0	0	0	0	0	0	0	0	0	0	0	0	0	0	0	0	0	0	0	0	0	0	0	0
ENSG00000128283	4	405.3	276.7	10	8959	6.44803037380326	8959	0.808	1824	1178	1178	0	0	0	0	0	1	0	0	0	0	0	0	0	0	0	0	0	0	0	0	0	0	0	0	0	0	0	0	0	0	0	0	0	0	0	0	0	0
ENSG00000128309	8	679.388888888889	572.58024691358	18	10188	7.87948217200139	10167	0.822	1792	1136	1136	0	0	0	0	0	0	0	0	0	0	0	0	0	0	0	0	0	0	0	0	0	0	0	0	0	0	0	0	0	0	0	0	0	0	0	0	0	0
ENSG00000128311	3	498.666666666667	316.222222222222	6	8782	7.15351598762456	1280	0.788	1792	1136	1136	0	0	0	0	0	0	0	0	0	0	0	0	0	0	0	0	0	0	0	0	0	0	0	0	0	0	0	0	0	0	0	0	0	0	0	0	0	0
ENSG00000128463	13	273.166666666667	182.037037037037	36	5158	8.18787484036141	5158	0.548	0	0	0	0	0	0	1	1	1	0	0	0	0	1	0	0	0	0	0	0	0	1	0	0	0	0	0	0	0	0	0	0	0	0	0	0	0	0	0	0	0
ENSG00000128512	17	195.421487603306	165.213441704802	121	480301	6.47651478863157	479933	0.678	1027	689	689	0	0	0	0	0	0	0	0	0	0	0	0	0	0	0	0	0	0	0	0	0	0	0	0	0	0	0	0	0	0	0	0	0	0	0	0	0	0
ENSG00000128524	2	283	147.6	5	3019	7.67286757165612	3018	0.602	561	362	362	0	0	0	1	0	0	0	0	0	0	0	0	0	0	0	0	0	0	0	0	0	0	0	0	0	0	0	0	0	0	0	0	0	0	0	0	0	0
ENSG00000128534	4	670.545454545455	785.157024793388	11	8793	6.46264308677444	8793	0.546	501	325	325	0	0	0	0	0	0	0	0	0	0	1	1	1	0	0	0	0	0	0	0	0	0	0	0	0	0	0	0	0	0	0	0	0	0	0	0	0	0
ENSG00000128563	9	381.633333333333	331.493333333333	30	62805	6.82872465912168	40754	0.622	947	657	657	0	0	0	0	1	1	0	0	0	0	0	0	0	0	0	0	0	0	0	0	0	0	0	0	0	0	0	0	0	0	0	0	0	0	0	0	0	0
ENSG00000128573	19	415.80487804878	478.867340868531	82	607446	6.00830923781119	604579	0.676	2871	1703	1703	0	0	0	1	0	0	0	0	0	0	1	1	0	0	0	0	0	0	0	0	0	0	0	0	0	0	0	0	0	0	0	0	0	0	0	0	0	0
ENSG00000128578	3	246.222222222222	231.135802469136	27	53967	8.08497998964506	53967	0.676	978	657	657	0	0	0	1	0	1	0	0	0	0	0	0	0	0	0	0	0	0	0	0	0	0	0	0	0	0	0	0	0	0	0	0	0	0	0	0	0	0
ENSG00000128581	10	334.5	262.766666666667	30	8130	6.51834842968981	6752	0.626	411	296	296	0	0	0	0	0	1	0	0	0	0	0	0	0	0	0	0	0	0	0	0	0	0	0	0	0	0	0	0	0	0	0	0	0	0	0	0	0	0
ENSG00000128585	12	337.216666666667	386.597222222222	60	386541	7.8036627107996	377749	0.696	343	224	224	0	0	0	0	1	1	0	1	1	0	0	0	0	0	0	0	0	0	1	0	0	0	0	0	0	0	0	0	0	0	0	0	0	0	0	0	0	0
ENSG00000128595	8	666.703703703704	736.249657064472	27	32516	8.3974760430098	32185	0.65	583	377	377	0	0	0	0	0	0	0	0	0	0	0	0	0	0	1	0	0	0	0	0	0	0	0	0	0	0	0	0	0	0	0	0	0	0	0	0	0	0
ENSG00000128607	4	397.684210526316	503.82271468144	19	65211	8.07935862374524	65211	0.64	401	254	254	0	0	0	1	0	0	0	0	0	0	0	0	0	0	0	0	0	0	0	0	0	0	0	0	0	0	0	0	0	0	0	0	0	0	0	0	0	0
ENSG00000128654	6	156.875	101.71875	32	68631	7.48135572794735	68631	0.582	393	272	272	1	0	0	0	0	0	0	0	0	0	0	0	0	0	0	0	0	0	0	0	0	0	0	0	0	0	0	0	0	0	0	0	0	0	0	0	0	0
ENSG00000128699	7	505.411764705882	413.377162629758	17	14049	7.08836684178892	13060	0.68	918	628	628	0	0	0	1	1	1	0	1	0	0	0	1	0	0	0	0	0	0	0	0	0	0	0	0	0	0	0	0	0	0	0	0	0	0	0	0	0	0
ENSG00000128708	7	323.918918918919	312.260043827611	37	69642	7.85290409998469	69639	0.602	566	362	362	0	0	0	0	1	0	0	0	0	0	0	0	1	0	0	0	0	0	0	0	0	0	0	0	0	0	0	0	0	0	0	0	0	0	0	0	0	0
ENSG00000128791	3	592	647.090909090909	11	67654	6.16583939801258	66051	0.778	581	435	435	0	0	0	0	0	1	0	0	1	0	0	0	0	0	0	0	0	0	0	0	0	0	0	0	0	0	0	0	0	0	0	0	0	0	0	0	0	0
ENSG00000128829	11	212.922077922078	175.510878731658	77	101451	7.55438783378162	41284	0.67	421	289	289	0	0	0	0	0	0	0	0	0	0	0	0	0	0	0	0	0	0	0	0	0	0	1	0	0	0	0	0	0	0	0	0	0	0	0	0	0	0
ENSG00000128881	7	419.575757575758	492.62258953168	33	182076	7.5228326985463	143892	0.664	1185	717	717	0	0	0	0	1	1	0	0	0	0	0	0	0	0	1	0	0	0	0	0	0	0	0	0	0	0	0	0	0	0	0	0	0	0	0	0	0	0
ENSG00000128891	14	426.588235294118	444.899653979239	34	36375	6.4340702060279	11954	0.604	0	0	0	0	0	0	0	1	1	0	0	0	0	0	0	0	0	0	0	0	0	0	0	0	0	0	0	0	0	1	0	0	0	0	0	0	0	0	0	0	0
ENSG00000128915	18	428	522.417910447761	67	59552	6.95004696208875	59548	0.586	490	320	320	0	0	0	1	0	1	0	0	0	0	1	1	0	0	1	0	0	0	0	0	0	0	0	0	0	1	0	0	0	0	0	0	0	0	0	0	0	0
ENSG00000128917	3	336.166666666667	262.777777777778	18	9700	6.66381145981283	1551	0.69	5391	3504	3504	1	0	0	0	0	0	0	0	1	0	0	0	0	0	0	0	0	0	0	0	0	0	0	0	0	0	0	0	0	0	0	0	0	0	0	0	0	0
ENSG00000128923	5	839.95652173913	995.330812854442	23	90709	6.70157061866801	86361	0.69	799	565	565	0	0	0	1	0	1	0	1	0	0	1	0	0	0	0	0	0	1	0	0	0	0	0	0	0	0	0	0	0	0	0	0	0	0	0	0	0	0
ENSG00000129003	10	212.726495726496	163.332018408942	117	208085	8.18092867694852	208085	0.664	865	589	589	0	0	0	0	0	1	0	0	0	0	0	0	0	0	0	0	0	0	0	0	0	0	0	0	0	1	0	0	0	0	0	0	0	0	0	0	0	0
ENSG00000129009	4	525.571428571429	437.102040816327	7	3202	6.61271487542553	3202	0.506	0	0	0	0	0	0	0	0	0	0	0	0	0	0	0	0	0	0	0	0	0	0	0	0	0	0	0	0	0	0	0	0	0	0	0	0	0	0	0	0	0
ENSG00000129071	10	250.514285714286	148.646530612245	35	9092	7.2113610243016	7860	0.638	875	580	580	0	0	0	0	0	0	0	0	0	0	0	0	1	0	2	0	0	1	0	0	0	0	0	0	0	0	0	0	0	0	0	0	0	0	1	0	0	0
ENSG00000129083	12	160.254901960784	64.3598615916955	51	56588	7.88081322353251	6291	0.454	0	0	0	0	0	0	1	0	0	0	0	0	0	0	0	0	0	0	0	0	0	0	0	0	0	0	0	0	1	0	0	0	0	0	0	0	0	0	0	0	0
ENSG00000129128	4	586.857142857143	732.469387755102	14	12282	7.89799444894332	12282	0.678	897	558	558	0	0	0	0	0	0	0	0	0	0	0	0	0	0	0	0	0	0	0	0	0	0	0	0	0	0	0	0	0	0	0	0	0	0	0	0	0	0
ENSG00000129152	1	600.333333333333	347.555555555555	3	2564	7.10376331919093	2564	0.686	2990	1872	1872	0	0	0	0	0	1	0	0	0	0	0	0	0	0	0	0	0	0	0	0	0	0	0	0	0	0	0	0	0	0	0	0	0	0	0	0	0	0
ENSG00000129226	4	303.769230769231	211.715976331361	13	2645	6.26605892152971	2645	0.538	0	0	0	0	0	0	0	0	0	0	0	0	0	0	0	0	0	0	0	0	0	1	0	0	0	0	0	1	1	0	0	0	0	0	0	0	1	1	1	0	0
ENSG00000129292	19	425.611764705882	455.822006920415	85	73435	7.66300522717473	49962	0.682	450	309	309	0	0	0	1	0	0	0	0	0	0	0	0	0	0	0	0	0	0	0	0	0	0	0	0	0	0	0	0	0	0	0	0	0	0	0	0	0	0
ENSG00000129315	4	605.375	770.78125	16	28435	7.46922237897966	28435	0.596	826	485	485	0	0	0	0	0	0	0	0	0	1	1	0	0	0	0	0	0	0	0	0	0	0	0	0	0	0	0	0	0	0	0	0	0	0	0	0	0	0
ENSG00000129347	14	193.015384615385	159.594792899408	65	12953	7.3862838308871	12953	0.712	797	565	565	0	0	0	0	0	0	0	0	0	0	0	0	0	0	0	0	0	0	0	0	0	0	0	0	0	0	0	0	0	0	0	0	0	0	0	0	0	0
ENSG00000129460	13	230.488888888889	203.717530864198	45	40175	7.22300694434133	8506	0.498	0	0	0	0	0	0	0	0	0	0	0	0	0	0	1	0	0	0	0	0	1	0	0	0	0	0	0	0	0	0	0	0	0	0	0	0	0	0	0	0	0
ENSG00000129467	20	226.329787234043	149.292213671344	94	16745	7.02016335227903	2856	0.67	675	477	477	0	0	0	0	0	0	0	0	0	0	0	0	0	0	0	0	0	0	0	0	0	0	0	0	0	0	0	0	0	0	0	0	0	0	0	0	0	0
ENSG00000129484	11	164.681818181818	107.735537190083	44	14324	7.15284607733676	14324	0.606	0	0	0	0	0	0	1	0	0	0	1	0	0	1	1	1	0	1	0	0	0	0	0	0	0	0	0	0	0	0	0	0	0	0	0	0	0	0	0	0	0
ENSG00000129493	13	273.766666666667	203.987777777778	60	128795	7.05225535070822	128792	0.656	856	586	586	0	0	0	1	0	1	0	0	0	0	0	0	0	0	0	0	0	0	0	0	0	0	1	0	0	0	0	0	0	0	0	0	0	0	0	0	0	0
ENSG00000129515	12	189.763636363636	166.740495867769	55	69090	7.52830685754105	67775	0.706	784	494	494	0	0	0	0	1	1	0	0	0	0	0	0	0	0	0	0	0	0	0	0	0	0	0	0	0	0	0	0	0	0	0	0	0	0	0	0	0	0
ENSG00000129518	4	226.642857142857	136.918367346939	14	23782	6.98925946066888	23782	0.626	523	347	347	0	0	0	1	0	0	0	0	0	1	0	0	0	0	0	0	0	0	0	1	0	0	0	0	0	0	0	0	0	0	0	0	0	0	0	0	0	0
ENSG00000129559	8	287.681818181818	223.867768595041	22	15603	8.28542467986585	15603	0.594	346	203	203	0	0	0	0	1	1	0	0	0	0	0	0	0	0	0	0	0	0	0	0	0	0	0	0	0	0	0	0	0	0	0	0	0	0	0	0	0	0
ENSG00000129562	5	183.083333333333	53.9027777777778	12	24371	7.65468163203854	24371	0.572	438	253	253	0	0	0	1	0	0	0	0	0	0	0	0	1	0	0	0	0	0	0	0	0	0	0	0	0	0	0	0	0	0	0	0	0	0	0	0	0	0
ENSG00000129566	12	190.646017699115	121.175816430417	113	47763	7.55771256786208	5488	0.638	201	141	141	0	0	0	0	0	0	0	0	0	0	0	0	0	0	0	0	0	0	0	0	0	0	0	0	0	0	0	0	0	0	0	0	0	0	0	0	0	0
ENSG00000129744	2	184.555555555556	163.753086419753	9	19289	6.74895462615364	14485	0.512	0	0	0	0	0	0	0	0	1	0	0	0	0	0	0	0	0	0	0	0	0	0	0	0	0	0	0	0	0	0	0	0	0	0	0	0	0	0	0	0	0
ENSG00000129757	6	508.5	316.25	16	2669	7.29868298122892	2669	0.77	2001	1095	1095	1	0	0	0	0	0	0	0	0	0	0	0	0	0	0	0	0	0	0	0	0	0	0	0	0	0	0	0	0	0	0	0	0	0	0	0	0	0
ENSG00000129910	3	270.7	181.89	20	23726	8.2783021123931	11839	0.732	387	283	283	0	0	0	0	0	0	0	0	0	0	0	0	0	0	0	0	0	0	0	0	0	0	0	0	0	0	1	0	0	0	0	0	0	0	0	0	0	0
ENSG00000129933	17	381.36231884058	428.03738710355	69	38074	8.60713184241845	37077	0.604	1228	755	755	0	0	0	1	0	0	0	0	0	0	0	0	0	0	0	0	0	0	0	0	0	0	0	0	0	0	0	0	0	0	0	0	0	0	0	0	0	0
ENSG00000129946	8	224.594594594595	163.970781592403	37	44414	6.15117148427875	44414	0.812	4456	2629	2629	0	0	0	0	0	0	0	0	0	0	0	0	0	0	0	0	0	0	0	0	0	0	0	0	0	0	0	0	0	0	0	0	0	0	0	0	0	0
ENSG00000129968	6	662	623.238095238095	21	8738	7.68456910136447	8738	0.634	840	455	455	0	0	0	0	0	0	0	0	0	0	0	0	0	0	0	0	0	0	0	0	0	0	0	0	0	0	0	0	0	0	0	0	0	0	0	0	0	0
ENSG00000129988	1	130.733333333333	70.8444444444444	15	30907	5.98503960185327	30907	0.544	0	0	0	0	0	0	0	0	0	0	0	0	0	0	0	0	0	0	0	0	0	0	0	0	0	0	0	0	0	0	0	0	0	0	0	0	2	0	0	0	0
ENSG00000130024	4	285.208333333333	275.381944444444	24	20151	7.23722379299813	20151	0.858	0	0	0	0	0	0	0	0	0	0	0	0	0	0	0	0	0	0	0	0	0	0	0	0	0	0	0	0	0	0	0	0	0	0	0	0	0	0	0	0	0
ENSG00000130147	11	408.37037037037	400.825788751715	27	103742	6.79472689661095	103742	0.822	1599	999	999	0	0	0	0	0	1	0	0	0	0	0	0	0	0	0	0	0	0	0	0	0	0	0	0	0	0	0	0	0	0	0	0	0	0	0	0	0	0
ENSG00000130159	14	170.826086956522	109.880907372401	46	23259	8.41119065154443	23259	0.602	283	198	198	0	0	0	0	0	0	0	0	0	0	0	0	0	0	0	0	0	0	0	0	0	0	0	0	0	0	0	0	0	0	0	0	0	0	0	0	0	0
ENSG00000130165	9	328.363636363636	257.165289256198	22	8090	7.10579644148851	6194	0.612	455	302	302	0	0	0	1	0	0	0	0	0	0	0	0	0	0	0	0	0	0	0	0	0	0	0	0	0	0	0	0	0	0	0	0	0	0	0	0	0	0
ENSG00000130176	11	229.3125	137.953125	32	11607	5.9356445221158	11607	0.584	0	0	0	0	0	0	0	0	0	0	0	0	0	0	0	0	0	0	0	0	0	0	0	0	0	0	0	0	0	0	0	0	0	0	0	0	0	0	0	0	0
ENSG00000130193	3	727	604	7	9725	6.37603865829812	9725	0.77	1522	1062	1062	0	0	0	0	0	2	0	0	0	0	0	0	0	0	0	0	0	0	0	0	0	0	0	0	0	0	0	0	0	0	0	0	0	0	0	0	0	0
ENSG00000130202	6	329.111111111111	236.79012345679	18	43054	6.74287814850305	32767	0.7	716	489	489	0	0	0	1	1	1	0	0	0	0	0	0	0	0	0	0	0	0	0	0	0	0	0	0	0	0	0	0	0	0	0	0	0	0	0	0	0	0
ENSG00000130203	5	280.285714285714	219.897959183673	14	3640	6.04597795930821	3640	0.642	0	0	0	0	0	0	0	0	0	0	0	0	0	0	0	0	0	0	0	0	0	0	0	0	0	0	0	0	0	0	0	0	0	0	0	0	0	0	0	0	0
ENSG00000130222	3	280.333333333333	152	9	1543	7.8594159605523	1543	0.584	1640	1115	1115	1	0	0	1	0	0	0	0	0	0	0	0	0	0	0	0	0	0	0	0	0	0	0	0	0	0	0	0	0	0	0	0	0	0	0	0	0	0
ENSG00000130227	10	222.603773584906	177.025275898896	53	86917	8.09825567652429	86916	0.728	1100	739	739	0	0	0	0	0	0	0	0	1	0	0	0	0	0	0	0	0	0	0	0	0	0	0	0	0	0	0	0	0	0	0	0	0	0	0	0	0	0
ENSG00000130300	3	258.333333333333	242.444444444444	12	25903	7.27415216300768	25903	0.63	230	146	146	0	0	0	0	0	0	0	0	0	0	0	0	0	0	0	0	0	0	0	0	0	0	0	0	0	0	0	0	0	0	0	0	0	0	0	0	0	0
ENSG00000130304	10	343.5	321.431818181818	44	37400	7.69962129250668	28546	0.612	0	0	0	0	0	0	0	0	0	0	0	0	0	0	0	0	0	0	0	0	0	0	0	0	0	0	0	0	0	0	0	0	0	0	0	0	0	0	0	0	0
ENSG00000130305	7	235.645161290323	156.482830385016	31	6351	7.27731594303872	5638	0.542	640	437	437	0	0	0	0	0	0	0	0	1	1	0	0	0	0	0	0	0	0	0	0	0	0	0	0	0	0	0	0	0	0	0	0	0	0	1	0	0	0
ENSG00000130309	6	301.285714285714	292.775510204082	28	27569	7.48315099271319	27566	0.676	786	478	478	0	0	0	0	0	0	0	0	0	0	1	1	0	0	0	0	0	0	0	0	0	0	0	0	0	0	0	0	0	0	0	0	0	0	0	0	0	0
ENSG00000130311	5	381.666666666667	451.688888888889	15	13784	7.202185273963	10975	0.612	0	0	0	0	0	0	0	0	0	0	0	0	0	0	0	0	0	0	0	0	0	0	0	0	0	0	0	0	0	0	0	0	0	0	0	0	0	0	0	0	0
ENSG00000130313	6	259.222222222222	208.62962962963	18	9660	5.76419317632416	9660	0.646	999	698	698	0	0	0	0	0	0	0	0	0	0	0	0	0	0	0	0	0	0	0	0	0	0	0	0	0	0	0	0	0	0	0	0	0	0	0	0	0	0
ENSG00000130332	7	167.176470588235	117.993079584775	17	7104	6.36863651818007	7104	0.712	725	509	509	0	0	0	0	0	0	0	0	0	0	0	0	0	0	0	0	0	0	0	0	0	0	0	0	0	0	0	0	0	0	0	0	0	0	0	0	0	0
ENSG00000130340	1	233.222222222222	228.197530864198	18	121814	7.8191707458029	121814	0.82	1434	919	919	0	0	0	0	0	2	0	0	0	0	0	0	0	0	0	0	0	0	0	0	0	0	0	0	0	1	0	0	0	0	0	0	0	0	0	0	0	0
ENSG00000130348	3	351.058823529412	387.162629757785	17	38840	7.46099308126683	38840	0.598	0	0	0	0	0	0	0	0	0	0	0	0	0	0	0	0	0	0	0	0	0	0	0	0	1	0	0	0	0	0	0	0	0	0	0	0	0	0	0	0	0
ENSG00000130382	2	142.666666666667	73.1111111111111	18	66994	7.0941692723029	66994	0.808	748	426	426	0	0	0	0	0	0	0	0	0	0	0	0	0	0	0	0	0	0	0	0	0	0	0	0	0	0	1	0	0	0	0	0	0	0	0	0	0	0
ENSG00000130396	22	280.844036697248	234.919619560643	109	145102	8.09724714241078	53451	0.824	2496	1313	1313	0	0	0	0	0	0	0	0	0	0	0	0	0	0	0	0	0	0	0	0	0	0	0	0	0	0	0	0	0	0	0	0	0	0	0	0	0	0
ENSG00000130402	11	189.055555555556	122.051440329218	54	83935	8.41530588476867	74230	0.728	508	295	295	0	0	0	0	0	1	0	0	0	0	0	0	0	0	0	0	0	0	0	0	0	0	0	0	0	0	0	0	0	0	0	0	0	0	0	0	0	0
ENSG00000130449	1	392.928571428571	372.30612244898	14	213898	6.12183420559456	213898	0.734	3304	2048	2048	0	0	0	1	0	0	0	0	0	0	0	0	0	0	0	0	0	0	0	0	0	0	0	0	0	0	0	0	0	0	0	0	0	0	0	0	0	0
ENSG00000130517	9	469.962962962963	520.976680384088	27	29364	7.7604625945497	29364	0.694	499	376	376	0	0	0	2	0	2	0	0	0	0	0	0	0	0	0	0	0	0	0	0	0	0	0	0	0	0	0	0	0	0	0	0	0	0	0	0	0	0
ENSG00000130520	6	291.777777777778	251.234567901235	18	17045	8.02984977704917	17045	0.602	536	375	375	0	0	0	1	0	0	0	0	0	0	0	0	0	0	0	0	0	0	0	0	1	0	0	0	0	0	0	0	0	0	0	0	0	0	0	0	0	0
ENSG00000130522	2	790	720	3	1870	7.93940405003076	1870	0.784	2374	1389	1389	0	0	0	0	0	1	0	0	0	0	0	1	0	0	0	0	0	0	0	0	0	0	0	0	0	0	0	0	0	0	0	0	0	0	0	0	0	0
ENSG00000130529	15	198.25	109.75625	80	54096	7.5577784487309	13633	0.678	277	203	203	0	0	0	1	0	1	0	0	0	0	0	0	0	0	0	0	0	0	0	0	0	0	0	0	0	0	0	0	0	0	0	0	0	0	0	0	0	0
ENSG00000130558	12	451.344827586207	365.05112960761	29	45758	6.61745386996463	1970	0.722	617	429	429	0	0	0	1	0	1	0	0	0	0	0	0	0	0	0	0	0	0	0	0	0	0	0	0	0	0	0	0	0	0	0	0	0	0	0	0	0	0
ENSG00000130559	10	361.020408163265	387.259475218659	49	98742	8.68595241453091	96739	0.82	1863	1110	1110	0	0	0	0	0	1	0	0	0	0	0	0	0	0	0	0	0	0	0	0	0	0	0	0	0	0	0	0	0	0	0	0	0	0	0	0	0	0
ENSG00000130592	16	181	132.090909090909	44	39298	6.77762972171735	39294	0.58	0	0	0	0	0	0	0	0	0	0	0	0	0	0	0	0	0	0	0	0	0	0	0	0	0	0	0	1	0	0	0	0	0	0	0	0	0	0	0	0	0
ENSG00000130635	7	154.011494252874	123.005416831814	87	203067	6.59355828104826	203067	0.76	1038	637	637	0	0	0	1	0	1	0	0	0	0	0	0	0	0	0	0	0	0	0	0	0	0	0	0	0	0	0	0	0	0	0	0	0	0	0	0	0	0
ENSG00000130638	11	219.857142857143	172.904761904762	42	173510	8.27132303323783	173507	0.71	1039	572	572	0	0	0	0	0	1	0	0	0	0	0	0	0	0	0	0	0	0	0	0	0	0	0	0	0	0	0	0	0	0	0	0	0	0	0	0	0	0
ENSG00000130653	8	268.948275862069	238.329964328181	58	90583	7.76310336675256	90582	0.658	0	0	0	0	0	0	0	1	1	0	0	1	0	0	0	0	0	0	0	0	0	0	0	0	0	0	0	0	0	1	0	0	0	0	0	0	0	0	0	0	0
ENSG00000130669	13	350.026315789474	324.779778393352	38	57047	6.71749467088689	48034	0.64	542	374	374	0	0	0	1	0	0	0	0	0	0	0	0	0	0	0	0	0	0	0	0	1	0	0	0	0	0	0	0	0	0	0	0	0	0	0	0	0	0
ENSG00000130695	8	358	344.75	32	44609	8.37091487732265	43488	0.658	579	390	390	0	0	0	0	0	0	0	0	0	0	0	0	0	0	0	0	0	0	0	0	0	0	0	0	0	0	0	0	0	0	0	0	0	0	0	0	0	0
ENSG00000130699	9	312.590909090909	290.076446280992	44	112342	7.10699469336075	91013	0.794	1084	558	558	0	0	0	0	0	0	0	0	0	0	0	0	0	0	0	0	0	0	0	0	0	0	0	0	0	0	0	0	0	0	0	0	0	0	0	0	0	0
ENSG00000130702	15	162.801587301587	66.7863441672965	126	59358	8.30134722233447	58248	0.814	1065	639	639	0	0	0	1	0	0	0	0	1	0	0	0	0	0	0	0	0	0	0	0	0	0	0	0	0	0	0	0	0	0	0	0	0	0	0	0	0	0
ENSG00000130703	5	324.76	343.8976	25	57689	7.43206638748835	55678	0.772	876	590	590	0	0	0	1	1	1	0	0	0	0	0	0	0	0	0	0	0	0	0	0	0	0	0	0	0	0	0	0	0	0	0	0	0	0	0	0	0	0
ENSG00000130707	10	115.558139534884	72.551649540292	43	56346	7.87735494870931	56346	0.782	946	620	620	0	0	0	0	0	1	0	0	0	0	0	0	0	0	0	0	0	0	0	0	0	0	0	0	0	0	0	0	1	0	0	0	0	0	0	0	0	0
ENSG00000130713	11	245.842105263158	207.163434903047	38	11141	6.72183921434202	10054	0.53	369	229	229	0	0	0	0	0	0	0	0	0	1	0	0	0	0	0	0	0	0	0	0	0	0	0	0	0	0	0	0	1	0	0	0	0	0	0	0	0	0
ENSG00000130714	19	190.575342465753	130.167010696191	73	20905	7.72919085600311	20905	0.62	599	437	437	0	0	0	0	0	0	0	0	1	0	0	0	0	0	0	0	0	0	0	0	0	0	0	0	0	0	0	0	0	1	0	0	0	0	0	0	0	0
ENSG00000130717	9	267.354838709677	241.111342351717	31	7468	7.73801166350125	7468	0.758	1148	809	809	0	0	0	0	0	0	0	0	0	0	0	0	0	0	0	0	0	0	0	0	0	0	0	0	0	0	0	0	0	0	0	0	0	0	0	0	0	0
ENSG00000130724	8	218.368421052632	110.753462603878	19	3559	8.29119498598971	3559	0.656	511	339	339	0	0	0	0	0	0	0	0	0	0	0	1	1	0	0	0	0	0	0	0	0	0	0	0	0	0	0	0	0	0	0	0	0	0	0	0	0	0
ENSG00000130725	5	173.055555555556	119.845679012346	18	3249	8.30252551755271	3249	0.682	1015	621	621	0	0	0	0	0	1	0	0	0	0	0	0	0	0	0	0	0	0	0	0	0	0	0	0	0	1	0	0	0	0	0	0	0	0	0	0	0	0
ENSG00000130731	13	194.459459459459	113.00365230095	37	1930	7.25194408572363	1410	0.69	4472	3032	3032	0	0	0	0	1	2	0	0	0	0	0	0	0	0	0	0	0	0	0	0	0	0	0	0	0	0	0	0	0	0	0	0	0	0	0	0	0	0
ENSG00000130733	12	152.95	72.19	40	5914	6.96867523134025	5914	0.692	1329	906	906	0	0	0	1	0	1	0	0	0	0	0	0	0	0	0	0	0	0	0	0	0	0	0	0	0	0	0	0	0	0	0	0	0	0	0	0	0	0
ENSG00000130734	13	187.169811320755	116.557493770025	53	9524	7.65675386907409	9230	0.756	814	575	575	0	0	0	0	0	1	0	0	1	0	0	0	0	0	0	0	0	0	0	0	0	0	0	0	0	0	0	0	0	0	0	0	0	0	0	0	0	0
ENSG00000130748	1	221	85.3333333333333	3	2724	5.68331523340879	2724	0.64	750	488	488	0	0	0	0	0	1	0	0	0	0	0	0	0	0	0	0	0	0	0	0	0	0	0	0	0	0	0	0	0	0	0	0	0	0	0	0	0	0
ENSG00000130770	4	367	304.666666666667	9	10798	8.25835032203188	1997	0.602	466	255	255	0	0	0	0	0	0	0	0	0	0	0	0	0	0	0	0	0	0	0	0	0	0	0	0	0	0	0	0	0	0	0	0	0	0	1	0	0	0
ENSG00000130775	11	398.258064516129	302.557752341311	31	14142	5.16366561082488	14142	0.704	226	164	164	0	0	0	0	0	0	0	0	0	0	0	0	0	0	0	0	0	0	0	0	0	0	0	0	0	0	0	0	0	0	0	0	0	0	0	0	0	0
ENSG00000130803	6	668.909090909091	786.859504132231	22	23045	6.91615039686147	23034	0.534	299	182	182	0	0	0	0	0	0	0	0	0	0	0	1	0	0	0	0	0	0	0	0	0	0	0	0	0	0	0	0	0	0	0	0	0	0	0	0	0	0
ENSG00000130810	9	192.777777777778	117.222222222222	36	8450	7.17169879399105	5006	0.644	528	370	370	0	0	0	0	0	0	0	1	0	0	0	0	0	0	0	0	0	1	0	0	0	0	0	0	0	1	0	0	0	0	0	0	0	0	0	0	0	0
ENSG00000130813	11	286.595238095238	266.907029478458	42	7131	5.19743799746574	2139	0.692	1161	820	820	0	0	0	0	0	0	0	0	0	0	0	0	0	0	0	0	0	0	0	0	0	0	0	0	0	0	0	0	0	0	0	0	0	0	0	0	0	0
ENSG00000130935	12	184.224137931034	112.592746730083	58	26699	7.52000807061046	26699	0.588	500	311	311	0	0	0	1	0	1	0	0	0	0	1	0	0	0	0	0	0	1	0	0	0	0	0	0	0	0	0	0	0	0	0	0	0	0	0	0	0	0
ENSG00000130939	11	237.907692307692	180.067692307692	65	148408	8.5667295061097	147536	0.71	872	539	539	0	0	0	1	0	1	0	0	0	0	0	0	0	0	0	0	0	0	0	0	0	0	0	0	0	0	1	0	0	0	0	0	0	0	0	0	0	0
ENSG00000130940	9	377.604651162791	353.439697133586	43	160047	7.98288556352328	149438	0.71	3070	1916	1916	0	0	0	1	0	0	0	0	0	0	0	0	0	0	0	0	0	0	0	0	0	0	0	0	0	0	0	0	0	0	0	0	0	0	0	0	0	0
ENSG00000130956	3	516.083333333333	461.791666666667	12	41136	6.67787437618397	41136	0.754	1343	819	819	0	0	0	1	0	1	0	0	0	0	1	0	0	0	0	0	0	0	0	0	0	0	0	0	0	0	0	0	0	0	0	0	0	0	0	0	0	0
ENSG00000130957	1	186.428571428571	79.1836734693877	7	35074	8.54956589041808	35074	0.54	0	0	0	0	0	0	0	0	0	0	0	0	0	0	0	0	0	0	0	0	0	0	0	0	0	0	0	0	0	0	0	0	0	0	0	0	0	0	0	0	0
ENSG00000131013	2	207.5625	161.2890625	16	41306	6.30641139915037	41306	0.656	543	361	361	0	0	0	1	0	0	0	0	0	0	1	1	0	0	0	0	0	0	0	0	0	0	0	0	0	0	0	0	0	0	0	0	0	0	0	0	0	0
ENSG00000131023	7	624.423076923077	527.497041420118	26	60104	7.11220040504341	60104	0.596	776	563	563	0	0	0	1	1	1	0	0	0	0	0	0	0	0	1	0	0	1	0	0	0	0	0	0	0	0	0	0	0	0	0	0	0	0	0	0	0	0
ENSG00000131043	3	451.285714285714	359.551020408163	7	34460	7.19523963209156	34460	0.564	335	216	216	0	0	0	1	0	1	0	0	0	0	0	0	0	0	0	0	0	0	0	0	0	0	0	0	1	0	0	0	0	0	0	0	0	0	0	0	0	0
ENSG00000131067	4	170.24	84.2656	25	28141	7.98014743028312	28141	0.696	436	321	321	0	0	0	0	0	0	0	0	1	0	0	0	0	0	0	0	0	0	0	0	0	0	0	0	0	0	0	0	0	0	0	0	0	0	0	0	0	0
ENSG00000131127	6	491.235294117647	461.771626297578	17	47051	5.09381180538704	35213	0.57	1906	1220	1220	0	0	0	0	1	0	1	0	0	0	0	0	0	0	0	0	0	0	0	0	0	0	0	0	0	0	0	0	0	0	0	0	0	0	0	0	0	0
ENSG00000131148	6	433.764705882353	386.048442906574	17	27851	6.81946770430775	20985	0.732	1422	966	966	0	0	0	0	0	0	0	0	0	0	0	1	0	0	0	0	0	0	0	0	0	0	0	0	0	0	0	0	0	0	0	0	0	0	0	0	0	0
ENSG00000131165	11	328.157894736842	286.257617728532	38	13415	8.04007648578957	13415	0.736	1444	1006	1006	0	0	0	0	1	1	0	0	0	0	0	0	0	0	0	0	0	0	0	0	0	0	0	0	0	0	0	0	0	0	0	0	0	0	0	0	0	0
ENSG00000131196	18	378.538461538462	313.532544378698	52	133470	8.05960267338266	133470	0.82	7467	4092	4092	1	0	0	0	0	0	0	0	0	0	0	0	0	0	0	0	0	0	0	0	0	0	0	0	0	0	0	0	0	0	0	0	0	0	0	0	0	0
ENSG00000131368	7	527.588235294118	495.252595155709	17	22876	8.43322832236476	16818	0.578	512	345	345	0	0	0	1	0	0	0	0	0	0	0	0	0	0	0	0	0	0	0	0	0	0	0	0	0	0	0	0	0	0	0	0	0	0	0	0	0	0
ENSG00000131375	7	215.363636363636	173.867768595041	44	46767	7.83277269652352	11378	0.7	874	601	601	0	0	0	0	0	0	0	0	1	0	0	0	0	0	0	0	0	0	0	0	0	0	0	0	0	0	1	0	0	0	0	0	0	0	0	0	0	0
ENSG00000131381	10	296.794871794872	305.129520052597	39	29091	7.53929532617423	25559	0.642	855	513	513	0	0	0	0	0	0	0	1	0	1	0	1	0	0	0	0	0	1	0	0	0	0	0	0	0	0	0	0	0	0	0	0	0	0	0	0	0	0
ENSG00000131386	5	370.285714285714	331.12925170068	21	57344	7.73923875144177	55098	0.52	0	0	0	0	0	0	0	0	0	0	0	0	0	0	0	0	0	0	0	0	0	0	0	0	0	0	0	0	0	0	0	0	0	0	0	0	0	0	0	0	0
ENSG00000131389	11	502.390243902439	598.0999405116	41	86782	8.34241132105719	8756	0.672	948	597	597	0	0	0	1	0	0	1	0	0	0	0	0	0	0	0	0	0	0	0	0	0	0	0	0	0	0	0	0	0	0	0	0	0	0	0	0	0	0
ENSG00000131435	7	244.875	198.052083333333	24	15784	5.05248547767277	15784	0.762	774	487	487	0	0	0	0	0	0	0	0	0	0	0	0	0	0	0	0	0	0	0	0	0	0	0	0	0	0	0	0	0	0	0	0	0	0	0	0	0	0
ENSG00000131437	7	278.441176470588	269.569204152249	34	45011	5.81833630807466	45011	0.592	734	487	487	0	0	0	1	0	1	0	1	0	0	0	0	0	0	0	0	0	0	0	0	0	0	0	0	0	0	0	0	0	0	0	0	0	0	0	0	0	0
ENSG00000131459	8	176.05	98.73	40	52698	5.63415824576312	52698	0.742	2165	1375	1375	0	0	0	0	0	0	0	0	0	0	0	0	0	0	0	0	0	0	0	0	0	0	0	0	0	0	0	0	0	0	0	0	0	0	0	0	0	0
ENSG00000131462	5	171.37037037037	85.6406035665295	27	5559	7.48758970152558	5559	0.658	702	480	480	0	0	0	0	1	2	0	0	0	0	0	0	0	0	0	0	0	0	0	0	0	0	0	0	0	0	0	0	0	0	0	0	0	0	0	0	0	0
ENSG00000131471	5	478.875	503.671875	16	6947	6.99683383091361	6941	0.562	0	0	0	0	0	0	0	0	0	0	0	0	0	0	0	0	0	0	0	0	0	0	0	0	0	0	0	0	0	0	0	0	0	0	0	0	0	0	0	0	0
ENSG00000131475	6	198.714285714286	172.448979591837	21	6164	7.08037686450085	6164	0.556	0	0	0	0	0	0	0	0	0	0	0	0	0	0	0	0	0	0	0	0	0	0	0	0	0	0	0	0	1	0	0	0	0	0	0	0	0	0	0	0	0
ENSG00000131495	4	291.222222222222	140.197530864198	9	9046	7.63371953878452	2501	0.526	678	410	410	0	0	0	0	0	0	0	0	0	0	0	0	0	0	0	0	0	0	0	0	0	0	0	0	0	1	0	0	0	0	0	0	0	0	0	0	0	0
ENSG00000131558	27	219.857142857143	115.744897959184	84	813514	8.20845460345782	231123	0.546	0	0	0	0	0	0	1	0	0	0	0	1	0	0	0	0	0	0	0	0	0	0	0	0	0	1	0	0	0	0	0	0	0	0	0	0	0	0	0	0	0
ENSG00000131626	24	216.190476190476	167.786848072562	105	113704	7.89911723205616	113701	0.79	1260	853	853	0	0	0	0	0	1	0	0	0	0	0	0	0	0	0	0	0	0	0	0	0	0	0	0	0	0	0	0	0	0	0	0	0	0	0	0	0	0
ENSG00000131652	10	179.395348837209	116.11465657112	43	3729	6.57043633551739	2755	0.694	757	516	516	0	0	0	1	0	1	0	0	0	0	0	0	0	0	0	0	0	0	0	0	0	0	0	0	0	0	0	0	0	0	0	0	0	0	0	0	0	0
ENSG00000131653	7	149.021739130435	98.0793950850662	46	22432	7.67213381737333	12818	0.68	695	427	427	0	0	0	0	0	0	0	0	0	0	0	0	0	0	0	0	0	0	0	0	0	0	0	0	0	0	0	0	0	0	0	0	0	0	0	0	0	0
ENSG00000131669	5	349.933333333333	243.644444444444	15	12800	6.86066790440249	12800	0.72	1009	694	694	0	0	0	0	1	2	0	0	0	0	0	1	1	0	0	0	0	0	0	0	0	0	0	0	0	0	0	0	0	0	0	0	0	0	0	0	0	0
ENSG00000131711	6	820.086956521739	997.179584120983	23	102335	7.39992982050886	76590	0.678	1991	1294	1294	1	0	0	0	0	0	0	0	0	0	0	0	0	0	0	0	0	0	0	0	0	0	0	0	0	0	0	0	0	0	0	0	0	0	0	0	0	0
ENSG00000131732	9	374.416666666667	329.840277777778	24	11708	6.27803093428924	11328	0.586	414	274	274	0	0	0	0	0	0	0	1	0	0	1	0	0	0	0	0	0	0	0	0	0	0	0	0	0	0	0	0	0	0	0	0	0	0	0	0	0	0
ENSG00000131748	29	188.989898989899	153.823283338435	99	26420	7.36318263033269	26420	0.65	457	333	333	0	0	0	0	0	0	0	0	0	0	0	0	0	0	0	0	0	0	0	0	0	0	0	0	0	1	0	0	0	0	0	0	0	0	0	0	0	0
ENSG00000131773	12	320.277777777778	316.376543209877	36	199266	7.16759297175913	190154	0.808	1403	787	787	0	0	0	0	0	0	0	0	1	0	0	0	0	0	0	0	0	0	0	0	0	0	0	0	0	0	0	0	0	0	0	0	0	0	0	0	0	0
ENSG00000131778	9	132.931034482759	45.436385255648	58	53153	7.1472684664643	53151	0.652	1189	735	735	0	0	0	1	0	1	0	0	0	0	0	0	0	0	0	0	0	0	0	0	0	0	0	0	0	0	0	0	0	0	0	0	0	0	0	0	0	0
ENSG00000131779	3	465.125	375.6875	8	7479	7.24311866333095	7479	0.616	599	372	372	0	0	0	1	0	0	0	0	0	0	1	0	0	0	0	0	0	0	0	0	0	0	0	0	0	0	0	0	0	0	0	0	0	0	0	0	0	0
ENSG00000131788	9	277.756097560976	239.533610945866	41	11314	7.23764347672209	5090	0.636	1089	693	693	0	0	0	1	0	0	0	0	0	0	0	0	0	0	0	0	0	0	0	0	0	0	0	0	0	0	0	0	0	0	0	0	0	0	0	0	0	0
ENSG00000131795	4	467.928571428571	575.877551020408	14	5939	8.36117459058991	1014	0.53	343	198	198	0	0	0	0	0	0	0	0	0	0	0	0	0	0	0	0	0	0	0	0	0	0	0	0	0	0	0	0	0	0	0	0	0	0	0	0	0	0
ENSG00000131844	9	211.104166666667	176.752604166667	48	71417	8.01709836854028	69928	0.648	477	339	339	0	0	0	0	0	0	0	0	0	0	0	0	0	0	0	0	0	0	0	0	0	0	0	0	0	0	0	0	1	0	0	0	0	0	0	0	0	0
ENSG00000131871	9	281.333333333333	226.197530864198	27	6684	7.4079752822335	2401	0.68	669	445	445	0	0	0	1	1	1	0	0	0	0	0	0	0	0	0	0	0	0	0	0	0	0	0	0	0	0	0	0	0	0	0	0	0	0	0	0	0	0
ENSG00000131873	6	612.428571428571	594.755102040816	14	76210	6.51634249252004	76210	0.75	1563	878	878	0	0	0	0	0	1	0	0	0	0	0	0	0	0	0	0	0	0	0	0	0	0	0	0	0	0	0	0	0	0	0	0	0	0	0	0	0	0
ENSG00000131931	4	538.222222222222	499.456790123457	9	6652	6.14916747795299	6652	0.602	293	187	187	0	0	0	1	1	1	0	0	1	0	0	0	0	0	0	0	0	0	0	0	0	0	0	0	0	1	0	0	0	0	0	0	0	0	0	0	0	0
ENSG00000131943	7	485.944444444444	436.703703703704	18	14644	7.88151947619288	13117	0.714	457	355	355	0	0	0	0	0	1	0	0	0	0	0	0	0	0	0	0	0	0	1	0	0	0	0	0	0	0	0	0	0	0	0	0	0	0	0	0	0	0
ENSG00000131966	16	162.254237288136	107.00603274921	59	34953	7.48732237986043	34681	0.724	631	368	368	0	0	0	1	1	1	0	0	0	0	0	0	0	0	0	0	0	0	0	0	0	0	0	0	0	0	0	0	0	0	0	0	0	0	0	0	0	0
ENSG00000132017	6	179.703703703704	97.4128943758573	27	8951	7.09087290497801	8951	0.67	645	396	396	0	0	0	0	0	1	0	1	0	0	0	0	0	0	0	0	0	0	0	0	0	0	0	0	0	0	0	0	0	0	0	0	0	0	0	0	0	0
ENSG00000132024	9	150.88	95.6512	75	24679	7.7446923916458	24679	0.724	770	556	556	0	0	0	0	0	1	0	0	0	0	0	0	0	0	0	0	0	0	0	0	0	0	0	0	0	0	0	0	0	0	0	0	0	0	0	0	0	0
ENSG00000132182	4	183.061538461538	82.2158579881657	65	104073	6.60206133926143	104073	0.792	1176	713	713	0	0	0	0	0	1	0	0	0	0	0	0	0	0	0	0	0	0	0	0	0	0	0	0	0	0	0	0	0	0	0	0	0	0	0	0	0	0
ENSG00000132254	9	290.258064516129	246.189386056191	31	5757	6.71662497022842	4918	0.64	504	310	310	0	0	0	0	0	1	0	0	0	0	1	1	0	0	1	0	0	0	0	0	0	0	0	0	0	0	0	0	0	0	0	0	0	0	0	0	0	0
ENSG00000132274	11	256.685714285714	257.286530612245	35	47401	6.46706082773818	21175	0.4	0	0	0	0	0	0	1	0	0	0	0	0	0	0	0	0	0	0	0	0	0	0	0	0	0	0	0	0	1	0	0	0	0	0	0	0	0	0	0	0	0
ENSG00000132275	5	590.705882352941	557.162629757785	17	8546	6.62665715642434	8546	0.714	521	324	324	0	0	0	0	0	1	0	0	0	0	0	0	0	0	0	0	0	0	0	0	0	0	0	0	0	0	0	0	0	0	0	0	0	0	0	0	0	0
ENSG00000132286	5	418.75	425.25	12	3233	6.4031950957076	3233	0.642	504	310	310	0	0	0	0	0	1	0	0	0	0	1	1	0	0	1	0	0	0	0	0	0	0	0	0	0	0	0	0	0	0	0	0	0	0	0	0	0	0
ENSG00000132294	8	236.042553191489	216.28700769579	47	109555	8.34546681613282	109555	0.652	738	423	423	0	0	0	1	0	0	0	0	0	0	0	0	0	0	0	0	0	0	0	0	0	0	0	0	0	1	0	0	0	0	0	0	0	0	1	0	0	0
ENSG00000132300	20	185.045977011494	155.110582639715	87	35976	8.58132717483431	35976	0.522	991	538	538	0	0	0	1	0	0	0	0	0	0	0	0	0	0	0	0	0	0	0	0	0	0	0	0	0	1	0	0	1	0	0	0	0	0	0	0	0	0
ENSG00000132313	4	520.1	568.16	10	14440	7.77829830610101	13484	0.52	0	0	0	0	0	0	1	0	0	0	0	0	0	0	0	0	0	0	0	0	0	0	0	0	0	0	0	1	1	0	0	0	0	0	0	0	0	0	0	0	0
ENSG00000132323	10	216	158.829268292683	41	33329	7.36245382765571	33329	0.732	838	476	476	0	0	0	0	0	0	0	0	0	0	0	0	0	0	0	0	0	0	0	0	0	0	0	0	0	1	0	0	0	0	0	0	0	0	0	0	0	0
ENSG00000132329	4	239	156.4	10	53221	8.14425989766039	53117	0.562	0	0	0	0	0	0	2	0	0	0	0	0	0	0	0	0	0	0	0	0	0	0	0	0	0	0	0	0	0	0	0	0	0	0	0	0	0	0	0	0	0
ENSG00000132356	9	314.483870967742	273.296566077003	31	38996	7.65797556328346	35605	0.704	1291	797	797	0	0	0	0	0	0	0	0	0	0	0	0	0	0	0	0	0	0	0	0	0	0	0	0	0	1	0	0	0	0	0	0	0	0	0	0	0	0
ENSG00000132376	22	213.728571428571	143.568163265306	70	22318	7.90719715134248	22318	0.678	992	696	696	0	0	0	0	0	0	0	0	0	0	0	0	0	0	0	0	0	0	0	0	0	0	0	0	0	0	0	0	0	0	0	0	0	0	0	0	0	0
ENSG00000132394	4	322.142857142857	160.163265306122	14	255189	7.03700019681328	255189	0.66	666	486	486	0	0	0	0	0	1	0	0	0	0	0	0	0	0	0	0	0	0	0	0	0	0	0	0	0	0	0	0	0	0	0	0	0	0	0	0	0	0
ENSG00000132406	4	351.272727272727	247.388429752066	11	12682	5.92637473671911	11806	0.644	504	324	324	0	0	0	1	0	0	0	0	0	0	1	1	1	0	0	0	0	0	0	0	0	0	0	0	0	1	0	0	0	0	0	0	0	0	0	0	0	0
ENSG00000132423	4	161.058823529412	70.3321799307959	17	24805	6.42419576429866	24805	0.566	485	298	298	0	0	0	1	0	1	0	0	0	0	0	0	0	0	0	0	0	0	0	0	0	0	0	0	0	0	0	0	0	0	0	0	0	0	0	0	0	0
ENSG00000132429	4	292.25	179.083333333333	12	21716	8.47649674284439	21636	0.736	424	311	311	0	0	0	0	1	1	0	0	0	0	0	0	0	0	0	0	0	0	0	0	0	0	0	0	0	0	0	0	0	0	0	0	0	0	0	0	0	0
ENSG00000132466	11	263.141025641026	200.026298487837	78	185423	8.57820022373037	183113	0.692	725	418	418	0	0	0	1	0	1	0	0	0	0	1	1	1	0	0	0	0	0	0	0	0	0	0	0	0	0	0	0	0	0	0	0	0	0	0	0	0	0
ENSG00000132467	1	2072	0	1	2072	6.59750366597201	2072	0.57	619	367	367	0	0	0	0	1	1	0	0	0	0	0	1	0	0	1	0	0	0	0	0	0	0	0	0	0	1	0	0	0	0	0	0	0	0	0	0	0	0
ENSG00000132481	7	356.473684210526	217.96675900277	19	4415	5.76201705572749	4415	0.742	1395	935	935	0	0	0	1	0	1	0	0	0	0	0	0	0	0	0	0	0	0	0	0	0	0	0	0	0	0	0	0	0	0	0	0	0	0	0	0	0	0
ENSG00000132522	17	194.74	128.316	50	4241	8.51253542180278	2903	0.626	785	501	501	0	0	0	0	0	0	0	0	0	0	0	0	0	0	0	0	0	1	0	0	0	0	0	0	0	0	0	0	0	0	0	0	0	0	0	0	0	0
ENSG00000132541	6	195.571428571429	139.333333333333	21	14898	6.44526860152433	14898	0.65	421	282	282	0	0	0	1	1	0	0	0	0	0	0	0	0	0	0	0	0	0	1	0	0	0	0	0	0	1	0	0	0	0	0	0	0	0	0	0	0	0
ENSG00000132589	12	230.695652173913	192.52741020794	46	18345	8.05684747668674	18345	0.712	868	611	611	0	0	0	1	0	0	0	0	0	0	0	0	0	0	0	0	0	0	0	0	0	0	0	0	0	0	0	0	0	0	0	0	0	0	1	0	0	0
ENSG00000132591	8	211.823529411765	133.301038062284	34	6130	7.67460651198033	6130	0.548	340	216	216	0	0	0	0	0	1	0	0	0	0	0	0	0	0	0	0	0	0	0	0	0	0	0	0	0	0	0	0	0	0	0	0	0	0	0	0	0	0
ENSG00000132600	28	219.827586206897	174.090368608799	87	47590	7.45784200012786	13817	0.654	940	635	635	0	0	0	1	0	0	0	0	0	1	0	0	0	0	0	0	0	0	0	0	0	0	0	0	0	0	0	0	0	0	0	0	0	0	0	0	0	0
ENSG00000132613	3	277.789473684211	319.412742382272	19	24863	7.5294977577265	24863	0.824	1327	738	738	0	0	0	0	0	0	0	0	0	0	0	0	0	0	0	0	0	0	0	0	0	0	0	0	0	0	0	0	0	0	0	0	0	0	0	0	0	0
ENSG00000132640	13	465.28125	476.099609375	32	35887	7.01919701830352	35887	0.64	833	574	574	0	0	0	0	0	1	0	0	0	0	0	0	0	0	0	0	0	0	0	0	0	0	0	0	0	0	0	0	0	0	0	0	0	0	0	0	0	0
ENSG00000132661	1	561.5	235.5	2	4042	5.46530160641331	4042	0.652	1410	916	916	0	0	0	1	0	1	0	0	1	0	1	0	0	0	0	0	0	0	0	0	0	0	0	0	0	0	0	0	0	0	0	0	0	0	0	0	0	0
ENSG00000132669	7	326.875	316.2265625	32	115937	6.78994658071273	115937	0.498	0	0	0	0	0	0	1	0	0	0	0	0	0	0	0	0	0	0	0	0	0	0	0	0	0	0	0	0	0	0	0	0	0	0	0	0	0	0	0	0	0
ENSG00000132680	10	242.755555555556	195.941728395062	45	21358	7.95240344881728	2128	0.562	235	152	152	0	0	0	1	1	1	0	1	0	0	1	0	1	0	0	0	0	0	1	0	0	0	0	0	0	0	0	0	0	0	0	0	0	0	0	0	0	0
ENSG00000132688	1	1389.5	1526.75	4	8635	8.59158813909084	8635	0.61	968	651	651	0	0	0	1	0	0	0	0	0	0	0	0	0	0	0	0	0	0	0	0	0	0	0	0	0	0	0	0	0	0	0	0	0	0	0	0	0	0
ENSG00000132768	18	318.036363636364	143.832066115703	55	3370	7.60489689660045	1014	0.602	705	442	442	0	0	0	0	0	0	0	0	0	0	0	0	0	0	0	0	0	0	0	0	0	0	0	0	0	0	0	0	0	0	0	0	0	0	0	0	0	0
ENSG00000132780	25	222.883116883117	184.578849721707	77	35049	7.79463307247312	31286	0.582	992	651	651	1	0	0	1	0	0	0	1	0	0	1	0	0	0	0	0	0	1	0	0	0	0	0	0	0	0	0	0	0	0	0	0	0	0	0	0	0	0
ENSG00000132792	8	143.795454545455	72.0485537190083	44	178124	7.28885872999622	178124	0.632	418	275	275	0	0	0	0	0	0	0	0	0	0	0	0	0	0	0	0	0	0	0	0	0	0	0	0	0	0	0	0	0	0	0	0	0	0	0	0	0	0
ENSG00000132823	2	244.571428571429	285.551020408163	7	14296	8.23109017565641	14296	0.682	749	510	510	0	0	0	0	0	0	0	0	0	0	0	1	1	0	0	0	0	0	1	0	0	0	0	0	0	1	1	0	1	0	0	0	0	0	0	0	0	0
ENSG00000132842	8	216.32	168.752	50	294231	7.09851290837374	294231	0.59	584	385	385	0	0	0	1	0	0	1	0	0	0	0	0	0	0	0	0	0	0	0	0	0	0	0	0	0	0	0	0	0	0	0	0	0	0	0	0	0	0
ENSG00000132849	14	193.614678899083	122.946048312432	109	421444	7.79260424133114	371774	0.756	991	632	632	0	0	0	0	0	1	0	0	1	1	0	0	0	0	0	0	0	0	0	0	0	0	0	0	0	0	0	0	0	0	0	0	0	0	1	0	0	0
ENSG00000132912	14	232.963636363636	225.432727272727	55	50670	8.44009018390019	50670	0.582	343	212	212	0	0	0	1	0	0	0	0	0	0	0	0	1	0	0	0	0	0	0	0	0	0	0	0	0	1	0	0	0	0	0	0	0	0	0	0	0	0
ENSG00000132963	2	212.153846153846	208.87573964497	13	19822	8.51045945790318	19822	0.646	365	263	263	0	0	0	1	0	1	0	0	0	0	0	0	0	0	0	0	0	0	0	0	0	0	0	0	0	0	0	0	0	0	0	0	0	0	0	0	0	0
ENSG00000132964	6	242.393939393939	223.39577594123	33	151100	6.38567381503301	151100	0.696	1167	791	791	0	0	0	0	0	1	0	0	0	0	0	0	0	0	0	0	0	0	0	0	0	0	0	0	0	0	0	0	0	0	0	0	0	0	0	0	0	0
ENSG00000133026	12	189.263888888889	124.458719135802	72	156557	6.60571064437759	156557	0.68	1929	1362	1362	0	0	0	0	0	1	0	0	0	0	0	0	0	0	0	0	0	0	0	0	0	0	0	0	0	0	0	0	0	0	0	0	0	0	0	0	0	0
ENSG00000133027	13	134.243243243243	58.8429510591673	37	86146	6.27538623149244	86144	0.658	907	616	616	0	0	0	1	0	0	0	0	0	0	0	0	0	0	0	0	0	0	0	0	0	0	0	0	0	0	0	0	0	0	0	0	0	0	0	0	0	0
ENSG00000133048	5	321.421052631579	253.689750692521	19	7819	5.20366013966236	7819	0.562	0	0	0	2	0	0	0	0	0	0	0	0	0	0	0	0	0	0	0	0	0	0	0	0	0	0	0	0	0	0	0	0	0	0	0	0	1	0	0	0	0
ENSG00000133055	1	164.090909090909	49.9173553719008	11	8003	6.99805774500918	8003	0.636	0	0	0	1	0	0	0	0	0	0	0	0	0	0	0	0	0	0	0	0	0	0	0	0	0	0	0	0	0	0	0	0	0	0	0	0	0	0	0	0	0
ENSG00000133083	7	586.285714285714	721.704081632653	28	359966	5.8520318375603	359966	0.74	667	414	414	0	0	0	1	0	1	0	0	0	0	0	0	0	0	0	0	0	0	0	0	0	0	0	0	0	0	0	0	0	0	0	0	0	0	0	0	0	0
ENSG00000133103	11	227.64406779661	213.227233553577	59	136039	6.40798272559487	136039	0.528	438	313	313	0	0	0	0	0	0	0	0	0	0	0	0	0	0	0	0	0	0	0	0	0	0	0	0	0	0	0	0	0	0	0	0	0	0	0	0	0	0
ENSG00000133110	10	250.395348837209	206.299621416982	43	36262	6.4799261950734	36262	0.364	0	0	0	0	0	0	0	0	0	0	0	0	0	0	0	0	0	0	0	0	0	0	0	0	0	0	0	0	0	0	0	0	0	0	0	0	0	0	0	0	0
ENSG00000133114	6	422.291666666667	376.795138888889	24	44060	6.47987495761976	38719	0.618	714	464	464	0	0	0	0	0	0	0	0	0	0	1	1	1	0	0	0	0	0	0	0	0	0	1	0	0	0	1	0	0	0	0	0	0	0	0	0	0	0
ENSG00000133250	9	148.785714285714	98.8520408163265	28	3587	6.26241955332908	1169	0.63	558	393	393	0	0	0	0	1	1	0	0	0	0	0	0	1	0	0	0	0	0	0	0	0	0	0	0	0	0	0	0	0	0	0	0	0	0	1	1	0	0
ENSG00000133275	10	176.868421052632	115.023545706371	38	40150	7.86175152604218	40150	0.806	1637	1002	1002	0	0	0	0	0	0	0	0	0	0	0	0	0	0	0	0	0	0	0	0	0	0	0	0	0	0	0	0	0	0	0	0	0	0	0	0	0	0
ENSG00000133318	14	510.027777777778	480.54475308642	36	78446	8.36292116254135	78437	0.622	682	472	472	0	0	0	0	0	0	0	0	1	0	0	0	0	0	0	0	0	0	0	0	0	0	0	0	0	0	0	0	0	0	0	0	0	0	0	0	0	0
ENSG00000133321	5	210.466666666667	141.164444444444	15	9654	5.17140732858917	9654	0.438	0	0	0	0	0	0	1	0	0	0	0	0	0	0	0	0	0	0	0	0	0	0	0	0	0	1	0	0	0	0	0	0	0	0	0	0	0	0	0	0	0
ENSG00000133392	11	302.176470588235	265.815916955017	85	153862	8.2608624741749	153247	0.66	427	296	296	1	0	0	0	0	0	0	0	0	0	0	0	0	0	0	0	0	0	0	0	0	0	0	0	0	0	0	0	0	0	0	0	0	0	0	0	0	0
ENSG00000133393	9	261.192307692308	259.233727810651	26	22906	7.72636613891845	21557	0.61	427	275	275	0	0	0	0	0	0	0	0	0	0	0	0	0	0	0	0	0	0	0	0	0	0	0	0	0	0	0	0	0	0	0	0	0	0	1	0	0	0
ENSG00000133398	3	339.25	181.75	8	6714	6.6929898597765	6714	0.6	555	386	386	0	0	0	0	0	1	0	0	1	0	0	0	0	0	0	0	0	0	0	0	0	0	0	0	0	0	0	0	0	0	0	0	0	0	0	0	0	0
ENSG00000133561	2	846.2	916.72	5	7011	6.02645377377343	7011	0.494	0	0	0	0	0	0	1	0	0	0	0	0	0	0	0	0	0	0	0	0	0	0	0	0	0	0	0	0	0	0	0	0	0	0	0	0	0	0	0	0	0
ENSG00000133574	5	422.461538461538	423.633136094675	13	6677	6.32220956845141	6677	0.454	0	0	0	0	0	0	0	0	0	0	0	0	0	0	0	0	0	0	0	0	0	0	0	0	0	0	0	0	0	0	0	0	0	0	0	0	0	0	0	0	0
ENSG00000133597	5	269.5625	170.0234375	16	23109	6.48744664109618	21969	0.806	700	508	508	0	0	0	0	0	0	0	0	0	0	0	0	0	0	0	0	0	0	0	0	0	0	0	0	0	0	0	0	0	0	0	0	0	0	0	0	0	0
ENSG00000133606	17	288.322033898305	204.005745475438	59	26530	8.42202500666995	26530	0.602	1178	671	671	0	0	0	1	0	0	0	0	0	0	0	0	0	0	0	0	0	0	0	0	0	0	0	0	0	0	0	0	0	0	0	0	0	0	0	0	0	0
ENSG00000133627	6	303.363636363636	322.595041322314	33	95630	6.27956202801172	95190	0.678	771	565	565	0	0	0	0	0	1	0	0	0	0	0	0	0	0	0	0	0	0	0	0	0	0	0	0	0	0	0	0	0	0	0	0	0	0	0	0	0	0
ENSG00000133639	2	738	600	4	3388	7.61248201096333	3388	0.6	1623	1016	1016	0	0	0	2	0	0	0	0	0	0	1	1	1	0	0	0	0	0	0	0	0	0	0	0	1	2	0	0	0	0	0	0	0	1	1	0	0	0
ENSG00000133703	4	743.916666666667	840.541666666667	12	46148	6.91551481952763	41769	0.758	0	0	0	0	0	0	1	0	1	0	0	0	0	0	0	0	0	0	0	0	0	0	0	0	0	0	0	0	0	0	0	0	0	0	0	0	0	0	0	0	0
ENSG00000133704	10	203.6875	134.697916666667	48	66999	7.68428166132353	66999	0.584	752	501	501	0	0	0	1	0	0	0	0	0	0	0	0	0	0	0	0	0	0	0	0	0	0	0	0	0	1	0	0	0	1	0	0	0	0	0	0	0	0
ENSG00000133773	7	355.842105263158	261.905817174515	19	135125	6.61632419817494	1962	0.598	742	474	474	0	0	0	0	0	0	0	1	1	0	1	1	1	0	0	0	0	0	0	0	0	0	1	0	0	0	0	0	0	0	0	0	0	0	0	0	0	0
ENSG00000133789	7	346.742857142857	339.502040816326	35	88915	6.98859034547321	87745	0.66	530	382	382	0	0	0	1	0	1	0	0	0	0	0	0	0	0	0	0	0	0	0	0	0	0	0	0	0	0	0	0	0	0	0	0	0	0	0	0	0	0
ENSG00000133812	14	254.59375	216.830729166667	96	515541	6.69641839391273	515541	0.706	654	407	407	0	0	0	1	0	1	0	0	0	0	0	0	1	0	0	0	0	0	0	0	0	0	0	0	0	1	0	0	0	0	0	0	0	0	1	0	0	0
ENSG00000133835	27	163.333333333333	124.088888888889	105	184757	8.26943217780226	89891	0.568	303	205	205	0	0	0	1	0	0	0	1	1	0	0	1	0	0	0	0	0	1	0	0	0	0	0	0	0	0	0	0	0	0	0	0	0	1	1	1	0	0
ENSG00000133872	15	272.083333333333	161.020833333333	48	20196	8.65799469947614	20196	0.654	557	395	395	0	0	0	0	0	0	0	0	0	0	0	1	0	0	0	0	0	0	0	0	0	0	0	0	0	0	0	0	0	0	0	0	0	0	0	0	0	0
ENSG00000133874	1	311.333333333333	305.777777777778	6	19371	6.77748565063117	19371	0.664	956	623	623	0	0	0	1	0	1	0	0	0	0	0	0	0	0	0	0	0	0	0	0	0	0	0	0	0	0	0	0	0	0	0	0	0	0	0	0	0	0
ENSG00000133884	12	369.416666666667	424.118055555556	48	19496	7.73033622913558	19496	0.634	734	504	504	0	0	0	0	0	1	0	0	0	0	0	0	0	0	0	0	0	0	0	0	0	0	0	0	0	0	0	0	0	0	0	0	0	0	0	0	0	0
ENSG00000133983	4	248.181818181818	228.115702479339	11	34651	7.5023967630104	34651	0.51	325	166	166	0	0	0	1	0	0	0	0	0	0	0	0	0	0	0	0	0	0	0	0	0	0	0	0	1	1	0	0	0	0	0	0	0	0	0	0	0	0
ENSG00000133997	11	221.371428571429	198.26612244898	35	19411	6.63145402810061	17079	0.58	0	0	0	0	0	0	0	0	0	0	0	0	0	0	0	0	0	0	0	0	0	0	0	0	0	0	0	0	0	0	0	0	0	0	0	0	0	0	0	0	0
ENSG00000134030	11	361.46511627907	382.338561384532	43	324172	7.55845576231363	324172	0.652	2293	1527	1527	0	0	0	0	0	1	0	0	0	0	0	0	0	0	0	0	0	0	0	0	0	0	0	0	0	0	1	0	0	0	0	0	0	0	0	0	0	0
ENSG00000134046	5	367.526315789474	343.983379501385	19	72080	7.54209380131847	72080	0.592	479	340	340	0	0	0	0	0	1	0	0	0	0	0	0	0	0	0	0	0	0	0	0	0	0	0	0	0	0	0	0	0	0	0	0	0	0	0	0	0	0
ENSG00000134049	1	493.666666666667	464.888888888889	3	21333	7.54795212570697	21333	0.586	269	178	178	0	0	0	0	0	1	0	0	1	0	0	0	0	0	0	0	0	0	0	0	0	0	0	0	0	0	0	0	0	0	0	0	0	0	0	0	0	0
ENSG00000134056	5	223.733333333333	168.044444444444	15	12370	7.2083250791303	12370	0.556	686	458	458	0	0	0	1	0	0	0	0	0	1	0	0	0	0	1	0	0	0	0	0	0	0	0	0	0	0	0	0	0	0	0	0	0	0	0	0	0	0
ENSG00000134058	13	121.647058823529	62.3137254901961	51	42583	6.72041737174874	38064	0.564	404	257	257	0	0	0	0	0	0	0	1	0	0	1	0	0	0	0	0	0	0	1	0	0	0	0	0	0	0	0	0	0	0	0	0	0	0	0	0	0	0
ENSG00000134070	1	267.923076923077	212.94674556213	13	78879	7.06331470481401	78879	0.662	575	422	422	0	0	0	0	0	0	0	0	0	0	0	0	0	0	0	0	0	0	0	0	0	0	0	0	0	0	0	0	0	0	0	0	0	0	0	0	0	0
ENSG00000134072	6	177.96875	109.326171875	32	12651	5.13224194205957	8305	0.682	270	210	210	0	0	0	0	1	2	0	0	0	0	0	0	0	0	0	0	0	0	0	0	0	0	0	0	0	0	0	0	0	0	0	0	0	0	0	0	0	0
ENSG00000134146	9	301.75	359.0625	32	328849	5.89765169407131	8112	0.688	389	288	288	0	0	0	1	0	0	0	0	0	0	0	0	0	0	0	0	0	0	0	0	0	0	0	0	0	0	0	0	0	0	0	0	0	0	0	0	0	0
ENSG00000134153	4	208.090909090909	107.206611570248	11	17932	7.6701144033413	17932	0.598	450	287	287	0	0	0	0	0	0	0	0	0	0	1	0	0	0	0	0	0	0	0	0	0	0	0	0	0	0	0	0	0	0	0	0	0	0	0	0	0	0
ENSG00000134184	8	179.5	142.821428571429	28	21226	5.77728175358485	21226	0.676	376	260	260	0	0	0	0	0	0	0	0	0	0	0	0	0	0	0	0	0	0	0	0	0	0	0	0	0	0	0	0	0	0	0	0	0	0	0	0	0	0
ENSG00000134186	5	529	434.117647058824	17	9481	7.80447568201633	9481	0.62	373	244	244	0	0	0	0	1	1	0	0	0	0	0	1	0	0	0	0	0	0	0	0	0	0	0	0	0	0	0	0	0	0	0	0	0	0	0	0	0	0
ENSG00000134265	8	300.51282051282	330.840236686391	39	26857	6.88408614509208	24897	0.536	592	417	417	0	0	0	0	0	1	0	0	0	0	0	0	0	0	0	0	0	0	0	0	0	0	0	0	0	0	0	0	0	0	0	0	0	0	0	0	0	0
ENSG00000134278	14	253.508196721311	245.522171459285	61	211623	7.26052787199731	211623	0.79	1683	1050	1050	0	0	0	0	0	1	0	0	0	0	0	0	0	0	0	0	0	0	0	0	0	0	0	0	0	0	0	0	0	0	0	0	0	0	0	0	0	0
ENSG00000134287	10	305.259259259259	270.995884773663	27	21829	6.85716376100882	21829	0.684	548	385	385	0	0	0	0	0	0	0	0	0	0	0	0	0	0	1	0	0	0	0	0	0	0	0	0	0	0	0	0	0	1	0	0	0	0	0	0	0	0
ENSG00000134291	21	180.896551724138	129.692033293698	58	5310	6.25681698445881	4695	0.64	312	222	222	0	0	0	0	0	0	0	1	1	1	0	0	0	0	0	0	0	0	0	0	0	0	0	0	0	0	0	0	0	0	0	0	0	0	0	0	0	0
ENSG00000134308	5	242.8125	187.71875	16	47043	7.81860406493284	47043	0.702	1373	811	811	0	0	0	0	0	1	0	1	0	0	1	0	0	0	0	0	0	0	0	0	0	0	0	0	0	0	1	0	0	0	0	0	0	0	0	0	0	0
ENSG00000134313	14	260.27380952381	226.850340136054	84	112353	7.97860498794193	108702	0.596	416	301	301	0	0	0	0	1	1	0	0	0	0	0	0	0	0	0	0	0	0	0	0	0	0	0	0	0	0	1	0	0	0	0	0	0	0	0	0	0	0
ENSG00000134371	3	240.62962962963	249.072702331962	27	131885	7.35678274620566	131885	0.722	496	342	342	0	0	0	0	1	1	0	1	0	0	0	0	0	0	0	0	0	0	0	0	0	0	0	0	0	0	0	0	0	0	0	0	0	0	0	0	0	0
ENSG00000134375	4	320.764705882353	334.110726643599	17	15171	8.05179380969794	15171	0.618	717	441	441	0	0	0	0	0	0	0	0	0	0	0	0	0	0	1	0	0	0	0	0	0	0	0	0	0	0	0	0	0	0	0	0	0	0	0	0	0	0
ENSG00000134444	12	202.676470588235	167.555363321799	68	119865	6.96403316649383	119855	0.636	1275	761	761	0	0	0	1	0	0	0	1	1	0	0	0	0	0	0	0	0	0	0	0	0	0	0	0	0	0	0	0	0	0	0	0	0	0	0	0	0	0
ENSG00000134453	12	296.342105263158	239.487534626039	38	28471	8.37720147900575	27894	0.698	988	618	618	0	0	0	0	1	1	0	0	0	0	0	0	0	0	0	0	0	0	0	0	0	0	0	0	0	0	0	0	0	0	0	0	0	0	0	0	0	0
ENSG00000134463	5	281.235294117647	189.951557093426	17	21705	8.34840549873345	21705	0.708	530	363	363	0	0	0	0	0	1	0	0	0	0	0	0	0	0	0	0	0	0	0	0	0	0	0	0	0	0	0	0	0	0	0	0	0	0	0	0	0	0
ENSG00000134480	10	228.459459459459	165.389335281227	37	21526	6.91792946992887	18755	0.548	582	348	348	0	0	0	1	0	0	0	0	0	1	1	1	0	0	0	0	0	0	0	0	0	0	0	0	0	0	0	0	0	0	0	0	0	0	0	0	0	0
ENSG00000134531	12	337.535714285714	270.479591836735	28	20059	7.56409803200939	20059	0.492	0	0	0	0	0	0	0	0	0	0	0	0	0	0	0	0	0	0	0	0	0	0	0	0	0	1	0	0	0	0	0	0	0	0	0	0	0	0	0	0	0
ENSG00000134569	5	255.020408163265	193.993336109954	49	61775	6.8541498650383	19256	0.738	760	504	504	0	0	0	0	0	0	0	0	0	0	0	0	0	0	0	0	0	0	0	0	0	0	0	0	0	0	0	0	0	0	0	0	0	0	0	0	0	0
ENSG00000134575	15	213.265306122449	136.430653894211	49	9605	6.57464795491858	9605	0.616	399	255	255	0	0	0	1	1	0	0	1	1	1	0	1	0	0	0	0	0	0	0	0	0	0	0	0	0	0	0	0	0	0	0	0	0	0	0	0	0	0
ENSG00000134697	9	223.135135135135	163.516435354273	37	29120	7.97533869877533	2451	0.622	312	210	210	0	0	0	0	0	0	0	0	0	0	0	1	0	0	0	0	0	0	0	0	0	0	0	0	0	0	0	0	0	0	0	0	0	0	0	0	0	0
ENSG00000134716	5	251.217391304348	140.948960302457	23	33483	6.13943221031549	33483	0.612	311	175	175	0	0	0	1	0	0	0	0	0	0	0	0	0	0	0	0	0	0	0	0	0	0	0	0	0	0	0	0	0	0	0	0	0	0	0	0	0	0
ENSG00000134717	8	347.310344827586	371.961950059453	29	34592	7.81563371565608	34592	0.526	516	345	345	0	0	0	1	0	0	0	0	1	0	0	0	0	1	0	0	0	0	0	0	0	0	1	0	0	0	0	0	0	0	0	0	0	1	1	1	0	0
ENSG00000134748	3	345.666666666667	384.380952380952	21	16276	6.94612931496608	16276	0.552	438	269	269	0	0	0	0	0	0	0	0	0	0	0	0	0	0	0	0	0	0	1	0	0	0	0	0	0	0	0	0	0	0	0	0	0	0	0	0	0	0
ENSG00000134775	10	221.606557377049	145.406611126041	61	482342	7.95640233250999	482342	0.784	1760	1096	1096	0	0	0	0	0	0	0	0	0	0	0	0	0	0	0	0	0	0	0	0	0	0	0	0	0	0	0	0	0	0	0	0	0	0	0	0	0	0
ENSG00000134809	3	197.5	108.625	8	2341	6.77629523016047	2178	0.566	0	0	0	0	0	0	0	0	0	0	0	0	0	0	0	1	0	0	0	0	0	0	0	0	0	0	0	0	0	0	0	0	0	0	0	0	0	0	0	0	0
ENSG00000134825	8	204.391304347826	141.553875236295	23	24302	7.24176763067498	3672	0.674	642	423	423	0	0	0	0	1	0	0	0	0	0	0	0	0	0	0	0	0	0	0	0	0	0	0	0	0	0	0	0	0	0	0	0	0	0	0	0	0	0
ENSG00000134851	13	330.189189189189	204.373995617239	37	57441	6.69069561568585	29701	0.722	806	578	578	0	0	0	1	0	0	0	0	0	0	1	0	0	0	0	0	0	0	0	0	0	0	0	0	0	1	0	0	0	0	0	0	0	0	0	0	0	0
ENSG00000134853	10	243.120689655172	183.359690844233	58	69151	7.01404955297695	69151	0.442	0	0	0	0	0	0	0	0	0	0	0	0	0	0	0	0	0	0	0	0	0	0	0	0	0	0	0	0	0	0	0	0	0	0	0	0	1	1	0	0	0
ENSG00000134882	11	248	199.352941176471	34	185661	7.96078001894541	184542	0.698	1166	823	823	0	0	0	0	0	0	0	0	0	0	0	0	0	0	0	0	0	1	0	0	0	0	0	0	0	0	0	0	0	0	0	0	0	0	0	0	0	0
ENSG00000134884	4	461.666666666667	428.222222222222	12	26492	8.40101959759831	26492	0.576	738	490	490	0	0	0	0	0	0	0	0	0	0	0	0	0	0	0	0	0	0	0	0	0	0	0	0	0	0	1	0	0	0	0	0	0	0	0	0	0	0
ENSG00000134900	8	158.727272727273	69.4942148760331	55	82169	8.17585472659678	81459	0.674	1179	777	777	0	0	0	0	0	1	0	0	0	0	0	0	0	0	0	0	0	0	0	0	0	0	0	0	0	1	0	0	0	0	0	0	0	0	0	0	0	0
ENSG00000134982	13	736.333333333333	1004.81944444444	48	138742	7.70969250482087	59825	0.578	838	554	554	0	0	0	0	0	1	0	0	0	0	0	0	0	0	0	0	0	0	0	0	0	0	0	0	0	0	0	0	0	0	0	0	0	0	0	0	0	0
ENSG00000134996	1	131.9	100.64	10	58723	5.64865317289448	58723	0.718	934	624	624	0	0	0	0	0	0	0	0	0	0	0	0	0	0	0	0	0	0	0	0	0	0	0	0	0	1	0	0	0	0	0	0	0	0	0	0	0	0
ENSG00000135002	6	487.4375	458.65625	16	9001	6.68526071691995	7210	0.662	1125	719	719	0	0	0	0	1	1	0	0	0	0	0	0	0	0	0	0	0	0	0	0	0	0	0	0	0	0	0	0	0	0	0	0	0	0	0	0	0	0
ENSG00000135046	8	187.857142857143	155.942857142857	35	18637	7.35763607726869	18637	0.356	0	0	0	0	0	0	1	0	0	0	0	0	0	0	0	0	0	0	0	0	0	0	0	0	0	0	0	0	0	0	0	0	0	0	0	0	1	1	0	0	0
ENSG00000135049	9	171.397058823529	99.613321799308	68	195490	7.24236358589198	195490	0.748	1225	800	800	0	0	0	1	0	0	0	0	0	0	0	0	0	0	0	0	0	0	0	0	0	0	0	0	0	0	0	0	0	0	0	0	0	0	0	0	0	0
ENSG00000135070	4	406.5	349.166666666667	12	18216	8.03179953635409	17189	0.622	980	687	687	1	0	0	0	1	2	0	0	0	0	0	0	1	0	0	0	0	1	0	0	0	0	0	0	0	0	0	0	0	0	0	0	0	0	0	0	0	0
ENSG00000135090	19	241.818181818182	167.338842975207	77	223145	7.11064230566908	223145	0.69	1697	1154	1154	0	0	0	0	0	1	0	0	0	0	0	0	0	0	0	0	0	0	0	0	0	0	0	0	0	0	0	0	0	0	0	0	0	0	0	0	0	0
ENSG00000135108	7	323.096774193548	299.716961498439	31	47191	7.83733599203326	47191	0.622	838	470	470	0	0	0	1	0	0	0	0	0	0	0	0	0	0	0	0	0	0	0	0	0	0	0	0	0	0	0	0	0	0	0	0	0	0	0	0	0	0
ENSG00000135111	4	708.428571428571	553.979591836735	14	13911	7.01959410659691	13911	0.582	2171	1194	1194	0	0	0	1	0	0	0	0	0	0	0	0	0	0	1	0	0	0	0	0	0	0	0	0	0	0	0	0	0	0	0	0	0	0	0	0	0	0
ENSG00000135148	9	200	145.853658536585	41	28103	6.68390403215827	28099	0.576	604	426	426	0	0	0	1	0	0	0	0	0	0	0	0	0	0	0	0	0	0	0	0	0	0	0	0	0	0	0	0	0	0	0	0	0	0	1	0	0	0
ENSG00000135164	41	266.309090909091	247.403636363636	110	43977	7.49631573932262	29804	0.616	570	403	403	0	0	0	0	0	0	0	0	1	0	0	1	0	0	1	0	0	0	0	0	0	0	0	0	0	1	0	0	0	0	0	0	0	1	1	1	0	0
ENSG00000135211	1	511.5	184.5	2	4853	6.01135520016579	4853	0.606	1519	992	992	0	0	0	0	0	0	0	0	0	0	0	0	0	0	0	0	0	0	0	0	0	0	0	0	0	0	0	0	0	0	0	0	0	0	0	0	0	0
ENSG00000135241	13	320.414634146341	293.496728138013	41	99245	7.8519329218593	72186	0.632	1122	737	737	0	0	0	0	1	0	0	1	0	0	0	0	0	0	0	0	0	0	0	0	0	0	0	0	0	0	1	0	1	0	0	0	0	0	0	0	0	0
ENSG00000135249	8	185.681818181818	70.9442148760331	44	35593	6.82965308637387	35593	0.518	353	237	237	0	0	0	1	0	0	0	0	0	0	0	0	0	0	0	0	0	0	0	0	0	0	0	0	0	0	0	0	0	0	0	0	0	0	0	0	0	0
ENSG00000135269	12	304.647058823529	181.304498269896	34	48291	5.57095710693202	48291	0.674	658	461	461	0	0	0	0	0	0	0	0	0	0	0	0	0	0	0	0	0	0	0	0	0	0	0	0	0	0	0	0	0	0	0	0	0	0	0	0	0	0
ENSG00000135297	19	326.179104477612	299.070171530408	67	47659	7.00471872010471	39519	0.468	520	308	308	0	0	0	1	0	0	0	0	0	0	0	0	0	0	0	0	0	0	0	0	0	0	0	0	0	0	0	0	0	0	0	0	0	0	0	0	0	0
ENSG00000135316	3	517.6875	599.453125	16	35458	8.71519421064809	6715	0.754	2363	1368	1368	0	0	0	1	0	0	0	0	0	0	0	1	0	0	1	0	0	1	0	0	0	0	0	0	1	0	1	0	0	0	0	0	0	1	1	1	0	0
ENSG00000135334	2	296.428571428571	212.489795918367	7	27138	8.17185999598358	27138	0.58	843	560	560	0	0	0	0	0	1	0	0	0	0	0	0	0	0	0	0	0	0	0	0	0	0	0	0	0	0	0	0	0	0	0	0	0	0	0	0	0	0
ENSG00000135336	7	131.651162790698	61.0665224445646	43	77331	7.14526642530712	77331	0.642	325	211	211	0	0	0	1	0	0	0	0	0	0	0	0	1	0	0	0	0	0	1	0	0	0	0	0	0	0	0	0	0	0	0	0	0	0	0	0	0	0
ENSG00000135341	6	459.620689655172	558.708680142687	29	73473	7.679120046469	73473	0.632	723	463	463	0	0	0	0	0	0	0	0	0	0	1	1	0	0	0	0	0	1	0	0	0	0	0	0	1	1	0	0	0	0	0	0	0	0	0	0	0	0
ENSG00000135372	9	170.041666666667	95.8958333333333	48	42069	7.60735659532309	41309	0.594	745	446	446	0	0	0	0	0	0	0	1	0	0	1	1	1	0	0	0	0	1	0	0	0	0	0	0	0	0	1	0	1	0	0	0	0	0	0	0	0	0
ENSG00000135387	17	260.645161290323	231.137356919875	62	49474	8.49405816961506	49474	0.706	1717	1089	1089	0	0	0	0	0	1	0	0	1	0	0	0	0	0	0	0	0	0	0	0	0	0	0	0	0	0	0	0	0	0	0	0	0	0	0	0	0	0
ENSG00000135441	7	224.125	125.453125	16	4052	8.01409729081262	3668	0.556	500	322	322	0	0	0	1	1	1	0	0	0	0	0	0	1	0	0	0	0	0	0	0	0	0	0	0	0	0	0	0	0	0	0	0	0	0	0	0	0	0
ENSG00000135457	6	263.25	249.46875	32	79481	7.42614424140347	79388	0.606	392	245	245	0	0	0	0	0	0	0	0	0	0	1	1	0	0	1	0	0	0	0	0	0	0	0	0	1	0	0	0	0	0	0	0	0	0	0	0	0	0
ENSG00000135469	10	323.592592592593	194.449931412894	27	4109	8.08943370945624	4107	0.584	689	473	473	0	0	0	0	0	0	0	1	0	0	0	0	0	0	0	0	0	0	0	0	0	0	0	0	0	0	0	0	0	0	0	0	0	0	0	0	0	0
ENSG00000135482	5	420.666666666667	347.666666666667	12	4336	5.64548601423143	4336	0.59	548	358	358	0	0	0	0	1	2	0	0	1	1	0	0	0	0	0	0	0	0	0	0	0	0	0	0	0	1	0	0	0	0	0	0	0	0	0	0	0	0
ENSG00000135503	7	332.16	297.1488	25	45412	7.20752233822874	45412	0.776	372	280	280	0	0	0	0	0	0	0	0	0	0	0	0	0	0	0	0	0	0	0	0	0	0	0	0	0	0	1	0	0	0	0	0	0	0	0	0	0	0
ENSG00000135506	23	228.77027027027	145.535792549306	74	27603	7.93656120469479	27044	0.488	498	269	269	0	0	0	0	0	0	0	1	0	0	0	0	0	0	0	0	0	0	0	0	0	0	0	0	0	1	0	0	0	0	0	0	0	1	1	0	0	0
ENSG00000135521	1	167.909090909091	64.6115702479339	11	20469	7.34248756965733	20469	0.638	728	463	463	1	0	0	0	0	0	0	0	0	0	0	1	1	0	0	0	0	0	0	0	0	0	0	0	0	0	1	0	0	0	0	0	0	0	0	0	0	0
ENSG00000135541	19	209.524390243902	141.036882807852	82	214245	6.49266862846043	212481	0.708	659	470	470	0	0	0	1	0	1	0	0	0	0	0	1	0	0	0	0	0	0	0	0	0	0	0	0	0	0	0	0	0	0	0	0	0	0	0	0	0	0
ENSG00000135617	3	203.090909090909	112.495867768595	11	5233	7.73773206793118	4908	0.692	1782	1012	1012	0	0	0	0	0	0	0	0	1	0	0	0	0	0	0	0	0	1	0	0	0	0	0	0	0	0	0	0	0	0	0	0	0	0	0	0	0	0
ENSG00000135632	8	159.529411764706	111.754325259516	34	13016	6.98385639100955	6992	0.598	504	363	363	0	0	0	1	1	1	0	0	0	0	0	0	0	0	0	0	0	0	0	0	0	0	0	0	0	0	0	0	0	0	0	0	0	0	0	0	0	0
ENSG00000135655	20	229.533333333333	186.295111111111	75	157093	8.1857217406534	145781	0.664	812	526	526	0	0	0	0	0	1	0	0	0	0	0	0	0	0	1	0	0	0	0	0	1	0	0	0	0	1	0	0	0	0	0	0	0	0	0	0	0	0
ENSG00000135677	9	326.073170731707	314.950624628197	41	46003	8.21008530120691	45999	0.64	620	421	421	0	0	0	0	0	0	0	1	0	0	0	0	0	0	0	0	0	0	0	0	0	0	0	0	0	0	1	0	0	0	0	0	0	0	0	0	0	0
ENSG00000135679	37	352.115942028986	395.035496744381	69	37259	7.76368406533145	37259	0.702	1041	700	700	0	0	0	0	1	0	0	0	0	0	0	0	0	0	0	0	0	0	0	0	0	0	0	0	0	0	0	0	0	0	0	0	0	0	0	1	0	0
ENSG00000135686	7	769.333333333333	764.074074074074	18	19162	5.72660460887377	13790	0.814	972	628	628	0	0	0	1	0	0	0	0	0	0	0	0	0	0	0	0	0	0	0	0	0	0	0	0	0	0	0	0	0	0	0	0	0	0	0	0	0	0
ENSG00000135720	16	265.115384615385	241.238165680473	52	30906	8.12381771908185	30906	0.712	835	488	488	0	0	0	1	0	0	0	0	0	0	0	0	0	0	0	0	0	0	0	0	0	0	0	0	0	0	0	0	0	0	0	0	0	0	0	0	0	0
ENSG00000135744	1	458.2	299.84	5	11775	7.56085442469843	11775	0.602	0	0	0	1	0	0	2	0	0	0	0	0	0	0	0	0	0	0	0	0	0	0	0	0	0	0	0	0	0	0	0	0	0	0	0	0	0	0	0	0	0
ENSG00000135763	2	509.666666666667	568.611111111111	12	33966	6.67615663127184	33966	0.776	1171	710	710	0	0	0	0	0	0	0	0	0	0	0	0	0	0	0	0	0	0	0	0	0	0	0	0	0	0	0	0	0	0	0	0	0	0	0	0	0	0
ENSG00000135775	11	289.466666666667	251.993333333333	60	51494	7.22320173758822	40940	0.676	516	358	358	0	0	0	0	0	0	0	0	0	0	0	0	0	0	0	0	0	0	0	0	0	0	0	0	0	0	0	0	0	0	0	0	0	0	0	0	0	0
ENSG00000135776	3	281.368421052632	227.252077562327	19	42114	7.11113030692777	42114	0.774	1302	969	969	0	0	0	1	0	1	0	0	0	0	0	0	0	0	0	0	0	0	0	0	0	0	0	0	0	0	0	0	0	0	0	0	0	0	0	0	0	0
ENSG00000135778	8	911.47619047619	1179.86394557823	21	33278	7.51435108523823	27878	0.638	404	285	285	0	0	0	0	0	0	0	0	0	0	0	0	0	0	0	0	0	0	0	0	0	0	0	0	0	0	0	0	0	0	0	0	0	0	0	0	0	0
ENSG00000135829	8	166.245614035088	76.528162511542	57	48383	8.26035354144695	48383	0.664	810	523	523	0	0	0	0	1	0	0	0	0	0	0	0	0	0	0	0	0	0	0	0	0	0	0	0	0	0	0	0	0	0	0	0	0	0	0	0	0	0
ENSG00000135837	11	347.63768115942	336.244486452426	69	160143	8.65472002525665	160143	0.62	703	461	461	0	0	0	0	0	0	0	0	0	0	0	0	0	0	0	0	0	0	0	0	0	0	0	0	0	0	0	0	0	0	0	0	0	0	0	0	0	0
ENSG00000135842	5	404.724137931034	452.90368608799	29	183825	8.64595075106908	183519	0.596	915	632	632	0	0	0	0	0	1	0	0	0	0	0	0	0	0	0	0	0	0	0	0	0	0	0	0	0	0	0	0	0	0	0	0	0	0	0	0	0	0
ENSG00000135845	8	434.52380952381	476.607709750567	21	73902	6.44154582930434	2633	0.618	414	281	281	0	0	0	0	0	0	0	0	0	0	0	0	0	0	0	0	0	0	0	0	0	0	0	0	0	0	0	0	0	0	0	0	0	0	0	0	0	0
ENSG00000135870	6	455.066666666667	480.791111111111	30	91084	7.90436040985736	91084	0.734	1044	643	643	0	0	0	0	0	1	0	0	0	0	0	0	0	0	0	0	0	0	0	0	0	0	0	0	0	1	0	0	0	0	0	0	0	0	0	0	0	0
ENSG00000135900	1	437	223.5	4	10311	7.31787333362491	10311	0.594	647	420	420	0	0	0	0	2	2	0	0	0	0	0	0	0	0	0	0	0	0	0	0	0	0	0	0	0	0	0	0	0	0	0	0	0	1	0	0	0	0
ENSG00000135902	8	191.447368421053	122.530470914127	38	10675	8.40242332768698	10675	0.644	0	0	0	0	0	0	0	0	0	0	0	0	0	0	0	0	0	0	0	0	0	0	0	0	0	0	0	0	0	0	0	0	0	0	0	0	0	0	0	0	0
ENSG00000135913	11	266.65	249.913333333333	60	118111	5.64442861117406	118111	0.662	1294	806	806	0	0	0	0	1	0	1	0	0	0	0	0	0	0	0	0	0	0	0	0	0	0	0	0	0	0	0	0	0	0	0	0	0	0	0	0	0	0
ENSG00000135919	10	402.363636363636	366.95867768595	33	64208	5.19549995502626	64208	0.794	1514	983	983	0	0	0	0	1	1	0	0	0	0	0	0	0	0	0	0	0	0	0	0	0	0	0	0	0	0	0	0	0	0	0	0	0	0	0	0	0	0
ENSG00000135956	3	1072.88888888889	1313.38271604938	9	17479	7.80559208258494	17479	0.716	1432	1032	1032	0	0	0	0	0	0	0	0	0	0	0	0	0	0	0	0	0	0	0	0	0	0	0	0	0	0	0	0	0	0	0	0	0	0	0	0	0	0
ENSG00000135972	3	155.210526315789	73.6952908587258	19	61978	7.81575389536201	61978	0.642	522	333	333	0	0	0	0	0	1	0	0	0	0	0	0	0	0	0	0	0	0	0	0	0	0	0	0	0	0	0	0	0	0	0	0	0	0	0	0	0	0
ENSG00000135974	3	681.875	803.78125	8	11853	6.86981262230703	8238	0.532	505	323	323	0	0	0	0	0	0	0	0	0	0	1	0	0	0	0	0	0	0	0	0	0	0	0	0	0	0	0	0	0	0	0	0	0	0	0	0	0	0
ENSG00000136021	10	220.851063829787	172.47623358986	47	74585	7.60137994429997	70265	0.626	898	571	571	0	0	0	0	0	0	0	0	0	0	0	1	0	0	0	0	0	0	0	0	0	0	1	0	0	0	0	0	0	0	0	0	0	0	0	0	0	0
[truncated: 2,377 more rows]
[truncated: 443 more columns]
