# Supplementary material for: Predictive features of gene expression variation reveal mechanistic link with differential expression
Source: Mol Syst Biol. 2020 Aug 7;16(8):e9539. doi: 10.15252/msb.20209539 (PMC7411568; doi:10.15252/msb.20209539)
Supplement: Supplementary file 2 — Supplementary Datasets [file MSB-16-e9539-s002.zip › Datasets/Dataset_EV13_chomHMM_states_tissues.csv]

	EID	Epigenome name
1	E112	Thymus
2	E063	Adipose nuclei
3	E100	Psoas muscle
4	E108	Sketal muscle female
5	E107	Sketal muscle male
6	E104	Right atrium
7	E095	Left ventricle
8	E105	Right ventricle
9	E065	Aorta
10	E078	Duodenum smooth muscle
11	E076	Colon smooth muscle
12	E103	Rectal smooth muscle
13	E111	Stomach smooth muscle
14	E109	Small intestine
15	E106	Sigmoid colon
16	E075	Colonic mucosa
17	E110	Stomach mucosa
18	E077	Duodenum mucosa
19	E079	Oesophagus
20	E094	Gastric
21	E097	Ovary
22	E091	Placenta
23	E066	Liver
24	E098	Pancreas
25	E096	Lung
26	E113	Spleen
