# Supplementary material for: Predictive features of gene expression variation reveal mechanistic link with differential expression
Source: Mol Syst Biol. 2020 Aug 7;16(8):e9539. doi: 10.15252/msb.20209539 (PMC7411568; doi:10.15252/msb.20209539)
Supplement: Supplementary file 2 — Supplementary Datasets [file MSB-16-e9539-s002.zip › Datasets/Dataset_EV10_all_variations.csv]

gene_name	gene_id	Adipose...Subcutaneous_mean	Adipose...Subcutaneous_median	Adipose...Subcutaneous_cv	Adipose...Subcutaneous_residual_cv	Adipose...Visceral..Omentum._mean	Adipose...Visceral..Omentum._median	Adipose...Visceral..Omentum._cv	Adipose...Visceral..Omentum._residual_cv	Adrenal.Gland_mean	Adrenal.Gland_median	Adrenal.Gland_cv	Adrenal.Gland_residual_cv	Artery...Aorta_mean	Artery...Aorta_median	Artery...Aorta_cv	Artery...Aorta_residual_cv	Artery...Coronary_mean	Artery...Coronary_median	Artery...Coronary_cv	Artery...Coronary_residual_cv	Artery...Tibial_mean	Artery...Tibial_median	Artery...Tibial_cv	Artery...Tibial_residual_cv	Brain...Anterior.cingulate.cortex..BA24._mean	Brain...Anterior.cingulate.cortex..BA24._median	Brain...Anterior.cingulate.cortex..BA24._cv	Brain...Anterior.cingulate.cortex..BA24._residual_cv	Brain...Caudate..basal.ganglia._mean	Brain...Caudate..basal.ganglia._median	Brain...Caudate..basal.ganglia._cv	Brain...Caudate..basal.ganglia._residual_cv	Brain...Cerebellar.Hemisphere_mean	Brain...Cerebellar.Hemisphere_median	Brain...Cerebellar.Hemisphere_cv	Brain...Cerebellar.Hemisphere_residual_cv	Brain...Cerebellum_mean	Brain...Cerebellum_median	Brain...Cerebellum_cv	Brain...Cerebellum_residual_cv	Brain...Cortex_mean	Brain...Cortex_median	Brain...Cortex_cv	Brain...Cortex_residual_cv	Brain...Frontal.Cortex..BA9._mean	Brain...Frontal.Cortex..BA9._median	Brain...Frontal.Cortex..BA9._cv	Brain...Frontal.Cortex..BA9._residual_cv
DPM1	ENSG00000000419	7.34631946	7.318724336	-1.727678844	-0.477542636	7.363084856	7.32416245	-1.616094538	-0.48928311	7.592502892	7.522844502	-1.241864469	0.12138694	7.334497782	7.313771181	-1.696330993	-0.372195378	7.33535664	7.290381689	-1.620797386	-0.477110706	7.323879606	7.2934191	-1.601396284	-0.368460194	6.784238113	6.754437471	-1.584324187	-0.40789524	6.735480456	6.677138804	-1.494762901	-0.294058098	7.031278419	7.016076572	-1.716553542	-0.369193742	6.817137521	6.791423121	-1.927813401	-0.468814483	6.849659323	6.830626247	-1.827382088	-0.439309575	7.021153325	6.994486964	-1.753448751	-0.458005786
XDH	ENSG00000158125	NA	NA	NA	NA	NA	NA	NA	NA	NA	NA	NA	NA	NA	NA	NA	NA	NA	NA	NA	NA	NA	NA	NA	NA	NA	NA	NA	NA	NA	NA	NA	NA	NA	NA	NA	NA	NA	NA	NA	NA	NA	NA	NA	NA	NA	NA	NA	NA
COA5	ENSG00000183513	7.266417155	7.257527896	-1.912433676	-0.666103698	7.083291102	7.075744852	-1.54002147	-0.449251089	7.521407199	7.513095877	-2.146465067	-0.785258341	7.225372829	7.217833967	-1.856421968	-0.552083038	7.361203924	7.355785734	-1.842386354	-0.68830698	7.331821082	7.327559457	-1.778205646	-0.540901221	7.808912963	7.773229171	-1.708721254	-0.436735692	7.723521826	7.691670211	-1.631324622	-0.297135721	8.006821484	7.972178292	-1.762342601	-0.230850865	7.833526939	7.810600187	-1.918042231	-0.235227461	7.735189745	7.722273403	-2.111108418	-0.578789703	7.844463654	7.806575829	-1.754714266	-0.326527683
ARHGDIB	ENSG00000111348	NA	NA	NA	NA	NA	NA	NA	NA	8.05752706	8.022989748	-1.154430718	0.262194145	NA	NA	NA	NA	NA	NA	NA	NA	8.170883339	8.037670573	-0.624304186	0.720447427	6.965986705	6.755223956	-0.427613937	0.748948098	7.234158947	7.09650758	-0.783600341	0.479536543	5.869664492	5.729945659	-0.570113006	0.388755241	5.629530676	5.377858859	-0.157285811	0.849314993	6.741763794	6.660223363	-0.88664687	0.454309822	6.970770361	6.871524086	-0.579900585	0.687486425
NMNAT2	ENSG00000157064	6.828881879	6.656019264	-0.465854297	0.686288558	7.0750401	6.831370404	-0.266864432	0.791546392	5.828452793	5.06370036	0.585951544	1.199526133	NA	NA	NA	NA	5.735759699	5.230292742	0.389806969	0.905602901	5.781949587	5.42835871	0.152474108	0.838336471	NA	NA	NA	NA	8.488904499	8.402473862	-0.385449841	0.916284275	NA	NA	NA	NA	NA	NA	NA	NA	NA	NA	NA	NA	NA	NA	NA	NA
CAB39L	ENSG00000102547	8.153720335	8.08033454	-0.795436267	0.553893236	7.479967034	7.381596125	-0.572557643	0.56545208	8.22315147	8.180036855	-0.78351572	0.636475627	7.916823726	7.862760915	-1.004616508	0.402248809	8.268138786	8.197850649	-0.869648936	0.375363261	8.273544761	8.208958676	-0.921570964	0.416435951	8.054212565	8.004090695	-1.304401225	-0.040754146	7.893642381	7.82592758	-1.067107018	0.271532807	7.502785117	7.441367049	-1.236594099	0.202862369	7.509725238	7.470735365	-1.422947362	0.198116044	8.060980904	8.05462537	-1.545145142	-0.005598068	8.139123447	8.138708527	-1.62921409	-0.193934759
SLC25A46	ENSG00000164209	8.114647639	8.090564155	-1.68071475	-0.330539789	7.897669469	7.88086876	-1.764396159	-0.577849536	7.974181732	8.000555495	-1.632390198	-0.216195782	7.770459689	7.764065454	-1.73662145	-0.341116719	7.933860554	7.924587643	-1.733572859	-0.483949701	7.912677982	7.887563663	-1.660729371	-0.32115481	8.007929554	7.95711955	-1.11933399	0.146720014	7.746223448	7.701714517	-1.371175484	-0.036512844	8.546376051	8.535532865	-1.600601777	-0.036258509	8.264867596	8.226142831	-1.716582735	0.007314164	7.874390275	7.842713724	-1.525263819	0.008240603	8.298209991	8.296087204	-1.372581094	0.062027845
MFSD13A	ENSG00000138111	5.635820451	5.540107466	-0.713957151	0.024873632	5.669170075	5.599358633	-0.968773686	-0.324010987	5.810950481	5.783745331	-1.141950153	-0.32884904	5.940334309	5.893886854	-1.089893326	-0.181691006	5.645537068	5.535409741	-0.672494465	-0.062012386	NA	NA	NA	NA	6.959417239	6.961567358	-1.354719294	-0.145926351	7.154249262	7.120589018	-1.241466422	0.024235504	7.729354529	7.70652326	-1.589779883	-0.096333943	7.689461222	7.689427399	-1.734753161	-0.074281134	7.234930684	7.241961036	-1.688444686	-0.210672192	7.124630053	7.122496203	-1.532466188	-0.204553304
OSBPL1A	ENSG00000141447	8.596901972	8.502068733	-1.090558771	0.236264048	NA	NA	NA	NA	8.287840182	8.282406522	-1.062755546	0.358255806	7.83788738	7.80705914	-1.026981508	0.373849071	8.336357832	8.30015353	-1.056824846	0.180028503	8.247101624	8.244627881	-1.425788173	-0.08868609	NA	NA	NA	NA	NA	NA	NA	NA	7.372743291	7.286577791	-0.79722281	0.613454747	7.340701671	7.288255178	-1.217928565	0.381575325	NA	NA	NA	NA	NA	NA	NA	NA
MCCC2	ENSG00000131844	8.133523462	7.979551891	-0.754624952	0.586628995	8.112522404	7.880375259	-0.558962658	0.627566535	NA	NA	NA	NA	7.968323774	7.888853655	-0.954024364	0.454865995	7.774584115	7.7353367	-0.862684411	0.360332013	7.518642829	7.492973931	-1.353319445	-0.093050436	7.585122064	7.549320202	-1.234723584	0.025898054	7.656819124	7.656556638	-1.678876415	-0.347245588	7.630157113	7.630140379	-1.489884197	-0.012004552	7.481412845	7.471823706	-1.557608621	0.063605756	7.594768413	7.540464841	-1.345814348	0.169908803	7.616369515	7.551955594	-1.191357407	0.192177889
ARFGAP1	ENSG00000101199	8.480619627	8.423271792	-1.321268346	0.017781869	8.398159462	8.332391663	-1.297205689	-0.123106469	8.634259118	8.52789119	-0.964140802	0.459728888	8.733406684	8.689672078	-1.282725474	0.089684469	8.712833139	8.641326657	-1.103373797	0.098354544	8.390654007	8.367990831	-1.352978547	-0.019519463	8.568687933	8.567712159	-1.596290613	-0.37775134	8.364237278	8.343800919	-1.557391486	-0.250170133	NA	NA	NA	NA	NA	NA	NA	NA	NA	NA	NA	NA	8.716762835	8.70342403	-1.661615256	-0.250688728
PLCB1	ENSG00000182621	6.733866767	6.679310969	-0.816967798	0.341882471	7.091770647	7.01363266	-0.714611704	0.36968921	7.153771955	7.107764279	-1.081169308	0.202262735	5.399411054	5.283209678	-0.615185202	0.104403031	6.419436876	6.251051382	-0.431159406	0.442128886	6.439518597	6.388813368	-0.833420118	0.159024039	8.286781279	8.189018029	-0.647397695	0.608825684	8.601634838	8.516954261	-0.5779918	0.712791804	7.296456963	7.247664446	-0.968080746	0.435706941	6.717330118	6.687302052	-1.129690143	0.293951757	8.276891393	8.224089134	-1.026694212	0.518658625	NA	NA	NA	NA
MTHFD2	ENSG00000065911	8.314513404	8.158259822	-0.49679313	0.85761831	8.412621432	8.275242538	-0.383986381	0.798974519	6.647071052	6.396341082	-0.187769949	0.887202414	8.93290279	8.812016958	-0.59725535	0.763337616	8.933612952	8.740077438	-0.31679962	0.874956782	NA	NA	NA	NA	6.213781635	5.661520173	0.182378338	1.075044097	6.365100789	5.695156962	0.310468046	1.23428092	5.704173223	5.438121954	-0.453470243	0.420143596	5.603896341	5.301731638	-0.358093388	0.625047514	5.725254596	5.248780498	0.049011137	0.984542154	6.031194112	5.570468547	0.088832293	0.985342664
NUFIP2	ENSG00000108256	8.787997708	8.742596386	-1.458622764	-0.170084555	NA	NA	NA	NA	8.677504	8.662028522	-1.63317601	-0.206962605	8.74553336	8.686682708	-1.196514431	0.176174999	8.728321612	8.666383727	-1.241180217	-0.041915803	8.477950838	8.442283321	-1.32232197	0.008969129	8.103704408	8.053179468	-1.455559215	-0.194116605	8.087013801	8.004758469	-1.164404572	0.171042676	8.681072181	8.633072935	-1.523055779	0.037730802	8.512131463	8.455107095	-1.517343527	0.20844208	8.089859617	8.034028975	-1.490437799	0.047749842	8.26533725	8.194037948	-1.311510194	0.124133219
MRPL16	ENSG00000166902	7.362023411	7.339914667	-1.80232956	-0.550417881	7.349668656	7.313300494	-1.510550868	-0.385744906	7.956974081	7.950648241	-1.785310083	-0.367963867	7.123742403	7.104244631	-1.637714505	-0.360883745	7.278291683	7.244715176	-1.592649809	-0.455240445	7.129579207	7.101554313	-1.535222554	-0.32818373	7.27277408	7.245226408	-1.744647545	-0.511178113	7.175254971	7.121630689	-1.372036368	-0.106228443	7.21656638	7.172462047	-1.53477755	-0.145845966	7.01150087	7.014522465	-2.000309656	-0.460447442	7.271404522	7.268133174	-1.90146128	-0.421002176	7.422064439	7.394335262	-1.63391627	-0.264446609
MRPL23	ENSG00000214026	7.486393344	7.449898619	-1.182198533	0.082264627	7.461716088	7.40838168	-1.03532898	0.10836857	8.093109631	8.023003146	-1.198266042	0.218359062	7.439706003	7.39207264	-1.238799305	0.101316704	7.525503746	7.464152871	-1.058108156	0.116283211	7.339736376	7.27430501	-0.876549938	0.353972703	7.369525573	7.348105192	-1.211815224	0.027489969	7.319475854	7.240585349	-1.026193626	0.255678476	7.050301333	6.95732881	-0.985999903	0.343829442	6.857784344	6.869207141	-1.526749135	-0.039556285	7.169824171	7.149521763	-1.432936397	0.033297452	7.26105155	7.200392112	-1.148674872	0.198170239
FNDC3B	ENSG00000075420	NA	NA	NA	NA	8.786177437	8.73726947	-1.241728101	-0.129204328	8.692703998	8.628749799	-1.180977875	0.244764598	8.840134301	8.805812882	-1.463997924	-0.102802918	8.778209225	8.714635752	-1.258107153	-0.063736994	8.786613886	8.756915725	-1.388094718	-0.072550966	6.251335818	6.09492765	-0.665541766	0.350745483	6.417127369	6.294514254	-0.696251282	0.426022348	5.644237906	5.57217665	-1.109274406	-0.195967475	5.647106532	5.577202889	-1.048770609	0.019548622	6.155583584	6.042315141	-0.812667557	0.356707722	6.249965956	6.125156703	-0.722305226	0.341941534
PPP1R1A	ENSG00000135447	NA	NA	NA	NA	NA	NA	NA	NA	NA	NA	NA	NA	6.940260621	6.780737094	-0.375601319	0.831432985	7.742569993	7.144730883	0.438879942	1.563063746	7.361486446	7.302910885	-0.505499668	0.728648755	7.774333255	7.669166697	-0.672480743	0.597171464	NA	NA	NA	NA	6.916920735	6.756187072	-0.608889266	0.668142579	6.830714583	6.730157371	-0.789257437	0.648033137	7.708246149	7.67960953	-1.450157921	0.081194666	7.774743421	7.717650299	-1.250734672	0.163259992
TPST1	ENSG00000169902	7.273529286	7.212742863	-1.005383047	0.238153759	7.15341686	7.057027034	-0.930857415	0.157466298	7.354387365	7.30811408	-1.092751495	0.235297856	7.050324525	7.018411733	-1.515651701	-0.260336964	6.969957143	6.885737761	-0.877292369	0.206014444	6.714382742	6.62027613	-0.86659101	0.211725542	7.189395609	6.856696503	-0.143546107	1.049389723	7.178245237	6.786041144	-0.084021925	1.13806765	6.710163465	6.655330597	-1.079010634	0.167763192	6.650007482	6.536745911	-0.803999774	0.579530957	7.063128484	6.817591767	-0.409344456	0.97521519	7.195612096	6.970564832	-0.51687148	0.772641518
SEMA3C	ENSG00000075223	8.460379405	8.153824049	-0.222207583	1.131991176	8.611228455	8.323898143	-0.220154925	0.955126392	6.202400605	6.074689463	-0.487838632	0.434589452	7.963439977	7.84102299	-0.625205985	0.779475146	8.30464528	8.228032571	-0.833235099	0.409915655	7.774583602	7.695484676	-0.743236753	0.560068275	6.528717442	6.402740861	-0.55156469	0.562554552	5.591190562	5.371971884	-0.309899278	0.531364706	NA	NA	NA	NA	NA	NA	NA	NA	6.147008998	5.928870247	-0.065957234	1.072341933	6.463868715	6.348123982	-0.680025287	0.460256013
CPS1	ENSG00000021826	5.612899192	5.548572807	-0.811776049	-0.07041576	5.703554556	5.543407075	0.441917194	1.071532707	NA	NA	NA	NA	5.484929673	5.475307322	-1.139935089	-0.368207149	5.98977863	5.972861782	-1.05651878	-0.291214262	5.823593487	5.815866518	-0.989657439	-0.179492522	5.580317631	5.512259479	-0.976627317	-0.118648901	6.011331525	5.958908221	-0.998058903	0.019886289	NA	NA	NA	NA	NA	NA	NA	NA	5.657296466	5.602955437	-1.109369703	-0.067529779	5.612095512	5.617843862	-1.138794333	-0.228211973
PDHB	ENSG00000168291	7.9543341	7.901109934	-1.336843924	-0.000997136	7.944855078	7.881604565	-1.113716168	0.07285671	8.405156583	8.411329259	-1.426351854	-0.005105831	7.767357864	7.754533496	-1.401052064	-0.00694877	8.081670723	8.079175584	-1.349939233	-0.096671648	8.078098753	8.052719772	-1.415865854	-0.071645702	7.870586613	7.842707568	-1.705875465	-0.4349192	7.820393187	7.801493019	-1.494579794	-0.156181833	7.665977146	7.656524454	-1.470103216	0.012978366	7.52690864	7.526812435	-1.875213227	-0.245713716	7.912769173	7.9245482	-1.987342203	-0.452538648	8.038582356	8.045270972	-1.83132501	-0.396269953
LPAR1	ENSG00000198121	8.453745176	8.356566883	-0.768003083	0.578573294	8.081788805	8.015620492	-0.883105962	0.309628679	7.270904449	7.235593008	-0.908418184	0.405432493	8.646653684	8.617635937	-1.28435015	0.094682543	8.342856936	8.247364007	-0.839363393	0.402579676	8.66841194	8.57339159	-0.905761762	0.418867847	9.15549346	8.322633393	0.623372072	1.868260999	NA	NA	NA	NA	7.601236663	7.315732692	-0.16217313	1.253835285	7.465586578	7.179393899	-0.23454091	1.350279914	8.581951385	8.172718007	-0.171670124	1.374116679	8.761580672	8.420690414	0.070665948	1.500097616
APPL1	ENSG00000157500	8.152635373	8.13453459	-1.780519857	-0.427331078	7.981095907	7.956522013	-1.756226189	-0.566027669	7.729612041	7.731809921	-1.795602366	-0.388624207	7.798416536	7.788784479	-1.913163853	-0.514452694	7.977675453	7.953681257	-1.687391996	-0.435925735	8.087472452	8.061136421	-1.719918629	-0.376069002	7.654747495	7.630593904	-1.711284838	-0.443285656	7.413606795	7.39520117	-1.735827937	-0.426366406	8.178777727	8.159232155	-1.654004826	-0.104759633	7.899914261	7.882265577	-1.844065491	-0.150204473	7.580105575	7.564490927	-1.956075013	-0.436038284	7.815549788	7.786488153	-1.720458372	-0.295562316
ATXN1	ENSG00000124788	7.787215082	7.764580037	-1.231163024	0.088834	7.665489592	7.616255766	-1.186368259	-0.011996559	7.562115845	7.540557917	-1.634944467	-0.268168516	8.220262902	8.20215922	-1.477840454	-0.063196759	8.229642473	8.204709692	-1.203375879	0.041206863	8.442785764	8.435046747	-1.304130554	0.027519656	8.460053057	8.424458178	-1.303351209	-0.068703946	8.17750994	8.121554256	-1.231231547	0.096113215	8.418052764	8.388525446	-1.564493341	-0.000287683	8.362398573	8.328927919	-1.79943709	-0.072340668	8.663576883	8.630598137	-1.360745461	0.160628222	8.666518442	8.657486134	-1.427570496	-0.013576673
PTPN9	ENSG00000169410	7.940793326	7.915125982	-1.584262791	-0.247303562	7.721290763	7.720821123	-1.634444838	-0.452914746	7.560700467	7.561730606	-1.86507722	-0.49420451	7.797236062	7.781072641	-1.794515666	-0.396750878	7.780152324	7.766612529	-1.811415287	-0.582632408	7.885731227	7.852797863	-1.544338544	-0.209679709	7.686170381	7.611608455	-1.225042196	0.041867373	7.363034665	7.292877671	-1.358983508	-0.067584637	7.128984845	7.121930517	-1.734094117	-0.357614089	7.174827502	7.159307915	-1.779759813	-0.19892972	7.679533474	7.638167438	-1.342272634	0.18584269	7.714290917	7.623591766	-1.190954346	0.205455514
PHACTR1	ENSG00000112137	5.119488427	5.067645442	-1.00280999	-0.390840203	5.448701021	5.355414231	-0.680036791	-0.100458804	NA	NA	NA	NA	6.697973669	6.585402085	-0.88405135	0.268984149	5.951357318	5.858628885	-0.62056384	0.099558496	6.905810454	6.811281845	-0.575924824	0.568426439	7.262747678	7.102068557	-0.521530425	0.703267378	7.273951103	7.026238132	-0.276752641	0.979234362	6.317482796	6.259343319	-1.170895856	-0.054062606	6.286239812	6.261182803	-1.334264022	-0.022523001	7.457033748	7.419525212	-0.782008682	0.714598009	7.529486701	7.508218859	-0.733984907	0.643816035
CYP7B1	ENSG00000172817	5.802435087	5.735740762	-0.789456361	0.009733619	5.713125127	5.588755299	-0.765073703	-0.123096384	5.490870804	5.426477759	-0.818979312	-0.105327468	NA	NA	NA	NA	5.481725788	5.39346654	-0.874863418	-0.308802314	NA	NA	NA	NA	NA	NA	NA	NA	NA	NA	NA	NA	NA	NA	NA	NA	NA	NA	NA	NA	NA	NA	NA	NA	NA	NA	NA	NA
ADCYAP1	ENSG00000141433	NA	NA	NA	NA	NA	NA	NA	NA	NA	NA	NA	NA	NA	NA	NA	NA	NA	NA	NA	NA	NA	NA	NA	NA	6.702280111	6.554702027	-0.373937099	0.772654007	NA	NA	NA	NA	5.702531323	5.533778468	-0.327278943	0.574794313	5.595430006	5.382016599	-0.476366578	0.53147968	6.64326236	6.44632876	-0.539254308	0.749674443	7.041051291	7.01793549	-0.578665875	0.721986762
MEIG1	ENSG00000197889	NA	NA	NA	NA	NA	NA	NA	NA	NA	NA	NA	NA	NA	NA	NA	NA	NA	NA	NA	NA	NA	NA	NA	NA	NA	NA	NA	NA	NA	NA	NA	NA	NA	NA	NA	NA	NA	NA	NA	NA	NA	NA	NA	NA	NA	NA	NA	NA
UBASH3B	ENSG00000154127	5.729735722	5.449206207	0.022500277	0.736771972	6.390450596	5.879717466	0.09559155	0.833643026	5.342063284	5.268216295	-0.812967543	-0.143171126	5.506823732	5.17142247	-0.053137342	0.636157939	5.88841436	5.457120859	0.152523469	0.738396038	NA	NA	NA	NA	6.377481101	6.317147091	-0.725839349	0.363808726	5.645359977	5.411818591	-0.218220945	0.632265611	8.873199167	8.879934491	-1.480470093	0.072793671	8.592705235	8.557983963	-1.547261709	0.174793266	6.188851338	6.150792115	-0.795590989	0.409490705	6.537135363	6.501106249	-0.929686905	0.259264592
MYH7	ENSG00000092054	6.336403816	5.361318721	1.368645165	2.059624979	5.705889195	5.278526504	0.574873508	1.134523636	NA	NA	NA	NA	6.159085974	5.095471283	2.177407171	2.846605679	8.900553069	5.451964933	1.528408316	2.112676594	6.796560551	5.495598901	2.005342076	2.712433251	6.33786683	6.012295395	0.311427711	1.300603227	6.670892923	6.413975858	-0.227999928	0.919597825	5.621474641	5.058560002	0.526732001	1.284638106	5.509201877	5.169561501	0.043991046	0.986898939	6.346362666	6.159427559	-0.213426355	0.994355739	6.288586065	6.168717442	-0.689524076	0.388608952
RNF220	ENSG00000187147	8.058380815	8.036856703	-1.751310498	-0.40536981	7.90145334	7.891203195	-1.703478884	-0.516534151	8.056679359	8.028352509	-1.709833978	-0.293121996	8.030904172	8.02781453	-1.818389037	-0.402308906	8.003187086	7.984421753	-1.661440973	-0.408177846	7.878707852	7.872429662	-1.749623861	-0.412106377	NA	NA	NA	NA	NA	NA	NA	NA	8.729601988	8.743522273	-1.895514538	-0.337844951	8.689037115	8.699625653	-1.991511183	-0.273763875	NA	NA	NA	NA	NA	NA	NA	NA
BLVRA	ENSG00000106605	7.616849231	7.600583899	-1.586393362	-0.291367267	7.56478797	7.529957065	-1.39733578	-0.230412073	7.053236384	7.025663313	-1.575383501	-0.310442	7.67601239	7.65244249	-1.764680489	-0.386665539	7.509044495	7.5153686	-1.608120644	-0.424543988	7.564824334	7.533459959	-1.639096256	-0.371677985	7.090841371	7.067975757	-1.686934646	-0.465037044	6.707865484	6.639519388	-1.338709477	-0.145936052	7.032887983	7.003151397	-1.275712177	0.067707152	6.830266179	6.848635204	-1.850697018	-0.370926213	7.170351722	7.160593711	-1.92822171	-0.460106918	7.29691335	7.266223987	-1.663575065	-0.305356885
EIF2B3	ENSG00000070785	7.420184322	7.376657792	-1.365550339	-0.11004479	7.23945053	7.172132656	-1.078883163	0.026126246	7.536297934	7.535089879	-1.751023501	-0.385314391	7.199731087	7.180815948	-1.520240589	-0.22498152	7.252369313	7.211490894	-1.337623752	-0.205416315	7.146312637	7.104003114	-1.333163547	-0.125799638	6.747077781	6.703114484	-1.275305806	-0.10668775	6.605070831	6.576849516	-1.459854198	-0.280462436	7.167093537	7.151980109	-1.395184704	-0.011113771	6.954306031	6.978387617	-1.761603022	-0.234455915	6.839813209	6.832969039	-1.553363144	-0.164676585	6.97874589	6.964271242	-1.501794585	-0.213996427
NUTF2	ENSG00000102898	7.995974462	7.960567927	-1.586883229	-0.24696823	8.042990629	7.98586648	-1.235442797	-0.044200994	8.016758629	7.995985682	-1.846171576	-0.430041528	8.392933797	8.355162228	-1.517333064	-0.115273179	8.316279231	8.266818622	-1.357317307	-0.116841199	8.35191375	8.315305727	-1.404522926	-0.069785743	8.42167715	8.409082833	-1.734299764	-0.497894367	8.180103282	8.153950903	-1.701047103	-0.376492352	7.993327704	7.938504415	-1.493909496	0.034300163	7.868762263	7.85980745	-2.032832754	-0.342197195	8.310426353	8.306020575	-2.167949154	-0.625324521	8.407338461	8.394725182	-1.832029614	-0.400732345
AQP9	ENSG00000103569	6.041026337	5.367080925	0.668843872	1.361450487	7.387351322	7.036565985	0.305084455	1.391439399	NA	NA	NA	NA	NA	NA	NA	NA	NA	NA	NA	NA	NA	NA	NA	NA	NA	NA	NA	NA	NA	NA	NA	NA	NA	NA	NA	NA	NA	NA	NA	NA	NA	NA	NA	NA	NA	NA	NA	NA
TBC1D4	ENSG00000136111	8.325616588	8.270244396	-1.238904593	0.114397881	8.057910381	8.004986164	-1.104169017	0.087940305	NA	NA	NA	NA	6.739046932	6.698744829	-1.091615731	0.095005917	7.399406778	7.294438009	-0.896373879	0.247792442	7.183046839	7.165858289	-0.990988441	0.224814431	7.290539924	7.245917002	-1.065489377	0.168017309	7.375891074	7.332370534	-1.114742128	0.18435277	7.353467046	7.31384444	-1.395123144	0.020535168	7.279166248	7.238094056	-1.595961225	-0.002367122	7.373081878	7.304894247	-1.233093153	0.250617623	7.43875931	7.3869899	-1.43490337	-0.065791533
ARHGAP30	ENSG00000186517	7.266798773	7.161105246	-0.613693305	0.628102886	7.335633267	7.183963477	-0.407027518	0.699717497	6.763518751	6.711757734	-0.963855736	0.232766317	6.714892137	6.499813545	-0.206627499	0.919084295	7.208402703	6.797161643	-0.013517723	1.042931464	6.00063995	5.687319443	0.021122617	0.79146842	5.425125176	5.059259177	-0.146932331	0.613431695	5.740139724	5.571315858	-0.45070301	0.438446501	NA	NA	NA	NA	NA	NA	NA	NA	5.221175538	5.01554361	-0.443722752	0.419900103	NA	NA	NA	NA
FKBP10	ENSG00000141756	8.498207865	8.397664935	-0.846872572	0.495100632	8.578845463	8.484607171	-0.696687453	0.455277831	8.659891468	8.618746117	-1.301461147	0.124116111	NA	NA	NA	NA	NA	NA	NA	NA	8.813444934	8.718646078	-0.818437045	0.498959993	7.448475956	7.399321421	-0.70294529	0.541868554	7.518827988	7.439451733	-0.92792776	0.387923246	6.310317688	6.215528037	-0.724131783	0.377075488	6.624452725	6.585440238	-0.937102499	0.458489744	7.342665301	7.234287106	-0.830021892	0.646941258	7.215628369	7.024815884	-0.529800985	0.772414657
HIGD1A	ENSG00000181061	8.394257786	8.360327861	-1.277267797	0.068880902	8.458391024	8.442380685	-1.023534298	0.134688552	8.525559105	8.497359274	-1.439064566	-0.015736896	8.531393843	8.494580523	-1.293170198	0.096969442	8.607658365	8.585475262	-1.074906666	0.132010291	8.658147811	8.620822767	-1.207889873	0.114347363	NA	NA	NA	NA	NA	NA	NA	NA	8.530035375	8.466653534	-1.030610859	0.534298748	8.228062598	8.205780511	-1.72940421	-0.006661022	NA	NA	NA	NA	NA	NA	NA	NA
HTATIP2	ENSG00000109854	7.354782706	7.32645867	-1.153317217	0.097427663	7.212657579	7.171302205	-0.947125279	0.157764802	8.000079081	7.977481155	-1.128449403	0.287677619	7.207539226	7.174384282	-1.155135902	0.13859307	7.443002943	7.385653669	-1.160921544	-0.001763802	7.335800298	7.305335434	-1.187645837	0.046813597	6.480151188	6.371524049	-0.813030592	0.29236803	6.556980641	6.457967444	-0.832829024	0.322735647	5.715455065	5.664834399	-1.008360995	-0.068083398	5.625853185	5.542916433	-1.113207724	-0.055204837	6.508368224	6.487141786	-1.396293455	-0.097284088	6.648217487	6.598155855	-1.248387775	-0.032934124
SMCHD1	ENSG00000101596	8.539004526	8.508674873	-1.317205238	0.00860348	8.505895184	8.407413744	-0.932401128	0.230963345	7.756236	7.746016986	-1.94761725	-0.538171536	8.391821725	8.35105579	-1.489614317	-0.08712655	8.451468051	8.414535381	-1.559973237	-0.335959108	8.55260087	8.530688314	-1.507447378	-0.181049569	7.466951623	7.429972881	-1.439369864	-0.191775547	7.534052557	7.512283832	-1.56059466	-0.238861598	8.540805701	8.509810606	-1.433669532	0.131109051	8.547429544	8.513527897	-1.762950842	-0.039810094	7.692310648	7.662246473	-1.709349506	-0.178945862	7.554555957	7.55424197	-1.657243832	-0.273342691
SYT2	ENSG00000143858	NA	NA	NA	NA	NA	NA	NA	NA	NA	NA	NA	NA	5.299922223	5.178610499	-0.645827635	0.045432046	NA	NA	NA	NA	NA	NA	NA	NA	6.018564661	5.05801123	0.63818076	1.398282578	6.792884663	6.471402368	-0.102237724	1.055830495	NA	NA	NA	NA	8.787839178	8.771227428	-1.138144059	0.576928779	6.110689758	5.86142062	-0.151587519	0.966960095	7.032616264	6.72260069	-0.181842997	1.060926267
CSK	ENSG00000103653	7.647545303	7.614988117	-1.428256946	-0.130577246	7.712923842	7.662883917	-1.194686304	-0.018025163	7.665589508	7.644560482	-1.702345331	-0.312989451	7.485454154	7.461538299	-1.229448713	0.121984049	7.661947226	7.542384405	-0.775694448	0.41215307	7.127610299	7.058849845	-1.177247808	0.023856207	7.439096461	7.423003645	-1.561995631	-0.315131293	7.3948269	7.358008175	-1.421529521	-0.117742443	7.965567608	7.947125597	-1.602557942	-0.073479776	7.938650553	7.943326427	-1.770109283	-0.068672281	7.534800101	7.521545637	-1.860909368	-0.348210388	7.432593796	7.407324931	-1.604467337	-0.234388932
KRT6B	ENSG00000185479	NA	NA	NA	NA	NA	NA	NA	NA	NA	NA	NA	NA	NA	NA	NA	NA	NA	NA	NA	NA	NA	NA	NA	NA	NA	NA	NA	NA	NA	NA	NA	NA	NA	NA	NA	NA	NA	NA	NA	NA	NA	NA	NA	NA	NA	NA	NA	NA
SH3GLB2	ENSG00000148341	8.236542488	8.215024553	-1.566540427	-0.21069228	8.207164819	8.159704901	-1.314856227	-0.121197136	8.721387943	8.668180499	-1.304430396	0.121857106	8.768678888	8.744162929	-1.517550253	-0.150349271	8.514423494	8.489853422	-1.36437109	-0.148269178	8.459452152	8.454410208	-1.603855264	-0.273220401	NA	NA	NA	NA	NA	NA	NA	NA	NA	NA	NA	NA	NA	NA	NA	NA	NA	NA	NA	NA	NA	NA	NA	NA
NAT2	ENSG00000156006	NA	NA	NA	NA	NA	NA	NA	NA	NA	NA	NA	NA	NA	NA	NA	NA	NA	NA	NA	NA	NA	NA	NA	NA	NA	NA	NA	NA	NA	NA	NA	NA	NA	NA	NA	NA	NA	NA	NA	NA	NA	NA	NA	NA	NA	NA	NA	NA
CNN3	ENSG00000117519	NA	NA	NA	NA	NA	NA	NA	NA	NA	NA	NA	NA	NA	NA	NA	NA	NA	NA	NA	NA	NA	NA	NA	NA	NA	NA	NA	NA	NA	NA	NA	NA	8.545927481	8.449725539	-0.98316548	0.581846771	8.473159153	8.396985777	-0.966888992	0.760398984	NA	NA	NA	NA	9.130455195	8.809141704	-0.376141426	1.026264974
LARP1	ENSG00000155506	NA	NA	NA	NA	NA	NA	NA	NA	NA	NA	NA	NA	NA	NA	NA	NA	NA	NA	NA	NA	NA	NA	NA	NA	NA	NA	NA	NA	NA	NA	NA	NA	NA	NA	NA	NA	NA	NA	NA	NA	NA	NA	NA	NA	NA	NA	NA	NA
RNF181	ENSG00000168894	7.708306771	7.673310276	-1.414057021	-0.106573627	7.65540852	7.600058545	-1.254325441	-0.080898326	7.874590901	7.799783048	-1.318355699	0.098220562	7.845352426	7.799704959	-1.423159368	-0.023166159	7.819882399	7.781397131	-1.263163892	-0.031084976	7.775178181	7.716357759	-1.151942296	0.155981233	7.489021886	7.432852865	-1.251799304	-0.003884043	7.388935582	7.325065453	-1.308266532	-0.010575583	7.08352722	7.029084235	-1.403102591	-0.051814053	6.932314014	6.918008957	-1.856853477	-0.350922987	7.344299094	7.330366207	-1.729138255	-0.242674211	7.455887372	7.421660825	-1.476226124	-0.105542222
ERBB3	ENSG00000065361	NA	NA	NA	NA	5.982309447	5.778040489	-0.295309922	0.406713195	NA	NA	NA	NA	NA	NA	NA	NA	7.055579793	6.231392764	0.323249733	1.189225323	5.525557283	5.211293166	0.350945744	0.968147472	7.592786211	7.137458025	0.104886092	1.332799734	8.165551998	7.991742787	-0.621731933	0.71423028	6.274312516	6.13887171	-0.5530243	0.52334841	6.504073211	6.301522125	-0.490596677	0.832015947	7.740371807	7.441190649	-0.363511034	1.136329179	7.460673619	7.222368613	-0.345801596	1.005456444
PSMB6	ENSG00000142507	8.012331783	7.980771314	-1.485603355	-0.144254582	7.976457821	7.933137094	-1.216942824	-0.027771475	8.175507263	8.124079019	-1.402946233	0.015278033	8.169237774	8.124733523	-1.462400087	-0.045045293	8.219099252	8.184719956	-1.237970826	0.007889064	8.26479869	8.203507341	-1.113395252	0.224774804	7.896720946	7.889713562	-1.580678413	-0.312415195	7.820920943	7.756652551	-1.319460325	0.017225166	7.778019811	7.695858209	-1.162448979	0.328993428	7.580513193	7.584793286	-1.815159826	-0.175043332	7.885784591	7.883632958	-1.913825146	-0.380295309	7.999684466	7.959219771	-1.628533942	-0.191684268
DONSON	ENSG00000159147	6.975201039	6.921017712	-1.172621197	0.0487536	6.702576843	6.660575507	-1.237734725	-0.224280441	6.321518564	6.234797387	-1.188101803	-0.193712298	6.704487087	6.57376348	-0.86347783	0.286058161	6.752357832	6.682784234	-0.917175266	0.100004893	6.643585585	6.558605537	-0.889613192	0.164864606	6.414604263	6.32491815	-1.097162292	-0.005183739	6.537744033	6.484928105	-1.159744918	0.000959025	7.432406995	7.253697223	-0.560172326	0.844686222	7.269665926	7.125993685	-0.85117973	0.721485998	6.577235559	6.50990118	-1.087082087	0.217616598	6.536934223	6.476743317	-1.195777221	-0.013608834
LOXL4	ENSG00000138131	7.252528629	7.000963406	-0.238959157	0.993073904	6.342477598	6.2726767	-0.669107153	0.213332923	5.958101862	5.79926173	-0.593404906	0.225267962	7.587133132	7.539261493	-0.968712645	0.393410395	6.535706689	6.458799784	-0.786834191	0.156080897	6.853455077	6.719444882	-0.658601709	0.453598092	NA	NA	NA	NA	NA	NA	NA	NA	NA	NA	NA	NA	NA	NA	NA	NA	NA	NA	NA	NA	NA	NA	NA	NA
ZNF582-AS1	ENSG00000267454	NA	NA	NA	NA	NA	NA	NA	NA	5.183545351	5.160500517	-1.219426426	-0.579461933	5.265293266	5.22949685	-1.153019502	-0.447883452	5.317609437	5.266582237	-0.94940968	-0.422518435	5.037059027	5.021714376	-1.106591691	-0.550125583	6.030699459	6.010875065	-1.666123649	-0.677398689	6.020354769	6.001795404	-1.596960613	-0.562708243	6.461062394	6.448154506	-1.459371976	-0.278895933	6.323275337	6.30963527	-1.562415307	-0.237679413	6.138773353	6.134927581	-1.647716031	-0.447692809	6.219625644	6.199899406	-1.588746542	-0.500398286
PCBP3	ENSG00000183570	6.527480555	6.268511389	-0.076474191	0.933259247	6.546161839	6.334717198	-0.346550501	0.556814295	5.729537292	5.119201582	0.475065775	1.103762163	5.841207334	5.726250366	-0.544308076	0.303616873	5.74190448	5.483869572	-0.297144203	0.297071692	NA	NA	NA	NA	6.566625107	6.531631778	-1.281034254	-0.138782407	6.26837169	6.255139942	-1.215950958	-0.10354232	8.54677791	8.542463017	-1.656685029	-0.092551978	8.53486691	8.540178245	-1.758525812	-0.036081415	6.695760342	6.647414463	-1.202885578	0.134488702	6.56168188	6.522905359	-1.303369199	-0.108583924
GATC	ENSG00000257218	6.649498027	6.61216966	-1.565394567	-0.426109022	6.65748323	6.611558955	-1.362471893	-0.362698823	6.728731684	6.730227208	-1.529750043	-0.328375251	6.179112683	6.161463082	-1.355141619	-0.351257818	6.428941187	6.383026113	-1.203743409	-0.286292622	6.287136569	6.255091774	-1.415944765	-0.467344749	6.432002689	6.376370499	-1.09148609	0.015285328	6.173480531	6.125227089	-1.205566274	-0.129443976	6.871119531	6.842344822	-1.092737599	0.20582636	6.675144227	6.658213155	-1.529701122	-0.114740918	6.344376688	6.298258954	-1.300280033	-0.050919578	6.559015249	6.531217484	-1.140495827	0.056507554
TCEA3	ENSG00000204219	6.983763723	6.867589682	-0.598144844	0.612272869	6.688335428	6.511832401	-0.479093637	0.489375484	8.694516834	8.691560322	-1.083625701	0.342916377	7.834674044	7.750316935	-0.947826781	0.445621669	7.37282827	7.280440597	-0.708087789	0.434415623	7.517836899	7.421981129	-0.710065927	0.538088759	6.217415057	6.210470438	-0.92411362	0.130824844	5.657071857	5.593276876	-0.904024166	-0.009206665	NA	NA	NA	NA	5.201374329	5.132095894	-0.913881665	0.017598844	5.882434144	5.810890325	-0.868516779	0.236048889	5.796296226	5.727428637	-0.833337989	0.107836801
CEP170	ENSG00000143702	7.724960008	7.706355221	-1.445153565	-0.133353155	7.635061055	7.607214328	-1.436366756	-0.262493942	7.290853406	7.280494735	-1.856577243	-0.533928759	7.558163569	7.503315753	-1.444986747	-0.08798345	7.701667757	7.665861833	-1.421292294	-0.211941075	7.470895189	7.456858177	-1.62835693	-0.37450306	7.789445928	7.704989736	-1.128940035	0.142784976	7.573114705	7.53515308	-1.462157028	-0.138762775	8.780723872	8.76654244	-1.56032608	-0.003391468	8.522882309	8.478658368	-1.647580649	0.077089586	7.600867566	7.566534997	-1.510346064	0.010019087	7.955940394	7.942295744	-1.360138183	0.076591571
TP53	ENSG00000141510	7.673431789	7.64682349	-1.398682836	-0.09523682	7.49283697	7.438394642	-1.303732574	-0.15313008	7.341822263	7.367325175	-1.360443586	-0.023923978	7.334031468	7.291762496	-1.253243974	0.066246281	7.441729458	7.418088797	-1.388691712	-0.223912314	7.442710878	7.413711933	-1.404476654	-0.157473521	6.246140044	6.074966359	-0.503635742	0.505984506	6.413754872	6.287029543	-0.772804263	0.347607787	5.288839077	5.13969758	-0.678475052	0.104183895	5.427498829	5.320076279	-0.851272225	0.137688678	6.218799156	6.087004712	-0.726279824	0.457888893	6.078284806	5.815237194	-0.458648356	0.507570085
LINC01405	ENSG00000185847	NA	NA	NA	NA	NA	NA	NA	NA	NA	NA	NA	NA	NA	NA	NA	NA	NA	NA	NA	NA	NA	NA	NA	NA	NA	NA	NA	NA	NA	NA	NA	NA	NA	NA	NA	NA	NA	NA	NA	NA	NA	NA	NA	NA	NA	NA	NA	NA
CUL3	ENSG00000036257	8.236130754	8.222676666	-1.851802261	-0.496147581	8.121858004	8.077721119	-1.542471231	-0.348102138	8.32275933	8.332520816	-1.670636342	-0.250083146	7.882399999	7.891950474	-1.752595929	-0.343494453	8.027966772	8.037393061	-1.764565881	-0.509684776	8.211692361	8.195174825	-1.661734065	-0.323285349	8.111720454	8.076828105	-1.628533295	-0.36794304	7.918840091	7.877104855	-1.749948059	-0.411403419	8.404214692	8.376890322	-1.877360752	-0.313681157	8.126959948	8.105214675	-1.920891775	-0.203957764	8.108410761	8.085432704	-1.962839739	-0.421687153	8.319825662	8.303166106	-1.868964375	-0.434684518
DDX27	ENSG00000124228	7.990423711	7.966787607	-1.8453319	-0.505002032	7.994356177	7.976676221	-1.529833804	-0.338929898	7.784927002	7.612414693	-0.705151388	0.677152118	7.824404367	7.802553314	-1.88033111	-0.48001172	7.843137894	7.801479444	-1.616799617	-0.381131688	7.915274089	7.892005435	-1.647762122	-0.307640701	7.333103888	7.310213466	-1.616159459	-0.380287115	7.318345336	7.290308035	-1.631523643	-0.340626304	8.427085624	8.406635005	-1.662703991	-0.097947739	8.310037253	8.304675765	-1.870125883	-0.143152956	7.578725545	7.568310457	-1.807948084	-0.28730685	7.522357241	7.485372338	-1.643853372	-0.268628805
EHF	ENSG00000135373	NA	NA	NA	NA	NA	NA	NA	NA	NA	NA	NA	NA	NA	NA	NA	NA	NA	NA	NA	NA	NA	NA	NA	NA	NA	NA	NA	NA	NA	NA	NA	NA	NA	NA	NA	NA	NA	NA	NA	NA	NA	NA	NA	NA	NA	NA	NA	NA
SCD	ENSG00000099194	NA	NA	NA	NA	NA	NA	NA	NA	NA	NA	NA	NA	7.653218691	6.876966456	1.110176501	2.336872905	9.484944214	8.075868427	1.024312489	2.277755931	7.262704945	6.496553225	1.269169065	2.299269572	NA	NA	NA	NA	NA	NA	NA	NA	NA	NA	NA	NA	NA	NA	NA	NA	NA	NA	NA	NA	NA	NA	NA	NA
PPP1R36	ENSG00000165807	NA	NA	NA	NA	NA	NA	NA	NA	NA	NA	NA	NA	NA	NA	NA	NA	NA	NA	NA	NA	NA	NA	NA	NA	NA	NA	NA	NA	NA	NA	NA	NA	NA	NA	NA	NA	NA	NA	NA	NA	NA	NA	NA	NA	NA	NA	NA	NA
BNIP1	ENSG00000113734	5.980870202	5.9470905	-1.421707383	-0.541253454	6.07177682	6.030015958	-1.368959304	-0.574132446	6.364430086	6.309058574	-1.381082266	-0.348814694	5.759832269	5.737463795	-1.481246943	-0.629388983	5.975436565	5.925154867	-1.322706621	-0.575972266	5.6763201	5.632554891	-1.191951967	-0.439563089	6.034558531	5.981051661	-1.618609758	-0.639183093	5.92218776	5.875955985	-1.403106358	-0.417496748	5.97335111	5.96688395	-1.315324603	-0.28962266	5.862424007	5.874015934	-1.612119761	-0.428413685	6.029883062	6.039244894	-1.786789586	-0.618340668	6.129906299	6.109774885	-1.632484095	-0.573094561
PAF1	ENSG00000006712	8.099638187	8.080003402	-1.794287272	-0.444984669	8.055311803	8.035304166	-1.705264212	-0.511637086	8.262749799	8.258682057	-1.848922303	-0.428466443	8.036292298	8.026227211	-1.892274853	-0.476222816	8.029211858	8.011176254	-1.926054796	-0.671551155	8.123547373	8.113257309	-1.844679045	-0.502843913	7.938571965	7.920922821	-1.515082298	-0.247943674	7.927942974	7.904391271	-1.708948591	-0.369976098	8.314915769	8.29571219	-1.472268957	0.086655534	8.16497549	8.149152768	-1.659420145	0.05996216	8.026519886	8.017696303	-1.899179985	-0.361963003	8.09060108	8.063645985	-1.719335873	-0.28393022
FBXO30	ENSG00000118496	7.264622556	7.214493696	-1.401906478	-0.158291474	7.131450847	7.057754649	-1.183606281	-0.095204112	7.138359121	7.120620783	-1.323057203	-0.036938238	7.214325062	7.178033733	-1.338314464	-0.043719266	7.476910387	7.422989839	-1.147200748	0.018543924	7.639492724	7.587791484	-1.13873073	0.140505832	6.733424541	6.688423833	-0.911765648	0.254855978	6.818766042	6.793321107	-1.058661341	0.164565456	6.716982726	6.704920745	-1.613045927	-0.350806641	6.557337747	6.54024976	-1.68094047	-0.296505917	6.449892168	6.386972322	-1.111628298	0.161628976	6.651620735	6.552050223	-0.89138603	0.31127971
RMDN1	ENSG00000176623	7.965268488	7.951830839	-1.540155079	-0.200798737	7.648440022	7.639576878	-1.233725452	-0.058242749	7.830433715	7.828317857	-1.576084622	-0.157342426	7.545360042	7.547184545	-1.57137245	-0.20811932	7.753818401	7.752669004	-1.494625011	-0.268584206	7.805440249	7.783847649	-1.434766565	-0.113444826	7.611487475	7.481012107	-0.692876096	0.561141498	7.599657648	7.48482538	-1.045345196	0.274580504	7.011661051	6.976949132	-1.429197847	-0.093723986	6.988225342	6.946153075	-1.574145865	-0.058139942	7.458179675	7.359779923	-1.031727961	0.458111821	7.453636943	7.347081334	-0.953555865	0.413696931
DYNC1LI2	ENSG00000135720	NA	NA	NA	NA	8.72559271	8.720849795	-1.806485144	-0.691293094	8.472671249	8.509488675	-1.548962598	-0.125427303	8.651753546	8.66059573	-1.764117449	-0.389022195	NA	NA	NA	NA	NA	NA	NA	NA	NA	NA	NA	NA	NA	NA	NA	NA	NA	NA	NA	NA	NA	NA	NA	NA	NA	NA	NA	NA	NA	NA	NA	NA
ANKFY1	ENSG00000185722	8.259322996	8.267059028	-1.993648346	-0.640166961	8.165246307	8.16900418	-1.7726965	-0.57956446	8.541396227	8.558308301	-1.377153077	0.047299096	8.245375782	8.228080255	-1.576712376	-0.163503612	8.241048648	8.232226431	-1.737544751	-0.494652093	8.207841892	8.191089953	-1.443109854	-0.104508951	7.884474645	7.857376584	-1.56135074	-0.291086596	8.127389036	8.117619521	-1.742104309	-0.414423935	8.357814002	8.358148886	-1.552009747	0.010727263	8.463042455	8.449661992	-1.871443714	-0.145418748	8.079635242	8.063576456	-1.910684064	-0.37059953	7.961433922	7.958443675	-1.636621907	-0.199771972
HSPA1A	ENSG00000204389	8.14095001	7.715741167	1.012372379	2.325356915	9.648563581	8.639966338	0.673605788	1.801882922	8.810055497	7.939622801	0.455789835	1.873773759	9.46387389	8.466138517	0.837004207	2.229533534	9.612552008	8.338869954	0.998440901	2.230435442	8.362219551	8.186688942	-0.205419913	1.133358257	9.34133109	8.066900301	0.714891764	1.975825531	9.513307922	8.413273221	0.75062178	2.051345703	9.820727441	7.702293858	1.170631317	2.663294081	9.704569602	7.849170107	1.123920549	2.81292412	8.882170492	7.885083102	0.570736057	2.104305285	9.259882882	7.968199927	0.732558754	2.169361702
ISOC1	ENSG00000066583	6.976800549	6.864717722	-0.836093998	0.373607903	7.269496058	7.180524618	-0.874089188	0.232145036	7.526953561	7.463577466	-1.12006144	0.230980412	6.504870569	6.486224032	-1.343618906	-0.222361084	6.645776002	6.526230948	-0.753453325	0.212564562	6.130632075	6.094909026	-1.340437131	-0.445799705	6.803578248	6.784906208	-1.467185818	-0.28521692	6.810866928	6.784771199	-1.588093158	-0.366208121	NA	NA	NA	NA	NA	NA	NA	NA	6.227390934	6.177505883	-1.572861436	-0.359565008	6.624214203	6.587347012	-1.503843135	-0.291311379
RYK	ENSG00000163785	8.240858453	8.210256142	-1.67920164	-0.323278403	8.135683623	8.120545071	-1.659631402	-0.464984514	7.919471034	7.913245677	-1.836424915	-0.417378298	8.045104788	8.0333605	-1.905573381	-0.48940796	8.174946878	8.156497616	-1.650264587	-0.402394765	8.214249395	8.203537228	-1.85854708	-0.520377956	6.880448831	6.826137295	-1.258391878	-0.069638912	6.951596265	6.884052373	-1.328310103	-0.090141137	6.884188294	6.845195571	-1.801793879	-0.502460665	6.831568698	6.816252793	-1.860575625	-0.392330208	6.887024593	6.842086317	-1.546590409	-0.155562888	6.861423735	6.769268253	-1.323217785	-0.073092437
C11orf1	ENSG00000137720	5.825916906	5.766682033	-1.194582275	-0.383878573	6.025525581	5.992233026	-1.196753647	-0.416309884	6.70707396	6.694618116	-1.364477456	-0.172376218	5.813216374	5.785616255	-1.333499908	-0.464577692	5.952853359	5.9249899	-1.290636256	-0.543966933	5.785131687	5.759724031	-1.100024065	-0.307278977	6.360735409	6.319895161	-1.14635058	-0.055873802	6.726537207	6.704169522	-1.193561395	0.012453313	5.833732511	5.794315329	-0.985927752	-0.009085624	5.618100311	5.636587437	-1.600791251	-0.511015406	6.137518945	6.122553711	-1.544468316	-0.34846697	6.256363618	6.202179437	-1.215459413	-0.12635084
SLCO4A1	ENSG00000101187	8.469117999	8.307339645	-0.367808658	0.983516828	8.414497174	8.276637952	-0.389066672	0.793674031	6.317895264	5.836990956	0.226830859	1.05924286	6.664951596	6.412032533	-0.150253575	0.946826466	7.419771707	7.216723217	-0.209425916	0.92357301	6.978421496	6.617286882	-0.112935374	0.96425131	7.376540303	6.741637156	0.162348322	1.336676065	7.25505416	6.690973504	0.103476302	1.306919588	6.926920107	6.673165551	-0.308897503	0.943362729	7.257812478	6.984595529	-0.359540901	1.169764212	7.788099808	7.417608173	-0.093317721	1.403023707	7.428076	7.01405183	-0.152892298	1.146895643
SLC3A1	ENSG00000138079	NA	NA	NA	NA	NA	NA	NA	NA	NA	NA	NA	NA	NA	NA	NA	NA	NA	NA	NA	NA	NA	NA	NA	NA	NA	NA	NA	NA	NA	NA	NA	NA	NA	NA	NA	NA	NA	NA	NA	NA	NA	NA	NA	NA	NA	NA	NA	NA
SKA2	ENSG00000182628	6.766838058	6.747766346	-1.537881503	-0.358537505	6.885465564	6.890519862	-1.535588481	-0.465833973	6.812920285	6.795218437	-1.681990744	-0.466594948	7.218786641	7.221325134	-1.68435164	-0.379208776	7.358918315	7.33741232	-1.382148764	-0.231704319	7.313985843	7.273124384	-1.306773892	-0.076398992	7.762925633	7.725717256	-1.013463267	0.258708274	7.614638768	7.532596124	-1.252560375	0.070644533	8.628112261	8.616616929	-1.741648934	-0.180447386	8.127146813	8.116453361	-1.828763265	-0.111205898	7.447814285	7.385002294	-1.288938414	0.203477601	7.701213589	7.625745908	-1.220783265	0.17600342
IQCF1	ENSG00000173389	NA	NA	NA	NA	NA	NA	NA	NA	NA	NA	NA	NA	NA	NA	NA	NA	NA	NA	NA	NA	NA	NA	NA	NA	NA	NA	NA	NA	NA	NA	NA	NA	NA	NA	NA	NA	NA	NA	NA	NA	NA	NA	NA	NA	NA	NA	NA	NA
DTX1	ENSG00000135144	8.085143022	7.900902077	-0.460877466	0.874951378	7.894915551	7.740862382	-0.452828632	0.73003816	6.663959867	6.471572368	-0.535045238	0.573627426	NA	NA	NA	NA	6.211911463	5.778700664	0.202343187	0.893144142	NA	NA	NA	NA	8.032956035	8.053323721	-1.34834759	-0.086910547	7.745307739	7.735336641	-1.443097203	-0.107166108	7.997551435	7.989061017	-1.693360195	-0.160073963	8.030441309	8.023449396	-1.857497885	-0.147035116	8.150437829	8.150910787	-1.773191694	-0.228967174	7.995206007	7.97410937	-1.482764013	-0.046037817
TP53INP2	ENSG00000078804	8.084272498	8.000640401	-0.879600308	0.463437444	8.103661177	7.849949304	-0.462912629	0.722815938	8.3780167	8.298579344	-0.884329247	0.536678834	7.852817187	7.788558715	-1.086105881	0.312578122	8.445572	8.282479933	-0.69078012	0.548128257	8.333924064	8.25148486	-0.754686884	0.582232805	NA	NA	NA	NA	NA	NA	NA	NA	8.950809901	8.684515519	-0.319312141	1.240217165	8.967734423	8.716963345	-0.484010708	1.233182844	NA	NA	NA	NA	NA	NA	NA	NA
MAP1B	ENSG00000131711	NA	NA	NA	NA	NA	NA	NA	NA	8.674554911	8.523788788	-0.419881566	1.003911922	NA	NA	NA	NA	NA	NA	NA	NA	NA	NA	NA	NA	NA	NA	NA	NA	NA	NA	NA	NA	NA	NA	NA	NA	NA	NA	NA	NA	NA	NA	NA	NA	NA	NA	NA	NA
KIF20A	ENSG00000112984	NA	NA	NA	NA	NA	NA	NA	NA	NA	NA	NA	NA	NA	NA	NA	NA	NA	NA	NA	NA	NA	NA	NA	NA	NA	NA	NA	NA	NA	NA	NA	NA	NA	NA	NA	NA	NA	NA	NA	NA	NA	NA	NA	NA	NA	NA	NA	NA
VPS11	ENSG00000160695	8.199569895	8.201863733	-2.103957251	-0.747999299	7.915512125	7.916332764	-1.932829765	-0.74464978	8.365432673	8.363141612	-1.999309491	-0.578977228	7.997369382	7.995476539	-1.876988586	-0.461838029	8.038619214	8.046476756	-1.731801246	-0.477076379	8.242316114	8.223349312	-1.689724839	-0.352099217	7.904502181	7.903842964	-1.74167544	-0.473995879	7.854363522	7.862727599	-1.923652899	-0.585191319	8.391286123	8.394588793	-2.05519424	-0.490764746	8.337306913	8.342061531	-2.354755352	-0.627665356	8.244553427	8.238586128	-2.023126869	-0.478534588	8.146427789	8.140211158	-1.973696256	-0.538433732
AGER	ENSG00000204305	5.719796646	5.638447767	-0.988170065	-0.220113616	5.942871204	5.865267419	-0.867645019	-0.13497582	5.781673324	5.576933732	-0.556935911	0.197430765	5.61044074	5.468478218	-0.733312325	0.03655413	5.91847678	5.712577326	-0.367356858	0.299421941	5.580926672	5.493582151	-0.785010848	-0.078558918	5.291353515	5.185864801	-0.585563346	0.201696842	5.359952726	5.324189741	-0.754136489	0.075971011	6.683115962	6.557793407	-0.604107848	0.612346298	6.664585725	6.591532067	-1.024195341	0.372919137	5.397773745	5.207017214	-0.655112119	0.267637896	NA	NA	NA	NA
PER3	ENSG00000049246	7.760527202	7.623732078	-0.542245064	0.757032715	7.326600005	6.966350014	-0.081120621	0.998799158	7.282806494	7.203425383	-0.777718426	0.528947295	7.383819374	7.19679855	-0.356954458	0.94219842	7.522624273	7.242670819	-0.244636547	0.892448157	7.932641267	7.765567038	-0.478777106	0.838622473	7.732029962	7.681384107	-1.321965685	-0.05152618	7.678116921	7.686415845	-1.515670725	-0.181789244	NA	NA	NA	NA	NA	NA	NA	NA	7.649772401	7.632625386	-1.406046215	0.121501196	7.749828194	7.732212503	-1.273101451	0.143597149
FAM98A	ENSG00000119812	7.558532283	7.482406246	-1.080769472	0.189897602	7.574044697	7.491578915	-1.05436051	0.107347235	7.816499044	7.802431885	-1.569222416	-0.152393735	7.701392885	7.685512201	-1.472652837	-0.089234074	7.728250919	7.646313803	-1.233177002	-0.027914463	7.482068999	7.429783432	-1.241526631	0.007799083	7.71292059	7.639000941	-1.222347996	0.046008061	7.398024671	7.367890721	-1.758184503	-0.452782861	7.575945977	7.591906857	-1.865182624	-0.394556496	7.379295956	7.366225445	-2.05287795	-0.445115862	7.650757272	7.647338447	-1.725249251	-0.196133588	7.905948102	7.908638091	-1.566396135	-0.130558258
ZNF512	ENSG00000243943	7.746415872	7.738124765	-1.588670244	-0.272680957	7.536323872	7.513861738	-1.254473388	-0.089447865	7.625098596	7.626828094	-1.887841652	-0.502076362	8.040969633	8.040447598	-1.624929951	-0.208654869	8.046763816	8.038772593	-1.440468746	-0.185600477	8.14158395	8.132514244	-1.780212612	-0.438944611	7.621077964	7.591925729	-1.981043761	-0.716026921	7.520444852	7.497564029	-2.245097024	-0.924340882	8.113561588	8.102101271	-2.073687332	-0.528936114	7.888191931	7.87263346	-2.237935507	-0.545423193	7.683563833	7.677056985	-2.318448921	-0.787205406	7.777719183	7.773448073	-2.208985209	-0.786018498
CARTPT	ENSG00000164326	NA	NA	NA	NA	NA	NA	NA	NA	NA	NA	NA	NA	8.138571314	6.616887588	0.814123421	1.976453394	NA	NA	NA	NA	NA	NA	NA	NA	NA	NA	NA	NA	NA	NA	NA	NA	NA	NA	NA	NA	NA	NA	NA	NA	7.646350895	7.458110601	-0.304747677	1.19789084	7.758904152	7.663670944	-0.317972074	1.08531058
PPP1R35	ENSG00000160813	5.817884792	5.784831771	-1.23359609	-0.415946679	5.801802058	5.751679681	-1.088667674	-0.395680456	6.392863224	6.288715977	-0.965221701	0.056762119	5.903574495	5.871316328	-1.444994878	-0.545041336	5.932129334	5.885633999	-1.191516297	-0.460692799	5.819398997	5.774073283	-1.167347605	-0.37013098	5.339301229	5.33806024	-1.286094201	-0.466295505	5.249015149	5.241997116	-1.269527279	-0.457967161	6.402111513	6.355583696	-1.190380055	-0.041052012	6.261821468	6.272810833	-1.379171241	-0.064246345	5.389333698	5.38273373	-1.371598431	-0.395507372	5.364961831	5.349383815	-1.177584384	-0.345446961
NT5C	ENSG00000125458	7.247790556	7.230821768	-1.391286267	-0.146779389	7.141604428	7.111684351	-1.253257031	-0.156556562	7.211863342	7.177849102	-1.394834703	-0.094591493	7.115229687	7.068823526	-1.34852044	-0.080831944	7.286344469	7.232734816	-1.323954223	-0.18845035	7.16451316	7.116551102	-1.187476884	0.021530189	6.491782642	6.455298071	-1.095552504	0.0316958	6.49813796	6.44395655	-1.082633105	0.070381791	7.385199075	7.361564215	-1.26502544	0.159426831	7.305001485	7.283199661	-1.452951938	0.146086497	6.451125753	6.424337695	-1.295292677	-0.011975505	6.377706663	6.343246704	-1.085580318	0.053024587
TEX43	ENSG00000196900	NA	NA	NA	NA	NA	NA	NA	NA	NA	NA	NA	NA	NA	NA	NA	NA	NA	NA	NA	NA	NA	NA	NA	NA	NA	NA	NA	NA	NA	NA	NA	NA	NA	NA	NA	NA	NA	NA	NA	NA	NA	NA	NA	NA	NA	NA	NA	NA
BAALC	ENSG00000164929	6.168471797	6.045030373	-0.698153739	0.220355282	6.499736594	6.36984189	-0.658420258	0.256833519	7.058519508	6.936736233	-0.685638289	0.559920476	NA	NA	NA	NA	NA	NA	NA	NA	NA	NA	NA	NA	NA	NA	NA	NA	NA	NA	NA	NA	8.35552211	8.220480174	-0.561225636	0.992496252	8.46271279	8.382470101	-0.968140542	0.759016101	NA	NA	NA	NA	NA	NA	NA	NA
RXRB	ENSG00000204231	8.338171451	8.339945989	-2.00256955	-0.654167971	8.152496565	8.148709347	-1.710929883	-0.516765046	8.340683132	8.326028718	-1.880527216	-0.459874662	8.433615998	8.425834629	-1.935291179	-0.539477686	8.414081124	8.401419923	-1.652095199	-0.426717398	8.403691447	8.397646681	-1.900706047	-0.567800019	7.931690626	7.925300714	-1.855676692	-0.588661439	7.890307412	7.882748477	-2.089598199	-0.750959444	8.60378302	8.612116904	-2.166806678	-0.605458477	8.672454213	8.669976741	-2.159008755	-0.440435114	8.391310909	8.402256202	-1.911185898	-0.375472127	8.206978538	8.214442039	-1.943817218	-0.507816944
POLR3B	ENSG00000013503	6.180838341	6.131075631	-1.17373759	-0.221002108	6.288604203	6.23045706	-1.040846325	-0.1722739	6.965715487	6.990634999	-1.353138858	-0.095052457	5.922558613	5.901110268	-1.140538957	-0.229696016	6.251369893	6.183854868	-1.063624748	-0.215061054	6.117176789	6.092810231	-1.229348648	-0.335367085	6.006939308	5.997276995	-1.482276611	-0.497828537	6.228611275	6.189181402	-1.360313042	-0.26592386	6.219810268	6.235077573	-1.566574866	-0.458464728	6.110144205	6.114728347	-1.761159186	-0.492251029	6.207334671	6.204378295	-1.687541547	-0.466281712	6.282173286	6.269381562	-1.46563127	-0.353181737
PHF19	ENSG00000119403	7.514625203	7.473963472	-1.369347567	-0.100356455	7.530368714	7.490574952	-1.228315924	-0.066781843	7.328067197	7.262547223	-1.237955298	0.081235542	8.412034721	8.382722829	-1.497990813	-0.098553254	8.131164635	8.1360183	-1.358108451	-0.108616161	8.092203329	8.093321646	-1.651367713	-0.308928761	7.236685616	7.125937582	-0.702543379	0.5244674	7.553001286	7.507810217	-1.18700119	0.134426257	7.565333313	7.55966689	-1.673822808	-0.210126424	7.611823158	7.580422801	-1.775868281	-0.136555598	7.300058302	7.196471261	-0.945987615	0.527208864	7.066798839	6.995054677	-1.023357348	0.272214651
REC114	ENSG00000183324	NA	NA	NA	NA	NA	NA	NA	NA	NA	NA	NA	NA	NA	NA	NA	NA	NA	NA	NA	NA	NA	NA	NA	NA	NA	NA	NA	NA	NA	NA	NA	NA	NA	NA	NA	NA	NA	NA	NA	NA	NA	NA	NA	NA	NA	NA	NA	NA
API5	ENSG00000166181	8.334320173	8.31176242	-1.96297078	-0.611967948	8.220173528	8.205019928	-1.943683205	-0.753050819	8.281989833	8.286126945	-1.991699238	-0.570666873	8.221416541	8.222801466	-1.998998245	-0.585517384	8.35654587	8.344106046	-1.745307431	-0.513944313	8.463220661	8.447619226	-1.858797737	-0.527788011	8.129541727	8.080678377	-1.578245863	-0.317783648	8.063741794	8.015523714	-1.659732198	-0.324747503	8.796327887	8.770630425	-1.957659626	-0.400851864	8.456988982	8.428383815	-1.920173727	-0.193359376	8.042394438	8.034850316	-1.985516039	-0.447276511	8.368968908	8.356335771	-1.886064349	-0.453583049
ARL13B	ENSG00000169379	6.612577502	6.573214197	-1.352507138	-0.225837966	6.72342172	6.619281361	-0.859253092	0.142676199	5.837140344	5.834307592	-1.544316629	-0.71288331	6.535068199	6.488457714	-1.287635469	-0.165649841	6.660516147	6.588232505	-1.234046086	-0.24711756	6.674870285	6.637316747	-1.326633885	-0.242032656	5.858712201	5.809603763	-1.203781227	-0.273860858	6.279351659	6.214751663	-1.182536478	-0.080954909	5.954390009	5.929728495	-1.31697017	-0.301213955	5.797298459	5.771911178	-1.489752293	-0.34666226	5.712371559	5.650135565	-1.4580043	-0.402413611	5.879416811	5.812026918	-1.101793242	-0.136549659
WDR17	ENSG00000150627	NA	NA	NA	NA	5.114380492	5.034904593	-0.779623928	-0.279833515	5.844718139	5.706618971	-0.539191928	0.248346426	5.384599997	5.336615076	-0.871802738	-0.137585362	5.737191297	5.641822642	-0.562052605	0.08171948	NA	NA	NA	NA	7.280198393	7.255011969	-0.976862932	0.257063036	7.293513915	7.206033309	-0.848596838	0.428034932	7.614384312	7.595065583	-1.102771178	0.368479156	7.657914358	7.644189862	-1.421634255	0.229801602	7.467879637	7.458927296	-1.295455011	0.207324027	7.501146512	7.482910107	-1.113676295	0.261282887
KRBOX1	ENSG00000240747	NA	NA	NA	NA	NA	NA	NA	NA	NA	NA	NA	NA	NA	NA	NA	NA	NA	NA	NA	NA	NA	NA	NA	NA	NA	NA	NA	NA	NA	NA	NA	NA	NA	NA	NA	NA	NA	NA	NA	NA	NA	NA	NA	NA	NA	NA	NA	NA
GALR2	ENSG00000182687	NA	NA	NA	NA	NA	NA	NA	NA	NA	NA	NA	NA	NA	NA	NA	NA	NA	NA	NA	NA	NA	NA	NA	NA	NA	NA	NA	NA	NA	NA	NA	NA	NA	NA	NA	NA	NA	NA	NA	NA	NA	NA	NA	NA	NA	NA	NA	NA
PENK	ENSG00000181195	NA	NA	NA	NA	NA	NA	NA	NA	NA	NA	NA	NA	NA	NA	NA	NA	NA	NA	NA	NA	NA	NA	NA	NA	NA	NA	NA	NA	NA	NA	NA	NA	7.227383574	6.636082015	0.17348313	1.414648646	6.819761842	6.467484192	-0.031432359	1.333620796	NA	NA	NA	NA	6.072938667	5.216810353	1.758399676	2.552266418
PUS10	ENSG00000162927	5.379671026	5.359320982	-1.341229382	-0.650816141	5.290504524	5.278498272	-1.29438326	-0.734740235	5.62044743	5.580960014	-1.391222065	-0.635864523	5.130501642	5.09470654	-1.34799034	-0.678990264	5.256471001	5.236164473	-1.382636941	-0.86504349	NA	NA	NA	NA	NA	NA	NA	NA	NA	NA	NA	NA	5.159876768	5.114545985	-1.484239939	-0.709236378	5.075633696	5.05556424	-1.62685413	-0.717347735	NA	NA	NA	NA	NA	NA	NA	NA
GYG1	ENSG00000163754	8.090592432	8.03908691	-1.376548593	-0.030436162	7.96341768	7.916186954	-1.423092956	-0.234921245	7.803794608	7.799227433	-1.683876849	-0.267354868	8.758402174	8.733628837	-1.51102773	-0.14280664	8.710822066	8.69498206	-1.056823697	0.139552432	8.880268742	8.825605522	-1.254410749	0.057532713	7.606665115	7.52867815	-1.268296402	-0.009423118	7.622704122	7.527487513	-1.258104226	0.06472395	7.582758018	7.509685153	-1.092833441	0.360175758	7.680922112	7.621012742	-1.142252212	0.50457217	7.639390165	7.589272805	-1.381453253	0.141910826	7.69743815	7.631356151	-1.307394853	0.090362867
ITIH3	ENSG00000162267	6.78446179	5.927125474	0.487934739	1.360928666	6.206622859	5.585874254	0.392733461	1.033952124	NA	NA	NA	NA	6.209389701	5.892822857	0.054085344	0.961898712	8.613881222	8.593192287	-0.632521937	0.573689655	NA	NA	NA	NA	NA	NA	NA	NA	NA	NA	NA	NA	NA	NA	NA	NA	NA	NA	NA	NA	NA	NA	NA	NA	NA	NA	NA	NA
BST1	ENSG00000109743	6.671640563	6.638238268	-1.248850024	-0.101830716	7.027685267	6.904450821	-0.694510057	0.377475361	NA	NA	NA	NA	6.239213209	6.181921687	-0.88542889	0.125948721	6.610218867	6.408119947	-0.460801326	0.465027638	6.361888522	6.243966923	-0.694881511	0.249961239	NA	NA	NA	NA	NA	NA	NA	NA	NA	NA	NA	NA	NA	NA	NA	NA	NA	NA	NA	NA	NA	NA	NA	NA
EVI5L	ENSG00000142459	7.07050732	7.059933177	-1.608006067	-0.371018707	6.984782715	6.969554481	-1.457041389	-0.376798713	7.477951317	7.428089443	-1.452771077	-0.107305859	7.380822709	7.372882346	-1.674376962	-0.337736032	7.328568846	7.327860171	-1.454235429	-0.305511563	7.388880585	7.373097035	-1.501847331	-0.259559531	8.647384822	8.653071445	-1.570767531	-0.362772702	8.274620186	8.273822551	-1.598532677	-0.284803622	8.48921336	8.488956957	-1.73357145	-0.168787978	8.480101504	8.487159252	-1.706236922	0.018027097	8.752094306	8.744783643	-1.604680696	-0.093412033	8.681283956	8.692380744	-1.649316731	-0.237590323
LILRB5	ENSG00000105609	8.127289063	8.026480797	-0.554578902	0.79055649	8.062436945	7.94778937	-0.444509471	0.745350292	7.51693009	7.418649781	-0.517782349	0.826227557	6.703514094	6.51609123	-0.3081288	0.823026098	6.94880607	6.661304126	-0.106366855	0.903419382	5.567421143	5.102348064	0.103851696	0.686269075	NA	NA	NA	NA	NA	NA	NA	NA	NA	NA	NA	NA	NA	NA	NA	NA	NA	NA	NA	NA	NA	NA	NA	NA
HM13	ENSG00000101294	8.556504149	8.482784194	-1.228416733	0.101489008	8.660786635	8.582918049	-0.985771712	0.151324413	NA	NA	NA	NA	8.667789031	8.60962013	-1.361705813	0.01806029	8.701517697	8.598686504	-1.08458806	0.121120662	8.260665025	8.196540753	-1.232991274	0.10540899	7.837220429	7.820179316	-1.623619475	-0.352061744	7.744116232	7.69299602	-1.082688427	0.251571809	7.927080333	7.929476909	-1.838963123	-0.31176847	7.87982931	7.888908513	-2.070188548	-0.375425645	7.95653369	7.95053503	-2.080006083	-0.544925392	8.012827301	7.986384915	-1.63667502	-0.20023419
ACOT12	ENSG00000172497	NA	NA	NA	NA	NA	NA	NA	NA	NA	NA	NA	NA	NA	NA	NA	NA	NA	NA	NA	NA	NA	NA	NA	NA	NA	NA	NA	NA	NA	NA	NA	NA	NA	NA	NA	NA	NA	NA	NA	NA	NA	NA	NA	NA	NA	NA	NA	NA
VARS2	ENSG00000137411	7.637034322	7.601380898	-1.38993496	-0.094760325	7.683950548	7.651833158	-1.293214667	-0.1171483	8.004626929	7.990472754	-1.582782939	-0.166703582	7.451885118	7.425513509	-1.38802926	-0.04230923	7.605217098	7.584090771	-1.185879806	0.00932685	7.334893024	7.290523109	-1.295424369	-0.062856426	8.017851382	8.002478251	-1.474252794	-0.210521712	8.058432892	8.048622807	-1.355050591	-0.021961623	NA	NA	NA	NA	NA	NA	NA	NA	8.235246663	8.228950825	-1.6823341	-0.137227373	8.071365485	8.047601258	-1.459900582	-0.024812043
FXYD3	ENSG00000089356	NA	NA	NA	NA	NA	NA	NA	NA	NA	NA	NA	NA	NA	NA	NA	NA	NA	NA	NA	NA	NA	NA	NA	NA	NA	NA	NA	NA	5.345178247	5.039523246	-0.273389161	0.493540377	NA	NA	NA	NA	NA	NA	NA	NA	NA	NA	NA	NA	NA	NA	NA	NA
DYNLRB1	ENSG00000125971	8.280745086	8.250838101	-1.636651431	-0.282257839	8.225382643	8.198135744	-1.520462567	-0.329329649	8.471126183	8.469692647	-1.915367546	-0.492581498	8.684045099	8.653428117	-1.509102948	-0.13335039	8.673315003	8.634915536	-1.188775995	0.013564541	8.718603106	8.655250891	-1.07333582	0.247082601	NA	NA	NA	NA	NA	NA	NA	NA	8.867357883	8.822641077	-1.377882113	0.177426355	8.6802905	8.684497877	-1.902254606	-0.184090416	NA	NA	NA	NA	NA	NA	NA	NA
CCNG2	ENSG00000138764	8.383423034	8.33633938	-1.131160364	0.217616117	7.884707838	7.849123562	-0.822333522	0.363380742	7.42992319	7.41044694	-1.122743126	0.219980861	8.14292898	8.081413111	-1.105379968	0.31156746	8.130650725	8.119119758	-1.149065389	0.101683035	8.542917166	8.481951527	-1.01930561	0.309701108	7.918972416	7.893671924	-1.437397604	-0.169314835	7.864219267	7.833452452	-1.406648802	-0.068034129	NA	NA	NA	NA	NA	NA	NA	NA	7.792505753	7.780526806	-1.569980325	-0.036129488	8.03230337	8.000051757	-1.548227017	-0.112321092
BICD2	ENSG00000185963	8.054197031	8.026861518	-1.711216039	-0.366050855	8.056583576	8.051790667	-1.829768711	-0.635708655	7.67572809	7.661142448	-1.794493798	-0.402083481	8.300214068	8.270819148	-1.777618996	-0.36691927	8.295857071	8.281208195	-1.640009342	-0.400963234	8.264005478	8.256332608	-1.792282263	-0.455501004	7.73085685	7.703473787	-1.611726886	-0.340056573	7.446706898	7.418787685	-1.832485962	-0.519622873	8.396667904	8.389947424	-1.836872786	-0.272610784	8.214163756	8.198913586	-2.004204675	-0.281860567	7.722828822	7.71323087	-1.869959151	-0.337776255	7.89204199	7.875960981	-1.737482147	-0.302886226
FBXL5	ENSG00000118564	NA	NA	NA	NA	8.839807368	8.770107905	-1.257690307	-0.150449128	NA	NA	NA	NA	8.638763458	8.624381786	-1.636014855	-0.257599827	8.805880152	8.810309944	-1.514560802	-0.330042189	8.916482608	8.889617865	-1.558437382	-0.2498414	8.397961269	8.35753286	-1.636834185	-0.395476227	8.542514925	8.50319645	-1.659833073	-0.367720534	8.718093381	8.698071385	-1.801173779	-0.242049961	8.594339929	8.577660441	-2.020017116	-0.298489098	8.351368119	8.326121646	-1.739385137	-0.197743629	8.473873501	8.435310865	-1.688998501	-0.260797901
C5orf51	ENSG00000205765	7.661027465	7.646537293	-1.478361592	-0.174963738	7.449130649	7.437924152	-1.650961023	-0.500467107	7.384088535	7.401399219	-1.643735887	-0.302425929	7.404039967	7.403436629	-1.425397676	-0.083392517	7.494503168	7.499855438	-1.456395756	-0.275322265	7.519069747	7.503648088	-1.244421655	0.017655131	7.447462905	7.406759896	-1.708712572	-0.463252435	7.42596607	7.396140872	-1.706827279	-0.397231422	7.87079793	7.870557424	-1.89129942	-0.371923472	7.549339568	7.536963895	-1.943061705	-0.311832602	7.243500374	7.217665639	-1.651878884	-0.176618288	7.591609304	7.549571376	-1.607754769	-0.224594812
PRDM8	ENSG00000152784	6.670164137	6.564931301	-0.763648585	0.360149287	6.082929619	6.008878613	-0.799004985	-0.012249659	NA	NA	NA	NA	5.598442242	5.499574572	-0.611427321	0.1670752	6.127173789	6.035184115	-0.815599757	-0.025755734	6.310993332	6.158991848	-0.595030932	0.320405837	7.591033812	7.511219732	-0.648947598	0.608377929	5.630276058	5.494865917	-0.551799827	0.318667333	6.020489165	5.858058474	-0.46588625	0.529086449	6.140644048	6.124928045	-0.862328076	0.409731974	7.8764596	7.901542655	-1.173810009	0.360279536	7.969386257	7.978119363	-0.997723273	0.438928903
SHKBP1	ENSG00000160410	7.914093836	7.89853786	-1.554023476	-0.218402111	7.936392583	7.861324828	-0.820339529	0.365625726	7.874648213	7.867080242	-1.696295126	-0.276565744	8.104402042	8.083934169	-1.444847326	-0.02786261	8.093248231	8.085269435	-1.269272016	-0.016342554	7.809438089	7.774267519	-1.292526523	0.026672451	6.449704631	6.339085913	-0.851050051	0.245087149	6.501994487	6.432500116	-0.915120148	0.235826473	5.821510628	5.769263585	-1.129951887	-0.160062816	6.034751115	5.999691453	-1.090230728	0.140307354	6.738966161	6.653616707	-1.187051451	0.152042459	6.498901059	6.412614377	-1.120084374	0.041694849
PPM1J	ENSG00000155367	NA	NA	NA	NA	NA	NA	NA	NA	NA	NA	NA	NA	6.329677285	6.206732666	-0.628984294	0.391520843	5.519936513	5.410707667	-0.519896946	0.051540509	5.558382954	5.493259562	-0.7692427	-0.062892996	6.18311056	6.196259465	-1.093657941	-0.043227676	5.39576751	5.146576204	-0.365256954	0.424862754	7.152039851	7.086409646	-0.917126674	0.450118623	7.24619467	7.213060665	-1.23760422	0.352253126	6.453463341	6.447611106	-1.313284309	-0.024034664	6.430126565	6.391874603	-0.847713766	0.307248767
RAP1GAP	ENSG00000076864	NA	NA	NA	NA	NA	NA	NA	NA	NA	NA	NA	NA	NA	NA	NA	NA	NA	NA	NA	NA	NA	NA	NA	NA	NA	NA	NA	NA	NA	NA	NA	NA	NA	NA	NA	NA	NA	NA	NA	NA	NA	NA	NA	NA	NA	NA	NA	NA
NEUROD4	ENSG00000123307	NA	NA	NA	NA	NA	NA	NA	NA	NA	NA	NA	NA	NA	NA	NA	NA	NA	NA	NA	NA	NA	NA	NA	NA	NA	NA	NA	NA	NA	NA	NA	NA	NA	NA	NA	NA	NA	NA	NA	NA	NA	NA	NA	NA	NA	NA	NA	NA
PLCH1	ENSG00000114805	NA	NA	NA	NA	NA	NA	NA	NA	NA	NA	NA	NA	NA	NA	NA	NA	NA	NA	NA	NA	NA	NA	NA	NA	7.200071909	7.032969827	-0.43874503	0.779797765	6.724891152	6.709532725	-1.156302148	0.050755918	6.853504686	6.763921868	-0.613204605	0.665802863	6.742006067	6.687739926	-0.985139583	0.438637189	6.709901439	6.682047308	-1.110798024	0.236424186	7.154232757	7.107252684	-0.954773279	0.369561746
UBE2D4	ENSG00000078967	7.323103519	7.305979749	-1.586093765	-0.336837785	7.022948622	6.999019057	-1.316259183	-0.233253902	7.489314643	7.482188775	-1.882011878	-0.527338601	7.302182396	7.301786351	-1.832317141	-0.510749064	7.364923357	7.351378432	-1.673011706	-0.519760704	7.331284666	7.314860331	-1.432089321	-0.196403179	7.67370747	7.650238695	-1.828058538	-0.559263057	7.464693273	7.450733034	-1.844165982	-0.527023647	7.717870927	7.716146635	-1.604759319	-0.109573004	7.60546931	7.630721973	-1.754902167	-0.106194446	7.727621182	7.737331058	-2.004874842	-0.472284924	7.753361257	7.750112586	-1.940129976	-0.520562513
DHDDS	ENSG00000117682	8.352443984	8.2571308	-0.814767971	0.539276024	8.077234348	7.885502416	-0.495993094	0.6907242	7.709611064	7.689312569	-1.453626904	-0.055665388	7.597405141	7.596740342	-1.653487472	-0.283540815	7.691768158	7.617262946	-1.024438409	0.175629113	7.560752078	7.549465393	-1.563157586	-0.292437029	7.381046862	7.377605856	-1.398628572	-0.156028093	7.229199081	7.216710429	-1.767484331	-0.489260705	NA	NA	NA	NA	NA	NA	NA	NA	7.618461486	7.627582953	-1.61420437	-0.087148372	7.556675143	7.568340109	-1.703366766	-0.317096265
TUBB4B	ENSG00000188229	8.706306474	8.525754072	-0.505211606	0.818140561	NA	NA	NA	NA	8.837685171	8.736666763	-0.857595823	0.56937078	8.868596731	8.738247082	-0.699481364	0.668293043	NA	NA	NA	NA	8.566360944	8.471540151	-0.642718249	0.686914678	NA	NA	NA	NA	NA	NA	NA	NA	8.850960484	8.834695472	-1.17326127	0.38165944	8.686654748	8.666925635	-1.240293795	0.478370899	NA	NA	NA	NA	NA	NA	NA	NA
ZNF668	ENSG00000167394	6.113584683	6.066657802	-1.14251064	-0.215117015	5.963216497	5.924140976	-1.176587671	-0.421882277	6.226815186	6.165624624	-1.219650243	-0.260757224	5.982083343	5.958237032	-1.466066328	-0.534364339	6.142283374	6.115123275	-1.338364993	-0.516026475	5.938095675	5.923617614	-1.403293098	-0.56101738	6.084440391	6.090694462	-1.591252563	-0.576385039	5.873674878	5.873490852	-1.714243145	-0.729531586	6.414059803	6.37893434	-1.292296546	-0.134506791	6.279313728	6.255757159	-1.714380133	-0.404137333	6.242329922	6.244572969	-1.806422498	-0.572722826	6.243311122	6.24433514	-1.607844312	-0.504272041
PLA2G12A	ENSG00000123739	7.274597019	7.262009026	-1.682179435	-0.435533922	7.366100425	7.357272711	-1.656685888	-0.523421126	7.652752441	7.640172553	-1.709872609	-0.321357911	7.427227348	7.42782697	-1.902269177	-0.556162756	7.49788217	7.488971726	-1.728796791	-0.549638667	7.530435629	7.532464257	-1.803303699	-0.53608243	7.68329601	7.630488072	-1.271176334	-0.00318197	7.659052705	7.624220514	-1.718209782	-0.389110435	7.796651297	7.794232027	-1.749138164	-0.239990718	7.553377802	7.549044615	-1.939715515	-0.306318848	7.489284787	7.454422009	-1.8926019	-0.390592022	7.676230074	7.668029453	-1.7979215	-0.393871802
VPS25	ENSG00000131475	7.375133587	7.341275961	-1.50887104	-0.256834925	7.328351423	7.262264972	-1.151928924	-0.033842691	7.465633744	7.45058067	-1.87864338	-0.529844147	7.218041291	7.211944977	-1.485855909	-0.18291418	7.261161573	7.2067549	-1.362450568	-0.230942477	7.08482431	7.052433355	-1.338379495	-0.138215599	6.769312225	6.742013611	-1.797474592	-0.623086722	6.735697205	6.700143712	-1.761819168	-0.556587267	6.653817485	6.65301221	-1.482670997	-0.236593372	6.609141364	6.609745229	-1.818181184	-0.41642455	6.911885572	6.919933411	-2.106001905	-0.694913934	6.930678188	6.917495157	-1.808142247	-0.531772354
NIPBL	ENSG00000164190	8.542040735	8.530844391	-1.81027245	-0.487620826	8.35175826	8.348004483	-1.786885353	-0.614965898	8.137721959	8.12930678	-1.963883642	-0.545428784	8.242387234	8.238805349	-1.977358695	-0.564646195	8.34379127	8.332567545	-1.865920484	-0.633147289	8.500654149	8.493514871	-1.622830399	-0.294512052	7.595410011	7.524532276	-1.35498341	-0.096465214	7.692702268	7.677707208	-1.675773702	-0.342476688	8.396794886	8.380581616	-1.86108289	-0.297229774	8.377275553	8.344815094	-1.997065454	-0.269979065	7.759663496	7.717625563	-1.801760633	-0.269511763	7.641934533	7.600130485	-1.611577064	-0.219478956
SLC5A2	ENSG00000140675	NA	NA	NA	NA	NA	NA	NA	NA	NA	NA	NA	NA	NA	NA	NA	NA	NA	NA	NA	NA	NA	NA	NA	NA	NA	NA	NA	NA	NA	NA	NA	NA	NA	NA	NA	NA	NA	NA	NA	NA	NA	NA	NA	NA	NA	NA	NA	NA
FAM161A	ENSG00000170264	5.433316641	5.406795473	-1.057280527	-0.353948011	5.204620071	5.177541199	-1.028418092	-0.494369747	5.092070591	5.078728277	-1.284366318	-0.666697695	5.522448857	5.462825714	-1.120887622	-0.352550189	5.55128052	5.50692634	-1.018836583	-0.417383973	5.837249918	5.780848011	-0.971765036	-0.17243934	6.202498218	6.174992823	-1.612945957	-0.569399786	6.208137316	6.184905336	-1.454980253	-0.361800596	5.864094774	5.805972522	-1.441224747	-0.46116367	5.545244605	5.497529867	-1.465443971	-0.420992655	6.040347241	6.013693449	-1.57454441	-0.413342872	6.394373903	6.381875393	-1.671427179	-0.519774906
MOGS	ENSG00000115275	8.142010061	8.107139271	-1.603793895	-0.252344811	8.08806644	8.046026678	-1.374451487	-0.18051592	8.337273932	8.269886217	-1.299040684	0.121778458	8.121772397	8.07323675	-1.434483818	-0.017663808	8.180736171	8.117831974	-1.301858585	-0.051018617	7.921768384	7.870471229	-1.264853846	0.072388195	7.238552452	7.247016469	-1.792438196	-0.55887393	7.222166887	7.220073454	-1.787758021	-0.509032459	8.056568516	8.076138466	-1.976735504	-0.433979704	8.089260717	8.089613385	-2.018523894	-0.302507775	7.590168773	7.587827466	-1.898150302	-0.374947709	7.429075498	7.427014265	-1.853890843	-0.483006462
TLR1	ENSG00000174125	5.966555061	5.833304377	-0.528070427	0.30853397	6.147644194	5.977572915	-0.31252222	0.462366615	5.502670746	5.459548888	-0.901609329	-0.17873133	5.818329346	5.6885366	-0.350003761	0.484808698	5.953618927	5.689059187	-0.242081825	0.416688214	NA	NA	NA	NA	NA	NA	NA	NA	NA	NA	NA	NA	NA	NA	NA	NA	NA	NA	NA	NA	NA	NA	NA	NA	NA	NA	NA	NA
MAP9	ENSG00000164114	6.131927635	6.08627274	-1.113940796	-0.178726494	6.058600007	6.025010692	-1.283144627	-0.490251738	6.50725318	6.430480598	-0.71392611	0.3767667	7.074501518	7.082774161	-1.413406377	-0.142118455	7.188476312	7.192023267	-1.026865309	0.102603186	7.106525516	7.108593244	-1.318462681	-0.110493382	7.490413976	7.423080736	-1.083276161	0.163595857	7.312337608	7.243704816	-1.1179655	0.164407292	7.33766765	7.268182004	-1.162482351	0.244932346	7.278500174	7.257925395	-1.445137333	0.151169625	7.525355083	7.481936757	-1.451814975	0.054900579	7.82666765	7.78538631	-1.299988209	0.124740433
EBF4	ENSG00000088881	6.462651387	6.371513874	-0.9017301	0.149022957	7.007810081	6.945054753	-0.942153157	0.135429374	6.640368208	6.523132967	-0.755234357	0.374850728	7.355920095	7.31833636	-1.404864023	-0.079737199	7.118510136	7.076255515	-1.082009054	0.032334118	7.099384107	7.047303393	-1.118322772	0.081079425	7.242014253	7.149420227	-1.060039161	0.168595281	7.232631005	7.203130014	-1.161455147	0.114741082	5.987113499	5.871490003	-0.761150755	0.237772635	6.203611076	6.138168824	-0.961646478	0.314467413	7.310441817	7.27120195	-1.3206903	0.160062695	7.084551463	7.028519798	-1.194932208	0.108148695
HMCN1	ENSG00000143341	7.352150605	7.138143512	-0.432905698	0.807804782	7.726194914	7.613857999	-0.629375607	0.544869634	5.389782447	5.234307519	-0.517613874	0.142684973	NA	NA	NA	NA	8.731609681	8.464964432	-0.335040385	0.88366298	7.725144458	7.452680636	-0.212202324	1.040919362	NA	NA	NA	NA	NA	NA	NA	NA	NA	NA	NA	NA	NA	NA	NA	NA	NA	NA	NA	NA	NA	NA	NA	NA
FOSL1	ENSG00000175592	6.639818602	5.803199953	0.670287876	1.495069345	8.186887091	6.833082749	0.419437729	1.478256207	6.206644477	5.610110827	0.437530604	1.199958303	7.024099006	6.38766127	0.368256418	1.456924817	6.756096588	5.957875357	0.836157131	1.595657746	6.008387097	5.280330692	0.529827131	1.168792265	NA	NA	NA	NA	NA	NA	NA	NA	NA	NA	NA	NA	NA	NA	NA	NA	NA	NA	NA	NA	NA	NA	NA	NA
SURF1	ENSG00000148290	7.555122206	7.52293636	-1.354563545	-0.075962335	7.441497893	7.397716123	-1.271452482	-0.130103131	7.806586528	7.796107293	-1.764386757	-0.348178183	7.618306658	7.599044886	-1.638645235	-0.26838934	7.613308159	7.582526382	-1.524224403	-0.329279345	7.682616127	7.635580993	-1.228607873	0.061149116	7.613317696	7.600821016	-1.092536421	0.17345976	7.515102541	7.466236425	-1.076647324	0.241919792	6.89254053	6.839316152	-1.021581042	0.276174994	6.790772566	6.796114328	-1.481137235	-0.020344342	7.481571972	7.430887852	-1.220417449	0.277832751	7.513336699	7.454908235	-1.076258598	0.296080767
FAM162A	ENSG00000114023	7.489472383	7.435081877	-1.248327291	0.013862937	7.500183421	7.439157542	-1.032018276	0.118760149	8.350874056	8.289384962	-1.212747135	0.20829202	7.655632796	7.588283056	-1.26061948	0.10819941	7.515555166	7.476541631	-1.377085519	-0.200252676	7.594408927	7.565132617	-1.363712601	-0.089572665	8.060918289	8.031259283	-1.492283843	-0.229936698	8.098776508	8.06550323	-1.197887739	0.134013432	7.46206716	7.421352062	-1.403760902	0.031542643	7.232932849	7.231742335	-1.880811776	-0.288148856	7.879969999	7.8619769	-1.866466387	-0.333273284	8.141380251	8.137310572	-1.774272596	-0.338975714
FOXN1	ENSG00000109101	NA	NA	NA	NA	NA	NA	NA	NA	NA	NA	NA	NA	NA	NA	NA	NA	NA	NA	NA	NA	NA	NA	NA	NA	NA	NA	NA	NA	NA	NA	NA	NA	NA	NA	NA	NA	NA	NA	NA	NA	NA	NA	NA	NA	NA	NA	NA	NA
CDR2L	ENSG00000109089	7.057477289	7.012766799	-1.196887762	0.036388915	7.253937408	7.184949367	-1.075814392	0.031077897	6.849778773	6.655775465	-0.131065231	1.049598706	7.570319021	7.490965443	-1.084844869	0.27048878	7.489579373	7.412280445	-1.060238044	0.103451053	7.437279627	7.371889398	-1.060244111	0.181916751	6.93275248	6.731154856	-0.376790003	0.795901018	7.115049992	7.049292653	-0.939899519	0.318052175	NA	NA	NA	NA	NA	NA	NA	NA	7.298940007	7.192467507	-0.898490875	0.574244447	7.153929258	7.116747838	-1.225869244	0.100699219
MYH6	ENSG00000197616	NA	NA	NA	NA	NA	NA	NA	NA	NA	NA	NA	NA	NA	NA	NA	NA	NA	NA	NA	NA	NA	NA	NA	NA	NA	NA	NA	NA	NA	NA	NA	NA	NA	NA	NA	NA	NA	NA	NA	NA	NA	NA	NA	NA	NA	NA	NA	NA
BNIP3L	ENSG00000104765	NA	NA	NA	NA	NA	NA	NA	NA	8.715066159	8.673027725	-1.143294018	0.283049547	NA	NA	NA	NA	NA	NA	NA	NA	NA	NA	NA	NA	NA	NA	NA	NA	8.458931929	8.3900621	-1.249861823	0.053028496	8.677534689	8.663899758	-1.275180917	0.284915358	8.329608118	8.313039404	-1.479571423	0.247473313	8.566702646	8.522526544	-1.622046801	-0.093451559	NA	NA	NA	NA
ATF6	ENSG00000118217	8.148042916	8.113040851	-1.58681844	-0.234958968	8.100385522	8.052891534	-1.353501679	-0.159420728	7.974772756	7.96879139	-1.658335549	-0.241999012	8.083905803	8.07905563	-1.709541876	-0.292630244	8.128918522	8.091701154	-1.416898648	-0.164345219	8.244247861	8.21749313	-1.545953592	-0.20817941	7.353379725	7.328203489	-1.643409874	-0.406128001	7.431561455	7.419122091	-1.808042351	-0.495129653	7.71628854	7.707430827	-1.735028626	-0.241416295	7.49841904	7.485009804	-1.910762753	-0.287689738	7.367427357	7.342946044	-1.848327717	-0.360406662	7.514011108	7.487197038	-1.718267057	-0.342843446
HOXA4	ENSG00000197576	5.34921784	5.311575954	-1.115387619	-0.438219841	6.3692011	6.253890059	-0.730921922	0.145299201	5.856252534	5.759256837	-0.988753389	-0.184233994	6.191248856	5.918045504	-0.265615655	0.651417354	NA	NA	NA	NA	5.154755259	5.120810886	-1.151238616	-0.562886699	NA	NA	NA	NA	NA	NA	NA	NA	NA	NA	NA	NA	NA	NA	NA	NA	NA	NA	NA	NA	NA	NA	NA	NA
GCAT	ENSG00000100116	6.026688558	5.929768051	-1.001009362	-0.127024817	5.764174092	5.669205722	-0.760866997	-0.096590802	6.810283525	6.758621569	-1.117566366	0.090589116	5.963416848	5.917362305	-1.192039124	-0.275255781	6.008959648	5.975637473	-1.219088589	-0.452708827	5.852398253	5.775072185	-0.895748745	-0.098221019	7.095801105	7.092546946	-1.516158342	-0.29226178	6.836362378	6.797459923	-1.28813064	-0.06427966	7.122631079	7.101211505	-1.511179978	-0.140086475	7.024206335	7.03793397	-1.824163811	-0.27642836	7.130019154	7.121530931	-1.861642837	-0.400385942	7.16800545	7.155386638	-1.590821788	-0.254862275
AFG3L1P	ENSG00000223959	7.138075174	7.127846163	-1.682994798	-0.442774607	7.109603884	7.078702627	-1.387845944	-0.29662344	7.333841392	7.159641914	-0.770437868	0.524817131	6.959804207	6.945244411	-1.533804416	-0.293945147	7.176957217	7.111684227	-1.239870648	-0.120787513	6.864804153	6.841949172	-1.612175458	-0.458293749	6.850403192	6.828081904	-1.310843025	-0.121825588	6.955491648	6.958433939	-1.375171031	-0.126318635	8.162998757	8.141018726	-1.47972289	0.067879448	8.102628798	8.093799015	-1.779196907	-0.062926107	7.110266581	7.098810152	-1.458595671	-0.001451384	6.89780566	6.891706652	-1.405276732	-0.134219295
ENSA	ENSG00000143420	NA	NA	NA	NA	NA	NA	NA	NA	NA	NA	NA	NA	NA	NA	NA	NA	NA	NA	NA	NA	NA	NA	NA	NA	NA	NA	NA	NA	NA	NA	NA	NA	NA	NA	NA	NA	NA	NA	NA	NA	NA	NA	NA	NA	NA	NA	NA	NA
ATP2A1	ENSG00000196296	NA	NA	NA	NA	NA	NA	NA	NA	NA	NA	NA	NA	NA	NA	NA	NA	NA	NA	NA	NA	NA	NA	NA	NA	NA	NA	NA	NA	NA	NA	NA	NA	NA	NA	NA	NA	5.1796009	5.076952262	-0.594930469	0.320613172	NA	NA	NA	NA	NA	NA	NA	NA
NDUFAF5	ENSG00000101247	6.647654087	6.585954273	-1.353846672	-0.222876782	6.382126555	6.360624229	-1.353922677	-0.441815018	6.363024375	6.351995891	-1.924377763	-0.870730105	6.226108532	6.193102559	-1.439341301	-0.423855228	6.384286744	6.324799133	-1.410203356	-0.511550047	6.5283311	6.454475963	-1.275803487	-0.260866296	6.675525521	6.599439264	-1.173616442	-0.020689944	6.43243683	6.367880949	-1.233939477	-0.095035957	7.104317028	7.086249427	-1.575608525	-0.208404693	6.885035381	6.877119898	-1.852386917	-0.36225071	6.703027557	6.709425618	-1.663387826	-0.308465532	6.904458759	6.892881038	-1.560275119	-0.288990957
MARVELD3	ENSG00000140832	NA	NA	NA	NA	NA	NA	NA	NA	NA	NA	NA	NA	NA	NA	NA	NA	NA	NA	NA	NA	NA	NA	NA	NA	NA	NA	NA	NA	NA	NA	NA	NA	NA	NA	NA	NA	NA	NA	NA	NA	NA	NA	NA	NA	NA	NA	NA	NA
PLAT	ENSG00000104368	7.804227313	7.610173758	-0.397561511	0.899236839	8.822256992	8.590273648	-0.078365193	1.057612389	8.431928056	8.341372391	-0.729592316	0.690841861	8.375666736	8.177868951	-0.214197919	1.201799053	8.497826898	8.354405861	-0.579033173	0.65114451	7.413457826	7.178598903	-0.208557294	1.009213716	7.173237246	6.927745292	-0.379326838	0.825294717	7.258287363	7.114572406	-0.619866407	0.645218615	6.668158665	6.556269372	-0.778971886	0.436956269	6.495206256	6.375477695	-0.790274922	0.551494651	6.920139218	6.754200779	-0.605124352	0.76155537	6.982773395	6.829700263	-0.474528182	0.785317459
KRCC1	ENSG00000172086	7.702359151	7.676184525	-1.695820979	-0.387939971	7.497607942	7.505727934	-1.508570208	-0.344646794	7.182431429	7.167872171	-1.761508214	-0.463956035	7.258712957	7.26043137	-1.708451349	-0.395153753	7.508069718	7.491129222	-1.706504446	-0.526957129	7.48615276	7.464930062	-1.632001271	-0.376714076	6.922726527	6.838030051	-0.895027761	0.295324514	7.124313121	7.066785361	-1.381645473	-0.121863292	6.983787614	6.971375136	-1.534246119	-0.200416294	6.708144267	6.698713465	-1.681190178	-0.25400618	6.600612079	6.539350315	-1.23084997	0.081157975	6.82892483	6.734151727	-1.065350028	0.179619799
EYA3	ENSG00000158161	7.203433975	7.183033707	-1.861382485	-0.618722334	7.161734718	7.138061953	-1.47155499	-0.37106185	7.170950094	7.149278726	-1.676104865	-0.383569601	7.249257862	7.22305851	-1.533685017	-0.228149252	7.133784334	7.092314263	-1.490839985	-0.374635116	7.029310832	7.012321112	-1.460006706	-0.266291919	6.965160825	6.962190464	-1.629217477	-0.420352447	7.052724464	7.04793234	-1.559482724	-0.301663505	7.957296088	7.978968569	-1.777201262	-0.245001129	7.820350488	7.816517105	-1.941030565	-0.257267796	7.162300936	7.156276619	-1.75310083	-0.285708135	7.181723113	7.182286514	-1.609481141	-0.266761414
GRAP2	ENSG00000100351	5.229576767	5.174780454	-0.773816602	-0.133730438	5.277782568	5.180673386	-0.335498818	0.199364675	NA	NA	NA	NA	NA	NA	NA	NA	NA	NA	NA	NA	NA	NA	NA	NA	NA	NA	NA	NA	NA	NA	NA	NA	NA	NA	NA	NA	NA	NA	NA	NA	NA	NA	NA	NA	NA	NA	NA	NA
ADAT2	ENSG00000189007	6.88708337	6.860235784	-1.215848381	-0.007274862	6.823719242	6.776323236	-1.149894542	-0.106263177	7.010820855	6.938977335	-1.091601866	0.154520877	6.440560629	6.379180245	-1.022239749	0.06338543	6.633575015	6.565885753	-0.741909427	0.237719172	6.113672999	6.071182443	-0.884773371	0.002503714	5.779568949	5.777835886	-1.280538637	-0.359318519	5.778464846	5.792539098	-1.2409067	-0.284705276	6.988056611	7.001861053	-1.307967219	0.03505816	6.926437756	6.923147267	-1.397529297	0.110290058	5.914094177	5.903163706	-1.508121796	-0.377511014	5.888759464	5.914346428	-1.320623371	-0.323494222
SPECC1L	ENSG00000100014	8.3014371	8.288583788	-1.660985823	-0.308629994	8.135172595	8.124519042	-1.765407399	-0.570742891	8.217553948	8.207479493	-2.08799704	-0.668103659	8.397743217	8.414592697	-1.453597433	-0.056861176	8.5452332	8.509976805	-1.341699802	-0.127656524	8.651538864	8.622490615	-1.395718398	-0.07356936	7.85041099	7.829437547	-1.761091328	-0.48972526	7.733231308	7.653485433	-1.399817043	-0.068441468	8.699032779	8.701854571	-2.053023325	-0.494016197	8.623391491	8.605941127	-2.072034315	-0.351383382	8.008486857	7.991852453	-1.952949793	-0.416968259	7.998075305	7.982375239	-1.903493785	-0.46694033
TTC25	ENSG00000204815	NA	NA	NA	NA	NA	NA	NA	NA	NA	NA	NA	NA	NA	NA	NA	NA	NA	NA	NA	NA	NA	NA	NA	NA	5.130351867	5.116712251	-1.338032456	-0.565567561	5.916657016	5.560459746	-0.196352597	0.690082516	NA	NA	NA	NA	NA	NA	NA	NA	5.183295116	5.163358455	-1.740766234	-0.831310796	5.250195096	5.226663399	-1.38584842	-0.589134543
NAPA-AS1	ENSG00000268061	NA	NA	NA	NA	NA	NA	NA	NA	NA	NA	NA	NA	NA	NA	NA	NA	NA	NA	NA	NA	NA	NA	NA	NA	NA	NA	NA	NA	NA	NA	NA	NA	NA	NA	NA	NA	NA	NA	NA	NA	NA	NA	NA	NA	NA	NA	NA	NA
PPP2R5C	ENSG00000078304	8.691441936	8.688893617	-2.209360836	-0.91183594	8.514218452	8.50434401	-1.923068385	-0.774062946	8.675246898	8.676465867	-1.792345899	-0.36596371	8.673829397	8.67084776	-1.891217552	-0.517062354	8.687247742	8.684712112	-1.742512743	-0.545094662	8.884539214	8.878407685	-1.833006575	-0.523840954	NA	NA	NA	NA	NA	NA	NA	NA	8.308819231	8.279895757	-1.900307956	-0.342493862	8.100241087	8.090905897	-2.088585178	-0.372489635	NA	NA	NA	NA	NA	NA	NA	NA
CERS5	ENSG00000139624	7.786956293	7.778814356	-1.975180761	-0.65304743	7.722729436	7.703321824	-1.788798249	-0.608794125	7.480398568	7.426111195	-1.391031067	-0.045867149	8.037540222	8.012280729	-1.981820698	-0.566096382	7.92399903	7.906539066	-1.790863955	-0.542689105	7.85829633	7.838440746	-1.81514999	-0.482767002	7.939889905	7.935238068	-1.65867427	-0.391934252	7.984881785	7.992786811	-1.592358196	-0.256440171	NA	NA	NA	NA	NA	NA	NA	NA	8.059244421	8.031063914	-1.715322831	-0.177320256	7.981427298	7.973287261	-1.708485153	-0.271746003
DLL1	ENSG00000198719	7.667653744	7.469275016	-0.40654428	0.861496491	7.901782094	7.79180425	-0.664840586	0.519625576	6.860860654	6.425613267	-0.044477009	1.044017062	6.36831965	6.257778058	-0.665674291	0.373701483	6.912671238	6.758709785	-0.372250274	0.671263736	6.136928761	5.835945184	-0.207395464	0.608902719	6.722404343	6.600539565	-0.503720424	0.649353716	6.716775534	6.692976983	-0.925548763	0.278286424	5.513638346	5.432168169	-0.761951138	0.109857562	5.790369466	5.714064678	-0.865086527	0.255357512	6.847522984	6.758271218	-0.783261255	0.584545435	6.690412761	6.532731075	-0.532493997	0.664914714
ANKRD55	ENSG00000164512	NA	NA	NA	NA	NA	NA	NA	NA	NA	NA	NA	NA	NA	NA	NA	NA	NA	NA	NA	NA	NA	NA	NA	NA	NA	NA	NA	NA	NA	NA	NA	NA	NA	NA	NA	NA	NA	NA	NA	NA	NA	NA	NA	NA	NA	NA	NA	NA
BICDL1	ENSG00000135127	NA	NA	NA	NA	8.035781	7.709661102	0.081786322	1.262364207	NA	NA	NA	NA	NA	NA	NA	NA	NA	NA	NA	NA	NA	NA	NA	NA	7.689612553	7.759743454	-0.980696609	0.291411869	6.733003728	6.728132496	-0.906268004	0.304450024	8.565919302	8.560474219	-1.361540854	0.201924698	8.659642917	8.657915976	-1.287395222	0.431546643	8.194072929	8.23676989	-1.254146238	0.2905442	7.946082386	7.975479645	-1.274267094	0.162435843
UNG	ENSG00000076248	7.539672417	7.456806482	-1.025531531	0.240120712	7.557844953	7.469352875	-1.084667854	0.072793414	8.607385087	8.619326335	-1.383514138	0.042072945	6.462628367	6.443950917	-1.457379538	-0.349780899	6.845924394	6.773979883	-1.161135929	-0.112470835	6.562020783	6.526858627	-1.312339439	-0.270422522	7.509318034	7.451336646	-0.890589112	0.359581041	7.457184877	7.394620204	-1.009844266	0.299534161	6.948881744	6.872671701	-1.098568328	0.208560884	6.920789625	6.866431539	-1.09130718	0.394867478	7.490570648	7.347627728	-0.880695866	0.607767124	7.413890808	7.249697318	-0.808399354	0.547264668
MTMR7	ENSG00000003987	5.057046584	5.016573448	-1.104898254	-0.506170463	5.288077855	5.153548804	-0.602508855	-0.074556403	NA	NA	NA	NA	NA	NA	NA	NA	5.129014468	5.072770646	-1.024964754	-0.556740634	5.242965149	5.09069128	-0.573597348	0.00506922	6.770246011	6.649854907	-0.642148869	0.518629914	6.49511444	6.440561347	-0.71856422	0.433836874	7.402447036	7.365642403	-1.432494287	-0.007312436	7.180442083	7.156750993	-1.646968304	-0.066709385	6.662555934	6.640100772	-1.156682477	0.178710931	7.062658637	7.068429163	-0.929383222	0.384882001
RAB36	ENSG00000100228	5.312299197	5.284731572	-1.09995801	-0.430063803	5.814299552	5.692400257	-0.713429253	-0.041541889	6.782819607	6.741837542	-0.974849071	0.229395002	5.659996065	5.620540617	-1.243142273	-0.42962048	6.081298567	6.059536195	-1.235596429	-0.435778288	5.770310812	5.739250769	-1.278782376	-0.492412673	7.049340305	7.103263717	-1.329494407	-0.104581978	6.766478464	6.699364452	-0.983651849	0.221428451	5.781598026	5.737817346	-1.083383517	-0.122297469	6.023333069	6.003095302	-1.287997548	-0.056214012	7.156913876	7.187381946	-1.460287361	0.011817239	6.993031303	7.010923763	-1.453494291	-0.15439758
HLA-DPB1	ENSG00000223865	8.82447765	8.731088108	-0.583899208	0.706626567	8.347068478	8.197876831	-0.504486333	0.686665433	8.437273028	8.008635644	-0.069908464	1.346432437	8.49241592	8.244659106	-0.250755328	1.161689095	8.746390904	8.399886512	-0.103467787	1.122068456	8.050087868	7.818626697	-0.255634045	1.073239014	6.705427877	6.404295711	-0.090437857	1.02410326	7.011642534	6.774733843	-0.274887445	0.945300967	7.336603244	7.269097717	-1.244902913	0.162673273	7.201266884	7.179619918	-1.637681881	-0.052821918	6.512459299	6.323206933	-0.435145775	0.820700653	6.500361918	6.345944157	-0.307211486	0.832321796
CKMT2	ENSG00000131730	5.84299309	5.591615444	-0.200220643	0.554172084	6.118184173	5.875629625	-0.167172789	0.569354114	7.694679768	7.625863	-0.978712687	0.406839211	7.142991889	6.900353402	-0.523097984	0.708000403	7.220262513	6.798560112	0.302520703	1.35944002	7.306945018	7.165379013	-0.58888605	0.62684347	5.934313142	5.876494485	-0.572663201	0.375980472	6.245905528	6.130630075	-0.703401675	0.374367891	5.070869879	5.02351274	-0.986634055	-0.239439148	NA	NA	NA	NA	5.959441273	5.839288692	-0.861103556	0.251242215	5.924723819	5.740342091	-0.61185552	0.332843251
PAPLN	ENSG00000100767	7.710238852	7.550789468	-0.579645131	0.705018563	7.948975424	7.81758187	-0.478687407	0.706541474	6.963454867	6.835712145	-0.626093163	0.597430623	6.359613016	6.265188409	-0.682474281	0.359646988	7.472183111	7.298607115	-0.345381916	0.799282549	6.501717118	6.247548004	-0.271398688	0.674659911	7.391089495	7.239916306	-0.382511192	0.850641552	7.530034004	7.4706631	-0.681566609	0.637350632	5.754840269	5.525396008	-0.236390448	0.663220731	6.111766766	5.893212797	-0.354978911	0.836060695	7.476147693	7.255395876	-0.402060698	1.077120032	7.246218216	6.913670605	-0.205205808	1.070332001
ANKRD23	ENSG00000163126	NA	NA	NA	NA	NA	NA	NA	NA	NA	NA	NA	NA	NA	NA	NA	NA	NA	NA	NA	NA	NA	NA	NA	NA	NA	NA	NA	NA	NA	NA	NA	NA	5.416661826	5.332379904	-0.786077715	0.055291117	5.252494476	5.200096471	-1.196352338	-0.244182017	NA	NA	NA	NA	NA	NA	NA	NA
NDN	ENSG00000182636	8.084678132	8.060593275	-1.455203085	-0.107436143	8.208376148	8.177417542	-1.234252966	-0.04165755	8.318369638	8.323379244	-1.625257208	-0.204563112	7.992244302	7.972939597	-1.290808714	0.123305106	8.086371829	8.090543526	-1.419456043	-0.166833516	8.070189538	8.047010239	-1.084271921	0.26016958	7.851743626	7.860609724	-1.27749213	-0.007420684	7.900277482	7.847935	-1.009124529	0.329397441	6.043696791	5.925052973	-0.478564783	0.535883802	6.103266161	6.069113272	-1.204741194	0.049771884	7.876780715	7.872732904	-1.572169816	-0.038877703	8.043689676	8.025336914	-1.288321082	0.146691347
NAPG	ENSG00000134265	7.471059274	7.450957002	-1.661431833	-0.396792231	7.461323559	7.44687227	-1.732801531	-0.580255983	7.821862209	7.742272301	-1.221498812	0.187321878	7.660295952	7.648240292	-1.723927067	-0.346584213	7.720508663	7.717595528	-1.630667394	-0.4106636	7.620146288	7.606609753	-1.668281786	-0.38484249	8.274423403	8.149736602	-0.988065733	0.269821023	7.861271093	7.801528846	-1.392372157	-0.053973314	8.371293089	8.359114581	-1.673878006	-0.111089973	8.046728203	8.044137239	-1.884956762	-0.172414382	8.105235331	8.093663323	-1.560536971	-0.019037839	8.522104413	8.52827809	-1.3835498	0.038609535
IHH	ENSG00000163501	NA	NA	NA	NA	NA	NA	NA	NA	NA	NA	NA	NA	NA	NA	NA	NA	NA	NA	NA	NA	NA	NA	NA	NA	NA	NA	NA	NA	NA	NA	NA	NA	NA	NA	NA	NA	NA	NA	NA	NA	NA	NA	NA	NA	NA	NA	NA	NA
LRP2	ENSG00000081479	NA	NA	NA	NA	7.094711834	6.489819098	0.272936372	1.233022931	NA	NA	NA	NA	NA	NA	NA	NA	NA	NA	NA	NA	NA	NA	NA	NA	6.593261184	5.699178915	0.771409409	1.672865821	6.323045841	5.886320728	0.157744683	1.147182655	5.260158896	5.059757105	-0.290146064	0.468125994	5.563886207	5.366479095	-0.122602446	0.880586131	6.67694054	6.130829875	0.294936016	1.49363419	6.254050173	5.858787226	0.10031994	1.079923425
MGP	ENSG00000111341	NA	NA	NA	NA	NA	NA	NA	NA	NA	NA	NA	NA	NA	NA	NA	NA	NA	NA	NA	NA	NA	NA	NA	NA	5.665277282	5.284816764	-0.047504594	0.760761032	6.114871081	5.949335715	-0.481750552	0.532444909	NA	NA	NA	NA	5.722664953	5.022194294	0.495570864	1.395619309	6.229937472	5.551983791	0.798834812	1.8251951	5.705658316	5.1650684	0.780022327	1.558925271
BCL2L14	ENSG00000121380	NA	NA	NA	NA	NA	NA	NA	NA	NA	NA	NA	NA	NA	NA	NA	NA	NA	NA	NA	NA	NA	NA	NA	NA	NA	NA	NA	NA	NA	NA	NA	NA	NA	NA	NA	NA	NA	NA	NA	NA	NA	NA	NA	NA	NA	NA	NA	NA
HCN3	ENSG00000143630	5.882933222	5.83840706	-0.844964948	-0.006348964	5.848495158	5.742379061	-0.641273446	0.048488059	6.578037744	6.468736417	-0.830076901	0.277382528	5.656623657	5.617106786	-1.079684378	-0.267154728	5.700660961	5.673500285	-0.867064276	-0.213360704	5.641701101	5.622256402	-0.983480131	-0.234592387	6.698197478	6.720526584	-1.162611171	0.008488427	6.314413938	6.316797437	-1.08409487	0.04360637	8.354041169	8.322360941	-1.294905437	0.265764314	8.419720766	8.39211229	-1.613183211	0.114076192	6.980319339	6.996348322	-1.370755996	0.060536166	6.835042491	6.842762765	-1.355585173	-0.093317205
TRMT2A	ENSG00000099899	7.654599685	7.644686873	-1.776045512	-0.472961814	7.477088182	7.462825466	-1.533865154	-0.377782517	7.980995129	7.935770138	-1.411766485	0.006411559	7.486143119	7.46733262	-1.961545435	-0.609287299	7.532189924	7.494727596	-1.539195686	-0.359009496	7.348957593	7.324869608	-1.422450905	-0.185478985	7.255685966	7.268130607	-1.733389175	-0.499027038	7.237141958	7.247797531	-1.826587211	-0.543544801	7.941538445	7.942754355	-1.541963208	-0.013311923	7.922645701	7.933910036	-1.645671447	0.054687315	7.484513256	7.478949245	-1.935430254	-0.429197738	7.361152968	7.360001603	-1.755044287	-0.387232413
BTBD17	ENSG00000204347	NA	NA	NA	NA	NA	NA	NA	NA	NA	NA	NA	NA	NA	NA	NA	NA	NA	NA	NA	NA	NA	NA	NA	NA	5.214138363	5.044881188	-0.418944584	0.338397533	5.306107156	5.162904555	-0.367074179	0.426702871	5.312026174	5.094604676	-0.337669575	0.431250381	5.566216242	5.469031078	-0.545881238	0.489161099	NA	NA	NA	NA	NA	NA	NA	NA
PAXBP1	ENSG00000159086	7.837516885	7.811011434	-1.627834731	-0.301647656	7.8194477	7.778414224	-1.3624733	-0.17845128	7.619944553	7.573431251	-1.419685666	-0.046475309	7.505586848	7.47462914	-1.610856627	-0.257612059	7.74971755	7.6903561	-1.250344127	-0.035667293	7.633006934	7.58918803	-1.504861803	-0.225310235	7.10695087	7.009200103	-1.095439448	0.119679024	7.284245195	7.234071477	-1.36081666	-0.079967075	8.470785368	8.444741555	-1.589520293	-0.024489028	8.364483482	8.326484858	-1.741266062	-0.014172106	7.207603817	7.152267478	-1.442744341	0.023964336	7.158888601	7.106261597	-1.523029482	-0.198929779
TRIM24	ENSG00000122779	7.345418537	7.299530126	-1.574343707	-0.325465923	7.029318316	6.997227927	-1.614407322	-0.531562544	8.610412368	8.589842702	-1.155773124	0.26928484	6.823211055	6.817031735	-1.557321134	-0.34190104	6.958111617	6.964556533	-1.655507008	-0.55650675	7.190165446	7.16286257	-1.39943716	-0.184091416	6.938743568	6.92972388	-1.707460955	-0.502574532	6.891208015	6.867361855	-1.860183165	-0.6252224	7.154481433	7.132153649	-1.892857835	-0.513752027	6.999473827	6.975895969	-1.922277831	-0.395993267	6.948017603	6.938608688	-2.033588145	-0.617170342	6.987128061	6.966231324	-1.959079927	-0.670752215
KIAA1324	ENSG00000116299	NA	NA	NA	NA	NA	NA	NA	NA	NA	NA	NA	NA	NA	NA	NA	NA	NA	NA	NA	NA	NA	NA	NA	NA	5.948030013	5.849862466	-0.587861265	0.353254111	6.185353617	6.090116683	-0.535991961	0.528831196	NA	NA	NA	NA	NA	NA	NA	NA	6.197190433	6.203793909	-1.044196528	0.176886498	6.384334405	6.408196611	-0.890100307	0.270230806
CACTIN	ENSG00000105298	7.15118187	7.15099759	-1.75730567	-0.515977083	6.979310733	6.960053412	-1.692951404	-0.613683789	6.928046824	6.888335406	-1.539399321	-0.305205433	6.982284094	6.968452845	-1.869689212	-0.625143197	7.058879423	7.046840293	-1.74395197	-0.632831777	7.076124183	7.059869676	-1.556241028	-0.354988853	6.976964539	6.975168726	-1.517771447	-0.307412998	6.887899771	6.883434712	-1.819712883	-0.581662389	7.456225091	7.455333755	-1.645353028	-0.202992717	7.453793105	7.457026701	-1.804599511	-0.185434881	7.153254505	7.149397722	-1.891790528	-0.425578239	7.07089547	7.066823923	-1.68332824	-0.369536507
ARIH1	ENSG00000166233	8.49287018	8.465958173	-1.860804249	-0.528158004	8.400567302	8.35963325	-1.585972163	-0.415698382	8.114381679	8.102858563	-1.978682292	-0.561324013	8.295060376	8.276936536	-1.973325218	-0.563141121	8.364849973	8.354807995	-1.707127434	-0.476994204	8.594616427	8.575395494	-1.703481681	-0.37894593	7.815419387	7.791347685	-1.753521678	-0.481663828	7.727268088	7.702169299	-1.928961319	-0.594279763	8.296117806	8.284208969	-1.94987134	-0.391749237	8.017148868	7.987773942	-1.926609636	-0.220101551	7.822578826	7.805228382	-2.036052742	-0.501752867	8.046642567	8.051902903	-2.048917434	-0.613756475
NRXN1	ENSG00000179915	NA	NA	NA	NA	NA	NA	NA	NA	NA	NA	NA	NA	NA	NA	NA	NA	6.476701369	5.556639577	0.403226402	1.020524285	NA	NA	NA	NA	NA	NA	NA	NA	8.326100743	8.335355285	-1.198270168	0.109742408	NA	NA	NA	NA	NA	NA	NA	NA	NA	NA	NA	NA	NA	NA	NA	NA
GNG3	ENSG00000162188	NA	NA	NA	NA	NA	NA	NA	NA	NA	NA	NA	NA	NA	NA	NA	NA	NA	NA	NA	NA	NA	NA	NA	NA	7.86194113	7.797824052	-0.607834689	0.66397868	7.105337634	7.084802268	-0.565006019	0.696805447	7.719753244	7.703390086	-1.273340907	0.21952615	7.571948819	7.595287082	-1.479341432	0.162697274	8.093059113	8.119206102	-0.999652868	0.542897516	8.154341773	8.175475147	-1.001136622	0.434219694
SAP25	ENSG00000205307	5.976982358	5.900319102	-0.675053119	0.187774014	6.32605096	6.157710292	-0.478028845	0.366348969	5.741059063	5.360270922	-0.182581358	0.512852855	5.680222404	5.476777235	-0.414295373	0.357835478	6.067383286	5.882426974	-0.113455483	0.616063129	NA	NA	NA	NA	5.601308908	5.336626396	-0.233494493	0.585990561	5.794802085	5.654994503	-0.483272167	0.429090096	6.818666632	6.573455598	-0.243698714	0.97811715	6.83553388	6.742856844	-0.686753449	0.754792351	5.726618696	5.500936122	-0.362285825	0.648752638	5.348136072	5.126246185	-0.386893413	0.380712117
ARL4A	ENSG00000122644	7.43372375	7.365608633	-1.008203922	0.246188282	7.344226754	7.24769987	-0.841523734	0.274785652	5.983300538	5.930194345	-1.260903396	-0.394457779	6.135272623	6.00703327	-0.669989021	0.279402336	6.895763022	6.767193454	-0.557154626	0.489226845	6.318822018	6.010026245	-0.21990131	0.64858229	6.931244525	6.910659879	-1.161987397	0.040183639	6.37803876	6.323004442	-1.347744762	-0.218575024	5.939011306	5.845664022	-0.45741269	0.533933135	5.799774441	5.776554931	-1.06819632	0.076761749	7.006983317	6.9826782	-1.214106343	0.21367123	7.223142568	7.181249526	-1.119126245	0.223345677
FER1L5	ENSG00000249715	NA	NA	NA	NA	NA	NA	NA	NA	NA	NA	NA	NA	NA	NA	NA	NA	NA	NA	NA	NA	NA	NA	NA	NA	NA	NA	NA	NA	5.108566653	5.11313711	-0.655729288	0.127050794	NA	NA	NA	NA	NA	NA	NA	NA	NA	NA	NA	NA	NA	NA	NA	NA
TSHZ3	ENSG00000121297	7.424818263	7.406088365	-1.31411989	-0.055547326	7.323387138	7.32529527	-1.479603377	-0.352563737	6.46603196	6.406261988	-1.153801173	-0.074191148	7.177074727	7.156881685	-1.667522141	-0.377903872	7.433045925	7.321636813	-1.039114733	0.108618498	7.199418647	7.064367629	-0.7127261	0.489175499	6.496874518	6.472838688	-1.389425447	-0.258484353	5.819097749	5.782053329	-1.484272515	-0.531864192	5.081420952	5.041298095	-0.986693668	-0.234064319	5.123917631	5.084525094	-1.228914947	-0.311224762	7.059490538	7.042651481	-1.425096124	0.01899374	7.078638658	7.078220505	-1.334135192	-0.017104787
CRLS1	ENSG00000088766	7.990747696	7.887418923	-0.876534922	0.458032722	8.48159348	8.431591606	-0.901733383	0.258079123	8.413456428	8.350925384	-1.127051712	0.293294782	7.484349546	7.444484266	-1.516864448	-0.168036601	7.661490499	7.564798527	-1.065121461	0.12672068	7.322940301	7.281485004	-1.537511379	-0.306086802	7.291125234	7.262574916	-1.655802832	-0.421607919	7.338663109	7.278361716	-1.642367283	-0.353782329	7.499178639	7.5133841	-1.939523024	-0.485756505	7.214340412	7.207574018	-1.847476691	-0.258441346	7.233241025	7.214599197	-1.856667368	-0.381706515	7.402391944	7.36718925	-1.705866026	-0.337718934
LRRC10B	ENSG00000204950	5.567769698	5.265412263	-0.152374424	0.512321316	5.810902891	5.500148089	-0.187219019	0.429841321	NA	NA	NA	NA	NA	NA	NA	NA	6.266330846	5.702762827	0.144098615	0.807476983	7.048876522	6.71240592	-0.066605902	1.043211269	6.783987912	6.74848003	-0.576451626	0.598984521	8.346690856	8.356549938	-0.79376729	0.51225903	NA	NA	NA	NA	NA	NA	NA	NA	6.656853684	6.638231194	-0.816047192	0.518849419	6.616340721	6.508542163	-0.383884806	0.807068642
EDNRB	ENSG00000136160	NA	NA	NA	NA	NA	NA	NA	NA	8.286118314	8.185756958	-0.762871175	0.657128657	6.597575917	6.368759977	-0.358140543	0.723658488	7.654915367	7.384644117	-0.159798186	0.999194776	7.167634399	6.941019896	-0.330081862	0.849463169	8.508355812	8.328151407	-0.368680965	0.875553616	NA	NA	NA	NA	7.017370446	6.878975304	-0.364399582	0.944488826	7.255314904	7.187626973	-0.68960178	0.896548462	7.834146648	7.733651959	-0.64297819	0.889534224	7.935864414	7.741251326	-0.357215498	1.060979938
POLR3K	ENSG00000161980	5.618841675	5.57373824	-1.248814156	-0.499747387	5.770560714	5.691489164	-0.833399205	-0.161827172	6.198640401	6.143773989	-1.446896437	-0.497767209	5.668597902	5.631413036	-1.288493786	-0.47179613	5.777755515	5.73063943	-1.077250667	-0.403958859	5.61227327	5.575897805	-1.275528264	-0.542434269	6.315058533	6.306971489	-1.350732876	-0.264202071	6.04319914	6.010157333	-1.227168492	-0.189862094	6.361301046	6.346462142	-1.270707694	-0.12459479	6.111658546	6.119041037	-1.688567147	-0.418323227	6.256813435	6.262713144	-1.561019429	-0.321762825	6.487116576	6.468228646	-1.528499026	-0.348825444
LRRTM2	ENSG00000146006	NA	NA	NA	NA	NA	NA	NA	NA	NA	NA	NA	NA	NA	NA	NA	NA	NA	NA	NA	NA	NA	NA	NA	NA	7.514719465	7.452614698	-0.866259891	0.384074899	7.34041566	7.265735996	-0.649933685	0.636260264	7.449502615	7.388506254	-1.236421883	0.192713081	7.242132606	7.167551619	-1.226697101	0.355884985	7.434765908	7.42904915	-1.213959676	0.284016517	7.745989751	7.720739052	-1.078429842	0.336174085
PANX2	ENSG00000073150	NA	NA	NA	NA	NA	NA	NA	NA	NA	NA	NA	NA	5.480320914	5.306987798	-0.477897612	0.24814379	NA	NA	NA	NA	NA	NA	NA	NA	8.233085541	8.206137695	-0.94899064	0.306603716	7.381526308	7.360330188	-0.928657915	0.375518577	8.6460681	8.663632616	-1.510916397	0.049186745	8.631719406	8.627238171	-1.5382867	0.181658088	8.531999035	8.499905749	-1.134187514	0.39594906	8.53937408	8.558867909	-1.149200855	0.271085235
LINC01792	ENSG00000237166	NA	NA	NA	NA	NA	NA	NA	NA	NA	NA	NA	NA	NA	NA	NA	NA	NA	NA	NA	NA	NA	NA	NA	NA	NA	NA	NA	NA	5.456591956	5.385794897	-0.556299109	0.288161305	NA	NA	NA	NA	NA	NA	NA	NA	NA	NA	NA	NA	NA	NA	NA	NA
CFAP45	ENSG00000213085	NA	NA	NA	NA	NA	NA	NA	NA	NA	NA	NA	NA	NA	NA	NA	NA	NA	NA	NA	NA	NA	NA	NA	NA	NA	NA	NA	NA	NA	NA	NA	NA	NA	NA	NA	NA	NA	NA	NA	NA	NA	NA	NA	NA	NA	NA	NA	NA
DUSP5	ENSG00000138166	7.539400483	7.170923394	-0.073774354	1.168441251	8.341926387	8.142425515	-0.266366542	0.928017601	7.930786473	7.04351568	0.401020679	1.669562258	6.905262853	6.523359352	-0.063845152	1.069751549	7.390137857	7.01621323	-0.037950313	1.069065016	6.577791123	6.220727578	-0.123240806	0.813600601	6.605525657	6.336355503	-0.086038233	1.009305269	6.529406063	6.278704484	-0.354226367	0.764102451	8.458817314	8.425370979	-0.677370637	0.887636341	8.265967188	8.229389423	-0.585777915	1.138297963	6.832716733	6.497831513	-0.172910397	1.128751343	6.816609064	6.511672497	-0.006781737	1.185009347
TMEM221	ENSG00000188051	NA	NA	NA	NA	NA	NA	NA	NA	5.864117259	5.758539514	-0.618049651	0.186223422	NA	NA	NA	NA	NA	NA	NA	NA	NA	NA	NA	NA	5.779018805	5.77472976	-1.28286413	-0.362489213	NA	NA	NA	NA	NA	NA	NA	NA	NA	NA	NA	NA	6.02216816	6.030318197	-1.586763434	-0.420932258	5.902606262	5.886564654	-1.359639626	-0.371338591
ANKAR	ENSG00000151687	5.737644875	5.733516404	-1.306834731	-0.50845187	5.458907581	5.439729247	-0.906991525	-0.305627467	5.081627088	5.0266695	-1.241213959	-0.637733198	5.77701165	5.710825896	-0.917863344	-0.075322833	5.822368617	5.747922596	-0.857415647	-0.177742223	5.863834371	5.858478298	-1.272037412	-0.448962452	NA	NA	NA	NA	NA	NA	NA	NA	5.426935432	5.371802428	-1.155634982	-0.302243673	5.457695728	5.418906312	-1.564074413	-0.545081741	NA	NA	NA	NA	NA	NA	NA	NA
CD46	ENSG00000117335	NA	NA	NA	NA	NA	NA	NA	NA	NA	NA	NA	NA	NA	NA	NA	NA	NA	NA	NA	NA	NA	NA	NA	NA	8.245690407	8.169043617	-1.079336054	0.177712504	8.322395598	8.277259694	-1.202370041	0.111043342	8.511656356	8.468952117	-1.127355164	0.437538705	8.464614717	8.397697589	-1.096365507	0.630924007	8.339641766	8.286374069	-1.271896307	0.271069064	8.32726815	8.259380476	-1.245990703	0.190030526
PDS5A	ENSG00000121892	8.577793695	8.550216988	-1.730865396	-0.411033148	8.516400202	8.480390486	-1.7743813	-0.621786335	8.365913464	8.355899824	-2.052883338	-0.632558229	8.242713184	8.238236093	-1.969404174	-0.556667592	8.450370751	8.425779755	-1.783951763	-0.56111635	8.42769903	8.41218703	-1.747440383	-0.41488079	7.959505553	7.892442736	-1.534579917	-0.266442681	8.006755537	7.953057921	-1.738365762	-0.400642335	8.66591633	8.593058364	-1.265784023	0.296293262	8.395766641	8.345651882	-1.614548255	0.112537005	7.95812234	7.923692937	-1.805770621	-0.270988632	8.15993354	8.108166669	-1.755091521	-0.319145759
PDCD1LG2	ENSG00000197646	6.04596464	5.981097029	-0.872657912	0.020534644	5.650999813	5.594158325	-0.857169014	-0.213771761	NA	NA	NA	NA	5.232491397	5.083424998	-0.488431135	0.177645364	5.193701789	5.120126065	-0.503542013	-0.021251245	NA	NA	NA	NA	NA	NA	NA	NA	NA	NA	NA	NA	NA	NA	NA	NA	NA	NA	NA	NA	NA	NA	NA	NA	NA	NA	NA	NA
PLCE1	ENSG00000138193	7.139201703	7.056332113	-0.864942652	0.371819888	7.32251091	7.276376916	-0.909153661	0.210575416	6.515762026	6.377530001	-0.722603464	0.343434528	8.004661952	7.965192851	-0.971022846	0.44267318	8.040213879	7.980015136	-0.753455535	0.499557423	8.677949529	8.631933788	-0.638512281	0.683136022	7.058004157	7.001028285	-1.211069285	0.002824523	7.129817829	7.066588797	-1.026524477	0.233236102	6.284974634	6.257992993	-1.400183896	-0.283822581	6.198534359	6.133857875	-1.0876407	0.187158071	7.020124099	6.896780441	-0.79332246	0.611354461	6.876043737	6.76550489	-0.969878652	0.27981658
ZNF257	ENSG00000197134	NA	NA	NA	NA	NA	NA	NA	NA	NA	NA	NA	NA	NA	NA	NA	NA	NA	NA	NA	NA	NA	NA	NA	NA	NA	NA	NA	NA	NA	NA	NA	NA	NA	NA	NA	NA	NA	NA	NA	NA	NA	NA	NA	NA	NA	NA	NA	NA
CARD14	ENSG00000141527	NA	NA	NA	NA	NA	NA	NA	NA	5.48776738	5.358227393	-0.723691763	-0.028817154	NA	NA	NA	NA	NA	NA	NA	NA	NA	NA	NA	NA	NA	NA	NA	NA	NA	NA	NA	NA	NA	NA	NA	NA	NA	NA	NA	NA	NA	NA	NA	NA	NA	NA	NA	NA
DLL3	ENSG00000090932	NA	NA	NA	NA	NA	NA	NA	NA	NA	NA	NA	NA	NA	NA	NA	NA	NA	NA	NA	NA	NA	NA	NA	NA	6.360287096	6.335389704	-0.97849506	0.11656689	6.170201894	6.1465667	-1.101106862	-0.018663316	NA	NA	NA	NA	NA	NA	NA	NA	6.038058229	6.024927421	-1.292096762	-0.127797924	6.107639659	6.07165764	-1.028806181	0.018518611
GBP6	ENSG00000183347	NA	NA	NA	NA	NA	NA	NA	NA	NA	NA	NA	NA	NA	NA	NA	NA	NA	NA	NA	NA	NA	NA	NA	NA	NA	NA	NA	NA	NA	NA	NA	NA	NA	NA	NA	NA	NA	NA	NA	NA	NA	NA	NA	NA	NA	NA	NA	NA
LYN	ENSG00000254087	7.323019456	7.267901806	-1.152289133	0.094763691	7.472483465	7.323544227	-0.60625671	0.520431561	7.071341325	7.044062541	-1.045241508	0.223414457	6.904539163	6.783359124	-0.723466804	0.484210143	7.136461437	6.946942818	-0.399339993	0.696649554	6.533675835	6.4095621	-0.751504447	0.248039656	6.500994928	6.305195143	-0.386000857	0.699977223	5.964412574	5.679894374	-0.306366224	0.613077218	7.337376707	7.320218236	-1.728485648	-0.311644389	7.089545895	7.059041336	-1.637345256	-0.082963774	6.37605431	6.246478136	-0.640907491	0.593382425	6.516621619	6.184743194	0.007287796	1.09063143
CLIP2	ENSG00000106665	7.513180664	7.48789833	-1.121647184	0.150092681	7.525081218	7.493743628	-1.160301592	0.001772718	7.723651423	7.692801195	-1.536515146	-0.137764495	8.336379285	8.310050377	-1.169550312	0.237375188	7.988515649	7.951439416	-1.111353266	0.139984554	7.890725113	7.865060476	-1.261474362	0.074996981	NA	NA	NA	NA	NA	NA	NA	NA	8.904153432	8.892150604	-1.760780967	-0.208000573	NA	NA	NA	NA	NA	NA	NA	NA	NA	NA	NA	NA
ANKS4B	ENSG00000175311	NA	NA	NA	NA	NA	NA	NA	NA	NA	NA	NA	NA	NA	NA	NA	NA	NA	NA	NA	NA	NA	NA	NA	NA	NA	NA	NA	NA	NA	NA	NA	NA	NA	NA	NA	NA	NA	NA	NA	NA	NA	NA	NA	NA	NA	NA	NA	NA
CCDC89	ENSG00000179071	NA	NA	NA	NA	NA	NA	NA	NA	NA	NA	NA	NA	NA	NA	NA	NA	NA	NA	NA	NA	NA	NA	NA	NA	NA	NA	NA	NA	NA	NA	NA	NA	NA	NA	NA	NA	NA	NA	NA	NA	NA	NA	NA	NA	NA	NA	NA	NA
ARHGAP19	ENSG00000213390	6.747376192	6.725314827	-1.254982504	-0.082296737	6.687910716	6.681446123	-1.304041054	-0.284921031	6.229395999	6.226864311	-1.63482921	-0.644539653	6.030931262	5.994375718	-1.344943235	-0.400106743	6.533367558	6.36982493	-0.682604666	0.230489608	5.894810903	5.804309749	-0.93645577	-0.129852296	6.426528327	6.335771203	-0.674829113	0.420344104	6.536384663	6.46970634	-1.166344497	-0.008598821	6.397799341	6.307849787	-1.185646111	-0.052534472	6.301865842	6.237672866	-1.345854397	-0.040658911	6.281259175	6.162835054	-0.88649127	0.322345101	6.23198655	6.124642716	-0.827655969	0.236428347
PUS3	ENSG00000110060	6.126213438	6.089874578	-1.422261448	-0.485627964	6.218482246	6.175387589	-1.207595106	-0.357160007	6.334581438	6.302709639	-1.384060218	-0.354994537	5.888481587	5.837961411	-1.167644097	-0.279856533	6.042204565	5.961938178	-0.94458047	-0.183505873	5.840062746	5.793682331	-1.224037376	-0.420724123	5.688058819	5.6216494	-1.226224741	-0.34303923	5.748515245	5.665290709	-0.83500016	0.080296925	5.958896029	5.938310662	-1.580634183	-0.562509362	5.769118441	5.759790982	-1.679882135	-0.541619021	5.658816113	5.601034628	-1.384695227	-0.343431803	5.7909606	5.689699258	-0.947239169	-0.016292547
KIF18A	ENSG00000121621	NA	NA	NA	NA	NA	NA	NA	NA	NA	NA	NA	NA	NA	NA	NA	NA	NA	NA	NA	NA	NA	NA	NA	NA	NA	NA	NA	NA	NA	NA	NA	NA	NA	NA	NA	NA	NA	NA	NA	NA	NA	NA	NA	NA	NA	NA	NA	NA
CIART	ENSG00000159208	6.04646475	5.78994552	-0.245299667	0.574326399	5.703093282	5.459986501	-0.237790763	0.368681924	6.621999429	6.52506159	-0.529998999	0.600862395	6.020433863	5.834146409	-0.369578167	0.51682358	6.101154644	5.912458221	-0.350164727	0.391535392	6.829356403	6.612756073	-0.219490863	0.855977308	6.412651297	6.370508713	-0.744172264	0.360938803	7.199209333	7.167953583	-0.606775509	0.664151318	7.365817007	7.320931217	-0.890182815	0.526790936	7.264870554	7.169840148	-0.824427396	0.758614548	6.609750697	6.498953595	-0.818232268	0.483709621	6.617998395	6.56132454	-0.776741305	0.428531125
ITIH5	ENSG00000123243	NA	NA	NA	NA	NA	NA	NA	NA	5.39335196	5.135030938	-0.273969985	0.359042596	8.476820388	8.337643232	-0.542696198	0.861228467	8.406681928	8.218655695	-0.335291835	0.90843298	NA	NA	NA	NA	7.675252524	7.598175441	-0.615094754	0.650633673	7.929937797	7.794225861	-0.558616647	0.779560354	6.724332545	6.615098059	-0.523839952	0.711367089	6.878138881	6.761242226	-0.469410968	0.978505653	7.711001463	7.568726261	-0.564673152	0.956031541	7.671579305	7.596742671	-0.658975111	0.732483484
PPP4C	ENSG00000149923	7.954227402	7.918893364	-1.644210476	-0.30697998	7.986124867	7.931005596	-1.358616019	-0.169561937	8.212001828	8.213600229	-1.915500615	-0.495644101	7.777585379	7.759091518	-1.586538939	-0.191751662	7.838387863	7.817526292	-1.490733588	-0.252899533	7.679449211	7.639132861	-1.478179732	-0.187650261	7.272363961	7.212914003	-1.358283737	-0.126898437	7.250190737	7.209924631	-1.506275939	-0.229063054	7.787651324	7.752243505	-1.411864469	0.089761507	7.646522423	7.640577791	-1.740272762	-0.089582351	7.237669532	7.206214999	-1.769759431	-0.295584187	7.31207687	7.274685819	-1.461535045	-0.10197994
TAP1	ENSG00000168394	7.968191331	7.847171036	-0.745228162	0.584884039	8.072154449	7.955380248	-0.903968467	0.286187828	7.924347018	7.820898322	-1.014098806	0.404197578	7.571554913	7.462531902	-0.900244622	0.45133212	7.660605855	7.588845422	-1.235740396	-0.039756464	7.41369958	7.319404818	-0.931201864	0.30507215	6.981401403	6.75103785	-0.174525204	1.00133393	7.05334341	6.817320587	-0.249172426	0.977558935	6.698618941	6.50633249	-0.525365539	0.673495237	6.845407167	6.560632774	0.550706935	1.940228186	6.959698635	6.687292346	-0.276262034	1.07246599	6.971510452	6.560583595	0.443568308	1.648631025
APOBEC3A	ENSG00000128383	NA	NA	NA	NA	NA	NA	NA	NA	NA	NA	NA	NA	NA	NA	NA	NA	NA	NA	NA	NA	NA	NA	NA	NA	NA	NA	NA	NA	NA	NA	NA	NA	NA	NA	NA	NA	NA	NA	NA	NA	NA	NA	NA	NA	NA	NA	NA	NA
GSTA1	ENSG00000243955	NA	NA	NA	NA	NA	NA	NA	NA	NA	NA	NA	NA	NA	NA	NA	NA	NA	NA	NA	NA	NA	NA	NA	NA	NA	NA	NA	NA	NA	NA	NA	NA	NA	NA	NA	NA	NA	NA	NA	NA	NA	NA	NA	NA	NA	NA	NA	NA
CAMK2D	ENSG00000145349	8.63534383	8.566672518	-1.093787116	0.223494172	8.480096173	8.376260354	-1.003707597	0.164185247	8.042368852	7.991064675	-1.019397312	0.396685823	8.435533013	8.375753422	-1.297808248	0.102246153	8.554625097	8.468546477	-0.800424723	0.417901969	8.506383624	8.44332735	-1.193341908	0.137895161	8.444192187	8.370586916	-0.941177779	0.299107395	7.436860876	7.343148472	-1.066761148	0.234367433	NA	NA	NA	NA	NA	NA	NA	NA	8.090820951	8.024911773	-1.329135219	0.208495352	8.637874505	8.634964309	-1.108638217	0.306638102
FITM2	ENSG00000197296	7.461712575	7.278130029	-0.488621873	0.759099627	7.436648942	7.11432763	-0.33331589	0.76381483	7.81349909	7.795976666	-1.047389048	0.368806088	6.629408298	6.594629487	-1.126614511	0.029165357	6.852410867	6.715116458	-0.718360544	0.310186523	6.481014203	6.438158378	-1.312582984	-0.303279124	6.804974481	6.77790937	-1.423926244	-0.243303744	6.679955869	6.669570681	-1.771653667	-0.57248207	7.396446082	7.408510692	-1.790451775	-0.357701019	7.218618468	7.215224373	-1.919675596	-0.329492428	6.896459244	6.919517284	-1.696367265	-0.285401752	7.081262647	7.081001323	-1.50788275	-0.190101747
COG1	ENSG00000166685	8.031043658	8.007390475	-1.809507067	-0.4659037	7.610998868	7.612521837	-1.875444467	-0.701271387	7.967243345	7.964095574	-2.029066908	-0.612542791	7.829099274	7.802681593	-1.645201652	-0.244867633	7.782192704	7.77296133	-1.698747374	-0.468567811	7.950177614	7.941905074	-1.762943213	-0.418738055	7.852979645	7.807382773	-0.997514822	0.274215553	7.680545297	7.663147087	-1.025889009	0.306284127	8.445357274	8.44201129	-1.460263881	0.104774313	8.431567172	8.45900051	-1.535534916	0.190073296	8.173245696	8.204515057	-1.373628037	0.172486014	8.077020951	8.110292251	-1.29706153	0.138856045
PCDHB4	ENSG00000081818	6.241961265	6.190952519	-1.12662792	-0.149638191	5.845750088	5.77734788	-1.048194276	-0.346407507	NA	NA	NA	NA	6.50595516	6.453651248	-1.09694009	0.01379487	6.244971374	6.226182426	-1.033628361	-0.16959419	6.441861453	6.408347935	-1.125058019	-0.125928425	6.224809555	6.161304417	-0.988812512	0.050139346	6.316867915	6.254621825	-1.215808394	-0.10353168	6.410256508	6.365471856	-1.263740649	-0.110829455	6.139855794	6.082607203	-1.201157583	0.057663669	5.966693757	5.847544633	-0.827897906	0.286746562	6.309299579	6.234047792	-1.042163444	0.057810889
CHRNB1	ENSG00000170175	6.025924633	6.012734936	-1.184972056	-0.279588725	5.981921995	5.960030897	-1.031580197	-0.263330699	7.809536618	7.813999407	-1.589502186	-0.171694345	5.895623101	5.906267707	-1.207886495	-0.295158226	6.120527753	6.07696088	-1.140457238	-0.333510604	5.729244185	5.654203931	0.297187474	1.056843479	6.635414657	6.603367904	-1.248669411	-0.095208037	6.544375144	6.493683177	-1.23482478	-0.072364696	5.920271403	5.864124455	-0.935232245	0.061523329	5.871247714	5.860435201	-1.494286124	-0.315845126	6.487565929	6.443172668	-1.445694233	-0.157557684	6.537477726	6.45915294	-1.218775526	-0.041857595
FCRL4	ENSG00000163518	NA	NA	NA	NA	NA	NA	NA	NA	NA	NA	NA	NA	NA	NA	NA	NA	NA	NA	NA	NA	NA	NA	NA	NA	NA	NA	NA	NA	NA	NA	NA	NA	NA	NA	NA	NA	NA	NA	NA	NA	NA	NA	NA	NA	NA	NA	NA	NA
INO80D	ENSG00000114933	7.972685428	7.958594918	-1.480803985	-0.141017152	7.765440297	7.729623682	-1.369520197	-0.187328127	7.422722596	7.403261895	-1.667628988	-0.326029642	7.529533393	7.51791858	-1.524849922	-0.165791759	7.71328826	7.662261184	-1.448014405	-0.239436709	7.660404249	7.634509489	-1.331858396	-0.042334266	6.878070478	6.856438158	-1.598175496	-0.405277454	7.001203356	7.003423479	-1.681418541	-0.427362213	7.966885819	7.964913436	-1.679267864	-0.148510259	7.89017744	7.868121552	-1.769023634	-0.077160643	6.910128048	6.871738741	-1.642026817	-0.243669089	6.998980495	6.963130252	-1.664268021	-0.376776241
SYTL3	ENSG00000164674	5.911606551	5.764319436	-0.339891144	0.469917578	6.409901533	6.120437912	-0.206472078	0.624213067	NA	NA	NA	NA	5.587667684	5.235202755	0.015709355	0.722382627	5.786197272	5.481612036	-0.237128801	0.356381159	5.405181703	5.159949746	-0.214573746	0.386317194	NA	NA	NA	NA	NA	NA	NA	NA	NA	NA	NA	NA	NA	NA	NA	NA	NA	NA	NA	NA	NA	NA	NA	NA
ITGAL	ENSG00000005844	6.421948017	6.173283141	-0.26555866	0.704042342	6.792301715	6.546098912	-0.058961439	0.921454277	5.536046322	5.366731503	-0.503882661	0.193316167	5.970844141	5.615962942	0.013530124	0.825730275	6.528185491	5.931321398	0.658501739	1.407660845	NA	NA	NA	NA	NA	NA	NA	NA	NA	NA	NA	NA	NA	NA	NA	NA	NA	NA	NA	NA	NA	NA	NA	NA	NA	NA	NA	NA
CRH	ENSG00000147571	NA	NA	NA	NA	NA	NA	NA	NA	NA	NA	NA	NA	NA	NA	NA	NA	NA	NA	NA	NA	NA	NA	NA	NA	6.390497617	6.241559224	-0.223592514	0.841254621	NA	NA	NA	NA	NA	NA	NA	NA	NA	NA	NA	NA	6.207034063	6.100348142	-0.254386947	0.934262657	6.457664318	6.233129491	-0.193045999	0.906608994
CLUAP1	ENSG00000103351	6.944711375	6.921863496	-1.703992761	-0.482498388	6.865004222	6.853107126	-1.560118256	-0.497011328	7.039789461	7.037332328	-1.696492748	-0.429224857	7.10004738	7.092108006	-1.809672471	-0.535969517	7.23167369	7.205009989	-1.475892836	-0.344637721	7.24842212	7.238960294	-1.562780831	-0.336604062	7.283407307	7.26156234	-1.769330584	-0.535168494	7.423668148	7.396492539	-1.551337379	-0.241691279	7.695291111	7.706891195	-1.854474495	-0.360961033	7.527262874	7.538921503	-1.958616032	-0.327044074	7.324366952	7.323332128	-1.95127157	-0.465606508	7.43447529	7.43164618	-1.868237751	-0.497193701
DPM3	ENSG00000179085	6.607472355	6.587787874	-1.204055457	-0.072479992	6.627239503	6.5605246	-1.256663689	-0.271729137	7.263624379	7.23060219	-1.438395832	-0.125599252	6.507401281	6.469197054	-1.209048215	-0.093302333	6.661777734	6.592629454	-1.285301706	-0.296987112	6.588746499	6.52457003	-1.007926203	0.033081627	6.435342395	6.419799553	-1.328444069	-0.209788975	6.527691598	6.485318544	-1.240740959	-0.079959441	6.409921007	6.326435773	-0.994401329	0.144881299	6.227581735	6.224964883	-1.477252073	-0.175648483	6.32349301	6.313118068	-1.432450848	-0.179257528	6.438651533	6.402398127	-1.17253922	-0.014111471
TCL1A	ENSG00000100721	NA	NA	NA	NA	NA	NA	NA	NA	NA	NA	NA	NA	NA	NA	NA	NA	NA	NA	NA	NA	NA	NA	NA	NA	NA	NA	NA	NA	NA	NA	NA	NA	NA	NA	NA	NA	NA	NA	NA	NA	NA	NA	NA	NA	NA	NA	NA	NA
BCAT2	ENSG00000105552	7.475050378	7.34329712	-0.874845007	0.377377718	7.451999701	7.329414531	-0.871816092	0.25604876	8.631026038	8.623556936	-1.405210319	0.020447523	7.392776097	7.380773748	-1.472957549	-0.134829646	7.498752859	7.427667798	-1.089416554	0.077294071	7.482754235	7.420998009	-1.123935437	0.124077374	6.941309329	6.889348787	-0.97475468	0.223838616	6.89505985	6.844941115	-1.138960879	0.091962352	7.879896753	7.78956312	-1.024006165	0.484372871	7.907762745	7.85939753	-1.256060887	0.434513086	7.146051904	7.056456173	-0.966756969	0.480909698	7.003078413	6.865855583	-0.834051829	0.432369689
ODF4	ENSG00000184650	NA	NA	NA	NA	NA	NA	NA	NA	NA	NA	NA	NA	NA	NA	NA	NA	NA	NA	NA	NA	NA	NA	NA	NA	NA	NA	NA	NA	NA	NA	NA	NA	NA	NA	NA	NA	NA	NA	NA	NA	NA	NA	NA	NA	NA	NA	NA	NA
AGPAT4	ENSG00000026652	7.253993117	7.199514614	-0.890430445	0.352657103	7.221497699	7.171400012	-1.157411648	-0.052507532	6.474042833	6.317917924	-0.542886347	0.493837295	7.225514205	7.195298902	-1.480534836	-0.181754327	7.141268625	7.095472416	-1.288135929	-0.171497315	6.909748741	6.891888555	-1.107264139	0.060606912	8.011172996	7.906570434	-0.550317385	0.717266416	7.87491331	7.788094616	-0.95750131	0.380421062	8.134268179	8.113391791	-1.551406431	-0.005861223	8.102550535	8.083591967	-1.660138937	0.055496986	8.199335704	8.144119638	-1.138830298	0.404971013	8.112535141	8.094726437	-1.138015303	0.297951409
TASP1	ENSG00000089123	6.799317807	6.733397832	-0.995332471	0.179778997	6.420630939	6.337276444	-0.993390773	-0.089166357	6.144898041	6.107942178	-1.53116635	-0.596356643	7.297423959	7.178066181	-0.746569494	0.548033428	6.92715934	6.788601374	-0.702242694	0.35132698	8.025348487	7.892070334	-0.650308248	0.689820918	5.981764905	5.860231097	-0.876426814	0.067607051	5.55136657	5.492512804	-1.179318896	-0.309431165	6.154455392	6.175382512	-1.439032087	-0.351161047	6.016204957	6.017664149	-1.606065159	-0.369009713	6.169558964	6.215644874	-1.222396244	0.002309743	6.279212466	6.283911871	-1.073391727	0.044248385
HSPA12B	ENSG00000132622	8.116331034	8.071205717	-1.034391797	0.314205842	8.046575564	7.972377056	-0.787861157	0.4028928	6.297940771	6.193572265	-0.693002652	0.279973447	5.963877141	5.759454866	-0.416799646	0.442816473	7.050776487	6.819431365	-0.33520189	0.728671182	6.30245637	6.011053777	-0.20842495	0.660376745	6.280242056	6.212281335	-0.836816599	0.21869455	6.516043327	6.348811177	-0.531884104	0.60309821	5.415876717	5.317614975	-0.501929376	0.334963775	5.798536111	5.707345891	-0.735783467	0.382061223	6.640237644	6.597924055	-0.972325615	0.352839174	6.341152569	6.261966567	-0.634404499	0.475404123
SRGN	ENSG00000122862	8.936501973	8.813623604	-0.610126316	0.665917448	NA	NA	NA	NA	7.788519145	7.690337224	-0.753693004	0.644497	NA	NA	NA	NA	NA	NA	NA	NA	8.406620458	8.214588373	-0.403867773	0.933983043	7.562918649	7.071556199	0.204865838	1.427007678	7.866428521	7.513258413	-0.190583121	1.131218062	6.684392837	6.288358549	0.151661041	1.278332673	6.561518503	6.190863256	-0.012761743	1.279045658	7.344373378	6.90777892	-0.037431004	1.370197578	7.55490095	7.033875897	0.052807582	1.357179319
ARHGEF26-AS1	ENSG00000243069	NA	NA	NA	NA	NA	NA	NA	NA	NA	NA	NA	NA	NA	NA	NA	NA	NA	NA	NA	NA	NA	NA	NA	NA	7.179824906	7.116676961	-0.609101448	0.617083842	6.884760029	6.791293913	-0.862848498	0.360067148	5.951389951	5.8183767	-0.458694003	0.524819334	6.029978449	6.000078441	-1.009814396	0.220865509	6.878240743	6.783233623	-0.866712285	0.508155293	6.956170011	6.726981203	-0.526722817	0.7169009
WFS1	ENSG00000109501	8.825111385	8.780704808	-1.302284698	-0.020445577	8.717496469	8.678308386	-1.310590078	-0.188473491	8.089721798	8.032827033	-1.18122738	0.235539696	NA	NA	NA	NA	NA	NA	NA	NA	NA	NA	NA	NA	8.542186959	8.513372556	-1.060012366	0.164291852	NA	NA	NA	NA	8.334611686	8.303402504	-1.316985255	0.242459627	8.42827755	8.426947002	-1.397619428	0.329237299	8.698458111	8.661831948	-1.204369094	0.314404191	8.574659165	8.472120044	-0.742196338	0.682971886
OTUD3	ENSG00000169914	6.949416442	6.944451865	-1.441991412	-0.217290724	6.874802609	6.841273331	-1.373212653	-0.312526422	7.299717466	7.19891985	-0.973588368	0.331993793	7.028311595	6.891059889	-0.631769355	0.597570036	6.848507517	6.838249551	-1.100296109	-0.030367445	6.758172251	6.672979416	-0.703295075	0.393496857	7.208293041	7.111228382	-0.947570356	0.278103968	7.136584565	7.080190625	-1.006846966	0.254439457	8.112900307	8.065866741	-1.18743565	0.354388632	7.938350018	7.896628498	-1.470288725	0.225495052	7.367850439	7.307988939	-1.164224591	0.3197949	7.522057616	7.460697977	-1.022415748	0.350389191
PELI1	ENSG00000197329	8.306457496	8.171636092	-0.695047953	0.659969651	8.442716809	8.264485869	-0.498278087	0.686329938	6.716350512	6.612537112	-0.914108213	0.250906872	7.432842253	7.281920264	-0.739265312	0.578250521	7.838676966	7.658908546	-0.672400605	0.53546338	7.66699174	7.587132049	-1.145602325	0.133485419	7.196380891	7.109921004	-0.853014149	0.372535877	7.612284803	7.552826246	-0.957985402	0.366715033	7.8016939	7.76174749	-1.453569757	0.049849092	7.380489354	7.335337715	-1.43493858	0.169442713	6.802613703	6.626615717	-0.706477436	0.62543739	7.113643204	6.968769967	-0.783470731	0.505548919
ZNF367	ENSG00000165244	5.261977221	5.185394594	-0.859933536	-0.216938567	NA	NA	NA	NA	NA	NA	NA	NA	NA	NA	NA	NA	5.132622175	5.066486184	-0.697073438	-0.230713262	5.492285643	5.405624974	-0.830852147	-0.152163694	NA	NA	NA	NA	5.336231959	5.282967347	-0.878056629	-0.057357363	5.366807665	5.23379856	-0.887008089	-0.075627461	5.128622432	5.025603325	-1.003312207	-0.10229019	NA	NA	NA	NA	NA	NA	NA	NA
BRD4	ENSG00000141867	8.858224306	8.833264699	-1.588451867	-0.315803383	8.774300616	8.74824456	-1.500996205	-0.390247994	8.740900724	8.716447509	-1.591967623	-0.16518618	8.861246454	8.831319131	-1.705510643	-0.346780492	8.841173431	8.804413174	-1.618822295	-0.433698123	NA	NA	NA	NA	8.156115745	8.12834204	-1.430730851	-0.171933916	7.951768736	7.922194656	-1.267351199	0.071422423	8.652795252	8.654208672	-1.735928083	-0.175591707	8.709447698	8.702774202	-1.900250565	-0.182597953	8.405897898	8.401148314	-1.936567399	-0.400776026	8.273514026	8.247218539	-1.491002796	-0.054757233
TOR1AIP2	ENSG00000169905	7.750834379	7.726915637	-1.616268662	-0.301845966	8.145589373	8.092645688	-1.320972424	-0.126524965	8.634734811	8.611271372	-1.792223294	-0.366775022	7.724786374	7.712462265	-1.714409403	-0.326792411	7.76965067	7.763963737	-1.807342184	-0.579111451	7.407342292	7.379593793	-1.682765008	-0.439788303	7.73325341	7.735302824	-1.956808257	-0.684582938	7.645974095	7.644963925	-1.829736926	-0.499066474	7.914071738	7.917293853	-2.06800131	-0.542310998	7.73963106	7.726499999	-2.01951317	-0.351800877	7.63899535	7.626415003	-2.153985986	-0.627041155	7.766747618	7.757256403	-2.023368783	-0.602741984
ERGIC3	ENSG00000125991	NA	NA	NA	NA	NA	NA	NA	NA	NA	NA	NA	NA	NA	NA	NA	NA	NA	NA	NA	NA	8.749260669	8.712926323	-1.520179309	-0.202520988	8.229362579	8.207176108	-2.014779918	-0.759220505	8.26990251	8.250411349	-1.849713234	-0.533845162	8.379597469	8.33525299	-1.538159757	0.023293125	8.249247154	8.256298924	-2.037245986	-0.311754483	8.265739694	8.256577502	-2.039365617	-0.495691849	8.283641501	8.2775652	-1.920541695	-0.48512352
CDC73	ENSG00000134371	7.898319455	7.864637945	-1.653946852	-0.321829835	7.710868129	7.694735071	-1.711226907	-0.53201117	7.606887662	7.611038829	-1.650747069	-0.268809045	7.734867511	7.731536645	-1.801364968	-0.410820274	7.887020707	7.851330013	-1.484379343	-0.242738061	8.152849112	8.139088867	-1.54368336	-0.202634593	6.985507087	6.936811307	-1.34869117	-0.142882564	7.029109782	6.982386953	-1.434345696	-0.182637096	7.14308599	7.128091068	-1.627551588	-0.249485219	7.074425391	7.072089848	-1.961230821	-0.402981431	6.824544094	6.778444649	-1.595334036	-0.221832908	7.003708561	6.968111259	-1.435874111	-0.14703466
ZNF764	ENSG00000169951	6.185392824	6.169714289	-1.704362572	-0.736224476	6.10475872	6.091769722	-1.569953096	-0.75052681	6.329350391	6.304599502	-1.709449729	-0.679430222	5.867511074	5.891664452	-1.407884047	-0.500494137	6.059449367	6.063114669	-1.579497063	-0.778211874	5.910863044	5.901344243	-1.498198572	-0.662469215	5.720651479	5.722917974	-2.050040572	-1.14293326	5.69147095	5.679366321	-1.708193026	-0.788899737	6.34916741	6.355701024	-1.574258231	-0.424888304	6.288987799	6.289111787	-1.852929749	-0.533608095	5.87059236	5.86964409	-2.041656932	-0.920771884	5.82981951	5.827493451	-1.87697275	-0.907017723
RHBDL1	ENSG00000103269	NA	NA	NA	NA	NA	NA	NA	NA	5.977914784	5.873375495	-0.671696157	0.173856852	5.126714594	5.049529906	-0.672272363	-0.014969449	NA	NA	NA	NA	NA	NA	NA	NA	7.368766944	7.391538233	-1.153927771	0.090139566	6.636022388	6.646245654	-1.299944351	-0.105707193	8.286936856	8.242963482	-1.164970994	0.390180182	8.246000083	8.216385758	-1.461466014	0.261884268	7.695030493	7.718548471	-1.529876458	0.002386165	7.596610415	7.602762233	-1.351988632	0.040607511
GMFB	ENSG00000197045	8.002191498	7.944365965	-1.239236408	0.099653686	8.227945565	8.182322278	-1.328340972	-0.136078159	7.983598792	7.977422241	-1.689928985	-0.273801082	7.401798378	7.391960716	-1.197059327	0.143037895	7.794899779	7.769859793	-1.396552472	-0.167068835	7.469483202	7.446959821	-1.522123973	-0.26998961	NA	NA	NA	NA	8.638808069	8.55291011	-1.145486232	0.141840498	8.884193357	8.836728886	-1.339528537	0.21532406	8.485878912	8.460221851	-1.638123062	0.087428612	8.635349285	8.588890086	-1.490518494	0.033725486	NA	NA	NA	NA
ASB14	ENSG00000239388	NA	NA	NA	NA	NA	NA	NA	NA	NA	NA	NA	NA	NA	NA	NA	NA	NA	NA	NA	NA	NA	NA	NA	NA	NA	NA	NA	NA	NA	NA	NA	NA	NA	NA	NA	NA	NA	NA	NA	NA	NA	NA	NA	NA	NA	NA	NA	NA
NCBP3	ENSG00000074356	7.768509233	7.763190059	-2.07972095	-0.759936917	7.611679058	7.608280242	-2.018466039	-0.844531044	7.421466308	7.389900892	-1.774773535	-0.435209535	7.336405015	7.357461946	-1.870585259	-0.537035208	7.482097702	7.471096131	-1.759449463	-0.583675906	7.458991351	7.44586569	-1.796621349	-0.544673417	6.917808372	6.833320029	-1.078441062	0.11128126	7.100020659	7.07680367	-1.526069178	-0.265167078	7.36209866	7.367390595	-1.705718331	-0.280225658	7.292127703	7.295730427	-1.968776916	-0.368557569	6.977173514	6.907708507	-1.304136441	0.103472755	6.908175978	6.845999292	-1.509054712	-0.246189395
AMBP	ENSG00000106927	NA	NA	NA	NA	NA	NA	NA	NA	NA	NA	NA	NA	NA	NA	NA	NA	NA	NA	NA	NA	NA	NA	NA	NA	NA	NA	NA	NA	NA	NA	NA	NA	NA	NA	NA	NA	NA	NA	NA	NA	NA	NA	NA	NA	NA	NA	NA	NA
PLK3	ENSG00000173846	7.3601664	7.266176543	-0.774551006	0.472383789	8.07450522	7.817342045	-0.404870888	0.780352276	7.046519946	6.903904485	-0.634167986	0.603385137	8.051710341	8.008773146	-1.012499904	0.403120112	7.69073305	7.636916136	-0.962289235	0.241145545	7.330508084	7.244149532	-0.792282581	0.434521556	6.06600625	5.963323914	-0.656012644	0.318019728	6.280435475	6.122298164	-0.501136569	0.57408081	5.723725961	5.670587343	-1.07892091	-0.136981769	5.874402814	5.838256597	-0.983373083	0.186352827	6.272398142	6.206050655	-0.95370132	0.268065688	6.071141485	5.938239769	-0.671649164	0.333178662
LY6D	ENSG00000167656	NA	NA	NA	NA	NA	NA	NA	NA	7.101679613	6.85324228	-0.314800354	0.912377361	NA	NA	NA	NA	NA	NA	NA	NA	NA	NA	NA	NA	NA	NA	NA	NA	NA	NA	NA	NA	NA	NA	NA	NA	NA	NA	NA	NA	NA	NA	NA	NA	NA	NA	NA	NA
CIC	ENSG00000079432	NA	NA	NA	NA	8.793462411	8.774321463	-1.577782885	-0.471211717	NA	NA	NA	NA	NA	NA	NA	NA	NA	NA	NA	NA	NA	NA	NA	NA	NA	NA	NA	NA	NA	NA	NA	NA	NA	NA	NA	NA	NA	NA	NA	NA	NA	NA	NA	NA	NA	NA	NA	NA
RAB5B	ENSG00000111540	7.078346847	7.064232202	-1.669104642	-0.431859324	6.882281719	6.88833981	-1.59263309	-0.523240599	7.092146048	7.180766018	-1.140290921	0.160718825	7.241685684	7.250447963	-1.33827634	-0.0269578	7.196435981	7.155126836	-0.984125806	0.141375629	7.588809943	7.620519211	-1.391277775	-0.104793987	7.153315147	7.115121306	-1.296474232	-0.070433428	7.044159148	7.032130365	-1.484906555	-0.228481063	7.244379347	7.220122005	-1.111704475	0.287058679	6.979687227	6.981012723	-1.538213714	-0.010155814	7.07529619	7.067075906	-1.80776905	-0.357505349	7.256024589	7.262176141	-1.33463715	0.022943306
LRRCC1	ENSG00000133739	6.645668808	6.621921914	-1.234243715	-0.092018682	6.429999937	6.36141231	-1.047730898	-0.13535521	6.642923788	6.630260573	-1.250487872	-0.078799765	6.75636741	6.747719544	-1.446963055	-0.248049165	6.915507462	6.876604656	-1.229174956	-0.148165496	6.992533708	6.965052072	-1.262803529	-0.078287905	6.861407635	6.675127833	-0.336753259	0.828009573	6.988141986	6.843736588	-0.914512558	0.316212431	5.733520179	5.621432317	-0.588697708	0.338958335	5.652017551	5.571913609	-1.049106047	0.017566436	6.529021088	6.395341707	-0.864020775	0.411526897	6.672100486	6.558884945	-0.798897359	0.40568424
SULT4A1	ENSG00000130540	NA	NA	NA	NA	NA	NA	NA	NA	NA	NA	NA	NA	NA	NA	NA	NA	NA	NA	NA	NA	NA	NA	NA	NA	NA	NA	NA	NA	8.170023576	8.188938406	-0.576513975	0.744937323	NA	NA	NA	NA	NA	NA	NA	NA	NA	NA	NA	NA	NA	NA	NA	NA
PTPN21	ENSG00000070778	7.904462366	7.893602364	-1.657513762	-0.322345176	7.775233047	7.787290189	-1.486782671	-0.302466744	7.202516663	7.216798855	-1.842254596	-0.532487187	8.3952075	8.378340169	-1.374321713	0.025501762	8.322750851	8.261191434	-1.198663492	0.042296944	8.380044857	8.391533592	-1.335335631	-0.002321451	6.999377234	6.943399761	-1.120611408	0.086021903	7.098175657	7.038132359	-1.209808098	0.047112436	7.202857925	7.209379308	-2.115625821	-0.718919179	7.147316311	7.13351753	-2.267556617	-0.69294275	6.964822084	6.891995175	-1.308241284	0.09519316	6.874537426	6.804473377	-1.249494888	0.005823754
TNKS1BP1	ENSG00000149115	NA	NA	NA	NA	NA	NA	NA	NA	NA	NA	NA	NA	NA	NA	NA	NA	NA	NA	NA	NA	NA	NA	NA	NA	7.947534013	7.925625053	-1.356694926	-0.089688701	8.094701978	8.063900083	-1.47307061	-0.141051471	7.730051764	7.699411355	-1.575549834	-0.083429012	7.747278099	7.716867142	-1.613352718	0.052472066	8.1236993	8.063497267	-1.464048488	0.076031601	7.992442279	7.943237288	-1.439320516	-0.002577522
SPX	ENSG00000134548	6.84561633	5.951981213	0.670577833	1.552855275	NA	NA	NA	NA	NA	NA	NA	NA	NA	NA	NA	NA	NA	NA	NA	NA	NA	NA	NA	NA	7.544946015	7.370652341	-0.347236425	0.894592356	7.627473113	7.458411809	-0.56676252	0.751128828	6.303096379	6.086291663	-0.20225223	0.857884732	6.244898931	6.149488124	-0.436408176	0.843136809	7.216610662	7.052059505	-0.668553877	0.777997606	7.330197494	7.115645853	-0.301466821	1.024843731
TNFSF8	ENSG00000106952	NA	NA	NA	NA	NA	NA	NA	NA	NA	NA	NA	NA	NA	NA	NA	NA	NA	NA	NA	NA	NA	NA	NA	NA	NA	NA	NA	NA	NA	NA	NA	NA	NA	NA	NA	NA	NA	NA	NA	NA	NA	NA	NA	NA	NA	NA	NA	NA
WDR49	ENSG00000174776	NA	NA	NA	NA	NA	NA	NA	NA	NA	NA	NA	NA	NA	NA	NA	NA	NA	NA	NA	NA	NA	NA	NA	NA	NA	NA	NA	NA	5.489657927	5.042747084	0.098182679	0.865807335	NA	NA	NA	NA	NA	NA	NA	NA	NA	NA	NA	NA	NA	NA	NA	NA
PRKAG2	ENSG00000106617	8.146987777	8.081985125	-1.036409373	0.313054667	7.711647074	7.621139976	-1.001679316	0.172939508	6.663977506	6.650556171	-1.606866438	-0.42796119	7.818756854	7.791180249	-1.38347594	0.015521578	8.349768853	8.29846469	-0.931120724	0.305938282	8.330924748	8.175835931	-0.858252229	0.481031384	7.793437972	7.729320455	-1.163302592	0.108898384	8.162793984	8.099059866	-0.847637352	0.4816088	7.976124191	7.96048841	-1.977073132	-0.446749135	7.753805824	7.739341243	-1.882932253	-0.212681624	7.667701533	7.64255645	-1.633130596	-0.104538857	7.951532959	7.949115309	-1.516021331	-0.079212565
QPCT	ENSG00000115828	5.950657799	5.695944288	-0.211885139	0.573692729	5.310995863	5.03799346	-0.000559802	0.499959715	NA	NA	NA	NA	NA	NA	NA	NA	NA	NA	NA	NA	NA	NA	NA	NA	6.408116438	6.225567702	-0.706299674	0.353419808	5.575893159	5.50287572	-0.975654448	-0.103226117	NA	NA	NA	NA	NA	NA	NA	NA	6.301973693	6.279936306	-1.194204955	0.05011959	6.825647826	6.872246805	-1.113640322	0.153870758
ANAPC16	ENSG00000166295	8.62298081	8.606950073	-1.487170497	-0.176489025	8.604414627	8.589397315	-1.542234208	-0.40612338	NA	NA	NA	NA	8.716274332	8.690129706	-1.453783624	-0.08141654	8.846101738	8.829516685	-1.378600226	-0.196047007	NA	NA	NA	NA	7.838461827	7.799412163	-1.244663274	0.0271381	8.019381065	7.966528667	-1.492185349	-0.155071505	8.534390311	8.504446074	-1.682083267	-0.11730003	8.292529026	8.255514733	-1.755771815	-0.030319629	7.693186404	7.651139219	-1.353934048	0.175558732	7.808753338	7.741957267	-1.171925486	0.246382285
PCSK5	ENSG00000099139	8.032474519	7.86926725	-0.530835523	0.80180171	8.233152929	8.129031744	-0.606884693	0.587762422	6.579255788	6.544433484	-1.265852663	-0.127296746	7.874018148	7.809836591	-1.156989112	0.244154368	7.768944941	7.712170197	-1.003345772	0.215693816	8.077038127	7.932045533	-0.675382202	0.668289611	5.977198037	5.931458173	-1.110777346	-0.146234652	5.998919198	5.961612776	-1.230173468	-0.2111745	NA	NA	NA	NA	5.460317682	5.359321352	-0.759634183	0.241400831	5.819074454	5.752116846	-1.088776091	-0.0010573	5.855307187	5.761431396	-0.540444274	0.410088361
PLPPR1	ENSG00000148123	NA	NA	NA	NA	NA	NA	NA	NA	NA	NA	NA	NA	NA	NA	NA	NA	NA	NA	NA	NA	NA	NA	NA	NA	6.967954248	6.87656214	-0.624688474	0.571475453	7.411214393	7.380118119	-0.953144236	0.354127382	5.658525439	5.488304576	-0.375428915	0.5132303	5.259958915	5.228282533	-0.850290269	0.110366198	6.435164181	6.355684412	-0.992044861	0.272598048	6.676064355	6.519332616	-0.615194816	0.578638953
ZNF721	ENSG00000182903	6.936637195	6.919411535	-1.633288956	-0.412145183	7.078015136	7.058463677	-1.356044526	-0.267564398	6.884642413	6.804651996	-1.385997991	-0.168795802	6.501205106	6.475202679	-1.476974323	-0.359289882	6.821680375	6.739245675	-1.098548831	-0.061668417	6.616899582	6.567229713	-1.300042852	-0.242176856	7.320381641	7.296066674	-1.434119363	-0.198931651	7.178372088	7.14138406	-1.547021964	-0.279188292	8.109605695	8.091226097	-1.763354322	-0.21939437	7.87479399	7.834742428	-1.6140281	0.072657538	7.357282446	7.3379425	-1.636266254	-0.14892635	7.506472615	7.472503104	-1.533627672	-0.159739577
NFYC-AS1	ENSG00000272145	NA	NA	NA	NA	NA	NA	NA	NA	NA	NA	NA	NA	NA	NA	NA	NA	NA	NA	NA	NA	NA	NA	NA	NA	NA	NA	NA	NA	NA	NA	NA	NA	5.761288947	5.709639948	-1.053825862	-0.100706809	5.708086535	5.666101136	-1.303822116	-0.202099128	NA	NA	NA	NA	NA	NA	NA	NA
GAK	ENSG00000178950	8.684718219	8.680504979	-1.927733414	-0.628889662	8.611998496	8.593356521	-1.704334066	-0.568825189	8.820246318	8.773707577	-1.562455279	-0.1351301	8.674876843	8.632463423	-1.622210167	-0.244535545	8.693377243	8.6439768	-1.5028184	-0.301345094	8.571717761	8.547545185	-1.603143795	-0.277393762	8.401445483	8.400463852	-1.771907089	-0.534558127	8.370377297	8.372802718	-1.709068815	-0.404565214	NA	NA	NA	NA	NA	NA	NA	NA	8.641399144	8.626485267	-1.93182807	-0.410136022	8.547136683	8.526954198	-1.728179258	-0.305945917
TBC1D14	ENSG00000132405	6.971971444	6.929389444	-1.166512721	0.056049299	6.922557303	6.858492991	-0.863813116	0.200303928	7.736216359	7.806531556	-1.090674511	0.326524126	6.925879047	6.928353148	-1.144236481	0.092271184	6.942008585	6.942043533	-1.131201024	-0.036087711	6.837406482	6.851042953	-1.5037119	-0.347190562	7.385179982	7.336746213	-1.207030421	0.031078272	7.280958086	7.288063437	-1.517497539	-0.227037322	6.818590476	6.790476717	-1.170008767	0.115546528	6.845137805	6.853857547	-1.686794834	-0.205162161	7.33137397	7.330913366	-1.640699005	-0.154172097	7.313697926	7.346575354	-1.233698007	0.133534347
ANKRD54	ENSG00000100124	7.018783973	7.00972251	-1.753542637	-0.520573305	6.92231369	6.889303891	-1.520654229	-0.451101226	7.641466256	7.551856071	-1.104337091	0.264619426	7.004253073	6.970562547	-1.634423391	-0.389444314	7.144547261	7.114903419	-1.570093146	-0.450497944	7.041686766	7.023227344	-1.455642667	-0.260027268	7.553674632	7.533252538	-1.718802331	-0.459541938	7.409692192	7.385799428	-1.621974321	-0.313867543	7.921423837	7.915845849	-1.775909411	-0.250406044	7.861838412	7.863945119	-1.9916209	-0.300369377	7.61397504	7.613163614	-2.042894239	-0.517174884	7.581274719	7.579125071	-1.816439252	-0.428248406
FAM170B-AS1	ENSG00000234736	NA	NA	NA	NA	NA	NA	NA	NA	NA	NA	NA	NA	NA	NA	NA	NA	NA	NA	NA	NA	NA	NA	NA	NA	NA	NA	NA	NA	NA	NA	NA	NA	NA	NA	NA	NA	NA	NA	NA	NA	NA	NA	NA	NA	NA	NA	NA	NA
THAP11	ENSG00000168286	7.065048097	7.049576138	-1.573817781	-0.337499822	7.016318045	6.991388323	-1.417115104	-0.334798267	6.904082644	6.904843406	-1.839331064	-0.601562879	7.301410545	7.282165934	-1.56605926	-0.248494716	7.312357232	7.281575789	-1.313788767	-0.171148214	7.315496804	7.292407742	-1.411242483	-0.178435055	6.886040301	6.876620048	-1.902353796	-0.706179299	6.82169911	6.790562219	-1.633704826	-0.410902466	7.116452114	7.112066702	-1.840251244	-0.466329526	7.064584758	7.068316046	-2.060235099	-0.503084377	7.023806864	7.015562896	-2.051096338	-0.614595967	7.031807039	7.00733083	-1.94003531	-0.641730131
DGCR5	ENSG00000237517	NA	NA	NA	NA	NA	NA	NA	NA	6.672602226	6.419795829	-0.173052008	0.912794798	NA	NA	NA	NA	NA	NA	NA	NA	NA	NA	NA	NA	8.282965887	8.278062856	-1.013487595	0.237024372	7.862102663	7.838749303	-0.954036286	0.384547544	NA	NA	NA	NA	NA	NA	NA	NA	8.479509815	8.462171256	-1.11401545	0.418505841	8.48543327	8.485840477	-1.099342551	0.324918194
LVRN	ENSG00000172901	7.769463373	7.576561732	-0.386368931	0.903988537	7.184751184	6.870120494	-0.132640081	0.933599696	NA	NA	NA	NA	NA	NA	NA	NA	5.836771721	5.285887373	0.233834315	0.766625182	NA	NA	NA	NA	NA	NA	NA	NA	NA	NA	NA	NA	NA	NA	NA	NA	NA	NA	NA	NA	NA	NA	NA	NA	NA	NA	NA	NA
CCNE1	ENSG00000105173	NA	NA	NA	NA	NA	NA	NA	NA	6.224786966	6.173894907	-1.036910676	-0.074041735	NA	NA	NA	NA	NA	NA	NA	NA	NA	NA	NA	NA	5.161955272	5.188689065	-1.380235088	-0.592371956	5.205545945	5.173443909	-1.233840086	-0.437669675	6.189345789	6.181429705	-1.542634988	-0.452812924	6.081989563	6.062462637	-1.732621316	-0.480246526	5.486101014	5.49972992	-1.589955957	-0.579273026	5.474538432	5.45462672	-1.587413942	-0.724572411
MRPL21	ENSG00000197345	7.064000979	7.026213001	-1.39127612	-0.156754755	7.044868715	6.99652951	-1.279786972	-0.197004943	7.076294368	7.059006269	-1.574135598	-0.302216714	7.207171134	7.1636264	-1.380091854	-0.088894698	7.220577506	7.192234916	-1.332288469	-0.202792394	7.264835179	7.211528365	-1.083353056	0.139353124	7.356163797	7.314886045	-1.246790663	-0.010612765	7.115984173	7.065746798	-1.132596289	0.127071957	7.507215851	7.480515742	-1.106994086	0.340303993	7.277293392	7.259638743	-1.492686612	0.103835579	7.253493221	7.246057316	-1.462297384	0.015907509	7.444380867	7.428887922	-1.446312536	-0.075361942
RBM5	ENSG00000003756	NA	NA	NA	NA	NA	NA	NA	NA	8.817621501	8.778292024	-1.460064065	-0.032689985	8.881462028	8.836317164	-1.397064798	-0.03881382	NA	NA	NA	NA	8.889115917	8.862988542	-1.337239247	-0.027275176	8.429225084	8.429061478	-1.493805156	-0.259698656	8.503935332	8.543500759	-1.576905536	-0.28867768	NA	NA	NA	NA	NA	NA	NA	NA	8.749376587	8.720758352	-1.635126793	-0.121705501	8.523009488	8.531971646	-1.673800441	-0.251851247
KLHL31	ENSG00000124743	6.360973091	5.938681506	0.133071893	1.010389108	6.822943262	6.522098894	-0.021825219	0.950395375	5.473468655	5.367532677	-0.700823971	-0.003406815	NA	NA	NA	NA	NA	NA	NA	NA	NA	NA	NA	NA	NA	NA	NA	NA	NA	NA	NA	NA	NA	NA	NA	NA	NA	NA	NA	NA	NA	NA	NA	NA	NA	NA	NA	NA
SLC47A2	ENSG00000180638	NA	NA	NA	NA	NA	NA	NA	NA	NA	NA	NA	NA	NA	NA	NA	NA	NA	NA	NA	NA	NA	NA	NA	NA	NA	NA	NA	NA	NA	NA	NA	NA	NA	NA	NA	NA	NA	NA	NA	NA	NA	NA	NA	NA	NA	NA	NA	NA
CPA3	ENSG00000163751	7.257116248	7.043872319	-0.322921751	0.912996273	6.913482503	6.656170627	-0.11369643	0.898523648	NA	NA	NA	NA	6.30302317	5.819807204	0.124070027	1.005278181	6.395405512	6.012549565	-0.005406942	0.775385108	5.752645088	5.299176654	0.193281207	0.838189961	NA	NA	NA	NA	NA	NA	NA	NA	NA	NA	NA	NA	NA	NA	NA	NA	NA	NA	NA	NA	NA	NA	NA	NA
ZIC2	ENSG00000043355	NA	NA	NA	NA	NA	NA	NA	NA	NA	NA	NA	NA	NA	NA	NA	NA	NA	NA	NA	NA	NA	NA	NA	NA	6.995033303	6.861145146	-0.596794061	0.596806164	5.548768487	5.356821514	-0.320127637	0.517620811	NA	NA	NA	NA	NA	NA	NA	NA	7.029910907	6.855643176	-0.437148772	0.957257448	6.76695121	6.537779263	-0.411389185	0.787376457
SNTG2	ENSG00000172554	5.645246001	5.520181036	-0.703598751	0.02949651	NA	NA	NA	NA	NA	NA	NA	NA	NA	NA	NA	NA	NA	NA	NA	NA	NA	NA	NA	NA	NA	NA	NA	NA	NA	NA	NA	NA	NA	NA	NA	NA	NA	NA	NA	NA	NA	NA	NA	NA	NA	NA	NA	NA
COL27A1	ENSG00000196739	8.069170572	7.865538	-0.305617629	1.026601134	8.278392881	8.010488623	-0.199241881	0.993181332	8.156978625	8.096283958	-0.883706038	0.533427225	8.846449776	8.771413049	-0.759681631	0.604866003	8.551415325	8.474160666	-0.643675739	0.574061835	8.220227947	7.899539981	-0.070053987	1.270920791	6.862083373	6.77022998	-0.74693638	0.432261433	6.979136022	6.829307097	-0.589173596	0.639306064	NA	NA	NA	NA	NA	NA	NA	NA	7.050146773	6.917411175	-0.357947119	1.052403253	6.80999402	6.662267319	-0.694352662	0.536241549
PLIN3	ENSG00000105355	7.783233395	7.670475113	-0.809043926	0.498040938	7.517834181	7.361579647	-0.613329107	0.520762616	8.598353719	8.570798946	-0.960400826	0.464293488	8.200804898	8.115003404	-1.131853669	0.285464194	7.958856571	7.864583336	-0.798776834	0.444506092	7.859923453	7.744043283	-0.911953979	0.401304092	6.802017669	6.628135498	-0.334287084	0.822931397	6.772463523	6.689800288	-0.7722191	0.430994284	5.505237628	5.346357563	-0.447974261	0.39764812	5.857969566	5.759763632	-0.723068462	0.41518383	6.753992847	6.664405607	-0.716045239	0.626103087	6.592248383	6.439470461	-0.42425581	0.746316115
CEP72	ENSG00000112877	5.08911073	5.090928754	-1.404696979	-0.786723348	NA	NA	NA	NA	NA	NA	NA	NA	NA	NA	NA	NA	NA	NA	NA	NA	NA	NA	NA	NA	5.358851987	5.366300998	-1.110932819	-0.285009015	5.409559618	5.402365217	-1.085454175	-0.237161053	6.057511508	6.026394187	-1.36772347	-0.325490939	5.963760469	5.965585923	-1.483808739	-0.265919277	5.67784642	5.698057148	-1.42221043	-0.35191122	5.661856643	5.68294419	-1.244779788	-0.315671605
GCKR	ENSG00000084734	NA	NA	NA	NA	NA	NA	NA	NA	6.799201284	6.419227363	-0.147485828	0.938101187	NA	NA	NA	NA	NA	NA	NA	NA	NA	NA	NA	NA	NA	NA	NA	NA	NA	NA	NA	NA	NA	NA	NA	NA	NA	NA	NA	NA	NA	NA	NA	NA	NA	NA	NA	NA
DHTKD1	ENSG00000181192	7.340950245	7.232732033	-1.021737003	0.222889775	7.275577141	7.175412062	-0.878931546	0.22655253	7.626038378	7.640329732	-1.334168216	0.054377033	7.018932969	7.014759766	-1.424239593	-0.16975689	7.164478665	7.144095238	-1.146719387	-0.022623299	7.32094643	7.265374998	-1.071744178	0.157665118	7.41748801	7.371077163	-0.914761069	0.327115301	7.383689739	7.346789018	-1.347301564	-0.045498703	7.426678297	7.419157187	-1.869436473	-0.434578238	7.297004943	7.290621733	-1.978654547	-0.37892751	7.168912919	7.079093582	-1.12723822	0.325791893	7.21807717	7.159696543	-0.927022283	0.410062016
ADPRHL2	ENSG00000116863	7.207813813	7.180056008	-1.622902907	-0.380343061	7.123171339	7.082596648	-1.348864364	-0.25702752	7.805737484	7.783197191	-1.712957087	-0.298200223	7.085391006	7.06994471	-1.591012399	-0.323035783	7.157871382	7.129313511	-1.381704751	-0.259811113	7.111669619	7.085828487	-1.542360873	-0.337446716	7.013226265	6.998036368	-1.875030221	-0.661579395	7.06412843	7.020348075	-1.562138186	-0.306566944	7.25211168	7.238439572	-1.576970407	-0.174835677	7.064119736	7.067314481	-1.850150916	-0.293294552	7.010995926	6.99439547	-1.931926482	-0.501143364	7.124075223	7.089816107	-1.668347173	-0.348271779
KAT5	ENSG00000172977	7.302896466	7.29119026	-1.837372375	-0.588914059	7.039210952	7.034304707	-1.7404859	-0.654338058	7.222169549	7.243081016	-1.671158165	-0.355765402	7.345755446	7.354350788	-1.753247093	-0.420344422	7.297588291	7.297894102	-1.524237692	-0.379659002	7.59665644	7.584252805	-1.643202817	-0.364765228	6.976483935	6.967147603	-1.939721305	-0.730285274	6.911485243	6.903567764	-2.120369459	-0.878589434	7.487673593	7.507772286	-1.744889122	-0.292268921	7.36711437	7.390390872	-1.8554705	-0.245084473	7.163778322	7.168752325	-2.015623678	-0.546194114	7.111007146	7.13045629	-2.027988874	-0.69820459
KIFC2	ENSG00000167702	7.205599758	7.166431985	-1.121833142	0.120195963	7.254692381	7.219219722	-1.06656672	0.045577259	7.536687897	7.498004879	-1.138437672	0.219551202	7.2581784	7.213933733	-1.0821032	0.221316423	7.366064583	7.331115055	-0.995281016	0.153999712	7.057802564	7.036426965	-1.105710287	0.092044843	NA	NA	NA	NA	NA	NA	NA	NA	NA	NA	NA	NA	NA	NA	NA	NA	NA	NA	NA	NA	NA	NA	NA	NA
CAP2	ENSG00000112186	7.037450205	6.814989409	-0.335519777	0.861744257	6.817730507	6.703884605	-0.534296068	0.490665702	7.19498841	7.147230371	-0.911861408	0.3801696	8.019652038	7.961492824	-0.858415698	0.5550709	8.187037428	8.071467066	-0.670668319	0.583000581	8.709605244	8.63749098	-0.774805929	0.546547482	NA	NA	NA	NA	8.428306922	8.332108687	-0.465459778	0.842856763	8.084992659	8.071072043	-1.179624069	0.362685889	7.473709996	7.456197441	-1.246929542	0.372119782	8.549151561	8.523774894	-0.937793982	0.590715365	NA	NA	NA	NA
MRPL1	ENSG00000169288	6.663886362	6.645489801	-1.618787618	-0.469671165	6.649008255	6.61412506	-1.458468977	-0.457978225	6.92221285	6.919727654	-1.598353828	-0.357038914	6.525873739	6.509187399	-1.581408349	-0.452579285	6.696993586	6.65486693	-1.414822733	-0.407144736	6.82292272	6.789837209	-1.45197801	-0.314877455	6.679361088	6.640006759	-1.322961767	-0.163804389	6.5489056	6.496106215	-1.308668425	-0.145716804	6.625236262	6.605851758	-1.270100719	-0.03770969	6.325369486	6.331194726	-1.712245915	-0.381946784	6.661122799	6.657307303	-1.763880876	-0.423749757	6.943855853	6.931543336	-1.674061187	-0.394502423
SNHG17	ENSG00000196756	6.95792988	6.860776696	-0.967696149	0.241014177	7.053739898	6.907472716	-0.561770917	0.510678891	6.570653918	6.382088653	-0.48545386	0.582765386	6.53261735	6.478364977	-0.843708197	0.274999003	6.803033788	6.683177474	-0.818754205	0.198565634	6.703690415	6.635972718	-0.891031831	0.193087208	5.828506758	5.674573775	-0.780321764	0.115389506	5.760776794	5.60934265	-0.832591995	0.066570339	6.712077927	6.569554741	-0.94425308	0.276236914	6.558100698	6.455034014	-1.144852413	0.216970068	5.924589187	5.719573791	-0.762227102	0.31505115	5.918736541	5.756856137	-0.632537108	0.316719287
MIR205HG	ENSG00000230937	NA	NA	NA	NA	NA	NA	NA	NA	NA	NA	NA	NA	NA	NA	NA	NA	NA	NA	NA	NA	NA	NA	NA	NA	NA	NA	NA	NA	NA	NA	NA	NA	NA	NA	NA	NA	NA	NA	NA	NA	NA	NA	NA	NA	NA	NA	NA	NA
VIT	ENSG00000205221	8.309213851	8.16251249	-0.535021398	0.81958814	7.25336633	7.033195702	-0.273928048	0.812118742	NA	NA	NA	NA	6.516984987	6.129404341	0.005467434	0.997698261	7.696211051	7.553018366	-0.292220445	0.897503357	7.372559449	7.198596108	-0.237116028	0.983716445	NA	NA	NA	NA	NA	NA	NA	NA	NA	NA	NA	NA	5.450749911	5.256878427	-0.30474668	0.664551359	NA	NA	NA	NA	NA	NA	NA	NA
CAMK1	ENSG00000134072	7.759150194	7.689509697	-1.008296429	0.301359136	7.919784206	7.834729583	-0.923255457	0.262271099	8.55067739	8.493932045	-0.931042464	0.49222881	7.562675366	7.541433562	-1.744593586	-0.382159565	7.640516246	7.628674969	-1.433193342	-0.23125543	7.605520003	7.589512018	-1.447251953	-0.167627341	7.791387135	7.776643084	-1.317952262	-0.045994794	7.898117204	7.887631326	-1.293689082	0.045066522	7.427792745	7.419674214	-1.618588573	-0.183625721	7.291885625	7.301765245	-1.840564947	-0.239746973	7.971293443	7.998025836	-1.534799854	0.001437482	8.041483612	8.013662881	-1.209773705	0.225500012
LAMTOR3	ENSG00000109270	7.5078706	7.491673852	-2.03941257	-0.766940152	7.4403783	7.434092913	-1.93973162	-0.790123677	7.725282612	7.734662627	-1.97791373	-0.570418835	7.503730053	7.503487592	-1.836591339	-0.479564289	7.537302345	7.524664575	-1.768034262	-0.58308019	7.659019165	7.64195073	-1.691554786	-0.400411561	7.825802468	7.760893541	-1.409281273	-0.137183116	7.57166064	7.51136059	-1.418292183	-0.096623105	8.064432403	8.03056529	-1.504644656	0.033328428	7.698232508	7.668990513	-1.804334101	-0.147885817	7.623234353	7.614221006	-1.725884371	-0.200068064	7.971596278	7.960576971	-1.730262892	-0.293415083
TGM3	ENSG00000125780	NA	NA	NA	NA	NA	NA	NA	NA	NA	NA	NA	NA	NA	NA	NA	NA	NA	NA	NA	NA	NA	NA	NA	NA	NA	NA	NA	NA	NA	NA	NA	NA	NA	NA	NA	NA	NA	NA	NA	NA	NA	NA	NA	NA	NA	NA	NA	NA
GLG1	ENSG00000090863	NA	NA	NA	NA	NA	NA	NA	NA	NA	NA	NA	NA	NA	NA	NA	NA	NA	NA	NA	NA	NA	NA	NA	NA	8.317438942	8.293736297	-1.732435946	-0.483883238	8.50460628	8.506597918	-2.091004431	-0.799220577	8.489199882	8.481272739	-1.597220687	-0.032403985	8.319418328	8.300805631	-1.777386311	-0.050460262	8.34456905	8.330523821	-2.077400428	-0.536039615	8.453973272	8.459714119	-1.899495656	-0.473368
SLC35A3	ENSG00000117620	7.455326809	7.447617241	-1.673903793	-0.409814179	7.15264664	7.12965299	-1.58981929	-0.490387459	7.034316764	7.025124666	-1.772029175	-0.507193292	7.198944576	7.191909438	-1.653177646	-0.355232813	7.335824821	7.32776055	-1.617292097	-0.468584832	7.424708887	7.412986788	-1.603781782	-0.356875405	6.464059251	6.406638974	-1.236147918	-0.120973962	6.520334922	6.479297804	-1.378935256	-0.219341261	6.782254968	6.782504139	-1.082661292	0.200952242	6.628347052	6.597059529	-1.268584453	0.129923798	6.277202263	6.263451132	-1.488051418	-0.248572629	6.453659427	6.422662335	-1.285003494	-0.119934588
BRAF	ENSG00000157764	7.830712668	7.803599455	-1.675007579	-0.349610243	7.660520629	7.633796745	-1.477339485	-0.302122567	7.298764166	7.277719569	-1.905628948	-0.583526578	7.656785196	7.633610567	-1.725567987	-0.350464974	7.67310129	7.642618416	-1.571069785	-0.36653957	7.869142775	7.857942439	-1.565205848	-0.229774069	7.656226827	7.594753001	-1.313009331	-0.047656249	7.509744649	7.484994226	-1.343902382	-0.023965395	8.519921987	8.506328799	-1.73675269	-0.171967168	8.234358468	8.198313374	-1.846634767	-0.124325735	7.671208862	7.675466519	-1.76867943	-0.237508657	7.982078633	8.006840453	-1.59873436	-0.163177691
STX1A	ENSG00000106089	5.342443868	5.265231598	-0.751425961	-0.086778772	5.552775333	5.473699531	-0.798506684	-0.18850902	5.855327844	5.240443958	0.685109164	1.347122456	6.407242531	6.171853412	-0.303190426	0.704495154	5.783465385	5.656715313	-0.662093396	-0.013702032	5.855402583	5.654898762	-0.357513285	0.40237309	NA	NA	NA	NA	6.690687936	6.655902719	-0.469993593	0.72631987	8.965697906	8.933342355	-1.355476106	0.195644899	NA	NA	NA	NA	NA	NA	NA	NA	NA	NA	NA	NA
RAMP2-AS1	ENSG00000197291	7.420515348	7.125380831	-0.371137456	0.868968418	6.98400536	6.843841391	-0.50724396	0.553997367	NA	NA	NA	NA	NA	NA	NA	NA	5.690194952	5.357586424	0.025230106	0.580083407	NA	NA	NA	NA	NA	NA	NA	NA	NA	NA	NA	NA	NA	NA	NA	NA	NA	NA	NA	NA	NA	NA	NA	NA	NA	NA	NA	NA
ASTN1	ENSG00000152092	NA	NA	NA	NA	5.638623688	5.235201301	0.005127838	0.553914623	8.387309044	8.381649079	-1.043621995	0.376955089	NA	NA	NA	NA	NA	NA	NA	NA	NA	NA	NA	NA	NA	NA	NA	NA	NA	NA	NA	NA	8.475017639	8.474754626	-1.736910875	-0.172055641	8.397621099	8.407164496	-1.942063858	-0.214813705	NA	NA	NA	NA	NA	NA	NA	NA
ALPP	ENSG00000163283	NA	NA	NA	NA	NA	NA	NA	NA	NA	NA	NA	NA	NA	NA	NA	NA	NA	NA	NA	NA	NA	NA	NA	NA	NA	NA	NA	NA	NA	NA	NA	NA	NA	NA	NA	NA	NA	NA	NA	NA	NA	NA	NA	NA	NA	NA	NA	NA
ZBTB2	ENSG00000181472	6.869771249	6.843215003	-1.436544947	-0.232317198	7.00260858	6.901689001	-0.992324072	0.0792307	6.456505527	6.45834891	-1.635776708	-0.53279137	6.749503063	6.704017011	-1.35726019	-0.169176942	6.869820033	6.859632324	-1.220246609	-0.143877698	7.036156972	7.018447423	-1.482780484	-0.287984441	6.141965803	6.057838087	-1.334711099	-0.330756011	6.196786818	6.155547233	-1.492444846	-0.407499098	6.529208675	6.501941908	-1.49146723	-0.294046321	6.191663598	6.158131333	-1.433190898	-0.151047735	6.045124528	5.985583292	-1.510097749	-0.356299703	6.275312752	6.212118558	-1.41844031	-0.325992138
SDF2	ENSG00000132581	7.303328037	7.291318235	-1.847839852	-0.599375172	7.361375356	7.341281143	-1.879298887	-0.749107548	7.985414986	7.968180182	-1.703460403	-0.287102616	7.370789529	7.364987789	-1.655719647	-0.320634148	7.332705947	7.305554163	-1.675532463	-0.530012966	7.202754649	7.181182326	-1.601511471	-0.383339928	6.924326129	6.901307389	-1.799830158	-0.599148087	6.907422131	6.859510418	-1.515455465	-0.281969213	6.969909917	6.951759106	-1.695378015	-0.367087671	6.851641556	6.845223953	-2.124787966	-0.646228647	7.003624459	6.986389477	-1.980291853	-0.551569687	7.095803605	7.070499728	-1.7271119	-0.412244764
MAP3K3	ENSG00000198909	8.648920565	8.639729502	-1.778225632	-0.472981263	8.434367692	8.427377954	-1.674607565	-0.514174698	7.715140627	7.705667596	-1.92409214	-0.522382681	8.505628226	8.490924028	-1.757383949	-0.366930177	8.543955973	8.545342245	-1.760637401	-0.550017849	8.60339419	8.564794123	-1.456470965	-0.131449103	7.059975368	7.025611509	-1.49289887	-0.275365021	7.346606848	7.354364061	-1.744372356	-0.441210358	8.052809684	8.03324759	-1.63766667	-0.099388622	8.072546177	8.053375859	-1.912977978	-0.199595115	7.377936659	7.346812306	-1.951860658	-0.463491795	7.196962751	7.178619156	-1.770681454	-0.428843215
IGFBP1	ENSG00000146678	NA	NA	NA	NA	NA	NA	NA	NA	NA	NA	NA	NA	NA	NA	NA	NA	NA	NA	NA	NA	NA	NA	NA	NA	NA	NA	NA	NA	NA	NA	NA	NA	NA	NA	NA	NA	NA	NA	NA	NA	NA	NA	NA	NA	NA	NA	NA	NA
UBR2	ENSG00000024048	8.364340184	8.354231268	-1.878251454	-0.531411372	8.168706346	8.155294623	-1.793359834	-0.59948087	8.283128883	8.290919209	-2.056378319	-0.635339443	8.132658471	8.119130736	-1.823153899	-0.40581553	8.223308817	8.206792069	-1.817607459	-0.573153827	8.300471108	8.287106202	-1.700551535	-0.36488399	7.636534315	7.621064107	-1.700039877	-0.432522778	7.663174294	7.645599754	-1.613675761	-0.282953207	8.545725131	8.487360716	-1.176352523	0.388436454	8.428570493	8.367779327	-1.521762137	0.205319479	7.763082219	7.740459159	-1.717106685	-0.18444318	7.807721148	7.764424155	-1.580731058	-0.159065075
CFI	ENSG00000205403	7.494694921	7.451751471	-1.003891127	0.260882255	8.443669136	8.367132831	-0.642323338	0.526880287	8.604974078	8.530385468	-0.632409318	0.791507087	6.543802341	6.245000949	-0.23810936	0.796534973	7.509624383	7.354929135	-0.467176283	0.686744486	6.301225576	6.076830947	-0.242336915	0.646683057	5.509400574	5.142704484	0.035569624	0.81356276	5.706606327	5.394307097	-0.22835445	0.618073698	NA	NA	NA	NA	NA	NA	NA	NA	NA	NA	NA	NA	NA	NA	NA	NA
BTN2A2	ENSG00000124508	6.724653991	6.652067741	-0.912900559	0.238108122	6.642882489	6.544925305	-0.63529176	0.344745433	7.357594877	7.309932999	-1.282421125	0.045969732	6.818662555	6.800169851	-1.387356183	-0.175664049	6.769508468	6.711040611	-0.96696197	0.060165052	6.443203055	6.389142958	-1.018604211	-0.026047765	5.637263687	5.442211473	-0.457260881	0.385023701	6.225818654	6.134620784	-1.080280254	-0.001313373	7.674081531	7.668518892	-1.231741345	0.253953451	7.633737219	7.589871549	-1.223286932	0.417760327	5.586197306	5.464209866	-0.722118122	0.278093718	5.613947916	5.406984832	-0.583038019	0.265833969
MGMT	ENSG00000170430	7.27881249	7.246037654	-1.26287829	-0.017359325	7.254446736	7.242638101	-1.136477861	-0.020836347	6.895640872	6.871648776	-1.421367447	-0.190436259	6.867536429	6.847463219	-1.277535805	-0.056317375	6.915473381	6.903024829	-1.250227764	-0.162899122	6.865374522	6.822227878	-1.081564962	0.066320628	6.388707863	6.357813731	-1.168438097	-0.066928062	6.373723165	6.271423488	-1.118972389	-0.002471172	5.965258054	5.897262257	-0.941392029	0.06509063	5.87178411	5.85321435	-1.389234919	-0.213616516	6.258260323	6.256378971	-1.371663845	-0.134328762	6.274007569	6.205792824	-1.122229453	-0.031911609
MCUR1	ENSG00000050393	7.323495595	7.287794191	-1.52693603	-0.278653275	7.225977023	7.192761697	-1.524090403	-0.416019723	6.815282967	6.791654538	-1.629153399	-0.414419359	7.1270993	7.076842726	-1.321750197	-0.051995758	7.269796472	7.224657359	-1.375070863	-0.240842466	7.115154177	7.081332527	-1.414053278	-0.209758964	8.00479156	8.000265387	-1.590322934	-0.326475249	7.468766345	7.436054271	-1.437243381	-0.121832922	7.525314066	7.461391287	-0.955719624	0.487875455	7.371024721	7.369758499	-1.533261517	0.07487901	7.732807209	7.699590312	-1.553796139	-0.021851139	8.025052389	8.014932215	-1.73453695	-0.299304563
SMG7	ENSG00000116698	8.395725567	8.374394267	-1.878975556	-0.534438909	8.346402958	8.31973879	-1.667215856	-0.491329451	8.284104755	8.282888388	-2.259174071	-0.838159155	7.942522042	7.919590634	-1.630165881	-0.219308035	8.194098464	8.180550993	-1.598564423	-0.352426068	8.13921764	8.117795373	-1.599743086	-0.258036881	8.345240385	8.31938456	-1.997420593	-0.752135559	8.323346932	8.315666095	-2.151183119	-0.841329713	NA	NA	NA	NA	NA	NA	NA	NA	8.398317821	8.398236569	-2.253460127	-0.71745999	8.576460841	8.572707561	-1.943804653	-0.524436573
HLA-C	ENSG00000204525	NA	NA	NA	NA	NA	NA	NA	NA	NA	NA	NA	NA	NA	NA	NA	NA	NA	NA	NA	NA	NA	NA	NA	NA	8.853013702	8.687796718	-0.520774093	0.682967626	NA	NA	NA	NA	8.206731428	8.114858649	-0.549101116	0.996547112	8.348702729	8.204920726	-0.271537328	1.451156128	8.870974412	8.739228684	-0.660571495	0.8511865	8.867503879	8.677705057	-0.161771415	1.250961387
C20orf85	ENSG00000124237	NA	NA	NA	NA	NA	NA	NA	NA	NA	NA	NA	NA	NA	NA	NA	NA	NA	NA	NA	NA	NA	NA	NA	NA	NA	NA	NA	NA	NA	NA	NA	NA	NA	NA	NA	NA	NA	NA	NA	NA	NA	NA	NA	NA	NA	NA	NA	NA
LINC00115	ENSG00000225880	5.098713749	5.012990728	-0.883979288	-0.286191278	NA	NA	NA	NA	NA	NA	NA	NA	5.580499226	5.154002519	-0.244458564	0.440132112	5.479446659	5.096268628	-0.12275598	0.352438504	5.468268648	5.383215977	-0.714338467	-0.042742321	NA	NA	NA	NA	NA	NA	NA	NA	6.025887977	5.875262213	-0.482495569	0.517538201	5.923835717	5.80565369	-0.779666131	0.377042965	NA	NA	NA	NA	NA	NA	NA	NA
LINC01016	ENSG00000249346	NA	NA	NA	NA	NA	NA	NA	NA	NA	NA	NA	NA	NA	NA	NA	NA	NA	NA	NA	NA	NA	NA	NA	NA	NA	NA	NA	NA	NA	NA	NA	NA	NA	NA	NA	NA	NA	NA	NA	NA	NA	NA	NA	NA	NA	NA	NA	NA
THSD7B	ENSG00000144229	5.316122748	5.205247005	-0.549241056	0.099209263	5.56351203	5.449923263	-0.549965153	0.053959267	NA	NA	NA	NA	6.254537155	6.036568177	-0.314289999	0.645513738	NA	NA	NA	NA	NA	NA	NA	NA	NA	NA	NA	NA	NA	NA	NA	NA	NA	NA	NA	NA	NA	NA	NA	NA	NA	NA	NA	NA	NA	NA	NA	NA
CPSF6	ENSG00000111605	8.598830475	8.588332689	-1.701340873	-0.387567993	8.437280054	8.423541835	-1.516350746	-0.355353472	8.444302207	8.435669482	-1.84201768	-0.420117442	8.532482448	8.459512611	-1.297001293	0.096071434	8.609258713	8.538655419	-1.312235956	-0.100985193	8.607749103	8.580102662	-1.371188403	-0.046876434	8.028750462	7.992087714	-1.511991808	-0.247699689	7.914051892	7.899577416	-1.678846121	-0.339891276	NA	NA	NA	NA	NA	NA	NA	NA	8.099437401	8.080406469	-1.776114176	-0.235184228	8.211446034	8.197284613	-1.637202005	-0.201501657
MCPH1	ENSG00000147316	6.798657552	6.787275575	-1.88521759	-0.69490201	6.709341035	6.686636485	-1.811845588	-0.791355597	6.382852766	6.362572633	-1.926945688	-0.86813179	6.655955631	6.642950539	-1.804360538	-0.634293009	6.692592533	6.680144086	-1.903504087	-0.887262649	6.884698629	6.868378881	-1.743565973	-0.582104678	6.194678162	6.175549729	-1.861061946	-0.817332097	6.321242629	6.312521659	-2.013977228	-0.8873002	6.632412302	6.623459078	-1.775646057	-0.53799494	6.402551476	6.384521271	-1.990847324	-0.646745554	6.229280371	6.216107383	-2.118257339	-0.893408617	6.34854831	6.328512414	-2.044835898	-0.911353995
CPNE7	ENSG00000178773	NA	NA	NA	NA	NA	NA	NA	NA	NA	NA	NA	NA	NA	NA	NA	NA	NA	NA	NA	NA	NA	NA	NA	NA	7.399766388	7.422816811	-0.906798109	0.340047657	6.158959993	6.089324626	-0.641465194	0.423093784	NA	NA	NA	NA	NA	NA	NA	NA	7.432208559	7.376100583	-0.886782821	0.604763492	7.287840838	7.223428122	-0.933243577	0.41820844
PKNOX1	ENSG00000160199	6.881913157	6.853111572	-1.564396861	-0.357636581	7.06934828	7.012112493	-1.176611066	-0.092444393	6.941006759	6.90653745	-1.502941525	-0.264782296	6.799935628	6.762704371	-1.486056418	-0.283482356	6.847029335	6.790064255	-1.151380496	-0.097318848	6.904873713	6.875597933	-1.604800762	-0.441329986	6.884279451	6.867217333	-1.728266965	-0.533711266	6.930540355	6.915904269	-1.752640024	-0.508818975	8.057719547	8.03823316	-1.75825594	-0.219413351	7.854806855	7.824227385	-1.897219832	-0.212223567	6.837726414	6.813518304	-1.709302898	-0.325867132	6.947690662	6.894619664	-1.396518104	-0.124895625
SMIM5	ENSG00000204323	NA	NA	NA	NA	NA	NA	NA	NA	NA	NA	NA	NA	NA	NA	NA	NA	NA	NA	NA	NA	NA	NA	NA	NA	NA	NA	NA	NA	NA	NA	NA	NA	NA	NA	NA	NA	NA	NA	NA	NA	NA	NA	NA	NA	NA	NA	NA	NA
MMP15	ENSG00000102996	7.067921102	6.983571801	-0.522527118	0.707447956	7.693518519	7.504737318	-0.460079587	0.703701731	6.619879633	6.512054601	-0.649609185	0.475981361	5.813271083	5.658784837	-0.617914998	0.207099407	6.607469003	6.268906036	-0.082068826	0.797763423	5.571047468	5.390423284	-0.363078592	0.310801708	6.566845749	6.557020189	-1.250246239	-0.103250059	6.380743434	6.289048302	-0.968768556	0.152146884	6.903492249	6.885096596	-1.428213451	-0.117645678	6.94878441	6.96086025	-1.591264522	-0.07016516	6.761580296	6.734349925	-1.467031289	-0.105669205	6.655944404	6.615909879	-1.253501653	-0.033428328
B3GAT3	ENSG00000149541	7.462869093	7.4361468	-1.479956467	-0.217614257	7.600637379	7.544184514	-1.198840508	-0.030455691	7.658178644	7.598212156	-1.223597306	0.155079694	7.766037632	7.71773925	-1.410688822	-0.022261131	7.73086823	7.657334615	-1.210998113	-0.00346662	7.374538466	7.303788137	-1.142964196	0.091296697	8.08193283	8.075072646	-1.729408846	-0.468759274	8.038321554	8.00666106	-1.439770465	-0.104398718	8.416011937	8.39168782	-1.523381011	0.040946701	8.32269232	8.332828821	-1.890533248	-0.163435824	8.167836599	8.160754079	-1.837547006	-0.292622492	8.196814573	8.159703656	-1.639280682	-0.204065904
C1R	ENSG00000159403	NA	NA	NA	NA	NA	NA	NA	NA	NA	NA	NA	NA	NA	NA	NA	NA	NA	NA	NA	NA	NA	NA	NA	NA	6.896897475	6.452177407	0.108495796	1.235044554	7.197736659	6.774872445	0.027637169	1.24785009	5.915831377	5.660230817	-0.228407588	0.710537587	6.255237717	5.795129991	-0.051486378	1.100982802	6.957239129	6.552468387	-0.036688983	1.278347633	6.903974041	6.409538084	0.137741971	1.298512968
DHDH	ENSG00000104808	NA	NA	NA	NA	NA	NA	NA	NA	NA	NA	NA	NA	NA	NA	NA	NA	NA	NA	NA	NA	NA	NA	NA	NA	NA	NA	NA	NA	NA	NA	NA	NA	NA	NA	NA	NA	NA	NA	NA	NA	NA	NA	NA	NA	NA	NA	NA	NA
NDUFA12	ENSG00000184752	7.280797434	7.24826284	-1.436830781	-0.191156019	7.330409194	7.273960929	-1.291767931	-0.172321487	7.554076497	7.533900409	-1.761333075	-0.395857964	7.315780121	7.288157202	-1.49178865	-0.173027739	7.418622744	7.391053304	-1.224874654	-0.064833205	7.526587978	7.482350472	-1.175647205	0.082756014	7.766719313	7.719317577	-1.469430168	-0.197342405	7.548506996	7.510031414	-1.387080988	-0.06550315	7.612281936	7.567989052	-1.245596677	0.219948944	7.35178826	7.34660303	-1.862077375	-0.256457006	7.677002321	7.683231226	-1.869509468	-0.338017304	7.878323104	7.856342286	-1.662349756	-0.228762137
ABCA3	ENSG00000167972	7.541398541	7.493994424	-1.016584944	0.256336537	7.390989366	7.382897552	-1.064370898	0.073900685	7.923773846	7.919409033	-1.328534631	0.090316652	7.835755014	7.822949963	-1.218580091	0.184033053	7.761272767	7.727033924	-1.19721587	0.024403762	7.613987005	7.609097722	-1.338040286	-0.054053439	NA	NA	NA	NA	8.483103253	8.490048666	-1.720788898	-0.427405854	NA	NA	NA	NA	NA	NA	NA	NA	NA	NA	NA	NA	NA	NA	NA	NA
GNPAT	ENSG00000116906	7.849935874	7.830240498	-1.68120693	-0.353013397	7.790139589	7.780653337	-1.7987281	-0.614632694	8.100797532	8.102287859	-2.045045404	-0.627707723	7.651896312	7.639201163	-1.905496831	-0.529554963	7.819450242	7.80615006	-1.819107479	-0.582759093	7.796684921	7.789147588	-1.769188641	-0.446614113	7.572991667	7.537345087	-1.838051252	-0.578446453	7.505281964	7.476949979	-1.736358807	-0.416976284	7.859824305	7.835257463	-1.963773655	-0.448691061	7.656327982	7.626954122	-2.040292317	-0.392322728	7.596545625	7.578576649	-2.084981193	-0.562894937	7.671960377	7.659217896	-2.05769061	-0.655181297
GOLGA4	ENSG00000144674	8.840866852	8.795532625	-1.238256081	0.040963522	NA	NA	NA	NA	NA	NA	NA	NA	8.699704442	8.671076829	-1.477307218	-0.103173036	8.759747847	8.709124541	-1.348489827	-0.153555765	8.707314192	8.671500622	-1.243437957	0.076148622	8.045188931	7.992241863	-1.294289926	-0.030006385	8.16483712	8.116802539	-1.787283344	-0.459533373	8.698152043	8.676769477	-1.600342943	-0.040592636	8.736268256	8.69614001	-1.252745573	0.465103312	8.227643744	8.199499377	-1.809600581	-0.26338152	8.12597578	8.096381436	-1.709949262	-0.273972278
ZNF626	ENSG00000188171	5.872290584	5.857245473	-1.54762696	-0.701587852	5.987508194	5.98637782	-1.238455462	-0.46023087	6.740941895	6.725519136	-1.40856622	-0.208384533	5.891248742	5.864093293	-1.45310552	-0.555790147	6.056395784	6.053240815	-1.462496267	-0.665261694	5.890447005	5.876596366	-1.465403944	-0.636955615	6.262301585	6.230657206	-1.61307535	-0.551734629	6.252598623	6.236851841	-1.63053402	-0.522906644	6.327606109	6.327575601	-1.472437141	-0.332772199	6.153600682	6.145877619	-1.510757342	-0.232303284	6.176359927	6.181951425	-1.667901837	-0.453280933	6.403701174	6.410194322	-1.597470196	-0.436484065
PAX8	ENSG00000125618	5.644922247	5.314721331	0.15795333	0.835979468	5.53861422	5.29768725	-0.151185457	0.413306713	6.566568471	6.493104043	-0.719483693	0.398281976	NA	NA	NA	NA	NA	NA	NA	NA	NA	NA	NA	NA	NA	NA	NA	NA	NA	NA	NA	NA	NA	NA	NA	NA	NA	NA	NA	NA	NA	NA	NA	NA	NA	NA	NA	NA
SECISBP2	ENSG00000187742	8.310295876	8.291276533	-1.823820796	-0.471584447	8.252745069	8.246098191	-1.817632982	-0.630521212	8.371603184	8.350343905	-2.060993046	-0.640642839	7.933002539	7.919380079	-1.594898246	-0.184053446	8.127739141	8.115022736	-1.497735412	-0.246697925	8.089037259	8.055441842	-1.484313739	-0.140207641	7.729236326	7.693354783	-1.916168503	-0.644955582	7.934740827	7.924984382	-1.849193416	-0.510483556	8.577485745	8.591072971	-1.852642204	-0.290481889	8.485050008	8.49273118	-1.922577894	-0.19857299	7.942030442	7.929915501	-2.254591146	-0.719667107	7.922543331	7.921396594	-2.023568414	-0.587305465
CPZ	ENSG00000109625	NA	NA	NA	NA	NA	NA	NA	NA	NA	NA	NA	NA	NA	NA	NA	NA	NA	NA	NA	NA	NA	NA	NA	NA	NA	NA	NA	NA	NA	NA	NA	NA	NA	NA	NA	NA	NA	NA	NA	NA	NA	NA	NA	NA	NA	NA	NA	NA
LTB	ENSG00000227507	NA	NA	NA	NA	NA	NA	NA	NA	NA	NA	NA	NA	NA	NA	NA	NA	NA	NA	NA	NA	NA	NA	NA	NA	NA	NA	NA	NA	NA	NA	NA	NA	NA	NA	NA	NA	NA	NA	NA	NA	NA	NA	NA	NA	NA	NA	NA	NA
DET1	ENSG00000140543	6.172264242	6.163558109	-1.554821038	-0.589186478	6.001578636	5.997011922	-1.323241009	-0.540985567	6.515991031	6.511341583	-1.764962982	-0.63966375	5.72565574	5.716319494	-1.40006209	-0.555607258	5.920500244	5.904234317	-1.350207289	-0.611804068	5.997765786	5.987388907	-1.429445993	-0.568005983	5.473935198	5.461645591	-1.720397469	-0.873841449	5.551117098	5.561810525	-1.800912759	-0.914142404	5.796631093	5.812806882	-1.669707008	-0.687753877	5.616388898	5.634323506	-1.738466577	-0.649629009	5.567615626	5.551848626	-1.887309436	-0.86099033	5.696016223	5.707357032	-1.829691584	-0.893958549
GFAP	ENSG00000131095	6.122470946	5.536527093	1.436962364	2.17474095	5.664142207	5.111939202	1.146751328	1.664610855	NA	NA	NA	NA	6.202260637	5.770015742	0.065669088	0.929031942	5.847518667	5.536461462	0.054666557	0.665484389	5.518083992	5.028332637	0.312456445	0.871049938	NA	NA	NA	NA	NA	NA	NA	NA	NA	NA	NA	NA	NA	NA	NA	NA	NA	NA	NA	NA	NA	NA	NA	NA
CCDC172	ENSG00000182645	NA	NA	NA	NA	NA	NA	NA	NA	NA	NA	NA	NA	NA	NA	NA	NA	NA	NA	NA	NA	NA	NA	NA	NA	NA	NA	NA	NA	NA	NA	NA	NA	NA	NA	NA	NA	NA	NA	NA	NA	NA	NA	NA	NA	NA	NA	NA	NA
ZNF415	ENSG00000170954	5.914086491	5.865763218	-1.124309811	-0.274923075	6.260337209	6.222609065	-0.921349879	-0.055330788	7.445800736	7.414499114	-1.367922842	-0.02456264	6.025610726	6.006423007	-1.417474034	-0.46830077	6.274026096	6.280944326	-1.370578624	-0.486437078	6.144773689	6.147359547	-1.345905608	-0.434386591	6.970094404	6.950950702	-1.636252759	-0.428705243	6.898002395	6.87967087	-1.714679207	-0.477352808	7.559277952	7.543568541	-2.108377081	-0.648214106	7.330075358	7.327938808	-2.060599076	-0.457026076	6.963072552	6.938387457	-1.931651622	-0.515294177	7.082624597	7.082815412	-1.803406	-0.485142706
SEMA5A	ENSG00000112902	7.290737865	7.172282764	-0.638932124	0.603337876	7.64919881	7.466079466	-0.461901752	0.694874196	5.6417509	5.388568728	-0.148553919	0.554601253	7.436256661	7.367843908	-0.916762475	0.418892865	7.484122458	7.420676246	-0.944891481	0.220391923	6.784557334	6.61585016	-0.415399172	0.661243339	7.87004019	7.852865071	-1.101147539	0.169360003	7.229611959	7.210355162	-1.231532266	0.045744789	6.26600871	6.090968464	-0.451577959	0.609994043	6.046051883	6.002129855	-1.055059084	0.176371663	7.263427304	7.172381602	-1.111792096	0.358197701	7.423473771	7.353055404	-1.102736489	0.26476654
FTCD	ENSG00000160282	NA	NA	NA	NA	NA	NA	NA	NA	NA	NA	NA	NA	NA	NA	NA	NA	NA	NA	NA	NA	NA	NA	NA	NA	5.82109859	5.71502175	-0.580532717	0.324675841	6.496118258	6.433884176	-0.617158643	0.534037552	5.435417367	5.24241882	-0.419092547	0.394925287	5.456890846	5.42716756	-0.719386269	0.302155269	6.346658751	6.311914204	-0.906127765	0.34675241	6.08031296	5.98211402	-0.684495204	0.334489395
NRF1	ENSG00000106459	7.074339701	7.065212547	-1.954591739	-0.717289129	6.833488249	6.835406644	-1.884397292	-0.825034667	6.626495779	6.603282037	-1.787723119	-0.626280603	6.905035503	6.884192973	-1.976165691	-0.748117282	6.930725701	6.912073651	-1.852683627	-0.763403813	7.092044022	7.078602371	-1.877646949	-0.673731862	6.821915543	6.805562197	-1.867568723	-0.681833202	6.838776592	6.844215387	-1.819655305	-0.588851753	7.68224034	7.683902716	-1.932461279	-0.443403434	7.497259623	7.494713539	-2.152586873	-0.52810408	6.89084994	6.88055798	-2.033823557	-0.633283146	6.942721759	6.951435922	-1.855661013	-0.571229626
TOP3A	ENSG00000177302	7.185895254	7.159728848	-1.707599086	-0.465864837	7.056114776	6.996488971	-1.470577615	-0.387799231	7.028291419	7.014260723	-1.89638536	-0.633662121	6.962958421	6.933817067	-1.822867431	-0.585280329	7.045946231	7.00970171	-1.660148059	-0.554081652	7.055553822	7.022407621	-1.668196256	-0.472719789	6.856598613	6.876059743	-1.928936519	-0.732863955	6.597086843	6.607133487	-1.83584865	-0.650154156	7.616928886	7.620452914	-1.820662638	-0.34459748	7.466319344	7.457132572	-1.87586887	-0.25668952	7.024630321	7.016282357	-2.047904333	-0.611200132	7.000370233	7.023470586	-1.957590517	-0.655684523
ZFP36	ENSG00000128016	NA	NA	NA	NA	NA	NA	NA	NA	NA	NA	NA	NA	NA	NA	NA	NA	NA	NA	NA	NA	NA	NA	NA	NA	8.112906251	7.60046603	0.292441206	1.558402548	8.208378798	7.717286679	-0.043155148	1.29212196	7.388775529	6.733458487	0.285903498	1.556745585	7.699908025	7.184094099	0.204081777	1.789686347	8.336382507	7.926639763	0.161396008	1.696249693	7.981831264	7.280522877	0.131236937	1.491704726
LINC01006	ENSG00000182648	NA	NA	NA	NA	NA	NA	NA	NA	NA	NA	NA	NA	NA	NA	NA	NA	NA	NA	NA	NA	NA	NA	NA	NA	NA	NA	NA	NA	NA	NA	NA	NA	NA	NA	NA	NA	NA	NA	NA	NA	NA	NA	NA	NA	NA	NA	NA	NA
NCOA2	ENSG00000140396	8.107084226	8.106530104	-1.649704279	-0.298298784	7.864486787	7.866675916	-1.442144101	-0.256041769	7.937282926	7.957624903	-1.728413341	-0.3115322	7.797866719	7.796314912	-1.673360252	-0.273759121	8.01533162	7.985564097	-1.435854853	-0.182528227	8.149566418	8.138599065	-1.34090666	0.000159173	7.703071576	7.683233726	-1.828458329	-0.557881378	7.717994971	7.696465536	-1.710325136	-0.375891186	8.182887433	8.143418518	-1.588727429	-0.040925814	7.916651645	7.900244957	-1.880000925	-0.1837485	7.546941836	7.541097437	-1.843269086	-0.327438209	7.810041833	7.808965794	-1.763358299	-0.334776781
VPS9D1	ENSG00000075399	6.974638352	6.93258329	-1.306550043	-0.083533841	7.17381451	7.079717916	-1.042181353	0.049199375	7.852928691	7.781713841	-1.152985699	0.261588389	6.820903322	6.813277885	-1.424562352	-0.209937885	6.984383802	6.922009214	-1.156815683	-0.06550221	6.461034722	6.422797324	-1.179224633	-0.175168531	8.003764725	8.037815964	-1.446413023	-0.184349037	7.536089288	7.542113452	-1.615627289	-0.291716763	8.155112704	8.165268466	-1.567465792	-0.017669583	8.240613617	8.26363208	-1.651801959	0.074050583	8.309129369	8.296093151	-1.767231062	-0.224345295	8.132942166	8.136146539	-1.580879847	-0.145566913
P4HA3	ENSG00000149380	NA	NA	NA	NA	NA	NA	NA	NA	NA	NA	NA	NA	5.993183088	5.810523292	-0.242368191	0.635490241	6.755087223	6.453664157	-0.11105017	0.830125803	5.880645979	5.567040284	-0.120910225	0.609209612	NA	NA	NA	NA	NA	NA	NA	NA	5.158806425	5.033411226	-0.479674012	0.270544987	5.091056433	5.008080127	-0.653659352	0.242328803	NA	NA	NA	NA	NA	NA	NA	NA
ABCF2	ENSG00000033050	7.955760636	7.884989244	-1.051294344	0.283028018	8.102281062	7.938755063	-0.742992749	0.446464866	8.015302142	7.983041351	-1.705812208	-0.289739181	7.912853149	7.858490008	-1.322524437	0.0839543	8.020951634	7.89952789	-0.939096157	0.308424989	7.914206322	7.841966884	-1.138092691	0.194867327	7.854363781	7.801584304	-1.635863648	-0.364079671	7.761840059	7.749227011	-1.871963801	-0.53554338	8.052118794	8.071970611	-2.012375935	-0.469985069	7.982839749	7.991744431	-2.050791983	-0.343830151	8.188010651	8.204819086	-1.904442762	-0.358336521	8.182331514	8.184881299	-1.790003682	-0.354512739
DHX8	ENSG00000067596	7.998790048	7.98477039	-1.964942871	-0.623273544	7.754497091	7.749051092	-1.789323198	-0.60612115	7.675536196	7.686425821	-1.835276253	-0.437944677	7.740163994	7.755452982	-1.702054611	-0.307811194	7.808060634	7.823476271	-1.76722274	-0.528683928	7.892860172	7.874497607	-1.700844165	-0.363037622	7.072988489	7.068608028	-1.937877624	-0.715938403	7.04940983	7.038552564	-1.910936173	-0.653979296	7.602185339	7.603074505	-1.94085218	-0.46805272	7.516813627	7.515485396	-2.124494053	-0.496836475	7.360677434	7.368343143	-2.134484922	-0.64372271	7.304620197	7.293022944	-1.965495997	-0.603150157
SHANK3	ENSG00000251322	NA	NA	NA	NA	NA	NA	NA	NA	8.059849435	7.932612879	-0.73388668	0.68443992	7.847357467	7.714493486	-0.510487162	0.87744209	8.798941204	8.63015586	-0.424407562	0.778383478	8.00667832	7.698196231	-0.12885394	1.175098836	NA	NA	NA	NA	NA	NA	NA	NA	NA	NA	NA	NA	NA	NA	NA	NA	NA	NA	NA	NA	NA	NA	NA	NA
SNAPC5	ENSG00000174446	6.737029355	6.715307998	-1.610936771	-0.441292277	6.757414691	6.734745614	-1.562251136	-0.529451885	6.901256312	6.879564798	-1.960361787	-0.72787346	6.856107378	6.835504327	-1.557065928	-0.338063292	6.968244383	6.95972239	-1.448505396	-0.350311813	6.983298552	6.948266331	-1.360677806	-0.17963005	7.20594795	7.189427969	-1.316772204	-0.086471343	7.053314159	7.01556315	-1.219691921	0.03549766	7.389549092	7.361946479	-1.473435015	-0.048914103	7.116783779	7.125861579	-1.99171896	-0.419087737	7.225963963	7.223507505	-1.740307521	-0.264461197	7.395159491	7.379793685	-1.670270057	-0.301511792
GNB1L	ENSG00000185838	5.451683529	5.424561979	-1.225466821	-0.517521844	5.499919976	5.452346466	-1.056084585	-0.45154884	NA	NA	NA	NA	5.514339871	5.486154935	-1.176229282	-0.401507055	5.562793255	5.501370953	-1.151835427	-0.552131466	5.399623656	5.368904057	-1.194325471	-0.527276015	5.628134573	5.613422548	-1.258445603	-0.377212747	5.380408926	5.33210217	-1.169592902	-0.337637477	5.458167386	5.392102611	-1.051438101	-0.191840546	5.364654134	5.340400669	-1.092785648	-0.097499683	5.916681234	5.913671321	-1.298163898	-0.164435316	5.939974383	5.90292754	-1.118824908	-0.125340175
MBOAT7	ENSG00000125505	7.566002957	7.527336986	-1.452082475	-0.172579199	7.811126102	7.714823722	-0.65423021	0.526800193	NA	NA	NA	NA	7.76617899	7.726839795	-0.962115265	0.427708449	7.709449515	7.634433002	-0.787335974	0.415636349	7.643654553	7.623133961	-1.507127127	-0.220074393	NA	NA	NA	NA	8.192317947	8.154908794	-1.200017516	0.124453439	8.055631385	8.007886758	-1.548290149	-0.012902522	8.145264096	8.122166421	-1.806419054	-0.088549907	NA	NA	NA	NA	NA	NA	NA	NA
MYH1	ENSG00000109061	NA	NA	NA	NA	NA	NA	NA	NA	NA	NA	NA	NA	NA	NA	NA	NA	NA	NA	NA	NA	NA	NA	NA	NA	NA	NA	NA	NA	NA	NA	NA	NA	NA	NA	NA	NA	NA	NA	NA	NA	NA	NA	NA	NA	NA	NA	NA	NA
MANBA	ENSG00000109323	7.225275279	7.200508876	-1.181729931	0.061381806	7.141594732	7.104260749	-1.115177527	-0.019715211	7.727091659	7.72676734	-1.150767065	0.255270655	7.402517385	7.389212771	-1.462954197	-0.123324177	7.243794922	7.203950421	-1.188582251	-0.057479418	7.012235172	7.00727607	-1.402947315	-0.210147234	6.2778359	6.272292055	-1.630008225	-0.554838549	6.285942192	6.262536161	-1.660767859	-0.546497477	7.196403494	7.168231756	-1.476876417	-0.088920883	7.009558256	6.991653084	-1.830658667	-0.298878919	6.259153277	6.243464459	-1.756916788	-0.523561017	6.323481114	6.298301421	-1.59345725	-0.470675471
ZNF467	ENSG00000181444	6.569689754	6.546698319	-0.919812469	0.197493658	7.012019082	6.953378182	-0.899580243	0.17896447	6.696854571	6.627804278	-1.027598535	0.143181812	5.83370064	5.751713774	-0.778611248	0.078267153	6.471802831	6.338794339	-0.49060437	0.412454848	5.974672335	5.832408356	-0.550076023	0.265147627	6.230457963	6.161960627	-0.759001006	0.280174966	6.953981847	6.903258932	-0.883795698	0.357930187	6.090603972	6.094193358	-1.259575552	-0.197011645	6.046144048	6.04655306	-1.172420976	0.074702672	6.142081596	6.087024941	-1.068749924	0.115425613	6.110617237	6.010309229	-0.737537481	0.290408317
RNFT2	ENSG00000135119	NA	NA	NA	NA	NA	NA	NA	NA	5.50066677	5.401584748	-0.882198363	-0.17545787	NA	NA	NA	NA	NA	NA	NA	NA	NA	NA	NA	NA	7.154738773	7.12796522	-1.13686025	0.090321091	6.88457535	6.897736884	-1.343130609	-0.102392877	7.399297066	7.380722413	-1.604750384	-0.176931513	7.383567641	7.393045586	-1.85092886	-0.240232737	7.441569201	7.485655547	-1.48098889	0.026315907	7.414800725	7.433585999	-1.355643162	0.015468061
TMED2	ENSG00000086598	NA	NA	NA	NA	NA	NA	NA	NA	NA	NA	NA	NA	NA	NA	NA	NA	NA	NA	NA	NA	NA	NA	NA	NA	8.092444464	8.049474723	-1.603308337	-0.341721079	8.072771099	8.000884892	-1.522842945	-0.187249379	8.086060397	8.05945651	-1.787073879	-0.245891542	7.826631095	7.81089502	-1.832310546	-0.14944846	7.89194706	7.885042699	-1.999279239	-0.465711129	8.211431598	8.177308107	-1.79074018	-0.355359959
FOXRED2	ENSG00000100350	6.593801244	6.551897193	-1.109973592	0.009204706	6.530986013	6.484963126	-1.030412346	-0.072217979	7.312212271	7.300398853	-1.155381102	0.171190043	6.199008496	6.153758567	-1.038922271	-0.037851578	6.345338047	6.274541721	-0.942167749	-0.060305405	6.324791377	6.228026681	-0.861370796	0.078000603	7.919562669	7.938896107	-1.471300167	-0.204663456	7.515622052	7.503125139	-1.586711881	-0.265594813	7.778038716	7.799403229	-1.58373996	-0.073763294	7.632381124	7.624548564	-1.796037733	-0.148534412	7.952792282	7.956860926	-1.681374584	-0.146259648	8.007603624	7.998680834	-1.615928595	-0.179958057
TPT1-AS1	ENSG00000170919	6.568336698	6.525995125	-1.142960052	-0.033235428	6.212361615	6.174939556	-1.032001742	-0.181718106	6.262735638	6.134402709	-0.945160725	5.66E-05	6.580259257	6.483132894	-0.806486239	0.313766641	6.600029796	6.499308836	-0.528562941	0.428192643	6.611380949	6.551125192	-1.13947315	-0.087944051	6.011030461	5.979784204	-1.633010222	-0.653972295	6.134680177	6.124162649	-1.617818882	-0.542024509	6.80803744	6.763156542	-1.496976315	-0.218162424	6.789519214	6.750630478	-1.474488955	-0.03028143	6.16050711	6.128852226	-1.519085988	-0.321029799	6.037064691	6.019816601	-1.623334918	-0.592381977
KCNC1	ENSG00000129159	NA	NA	NA	NA	NA	NA	NA	NA	NA	NA	NA	NA	NA	NA	NA	NA	NA	NA	NA	NA	NA	NA	NA	NA	7.911163111	7.890050278	-0.554067024	0.714180262	7.096756875	7.087975105	-0.6364416	0.625731076	NA	NA	NA	NA	NA	NA	NA	NA	8.305346043	8.362899263	-0.976645385	0.5622176	8.470632428	8.466648187	-0.982739213	0.442839123
C15orf41	ENSG00000186073	6.058091245	6.014322068	-0.938241367	-0.032231816	5.805488721	5.769522021	-1.064922215	-0.365808125	6.495721614	6.493145057	-1.747778976	-0.62999619	6.379246335	6.313090057	-1.249604467	-0.189194782	6.637642601	6.504496316	-0.606784291	0.351754231	6.555347172	6.512415036	-0.998964278	0.037225174	5.475484434	5.479285606	-1.456109354	-0.605612429	6.602662276	6.601083686	-0.969412675	0.2149827	6.517841579	6.508011259	-1.682451266	-0.483035683	6.286757794	6.286441532	-1.711954657	-0.393347636	5.518877011	5.486850249	-1.602033491	-0.595146752	5.632353702	5.602795169	-1.409910283	-0.503783823
PHLDA3	ENSG00000174307	NA	NA	NA	NA	8.950682934	8.6089311	-0.162241658	0.970890706	7.599618922	7.599689655	-1.216585401	0.162449345	8.399405323	8.345634533	-1.069684375	0.333378092	8.395530488	8.318456701	-0.974234374	0.260323052	8.21092178	8.158889901	-1.10929616	0.230923944	7.772617403	7.705269082	-1.086578951	0.185155769	7.556443185	7.489986732	-1.152644598	0.167621483	6.831798378	6.828298658	-1.136032821	0.158855944	6.901446432	6.887607681	-1.323138718	0.171011695	7.829783309	7.80741445	-1.481600887	0.052709884	7.813607967	7.790934318	-1.431702458	-0.0061193
PRKCZ	ENSG00000067606	NA	NA	NA	NA	NA	NA	NA	NA	6.739674242	6.716348556	-1.458597104	-0.260777542	NA	NA	NA	NA	NA	NA	NA	NA	NA	NA	NA	NA	8.558204905	8.525487087	-0.800940592	0.422158438	8.188049922	8.15670545	-0.654789901	0.669523682	NA	NA	NA	NA	NA	NA	NA	NA	NA	NA	NA	NA	8.791000484	8.802480799	-1.158731916	0.244213206
IGFBP6	ENSG00000167779	NA	NA	NA	NA	NA	NA	NA	NA	8.160335132	7.891820988	-0.110648138	1.308865958	NA	NA	NA	NA	NA	NA	NA	NA	NA	NA	NA	NA	6.511622642	6.507354497	-1.142294034	-0.004854666	6.211535966	6.164427581	-1.230439824	-0.143025839	5.388425277	5.286119545	-0.897820544	-0.070469478	5.632497171	5.436993951	-0.077268679	0.947345149	6.752335655	6.665185839	-0.618018627	0.724352833	6.702292891	6.649230559	-1.25363657	-0.025727087
CA13	ENSG00000185015	NA	NA	NA	NA	5.786004013	5.636096431	-0.543683948	0.110914083	5.844890524	5.756403113	-0.714113483	0.089427936	NA	NA	NA	NA	NA	NA	NA	NA	NA	NA	NA	NA	5.509012216	5.382498964	-0.791719461	0.037687993	NA	NA	NA	NA	5.80552503	5.758511793	-1.269541944	-0.302652855	5.548925495	5.503847155	-1.200261463	-0.153850393	5.341162803	5.279596856	-0.883773807	0.06119069	5.698276823	5.657759168	-1.036773107	-0.114635028
CNP	ENSG00000173786	8.403630498	8.379672744	-1.634261487	-0.290325161	8.190909839	8.163304152	-1.511547971	-0.318083381	8.312654765	8.301931978	-1.781155517	-0.360174266	8.063832828	8.059507651	-1.819251753	-0.402659737	8.33890683	8.257512148	-1.159858774	0.081391947	8.111963965	8.094825807	-1.716560762	-0.374171892	NA	NA	NA	NA	NA	NA	NA	NA	8.960697521	8.805151418	-0.753251029	0.802565015	NA	NA	NA	NA	NA	NA	NA	NA	NA	NA	NA	NA
USP37	ENSG00000135913	6.111660858	6.081044928	-1.147693395	-0.214546921	6.116504346	6.0039929	-0.751961355	0.032941126	5.856058798	5.773928824	-0.619962029	0.189662175	5.615926726	5.565033239	-1.295551453	-0.497819864	5.733519294	5.664423617	-0.997138191	-0.346323997	6.063900143	6.002880057	-0.9886012	-0.122335491	NA	NA	NA	NA	NA	NA	NA	NA	5.954612387	5.88198083	-0.598836412	0.403173345	5.941625665	5.924310018	-1.09984252	0.102759265	NA	NA	NA	NA	NA	NA	NA	NA
EDEM1	ENSG00000134109	8.006654482	7.988260439	-1.667926818	-0.325964808	7.987864672	7.928022422	-1.338143775	-0.149262636	8.035996095	8.004830366	-1.444861735	-0.02859371	7.837257248	7.807286301	-1.445527113	-0.044670888	7.947202163	7.897864746	-1.314115389	-0.06675793	7.784236323	7.778964721	-1.609296984	-0.289078286	6.913092065	6.891896727	-1.700430278	-0.501373035	7.10427711	7.089511987	-1.553439841	-0.2910925	7.43002986	7.415483942	-1.70582713	-0.27170667	7.393957049	7.359000018	-1.965291627	-0.358311998	7.133226175	7.115517495	-1.864077175	-0.403881937	7.155790825	7.132936472	-1.633925986	-0.30355312
MAL	ENSG00000172005	NA	NA	NA	NA	NA	NA	NA	NA	NA	NA	NA	NA	NA	NA	NA	NA	6.507924042	5.94694308	0.13613402	0.891391774	NA	NA	NA	NA	8.094731314	7.817269161	-0.163039021	1.10856614	8.412930818	8.311789694	-0.713227237	0.596987664	6.592554224	6.366688768	-0.217808272	0.935551779	6.819572749	6.643155171	-0.408533007	1.002172305	8.115753712	7.842908712	-0.352161585	1.181335831	8.008495308	7.794379129	-0.220377704	1.205752413
NUBP1	ENSG00000103274	6.294464423	6.263375327	-1.656711496	-0.649106792	6.27300036	6.23459192	-1.423239332	-0.553321404	6.855755095	6.896973306	-1.405709183	-0.169703078	6.287767539	6.271658535	-1.555262959	-0.510739445	6.372281866	6.344396206	-1.285312611	-0.380466967	6.350507579	6.296785732	-1.324243608	-0.362111932	5.3926991	5.374789445	-1.57067598	-0.742925031	5.469856099	5.429518521	-1.47823752	-0.623616982	5.775907102	5.759515165	-1.604686712	-0.637517239	5.607735598	5.605912888	-1.813054952	-0.735171458	5.410145459	5.414935505	-1.716474391	-0.730822146	5.464948381	5.44770182	-1.616333516	-0.755521012
ZBTB39	ENSG00000166860	6.181555941	6.165928522	-1.208944743	-0.242349062	6.30836236	6.291472388	-1.128165452	-0.239367045	6.108869967	6.137338569	-1.611709269	-0.665281748	5.955204564	5.980408711	-0.521286553	0.418482079	6.244919864	6.271895335	-0.786794092	0.094117552	5.68693384	5.606162148	-0.921435826	-0.178044922	5.715807711	5.69741585	-1.486891254	-0.585848804	5.821178259	5.811453924	-1.491174335	-0.528280521	6.257348023	6.289854356	-1.481358509	-0.354190551	6.168937641	6.212293787	-1.504541544	-0.206552347	5.778659797	5.778463226	-1.789490246	-0.693807297	5.835567783	5.84305201	-1.790333577	-0.815601129
USP25	ENSG00000155313	8.409455033	8.379429349	-1.730201709	-0.386237853	8.229312496	8.217853282	-1.698660809	-0.508936325	7.717378684	7.714282307	-1.602104676	-0.198549188	7.766850567	7.760935758	-2.009771446	-0.614714758	7.904215055	7.877438278	-1.673491247	-0.42845256	8.06390246	8.024735286	-1.569775084	-0.224699741	7.556242286	7.531095653	-1.491696319	-0.232618009	7.711642611	7.649554796	-1.183435894	0.147613054	7.260098637	7.217395807	-1.615120658	-0.216872926	7.145433822	7.114717993	-1.905656176	-0.33595566	7.6573928	7.653982122	-1.617744512	-0.087992405	7.811907757	7.807155329	-1.555341243	-0.127057355
ACAN	ENSG00000157766	NA	NA	NA	NA	NA	NA	NA	NA	NA	NA	NA	NA	8.865369571	8.447481302	-0.009042497	1.385010482	7.386118337	6.662329344	0.531891071	1.542017093	NA	NA	NA	NA	NA	NA	NA	NA	NA	NA	NA	NA	NA	NA	NA	NA	NA	NA	NA	NA	NA	NA	NA	NA	NA	NA	NA	NA
EYA2	ENSG00000064655	5.917357988	5.623946692	-0.061303822	0.702524148	7.102406024	7.013161195	-0.956025947	0.128233333	NA	NA	NA	NA	6.036773225	5.951437753	-0.522794055	0.406429792	5.996807147	5.801596755	-0.329092257	0.369929842	5.938743147	5.686723179	-0.275277709	0.494881806	6.607567546	6.510862033	-0.576494314	0.561635915	6.622585491	6.523341581	-0.558560125	0.610013989	NA	NA	NA	NA	NA	NA	NA	NA	6.480481108	6.358502714	-0.670129961	0.595287667	6.371548371	6.139073005	-0.329284117	0.739368864
RRAD	ENSG00000166592	8.20103143	7.939282087	-0.227932262	1.110640488	6.996405025	6.726077798	-0.055256444	0.975348698	6.96529045	6.612851521	-0.135335279	1.02980033	8.244005763	7.81619747	0.08272929	1.484585847	8.368435234	8.122202007	-0.127647565	1.122879255	8.717720757	8.579582188	-0.439000605	0.885336328	NA	NA	NA	NA	5.447230207	5.095064511	-0.009782089	0.769088993	6.562221177	6.018811349	0.812181961	1.852226805	6.269639195	5.869620299	0.379816844	1.561825325	NA	NA	NA	NA	NA	NA	NA	NA
NRAV	ENSG00000248008	5.269129421	5.227354594	-1.040537796	-0.386084538	5.149427069	5.105152144	-0.939583701	-0.423330822	5.7923128	5.748178699	-1.275580943	-0.474827209	5.413288155	5.382860761	-1.09078849	-0.343721813	5.313945039	5.279639383	-1.148803085	-0.617922197	5.29681905	5.23474382	-1.062339537	-0.437735972	6.032683798	6.016741295	-1.364854263	-0.374263566	6.196093523	6.065817108	-0.733224493	0.323382871	5.41205699	5.407230662	-1.389292504	-0.525074534	5.419120859	5.401112269	-1.532519106	-0.51893702	6.086481143	6.116239535	-1.538911312	-0.344984526	6.184740208	6.191152467	-1.457368202	-0.371918248
SPATA42	ENSG00000203897	NA	NA	NA	NA	NA	NA	NA	NA	NA	NA	NA	NA	NA	NA	NA	NA	NA	NA	NA	NA	NA	NA	NA	NA	NA	NA	NA	NA	NA	NA	NA	NA	NA	NA	NA	NA	NA	NA	NA	NA	NA	NA	NA	NA	NA	NA	NA	NA
CHPF2	ENSG00000033100	7.650478442	7.609306621	-1.209095776	0.087543418	7.620514114	7.598096742	-0.883110493	0.290184891	8.411106219	8.392442523	-1.478583932	-0.057789445	8.452985475	8.422966847	-1.08325875	0.31278923	8.171655606	8.110400242	-0.992229216	0.259126627	7.87251473	7.790627485	-1.0245238	0.298403712	6.974464173	6.931916107	-1.28297605	-0.077800093	6.635864178	6.59722285	-1.235373631	-0.051799028	7.042130197	7.056940055	-1.664074038	-0.304673146	7.130504138	7.122096635	-1.651593938	-0.079949217	7.236023781	7.240493984	-1.38923936	0.088378128	7.219831005	7.189126992	-1.366748192	-0.022423725
PRUNE1	ENSG00000143363	7.106802613	7.102433809	-1.938828759	-0.699695745	6.920491639	6.922080124	-1.658394688	-0.583804222	7.028124829	7.051301642	-1.754031371	-0.483830221	7.294510974	7.283136936	-1.70812901	-0.390371696	7.220189546	7.209152319	-1.614091968	-0.482232078	7.286895057	7.287254315	-1.764566494	-0.532413065	6.778735174	6.768963351	-1.780519136	-0.601551191	6.719985289	6.69630104	-1.893155628	-0.688671817	7.414452197	7.404574736	-2.13858567	-0.70658679	7.201082699	7.199028952	-2.094815774	-0.507038588	6.785197374	6.769977862	-1.944768165	-0.573673686	6.951677386	6.927869703	-1.876867388	-0.598162651
GALNT3	ENSG00000115339	5.311543992	5.177398502	-0.623888492	0.016912014	NA	NA	NA	NA	5.409063068	5.340135209	-0.845387363	-0.155494321	NA	NA	NA	NA	NA	NA	NA	NA	NA	NA	NA	NA	NA	NA	NA	NA	NA	NA	NA	NA	5.570556988	5.407506326	-0.558325029	0.305977054	5.525325268	5.348699989	-0.651024962	0.346795291	NA	NA	NA	NA	NA	NA	NA	NA
TMEM115	ENSG00000126062	7.718933843	7.701539665	-1.591251279	-0.280058325	7.705634963	7.67308264	-1.504449238	-0.32708699	7.845154336	7.83871817	-1.910579953	-0.491351736	7.679621241	7.678793243	-1.646379595	-0.264033399	7.744538909	7.750877596	-1.529315522	-0.303601894	7.615804749	7.584080255	-1.512633376	-0.234234764	7.036633767	7.02003254	-1.68392283	-0.467192181	6.993183452	6.953716144	-1.647207007	-0.398895377	7.061039065	7.054657869	-1.398956592	-0.040198406	7.063958228	7.086367025	-1.677858078	-0.115606459	7.206931365	7.212544088	-1.945135448	-0.470372034	7.18307902	7.154459813	-1.574150236	-0.238434057
SOGA1	ENSG00000149639	8.396511372	8.379482268	-1.277716042	0.066241826	8.211923471	8.199362687	-1.394756282	-0.203712703	NA	NA	NA	NA	8.466244487	8.474832437	-1.437081642	-0.045271349	8.720257441	8.689055858	-1.213616483	-0.016638513	8.742743886	8.695291807	-1.24486594	0.073578022	8.246075875	8.235292874	-1.494818685	-0.240273494	8.297656314	8.27633026	-1.294964462	0.018534339	NA	NA	NA	NA	NA	NA	NA	NA	8.38109998	8.34914574	-1.363856272	0.176135961	8.216146623	8.205140663	-1.649532252	-0.213692343
GNB4	ENSG00000114450	7.065026184	7.047731712	-1.149205244	0.08698593	6.815341872	6.766464884	-1.135403158	-0.094448542	5.476327647	5.405484955	-1.02645031	-0.318631003	7.200785875	7.166805159	-1.077395397	0.214547371	7.130945961	7.087018438	-1.030795296	0.084726413	7.16262364	7.130518179	-1.249248258	-0.038453415	5.93293525	5.841742866	-0.855463552	0.083376954	5.603065751	5.491165495	-0.70103029	0.168524915	NA	NA	NA	NA	NA	NA	NA	NA	5.425386482	5.294326636	-0.934675426	0.014786859	5.743582319	5.580309237	-0.619233362	0.280202008
KLHDC9	ENSG00000162755	NA	NA	NA	NA	NA	NA	NA	NA	6.24933319	6.26506703	-1.248874155	-0.238934115	5.311299918	5.279931813	-0.912103096	-0.193399464	5.394862436	5.283088888	-0.57561161	-0.043676329	NA	NA	NA	NA	6.902424848	6.914978863	-1.45469337	-0.251872495	6.839868994	6.827708329	-1.391090669	-0.162848355	6.756216582	6.739177333	-1.462216507	-0.189749287	6.625667589	6.627388446	-1.593989198	-0.187584654	7.066464479	7.070952228	-1.790813447	-0.339636946	7.133645798	7.135884375	-1.704913853	-0.373836378
ZBTB46	ENSG00000130584	7.270006715	7.207454462	-1.051298035	0.192027628	7.417550182	7.358101463	-1.028482293	0.104941426	6.866138988	6.771740664	-1.040617381	0.170346173	6.282552425	6.246126229	-1.447085785	-0.412024906	6.630391812	6.568588001	-0.888844476	0.091694794	5.900914459	5.78176945	-0.726320413	0.073291957	6.830296962	6.84417288	-1.514015972	-0.322837047	6.544168706	6.548028873	-1.458643138	-0.284967782	8.499402428	8.493071487	-1.603144699	-0.038371321	8.506941979	8.487214035	-1.893647069	-0.169385632	7.03306575	7.043495535	-1.799629308	-0.355314501	6.866280496	6.848010085	-1.624950731	-0.361715837
GUCY2C	ENSG00000070019	NA	NA	NA	NA	NA	NA	NA	NA	NA	NA	NA	NA	NA	NA	NA	NA	NA	NA	NA	NA	NA	NA	NA	NA	NA	NA	NA	NA	NA	NA	NA	NA	NA	NA	NA	NA	NA	NA	NA	NA	NA	NA	NA	NA	NA	NA	NA	NA
GIPC2	ENSG00000137960	6.410565635	6.336216085	-0.862529598	0.174281855	6.349823725	6.260383865	-0.774784443	0.103573976	8.036204088	8.044180131	-1.156142855	0.260657506	5.32068435	5.286506132	-1.119949644	-0.399470807	5.600316806	5.502030323	-0.609190082	-0.009278756	NA	NA	NA	NA	NA	NA	NA	NA	NA	NA	NA	NA	NA	NA	NA	NA	NA	NA	NA	NA	NA	NA	NA	NA	NA	NA	NA	NA
ANKRD29	ENSG00000154065	7.569603527	7.461672729	-0.734990844	0.531554722	7.513233814	7.369971015	-0.548698167	0.587016112	6.704593039	6.703273049	-1.220852677	-0.026461946	5.943754221	5.823123861	-0.615389961	0.267017331	6.988516343	6.783122488	-0.435363134	0.616366344	6.20866156	5.745609525	0.060664067	0.849012038	6.937282022	6.964131057	-1.512203986	-0.303114949	6.830142006	6.805416183	-1.328741827	-0.103722629	5.620955571	5.552804588	-0.592116625	0.315530884	5.745043045	5.73578983	-1.104661933	0.024198524	6.858766909	6.852488826	-1.57207602	-0.178448451	7.10021725	7.064149659	-1.340401299	-0.027412216
CCKBR	ENSG00000110148	NA	NA	NA	NA	NA	NA	NA	NA	NA	NA	NA	NA	NA	NA	NA	NA	NA	NA	NA	NA	NA	NA	NA	NA	7.144371328	7.186185197	-0.834843892	0.395325614	5.210632245	5.125740465	-0.441261124	0.344265642	7.204348503	7.210634047	-1.345457957	0.051492567	7.137235577	7.142679112	-1.374469023	0.202453267	7.42385559	7.451741541	-1.101424486	0.40013488	7.399600101	7.377331421	-1.091956365	0.276681151
ARID5A	ENSG00000196843	8.493000856	8.276266405	-0.415571331	0.937400867	8.75845708	8.545076651	-0.48952646	0.653321081	6.780553639	6.459478345	0.041126138	1.144600228	NA	NA	NA	NA	8.968099742	8.707724285	-0.118283002	1.076794173	9.084425982	8.818267093	-0.343407318	0.968927545	7.150610292	6.788236581	-0.062318163	1.120308529	6.903875758	6.572361521	0.098950811	1.277463509	6.103930242	5.72534089	-0.072214166	0.885353935	6.377326747	5.954795785	-0.000120008	1.213744832	7.346155392	7.071916686	-0.159912121	1.291488495	7.148339567	6.899209402	-0.351193602	0.921337246
CTDSPL	ENSG00000144677	8.095376118	8.054918241	-1.163706708	0.183621805	7.846208483	7.824682609	-1.235752843	-0.050372316	7.277037169	7.250186932	-1.666573527	-0.349759843	8.526748576	8.483568367	-1.252607407	0.13847126	8.731596289	8.712480627	-1.125302133	0.069288654	8.674848417	8.667866377	-1.428297965	-0.108528179	7.678200016	7.647614733	-1.255562903	0.01313009	7.644090446	7.600049375	-1.432534521	-0.104749832	8.342526194	8.33066507	-1.635192971	-0.074013993	8.302676841	8.290445925	-1.849311955	-0.122561992	7.779425075	7.738097824	-1.442288154	0.090319185	7.710761089	7.666525531	-1.269037937	0.134745815
PRRC2C	ENSG00000117523	NA	NA	NA	NA	NA	NA	NA	NA	NA	NA	NA	NA	NA	NA	NA	NA	NA	NA	NA	NA	NA	NA	NA	NA	8.685114656	8.64750114	-1.580923344	-0.372229897	NA	NA	NA	NA	NA	NA	NA	NA	NA	NA	NA	NA	NA	NA	NA	NA	8.73258235	8.706308798	-1.776707291	-0.365995035
EXD2	ENSG00000081177	7.143089238	7.154670852	-1.579764379	-0.338262808	7.085878013	7.098156889	-1.583954488	-0.489527172	7.038320161	7.042835469	-1.768921904	-0.500522183	7.02437972	7.037692075	-1.739266883	-0.4793967	7.112367991	7.110355762	-1.758906074	-0.640032745	7.163250433	7.17646113	-1.53819229	-0.320752835	7.460271243	7.449066338	-1.820002124	-0.570122503	7.557138187	7.56098728	-1.987636488	-0.662345509	7.707980518	7.697220785	-1.840026745	-0.348322743	7.623794473	7.605451183	-2.053605501	-0.4096988	7.520847853	7.510452834	-1.993135986	-0.482098541	7.541474546	7.501840201	-1.699468362	-0.322397365
STUM	ENSG00000203685	7.203143712	7.048066919	-0.459172652	0.777041742	6.750335182	6.559799711	-0.403141918	0.58157005	NA	NA	NA	NA	5.440706035	5.226551359	-0.254036085	0.450305491	7.515060368	7.282239902	-0.308606385	0.834114047	7.615042533	7.294494911	-0.251057035	0.982016029	NA	NA	NA	NA	NA	NA	NA	NA	6.68999051	6.576137195	-0.615500004	0.607222547	7.152802072	7.141846827	-1.107038398	0.469677869	NA	NA	NA	NA	8.892029027	8.814776582	-0.637923089	0.76403207
VCAM1	ENSG00000162692	7.70335558	7.386342992	-0.011995576	1.244490345	8.256340843	7.966853463	-0.068305228	1.122258479	8.586897176	8.4898074	-0.686441637	0.736760397	7.95352968	7.365205664	0.401370898	1.736500133	7.986353583	7.572711383	0.108201352	1.301453031	7.459265018	6.992907576	0.326438076	1.516528282	NA	NA	NA	NA	5.765183325	5.457609329	-0.094581392	0.766718929	NA	NA	NA	NA	NA	NA	NA	NA	NA	NA	NA	NA	NA	NA	NA	NA
GLO1	ENSG00000124767	8.182965183	8.155769957	-1.757389127	-0.403096273	8.210579414	8.189214551	-1.820492147	-0.628714159	8.505329814	8.478765727	-1.482465739	-0.059477498	8.119970099	8.110461893	-1.617752992	-0.200465303	8.177738507	8.165594596	-1.606114671	-0.358928144	8.080772598	8.07153733	-1.750249086	-0.406922448	NA	NA	NA	NA	8.494129836	8.424996189	-1.466043177	-0.166424199	8.281276719	8.22072916	-1.397635167	0.156102233	8.010214883	7.978217036	-1.7633462	-0.05793587	8.538653265	8.512964842	-1.630639637	-0.101388203	8.781435671	8.751692822	-1.682552734	-0.275422631
EMP1	ENSG00000134531	NA	NA	NA	NA	NA	NA	NA	NA	7.936186649	7.834571302	-0.83072791	0.588325955	8.999353055	8.788215897	-0.360954338	1.001953841	NA	NA	NA	NA	NA	NA	NA	NA	7.488540737	6.736577519	0.553284936	1.726813806	7.699586868	7.071917137	0.759985176	2.020336973	6.087912476	5.328780771	0.509650921	1.349926898	6.304811508	5.573073217	0.402279449	1.469310592	7.258234161	6.549901855	0.393727671	1.708180011	7.148452282	6.302214492	0.440067285	1.564244586
ZNF385A	ENSG00000161642	8.163656669	8.068353341	-0.780890098	0.567482492	7.848119056	7.746762892	-0.755370702	0.427752788	7.015997827	6.950141128	-1.007428645	0.241488011	7.048267078	6.862935332	-0.503553517	0.720532072	7.549628349	7.444930015	-0.579185662	0.591226754	7.161157823	6.920306619	-0.280341855	0.894626875	NA	NA	NA	NA	NA	NA	NA	NA	8.1272675	8.061203436	-0.831311774	0.710050653	8.27519168	8.2598767	-1.308474374	0.417194856	NA	NA	NA	NA	8.86606199	8.823349471	-0.910143554	0.491134542
ENTPD6	ENSG00000197586	8.253434791	8.221601134	-1.259917608	0.095769253	8.21417473	8.192137369	-1.460386294	-0.26881822	NA	NA	NA	NA	8.370081969	8.322921201	-1.311845445	0.093687907	8.404452265	8.343274239	-1.305987636	-0.074525324	7.983372961	7.925858	-1.130192608	0.213080733	NA	NA	NA	NA	NA	NA	NA	NA	NA	NA	NA	NA	NA	NA	NA	NA	NA	NA	NA	NA	NA	NA	NA	NA
HSD17B2	ENSG00000086696	NA	NA	NA	NA	NA	NA	NA	NA	NA	NA	NA	NA	NA	NA	NA	NA	NA	NA	NA	NA	NA	NA	NA	NA	NA	NA	NA	NA	NA	NA	NA	NA	NA	NA	NA	NA	NA	NA	NA	NA	NA	NA	NA	NA	NA	NA	NA	NA
ACVR2B	ENSG00000114739	6.459719923	6.44124582	-1.304429446	-0.226251096	6.30356033	6.263080374	-0.860772822	0.01847657	7.413080785	7.403024066	-0.868922638	0.472639691	5.872667701	5.841553155	-1.308559099	-0.419465273	6.275501357	6.259266288	-1.384774147	-0.508457198	6.141480436	6.112526179	-1.229218928	-0.32902727	6.833687511	6.832969847	-1.671010039	-0.481334614	6.610434111	6.603879726	-1.542146293	-0.357152308	7.921324371	7.897902906	-1.546682041	-0.023586575	7.805204327	7.76472503	-1.593607347	0.081494747	6.772752912	6.774422722	-1.936899602	-0.564543701	6.856312518	6.825278484	-1.776580565	-0.517550952
P2RX2	ENSG00000187848	NA	NA	NA	NA	NA	NA	NA	NA	NA	NA	NA	NA	NA	NA	NA	NA	NA	NA	NA	NA	NA	NA	NA	NA	NA	NA	NA	NA	NA	NA	NA	NA	NA	NA	NA	NA	NA	NA	NA	NA	NA	NA	NA	NA	NA	NA	NA	NA
IFFO2	ENSG00000169991	6.986309752	6.870031077	-0.739444602	0.471576241	6.829898122	6.742808184	-0.828741422	0.206103403	7.607135931	7.331914196	-0.069667175	1.262525114	7.743565911	7.701746129	-1.136970029	0.248992639	7.52141902	7.470051127	-1.08414357	0.091424139	7.82935827	7.791967833	-1.003886606	0.31935694	7.308507133	7.251586466	-1.235017949	-0.001235531	7.089280575	6.986484773	-1.028455063	0.223735612	8.836123273	8.806224765	-1.719179884	-0.163392922	8.805473319	8.793557135	-1.839857614	-0.125753963	7.497896069	7.449936414	-1.389672747	0.111586294	7.425997639	7.395392523	-1.527984974	-0.158464378
ATF7IP	ENSG00000171681	7.766401749	7.758185537	-1.418746253	-0.099731141	7.674063258	7.665849022	-1.09317543	0.083673234	7.474228421	7.480749615	-1.227734127	0.126645293	7.407919794	7.394482306	-1.337265718	0.003250198	7.497771894	7.490691696	-1.357547562	-0.178078804	7.470841863	7.452051316	-1.305747424	-0.052735288	6.525755478	6.471083239	-1.527882677	-0.397291807	6.687588149	6.680203193	-1.520129737	-0.318812243	7.419334307	7.378767685	-1.236839165	0.190643983	7.31428342	7.30741844	-1.646665973	-0.045272404	6.725107298	6.717587865	-1.817935215	-0.460841096	6.66823066	6.645596612	-1.508119172	-0.281000201
JPH1	ENSG00000104369	NA	NA	NA	NA	NA	NA	NA	NA	NA	NA	NA	NA	NA	NA	NA	NA	5.849748604	5.696573617	-0.350067512	0.31121069	NA	NA	NA	NA	6.735253229	6.696675267	-0.862200683	0.305532857	7.173491795	7.109954523	-0.592520209	0.672082776	8.101139485	8.097869255	-1.664566626	-0.120118342	7.914702337	7.896134089	-1.701336705	-0.005617462	6.824463231	6.832283467	-1.345798451	0.042709009	7.026028529	7.039476623	-1.33200343	-0.026220083
SPESP1	ENSG00000258484	NA	NA	NA	NA	NA	NA	NA	NA	NA	NA	NA	NA	NA	NA	NA	NA	NA	NA	NA	NA	NA	NA	NA	NA	NA	NA	NA	NA	NA	NA	NA	NA	NA	NA	NA	NA	NA	NA	NA	NA	NA	NA	NA	NA	NA	NA	NA	NA
ARFGEF1	ENSG00000066777	8.15722305	8.139522459	-1.837209797	-0.483745212	7.974684247	7.963269641	-1.980936557	-0.790497041	8.101988138	8.103291243	-1.738159109	-0.320785089	7.910631249	7.909923159	-2.193620295	-0.783361728	8.00093359	7.9935289	-2.048005933	-0.794256671	8.059410745	8.046735219	-1.735930407	-0.391478854	7.475656581	7.432604502	-1.61848519	-0.370598009	7.347736183	7.32279403	-1.773220158	-0.475968987	7.923745585	7.908525759	-1.766644535	-0.242106331	7.871743366	7.85692692	-1.90986443	-0.219663815	7.700523863	7.69451016	-1.854077489	-0.322247107	7.682833199	7.653179423	-1.572355645	-0.170882591
SLC50A1	ENSG00000169241	7.177166947	7.106368156	-1.231341572	0.007954256	7.289592853	7.223056591	-1.090003639	0.022732242	7.819303682	7.705086252	-0.880202266	0.521378563	6.88481929	6.786286641	-1.029784006	0.178606513	7.02159265	6.925843063	-0.909068748	0.183001353	6.697265938	6.509873083	-0.579416313	0.455779912	5.97136513	5.897152191	-1.153507851	-0.198948486	5.79612091	5.739891077	-1.240749041	-0.303301088	6.186845044	6.167720252	-1.441178114	-0.355756227	6.016077258	5.99459257	-1.603139883	-0.374475425	5.935069539	5.861164129	-1.24747702	-0.129002016	5.970357942	5.898090404	-1.262890978	-0.270943342
TFAP2C	ENSG00000087510	NA	NA	NA	NA	5.488845547	5.28269688	-0.290829057	0.26987099	NA	NA	NA	NA	NA	NA	NA	NA	NA	NA	NA	NA	NA	NA	NA	NA	NA	NA	NA	NA	NA	NA	NA	NA	NA	NA	NA	NA	NA	NA	NA	NA	NA	NA	NA	NA	NA	NA	NA	NA
ADAM11	ENSG00000073670	5.121494507	5.077827503	-0.785789026	-0.171194947	NA	NA	NA	NA	NA	NA	NA	NA	5.18172523	5.133315617	-0.920360979	-0.241270166	NA	NA	NA	NA	NA	NA	NA	NA	8.533188921	8.536057327	-0.786039626	0.435990219	6.983241339	6.967534022	-0.880304339	0.369623826	NA	NA	NA	NA	NA	NA	NA	NA	NA	NA	NA	NA	NA	NA	NA	NA
GRIK4	ENSG00000149403	NA	NA	NA	NA	NA	NA	NA	NA	6.044233008	5.993814711	-0.843101092	0.047824612	NA	NA	NA	NA	NA	NA	NA	NA	NA	NA	NA	NA	7.081304299	7.110612526	-1.435417467	-0.209801634	7.022896793	7.012302734	-1.141698079	0.11320883	5.919790433	5.759081542	-0.568748164	0.398300147	6.452446712	6.402428047	-0.973508893	0.375176095	6.84475892	6.80060649	-1.552087134	-0.172271767	6.789300614	6.772678836	-1.405254558	-0.154714702
SAV1	ENSG00000151748	8.289373236	8.253020041	-1.417246608	-0.062972928	8.023990954	7.967897479	-1.267475208	-0.076875542	7.376646229	7.362925058	-1.444074915	-0.108059561	8.008268812	7.95854624	-1.343161259	0.070154224	7.888882643	7.841510514	-1.247580385	-0.007042107	8.275130279	8.167062231	-1.090756939	0.249017743	7.064600327	6.963519637	-1.177011381	0.032007154	7.269780486	7.225356371	-1.602868118	-0.323349403	7.112209813	7.102299539	-1.907862192	-0.53648507	6.82971152	6.828985958	-1.903499306	-0.430695222	6.889357039	6.842452687	-1.646895635	-0.255775444	7.098058467	7.053286163	-1.499711864	-0.190091356
IGF2BP3	ENSG00000136231	NA	NA	NA	NA	NA	NA	NA	NA	NA	NA	NA	NA	NA	NA	NA	NA	NA	NA	NA	NA	NA	NA	NA	NA	NA	NA	NA	NA	NA	NA	NA	NA	NA	NA	NA	NA	NA	NA	NA	NA	NA	NA	NA	NA	NA	NA	NA	NA
RPUSD4	ENSG00000165526	7.371893345	7.353028607	-1.690278018	-0.437129834	7.306932926	7.251146258	-1.403148309	-0.286402077	7.174869671	7.16027208	-1.950091578	-0.654661023	6.929202726	6.905898026	-1.860666491	-0.628511126	7.076332631	7.048157024	-1.532345445	-0.421064269	6.980781006	6.947828914	-0.971133578	0.209823453	6.67638095	6.63759021	-1.46918625	-0.310426491	6.645990565	6.626593483	-1.776065612	-0.586124975	7.262809279	7.266571626	-1.813782696	-0.406651922	7.113850187	7.113851479	-2.029478262	-0.460006386	6.901341502	6.918545688	-1.714888565	-0.304207787	6.910981097	6.926180093	-1.638889671	-0.360572937
KIF22	ENSG00000079616	6.984896398	6.982843846	-1.361935952	-0.132051998	6.803327075	6.77425098	-1.202887538	-0.159824848	6.96144592	6.921722977	-1.409054507	-0.167248711	6.766699295	6.759784163	-1.292037012	-0.090183714	6.948688925	6.929657731	-1.213190842	-0.120382443	7.00307456	6.963797038	-1.352671931	-0.168413998	6.826706015	6.824529902	-1.71767142	-0.529138698	6.991083473	6.98938976	-1.691840282	-0.439313211	7.336722372	7.275864389	-1.505431851	-0.096660428	7.192766102	7.188496571	-1.86647273	-0.280194141	6.904486863	6.898756883	-1.878544344	-0.473347503	6.87541967	6.85167917	-1.637843369	-0.373938103
NHEJ1	ENSG00000187736	5.575574959	5.569049692	-1.488652152	-0.741005459	5.372659971	5.334260465	-1.412139358	-0.838205212	5.378488762	5.372767572	-1.68508824	-0.986247356	5.215797232	5.18871053	-1.3481187	-0.654077398	5.383919105	5.346385838	-1.507200953	-0.95582085	5.478946466	5.463363879	-1.331773866	-0.634874689	NA	NA	NA	NA	NA	NA	NA	NA	5.373037185	5.362302082	-1.49551911	-0.64503109	5.192072168	5.182398167	-1.605740981	-0.658923526	NA	NA	NA	NA	NA	NA	NA	NA
ESR2	ENSG00000140009	5.304744161	5.07316048	-0.411168928	0.202222258	NA	NA	NA	NA	6.9027719	6.876302395	-0.846713903	0.385138031	NA	NA	NA	NA	NA	NA	NA	NA	NA	NA	NA	NA	NA	NA	NA	NA	NA	NA	NA	NA	NA	NA	NA	NA	NA	NA	NA	NA	NA	NA	NA	NA	NA	NA	NA	NA
DNAJC10	ENSG00000077232	8.615250287	8.605919522	-1.641910299	-0.33105689	8.536140526	8.508238319	-1.566448031	-0.418028786	8.170172532	8.139875025	-1.504369401	-0.085448538	NA	NA	NA	NA	NA	NA	NA	NA	NA	NA	NA	NA	8.127483793	8.094771882	-1.444495875	-0.184479517	8.115817953	8.071813574	-1.391438229	-0.060010707	8.14775381	8.130053079	-1.122027831	0.424716398	8.025957371	7.989938723	-1.105013713	0.601741998	8.169684503	8.12618216	-1.514395532	0.028468282	8.261382957	8.232797742	-1.528987855	-0.092731789
CD101	ENSG00000134256	NA	NA	NA	NA	NA	NA	NA	NA	NA	NA	NA	NA	NA	NA	NA	NA	NA	NA	NA	NA	NA	NA	NA	NA	NA	NA	NA	NA	NA	NA	NA	NA	NA	NA	NA	NA	NA	NA	NA	NA	NA	NA	NA	NA	NA	NA	NA	NA
NTS	ENSG00000133636	NA	NA	NA	NA	NA	NA	NA	NA	NA	NA	NA	NA	NA	NA	NA	NA	NA	NA	NA	NA	NA	NA	NA	NA	NA	NA	NA	NA	NA	NA	NA	NA	NA	NA	NA	NA	NA	NA	NA	NA	NA	NA	NA	NA	NA	NA	NA	NA
SEPHS1	ENSG00000086475	7.757430598	7.760232652	-2.140818007	-0.821488152	7.736598048	7.71920005	-1.814646233	-0.633247908	7.98578746	7.96652101	-2.058629769	-0.642209602	7.613732407	7.619441961	-1.990359025	-0.617302686	7.751206827	7.744979123	-2.063257126	-0.83859188	7.681658047	7.677804848	-2.128934954	-0.829799243	7.739878367	7.690904096	-1.481385375	-0.210309117	7.639894836	7.583897684	-1.538753066	-0.211911351	8.020290815	8.010002102	-1.747540742	-0.211913017	7.689864335	7.686540922	-2.006201251	-0.346293973	7.53103329	7.499197713	-1.750341831	-0.240973311	7.660596914	7.624447483	-1.633169133	-0.236609283
ANKRD46	ENSG00000186106	6.9368475	6.895074787	-1.326694159	-0.109923162	7.051516745	7.047631385	-1.316018009	-0.228624746	7.755223349	7.709400634	-1.265758486	0.13676465	6.828936537	6.800558737	-1.374878945	-0.163096829	6.951116267	6.938770677	-1.459492024	-0.364974797	6.846432179	6.80770878	-1.302875218	-0.159704629	8.11842264	8.031587587	-1.071831906	0.190500793	7.617817346	7.555771479	-1.324887517	2.75E-05	8.090444135	8.067927801	-1.451437764	0.090582401	7.55497307	7.534424768	-1.659553992	-0.028764983	7.79368397	7.78002048	-1.472682065	0.061154944	8.397966951	8.40218695	-1.390436962	0.040386275
SUCLA2	ENSG00000136143	7.956903595	7.885763438	-1.217370038	0.117031002	7.93588211	7.851129644	-1.051164781	0.134584906	8.005214913	8.035300043	-1.586366392	-0.169577661	7.749769885	7.760776278	-1.783284801	-0.388251249	7.808897809	7.83671227	-1.52346593	-0.283452846	7.942652608	7.931234103	-1.638355778	-0.294733349	8.136295197	8.016062184	-0.916920815	0.346127262	7.821636072	7.74129533	-1.187637925	0.148503026	8.462484998	8.442576423	-1.345052722	0.219984263	8.138515718	8.118921071	-1.710824217	0.006867996	8.147915827	8.139670835	-1.400608676	0.142938109	8.501836967	8.5132549	-1.235370649	0.187583263
METTL16	ENSG00000127804	7.528481266	7.512028829	-1.783358098	-0.506934254	7.269890922	7.257320088	-1.825288767	-0.707788127	7.570549778	7.559775084	-2.054966492	-0.684475984	7.470221828	7.455219485	-1.793155031	-0.442659673	7.460732563	7.441906342	-1.70190674	-0.53213658	7.7042888	7.695507351	-1.715350474	-0.412039961	7.041187629	7.024727184	-1.317139602	-0.099731205	7.237518749	7.202663034	-1.49063967	-0.214513705	7.443858271	7.427531652	-2.00900909	-0.572437205	7.27549251	7.236614559	-1.854268777	-0.260889666	6.910544654	6.8585739	-1.440042666	-0.044915497	7.008507894	6.956726975	-1.306060289	-0.020262235
CLEC5A	ENSG00000258227	NA	NA	NA	NA	NA	NA	NA	NA	5.364245972	5.156970649	-0.301799192	0.337201186	5.449484514	5.234228058	-0.099961817	0.606449013	5.860422767	5.494315285	0.073818364	0.671306279	5.398791781	5.203144016	-0.181317053	0.433307138	NA	NA	NA	NA	NA	NA	NA	NA	NA	NA	NA	NA	NA	NA	NA	NA	NA	NA	NA	NA	NA	NA	NA	NA
ADGRD1	ENSG00000111452	8.010999648	7.829516168	-0.414498459	0.913615266	8.349889608	8.189825409	-0.343852891	0.847881393	5.638423787	5.4820491	-0.451646613	0.277488214	6.870870824	6.56508371	-0.107737651	1.039154014	7.731759061	7.468059126	-0.242404264	0.932768867	7.435991525	7.120118704	-0.20887835	1.000589319	5.674758633	5.438967444	-0.462643612	0.378933753	6.172028482	6.041231471	-0.588777105	0.459412404	NA	NA	NA	NA	NA	NA	NA	NA	5.887245361	5.732063264	-0.815909984	0.265417957	5.68615783	5.565316517	-0.620193622	0.2747892
SPG7	ENSG00000197912	8.771591797	8.729885771	-1.396266032	-0.105534104	8.412282004	8.395720685	-1.605023122	-0.439950645	NA	NA	NA	NA	8.282356298	8.253097944	-1.577120152	-0.165146914	8.385868436	8.326213954	-1.158540088	0.075032275	8.266904727	8.2062823	-1.33021141	0.007873946	8.546739775	8.557995151	-1.770748292	-0.551097065	8.318648265	8.297221144	-1.866461953	-0.554892268	NA	NA	NA	NA	NA	NA	NA	NA	NA	NA	NA	NA	8.700226212	8.713922161	-1.878496616	-0.468359399
CDCA5	ENSG00000146670	NA	NA	NA	NA	NA	NA	NA	NA	NA	NA	NA	NA	NA	NA	NA	NA	NA	NA	NA	NA	NA	NA	NA	NA	NA	NA	NA	NA	NA	NA	NA	NA	NA	NA	NA	NA	NA	NA	NA	NA	5.645953327	5.66235978	-0.987743784	0.071411916	5.619334528	5.635334779	-0.935002663	-0.019296216
DPP8	ENSG00000074603	8.081731428	8.067903233	-1.725000827	-0.376663616	7.791852114	7.778806785	-1.740150134	-0.556115306	8.005700063	8.006008004	-1.677631051	-0.261341058	7.801048724	7.800210788	-1.895709511	-0.495658177	7.880045843	7.874203877	-1.800765411	-0.556151923	8.004457865	7.988122674	-1.617323002	-0.271987134	8.086068113	8.059869323	-1.514066944	-0.252877586	7.928678592	7.89953144	-1.514918541	-0.175964029	8.405599277	8.397235062	-1.611580132	-0.047065962	7.958253575	7.929854886	-1.682849803	0.017036211	7.968923091	7.964959754	-1.675991636	-0.140773944	8.387510102	8.374163167	-1.427776319	0.004450369
SLC4A8	ENSG00000050438	NA	NA	NA	NA	NA	NA	NA	NA	6.102869234	5.979627691	-0.539377614	0.345995123	NA	NA	NA	NA	NA	NA	NA	NA	NA	NA	NA	NA	6.589678847	6.440741053	-0.529209944	0.59467607	6.500728282	6.489213658	-1.142511814	0.019047567	6.902687189	6.782186963	-0.7611498	0.52238623	6.68766447	6.681567477	-1.220026207	0.20185648	6.757702948	6.769365668	-0.98591115	0.385010038	7.016061831	6.937454168	-0.792138431	0.488824408
AVPR1A	ENSG00000166148	6.368485977	6.251696272	-0.637763806	0.364971215	6.660838586	6.353348405	-0.158758182	0.750882126	7.228394651	6.931393957	-0.142592927	1.101622613	NA	NA	NA	NA	NA	NA	NA	NA	7.2854597	6.766437782	0.403657385	1.532516746	NA	NA	NA	NA	NA	NA	NA	NA	NA	NA	NA	NA	NA	NA	NA	NA	NA	NA	NA	NA	NA	NA	NA	NA
B3GNT7	ENSG00000156966	NA	NA	NA	NA	6.194436248	5.985188394	-0.344770522	0.43300335	7.622569725	7.55229823	-0.820562818	0.548478972	6.601105952	6.400017052	-0.454482975	0.638503736	6.150942557	5.843181005	-0.359634276	0.354616792	5.277973056	5.129434168	-0.602089914	-0.010969759	6.339970816	6.11122708	-0.522108828	0.499674493	6.220117508	6.132303311	-0.731053587	0.347220058	NA	NA	NA	NA	5.077941394	5.008069355	-0.810057408	0.085927628	6.070028999	5.980443211	-0.933980452	0.218483346	5.897750449	5.809816078	-0.754167339	0.210405808
CGREF1	ENSG00000138028	5.687210007	5.479581748	-0.342984156	0.379140075	5.591598994	5.401143773	-0.282526646	0.309144726	NA	NA	NA	NA	5.591695196	5.36526688	-0.431559128	0.310699589	6.081043471	6.029296902	-0.568909756	0.21855725	NA	NA	NA	NA	7.606758967	7.65162918	-1.065109379	0.203741069	7.51692294	7.537628404	-0.820318886	0.503258931	7.638976	7.686082235	-1.369510642	0.119995091	7.539731888	7.595570079	-1.401853456	0.240237082	7.701435784	7.704933038	-1.245561241	0.286486288	7.776676852	7.764602768	-1.238817354	0.182874368
RALGDS	ENSG00000160271	NA	NA	NA	NA	NA	NA	NA	NA	NA	NA	NA	NA	8.054636273	7.989095388	-1.248371848	0.166514231	8.337947131	8.185856706	-0.821369733	0.424415103	7.94348832	7.859623568	-1.05195924	0.283720999	NA	NA	NA	NA	NA	NA	NA	NA	NA	NA	NA	NA	NA	NA	NA	NA	NA	NA	NA	NA	NA	NA	NA	NA
TMEM177	ENSG00000144120	5.186459782	5.138520087	-1.16338176	-0.533009019	5.220829275	5.099990813	-0.680221614	-0.165185596	6.122851755	6.098880507	-1.507562289	-0.57616742	5.205424841	5.199408263	-1.312388468	-0.615413095	5.407574908	5.367383322	-1.345115643	-0.787212917	5.042860983	5.009275593	-1.216865273	-0.664393954	5.943479598	5.926208863	-1.184987868	-0.22198657	5.804949465	5.761095475	-1.271939983	-0.327247702	6.147049119	6.137399908	-1.254142554	-0.178226432	6.084914428	6.095057542	-1.476686433	-0.213926908	6.242571689	6.270044311	-1.351000759	-0.109555144	6.22129571	6.262764248	-1.332067833	-0.221975506
C16orf87	ENSG00000155330	5.798577072	5.770739976	-1.424317142	-0.61207098	5.823747032	5.790039775	-1.301117002	-0.594999318	6.200309512	6.191774121	-1.616678751	-0.644642631	6.174099788	6.133661138	-1.390317726	-0.39655412	6.080104425	6.058461168	-1.283811125	-0.484433944	6.129915421	6.116493864	-1.330514731	-0.429058352	6.400497452	6.360823586	-1.389567022	-0.287201594	6.238406402	6.204395147	-1.256140064	-0.15745679	6.181455553	6.185631451	-1.820814129	-0.729626034	5.815723989	5.808532723	-1.798150391	-0.640284073	6.197975204	6.189782086	-1.528160048	-0.311238923	6.608349621	6.61486221	-1.576170169	-0.356362193
HIVEP1	ENSG00000095951	7.779275358	7.734336483	-1.291290143	0.024155266	7.645489492	7.586524797	-1.086317964	0.086099966	6.69582519	6.666735777	-1.33871952	-0.154519014	7.42219333	7.397421842	-1.585936727	-0.244934735	7.505342013	7.461614151	-1.345423174	-0.171545289	7.545465049	7.520427191	-1.371903638	-0.106968795	7.041539686	6.991123472	-1.322596039	-0.110145497	6.524608748	6.485940699	-1.338317877	-0.17741259	7.070357694	7.04963791	-1.390646464	-0.033317936	7.073830807	7.075886795	-1.562628704	-0.00329081	7.25997763	7.246259602	-1.757520038	-0.279293827	7.264072776	7.254964476	-1.389020486	-0.03256019
ST3GAL1	ENSG00000008513	8.413069192	8.367250873	-1.019143039	0.326212555	8.844843645	8.754399941	-0.893009956	0.216746325	8.806109987	8.749745173	-1.318981836	0.108106055	8.488416512	8.436857388	-1.084375071	0.310540845	8.818806025	8.769589859	-1.010683957	0.178028476	7.829725742	7.745371475	-0.778861549	0.534645757	7.514349386	7.514901118	-1.45029773	-0.192631982	6.979561674	6.879924665	-0.744513363	0.492861946	7.273942813	7.2364919	-1.26003466	0.141747935	7.152746098	7.129552463	-1.433774798	0.139816948	7.44616664	7.405745737	-1.570408004	-0.075626459	7.500323703	7.489847603	-1.553498888	-0.177782962
UBE4A	ENSG00000110344	7.65446093	7.643496414	-1.635249874	-0.332370868	7.59169378	7.577823638	-1.486707163	-0.315082542	7.525133047	7.558786577	-1.228213793	0.142084157	7.448744961	7.454416355	-1.532845083	-0.182471406	7.550082254	7.520918368	-1.510768189	-0.326368382	7.618911873	7.62084883	-1.566035769	-0.279480221	6.906296601	6.821902208	-1.043623348	0.144545468	6.97280632	6.962545693	-1.216564283	0.032770058	8.109155397	8.084238504	-0.930565268	0.612856763	8.116720762	8.063852762	-1.149638837	0.564602367	7.089337251	7.079904616	-1.628306069	-0.175096112	7.178387822	7.113370222	-0.937886794	0.387890443
WDR3	ENSG00000065183	7.455923577	7.365579376	-1.05949012	0.19489915	7.54397883	7.382416009	-0.62643353	0.511741027	7.537155688	7.553330284	-1.423673102	-0.054432163	6.942134784	6.916315139	-1.01545298	0.218705963	7.224039615	7.093452977	-0.683203647	0.433155522	7.125841566	7.084387391	-1.184467354	0.020248749	6.536530621	6.493907526	-1.616152948	-0.48129431	6.648672876	6.593206832	-1.477430486	-0.294701571	6.955496902	6.957902898	-1.592882442	-0.2628931	6.714145692	6.703376914	-1.750874168	-0.322225256	6.563473235	6.54693783	-1.911136117	-0.597363119	6.701940642	6.667720081	-1.594287052	-0.362644974
OSCP1	ENSG00000116885	5.827216581	5.794501121	-1.2974772	-0.476084068	5.933329804	5.88272031	-0.971930952	-0.232758614	6.143609445	6.130207665	-1.550509349	-0.606999048	5.541199913	5.518636159	-1.516796077	-0.732746307	5.766222954	5.772399205	-1.360886327	-0.672349059	5.560250162	5.548317175	-1.444593546	-0.720655376	6.340246436	6.284993788	-1.153605579	-0.074122996	6.610614954	6.555469646	-0.95473583	0.220447379	6.013064957	6.004186212	-1.726876757	-0.690989543	5.953856119	5.952290099	-1.875379844	-0.662448392	6.560287904	6.56561052	-1.569902112	-0.251917806	6.675001128	6.682961272	-1.534617464	-0.300008282
DBI	ENSG00000155368	8.779975618	8.641701869	-0.614998286	0.689924408	8.872302431	8.672158434	-0.4702475	0.652865375	8.066465015	8.02489106	-1.569543618	-0.152885712	7.823506735	7.762345939	-1.169703235	0.22555673	8.114827569	8.009773832	-0.723915914	0.530539545	7.628742308	7.573640352	-1.103054153	0.172989277	NA	NA	NA	NA	8.392069234	8.303536018	-0.877303466	0.433679782	8.527077817	8.382701092	-0.493067236	1.07088366	8.505201473	8.448366328	-1.070850992	0.655229172	8.649170272	8.504495084	-0.886905074	0.642922505	8.700200741	8.561247736	-0.63722341	0.782906914
CCRL2	ENSG00000121797	6.379228126	6.160295732	-0.265440846	0.698876428	6.714413998	6.47765943	-0.31032163	0.645009428	NA	NA	NA	NA	NA	NA	NA	NA	NA	NA	NA	NA	NA	NA	NA	NA	NA	NA	NA	NA	NA	NA	NA	NA	NA	NA	NA	NA	NA	NA	NA	NA	NA	NA	NA	NA	NA	NA	NA	NA
LSAMP	ENSG00000185565	5.922476187	5.552359701	-0.065795403	0.676716438	6.996185512	6.753833457	-0.255239962	0.782420198	7.700716607	7.614198428	-0.770638327	0.612128985	NA	NA	NA	NA	6.393746654	6.106619473	-0.034979528	0.783964921	5.535256068	5.172818347	-0.078952872	0.526043597	NA	NA	NA	NA	NA	NA	NA	NA	NA	NA	NA	NA	NA	NA	NA	NA	NA	NA	NA	NA	NA	NA	NA	NA
APOM	ENSG00000204444	NA	NA	NA	NA	NA	NA	NA	NA	5.029299836	5.03988783	-1.340859192	-0.733774005	NA	NA	NA	NA	NA	NA	NA	NA	NA	NA	NA	NA	NA	NA	NA	NA	NA	NA	NA	NA	NA	NA	NA	NA	NA	NA	NA	NA	NA	NA	NA	NA	NA	NA	NA	NA
MGRN1	ENSG00000102858	8.423827913	8.407615886	-1.741230886	-0.400289836	8.373364164	8.356618419	-1.531742846	-0.36104075	8.735513798	8.726935599	-1.82892638	-0.4020487	8.493898559	8.485128881	-1.732012892	-0.341066064	8.517783324	8.519352028	-1.690010986	-0.476898229	8.640343732	8.63883379	-1.679779299	-0.358497073	8.631172366	8.630200094	-1.500639658	-0.289765815	8.511735205	8.497327603	-1.408765766	-0.116086061	NA	NA	NA	NA	NA	NA	NA	NA	NA	NA	NA	NA	8.805353984	8.816983567	-1.655186662	-0.253406962
NAGS	ENSG00000161653	NA	NA	NA	NA	NA	NA	NA	NA	NA	NA	NA	NA	NA	NA	NA	NA	NA	NA	NA	NA	NA	NA	NA	NA	NA	NA	NA	NA	NA	NA	NA	NA	NA	NA	NA	NA	NA	NA	NA	NA	NA	NA	NA	NA	NA	NA	NA	NA
TCF19	ENSG00000137310	6.4974927	6.465053488	-0.942162715	0.144928863	6.169756384	6.112499414	-0.657920413	0.169691587	5.593122857	5.424069351	-0.425629189	0.287351792	6.440040983	6.385035254	-0.782054681	0.305678848	6.268395408	6.237515061	-0.915802092	-0.047544366	6.343557887	6.258265674	-0.757984409	0.191675994	5.109940329	5.058538753	-0.864887497	-0.104674839	5.062010853	5.007257278	-0.862077552	-0.102160432	7.096324316	7.069418877	-1.320535424	0.042289102	6.993323017	6.954963123	-1.268332752	0.250731047	5.080384499	5.006418233	-0.960938543	-0.100136085	NA	NA	NA	NA
ESPN	ENSG00000187017	NA	NA	NA	NA	NA	NA	NA	NA	5.752053427	5.31495256	0.123276633	0.806170137	NA	NA	NA	NA	NA	NA	NA	NA	NA	NA	NA	NA	NA	NA	NA	NA	NA	NA	NA	NA	6.692226464	6.603252483	-0.459583629	0.771996487	7.048937481	7.054358719	-1.025280845	0.527666373	NA	NA	NA	NA	NA	NA	NA	NA
APOBEC4	ENSG00000173627	NA	NA	NA	NA	NA	NA	NA	NA	NA	NA	NA	NA	NA	NA	NA	NA	NA	NA	NA	NA	NA	NA	NA	NA	NA	NA	NA	NA	NA	NA	NA	NA	NA	NA	NA	NA	NA	NA	NA	NA	NA	NA	NA	NA	NA	NA	NA	NA
C16orf54	ENSG00000185905	NA	NA	NA	NA	NA	NA	NA	NA	NA	NA	NA	NA	NA	NA	NA	NA	NA	NA	NA	NA	NA	NA	NA	NA	NA	NA	NA	NA	NA	NA	NA	NA	NA	NA	NA	NA	NA	NA	NA	NA	NA	NA	NA	NA	NA	NA	NA	NA
HAND1	ENSG00000113196	NA	NA	NA	NA	NA	NA	NA	NA	NA	NA	NA	NA	NA	NA	NA	NA	NA	NA	NA	NA	NA	NA	NA	NA	NA	NA	NA	NA	NA	NA	NA	NA	NA	NA	NA	NA	NA	NA	NA	NA	NA	NA	NA	NA	NA	NA	NA	NA
NUP155	ENSG00000113569	7.381286737	7.346337687	-1.601795531	-0.349288168	7.164411947	7.133229433	-1.661350328	-0.56144639	7.017268724	6.996515824	-1.619620901	-0.360358362	6.870944245	6.864927444	-1.763484762	-0.539029364	7.025711135	7.009556128	-1.678022653	-0.571977717	7.051495414	7.026042884	-1.641667089	-0.445579653	6.516794318	6.495428142	-1.871088464	-0.735945144	6.460225186	6.449202104	-1.891505166	-0.737539417	7.27252351	7.261731388	-1.500901814	-0.094624307	7.01731284	6.995591638	-1.626418521	-0.09324506	6.528520786	6.51189053	-1.925535664	-0.620330695	6.685431846	6.670825896	-1.881121155	-0.648896011
IRF4	ENSG00000137265	6.730067077	6.495622561	-0.236233601	0.862176417	5.946751644	5.491854042	0.304853856	0.919653615	NA	NA	NA	NA	NA	NA	NA	NA	NA	NA	NA	NA	NA	NA	NA	NA	NA	NA	NA	NA	NA	NA	NA	NA	NA	NA	NA	NA	NA	NA	NA	NA	NA	NA	NA	NA	NA	NA	NA	NA
USP34	ENSG00000115464	8.464074577	8.426709183	-1.406625566	-0.068033185	8.246849038	8.215667492	-1.280942518	-0.091067494	8.453768515	8.49328612	-1.291667859	0.131592909	8.325110989	8.321251492	-1.322542295	0.083173278	8.397396163	8.380584016	-1.2154139	0.012094135	8.64985556	8.639207989	-1.283757113	0.037505284	7.928477275	7.891772216	-1.385143497	-0.116975966	7.945574364	7.948297047	-1.460945365	-0.123020582	8.51787043	8.50119031	-1.276814953	0.287959311	8.631933204	8.607931544	-1.629038321	0.091547521	8.10398299	8.090772604	-1.769223505	-0.2278441	7.979139177	7.984617797	-1.365981492	0.070511358
C12orf10	ENSG00000139637	7.409678408	7.383810204	-1.730530043	-0.47430158	7.192321612	7.163056978	-1.543701374	-0.439974936	7.468164078	7.416411162	-1.450802533	-0.107142622	7.336170539	7.310113443	-1.817972575	-0.494626863	7.409682729	7.390465572	-1.658491438	-0.498546513	7.391149143	7.358448007	-1.535036926	-0.294282702	7.60659164	7.590655549	-1.421636363	-0.156778657	7.285036908	7.258459954	-1.500417018	-0.215549105	7.537566255	7.502758437	-1.539072245	-0.087462752	7.404247349	7.410530597	-2.133677879	-0.520825454	7.647045003	7.639940201	-1.73107165	-0.202767045	7.738189252	7.723928486	-1.573734299	-0.158522716
TFG	ENSG00000114354	8.546010428	8.50771036	-1.747947991	-0.421993062	8.587596483	8.547383979	-1.4702044	-0.327707049	8.678502983	8.628002874	-1.566300069	-0.140569612	8.570287635	8.552575172	-1.816920771	-0.431962362	8.602721709	8.54838495	-1.636419857	-0.426085613	8.49445044	8.471718548	-1.779255086	-0.449632851	8.034863332	8.010233954	-1.890578984	-0.627244645	8.007658166	7.986555573	-1.884133991	-0.547945847	8.309099144	8.296920611	-2.521863824	-0.962856695	8.268888864	8.263260262	-2.537546175	-0.811711479	8.119991418	8.107073542	-2.290454857	-0.74841169	8.169881424	8.149683266	-2.011217281	-0.57601484
TRPC1	ENSG00000144935	6.980311537	6.964180652	-1.179677477	0.047763425	6.865152911	6.806116186	-0.89177932	0.160105318	6.163858331	6.023830277	-0.664255903	0.238587112	7.500257315	7.489335743	-1.266400764	0.088718917	7.421600909	7.380458143	-1.052107174	0.106202052	7.467065928	7.438332979	-1.293246468	-0.042556838	7.125419097	7.107840802	-1.267080936	-0.041729552	6.918384122	6.905785729	-1.278410307	-0.036245338	7.707857764	7.712254255	-1.471130536	0.023357661	7.485883862	7.489652611	-1.526901935	0.096840588	7.044241283	7.023747651	-1.449711714	-0.010860161	7.304409213	7.328842325	-1.398613414	-0.032230352
BHLHE41	ENSG00000123095	7.547018695	7.298158848	-0.22762261	1.021181189	7.22684793	6.987109169	-0.251053347	0.830871028	7.435125806	7.339031692	-0.728864092	0.604385677	7.516948987	7.100958785	-0.05851442	1.217472087	7.216860901	6.982400273	-0.294674125	0.807205244	7.919654504	7.553604303	-0.121897403	1.149712083	7.912882875	7.800202018	-0.881192618	0.390602571	8.260760624	8.219834973	-1.423574281	-0.104917423	8.596853462	8.604525753	-1.601839641	-0.040219046	8.460411606	8.44330344	-1.689827332	0.036460985	8.021614143	8.022558128	-1.443967127	0.09352571	8.084837168	8.023621397	-1.182125451	0.252909653
ZC2HC1B	ENSG00000118491	NA	NA	NA	NA	NA	NA	NA	NA	NA	NA	NA	NA	NA	NA	NA	NA	NA	NA	NA	NA	NA	NA	NA	NA	NA	NA	NA	NA	NA	NA	NA	NA	NA	NA	NA	NA	NA	NA	NA	NA	NA	NA	NA	NA	NA	NA	NA	NA
WDFY1	ENSG00000085449	8.316885469	8.258651648	-1.08752524	0.266432899	8.124317793	8.044336626	-1.048324287	0.145569649	7.775716605	7.763804764	-1.625969902	-0.213788974	8.22671931	8.193246126	-1.598770075	-0.183611903	8.158604081	8.094112032	-1.32494806	-0.072540494	8.085594706	8.061675512	-1.650826684	-0.307002592	7.38847982	7.351228558	-1.614857912	-0.375210059	7.226008258	7.188150232	-1.653903508	-0.380008679	7.868912092	7.849169873	-1.648487136	-0.13173271	7.607572522	7.579612983	-1.893166049	-0.254002723	7.257425402	7.25843045	-1.855929253	-0.376436947	7.505913316	7.477600657	-1.598891456	-0.224490012
EI24	ENSG00000149547	8.501817191	8.444284141	-1.501361744	-0.165298971	8.454249545	8.40476394	-1.353255298	-0.189503055	7.998676278	7.984409433	-1.951241921	-0.53517395	8.317653048	8.30743692	-1.712146198	-0.304943107	8.434375625	8.431782318	-1.382082557	-0.159878881	8.462492762	8.43768982	-1.694920359	-0.363398037	8.173210736	8.146649994	-1.903619854	-0.645599012	8.130854544	8.111485153	-1.951377443	-0.623175582	8.178767743	8.16775235	-2.247320356	-0.697307483	8.01630066	8.007502015	-2.305594755	-0.596858654	8.148309404	8.130909836	-2.148431963	-0.605342031	8.274688165	8.269689358	-2.110762199	-0.675050863
INHBC	ENSG00000175189	NA	NA	NA	NA	NA	NA	NA	NA	NA	NA	NA	NA	NA	NA	NA	NA	NA	NA	NA	NA	NA	NA	NA	NA	NA	NA	NA	NA	NA	NA	NA	NA	NA	NA	NA	NA	NA	NA	NA	NA	NA	NA	NA	NA	NA	NA	NA	NA
ZNF43	ENSG00000198521	6.561738781	6.547234672	-1.421396141	-0.303896174	6.260349398	6.244927301	-1.223551026	-0.350264175	6.786149763	6.797623369	-1.478961776	-0.263112676	6.077795028	6.070945783	-1.285091442	-0.313366047	6.299275288	6.26417411	-1.256299995	-0.378187246	6.074142279	6.04282238	-1.282862887	-0.404291222	6.145755147	6.11338368	-1.480929592	-0.45841555	6.083843259	6.02509735	-1.295499078	-0.25286604	6.693172987	6.681020159	-1.361012316	-0.106287519	6.37977935	6.337453418	-1.339717893	-0.007800431	6.006616182	5.995162239	-1.484128251	-0.327839333	6.23377068	6.205632049	-1.27090583	-0.180641907
PACS1	ENSG00000175115	8.718949044	8.710023319	-1.836496363	-0.542409535	8.474792716	8.458683087	-1.737573058	-0.58175396	8.40738838	8.375286089	-1.449293444	-0.02882644	NA	NA	NA	NA	8.834648234	8.797502929	-1.413243441	-0.227408629	NA	NA	NA	NA	8.53289265	8.527351246	-1.611204281	-0.388289779	8.470918537	8.457667452	-1.44338933	-0.146885861	8.969641529	8.973921981	-1.682989561	-0.13342831	NA	NA	NA	NA	8.608129016	8.599971665	-1.987555023	-0.463988442	8.594940061	8.581616074	-1.803281078	-0.384514727
RASSF10	ENSG00000189431	NA	NA	NA	NA	NA	NA	NA	NA	NA	NA	NA	NA	NA	NA	NA	NA	NA	NA	NA	NA	NA	NA	NA	NA	NA	NA	NA	NA	NA	NA	NA	NA	NA	NA	NA	NA	NA	NA	NA	NA	NA	NA	NA	NA	NA	NA	NA	NA
IGFN1	ENSG00000163395	NA	NA	NA	NA	NA	NA	NA	NA	NA	NA	NA	NA	NA	NA	NA	NA	NA	NA	NA	NA	NA	NA	NA	NA	6.372333583	6.159914367	-0.152020063	0.886455628	6.362436711	6.222032585	-0.240152031	0.86344623	NA	NA	NA	NA	NA	NA	NA	NA	5.859791365	5.464398735	0.344497588	1.344765132	5.546865373	5.210999797	-0.156778466	0.635409143
LMOD1	ENSG00000163431	NA	NA	NA	NA	NA	NA	NA	NA	NA	NA	NA	NA	NA	NA	NA	NA	NA	NA	NA	NA	NA	NA	NA	NA	6.749735667	6.538824298	-0.337448416	0.806203275	7.161470555	6.976792609	-0.098641987	1.152398764	6.293814871	6.182131916	-0.650096235	0.43995351	6.663282358	6.46278645	-0.218176898	1.145647344	6.998096158	6.497498065	0.656598379	1.958176941	6.593590387	6.299903027	-0.009867422	1.113485752
HOXA11-AS	ENSG00000240990	5.430615083	5.290119241	-0.683746082	-0.01239816	NA	NA	NA	NA	NA	NA	NA	NA	NA	NA	NA	NA	NA	NA	NA	NA	5.77550652	5.577403071	-0.138128766	0.595473136	NA	NA	NA	NA	NA	NA	NA	NA	NA	NA	NA	NA	NA	NA	NA	NA	NA	NA	NA	NA	NA	NA	NA	NA
MVB12B	ENSG00000196814	7.207940941	7.19505761	-1.450778198	-0.207785794	6.978510783	6.957842952	-1.272534034	-0.193501385	6.99242901	6.978550695	-1.519872888	-0.264294233	7.005255371	7.01900307	-1.456492345	-0.201042073	7.170526614	7.170581464	-1.445406904	-0.318396014	7.083490683	7.092572503	-1.509958859	-0.30412548	8.276417651	8.134470922	-0.608541542	0.650000654	8.355320255	8.31260812	-1.301831037	0.008307573	7.646223402	7.600074226	-1.488840284	-0.016616197	7.806312497	7.76892816	-1.568794011	0.107060398	8.317546363	8.22782499	-1.241233165	0.303931742	8.143553148	8.066833283	-1.232386917	0.203090912
SEMA6D	ENSG00000137872	6.862341925	6.776376602	-0.783343818	0.40405728	7.212571151	7.016869868	-0.435277952	0.64930899	5.407832151	5.086781371	-0.160917443	0.458944974	7.114797688	7.034235915	-0.916781454	0.3422519	6.777995692	6.63194676	-0.665515746	0.334924998	6.652568537	6.550961388	-0.868297126	0.183167311	7.490746894	7.449566359	-1.480350334	-0.230406954	7.809261331	7.781548855	-1.378550067	-0.040907617	6.578594544	6.432688777	-0.49545053	0.680176459	6.893720072	6.829401919	-0.881947485	0.591004416	7.746985023	7.744127356	-1.627195598	-0.094438022	7.863506853	7.853902008	-1.547048736	-0.113616646
TMEM185B	ENSG00000226479	6.824737666	6.775424657	-1.440705947	-0.253563801	6.967768378	6.873158168	-1.056220809	0.010559816	6.636876343	6.673690931	-1.250828115	-0.064505475	6.547561807	6.507411836	-1.008132362	0.120102868	6.627753215	6.530604238	-0.992925112	-0.02540202	6.364463846	6.310981271	-1.057181843	-0.090477431	5.980464438	5.929091853	-1.071582657	-0.10773549	6.200649142	6.156646903	-1.313609179	-0.228359344	5.34180928	5.304516691	-1.196360702	-0.363427414	5.427819517	5.381813665	-1.333425836	-0.325640371	5.941693503	5.875147101	-1.167915238	-0.045455627	5.938935338	5.866626059	-1.019451533	-0.037406453
COX4I2	ENSG00000131055	6.259191489	6.055323336	-0.45197824	0.470800691	6.148233398	6.030681694	-0.543074535	0.252010814	NA	NA	NA	NA	NA	NA	NA	NA	NA	NA	NA	NA	NA	NA	NA	NA	NA	NA	NA	NA	NA	NA	NA	NA	NA	NA	NA	NA	NA	NA	NA	NA	NA	NA	NA	NA	NA	NA	NA	NA
SZT2	ENSG00000198198	8.420883613	8.414995107	-1.718312769	-0.378220502	8.277324839	8.276050796	-1.79148397	-0.608650466	8.307274012	8.295058762	-1.911897146	-0.490869196	8.203700206	8.199980664	-1.905737253	-0.490967174	8.293851923	8.28547652	-1.551856274	-0.313278654	8.113384259	8.117501593	-1.71938192	-0.377667352	7.603013529	7.627031108	-1.440595282	-0.172764216	7.665993102	7.690037985	-1.469477171	-0.135379655	8.614141886	8.631507161	-1.545460957	0.015355656	8.678127907	8.694369378	-1.858918946	-0.14101981	7.977847466	7.95327679	-1.843739587	-0.308649162	7.694247706	7.698929955	-1.555505304	-0.145533488
TMEM106C	ENSG00000134291	6.963383553	6.903077513	-1.077189978	0.141182487	7.248665742	7.205698263	-1.111834172	-0.001780097	7.695210003	7.667679708	-1.509868774	-0.116253772	8.32374399	8.304111372	-1.328455386	0.079097395	7.8575074	7.861870274	-1.094288046	0.148638179	7.91207059	7.894994897	-1.159316264	0.181154774	7.208480089	7.212523338	-1.659032706	-0.427668267	7.275450538	7.240023341	-1.464937133	-0.18315442	7.754727856	7.720839774	-1.64822881	-0.152208273	7.682444265	7.666427102	-1.898773086	-0.24283491	7.306326465	7.298846239	-1.749744771	-0.266608285	7.251427832	7.213024668	-1.717511219	-0.368041487
APOL1	ENSG00000100342	8.056802	7.922619236	-0.479878134	0.857611575	8.623111883	8.517627308	-0.881057791	0.265945619	7.594391737	7.547519824	-1.00880528	0.359315653	8.053255829	7.950957461	-0.622028009	0.790830048	8.121553299	8.012258861	-0.840147555	0.414391654	7.1245416	6.950203304	-0.459399441	0.72204999	6.267758453	5.808799001	0.406912237	1.336610858	6.431496444	6.101666148	-0.056604857	1.012031377	5.342544479	5.002104655	0.137890686	0.878551404	5.599629189	5.197060906	0.121714558	1.07296903	6.294339237	6.040645463	-0.335278667	0.833591073	6.262541695	5.95948381	0.099494603	1.111214686
RBAK	ENSG00000146587	7.11813083	7.101567832	-1.71133461	-0.472238028	7.048539494	7.029728689	-1.598778538	-0.513045686	6.973947208	6.950852685	-1.618852303	-0.369759285	6.879335386	6.874808672	-1.556337348	-0.33004353	7.060209212	7.036996813	-1.657010889	-0.547137787	7.043568433	7.029370924	-1.595730361	-0.399095579	6.704407688	6.674294509	-1.674596528	-0.509957143	6.716404043	6.694346333	-1.680284178	-0.476181575	7.688196648	7.669406968	-1.856323186	-0.370426245	7.579525995	7.573268994	-1.811964432	-0.173977326	6.843915225	6.819200541	-1.647152962	-0.262152455	6.841966731	6.803181741	-1.618770404	-0.363671327
MUTYH	ENSG00000132781	6.594858847	6.577078532	-1.601726375	-0.473737057	6.425697105	6.395554428	-1.346438795	-0.422240804	6.489970283	6.41187955	-1.319733948	-0.237522247	6.438989384	6.41091002	-1.614261015	-0.517559506	6.576355277	6.541717993	-1.476641611	-0.505295725	6.423451189	6.403895731	-1.710014432	-0.712406587	6.248487222	6.210382492	-1.110681139	-0.055770489	6.331514529	6.321269595	-1.37191922	-0.243157604	7.625910691	7.612223698	-1.448374948	0.02615298	7.55134012	7.540223725	-1.749578075	-0.117776301	6.29746422	6.249737123	-1.361895981	-0.126599166	6.137251201	6.062821121	-1.166342556	-0.121812676
TEX26	ENSG00000175664	NA	NA	NA	NA	NA	NA	NA	NA	NA	NA	NA	NA	NA	NA	NA	NA	NA	NA	NA	NA	NA	NA	NA	NA	NA	NA	NA	NA	NA	NA	NA	NA	NA	NA	NA	NA	NA	NA	NA	NA	NA	NA	NA	NA	NA	NA	NA	NA
ZBTB16	ENSG00000109906	8.481909335	8.480231681	-0.543804318	0.786517145	8.059096737	8.009541127	-0.490016887	0.702349716	7.022329949	6.974694503	-0.835707801	0.419028165	8.439743562	8.395897366	-0.691940424	0.706360689	8.273687929	8.217221884	-0.408625523	0.835187013	8.898913981	8.863684135	-0.551259477	0.758668261	6.6568849	6.627670723	-0.899696391	0.25744723	6.236595084	6.110912682	-0.636012361	0.435614725	6.924890348	6.6015129	-0.216997666	1.01403536	6.458614624	6.188089933	-0.344823887	0.946175619	6.471256071	6.420466514	-1.000338429	0.281964051	6.95762839	6.896839566	-0.978969855	0.293089208
F10	ENSG00000126218	7.270736608	7.126149825	-0.535250759	0.704890599	6.75862958	6.573970755	-0.437309192	0.551679834	6.315369127	6.245887404	-0.657898003	0.342206115	6.737155039	6.643132791	-0.668249572	0.501872976	6.958018476	6.730468684	-0.302492754	0.73137075	6.743471272	6.502193911	-0.226898889	0.805338116	NA	NA	NA	NA	NA	NA	NA	NA	NA	NA	NA	NA	NA	NA	NA	NA	NA	NA	NA	NA	NA	NA	NA	NA
CUL5	ENSG00000166266	7.653654397	7.65001175	-1.86947254	-0.565497537	7.497348505	7.495585183	-1.938035467	-0.77565759	7.751901229	7.755924493	-1.945007193	-0.533991607	7.349575878	7.351948745	-1.723851772	-0.391453308	7.558213646	7.554266546	-1.830046968	-0.640099478	7.502743313	7.493061698	-1.644147969	-0.383863776	7.331297028	7.282116777	-1.639493044	-0.404751538	7.273620066	7.251512453	-1.692352156	-0.408687953	7.884289144	7.878059041	-1.677752181	-0.157376643	7.621270479	7.597309483	-1.882089101	-0.239679848	7.233779085	7.225829497	-1.99304798	-0.516964372	7.52983939	7.499720039	-1.686883036	-0.310054146
ACOT13	ENSG00000112304	6.608662752	6.576561921	-1.290263478	-0.16244989	6.511715643	6.48440674	-1.31717437	-0.359197474	6.962760398	6.954152146	-1.530259279	-0.280352578	6.156669006	6.122732491	-1.556271574	-0.566428208	6.36696207	6.326899885	-1.458777062	-0.559467918	6.080909917	6.072659552	-1.463201985	-0.575469575	7.112943423	7.087056322	-1.624080635	-0.40068378	7.068089328	7.031056473	-1.445035508	-0.188693599	6.687982256	6.671671356	-1.731351641	-0.479557912	6.493119663	6.493999983	-1.87992837	-0.507793369	6.953808995	6.942774173	-1.765226124	-0.347682212	7.146730496	7.117322291	-1.75353151	-0.426828661
LINC01095	ENSG00000248809	NA	NA	NA	NA	NA	NA	NA	NA	NA	NA	NA	NA	NA	NA	NA	NA	NA	NA	NA	NA	NA	NA	NA	NA	NA	NA	NA	NA	NA	NA	NA	NA	NA	NA	NA	NA	NA	NA	NA	NA	NA	NA	NA	NA	NA	NA	NA	NA
RHOH	ENSG00000168421	NA	NA	NA	NA	NA	NA	NA	NA	NA	NA	NA	NA	NA	NA	NA	NA	NA	NA	NA	NA	NA	NA	NA	NA	NA	NA	NA	NA	NA	NA	NA	NA	NA	NA	NA	NA	NA	NA	NA	NA	NA	NA	NA	NA	NA	NA	NA	NA
CLTB	ENSG00000175416	8.408290033	8.362426709	-1.283965446	0.061943365	8.477529354	8.451990063	-1.302232526	-0.145425838	8.740613677	8.646340456	-1.018704815	0.407302577	8.754571926	8.696488255	-1.38630309	-0.014533415	8.729736491	8.656160157	-1.048886152	0.151397881	8.763874735	8.694704629	-1.064088009	0.254382739	NA	NA	NA	NA	8.452287054	8.435218048	-1.31890649	-0.020257169	8.964438604	8.93512146	-1.366880224	0.184169701	8.768857561	8.787084829	-1.713421483	0.000965562	NA	NA	NA	NA	NA	NA	NA	NA
MOCS3	ENSG00000124217	5.521101131	5.51108059	-1.391447454	-0.660883249	5.497551339	5.426177051	-0.897181173	-0.299207132	6.067608268	6.126570414	-1.264914977	-0.322864839	5.403150958	5.420548517	-0.837139098	-0.080037155	5.551101534	5.574668947	-0.862882303	-0.239802614	5.3186206	5.31966815	-1.131444091	-0.480057608	5.435673592	5.39962042	-1.2638819	-0.430799148	5.309207507	5.276198611	-1.314671672	-0.495491243	5.47760306	5.501953767	-1.297818094	-0.405116642	5.343063462	5.364489864	-1.450731665	-0.448140808	5.615195179	5.623815704	-1.541365703	-0.49333637	5.78844437	5.783630304	-1.437554355	-0.480719435
HECTD4	ENSG00000173064	8.456494515	8.464065265	-1.808000303	-0.475047916	8.260230885	8.267703958	-1.750442363	-0.566316379	8.390409056	8.396994188	-1.859292061	-0.438395955	8.612951502	8.601929894	-1.581067296	-0.20059822	8.565617367	8.563676923	-1.322204445	-0.113289567	8.573865861	8.58605351	-1.459511965	-0.135489047	NA	NA	NA	NA	NA	NA	NA	NA	NA	NA	NA	NA	NA	NA	NA	NA	NA	NA	NA	NA	NA	NA	NA	NA
HSPB8	ENSG00000152137	8.096973724	7.968989275	-0.674659628	0.665821844	8.536550234	8.400843188	-0.677493555	0.486831713	6.961041244	6.808430098	-0.446879759	0.771065334	NA	NA	NA	NA	NA	NA	NA	NA	NA	NA	NA	NA	NA	NA	NA	NA	NA	NA	NA	NA	6.754701019	6.439553625	-0.214615175	0.96317149	6.947623964	6.678474954	-0.338401652	1.082540048	NA	NA	NA	NA	NA	NA	NA	NA
RHOF	ENSG00000139725	NA	NA	NA	NA	NA	NA	NA	NA	5.089207033	5.053069148	-1.037271329	-0.426593489	NA	NA	NA	NA	NA	NA	NA	NA	NA	NA	NA	NA	NA	NA	NA	NA	NA	NA	NA	NA	5.684550915	5.673278536	-1.223778794	-0.281063726	5.768430712	5.730637867	-1.197750874	-0.070890798	NA	NA	NA	NA	NA	NA	NA	NA
PPP2R2C	ENSG00000074211	NA	NA	NA	NA	NA	NA	NA	NA	NA	NA	NA	NA	NA	NA	NA	NA	NA	NA	NA	NA	NA	NA	NA	NA	NA	NA	NA	NA	NA	NA	NA	NA	NA	NA	NA	NA	NA	NA	NA	NA	NA	NA	NA	NA	NA	NA	NA	NA
DIMT1	ENSG00000086189	7.58418744	7.543532979	-1.419861454	-0.136869827	7.544952731	7.448477478	-1.179753692	-0.02684398	7.169549447	7.161164733	-1.932807094	-0.637125664	7.386591329	7.343477184	-1.508316384	-0.177721626	7.641324103	7.582108938	-1.185862979	0.009011828	7.664769044	7.628497332	-1.513631964	-0.225413732	7.283775106	7.234272141	-1.332306156	-0.099555262	7.258636804	7.214923185	-1.575504628	-0.297547261	7.096924494	7.068160118	-1.715885598	-0.35339892	6.901321936	6.879064809	-1.82241774	-0.331547657	7.140438377	7.111541578	-1.839895083	-0.380393706	7.302051778	7.265539302	-1.688689012	-0.330578957
SMIM17	ENSG00000268182	NA	NA	NA	NA	NA	NA	NA	NA	NA	NA	NA	NA	NA	NA	NA	NA	NA	NA	NA	NA	NA	NA	NA	NA	5.48698203	5.289590016	-0.348883539	0.460403075	NA	NA	NA	NA	NA	NA	NA	NA	NA	NA	NA	NA	NA	NA	NA	NA	5.640264766	5.608861862	-0.592654329	0.315272228
KARS	ENSG00000065427	8.702620952	8.661643866	-1.746447012	-0.444707479	8.685269347	8.627109845	-1.424545834	-0.294239398	8.386181511	8.363550761	-1.809819701	-0.389485503	8.465090821	8.436098401	-1.802465881	-0.407488288	8.589495252	8.549561094	-1.515248617	-0.305024365	8.671176041	8.631028348	-1.696587373	-0.374891006	8.068912652	8.037853493	-1.622715721	-0.360653323	8.085356531	8.050766594	-1.694738648	-0.361793432	8.168697006	8.141613235	-1.740411656	-0.192760388	7.947854103	7.936145617	-2.197967371	-0.497350216	8.066392279	8.046222186	-2.044361754	-0.50537884	8.162269261	8.136678144	-1.833585585	-0.398280146
SLC16A8	ENSG00000100156	NA	NA	NA	NA	NA	NA	NA	NA	NA	NA	NA	NA	5.540275312	5.368829293	-0.58350951	0.159732238	NA	NA	NA	NA	NA	NA	NA	NA	NA	NA	NA	NA	5.645802116	5.614484674	-1.101334144	-0.200738172	NA	NA	NA	NA	NA	NA	NA	NA	NA	NA	NA	NA	NA	NA	NA	NA
PAQR6	ENSG00000160781	5.377908439	5.124907769	-0.14843268	0.478363824	5.283293598	5.170962336	-0.482997586	0.049353999	NA	NA	NA	NA	NA	NA	NA	NA	5.513085692	5.097195739	0.008376231	0.483845965	NA	NA	NA	NA	NA	NA	NA	NA	NA	NA	NA	NA	9.060414916	8.78622479	-0.33670695	1.219632881	9.017843815	8.859002629	-0.522987496	1.188327685	NA	NA	NA	NA	NA	NA	NA	NA
PTPRD	ENSG00000153707	6.47188199	6.213561833	-0.337249418	0.649375208	6.644886562	6.519501057	-0.539910742	0.431372409	5.458889005	5.158718437	0.071073648	0.710551372	7.977479628	7.89220264	-0.827222618	0.58189585	8.027401081	7.848351266	-0.474688362	0.766611736	6.893177344	6.693112093	-0.3544252	0.748990795	8.576929406	8.481878548	-0.83538442	0.392403033	8.513808685	8.451865145	-1.191032079	0.106027835	NA	NA	NA	NA	NA	NA	NA	NA	8.652494887	8.661492794	-1.293267675	0.225535263	NA	NA	NA	NA
YIPF5	ENSG00000145817	7.754559576	7.729670521	-1.775258037	-0.460462993	7.658560705	7.629330457	-1.636964534	-0.461954193	7.67405374	7.701115305	-1.45948476	-0.058796546	7.647782484	7.640772157	-1.316556192	0.059625043	7.655936343	7.643855012	-1.384114039	-0.179340602	7.537277428	7.509228651	-1.542315227	-0.279326262	6.985760257	6.904246287	-1.130687911	0.070474781	6.859802425	6.823280061	-1.525353191	-0.297760418	7.27180195	7.233970817	-1.469275279	-0.067950424	6.982995431	6.970373952	-1.678205171	-0.153827242	6.977495271	6.951660706	-1.528635383	-0.108745987	7.254614082	7.247910664	-1.33211827	0.023281312
PTCD3	ENSG00000132300	8.063350317	8.054547429	-2.062256701	-0.714956744	8.115633993	8.1136095	-1.811002455	-0.616425816	8.572662938	8.57149984	-2.123947623	-0.699239766	8.081342226	8.081474017	-2.021822644	-0.604874303	8.138964031	8.117344805	-1.766409224	-0.515534789	7.957735402	7.942273821	-1.849125432	-0.504902657	8.113697883	8.095056739	-1.972562725	-0.712555029	8.183723347	8.178234462	-2.211056963	-0.888647753	8.513185322	8.512854771	-2.072985819	-0.508224714	8.416997714	8.4091258	-2.290520669	-0.563291833	8.232704158	8.223366602	-1.973213854	-0.427825734	8.207336877	8.201222924	-1.928277386	-0.492507114
USP38	ENSG00000170185	7.278637543	7.242545631	-1.609720673	-0.364443419	7.344166038	7.259096478	-1.225711865	-0.107999363	7.180796242	7.166077488	-1.522863479	-0.225806932	7.104283959	7.082769065	-1.522969627	-0.251683024	7.20602495	7.162878287	-1.383698555	-0.257389477	7.188355384	7.136656139	-1.392975853	-0.181391899	6.772611328	6.684770468	-1.201282303	-0.035149815	6.826307098	6.761084221	-1.310197823	-0.092604371	7.011416452	6.991338783	-1.657025295	-0.317207392	6.856788235	6.82190292	-1.691320871	-0.221043056	6.69831725	6.649464022	-1.647858902	-0.309919975	6.83531285	6.772780951	-1.212516249	0.038036368
SLC25A51	ENSG00000122696	6.436706335	6.324308101	-0.904488551	0.12769811	6.482408001	6.35985495	-0.766641114	0.145205067	5.99750053	5.957037359	-1.394588251	-0.517947862	5.842195334	5.809928549	-1.545200168	-0.667555977	6.021718754	5.955379174	-1.101109418	-0.342576428	5.686550295	5.658300963	-1.492896981	-0.73188574	5.964218954	5.875164242	-1.203662012	-0.255396917	6.068515713	5.990381055	-1.331278445	-0.301269653	5.941800073	5.92970825	-1.527160226	-0.511409648	5.83078734	5.805724274	-1.645476932	-0.488739451	5.845010223	5.824514892	-1.559802165	-0.451527724	5.987328212	5.968904274	-1.436145074	-0.421391259
TESMIN	ENSG00000132749	NA	NA	NA	NA	NA	NA	NA	NA	NA	NA	NA	NA	NA	NA	NA	NA	NA	NA	NA	NA	NA	NA	NA	NA	NA	NA	NA	NA	NA	NA	NA	NA	NA	NA	NA	NA	NA	NA	NA	NA	NA	NA	NA	NA	NA	NA	NA	NA
PSMB9	ENSG00000240065	7.197982302	7.056303821	-0.591928328	0.644832414	7.158690139	7.119498796	-0.890484726	0.207464236	6.828527552	6.682247061	-0.854448606	0.334339927	6.198707987	6.094400856	-0.750731535	0.22913433	6.606123659	6.508709438	-0.799306459	0.160681031	6.182529101	6.01987992	-0.292139412	0.579387496	5.779035133	5.569715898	-0.246946912	0.624111871	5.938592274	5.724029092	-0.571119615	0.361289964	NA	NA	NA	NA	NA	NA	NA	NA	5.579138155	5.369094547	-0.353198946	0.618826591	5.656797747	5.389094267	0.319167765	1.162809865
C16orf89	ENSG00000153446	NA	NA	NA	NA	6.695704709	6.487206107	-0.297729717	0.661340021	NA	NA	NA	NA	5.846753204	5.637952727	-0.159721312	0.658916705	6.156691315	5.669659555	0.134419311	0.786894992	NA	NA	NA	NA	7.169113788	7.064870696	-0.589467783	0.632235445	7.243569362	7.127925899	-0.630250702	0.63619615	6.64991567	6.525683374	-0.539111803	0.666259663	6.793391289	6.736552123	-0.690666392	0.748752971	7.117531072	6.964563853	-0.528046876	0.895151482	7.030265122	6.817904529	-0.350107182	0.907576979
BAG5	ENSG00000166170	8.16337841	8.07531539	-1.160211298	0.188713438	8.100997771	7.959379989	-0.972660804	0.217641351	7.511929147	7.502770165	-1.917843592	-0.558838097	7.820752479	7.826530544	-1.740583073	-0.337566719	7.803608317	7.763148337	-1.535227223	-0.307163166	7.87253835	7.854087672	-1.740705085	-0.405850594	7.655483215	7.636229574	-1.907128432	-0.638885233	7.546199553	7.527451913	-1.98749248	-0.66466692	8.284252518	8.263059478	-2.030163224	-0.473586839	7.844190878	7.828978766	-1.947340825	-0.261582991	7.600788087	7.602133725	-2.114122834	-0.589435909	7.922264065	7.924433997	-1.958756744	-0.522406948
RSF1	ENSG00000048649	8.128183948	8.109320887	-1.600710124	-0.249106843	7.905193422	7.889627787	-1.47832073	-0.291440783	8.250724069	8.24528929	-1.582151254	-0.162125252	8.207636152	8.193498405	-1.652758731	-0.237614971	8.12677775	8.111679754	-1.477160831	-0.225892268	8.448646401	8.437297119	-1.541762161	-0.210220589	7.819846945	7.790290602	-1.727257009	-0.455392318	7.8444013	7.826729646	-1.90637659	-0.567738019	8.347514644	8.305352203	-1.750897519	-0.19132281	8.080942038	8.067328428	-1.96798425	-0.253478148	7.694129128	7.673900611	-1.940830904	-0.409735506	7.885643732	7.872059085	-1.860986817	-0.426563344
FRMD3	ENSG00000172159	7.70171981	7.625702677	-0.915189384	0.384449469	7.326513671	7.258924762	-0.858801333	0.25889077	7.135856751	6.964768216	-0.4830575	0.769406189	6.368581464	6.248077023	-0.649848621	0.385934461	6.515654342	6.396883058	-0.708403855	0.213660649	6.14420322	6.104411594	-0.833083504	0.064538198	6.43472229	6.327746202	-0.686709083	0.406108148	6.236732424	6.053801539	-0.567273203	0.485221222	5.815796746	5.752076807	-0.829090495	0.13599828	5.767966545	5.743487117	-1.119325466	0.012533118	6.152332868	6.060905153	-1.024670787	0.150653074	6.332079919	6.267681761	-1.144721947	-0.03287848
LZTS1	ENSG00000061337	6.859601879	6.692050344	-0.467315618	0.69527128	6.564996674	6.462142786	-0.583944506	0.365273072	6.109235034	5.984552399	-0.572142118	0.315152272	5.619299663	5.462978078	-0.411452405	0.356926116	6.228947554	5.983317753	-0.171673684	0.597684393	5.595944976	5.141024434	0.183060986	0.777897332	8.089162698	8.06336081	-1.15430599	0.106755124	8.248561488	8.208193254	-0.803586357	0.516127595	NA	NA	NA	NA	5.488892559	5.322055442	-0.684710476	0.304875294	8.595948945	8.608212648	-1.351434973	0.171584852	8.431532304	8.412246729	-1.345187867	0.084910485
C16orf71	ENSG00000166246	NA	NA	NA	NA	NA	NA	NA	NA	NA	NA	NA	NA	NA	NA	NA	NA	NA	NA	NA	NA	NA	NA	NA	NA	NA	NA	NA	NA	NA	NA	NA	NA	NA	NA	NA	NA	NA	NA	NA	NA	NA	NA	NA	NA	NA	NA	NA	NA
CCNB1	ENSG00000134057	5.253111032	5.109753575	-0.634068253	-0.011221179	5.238964407	5.047733052	-0.354700767	0.148109122	5.865733401	5.65158104	-0.176219769	0.596369386	NA	NA	NA	NA	NA	NA	NA	NA	NA	NA	NA	NA	5.429873443	5.287093796	-0.807490326	0.001262103	5.439273158	5.398237008	-0.974659273	-0.127321985	6.253866889	6.244065929	-1.777161703	-0.665771965	6.003286392	5.985593498	-1.724469301	-0.499131014	5.63866714	5.645363332	-1.259863444	-0.20562206	5.90907749	5.930942292	-1.215985856	-0.213519921
ACAA1	ENSG00000060971	7.920776172	7.888623176	-1.446958818	-0.112271431	7.80889153	7.763452684	-1.350745486	-0.167179644	8.328590544	8.325493612	-1.761309305	-0.340648372	7.635003609	7.615228094	-1.908792359	-0.536326304	7.692538358	7.681540773	-1.800110568	-0.587347233	7.530622797	7.525641562	-1.847489115	-0.581586417	7.85076556	7.837532663	-1.740540756	-0.469403179	7.833085233	7.813007727	-1.779648616	-0.44105701	8.05341123	8.025115848	-1.669364888	-0.132013122	8.028751572	8.033815852	-2.007742118	-0.296210608	7.924963334	7.919538016	-1.997453737	-0.4627844	7.873927122	7.844941502	-1.798370382	-0.365584202
MACROD1	ENSG00000133315	6.456513438	6.420382244	-1.174287278	-0.104174191	6.629003463	6.578237413	-1.053202651	-0.062953775	6.568569785	6.510545765	-0.933251035	0.191722763	6.645674966	6.592679387	-1.258957505	-0.103755759	6.628384465	6.589676165	-1.089335541	-0.101950519	6.601663716	6.546135226	-1.023473121	0.026084571	6.367522925	6.373454847	-1.392868979	-0.286923522	5.906867272	5.84205977	-1.086996489	-0.113440301	6.953480062	6.907562445	-1.011178626	0.305382931	6.82841091	6.822021055	-1.457462648	0.012857476	6.515328768	6.449021744	-1.183249813	0.106352217	6.518027618	6.466737522	-1.064929116	0.114298984
VLDLR	ENSG00000147852	7.585103954	7.319000218	-0.285652859	0.964504164	8.030311452	7.801543192	-0.42225658	0.762524434	8.019534301	7.933219812	-0.906284373	0.512014391	7.708808848	7.627104046	-0.790942442	0.583207721	7.559046767	7.357854314	-0.562681375	0.591776575	8.187801692	8.080275244	-0.55353821	0.789389643	6.866103584	6.777984392	-0.909653857	0.270982831	7.246807669	7.183847812	-0.741049286	0.532161489	7.614844514	7.588955159	-1.327579111	0.142455547	7.615647304	7.584449383	-1.514344285	0.125709075	7.11140197	7.128760712	-1.311871409	0.150676008	7.11039089	7.095353242	-1.229614429	0.091846589
SOX17	ENSG00000164736	7.961604739	7.719523307	-0.247507941	1.065957184	8.444285737	8.236170907	-0.323036821	0.865192131	NA	NA	NA	NA	6.21184329	5.894218192	0.024589676	0.93291312	7.13393106	6.754272625	-0.002018876	1.039989672	6.456746675	6.156318652	-0.07934794	0.835182651	NA	NA	NA	NA	5.159579334	5.024836687	-0.572810524	0.190941551	NA	NA	NA	NA	NA	NA	NA	NA	NA	NA	NA	NA	NA	NA	NA	NA
NTM	ENSG00000182667	6.022269452	5.698110413	-0.156625499	0.629653286	6.032645508	5.554380926	-0.069165809	0.563559803	NA	NA	NA	NA	NA	NA	NA	NA	6.171854468	5.581382275	0.263663009	0.888855215	NA	NA	NA	NA	NA	NA	NA	NA	8.4480699	8.421633502	-1.408482138	-0.108545388	NA	NA	NA	NA	NA	NA	NA	NA	NA	NA	NA	NA	NA	NA	NA	NA
ANKRD34C	ENSG00000235711	NA	NA	NA	NA	NA	NA	NA	NA	NA	NA	NA	NA	NA	NA	NA	NA	NA	NA	NA	NA	NA	NA	NA	NA	5.280671068	5.025285508	-0.279357145	0.47385901	NA	NA	NA	NA	6.552982327	6.53358673	-1.332219748	-0.124135085	6.182020033	6.169301306	-1.340947862	-0.055475284	5.537150098	5.491372098	-0.711629748	0.296589775	5.993292101	5.943553811	-0.718745065	0.2878086
RBM4B	ENSG00000173914	6.441252132	6.419938244	-1.310546689	-0.240607203	6.455432718	6.41942925	-1.194526067	-0.261712405	7.141754201	7.137951479	-1.711637221	-0.421780351	6.645789038	6.62757172	-1.563255956	-0.397790238	6.709724073	6.691250561	-1.549769856	-0.529590334	6.534837583	6.523734871	-1.418609361	-0.377933347	7.179447041	7.154558537	-1.673460711	-0.44458494	7.181588166	7.164224468	-1.608828511	-0.338381319	8.217243782	8.186414933	-1.636757139	-0.085274399	8.05758853	8.041462803	-1.969818924	-0.257532852	7.117284672	7.115516855	-1.860405067	-0.400209941	7.233672638	7.211401451	-1.5567631	-0.207617748
UNC5B	ENSG00000107731	6.575996382	6.348405346	-0.016118886	1.025473665	6.881123712	6.81279886	-0.766627692	0.287059061	7.430272359	6.913372325	0.239980802	1.479753309	8.039313779	7.915671332	-0.557372399	0.853242817	8.111353758	7.999196914	-0.490836414	0.763186838	7.62472006	7.398839833	-0.341327904	0.903804907	7.536010238	7.427145825	-0.71623203	0.531057772	7.612290332	7.511152779	-0.816020833	0.505633914	8.879775428	8.876108557	-1.563097007	-0.009684026	NA	NA	NA	NA	7.880952904	7.779431583	-1.097500769	0.43632	7.575134254	7.482739474	-1.077698868	0.29724207
SMC3	ENSG00000108055	8.199001387	8.193064199	-1.885257876	-0.529415271	7.971702171	7.965094039	-1.84553111	-0.655028181	7.827025467	7.858542133	-1.613079157	-0.193373737	7.968672311	7.99047342	-1.52168766	-0.106742421	8.010554816	8.028908172	-1.537736229	-0.282855036	8.160144589	8.143689085	-1.775094689	-0.434212954	7.373500758	7.333081281	-1.253490525	-0.015745716	7.57224815	7.548411049	-1.848610613	-0.524234359	8.347081795	8.327309646	-1.784009169	-0.223033887	8.12053542	8.097258812	-1.777952196	-0.061476013	7.316209163	7.30509148	-1.648337906	-0.164607737	7.365677595	7.317075272	-1.438386337	-0.073025048
ARSJ	ENSG00000180801	5.630994855	5.472442779	-0.304565387	0.415696907	6.076967493	5.907638253	-0.444924395	0.303577462	5.309353813	5.078054328	0.181617942	0.799102969	7.126676396	7.006764776	-0.875206172	0.377483775	6.997618599	6.897697974	-0.613671464	0.472460834	6.881324817	6.818353971	-0.960312938	0.186336883	NA	NA	NA	NA	NA	NA	NA	NA	6.218643436	6.12945137	-0.932071744	0.141383364	6.286151085	6.280865668	-1.185481614	0.131625969	NA	NA	NA	NA	NA	NA	NA	NA
PALD1	ENSG00000107719	7.00726162	6.927217117	-0.911614744	0.310638594	7.054385066	6.992447952	-0.939583806	0.142829426	6.814610525	6.739963325	-0.916376085	0.287412722	7.008171684	6.963363256	-1.184108385	0.05939846	7.459052816	7.433271046	-1.057462882	0.110454844	7.113154781	7.057580534	-0.94112998	0.259789151	7.276586841	7.156362937	-0.825629098	0.403327915	7.437405544	7.356454945	-0.952060424	0.351462373	7.597876114	7.599090172	-1.29334033	0.178693837	7.641594019	7.638933075	-1.471434966	0.178918845	7.336785318	7.248368226	-0.952146806	0.526301282	7.166643088	7.074602926	-0.957672523	0.358359517
ZNF430	ENSG00000118620	6.239673508	6.205333057	-1.595317602	-0.612196322	6.052926936	6.033865772	-1.435079427	-0.638753953	6.177574467	6.172406119	-1.355336651	-0.393196152	5.671123529	5.670467572	-1.411785286	-0.583034424	5.804787008	5.780694096	-1.407884824	-0.716368431	5.634989439	5.586322451	-1.248851152	-0.512227719	5.629966086	5.582200455	-1.37959334	-0.505657444	6.075544852	6.044863475	-1.628115913	-0.57868382	6.531790589	6.525381261	-1.573667877	-0.368399663	6.283254065	6.243614149	-1.616815922	-0.309953513	5.628288756	5.59991086	-1.724980888	-0.68405517	5.713459291	5.686162343	-1.272165402	-0.342180617
CHCHD5	ENSG00000125611	6.281976288	6.230571972	-1.206709915	-0.2128675	6.258834576	6.211755162	-1.069815042	-0.207333312	6.706109375	6.673148851	-1.571804055	-0.385643154	6.163504198	6.144358431	-1.385104979	-0.387459131	6.281172174	6.239687439	-1.299861679	-0.430794633	6.133312379	6.049753826	-0.939978801	-0.059282975	6.131642367	6.150737137	-1.189274528	-0.153972228	6.170368954	6.114881122	-1.120524719	-0.047633784	5.267186607	5.200590666	-0.909019061	-0.10780101	5.255125565	5.246879778	-1.357720251	-0.391453239	6.05911999	6.058893284	-1.362179256	-0.187530232	6.048029825	6.00404226	-1.158728703	-0.132768346
SNX1	ENSG00000028528	NA	NA	NA	NA	NA	NA	NA	NA	NA	NA	NA	NA	NA	NA	NA	NA	NA	NA	NA	NA	NA	NA	NA	NA	8.46930291	8.393953194	-1.217915873	0.020120943	8.490570373	8.455864617	-1.720778164	-0.424101684	8.658758653	8.653294157	-2.037385748	-0.477027721	8.521459708	8.508097373	-2.461326063	-0.737980177	8.404487108	8.373658458	-1.828571375	-0.290613518	8.425965395	8.380966824	-1.789562956	-0.357573861
SPEG	ENSG00000072195	8.493838363	7.94549229	0.138545905	1.477506143	8.398571553	8.21854705	-0.131066223	1.058610948	7.088667596	6.407995177	0.364672931	1.445087569	NA	NA	NA	NA	NA	NA	NA	NA	NA	NA	NA	NA	8.286210393	8.334218917	-1.338869217	-0.095321569	8.351553727	8.356369091	-1.05509802	0.250945253	NA	NA	NA	NA	NA	NA	NA	NA	8.672418421	8.64745713	-1.271516267	0.248489512	8.490530861	8.484913344	-1.637748132	-0.213432461
BNIP2	ENSG00000140299	8.717321462	8.697185505	-1.755930047	-0.459735794	8.531185099	8.500762168	-1.558194827	-0.408650819	8.010382113	8.009045817	-1.989425881	-0.573076846	8.484705063	8.484366286	-1.762351879	-0.371340576	8.536121555	8.541106652	-1.692665871	-0.481647204	8.665603152	8.653306693	-1.692156684	-0.371636872	7.275422956	7.145954102	-0.919518485	0.308934374	7.503622486	7.435863407	-1.348399622	-0.033014687	7.849279826	7.793966226	-1.425476666	0.083627536	7.698935795	7.641304973	-1.553541503	0.097298521	7.147986191	7.065559604	-1.082604336	0.367297112	7.168954579	7.043996797	-0.963179309	0.343798626
SVBP	ENSG00000177868	6.63754368	6.594950865	-1.199941983	-0.066038494	6.366199983	6.351976367	-1.308424327	-0.39924799	5.796022048	5.787066633	-1.581736522	-0.76744977	6.168966918	6.158205121	-1.516163193	-0.513469594	6.340977934	6.307645098	-1.373011124	-0.479772791	6.442183751	6.392737125	-1.265051364	-0.27126818	6.345621115	6.283589001	-1.382242702	-0.303227685	6.176384278	6.133515005	-1.366324724	-0.287687897	6.736240632	6.697610504	-1.422830367	-0.162878757	6.490800817	6.470770896	-1.906474724	-0.540555662	6.329855878	6.318998489	-1.873328831	-0.618595103	6.470209428	6.439415606	-1.597910587	-0.427356643
C2CD4C	ENSG00000183186	5.70263982	5.53977812	-0.407919195	0.330814375	6.261560838	6.092197324	-0.469167167	0.3504297	NA	NA	NA	NA	NA	NA	NA	NA	NA	NA	NA	NA	NA	NA	NA	NA	7.997407833	8.035918721	-1.039207523	0.222937252	6.190001254	6.012764885	-0.632396914	0.405851596	NA	NA	NA	NA	NA	NA	NA	NA	8.127821368	8.123417256	-1.324778782	0.217958231	7.943691571	7.916269146	-1.172292317	0.263811019
MSMO1	ENSG00000052802	7.239126327	6.91047179	0.068697025	1.288414144	7.40375603	7.113789391	-0.00516583	1.09187786	8.973826496	8.455599559	0.147888948	1.570325515	7.223116974	7.019869961	-0.365639054	0.890010326	7.117482997	6.941578326	-0.545366835	0.549662288	6.957949419	6.749141174	-0.285637618	0.837031206	8.417867942	8.3920875	-1.091869985	0.146359559	7.66931123	7.609487253	-1.084261046	0.243995353	7.64198959	7.49154292	-0.644739747	0.8046587	7.439323099	7.336761809	-0.842148088	0.762389499	8.281788762	8.197446429	-0.825188428	0.721059737	8.489555434	8.392781834	-0.664356251	0.767054015
SLC25A44	ENSG00000160785	7.533278058	7.476266964	-1.184197643	0.085254759	8.109738989	7.574212581	0.022222	1.193486605	7.519839967	7.502162514	-1.623167744	-0.264292029	7.362092791	7.338759196	-1.121739115	0.207837695	7.469171368	7.415361092	-1.179330108	-0.015069432	7.216841838	7.173551076	-1.317346772	-0.100358307	8.024579709	7.971068434	-1.160761696	0.104703675	7.661953122	7.651736753	-1.679370519	-0.348140381	8.195550267	8.188068991	-1.796888084	-0.245286399	8.145211812	8.15490491	-1.894670749	-0.174944802	8.216937338	8.225223617	-1.53655957	0.008737124	8.267183383	8.291197262	-1.437810056	-0.002976954
GPC1	ENSG00000063660	8.775414865	8.622973847	-0.399539025	0.908470329	8.628574836	8.293960627	-0.123657739	1.056286475	NA	NA	NA	NA	NA	NA	NA	NA	NA	NA	NA	NA	8.993618344	8.876269166	-0.79422953	0.515045882	NA	NA	NA	NA	NA	NA	NA	NA	NA	NA	NA	NA	NA	NA	NA	NA	NA	NA	NA	NA	NA	NA	NA	NA
S100A3	ENSG00000188015	NA	NA	NA	NA	NA	NA	NA	NA	NA	NA	NA	NA	NA	NA	NA	NA	5.140681571	5.000334311	-0.497668916	-0.051056997	NA	NA	NA	NA	NA	NA	NA	NA	NA	NA	NA	NA	NA	NA	NA	NA	NA	NA	NA	NA	NA	NA	NA	NA	NA	NA	NA	NA
B3GALT5	ENSG00000183778	NA	NA	NA	NA	NA	NA	NA	NA	NA	NA	NA	NA	NA	NA	NA	NA	NA	NA	NA	NA	NA	NA	NA	NA	5.201170311	5.172464695	-1.087793894	-0.303404008	7.124927259	7.06776703	-0.604910785	0.654979541	NA	NA	NA	NA	NA	NA	NA	NA	NA	NA	NA	NA	NA	NA	NA	NA
TIFA	ENSG00000145365	5.97093102	5.855551859	-0.695237485	0.150135082	6.358873978	6.205868725	-0.69396293	0.166593767	6.278721065	6.033740225	-0.282062474	0.624760873	6.560511993	6.469276141	-0.789972162	0.325799225	6.53835275	6.444888478	-0.760369967	0.177844701	6.109535882	6.053183914	-0.858411003	0.023336276	NA	NA	NA	NA	5.159339311	5.014695976	-0.580026285	0.181518574	6.446000799	6.435006434	-1.352830363	-0.176472617	6.090172424	6.070642181	-1.473370653	-0.218367392	NA	NA	NA	NA	5.267080911	5.137998085	-0.554719172	0.216312884
LINC00996	ENSG00000242258	NA	NA	NA	NA	NA	NA	NA	NA	NA	NA	NA	NA	NA	NA	NA	NA	NA	NA	NA	NA	NA	NA	NA	NA	NA	NA	NA	NA	NA	NA	NA	NA	NA	NA	NA	NA	NA	NA	NA	NA	NA	NA	NA	NA	NA	NA	NA	NA
ELF5	ENSG00000135374	NA	NA	NA	NA	NA	NA	NA	NA	NA	NA	NA	NA	NA	NA	NA	NA	NA	NA	NA	NA	NA	NA	NA	NA	NA	NA	NA	NA	NA	NA	NA	NA	NA	NA	NA	NA	NA	NA	NA	NA	NA	NA	NA	NA	NA	NA	NA	NA
STRAP	ENSG00000023734	8.740686662	8.686259564	-1.450082437	-0.152140341	8.717830131	8.668406942	-1.176081713	-0.052362298	8.788743787	8.761605387	-1.552425837	-0.125223779	8.593259208	8.545680418	-1.389672616	-0.004091078	8.719363447	8.652347222	-1.153227837	0.047431543	8.775985711	8.712600355	-1.367980611	-0.050307543	8.683480546	8.629662402	-1.596006402	-0.38506472	8.448952545	8.396546099	-1.639790683	-0.337504791	8.60707903	8.576487593	-1.657085972	-0.094298723	8.465428659	8.436401909	-1.961297914	-0.234748212	8.730328513	8.717511436	-1.955003375	-0.441285592	NA	NA	NA	NA
LMNB2	ENSG00000176619	7.341558913	7.252681581	-0.964939977	0.281046706	7.645407152	7.520215913	-0.839716817	0.326097762	7.647356433	7.580416905	-1.200468383	0.174196819	7.333547647	7.224725792	-0.939577332	0.366332625	7.539832793	7.395156717	-0.749776218	0.410943011	7.061485719	6.942183974	-0.790740962	0.389045346	7.418844815	7.404805569	-1.645949502	-0.400652022	7.268024635	7.216700965	-1.339867937	-0.061645722	8.312545129	8.310932147	-1.798489333	-0.238547879	8.252624661	8.25648908	-1.879436076	-0.153935059	7.494543614	7.491853306	-2.021538849	-0.513276517	7.471565201	7.456250457	-1.692440197	-0.319997238
CBR3-AS1	ENSG00000236830	NA	NA	NA	NA	NA	NA	NA	NA	NA	NA	NA	NA	NA	NA	NA	NA	NA	NA	NA	NA	NA	NA	NA	NA	NA	NA	NA	NA	NA	NA	NA	NA	NA	NA	NA	NA	NA	NA	NA	NA	NA	NA	NA	NA	NA	NA	NA	NA
SPICE1	ENSG00000163611	6.683566347	6.651769777	-1.417863942	-0.266940838	6.620149166	6.596120481	-1.072900308	-0.077482749	6.317834932	6.282561919	-1.651560109	-0.632701313	6.514396027	6.503182575	-1.346522666	-0.219695393	6.607992219	6.536909643	-1.149190328	-0.179497815	6.53568271	6.518849165	-1.246562083	-0.20782785	5.621979427	5.60700538	-1.45439234	-0.574673142	5.787298358	5.716303052	-0.996313862	-0.066265483	5.787174854	5.743782601	-0.873450622	0.089312195	6.033747357	5.999736795	-1.538170041	-0.307615339	5.87042654	5.843609026	-1.379630834	-0.266084307	5.763822822	5.731271042	-1.382933532	-0.440712919
ZNF300P1	ENSG00000197083	5.914116109	5.632261857	-0.186457754	0.579791397	6.125937025	5.794090719	-0.129671503	0.577830128	NA	NA	NA	NA	6.148228393	5.696040046	0.086342882	0.923749897	6.325216699	5.912501999	-0.034013622	0.707703966	5.914151462	5.475122409	-0.050516849	0.6500947	NA	NA	NA	NA	NA	NA	NA	NA	6.951616417	6.643555877	-0.204711823	1.038581175	6.925558481	6.504213729	-0.119089781	1.25580062	NA	NA	NA	NA	NA	NA	NA	NA
PRSS50	ENSG00000206549	NA	NA	NA	NA	NA	NA	NA	NA	NA	NA	NA	NA	NA	NA	NA	NA	NA	NA	NA	NA	NA	NA	NA	NA	NA	NA	NA	NA	NA	NA	NA	NA	NA	NA	NA	NA	NA	NA	NA	NA	NA	NA	NA	NA	NA	NA	NA	NA
HLA-DQB2	ENSG00000232629	6.013159534	5.774648692	-0.105853435	0.707884459	5.505081374	5.197458634	-0.025439229	0.513774444	NA	NA	NA	NA	5.476306594	5.107369383	0.151184751	0.823476259	5.720999205	5.243542174	0.145016443	0.664866737	NA	NA	NA	NA	NA	NA	NA	NA	NA	NA	NA	NA	NA	NA	NA	NA	NA	NA	NA	NA	NA	NA	NA	NA	NA	NA	NA	NA
PAICS	ENSG00000128050	7.877282233	7.75190155	-0.857943559	0.460107491	8.039461744	7.906326745	-0.745390892	0.442251445	8.47966539	8.457762788	-1.665274848	-0.242782422	7.570388866	7.440705507	-0.853347294	0.494875063	7.818396384	7.577529956	-0.50183527	0.692257756	7.736598846	7.618950536	-0.839615127	0.446526976	8.111068372	8.071479549	-1.45830101	-0.197528143	7.902911844	7.854462145	-1.324965519	0.013518812	7.973122948	7.948245995	-1.771729637	-0.242546808	7.739169721	7.71240506	-1.7874827	-0.122529216	7.927555111	7.901195456	-1.620695005	-0.086617194	8.175037668	8.133620688	-1.648360547	-0.213008166
RAB28	ENSG00000157869	7.009140051	6.995299125	-1.935113952	-0.703724234	7.032040452	7.01440901	-1.871269703	-0.786900222	6.836598911	6.790859365	-1.531388784	-0.316800685	6.978472265	6.960797802	-1.868351328	-0.625365517	7.042809006	7.020922806	-1.881112429	-0.773425529	6.929932683	6.924503798	-1.866618214	-0.690676974	7.221395927	7.172374931	-1.486697187	-0.257073727	7.17208905	7.119617334	-1.537059736	-0.271456848	7.170653462	7.152148156	-1.780632889	-0.396520814	7.025090993	7.00364234	-1.973486576	-0.437441885	7.044888524	6.992539154	-1.638374687	-0.208072903	7.176796662	7.138184021	-1.490490747	-0.158859106
CEBPZ	ENSG00000115816	7.544452154	7.496772453	-1.371996151	-0.098537663	7.566861819	7.455466679	-0.954766452	0.199709612	7.69010702	7.694638515	-1.284704109	0.114475458	7.070542069	7.049108396	-1.374421814	-0.111735741	7.275044857	7.215709201	-1.18907632	-0.056232156	7.4613479	7.417769417	-1.312900142	-0.065343568	6.7403009	6.661557765	-1.207570568	-0.044896363	6.760424449	6.714254056	-1.519012483	-0.311033458	7.277137896	7.256606938	-1.627456119	-0.222082992	7.059104313	7.04247436	-1.655158091	-0.105954668	6.686411329	6.677535282	-1.724164425	-0.378241679	6.826237269	6.778689738	-1.576517603	-0.325193542
CWC22	ENSG00000163510	7.501574271	7.47881637	-1.80036524	-0.530406043	7.41568234	7.388412985	-1.752387701	-0.612992634	7.104214243	7.102049241	-2.013486151	-0.7312712	7.363741932	7.347675033	-1.732209768	-0.40071674	7.4129873	7.393828137	-1.786140096	-0.625641162	7.56382135	7.54218434	-1.591498412	-0.322309453	6.759212065	6.739963612	-1.67018353	-0.496121913	6.773395676	6.746076446	-1.708869783	-0.494477835	7.380368501	7.340655635	-1.768953227	-0.34831805	7.080104225	7.041695256	-1.884514276	-0.335561306	6.691932609	6.663509046	-1.791490528	-0.449598312	6.872588826	6.842745784	-1.802100984	-0.539836157
ZNF283	ENSG00000167637	5.19275943	5.163882259	-1.422452359	-0.785319214	5.2329049	5.217740708	-1.228625912	-0.684240734	5.323862245	5.301946606	-1.617545749	-0.938288333	5.370776982	5.357015484	-1.425149884	-0.685189761	5.356012956	5.324573979	-1.371110457	-0.826460011	5.192003413	5.168334556	-1.29471519	-0.691148025	NA	NA	NA	NA	5.087270946	5.078348556	-1.404379527	-0.629104415	6.052986192	6.027323582	-1.258344102	-0.215842011	6.05897052	6.047125518	-1.452529221	-0.205212554	5.046506969	5.026091592	-1.451910036	-0.585019128	5.068764593	5.06204341	-1.396107137	-0.647275505
TRIM11	ENSG00000154370	6.814445004	6.801543397	-1.765265721	-0.571284767	6.930577782	6.889483505	-1.413291183	-0.343708349	7.052862434	6.959118632	-1.199567976	0.051548186	6.744366085	6.725871751	-1.813372266	-0.619601453	6.820138807	6.795739085	-1.663140205	-0.607169435	6.749856959	6.719462459	-1.397360794	-0.285154999	6.911432239	6.915467948	-1.310037962	-0.107144891	7.497776846	7.52982232	-1.104760222	0.21823981	8.873269517	8.862610049	-1.424457323	0.129471209	8.834679691	8.819173299	-1.629664188	0.083316212	7.408402815	7.407807306	-1.535013883	-0.039971577	7.227586782	7.179359092	-1.206497749	0.135519481
NOS1AP	ENSG00000198929	NA	NA	NA	NA	NA	NA	NA	NA	NA	NA	NA	NA	NA	NA	NA	NA	NA	NA	NA	NA	NA	NA	NA	NA	7.722464448	7.700614953	-0.745869287	0.525688436	5.80823479	5.75810468	-0.716992723	0.226636782	8.134738956	8.113072558	-1.491504448	0.054018363	8.062296802	8.043569802	-1.508214997	0.204273348	7.836951911	7.853148291	-1.229844804	0.303401541	7.986548453	8.007688202	-1.089432053	0.346083633
ELMOD1	ENSG00000110675	NA	NA	NA	NA	NA	NA	NA	NA	NA	NA	NA	NA	NA	NA	NA	NA	NA	NA	NA	NA	NA	NA	NA	NA	8.093187968	7.877909999	-0.454136303	0.814763073	8.233228968	8.062322554	-0.309077935	1.023056302	7.91520412	7.845461277	-0.813495768	0.702830213	7.977894913	7.972685193	-1.077383476	0.627390107	8.08675467	8.087394431	-0.959905534	0.581331378	8.521762452	8.508889442	-0.928650403	0.494514045
WDR77	ENSG00000116455	6.929367426	6.905567542	-1.302546224	-0.083705529	6.993521773	6.940144641	-0.956418913	0.120564773	7.332728722	7.300457622	-1.5568367	-0.230254144	6.892533522	6.868274819	-1.48092919	-0.255851842	7.080034479	7.019818462	-1.213433026	-0.105902435	6.812382478	6.787846381	-1.371305762	-0.234895777	6.441171231	6.42104005	-1.687009253	-0.568033036	6.508392786	6.51083633	-1.919101906	-0.753124825	6.391551587	6.451361811	-1.499369924	-0.317894044	6.373790636	6.41284665	-1.622083066	-0.27076045	6.473889797	6.49308831	-2.059490445	-0.759008954	6.496605761	6.499892582	-1.893961939	-0.705339298
DDX54	ENSG00000123064	8.052125673	8.022750326	-1.54769555	-0.20285334	7.857091068	7.809329675	-1.38829467	-0.203281376	8.129349997	8.113677632	-1.705509932	-0.287730149	7.936996753	7.921532487	-1.66267597	-0.251697673	7.950988773	7.916417475	-1.444479268	-0.19547391	8.073552949	8.039102169	-1.528026916	-0.183318666	7.245818354	7.240725131	-1.776948523	-0.543743903	7.756733884	7.746918181	-1.324772994	0.011565857	7.415868612	7.405477608	-1.579528991	-0.147359139	7.259647286	7.280045785	-1.701099805	-0.102346012	7.301195493	7.30447189	-1.896929807	-0.413260424	7.343921946	7.330057727	-1.774320158	-0.407853317
EMC2	ENSG00000104412	7.666051236	7.648364397	-1.911241828	-0.607538441	7.579374925	7.558871253	-1.883272397	-0.713482162	7.588338583	7.587391061	-1.76185218	-0.385673956	7.666828779	7.646384559	-1.820715735	-0.44366533	7.651246348	7.647113828	-1.804962049	-0.599538865	7.700347392	7.687853256	-1.780377764	-0.478897698	7.6148025	7.54307545	-1.100413439	0.159674523	7.638899864	7.579898578	-1.409977238	-0.083391028	7.213767489	7.174137136	-1.440645267	-0.051331684	7.127008049	7.10614295	-1.743052738	-0.175610203	7.484382614	7.444771716	-1.51326477	-0.012850998	7.573822065	7.51755015	-1.210335241	0.168524488
MYOC	ENSG00000034971	8.399313809	7.829625582	0.316190343	1.644316108	7.968717317	7.30188286	0.263506185	1.386515097	NA	NA	NA	NA	8.051461143	7.77249795	-0.285812335	1.110846897	8.413901455	7.818931248	0.18849213	1.426496185	9.046610045	8.841029119	-0.229157699	1.081964448	NA	NA	NA	NA	NA	NA	NA	NA	NA	NA	NA	NA	NA	NA	NA	NA	NA	NA	NA	NA	NA	NA	NA	NA
PPP1R13L	ENSG00000104881	7.412583624	7.339376091	-0.850662461	0.401200275	7.574457225	7.452227348	-0.630566241	0.523188086	7.472143434	7.402977568	-1.072785168	0.268769925	8.540202043	8.501067189	-0.921425427	0.468150527	8.213250443	8.100208567	-0.625626827	0.626400337	8.191331215	8.101276583	-0.792828623	0.549356151	5.667663639	5.584818914	-0.624228076	0.250313814	5.478009522	5.392974689	-0.634883279	0.211236762	5.411737382	5.351293329	-0.742050093	0.105077238	5.659865885	5.603041616	-0.908867112	0.168002012	5.860197254	5.691124205	-0.648490784	0.419584112	5.442893515	5.236976052	-0.636940048	0.162753468
KMT5B	ENSG00000110066	7.999281468	8.00167576	-1.952973395	-0.609847882	7.853569426	7.855929007	-1.677758359	-0.491914614	8.024462919	8.02698622	-1.97062594	-0.553934261	7.868370356	7.865007663	-1.833468975	-0.42640758	7.929143948	7.929559298	-1.950876974	-0.700904041	8.017722019	8.010092984	-1.77349942	-0.42820444	7.694939549	7.657888239	-1.489896386	-0.22078811	7.721644788	7.688491026	-1.769175847	-0.435168429	8.640660891	8.643768338	-2.128083165	-0.567510821	8.475975421	8.464341962	-2.132996927	-0.407638554	7.679456284	7.654933863	-1.851479964	-0.321645224	7.734508435	7.715526021	-1.845729159	-0.432166101
LSM10	ENSG00000181817	6.995171671	6.945096111	-1.301512935	-0.076721241	7.12374466	7.057264123	-1.065321413	0.023027691	6.913858975	6.81507173	-1.114820436	0.104452949	7.055897326	7.013822089	-1.448629603	-0.194359169	7.164985853	7.077383241	-1.196628214	-0.082176616	6.966320194	6.892727391	-1.150238774	0.017853112	7.191292472	7.17206091	-1.397887055	-0.168276054	7.096455317	7.040504447	-1.296777807	-0.03964939	6.817535718	6.771522649	-1.25950803	0.021402776	6.667875426	6.669316997	-1.66781416	-0.249614485	7.159208438	7.152637154	-1.733884258	-0.267112024	7.250721769	7.2198965	-1.509669681	-0.158871349
SLC26A3	ENSG00000091138	NA	NA	NA	NA	NA	NA	NA	NA	NA	NA	NA	NA	NA	NA	NA	NA	NA	NA	NA	NA	NA	NA	NA	NA	NA	NA	NA	NA	NA	NA	NA	NA	NA	NA	NA	NA	NA	NA	NA	NA	NA	NA	NA	NA	NA	NA	NA	NA
EEPD1	ENSG00000122547	7.850281845	7.814066725	-1.059548923	0.266939066	7.602407608	7.519405665	-0.777716422	0.388000694	6.383454814	6.323902225	-1.042996631	-0.003273672	7.090131373	6.9703373	-0.641474211	0.603458561	6.999885514	6.930228961	-0.97813218	0.114785567	7.161563898	7.131389759	-1.057823164	0.15308191	6.339649541	6.311410674	-1.074563745	0.0133369	6.516887061	6.507855994	-1.518811309	-0.35345047	6.380588081	6.37546374	-1.92149793	-0.764945784	6.340615554	6.336112683	-1.825866514	-0.494295992	6.505587188	6.461829171	-1.264036334	0.028741591	6.426144489	6.407007089	-1.509277986	-0.349337063
EZR	ENSG00000092820	8.301115064	8.216115122	-1.04522382	0.310602018	NA	NA	NA	NA	NA	NA	NA	NA	8.180268466	8.107948061	-1.021530852	0.395736929	8.620320068	8.52012158	-0.865080128	0.347957083	8.60657311	8.516263041	-0.90124545	0.425819279	NA	NA	NA	NA	NA	NA	NA	NA	6.457974231	6.286597641	-0.391797733	0.73428876	6.598988678	6.547411595	-0.76449773	0.621759874	NA	NA	NA	NA	8.975656955	8.816725729	-0.537773726	0.864026433
SEMA3D	ENSG00000153993	6.283822158	5.990736649	-0.163517432	0.733339039	6.543852137	6.22319436	-0.107301802	0.758907767	5.703387265	5.488426602	-0.341389856	0.389509866	7.339200794	7.162904664	-0.44438693	0.846641123	6.95496215	6.816092589	-0.336983887	0.725788779	6.296400306	5.940940758	-0.132798823	0.714597095	5.335719689	5.25841196	-0.700206873	0.102440347	NA	NA	NA	NA	NA	NA	NA	NA	NA	NA	NA	NA	NA	NA	NA	NA	NA	NA	NA	NA
TTR	ENSG00000118271	NA	NA	NA	NA	NA	NA	NA	NA	NA	NA	NA	NA	NA	NA	NA	NA	NA	NA	NA	NA	NA	NA	NA	NA	6.347674625	5.120658122	1.043510689	1.816811657	NA	NA	NA	NA	NA	NA	NA	NA	NA	NA	NA	NA	NA	NA	NA	NA	NA	NA	NA	NA
LIPF	ENSG00000182333	NA	NA	NA	NA	NA	NA	NA	NA	NA	NA	NA	NA	NA	NA	NA	NA	NA	NA	NA	NA	NA	NA	NA	NA	NA	NA	NA	NA	NA	NA	NA	NA	NA	NA	NA	NA	NA	NA	NA	NA	NA	NA	NA	NA	NA	NA	NA	NA
C2CD2	ENSG00000157617	8.897247811	8.786946939	-0.672398031	0.608337539	8.856508478	8.727593314	-0.744261623	0.36983327	NA	NA	NA	NA	8.493199743	8.445881528	-1.299303022	0.09487994	8.788041451	8.734258168	-1.127526254	0.064829239	8.39744528	8.347666973	-1.130986664	0.202908804	7.69697364	7.674116413	-1.340520462	-0.070579785	7.614375177	7.594059508	-1.424393147	-0.09693992	6.052307895	5.91711389	-0.537781182	0.47442248	6.330584734	6.140240968	-0.625003413	0.651740977	7.806926631	7.740042221	-1.377968576	0.154684746	7.834773686	7.818180175	-1.51218803	-0.082234641
DUSP13	ENSG00000079393	NA	NA	NA	NA	NA	NA	NA	NA	NA	NA	NA	NA	NA	NA	NA	NA	NA	NA	NA	NA	NA	NA	NA	NA	NA	NA	NA	NA	NA	NA	NA	NA	NA	NA	NA	NA	NA	NA	NA	NA	NA	NA	NA	NA	NA	NA	NA	NA
CD1A	ENSG00000158477	NA	NA	NA	NA	NA	NA	NA	NA	NA	NA	NA	NA	NA	NA	NA	NA	NA	NA	NA	NA	NA	NA	NA	NA	NA	NA	NA	NA	NA	NA	NA	NA	NA	NA	NA	NA	NA	NA	NA	NA	NA	NA	NA	NA	NA	NA	NA	NA
UMOD	ENSG00000169344	NA	NA	NA	NA	NA	NA	NA	NA	NA	NA	NA	NA	NA	NA	NA	NA	NA	NA	NA	NA	NA	NA	NA	NA	NA	NA	NA	NA	NA	NA	NA	NA	NA	NA	NA	NA	NA	NA	NA	NA	NA	NA	NA	NA	NA	NA	NA	NA
SPTSSA	ENSG00000165389	7.598051194	7.547973577	-1.384586949	-0.100581387	7.97100171	7.91029823	-1.016241196	0.171607234	NA	NA	NA	NA	7.527795691	7.481095922	-1.439346932	-0.085281726	7.829213437	7.774560845	-1.037429801	0.193119528	7.702535761	7.669572358	-1.357519052	-0.06026193	7.253598969	7.161032472	-1.004829943	0.224330224	7.18777908	7.115825855	-1.127096211	0.138118178	7.326879589	7.31039215	-1.629881705	-0.214862437	7.245927402	7.213528441	-1.60051133	-0.010583599	6.986944193	6.881388586	-1.044928711	0.355819008	7.11712228	6.998572451	-0.902003343	0.394361361
ZNF486	ENSG00000256229	5.616605136	5.598661781	-1.485892255	-0.729429567	5.48983633	5.482465896	-1.204996074	-0.592702086	NA	NA	NA	NA	5.15535584	5.12240726	-1.175815421	-0.499594252	5.328612376	5.322127843	-1.327177276	-0.783279166	5.139541733	5.096670497	-1.29111348	-0.710522679	NA	NA	NA	NA	NA	NA	NA	NA	5.620416617	5.613550171	-1.34444785	-0.419086309	5.409682238	5.38175057	-1.470121218	-0.462354654	NA	NA	NA	NA	NA	NA	NA	NA
NPAS2	ENSG00000170485	6.828265764	6.697069022	-0.653969032	0.510113477	7.012562829	6.855854581	-0.472699131	0.590925131	7.157012863	7.028633013	-0.536524127	0.729001971	7.607848537	7.538246386	-0.862286771	0.499690704	7.254571231	7.156388519	-0.640874829	0.484769371	6.853513917	6.705025609	-0.504093457	0.603257748	7.85328501	7.869345729	-1.428187257	-0.158716931	7.824876293	7.810448336	-1.017607532	0.320955411	6.815048189	6.783163996	-1.374181899	-0.090407205	6.869708747	6.838479399	-1.39169749	0.084472244	7.92837521	7.905572502	-1.586703103	-0.052477301	7.879396283	7.864617554	-1.687690232	-0.253630411
PBX2	ENSG00000204304	8.060630194	8.049345877	-1.586148305	-0.239248161	8.189822416	8.18399198	-1.577280052	-0.38513307	8.477610258	8.469471775	-1.79631339	-0.373532518	8.04744345	8.038613227	-1.676514581	-0.260268535	8.167869397	8.152201697	-1.500462188	-0.252255502	8.15379794	8.129277381	-1.475922998	-0.134553764	7.683143399	7.689131641	-2.095443232	-0.824472539	7.782643814	7.781330179	-1.765619572	-0.427986221	8.184148643	8.187364811	-2.029531207	-0.477979972	8.154858434	8.162635941	-2.110230132	-0.390041165	7.837829229	7.837469578	-2.142201602	-0.608475184	7.831175806	7.858567774	-1.880575916	-0.446853274
GZMA	ENSG00000145649	NA	NA	NA	NA	NA	NA	NA	NA	NA	NA	NA	NA	NA	NA	NA	NA	NA	NA	NA	NA	NA	NA	NA	NA	NA	NA	NA	NA	NA	NA	NA	NA	NA	NA	NA	NA	NA	NA	NA	NA	NA	NA	NA	NA	NA	NA	NA	NA
TSPYL1	ENSG00000189241	8.061436472	8.042146682	-1.517063381	-0.170715768	8.287981721	8.281133955	-1.39167579	-0.209651896	NA	NA	NA	NA	8.364411816	8.373084706	-1.48156181	-0.081263648	8.382701181	8.375199678	-1.291370376	-0.063321052	8.47593144	8.454971588	-1.396726315	-0.066123163	NA	NA	NA	NA	NA	NA	NA	NA	NA	NA	NA	NA	NA	NA	NA	NA	NA	NA	NA	NA	NA	NA	NA	NA
COMP	ENSG00000105664	9.096254322	8.034406937	0.968539472	2.31429108	7.247730462	6.402467665	0.786605294	1.713262387	NA	NA	NA	NA	8.949172069	8.571105566	-0.086987398	1.296290837	8.697826855	8.219614389	0.258371407	1.502037586	NA	NA	NA	NA	NA	NA	NA	NA	NA	NA	NA	NA	6.150603786	5.71496269	-0.045567084	0.909063037	6.204814905	5.772638791	-0.015308064	1.128073929	NA	NA	NA	NA	NA	NA	NA	NA
TDO2	ENSG00000151790	NA	NA	NA	NA	NA	NA	NA	NA	NA	NA	NA	NA	NA	NA	NA	NA	NA	NA	NA	NA	NA	NA	NA	NA	NA	NA	NA	NA	NA	NA	NA	NA	NA	NA	NA	NA	NA	NA	NA	NA	NA	NA	NA	NA	NA	NA	NA	NA
GP1BA	ENSG00000185245	NA	NA	NA	NA	NA	NA	NA	NA	NA	NA	NA	NA	NA	NA	NA	NA	NA	NA	NA	NA	NA	NA	NA	NA	NA	NA	NA	NA	NA	NA	NA	NA	NA	NA	NA	NA	NA	NA	NA	NA	NA	NA	NA	NA	NA	NA	NA	NA
SALL1	ENSG00000103449	NA	NA	NA	NA	NA	NA	NA	NA	NA	NA	NA	NA	NA	NA	NA	NA	NA	NA	NA	NA	NA	NA	NA	NA	7.402816692	7.360834192	-0.798974553	0.441747723	7.553167752	7.494079761	-1.093290521	0.227240856	5.545187737	5.422968866	-0.57607491	0.292938606	5.76345201	5.648105525	-0.763575619	0.330921486	7.36706293	7.323043477	-1.078865456	0.406767263	7.203978743	7.147701529	-0.791933935	0.542045852
TRNAU1AP	ENSG00000180098	7.086104505	7.071856115	-1.979469649	-0.741793021	6.857974052	6.842047249	-1.873337182	-0.812482041	6.740809072	6.734753761	-1.809389481	-0.606882691	6.882201241	6.866793245	-1.900820612	-0.676018636	6.906034497	6.890207634	-1.806768276	-0.722382102	6.877411565	6.844943552	-1.71335298	-0.558599289	6.478023054	6.437302382	-1.606986307	-0.483929518	6.400962598	6.368969001	-1.615689919	-0.476570621	7.302689271	7.269964983	-1.740379656	-0.332650486	7.074526869	7.054776979	-1.991578986	-0.438502696	6.422102531	6.382848629	-1.74766198	-0.475537546	6.495687553	6.469779597	-1.671313228	-0.49117913
OOSP2	ENSG00000149507	NA	NA	NA	NA	NA	NA	NA	NA	NA	NA	NA	NA	NA	NA	NA	NA	NA	NA	NA	NA	NA	NA	NA	NA	NA	NA	NA	NA	NA	NA	NA	NA	NA	NA	NA	NA	NA	NA	NA	NA	NA	NA	NA	NA	NA	NA	NA	NA
CYTL1	ENSG00000170891	5.346465829	5.0394444	-0.004844495	0.599841091	NA	NA	NA	NA	NA	NA	NA	NA	8.854178644	8.117489693	0.356999323	1.77433036	5.897301507	5.601428505	-0.001375105	0.630028839	6.632962261	5.960239184	0.449330252	1.302491067	NA	NA	NA	NA	NA	NA	NA	NA	NA	NA	NA	NA	NA	NA	NA	NA	NA	NA	NA	NA	NA	NA	NA	NA
CBS	ENSG00000160200	7.048872814	6.8633757	-0.205061369	1.004303977	7.237663635	7.014641577	-0.282051084	0.802338939	6.107467325	5.948639379	-0.484652476	0.388776892	7.781564378	7.686355964	-0.601884647	0.781667873	7.178774224	6.958991548	-0.307472007	0.790598422	6.791838332	6.627173613	-0.485549833	0.595355251	8.512572799	8.46498308	-0.910016584	0.319775054	8.045430701	7.977999941	-0.986863556	0.349714369	NA	NA	NA	NA	NA	NA	NA	NA	8.442748845	8.388193601	-1.119934686	0.416831205	8.341324064	8.224455548	-0.92319198	0.512961862
RGSL1	ENSG00000121446	NA	NA	NA	NA	NA	NA	NA	NA	NA	NA	NA	NA	NA	NA	NA	NA	NA	NA	NA	NA	NA	NA	NA	NA	NA	NA	NA	NA	NA	NA	NA	NA	NA	NA	NA	NA	NA	NA	NA	NA	NA	NA	NA	NA	NA	NA	NA	NA
PXDC1	ENSG00000168994	8.801611023	8.752038111	-1.193443425	0.093447821	8.524925634	8.430114147	-0.94215158	0.217878489	6.986447652	6.897278254	-1.041494941	0.194577617	NA	NA	NA	NA	NA	NA	NA	NA	NA	NA	NA	NA	7.234748387	6.991494407	-0.404009917	0.808493248	7.235278534	7.033496858	-0.405043251	0.851490855	5.919272388	5.693282355	-0.305400301	0.643056368	6.08952704	5.955558275	-0.559954853	0.654194155	6.982804188	6.773738327	-0.514116581	0.858044762	6.922554434	6.704882929	-0.416104893	0.823047061
IKBKB	ENSG00000104365	8.523235152	8.514228278	-1.801088907	-0.476108044	8.301600922	8.284015005	-1.672485613	-0.490925737	8.453597235	8.45940436	-1.504238497	-0.081704149	8.210941095	8.205246565	-2.080670431	-0.666205772	8.261407593	8.226744716	-1.643823338	-0.40059357	8.008996742	7.972841485	-1.685767551	-0.340604721	7.253316132	7.233507832	-1.306975268	-0.074282135	7.537776906	7.523402105	-1.52897535	-0.206446127	8.297151183	8.257217687	-1.41233326	0.143807048	8.301786592	8.273736013	-1.716220629	0.010056004	7.439629662	7.379782188	-1.423697992	0.068200756	7.236198003	7.178905922	-1.305055452	0.036852224
PREX2	ENSG00000046889	8.210820862	8.165995359	-1.006469198	0.348298685	8.058872054	7.982366181	-0.857620618	0.333488702	5.960350762	5.896482295	-0.888186098	-0.034252558	7.185855605	7.142791747	-0.808310946	0.47800011	7.426750053	7.291731903	-0.593168102	0.55067797	7.391924099	7.283427089	-0.636088272	0.595581253	7.956281482	7.920069575	-0.689243163	0.577919936	8.438567784	8.387718208	-0.987551053	0.315558014	6.956390175	6.794181721	-0.529574451	0.756880916	7.322572686	7.271027009	-0.848059525	0.749790507	7.874658099	7.785883302	-0.885476863	0.648511738	7.870040635	7.723111366	-0.507307181	0.90775072
Mar-02	ENSG00000117791	7.330358506	7.313527219	-1.465389313	-0.215631876	7.565764566	7.524152976	-1.397692394	-0.231416252	7.464148364	7.424880719	-1.308518601	0.03645676	7.487542121	7.462669463	-1.686756477	-0.335159879	7.66542294	7.661029649	-1.433226916	-0.224912196	7.456775869	7.45505632	-1.670824448	-0.417287383	6.921517159	6.878420225	-1.299529063	-0.10302191	6.918476663	6.862753538	-1.09642468	0.137665214	5.526629303	5.511388182	-0.983968124	-0.088481189	5.591127398	5.532193795	-1.084331205	-0.029466108	7.026539428	6.972355487	-1.426345703	-0.001177621	7.053792231	6.960082394	-1.236861641	0.049818518
NKD1	ENSG00000140807	5.828772326	5.557797381	-0.148438594	0.595749632	5.924170162	5.668090958	-0.24895653	0.414973759	NA	NA	NA	NA	7.132408054	7.075768252	-0.835454747	0.434022279	7.055105678	6.922221279	-0.341072307	0.750283411	7.664687517	7.588625736	-0.672344036	0.60708073	5.86876449	5.712857372	-0.591877517	0.312814347	6.126806359	6.076279805	-0.929519893	0.13064891	5.903700985	5.862128609	-1.24472296	-0.248554355	5.870775851	5.82899375	-1.268828717	-0.102779346	5.824461461	5.715165868	-0.801473138	0.274371666	5.725760754	5.63162046	-0.846318132	0.068306658
GTF2H1	ENSG00000110768	7.733601302	7.726500324	-1.933530898	-0.619163516	7.669685078	7.654182165	-1.773391022	-0.59720603	7.672604446	7.647819811	-1.58082275	-0.19085532	7.518865729	7.510573615	-1.796722156	-0.438705783	7.703445355	7.676031412	-1.710316209	-0.498755359	7.72772127	7.698489039	-1.658009203	-0.353987463	7.287755879	7.243034107	-1.32785515	-0.094509788	7.142826692	7.092270369	-1.411858776	-0.149198821	7.780946635	7.759827495	-1.7297107	-0.226658049	7.57004761	7.557091314	-1.745198498	-0.110285553	7.347607445	7.337303333	-1.595891228	-0.108625529	7.505712978	7.500701509	-1.519873522	-0.142932629
MOXD1	ENSG00000079931	5.973494633	5.701613907	-0.146336629	0.641084346	5.339893863	5.054845922	-0.099542756	0.404933379	7.901010205	7.844332397	-0.968258518	0.451164663	NA	NA	NA	NA	6.12598685	5.681952148	-0.029952719	0.626483383	NA	NA	NA	NA	6.645615844	6.559038951	-0.728813425	0.418529403	7.629253609	7.562636326	-0.550794812	0.7746137	NA	NA	NA	NA	NA	NA	NA	NA	6.894341286	6.730672268	-0.474499542	0.885918151	7.271960596	7.113838556	-0.44086774	0.885019354
MRGBP	ENSG00000101189	6.758837714	6.723741473	-1.529307702	-0.357097444	6.71171264	6.686967513	-1.511524239	-0.490947314	6.750061971	6.691328913	-1.442773518	-0.251543232	6.413127156	6.393097941	-1.699539332	-0.608955808	6.59826013	6.580199025	-1.585199161	-0.600839874	6.510884709	6.490202616	-1.565062191	-0.537332351	6.533439852	6.534954563	-1.690827875	-0.547925631	6.347765206	6.336101514	-1.857378614	-0.725193459	6.967933741	6.930795371	-1.450795111	-0.128131992	6.872308766	6.859433438	-1.704568519	-0.22093411	6.726133811	6.716571532	-1.841231909	-0.484403772	6.705017742	6.701120463	-1.711748125	-0.473381735
SLC25A11	ENSG00000108528	7.740544991	7.702949728	-1.325809356	-0.014438304	7.871854416	7.788566147	-0.99519686	0.189161624	8.288902046	8.265339014	-1.754016519	-0.333320733	7.695936079	7.687299654	-1.579116874	-0.195414986	7.843774415	7.838540122	-1.388016956	-0.147804114	7.61928719	7.59444099	-1.315791247	-0.035057707	8.325851294	8.305552128	-1.607120394	-0.360088545	8.084568399	8.06255388	-1.565633174	-0.233515753	8.242080616	8.241432538	-1.368603524	0.186446651	8.195710169	8.2317951	-1.670676566	0.053530921	8.513579714	8.519321826	-1.793428018	-0.264612429	8.522080707	8.516060484	-1.62850782	-0.205694335
LINC01023	ENSG00000272523	NA	NA	NA	NA	NA	NA	NA	NA	NA	NA	NA	NA	NA	NA	NA	NA	NA	NA	NA	NA	NA	NA	NA	NA	NA	NA	NA	NA	NA	NA	NA	NA	NA	NA	NA	NA	NA	NA	NA	NA	NA	NA	NA	NA	NA	NA	NA	NA
PSENEN	ENSG00000205155	7.087366555	7.05870467	-1.487391121	-0.250479542	7.160138825	7.120783609	-1.327298143	-0.229151605	7.42436422	7.386607807	-1.521016324	-0.181934224	7.022108838	6.992490129	-1.652933123	-0.403355263	7.13496459	7.114581516	-1.484002785	-0.364458973	6.950781049	6.905664975	-1.16538509	0.006030765	7.132288416	7.118658985	-1.424776656	-0.19840931	7.245421169	7.183928942	-1.267613624	0.005609946	6.444725705	6.370179405	-1.167730535	-0.013089505	6.370737276	6.347375475	-1.556042096	-0.22155395	7.001120097	6.983443953	-1.618783898	-0.190811845	7.109025477	7.077367456	-1.355753864	-0.038956582
P3H1	ENSG00000117385	7.817570755	7.780733172	-1.44540846	-0.122997031	7.712625717	7.637064423	-1.10910959	0.066257469	7.81694848	7.751215922	-1.462887568	-0.05260316	7.966010283	7.927869473	-1.34376147	0.067612942	7.927123161	7.85047514	-1.229797502	0.011745099	7.622097028	7.559991723	-1.220411315	0.052591586	6.420190759	6.396540427	-1.176436126	-0.064013838	6.399741395	6.397991464	-1.434591539	-0.289925704	7.301591127	7.258872039	-1.476075702	-0.070302595	7.283476277	7.267433334	-1.909090432	-0.311638743	6.664155738	6.623215881	-1.56844452	-0.237365525	6.456872696	6.422337718	-1.302171068	-0.137208394
NCAPD2	ENSG00000010292	7.506444361	7.499214958	-1.51827677	-0.244346182	7.398778456	7.352095213	-1.326172059	-0.193899716	7.622372057	7.621563334	-1.457089136	-0.072517314	7.833143761	7.826963132	-1.68946217	-0.28639694	7.678840383	7.685555466	-1.482915185	-0.269277694	7.541657606	7.535572763	-1.662376581	-0.394536676	6.856246245	6.762960007	-1.013422331	0.164475056	7.101942976	7.072259076	-1.551401785	-0.291011695	7.338660965	7.279140103	-1.569008041	-0.159656081	7.27068324	7.228084841	-1.720797275	-0.128678625	7.039358378	7.011923309	-1.647388689	-0.211908294	6.924812646	6.925124849	-1.681799414	-0.403723477
CCNT1	ENSG00000129315	7.894376857	7.884727202	-1.646183089	-0.311887465	8.012381114	7.913888226	-1.094182107	0.093860886	7.796695124	7.7609384	-1.630028446	-0.218263107	7.582440203	7.571932303	-1.773261243	-0.40661201	7.700957175	7.670495932	-1.657318743	-0.446963936	7.721385972	7.668476015	-1.317610536	-0.020601113	6.821667582	6.780502156	-1.502897657	-0.321781743	6.861844496	6.807706905	-1.428895238	-0.203544917	7.600616418	7.589916753	-1.398770749	0.071457517	7.308887146	7.274856521	-1.645417357	-0.047166053	6.819268315	6.784205345	-1.587517073	-0.212372048	6.999006982	6.951780002	-1.568579719	-0.28406036
KCNIP3	ENSG00000115041	6.657584317	6.464749918	-0.428205888	0.658774441	6.422180566	6.331218281	-0.830211155	0.071979034	NA	NA	NA	NA	6.603664315	6.594655068	-1.189911682	-0.034124237	6.615927338	6.53400034	-0.789313585	0.179378108	6.867562866	6.796056972	-0.841346966	0.297894156	8.290671551	8.308208095	-1.090504465	0.156186778	7.535751987	7.496167038	-1.088575632	0.232090396	6.292546852	6.13096997	-0.71854749	0.355377277	6.243761003	6.174179946	-1.026368299	0.26054831	8.58061687	8.620366668	-1.068078014	0.454075051	8.532675623	8.581090531	-1.075732709	0.343069262
CENPBD1P1	ENSG00000213753	6.913154174	6.893484124	-1.660033101	-0.443596639	6.961930593	6.95727263	-1.505401204	-0.426429767	7.217163895	7.195357979	-1.743086062	-0.438374674	7.085231577	7.078454123	-1.550985883	-0.280815146	7.086704984	7.050291089	-1.408132892	-0.296593869	6.894538157	6.869820501	-1.589947934	-0.4280828	7.447678172	7.436937128	-1.382112996	-0.133725846	7.071865788	7.042155931	-1.574235701	-0.316958749	7.322131496	7.301672073	-1.590288022	-0.176874507	7.246060559	7.253899406	-1.8065643	-0.210776965	7.549538569	7.542017716	-1.471558539	0.044430008	7.596459543	7.596073146	-1.549402326	-0.158069843
TDRD7	ENSG00000196116	7.206429249	7.19420494	-1.630438983	-0.387465893	6.989816139	6.989599275	-1.450071812	-0.367918411	6.876674822	6.872776534	-1.555404088	-0.324248458	7.204463038	7.21365092	-1.928067692	-0.624715643	7.24911771	7.230297309	-1.593816658	-0.458699364	7.449031739	7.436819328	-1.50515686	-0.254714125	7.104227825	7.024267543	-1.30882814	-0.091485252	7.163178466	7.127840528	-1.4750572	-0.208619014	6.969141663	6.949947582	-1.974701678	-0.646907057	6.852515849	6.827641406	-1.965597154	-0.493271213	7.202346089	7.170181137	-1.496975381	-0.027323289	7.252777754	7.229073147	-1.568078536	-0.215624611
IL4I1	ENSG00000104951	NA	NA	NA	NA	NA	NA	NA	NA	NA	NA	NA	NA	NA	NA	NA	NA	NA	NA	NA	NA	NA	NA	NA	NA	NA	NA	NA	NA	NA	NA	NA	NA	NA	NA	NA	NA	NA	NA	NA	NA	NA	NA	NA	NA	NA	NA	NA	NA
RPUSD2	ENSG00000166133	5.699824516	5.665540828	-1.334298025	-0.55819719	5.641520306	5.522051075	-0.849675391	-0.22638844	6.126217909	6.13021569	-1.716043582	-0.772530039	5.675340084	5.683117239	-1.068742955	-0.235787823	5.746087935	5.72609048	-1.048095936	-0.376478099	5.571669551	5.546935596	-1.266814218	-0.54332529	5.722087461	5.704962931	-1.717734868	-0.81491597	5.8530781	5.836749466	-1.475354003	-0.503648837	5.835926366	5.823583621	-1.49972722	-0.5147416	5.67883302	5.689376508	-1.684453495	-0.573582664	5.85229155	5.847325874	-1.805793456	-0.691210121	5.944082968	5.952171664	-1.67643832	-0.66708386
CUX1	ENSG00000257923	8.421558043	8.412852649	-1.85839704	-0.518050101	8.705924674	8.67037952	-1.538472164	-0.415071553	8.225439259	8.234097375	-2.032806547	-0.612944386	NA	NA	NA	NA	NA	NA	NA	NA	8.865399006	8.850602274	-1.68726737	-0.376652374	8.472207663	8.46235018	-1.52382949	-0.293721284	8.405994359	8.386157503	-1.95313308	-0.649878289	NA	NA	NA	NA	NA	NA	NA	NA	8.563256127	8.530960895	-1.720249548	-0.192234698	8.501673633	8.47579578	-1.629059642	-0.204152962
CCDC30	ENSG00000186409	NA	NA	NA	NA	NA	NA	NA	NA	5.256430338	5.225660532	-1.335443585	-0.677555635	NA	NA	NA	NA	5.236646067	5.164363344	-0.853686345	-0.358105226	5.222556382	5.203346906	-1.180393555	-0.565705149	5.64712892	5.559550808	-1.223104018	-0.354374894	5.965675203	5.766838634	-0.50864065	0.438134367	5.577569978	5.521667245	-1.457672153	-0.559157552	5.439497837	5.42447975	-1.671998691	-0.65128955	5.882717706	5.886739651	-1.474366233	-0.348561688	5.935327912	5.944470541	-1.438109321	-0.431257424
RAD21	ENSG00000164754	NA	NA	NA	NA	NA	NA	NA	NA	NA	NA	NA	NA	8.741750406	8.722527976	-1.779283696	-0.409993041	8.771931426	8.755638108	-1.733446234	-0.543294072	8.842690081	8.819708351	-1.803655134	-0.491397132	NA	NA	NA	NA	NA	NA	NA	NA	NA	NA	NA	NA	NA	NA	NA	NA	8.802234613	8.770524989	-1.838817087	-0.32971546	NA	NA	NA	NA
SAMD9	ENSG00000205413	6.507984177	6.445611562	-0.865925258	0.21391381	6.771225665	6.723136978	-0.750609153	0.279251513	6.808729023	6.804693753	-1.127418809	0.089791535	6.35868118	6.292707671	-0.780573937	0.27193635	6.720828176	6.644947353	-0.829360268	0.175142588	6.198368667	6.129570391	-0.928451877	-0.022784696	NA	NA	NA	NA	NA	NA	NA	NA	NA	NA	NA	NA	NA	NA	NA	NA	NA	NA	NA	NA	NA	NA	NA	NA
MORN3	ENSG00000139714	NA	NA	NA	NA	NA	NA	NA	NA	NA	NA	NA	NA	NA	NA	NA	NA	NA	NA	NA	NA	NA	NA	NA	NA	NA	NA	NA	NA	NA	NA	NA	NA	NA	NA	NA	NA	NA	NA	NA	NA	NA	NA	NA	NA	NA	NA	NA	NA
G3BP2	ENSG00000138757	8.501017513	8.47190008	-1.645605598	-0.313925108	8.4679708	8.445127993	-1.651783906	-0.493965965	8.621488963	8.646775302	-1.491564638	-0.065551172	8.614406197	8.595543204	-1.668304775	-0.287252446	8.600290558	8.59552779	-1.348514372	-0.142516436	8.804881469	8.798175882	-1.62112847	-0.30772523	NA	NA	NA	NA	8.484461513	8.344113877	-0.857793776	0.449398247	NA	NA	NA	NA	8.868278721	8.847790168	-1.557021684	0.154744249	8.710790491	8.718131442	-1.251411952	0.26224915	NA	NA	NA	NA
MRPS10	ENSG00000048544	7.530611469	7.495610254	-1.658426707	-0.385192838	7.394567073	7.373721676	-1.478368491	-0.341921111	7.718465238	7.741044456	-1.706178504	-0.297566641	7.131396715	7.121262667	-1.601809809	-0.320679898	7.373063439	7.356376361	-1.408157965	-0.253969871	7.309467806	7.283097452	-1.638628988	-0.407001068	7.332869635	7.303467978	-1.586774088	-0.351267732	7.17070236	7.124006414	-1.558140373	-0.292091165	7.253403549	7.249013102	-1.589323939	-0.185296295	6.920104968	6.913356839	-1.906439304	-0.402243735	7.150066597	7.129310198	-1.905436427	-0.442790609	7.480241047	7.494444972	-1.924827883	-0.548597531
MRC2	ENSG00000011028	8.664598316	8.392258668	-0.159018711	1.183525864	8.867050302	8.712604942	-0.507786927	0.608748056	7.861942318	7.806675295	-0.973443192	0.44376796	NA	NA	NA	NA	NA	NA	NA	NA	8.573178996	8.470959761	-0.512744064	0.816923625	6.524147145	6.467473565	-0.947096336	0.182760384	7.878426202	7.789397988	-0.989567204	0.348412768	5.42230943	5.325384175	-0.737971861	0.101273803	5.838575079	5.590743885	0.070896858	1.143578132	6.784211565	6.609616116	-0.220625902	1.107216365	6.416799364	6.348955361	-0.917442838	0.223123247
SGPL1	ENSG00000166224	7.746249231	7.690788978	-1.332316501	-0.02249529	7.797673361	7.771030857	-1.381356896	-0.197569276	7.866921218	7.830469746	-1.488381046	-0.069524985	7.380615383	7.362608805	-1.509862694	-0.175257497	7.596873098	7.556560389	-1.410701037	-0.220341472	7.376494002	7.357897073	-1.615709328	-0.375013005	7.679568405	7.630657734	-1.093042695	0.174959389	7.757081213	7.695598377	-1.243141312	0.091251036	7.86708323	7.856507947	-1.913173982	-0.395568232	7.773576475	7.763225087	-2.239156534	-0.564326063	7.623940562	7.559872566	-1.398381064	0.120869592	7.622636256	7.538387843	-1.253904941	0.127586336
RWDD1	ENSG00000111832	8.175034691	8.158199567	-1.715741664	-0.36133307	8.032561129	8.019949517	-1.695502578	-0.50253013	7.911852782	7.904138378	-1.927212314	-0.507929246	8.115462783	8.077841744	-1.690134406	-0.273241526	8.239011062	8.203915739	-1.429262177	-0.184630072	8.380090528	8.349242837	-1.535143132	-0.201283684	7.795301609	7.719745136	-1.006687168	0.265407548	7.700092578	7.667202978	-1.311362504	0.021136887	8.170024303	8.14505369	-1.371159558	0.176780633	7.80939257	7.786331476	-1.706361644	-0.027511015	7.562930999	7.544923441	-1.78652001	-0.270025891	7.827962801	7.809288335	-1.639063458	-0.210429918
ZNF408	ENSG00000175213	6.474219581	6.452276512	-1.521959971	-0.439606951	6.238883121	6.21867469	-1.530607449	-0.665869301	6.261794489	6.246722145	-1.448216781	-0.44768333	6.509303075	6.51157995	-1.460868577	-0.331236609	6.371887131	6.377838359	-1.395569172	-0.479835472	6.377040144	6.344183449	-1.395724192	-0.418203954	6.20033912	6.181166582	-1.344451557	-0.298881095	6.192261335	6.154344593	-1.364838024	-0.280224272	6.331655013	6.335081222	-1.544412875	-0.402213468	6.310201937	6.318607462	-1.669398481	-0.342341774	6.288383866	6.264611276	-1.841479475	-0.601652187	6.19625511	6.150418452	-1.380642706	-0.30838055
C10orf71-AS1	ENSG00000236208	NA	NA	NA	NA	NA	NA	NA	NA	NA	NA	NA	NA	NA	NA	NA	NA	NA	NA	NA	NA	NA	NA	NA	NA	NA	NA	NA	NA	NA	NA	NA	NA	NA	NA	NA	NA	NA	NA	NA	NA	NA	NA	NA	NA	NA	NA	NA	NA
NRXN2	ENSG00000110076	5.876777516	5.699468036	-0.344859661	0.44186046	6.294762317	6.047639249	-0.286274949	0.515477257	6.228697497	5.949170188	0.023475237	0.897106989	6.995043401	6.899447259	-0.894258128	0.336668085	6.52791522	6.319770464	-0.496110624	0.400981166	5.721329456	5.521035679	-0.362522467	0.352657632	NA	NA	NA	NA	NA	NA	NA	NA	NA	NA	NA	NA	NA	NA	NA	NA	NA	NA	NA	NA	NA	NA	NA	NA
CCL25	ENSG00000131142	NA	NA	NA	NA	NA	NA	NA	NA	NA	NA	NA	NA	NA	NA	NA	NA	NA	NA	NA	NA	NA	NA	NA	NA	NA	NA	NA	NA	NA	NA	NA	NA	NA	NA	NA	NA	NA	NA	NA	NA	NA	NA	NA	NA	NA	NA	NA	NA
ACKR3	ENSG00000144476	NA	NA	NA	NA	8.802307829	8.650770717	-0.378624741	0.747930664	5.596678997	5.267049827	0.09484888	0.764317932	8.5999233	8.462215045	-0.690644194	0.702207302	8.526126623	8.249644615	-0.257382333	0.984414095	NA	NA	NA	NA	6.647472997	6.57737163	-0.528433941	0.621743436	6.683318992	6.533089398	-0.639675647	0.530923754	NA	NA	NA	NA	5.521664112	5.307595301	-0.203708205	0.781284145	6.723840851	6.54855804	-0.103210746	1.210934235	6.462220151	6.322812695	-0.434841703	0.696638081
C2CD3	ENSG00000168014	7.235960138	7.217701522	-1.61443582	-0.370667694	7.164983047	7.145051174	-1.54920542	-0.447859722	7.455370722	7.42094043	-1.558055694	-0.213689105	7.059100092	7.042228551	-1.75241947	-0.491439291	7.187163518	7.164156396	-1.509103091	-0.382677845	7.079898491	7.069261819	-1.561042801	-0.358441896	7.036772903	7.026485196	-2.034291795	-0.816634789	7.141435124	7.140325751	-1.758577794	-0.490855562	7.699390932	7.707082661	-1.881417081	-0.387868517	7.698595156	7.707545401	-2.120878936	-0.456873127	7.287755634	7.274189311	-1.920527101	-0.439494676	7.174847328	7.183053232	-2.023745649	-0.680843452
GABRD	ENSG00000187730	NA	NA	NA	NA	NA	NA	NA	NA	NA	NA	NA	NA	NA	NA	NA	NA	NA	NA	NA	NA	NA	NA	NA	NA	8.283180448	8.247327835	-0.617747862	0.635952161	8.052452334	7.995825003	-0.534228999	0.801563278	NA	NA	NA	NA	NA	NA	NA	NA	NA	NA	NA	NA	NA	NA	NA	NA
CYC1	ENSG00000179091	8.318460726	8.240447519	-1.174102044	0.180831544	8.401449541	8.258130769	-0.715119347	0.470406974	NA	NA	NA	NA	7.984252154	7.953986218	-1.566062036	-0.153018613	8.139108957	8.058215787	-0.988335809	0.265950237	8.066754831	8.031315691	-1.433157219	-0.088231275	8.369316802	8.341147395	-1.654578579	-0.411764354	8.320375842	8.310728261	-1.534530542	-0.224216723	8.702464653	8.68197538	-1.507209757	0.052392973	8.623565656	8.62766555	-1.892174384	-0.172243866	8.50270082	8.48408054	-1.871130052	-0.339953337	8.549891956	8.537791938	-1.712384933	-0.290777162
CD320	ENSG00000167775	7.819042299	7.722035574	-0.792336875	0.521449506	8.040526724	7.931221398	-0.781128387	0.4079378	7.743715952	7.710291387	-1.389156065	0.013558103	7.58208489	7.542194547	-1.251275939	0.111266854	7.66294941	7.563580176	-1.023419115	0.168204127	7.288239452	7.229398722	-0.964625409	0.260405977	7.110941698	7.072042708	-1.330500311	-0.108323732	7.178031838	7.051124771	-0.938449987	0.319682778	7.284359395	7.248919452	-1.509572788	-0.105561795	7.22701616	7.220922282	-1.711028793	-0.119986207	7.240250477	7.199270312	-1.374924008	0.098575145	7.201085771	7.17795257	-1.482463981	-0.140787474
RFC3	ENSG00000133119	6.308599655	6.28285274	-1.345504992	-0.329874866	6.05599379	6.013018644	-1.107877623	-0.319552118	7.020016165	7.001249119	-1.292495401	-0.03230041	5.613317666	5.596312672	-1.221897164	-0.415300157	5.93546551	5.904036281	-1.052716417	-0.314392984	5.777182069	5.735563832	-1.137060501	-0.351836624	5.569327753	5.529139639	-1.05975843	-0.197952098	5.163431399	5.135137789	-1.188095851	-0.400506609	6.600521257	6.585936437	-1.469957814	-0.243961811	6.242753172	6.199520395	-1.497586016	-0.203269992	5.268859255	5.250998932	-1.283666375	-0.347455752	5.614626616	5.618201638	-1.19563225	-0.284944387
NEDD1	ENSG00000139350	6.924040972	6.900959279	-1.683426479	-0.465463981	6.753281873	6.743754873	-1.494854254	-0.459768667	6.321785051	6.33891647	-1.803126718	-0.755927789	6.645544296	6.638560644	-1.736432395	-0.567687499	6.755053504	6.745968116	-1.737850427	-0.698670173	6.786428424	6.766287655	-1.738983693	-0.610177872	5.562536066	5.488373515	-0.789627636	0.06292839	5.899770508	5.799636402	-0.949549849	0.009181398	NA	NA	NA	NA	5.138048443	5.092383294	-1.106015282	-0.18608829	5.407161144	5.31845667	-0.94133598	0.015465266	5.405235619	5.251491058	-0.6525248	0.15136192
CD80	ENSG00000121594	NA	NA	NA	NA	NA	NA	NA	NA	NA	NA	NA	NA	NA	NA	NA	NA	NA	NA	NA	NA	NA	NA	NA	NA	NA	NA	NA	NA	NA	NA	NA	NA	NA	NA	NA	NA	NA	NA	NA	NA	NA	NA	NA	NA	NA	NA	NA	NA
ST14	ENSG00000149418	6.627583946	5.971851473	0.492786948	1.382494728	6.243201333	6.037541043	-0.235053194	0.562711079	6.464217232	6.392719247	-0.723152358	0.350113754	5.920376859	5.399148043	0.453066254	1.204499401	6.326580106	5.735182912	0.42588328	1.100864455	NA	NA	NA	NA	NA	NA	NA	NA	NA	NA	NA	NA	5.403243866	5.287328998	-0.676928535	0.150790221	5.246080392	5.142014469	-0.713655711	0.220803487	NA	NA	NA	NA	NA	NA	NA	NA
PTPRE	ENSG00000132334	7.784693778	7.698921901	-0.895635987	0.415225534	8.052702785	7.881527689	-0.446214399	0.740355721	8.290474541	8.248272439	-1.266942795	0.153154445	7.38081482	7.274123054	-0.675334718	0.640644925	7.659506945	7.487613855	-0.510954651	0.667956233	6.717373837	6.517200686	-0.279327497	0.758751358	7.624558531	7.607121201	-1.580124534	-0.313562561	7.207669058	7.156300193	-0.978957688	0.290527221	7.186360095	7.179543088	-1.621916788	-0.231388742	7.092068584	7.079463478	-1.626285131	-0.065937685	7.417362219	7.406219622	-1.567470982	-0.072629891	7.7082158	7.700574076	-1.705191721	-0.294872053
KRT6A	ENSG00000205420	NA	NA	NA	NA	NA	NA	NA	NA	NA	NA	NA	NA	NA	NA	NA	NA	NA	NA	NA	NA	NA	NA	NA	NA	NA	NA	NA	NA	NA	NA	NA	NA	NA	NA	NA	NA	NA	NA	NA	NA	NA	NA	NA	NA	NA	NA	NA	NA
STK11IP	ENSG00000144589	7.303018246	7.302374333	-1.67335817	-0.424319632	7.243124584	7.218943475	-1.544315983	-0.432214672	7.578369383	7.559948592	-1.668471421	-0.297947073	7.280921461	7.25641128	-1.662207105	-0.349702008	7.367224027	7.332243129	-1.446862398	-0.297381866	7.168684889	7.138880914	-1.58899452	-0.37711427	6.983566276	6.979452193	-1.444374735	-0.233493411	7.108619826	7.096863802	-1.242259984	0.020916762	8.097569227	8.068099835	-1.424381141	0.117655157	8.173189814	8.167795352	-1.63481363	0.085684378	7.472707435	7.454446054	-1.517366059	-0.015352116	7.202595035	7.178650719	-1.364276836	-0.02243095
TSPAN32	ENSG00000064201	NA	NA	NA	NA	NA	NA	NA	NA	NA	NA	NA	NA	NA	NA	NA	NA	NA	NA	NA	NA	NA	NA	NA	NA	NA	NA	NA	NA	NA	NA	NA	NA	NA	NA	NA	NA	NA	NA	NA	NA	NA	NA	NA	NA	NA	NA	NA	NA
AIFM2	ENSG00000042286	8.708126244	8.544870855	-0.530976024	0.789656467	8.6373337	8.424913947	-0.343511323	0.817284118	7.602246973	7.525189806	-0.942506701	0.421225106	7.219634173	7.191940998	-1.518984703	-0.221032125	7.653326999	7.445003972	-0.327022123	0.843405955	7.299125669	7.245642693	-1.324998743	-0.09801336	6.618926193	6.602292236	-1.320991859	-0.167679037	6.886459732	6.895421535	-1.413426962	-0.173113608	7.056746973	7.020406266	-1.194577793	0.154095693	7.053793478	7.045025231	-1.415518831	0.134500359	6.867537583	6.838214466	-1.367957692	0.022084329	6.744457321	6.680627271	-1.228071075	0.006068128
PSD4	ENSG00000125637	6.488625263	6.348571038	-0.539347764	0.502310087	6.825826931	6.678991439	-0.409537572	0.60892977	8.777769113	8.760345659	-1.295804623	0.131385046	6.057097188	5.831540007	-0.279171874	0.60628406	6.491374342	6.167667576	0.214953064	1.057575415	5.447603147	5.100771317	0.087534984	0.669445158	6.486372111	6.476492722	-1.072169003	0.059486449	6.70627055	6.673426164	-0.922852906	0.277103617	NA	NA	NA	NA	NA	NA	NA	NA	6.357900953	6.295755374	-1.103568163	0.145130794	6.19371322	6.107462369	-0.91048179	0.148177723
MRPL19	ENSG00000115364	6.952925873	6.928168165	-1.419664659	-0.197276214	7.090642734	7.036889604	-1.24847538	-0.162090675	7.681719209	7.691549192	-1.420019532	-0.021555783	6.826425883	6.806668037	-1.469495203	-0.256321973	6.98567007	6.964227707	-1.286195517	-0.187249709	6.79960546	6.77365382	-1.527451493	-0.396026284	7.075805098	7.024063689	-1.377677246	-0.160363476	7.099667292	7.045174078	-1.487931619	-0.230375578	6.777942901	6.759349598	-1.849103271	-0.571258296	6.628408623	6.62002598	-1.944939428	-0.540494214	6.95539946	6.903198612	-1.54154546	-0.1351641	7.139082225	7.095468306	-1.504182942	-0.182693513
STX18-AS1	ENSG00000247708	NA	NA	NA	NA	NA	NA	NA	NA	NA	NA	NA	NA	NA	NA	NA	NA	NA	NA	NA	NA	NA	NA	NA	NA	NA	NA	NA	NA	NA	NA	NA	NA	NA	NA	NA	NA	NA	NA	NA	NA	NA	NA	NA	NA	NA	NA	NA	NA
SPPL2C	ENSG00000185294	NA	NA	NA	NA	NA	NA	NA	NA	NA	NA	NA	NA	NA	NA	NA	NA	NA	NA	NA	NA	NA	NA	NA	NA	NA	NA	NA	NA	NA	NA	NA	NA	NA	NA	NA	NA	NA	NA	NA	NA	NA	NA	NA	NA	NA	NA	NA	NA
ZSCAN21	ENSG00000166529	5.586987911	5.578433859	-1.722082488	-0.971604237	5.458246674	5.441445828	-1.666092627	-1.064298438	5.468048861	5.474067804	-1.669841694	-0.942921725	5.465364784	5.478463683	-1.42455227	-0.651958111	5.51862219	5.53049598	-1.637983998	-1.029068189	5.522103442	5.517187423	-1.607121177	-0.893168343	5.235917801	5.209648745	-1.585540865	-0.793219836	5.250473357	5.22849286	-1.62333933	-0.814780818	5.866513643	5.867362889	-1.856874574	-0.859166081	5.672710873	5.670328761	-1.863798483	-0.760399939	5.354806904	5.359525394	-1.847576783	-0.878410216	5.359237873	5.346071165	-1.753224241	-0.922041715
FICD	ENSG00000198855	5.931557018	5.837257536	-0.73436388	0.103798887	6.043417641	5.902046535	-0.609438462	0.136965636	6.963153694	6.759666984	-0.471162814	0.737225209	6.298612426	6.193042256	-0.475514086	0.539949807	6.331056639	6.232679573	-0.659000758	0.207454533	5.679013727	5.594691522	-0.905099019	-0.165626095	6.157919687	6.074730808	-1.215573742	-0.20603175	6.32696961	6.251541357	-0.94202536	0.169462404	5.87080268	5.887467457	-1.380141191	-0.376521045	5.921758004	5.932754352	-1.610943705	-0.405248868	6.137722184	6.11534279	-1.753542392	-0.559911346	6.224368914	6.158378844	-1.136708859	-0.061901485
GJA4	ENSG00000187513	8.548635568	8.424400752	-0.479898473	0.859002902	8.508536907	8.418956611	-0.819188935	0.342482382	7.149332068	7.005877779	-0.587039261	0.674058988	7.726403976	7.64850676	-0.759631688	0.617753375	8.130678523	8.042028375	-0.783655615	0.471167209	8.752857285	8.675828637	-0.808226752	0.511144222	5.877155964	5.536247985	-0.198415386	0.665004685	6.119526861	5.959065057	-0.338781214	0.679225159	NA	NA	NA	NA	NA	NA	NA	NA	6.111756972	5.776862332	-0.136141718	0.959076811	5.867581149	5.62565215	-0.130156679	0.782722276
NUB1	ENSG00000013374	8.379286566	8.351068816	-1.788964274	-0.441770102	8.146074188	8.100655077	-1.591054765	-0.396567846	8.117205716	8.120461134	-2.180681248	-0.762614483	8.234488046	8.240931442	-2.311767499	-0.89914657	8.197122872	8.20020781	-2.039244871	-0.794381076	8.345356551	8.33567108	-2.090561873	-0.756378283	7.546843096	7.538722124	-2.280342824	-1.020622178	7.428173023	7.398541866	-1.754921401	-0.444982707	8.086069828	8.05736509	-2.063599124	-0.522637758	8.009457229	7.991855545	-2.036399771	-0.32942527	7.679934368	7.667899035	-2.224912474	-0.694142971	7.700196606	7.68791223	-1.807867043	-0.400128268
EPB41	ENSG00000159023	7.601028572	7.556334698	-1.194825842	0.091141848	7.699542281	7.650771457	-1.236888803	-0.060875127	7.832896868	7.875022447	-1.301650495	0.118040501	7.127847883	7.117838392	-1.600262451	-0.319981605	7.12172104	7.095738352	-1.259035388	-0.142359444	6.889431392	6.869974536	-1.300704057	-0.138795846	6.315140514	6.259086087	-1.240735265	-0.170100865	7.549782282	7.487240979	-0.700434812	0.619651293	NA	NA	NA	NA	NA	NA	NA	NA	6.827482525	6.775013352	-0.930583641	0.441940246	6.790230132	6.764536579	-1.208017764	0.041568197
XYLT2	ENSG00000015532	7.227778105	7.220550479	-1.49615303	-0.252238927	7.130054893	7.127637743	-1.193750191	-0.094596993	7.502573662	7.482045856	-1.655613361	-0.300969343	7.41388779	7.404922701	-1.603660842	-0.261406454	7.417212262	7.410136841	-1.482748729	-0.319449197	7.12445754	7.119644308	-1.329986607	-0.120580024	6.909920889	6.891161844	-1.695474303	-0.496549777	7.000057864	6.997175658	-1.704942312	-0.451543736	7.650003536	7.651235316	-1.966608566	-0.484619319	7.634876311	7.643880746	-2.058660475	-0.407288365	7.107496245	7.099790438	-1.953547041	-0.496212662	7.049096459	7.058355793	-1.842070472	-0.530883421
MBNL1-AS1	ENSG00000229619	6.85448072	6.638786797	-0.279940142	0.867238348	6.190010531	6.040126976	-0.569232386	0.229548576	NA	NA	NA	NA	8.41253699	8.292111212	-0.637337145	0.771435203	8.275799909	8.069782287	-0.385317946	0.868434614	8.707993248	8.626328193	-0.84307546	0.478870292	5.191673497	5.090198361	-0.742591733	0.024276617	5.272107328	5.230361159	-1.165351958	-0.35637792	NA	NA	NA	NA	NA	NA	NA	NA	5.156374608	5.044608454	-0.599043747	0.273600055	5.306546491	5.267860089	-1.296086094	-0.487471597
GID8	ENSG00000101193	7.296487161	7.26765138	-1.823708731	-0.576672965	7.293740255	7.275293256	-1.866793553	-0.747191492	7.189918793	7.178071281	-2.173767825	-0.873465911	7.398290345	7.36762355	-1.719826332	-0.384214682	7.325896925	7.300124488	-1.899560018	-0.754711993	7.441467655	7.400245158	-1.507143127	-0.261842832	6.985329996	6.971244277	-2.089094306	-0.879188517	6.91531226	6.909096586	-2.114458093	-0.871732105	7.270306171	7.26023077	-1.859161284	-0.453148435	7.101442295	7.105053759	-2.028490989	-0.46133385	7.006370918	6.992640057	-2.256772545	-0.826444657	7.100421855	7.090323452	-1.947053859	-0.626849902
ACOX1	ENSG00000161533	8.59595178	8.468878703	-0.610231621	0.721940684	8.493417384	8.340473023	-0.651823509	0.521151972	8.456912153	8.47133099	-1.458511	-0.035686914	7.675480069	7.668922404	-1.790290978	-0.409547992	7.859274993	7.808803424	-1.327169352	-0.090454526	7.690491694	7.668582974	-1.644777395	-0.34774383	8.016659304	7.964906752	-1.232411109	0.033334652	8.139510477	8.110846253	-1.512523331	-0.184267328	7.79166863	7.762158718	-1.89786047	-0.394363584	7.708622847	7.684510382	-1.869129471	-0.209620012	7.966649887	7.9118473	-1.299313166	0.23512062	8.019776381	7.920626778	-1.153461301	0.282778708
TLR10	ENSG00000174123	NA	NA	NA	NA	NA	NA	NA	NA	NA	NA	NA	NA	NA	NA	NA	NA	NA	NA	NA	NA	NA	NA	NA	NA	NA	NA	NA	NA	NA	NA	NA	NA	NA	NA	NA	NA	NA	NA	NA	NA	NA	NA	NA	NA	NA	NA	NA	NA
CCKAR	ENSG00000163394	NA	NA	NA	NA	NA	NA	NA	NA	NA	NA	NA	NA	NA	NA	NA	NA	NA	NA	NA	NA	NA	NA	NA	NA	NA	NA	NA	NA	NA	NA	NA	NA	NA	NA	NA	NA	NA	NA	NA	NA	NA	NA	NA	NA	NA	NA	NA	NA
HFE	ENSG00000010704	6.501237021	6.454628577	-0.926795336	0.156438282	6.529842466	6.488910356	-0.950624125	0.00910919	7.199066569	7.230421401	-1.336151527	-0.023393533	6.522045146	6.516363816	-1.168426442	-0.037179169	6.518199572	6.490375099	-1.111819453	-0.158130481	6.290585381	6.250532077	-0.899083844	0.047983426	NA	NA	NA	NA	5.224133914	5.187069359	-1.048319509	-0.249044835	NA	NA	NA	NA	NA	NA	NA	NA	NA	NA	NA	NA	NA	NA	NA	NA
TP53TG1	ENSG00000182165	6.183851841	6.133445079	-1.112497207	-0.158833201	6.168908562	6.131104389	-1.201287776	-0.366546883	6.662478296	6.655948148	-1.385177864	-0.204456521	6.473236795	6.419443754	-1.200708802	-0.101147245	6.498840007	6.469206942	-1.168146038	-0.221693887	6.41998918	6.376714678	-0.993880582	-0.005535464	6.004670158	5.929495291	-0.964355092	-0.000389423	6.154642448	6.070685768	-1.144713223	-0.086445265	5.256055936	5.210482941	-0.981532054	-0.177287301	5.089686556	5.080750363	-1.554731067	-0.638111784	5.735021943	5.711594874	-1.4069955	-0.33231177	5.858717747	5.784733264	-1.117797887	-0.160644337
DNHD1	ENSG00000179532	7.629195032	7.588672045	-1.336807467	-0.044042278	7.671050852	7.595666258	-1.072627232	0.100498612	7.526625367	7.467674583	-1.091372298	0.26043279	7.550688298	7.498046706	-0.993084383	0.363197021	7.612265522	7.56241501	-0.72804782	0.463365834	7.370274212	7.345792434	-1.09208561	0.147316967	6.769802581	6.707291803	-0.838662048	0.330538703	6.853047887	6.833642653	-1.06124663	0.167886219	7.234961077	7.233445161	-1.355045678	0.046183444	7.397365978	7.386496114	-1.618351224	-0.008410705	7.088691256	6.996250359	-1.12231467	0.308951886	6.734242919	6.688022156	-1.059912269	0.17572983
ZNF548	ENSG00000188785	7.324000823	7.248748165	-1.058257518	0.187451365	7.278307205	7.149452354	-0.768439345	0.333465194	6.562088158	6.483950582	-1.168510485	-0.054584578	6.537179713	6.529015536	-1.535055599	-0.399587971	6.800613274	6.702680524	-0.978478517	0.045724329	6.737465268	6.699499467	-1.390913168	-0.285392489	5.982067402	5.926841373	-1.255992551	-0.292805815	6.080794336	6.052932297	-1.437298267	-0.385101754	7.074189466	7.047662606	-1.322694412	0.03406592	6.963695743	6.932573454	-1.600159037	-0.08893911	6.00232824	5.93750138	-1.273000747	-0.132152661	5.996777525	5.94496367	-1.209889024	-0.20287664
S100A10	ENSG00000197747	NA	NA	NA	NA	NA	NA	NA	NA	NA	NA	NA	NA	8.794095918	8.713309481	-0.888168251	0.482005362	NA	NA	NA	NA	8.419751271	8.269736162	-0.589529481	0.74681025	7.107168251	6.755639714	0.011006511	1.187639095	7.663101441	7.455835804	-0.051391382	1.266259047	5.833865893	5.568056211	-0.298711027	0.613393273	5.890583429	5.608884812	-0.23893241	0.840017004	6.6230538	6.285575234	-0.228190642	1.01772901	6.551866963	6.209234072	-0.053080364	1.038394238
DRAM1	ENSG00000136048	7.558830428	7.485752429	-1.11693222	0.154389699	7.621778058	7.496576037	-0.738959115	0.423579029	7.53782342	7.485669217	-1.129997125	0.225393517	7.107480263	7.036378703	-0.811971604	0.44757964	7.28715774	7.169388859	-0.732369889	0.394526664	7.078532567	6.961214996	-0.899191379	0.284535306	5.620305078	5.448989718	-0.626345357	0.217421867	5.726566716	5.625423873	-0.712319315	0.191405159	NA	NA	NA	NA	NA	NA	NA	NA	5.325622166	5.227782899	-0.864603316	0.064496548	5.374860456	5.222980026	-0.544266914	0.251382647
MBIP	ENSG00000151332	6.935167359	6.927198575	-1.698615002	-0.476364297	6.843101807	6.826310374	-1.623519785	-0.566344533	7.062062012	7.063190941	-1.821452352	-0.548563614	7.096258001	7.083749903	-1.703845359	-0.432304957	7.014888717	6.996834828	-1.629997763	-0.525867722	7.16103699	7.140007284	-1.480492654	-0.26846037	6.775596352	6.774653717	-1.779405616	-0.599393709	6.830426608	6.792381647	-1.729587806	-0.506504724	7.161346273	7.114400538	-1.66275855	-0.288230011	6.963182668	6.941413668	-1.880693285	-0.366345517	6.651863183	6.639260735	-1.841525628	-0.50635596	6.837104859	6.7989909	-1.654486383	-0.400087936
TRAF3IP1	ENSG00000204104	7.257678917	7.233703005	-1.738527328	-0.493838639	6.944382014	6.938096902	-1.711287641	-0.634560391	6.796637354	6.792683474	-2.049969167	-0.835045341	7.228573395	7.213559631	-1.726984131	-0.423653921	7.280598619	7.27964612	-1.521323662	-0.378916727	7.545531744	7.531896245	-1.563896271	-0.296786883	7.162957739	7.162068277	-1.653424177	-0.424220161	7.13009007	7.044894661	-1.29711538	-0.039585577	7.092443143	7.115281441	-1.943338599	-0.568581217	6.825997623	6.823301467	-2.004185608	-0.533407357	7.056751376	7.059296337	-1.819641245	-0.371266472	7.28382472	7.297745475	-1.74320566	-0.380192772
ZNF175	ENSG00000105497	6.409341103	6.400498837	-1.753655161	-0.69137386	6.249481662	6.261918444	-1.260372986	-0.381507787	6.397343726	6.389842997	-1.791374588	-0.719468342	6.376653206	6.366774891	-1.560931934	-0.479871407	6.462198989	6.468782599	-1.679566343	-0.733258721	6.311368815	6.291323531	-1.435098742	-0.474720468	6.117046063	6.09536578	-1.571618147	-0.555183778	6.206154509	6.207872087	-1.61510045	-0.515440965	7.205926014	7.212849325	-1.665845244	-0.268466631	7.216416723	7.194695133	-1.899534956	-0.312380315	6.332977969	6.308316934	-1.816835933	-0.564886699	6.234421916	6.217315506	-1.557235226	-0.463023497
NGEF	ENSG00000066248	NA	NA	NA	NA	NA	NA	NA	NA	8.358882461	7.970999156	-0.036842262	1.379425014	NA	NA	NA	NA	6.029525999	5.846603606	-0.315873619	0.399665224	5.761422428	5.469541765	0.041119002	0.739968047	NA	NA	NA	NA	NA	NA	NA	NA	NA	NA	NA	NA	5.319657383	5.289639474	-0.842031133	0.137326918	NA	NA	NA	NA	NA	NA	NA	NA
SULF2	ENSG00000196562	8.87115507	8.82480129	-1.147586944	0.12651589	NA	NA	NA	NA	7.347105458	7.270879386	-1.131655459	0.189115208	8.493140616	8.424885636	-0.989643469	0.406247562	8.388600596	8.298908169	-0.891119938	0.345885213	8.224504441	8.129136374	-0.657098888	0.684274673	8.31719607	8.232778725	-1.063607995	0.191075898	7.820184194	7.767113545	-1.326917901	0.010153214	7.162145339	7.080814451	-0.796107125	0.569693903	7.268240806	7.231432956	-1.004126624	0.58849045	7.915517529	7.8387501	-1.309518463	0.224147917	8.046063602	8.024333289	-1.430855596	0.004169492
DSC2	ENSG00000134755	6.732281631	6.648213221	-0.817069819	0.332830931	6.761904178	6.677029476	-0.825429471	0.19251384	5.715595126	5.528226254	-0.513435534	0.228331299	5.35976933	5.162241053	-0.310584529	0.376221792	5.718592307	5.48356255	-0.31050922	0.283610645	NA	NA	NA	NA	5.375719845	5.251592656	-0.620174609	0.181027323	5.427475425	5.242972962	-0.699793793	0.111983149	NA	NA	NA	NA	NA	NA	NA	NA	NA	NA	NA	NA	NA	NA	NA	NA
OCEL1	ENSG00000099330	6.761191589	6.73073243	-1.051542072	0.122772802	6.844991391	6.778103641	-1.06065152	-0.016529601	7.017252784	6.989441084	-1.413288766	-0.155444079	6.587942908	6.562461506	-1.3450945	-0.199008392	6.582577007	6.553414714	-1.219037262	-0.243674813	6.289698085	6.263688923	-1.007553455	-0.056094594	6.39542348	6.399075128	-1.391835632	-0.278716917	6.062249697	6.050939536	-1.367205825	-0.315692284	6.55584718	6.532134278	-1.434512888	-0.226928379	6.51987954	6.542813096	-1.677684914	-0.292593927	6.633519281	6.652035689	-1.557120962	-0.218468404	6.597531316	6.587714273	-1.438727562	-0.226095406
HAUS5	ENSG00000249115	7.141794389	7.136135352	-1.565262855	-0.324649073	7.028868509	6.993547319	-1.211620614	-0.129107669	7.166442966	7.125809392	-1.477631599	-0.190421291	6.971063347	6.948504116	-1.426818475	-0.186307854	6.939060092	6.872192292	-1.073603353	0.006246767	6.812243832	6.788994776	-1.283024982	-0.146216345	6.479234653	6.371081146	-1.006544275	0.098728913	6.629584865	6.605709214	-1.164689537	0.020697838	7.978745351	7.975847406	-1.550856503	-0.018984455	8.025971506	8.020689241	-1.825741892	-0.115571497	6.837605649	6.784734003	-1.278339394	0.096956583	6.558878378	6.522579701	-1.302448167	-0.107749634
ERO1A	ENSG00000197930	8.058595435	7.811405872	-0.340379557	0.985846471	8.082095981	7.834449685	-0.302332345	0.883191388	7.249741385	7.142326137	-0.776972742	0.513888489	8.058553835	7.941141189	-0.900616059	0.511617476	7.903089022	7.823500642	-0.972381747	0.266159877	8.002518855	7.864263615	-0.792763939	0.543592572	7.541143412	7.482775435	-1.273265415	-0.019028553	7.423808379	7.431293966	-1.807502373	-0.492754238	7.851645993	7.829420461	-1.749264786	-0.234935726	7.546577769	7.523611319	-1.930536885	-0.301566854	7.408764246	7.369010363	-1.381362063	0.109469728	7.749019099	7.726137942	-1.794308478	-0.378687957
HTR1E	ENSG00000168830	NA	NA	NA	NA	NA	NA	NA	NA	NA	NA	NA	NA	NA	NA	NA	NA	NA	NA	NA	NA	NA	NA	NA	NA	NA	NA	NA	NA	NA	NA	NA	NA	NA	NA	NA	NA	NA	NA	NA	NA	5.319555226	5.357647914	-0.988403215	-0.019798267	5.597612686	5.628805939	-0.964424748	-0.050622119
VARS	ENSG00000204394	8.353267112	8.289488325	-1.260033737	0.092281228	8.281497559	8.182168418	-0.972761115	0.219512311	8.44735437	8.374011158	-1.365885497	0.054561257	8.125052833	8.058963846	-1.23404484	0.182537978	8.297455517	8.203114696	-0.988095696	0.256586297	8.219850174	8.151457635	-1.172083405	0.168483924	7.667029006	7.662076026	-1.53046879	-0.261173471	7.542384373	7.529092336	-1.607884511	-0.284938276	7.909604374	7.900158435	-1.787549475	-0.264144916	7.95424497	7.965140197	-1.801773654	-0.097866914	8.041562591	8.045616702	-1.781178165	-0.242235906	7.911667114	7.890703382	-1.566506915	-0.131332647
TMEM154	ENSG00000170006	5.105678188	5.058540003	-0.929092862	-0.319470876	5.895260593	5.734882956	-0.320428818	0.36671017	NA	NA	NA	NA	NA	NA	NA	NA	NA	NA	NA	NA	NA	NA	NA	NA	NA	NA	NA	NA	NA	NA	NA	NA	NA	NA	NA	NA	NA	NA	NA	NA	NA	NA	NA	NA	NA	NA	NA	NA
TSC22D2	ENSG00000196428	7.778199744	7.753480979	-1.540495588	-0.222202861	7.994355361	7.860473847	-0.760098207	0.425846773	7.377829448	7.321093684	-1.33503192	-0.004624876	7.956125805	7.896273629	-1.09473644	0.31465265	7.830272068	7.730717099	-0.97773448	0.244505006	7.904544641	7.859270384	-1.514807043	-0.179178843	7.669802258	7.638378979	-1.570953752	-0.302622715	7.46401637	7.42570398	-1.465062599	-0.151158572	8.173956131	8.157259976	-1.729757037	-0.180699848	7.919540372	7.895299472	-1.893066795	-0.197456751	7.6183285	7.620669949	-1.747119452	-0.220711263	7.913916825	7.935304936	-1.77297987	-0.336370597
PRDM16	ENSG00000142611	6.446486526	6.214476683	-0.277834336	0.709179402	6.014604847	5.794674546	-0.244269786	0.463431438	NA	NA	NA	NA	8.801915689	8.797986683	-1.327717105	0.034238998	8.457745147	8.469949265	-0.781022787	0.437156553	8.560042614	8.580943399	-1.104592143	0.21967939	7.184285464	7.120287538	-0.690425519	0.53608948	7.282538935	7.245909852	-0.906554096	0.376177569	NA	NA	NA	NA	NA	NA	NA	NA	7.294054415	7.200570763	-0.788985587	0.684648438	7.097338889	6.922718127	-0.53790527	0.739625875
WNT10A	ENSG00000135925	NA	NA	NA	NA	NA	NA	NA	NA	NA	NA	NA	NA	NA	NA	NA	NA	NA	NA	NA	NA	NA	NA	NA	NA	NA	NA	NA	NA	NA	NA	NA	NA	NA	NA	NA	NA	NA	NA	NA	NA	NA	NA	NA	NA	NA	NA	NA	NA
MIR124-2HG	ENSG00000254377	NA	NA	NA	NA	NA	NA	NA	NA	NA	NA	NA	NA	NA	NA	NA	NA	NA	NA	NA	NA	NA	NA	NA	NA	7.34322552	7.38115167	-0.82375812	0.419227863	6.601054027	6.599877813	-0.79492966	0.389208602	7.198110142	7.13431318	-0.9866365	0.393019312	7.184651424	7.131079121	-1.091877116	0.48210951	7.884268138	7.870625141	-1.155129653	0.378130924	7.845348619	7.851456149	-1.274962927	0.158304961
LINC00639	ENSG00000259070	NA	NA	NA	NA	NA	NA	NA	NA	NA	NA	NA	NA	NA	NA	NA	NA	NA	NA	NA	NA	NA	NA	NA	NA	NA	NA	NA	NA	5.710710147	5.581883219	-0.568795603	0.32304753	NA	NA	NA	NA	NA	NA	NA	NA	NA	NA	NA	NA	NA	NA	NA	NA
POU3F2	ENSG00000184486	NA	NA	NA	NA	NA	NA	NA	NA	NA	NA	NA	NA	NA	NA	NA	NA	NA	NA	NA	NA	NA	NA	NA	NA	7.118358092	7.072380771	-0.853684357	0.368516571	7.520118269	7.484274303	-1.060527198	0.259361578	5.698096132	5.521125623	-0.58404579	0.314309455	5.992637129	5.949212724	-0.872535659	0.339250569	7.215690526	7.173332183	-1.075776804	0.394356927	7.257264472	7.180943817	-0.936045809	0.40635284
MLH3	ENSG00000119684	7.413123003	7.392753415	-1.691244308	-0.43409955	7.238454994	7.239567742	-1.425171408	-0.309952919	7.625170279	7.615094698	-1.667511905	-0.284515689	7.103895488	7.078138825	-1.615072389	-0.344983131	7.389997898	7.390507341	-1.821323061	-0.66137128	7.338615149	7.3350991	-1.737083974	-0.498882467	6.926260675	6.875275082	-1.274408131	-0.078477068	7.002211528	6.990873765	-1.797818398	-0.545121562	7.475783856	7.488943651	-1.888683355	-0.439786855	7.405389732	7.429434921	-1.893576368	-0.278222149	7.069501164	7.052457918	-1.910960006	-0.464306529	7.019000182	6.997617112	-1.933528848	-0.637378358
SP140L	ENSG00000185404	7.033321154	7.022517571	-1.503661556	-0.269465457	6.990944501	6.970464988	-1.195219992	-0.114886596	7.141245645	7.119191086	-1.544613646	-0.258793381	6.372716149	6.319198255	-1.300773593	-0.2379839	6.710913177	6.621590367	-0.740141159	0.257111136	6.363114708	6.3155873	-0.981761414	-0.013567574	NA	NA	NA	NA	NA	NA	NA	NA	NA	NA	NA	NA	NA	NA	NA	NA	NA	NA	NA	NA	NA	NA	NA	NA
PPP1CC	ENSG00000186298	8.728063898	8.709943615	-1.911099815	-0.61699974	8.681440947	8.662963278	-1.822630014	-0.698032326	NA	NA	NA	NA	8.416348144	8.3970507	-1.768957553	-0.370754426	8.572002646	8.549062307	-1.729529112	-0.519258232	8.54414428	8.527348011	-1.87328657	-0.546745994	8.346854247	8.270032583	-1.444087673	-0.192635136	8.381151534	8.326505435	-1.619711555	-0.310870744	8.796051687	8.764033253	-1.722923955	-0.165910784	8.577084662	8.550444146	-1.919757309	-0.197525924	8.26215644	8.21057835	-1.591455827	-0.045525464	8.404272055	8.347498758	-1.439340875	-0.006724648
LY9	ENSG00000122224	NA	NA	NA	NA	NA	NA	NA	NA	NA	NA	NA	NA	NA	NA	NA	NA	NA	NA	NA	NA	NA	NA	NA	NA	NA	NA	NA	NA	NA	NA	NA	NA	NA	NA	NA	NA	NA	NA	NA	NA	NA	NA	NA	NA	NA	NA	NA	NA
CCDC85C	ENSG00000205476	5.67839023	5.427930073	-0.335401068	0.373411364	6.194596817	6.067849249	-0.411835233	0.397998291	7.596407337	7.613680524	-1.173731927	0.208901863	NA	NA	NA	NA	5.448319231	5.14555909	-0.241519065	0.248384747	5.575101622	5.206992544	0.035840499	0.65168238	7.576585979	7.483078629	-0.866843592	0.387430737	7.445047681	7.456711781	-1.365276756	-0.047543286	8.640399861	8.622993698	-1.595757199	-0.034741008	8.63145775	8.6181469	-1.542289323	0.177958781	7.406519778	7.38152266	-1.174942871	0.317124701	7.266446548	7.189992996	-0.885096322	0.459427469
MAPKAPK2	ENSG00000162889	8.80626315	8.742602489	-1.323193221	-0.034656072	NA	NA	NA	NA	NA	NA	NA	NA	NA	NA	NA	NA	NA	NA	NA	NA	8.973881418	8.872113235	-0.990519622	0.31897008	7.876525097	7.621453073	-0.314178173	0.953360821	7.931141085	7.742011947	-0.437791242	0.898374906	7.790477269	7.72545573	-1.363547768	0.133288196	7.865129485	7.818690661	-1.421926831	0.262183654	7.721317816	7.529229164	-0.678699947	0.835187751	7.655815389	7.459858542	-0.409794066	0.962940427
DHRS3	ENSG00000162496	NA	NA	NA	NA	NA	NA	NA	NA	7.312804937	7.226362717	-0.834576108	0.477308134	8.829273282	8.607532232	-0.40957802	0.970379008	8.435984515	8.298355435	-0.71002639	0.527045867	8.444007702	8.30785783	-0.68633032	0.648632549	7.319033962	7.243340357	-0.731938483	0.501424756	7.769886836	7.606260682	-0.621750083	0.706352463	5.729029441	5.483759314	-0.257929937	0.629379691	5.956903119	5.790981459	-0.49381541	0.656978575	7.298157844	7.178851486	-0.823607675	0.647336878	7.21615182	7.09769946	-0.75102656	0.571010988
NEFH	ENSG00000100285	NA	NA	NA	NA	NA	NA	NA	NA	8.243786256	8.197483422	-0.823541696	0.596416222	NA	NA	NA	NA	NA	NA	NA	NA	NA	NA	NA	NA	8.470909286	8.095750306	0.019794884	1.279781408	7.399610095	7.423351228	-0.625016454	0.688529724	7.930134735	7.792576642	-0.434744541	1.074132598	8.26138196	8.232473515	-0.769895418	0.954349021	NA	NA	NA	NA	NA	NA	NA	NA
KLHDC8B	ENSG00000185909	7.871450234	7.747572248	-0.855058025	0.462334561	8.07454876	7.879377787	-0.511577819	0.674916582	NA	NA	NA	NA	7.466408564	7.430883946	-1.384003083	-0.037388475	7.698302692	7.664405451	-1.323743846	-0.114706272	7.375004867	7.344609616	-1.405446895	-0.166173863	7.139508253	7.148740076	-1.615022646	-0.386421915	6.700691403	6.648543944	-1.058763858	0.135970557	6.708554678	6.696977789	-1.604926877	-0.345174067	6.708750937	6.708820252	-1.80450218	-0.3741295	7.164575979	7.166873073	-1.80472239	-0.335589222	7.080904996	7.083044702	-1.568830887	-0.250507032
TM9SF3	ENSG00000077147	NA	NA	NA	NA	NA	NA	NA	NA	NA	NA	NA	NA	NA	NA	NA	NA	NA	NA	NA	NA	NA	NA	NA	NA	8.64612949	8.606740299	-1.598901957	-0.385081749	NA	NA	NA	NA	8.665905385	8.623161332	-1.811498642	-0.250486935	8.436055224	8.393587905	-1.782268453	-0.054997019	8.502196252	8.475290586	-1.833780699	-0.302048747	8.7531346	8.725423857	-1.813441165	-0.404195977
UHRF2	ENSG00000147854	8.306080147	8.298579251	-1.594906589	-0.243030155	7.997894105	7.982023024	-1.283936207	-0.09283959	7.770198058	7.748818958	-1.743307949	-0.333406074	7.924586878	7.899721253	-1.886334987	-0.476721578	8.055181434	8.025306393	-1.686648809	-0.431805844	8.169811106	8.159122786	-1.784959014	-0.444750627	7.163526097	7.116802649	-1.296508293	-0.070311388	7.12036963	7.078216531	-1.273144005	-0.012081798	8.580842191	8.550529415	-1.458848816	0.105003579	8.466021651	8.434127121	-1.715050187	0.011579192	7.317420303	7.279637002	-1.500075356	-0.018552472	7.365779255	7.342123688	-1.601417995	-0.234359866
TRAF3IP3	ENSG00000009790	5.384483888	5.258480553	-0.647077417	0.015755757	5.771619689	5.431231771	0.449881712	1.049119725	NA	NA	NA	NA	NA	NA	NA	NA	5.83928106	5.085032543	1.005249274	1.477109784	NA	NA	NA	NA	NA	NA	NA	NA	NA	NA	NA	NA	NA	NA	NA	NA	NA	NA	NA	NA	NA	NA	NA	NA	NA	NA	NA	NA
MYO7B	ENSG00000169994	6.057330221	5.880787872	-0.326791065	0.528473569	6.190027709	5.928827196	-0.241049767	0.515420336	NA	NA	NA	NA	5.59873199	5.516755392	-0.652523421	0.130968526	5.88173043	5.661893755	-0.367058664	0.282957492	5.260167191	5.061914524	-0.038472297	0.530928737	NA	NA	NA	NA	NA	NA	NA	NA	NA	NA	NA	NA	NA	NA	NA	NA	NA	NA	NA	NA	NA	NA	NA	NA
FAM160B2	ENSG00000158863	7.932188941	7.887217769	-1.512596797	-0.178049275	7.974800855	7.946992071	-1.356225727	-0.166399025	7.784188992	7.754793257	-1.761708644	-0.350866301	8.190449281	8.179590656	-1.672160027	-0.256251803	8.08165269	8.050012162	-1.500917563	-0.24630158	7.9321492	7.909882862	-1.57905202	-0.237051825	7.176694133	7.189223354	-1.633342731	-0.403050233	7.131607331	7.140282628	-1.597953984	-0.33023628	8.047604851	8.040776658	-1.57552752	-0.036398375	8.178277267	8.17693054	-1.799167517	-0.078123322	7.658166345	7.669116448	-1.9539804	-0.423139821	7.346868105	7.364364564	-1.692964777	-0.324951005
CEP78	ENSG00000148019	6.396866655	6.375881258	-1.381953402	-0.32946175	6.436801909	6.384431252	-1.220863487	-0.300570066	6.776139617	6.76869156	-1.599997854	-0.389664671	6.332244907	6.3277962	-1.572267857	-0.50612908	6.48920708	6.47813373	-1.445937102	-0.496439156	6.475588592	6.441741163	-1.258197899	-0.247664045	7.028636339	6.957244585	-1.116731999	0.091558217	7.031613289	7.007662622	-1.645052412	-0.390576294	7.72451318	7.718771127	-1.75819505	-0.262541393	7.593587675	7.564637255	-1.815511618	-0.179148955	7.002016028	6.969148702	-1.716497107	-0.292138566	6.998669146	6.97551861	-1.788392815	-0.497548871
SDE2	ENSG00000143751	7.86624258	7.748544981	-0.621039458	0.696500459	8.004159429	7.893871466	-0.633475755	0.553582081	6.987376356	6.98014999	-1.464731637	-0.208811012	7.022896947	6.994761174	-1.273258769	-0.02319278	7.248230019	7.176008814	-0.872276596	0.255286985	7.263044918	7.236677321	-1.407908871	-0.182006848	6.606314343	6.566981624	-1.169929327	-0.021283943	6.652690693	6.622984869	-1.239550233	-0.050401292	6.683912679	6.680118322	-1.367839694	-0.113398682	6.284818253	6.241895046	-1.448726067	-0.142345133	6.197713659	6.098677618	-1.170362204	0.017728611	6.553204831	6.493670375	-0.998635929	0.188288833
BEND6	ENSG00000151917	NA	NA	NA	NA	NA	NA	NA	NA	NA	NA	NA	NA	NA	NA	NA	NA	NA	NA	NA	NA	NA	NA	NA	NA	7.783613993	7.71374333	-1.020357934	0.251619834	7.291373882	7.210121687	-1.026909334	0.250332924	8.649148957	8.62525702	-1.452521714	0.108435735	8.227783672	8.228064061	-1.45839273	0.26561027	7.699254071	7.684697547	-1.24804524	0.283498712	8.118638247	8.101563107	-1.201378964	0.234608399
TFR2	ENSG00000106327	NA	NA	NA	NA	NA	NA	NA	NA	NA	NA	NA	NA	NA	NA	NA	NA	NA	NA	NA	NA	NA	NA	NA	NA	6.362587302	6.393625335	-1.009905382	0.101711604	5.09739923	5.106602257	-0.799739436	-0.018376233	6.950945571	6.891633545	-0.981731744	0.330603167	6.966515017	6.918395769	-1.23917502	0.266898628	6.764064484	6.772173429	-1.324902044	0.04681486	6.599410703	6.629761274	-1.23766772	-0.014186046
ITGA2	ENSG00000164171	5.868168405	5.756047554	-0.635233655	0.171460547	5.861078614	5.758648812	-0.290339619	0.405048427	8.150852973	8.022695507	-0.476530187	0.940089384	6.0334024	5.856983268	-0.452356484	0.442363188	6.318092743	6.155049628	-0.603383269	0.234495732	6.10687227	5.943419992	-0.464041949	0.384090365	5.793849794	5.341757632	0.136795825	0.957401893	6.136475836	5.94694833	-0.362333406	0.650922522	5.507475263	5.42833121	-0.859244864	0.011398819	5.541949349	5.472267999	-1.106188685	-0.070049497	5.907687378	5.625911953	-0.423521108	0.625121666	5.718779932	5.511670148	-0.522367237	0.357045694
LMNTD1	ENSG00000152936	NA	NA	NA	NA	NA	NA	NA	NA	NA	NA	NA	NA	NA	NA	NA	NA	NA	NA	NA	NA	NA	NA	NA	NA	NA	NA	NA	NA	NA	NA	NA	NA	NA	NA	NA	NA	NA	NA	NA	NA	NA	NA	NA	NA	NA	NA	NA	NA
DNAJC13	ENSG00000138246	8.402073653	8.390945221	-1.854678264	-0.511992066	8.243250062	8.227607405	-1.764540971	-0.575518177	8.196414114	8.236223242	-1.547232185	-0.127350137	8.54337798	8.550501522	-1.911236524	-0.526090581	8.475472577	8.480589906	-1.704717434	-0.487652203	8.635592788	8.637393939	-1.70330453	-0.381945973	7.536501702	7.519346363	-1.842912926	-0.584847887	7.461524625	7.443688527	-1.975723288	-0.659357858	7.898237075	7.87220588	-1.789762833	-0.270169755	7.785446686	7.776213657	-2.05295869	-0.375828622	7.669285477	7.661043904	-2.088097877	-0.557780078	7.680821041	7.669532736	-1.834844226	-0.430527233
TRIM54	ENSG00000138100	NA	NA	NA	NA	NA	NA	NA	NA	6.770167671	6.58993861	-0.350630166	0.805606227	NA	NA	NA	NA	NA	NA	NA	NA	NA	NA	NA	NA	5.359908204	5.198462233	-0.154681737	0.635263325	NA	NA	NA	NA	NA	NA	NA	NA	NA	NA	NA	NA	6.42138253	6.406454836	-0.980068704	0.298494073	6.244320528	6.186795366	-0.708096066	0.375920472
TCERG1	ENSG00000113649	8.366902454	8.330298451	-1.45068234	-0.101301105	8.279013751	8.201984298	-1.194268777	-0.003416032	7.974967154	7.89427474	-1.265791653	0.153683913	8.070344104	8.047576172	-1.552261721	-0.135870501	8.271036694	8.212883224	-1.27831793	-0.03423955	8.186829245	8.158914953	-1.475638477	-0.135419631	7.914655938	7.893200505	-1.500164428	-0.232060931	7.838828823	7.805910507	-1.350445787	-0.011953026	NA	NA	NA	NA	NA	NA	NA	NA	8.265245279	8.272784148	-1.62725289	-0.08415344	8.202661024	8.199403993	-1.604637281	-0.168899369
PPM1A	ENSG00000100614	8.451369259	8.428753835	-1.736841592	-0.398527934	8.198880576	8.185106656	-1.757050004	-0.564980983	7.989912449	7.998757638	-1.800990764	-0.384823712	8.327723749	8.324723451	-1.799141968	-0.393805582	8.376890042	8.35937806	-1.715943304	-0.486304062	8.596393065	8.578697892	-1.54618405	-0.221804825	8.441245097	8.4025827	-1.319649752	-0.082529464	8.149801873	8.115241899	-1.557995343	-0.230112534	8.95017507	8.920806545	-1.522234675	0.029390521	8.636706339	8.610332441	-1.635957926	0.084549038	8.357449599	8.334128215	-1.781185805	-0.240068859	8.734647332	8.743483276	-1.579811019	-0.172010961
PRKD3	ENSG00000115825	8.133717658	8.118250115	-1.912140027	-0.559935534	7.954031299	7.936945424	-1.741598529	-0.55222972	8.394046853	8.285943165	-0.880955959	0.540075711	7.917972049	7.927772392	-1.900444754	-0.489076461	8.017804365	8.006163639	-1.949377667	-0.695056664	7.961632154	7.957537458	-1.934053009	-0.589239208	6.876019164	6.78969303	-0.755327626	0.427588348	7.060444576	6.987684918	-1.189150886	0.063179376	5.975731704	5.887651473	-0.846427299	0.157246788	6.160648205	6.139881985	-1.171660625	0.104974612	6.717721197	6.597250863	-0.868577848	0.456434987	6.635297778	6.527371844	-0.708704653	0.487271219
RAB11FIP3	ENSG00000090565	8.129603739	8.112422763	-1.689931245	-0.338113763	8.402858929	8.279210414	-0.868612252	0.313719561	8.559765185	8.521314823	-1.407843085	0.015904863	8.819030427	8.817506309	-1.669471288	-0.309409823	8.691621545	8.684077234	-1.422055023	-0.224572692	8.653713999	8.636525158	-1.578190414	-0.25678578	NA	NA	NA	NA	NA	NA	NA	NA	NA	NA	NA	NA	NA	NA	NA	NA	NA	NA	NA	NA	NA	NA	NA	NA
KIF3C	ENSG00000084731	6.526304054	6.489116567	-0.994311118	0.101672815	6.645260019	6.631291358	-1.000662649	0.004606931	6.927278586	6.746337369	-0.429103993	0.776219148	7.172006194	7.155562129	-1.226996857	0.06231263	6.862706905	6.822977515	-0.87834627	0.186688353	6.671270189	6.632764925	-0.931408098	0.151551073	NA	NA	NA	NA	NA	NA	NA	NA	NA	NA	NA	NA	NA	NA	NA	NA	NA	NA	NA	NA	NA	NA	NA	NA
CAPZA1	ENSG00000116489	8.579278316	8.540715182	-1.471230061	-0.149986652	8.742971045	8.702914991	-1.391117017	-0.273002938	8.52404079	8.502323772	-1.950141464	-0.526730258	8.310157775	8.283439	-1.457826495	-0.048226201	8.496583697	8.444061389	-1.311187869	-0.090279564	8.051887476	7.984823793	-1.379786707	-0.034474299	8.0551185	8.003501841	-1.643419457	-0.379741794	7.959149381	7.922049895	-1.612335573	-0.273558857	8.104058065	8.087751567	-1.933183895	-0.389487774	7.753793829	7.723668177	-1.811054034	-0.143897778	7.784786686	7.7441948	-1.734253484	-0.201494108	8.112936503	8.078116174	-1.823601148	-0.387876606
PDCD4-AS1	ENSG00000203497	NA	NA	NA	NA	NA	NA	NA	NA	NA	NA	NA	NA	NA	NA	NA	NA	NA	NA	NA	NA	NA	NA	NA	NA	NA	NA	NA	NA	NA	NA	NA	NA	NA	NA	NA	NA	NA	NA	NA	NA	NA	NA	NA	NA	NA	NA	NA	NA
RABGEF1	ENSG00000154710	5.122049186	5.074587736	-1.372369596	-0.758610565	5.0821548	5.035076408	-1.235122869	-0.735291861	5.330748421	5.307207084	-1.52185117	-0.841121773	5.090577336	5.061833344	-1.192942605	-0.532452856	5.09437823	5.048232465	-1.213831489	-0.752890963	5.139884223	5.110921907	-1.305731879	-0.720557464	NA	NA	NA	NA	NA	NA	NA	NA	NA	NA	NA	NA	NA	NA	NA	NA	NA	NA	NA	NA	NA	NA	NA	NA
AXIN1	ENSG00000103126	7.588978427	7.577949486	-1.715686264	-0.425045875	7.559597535	7.533188364	-1.612036137	-0.444766703	7.256462241	7.195300229	-1.167981111	0.136716055	7.620784019	7.585178976	-1.700465407	-0.332058593	7.571547615	7.549154401	-1.598436958	-0.409402062	7.723475651	7.695815241	-1.600553133	-0.29716824	7.231970963	7.164810284	-1.314037228	-0.084718929	7.255965736	7.232800643	-1.525348572	-0.244695358	8.098149188	8.084990926	-1.65169807	-0.108216658	8.0209553	8.014275217	-1.757627381	-0.048147443	7.286519603	7.277461791	-1.791589372	-0.310259181	7.23764327	7.205030221	-1.475575544	-0.127740627
AGA	ENSG00000038002	6.543091495	6.532016317	-1.365392592	-0.253445701	6.358553293	6.330852614	-1.309713155	-0.407645691	6.90329551	6.933486354	-1.253441081	-0.008699903	6.935431548	6.902770593	-1.206740558	0.024817876	6.807263583	6.804104807	-1.129557678	-0.070777381	6.555763787	6.504666822	-1.061580259	-0.028396878	6.123007397	6.067779331	-1.030197861	-0.022960948	6.317616147	6.313958799	-1.326774814	-0.199752463	5.573652423	5.571696996	-0.997909049	-0.084742086	5.363157996	5.314673117	-1.106486339	-0.119242776	5.837550106	5.807751631	-1.221883487	-0.118166214	6.118410489	6.061349667	-1.040976777	0.003088096
CKMT2-AS1	ENSG00000247572	5.972066689	5.983364259	-1.273489712	-0.379438545	5.726302607	5.667957175	-1.010582567	-0.34669368	5.666910829	5.623971612	-1.105233564	-0.339454524	5.856297951	5.814899198	-1.150242929	-0.270806894	5.836125442	5.792535829	-1.088731609	-0.392966394	6.032966038	6.046122672	-1.293583886	-0.414000863	5.617198832	5.53516528	-1.056279892	-0.193105736	5.619881719	5.565241191	-1.109894658	-0.222269836	6.107613022	6.025629853	-1.164317083	-0.122306009	5.89689304	5.823996191	-1.131071183	0.032986833	5.649879268	5.619069479	-1.229244287	-0.182610202	5.730630901	5.678454336	-1.155442589	-0.22756012
SLC2A12	ENSG00000146411	NA	NA	NA	NA	NA	NA	NA	NA	NA	NA	NA	NA	6.155496549	6.109759603	-0.828774403	0.156472289	5.422911859	5.277907254	-0.448486404	0.081865114	5.711815796	5.632923303	-0.616593783	0.135919945	5.976649101	5.909561276	-0.923365849	0.034781357	6.163582548	6.130037005	-1.110333565	-0.032743369	6.081537505	6.009641575	-0.91292569	0.124502488	6.024130844	5.985210823	-1.06000664	0.165189748	5.988319987	5.89347773	-0.977271803	0.150494826	6.028476055	5.922489241	-0.792391715	0.20734997
NR4A3	ENSG00000119508	7.274380252	6.742035703	0.333495886	1.511164894	9.153360789	8.504103151	0.122721438	1.271763111	7.966177827	6.715063869	0.651196757	1.848682071	7.921892965	7.027938192	0.300134985	1.557665093	8.052557669	7.368492866	0.514536771	1.670858541	8.949014389	8.543962404	0.017109764	1.342999825	6.510624509	6.199669112	-0.241055327	0.810460371	6.25332142	5.713395546	0.226591609	1.155764643	6.115937412	5.648857208	0.127843153	1.06348543	6.054164255	5.475709793	0.5417786	1.579094105	6.434322414	5.929532127	0.365902301	1.504400673	6.467213222	6.05918007	0.234552123	1.277931535
PPP2CA	ENSG00000113575	8.564930279	8.537440596	-1.711568315	-0.389850819	8.723817187	8.64672203	-1.295875292	-0.168673129	NA	NA	NA	NA	8.515085632	8.492910294	-1.725327852	-0.335044414	8.607773651	8.570595493	-1.423144128	-0.214865431	8.670309082	8.636710423	-1.630959927	-0.309565119	NA	NA	NA	NA	NA	NA	NA	NA	NA	NA	NA	NA	NA	NA	NA	NA	NA	NA	NA	NA	NA	NA	NA	NA
COMMD9	ENSG00000110442	7.346919449	7.316681031	-1.428664092	-0.178679872	7.172440579	7.114117024	-1.189668843	-0.092572139	7.531447562	7.526785324	-1.901282705	-0.537227048	6.644719553	6.596493662	-1.181449628	-0.025117942	6.936200588	6.858072802	-0.994683764	0.081235701	6.615143196	6.566086573	-1.325856466	-0.268438808	7.478955682	7.482417376	-1.617629495	-0.36343697	7.169280621	7.145396276	-1.646191368	-0.377929556	7.121535549	7.100798534	-1.603925849	-0.232939989	7.022967433	7.022075483	-2.130439931	-0.587984503	7.537184953	7.536718069	-1.93898662	-0.423891132	7.572640571	7.562583907	-1.870849721	-0.485568529
NEXN	ENSG00000162614	8.203987263	8.103581949	-0.577268968	0.773922222	8.004592089	7.87593111	-0.529199209	0.657179474	7.719542024	7.744267136	-1.199659944	0.209495913	NA	NA	NA	NA	NA	NA	NA	NA	NA	NA	NA	NA	NA	NA	NA	NA	5.557203076	5.495560707	-0.977424923	-0.106786987	NA	NA	NA	NA	5.192167158	5.073796878	-0.433114609	0.481536622	NA	NA	NA	NA	NA	NA	NA	NA
SRFBP1	ENSG00000151304	6.449689612	6.404647305	-1.32508459	-0.261161004	6.429794535	6.307450949	-0.828631915	0.065574268	5.796621984	5.776464756	-1.507168534	-0.696650354	5.868073981	5.821958175	-1.20410494	-0.322119248	6.129699537	6.032671229	-0.920282046	-0.131454793	6.16581067	6.117847386	-1.178587593	-0.276698467	5.369124833	5.327516406	-1.435142645	-0.617654349	5.410298711	5.354183791	-1.207611	-0.370476884	5.339070191	5.299726848	-1.138715418	-0.30723316	5.169366652	5.163049695	-1.519073508	-0.578160688	5.238501375	5.207629634	-1.71017003	-0.787232997	5.476016777	5.438241298	-1.301789899	-0.443751753
TCAIM	ENSG00000179152	6.882125331	6.8614875	-1.457743415	-0.248853555	6.936993581	6.918529754	-1.66610067	-0.592014217	7.385430563	7.377017452	-1.523184649	-0.18544023	6.897590009	6.90046824	-1.732698888	-0.50157867	7.104964434	7.105629907	-1.773473872	-0.655336617	7.031178263	7.025850817	-1.471002589	-0.274947096	7.204778757	7.193016471	-1.69419324	-0.463743689	7.370759506	7.360501104	-1.70934918	-0.405144284	7.638492018	7.635893307	-1.906439659	-0.427468347	7.390249801	7.379621651	-1.903634875	-0.294451388	7.040845257	7.012416638	-1.695896769	-0.260279179	7.204061278	7.150302313	-1.700397293	-0.365757073
ZNF441	ENSG00000197044	6.518105794	6.471323544	-1.22587857	-0.136487323	6.001246701	5.986674205	-1.006894885	-0.228557977	6.28397931	6.281890423	-1.318980181	-0.30046276	6.579291426	6.538529957	-0.947045708	0.191515425	6.554187445	6.518236235	-1.039712043	-0.076446144	6.629520033	6.60014641	-1.00238101	0.068268856	6.37470715	6.275227304	-1.050014267	0.02616964	6.649491681	6.519486349	-0.772258019	0.395514342	7.484155269	7.414922142	-0.859584474	0.574424055	7.29736913	7.205361352	-0.802652492	0.786053932	6.588538836	6.542896284	-1.184208091	0.128629749	6.640388628	6.609412041	-1.064409696	0.154002319
PHC3	ENSG00000173889	8.152021258	8.13297603	-1.510224602	-0.157124317	7.873499869	7.838685748	-1.249447558	-0.063880811	7.60933492	7.618505556	-1.604443988	-0.220600819	7.989862145	7.965479621	-1.460230965	-0.046518966	8.031899504	7.993459057	-1.35834868	-0.104602947	8.192329998	8.176368006	-1.299585	0.039671333	6.795002236	6.780618045	-1.304107159	-0.122969041	6.973349158	6.964758105	-1.401460144	-0.151863408	7.714834939	7.66957865	-1.01286078	0.47307539	7.60670494	7.565566802	-1.340732688	0.295806562	6.860671155	6.813317652	-1.32415657	0.059223571	6.873236888	6.853723281	-1.237501218	0.02677483
SERPIND1	ENSG00000099937	NA	NA	NA	NA	NA	NA	NA	NA	NA	NA	NA	NA	NA	NA	NA	NA	NA	NA	NA	NA	NA	NA	NA	NA	NA	NA	NA	NA	NA	NA	NA	NA	NA	NA	NA	NA	NA	NA	NA	NA	NA	NA	NA	NA	NA	NA	NA	NA
ARRDC1-AS1	ENSG00000203993	6.443860662	6.439380869	-1.595157255	-0.51769149	6.36035302	6.331992583	-1.038622351	-0.136172273	7.051975344	6.878073142	-0.771028955	0.461169384	6.630562879	6.596164873	-1.522539882	-0.366305465	6.712446588	6.67291252	-1.313214905	-0.2995077	6.473705589	6.462983069	-1.539076034	-0.521161167	6.691708715	6.709045448	-1.652068135	-0.482620531	6.60800988	6.596576332	-1.681626766	-0.498188889	7.035902864	7.064345546	-1.634608876	-0.273156711	7.032451947	7.03755299	-1.716788123	-0.169176763	6.756022941	6.749742547	-1.877419648	-0.511962004	6.695601756	6.681583249	-1.668609543	-0.434278395
ID4	ENSG00000172201	8.650873397	8.534043032	-0.610683212	0.711519018	NA	NA	NA	NA	6.313609555	6.07225645	0.015220344	0.936747863	NA	NA	NA	NA	NA	NA	NA	NA	NA	NA	NA	NA	8.430131277	8.373062546	-0.598606535	0.64145906	NA	NA	NA	NA	7.354918177	7.234139739	-0.683812618	0.717542978	7.522222898	7.484561022	-0.859122428	0.763886326	8.128660019	8.053515475	-0.718762995	0.820712124	8.064744856	7.947981155	-0.474258199	0.962540189
CLDN10	ENSG00000134873	NA	NA	NA	NA	NA	NA	NA	NA	NA	NA	NA	NA	NA	NA	NA	NA	NA	NA	NA	NA	NA	NA	NA	NA	7.800755411	7.588905619	-0.438526274	0.826111703	7.199120695	7.091941008	-0.685069807	0.577552893	5.947937906	5.834332329	-0.414100354	0.573960783	6.154675075	6.124046927	-0.886472382	0.38531638	7.621309312	7.511446532	-0.6132061	0.897978713	7.679133207	7.454161057	-0.278333861	1.093949023
CCNF	ENSG00000162063	5.125210284	5.0658926	-0.956459325	-0.344941356	5.257025624	5.164229962	-0.814084091	-0.283448397	5.291850472	5.220577639	-0.981965115	-0.325491197	NA	NA	NA	NA	NA	NA	NA	NA	NA	NA	NA	NA	5.855453695	5.854905047	-1.185793906	-0.243261109	5.357422871	5.33311537	-1.376197969	-0.544004707	6.907515255	6.854681989	-1.17386811	0.128092864	6.820638195	6.781052507	-1.502449046	-0.047353039	6.207139623	6.203724815	-1.465468902	-0.244406765	6.181352584	6.19116031	-1.359082252	-0.273629712
PPA2	ENSG00000138777	7.404700691	7.377802488	-1.749205988	-0.493584909	7.382170745	7.3565088	-1.562425344	-0.429307055	8.054849333	8.044583553	-1.550149398	-0.133351367	7.419238542	7.406597696	-1.575736826	-0.233201038	7.497728311	7.472205565	-1.41140848	-0.235417266	7.469698696	7.43832168	-1.461414313	-0.210726534	7.239285065	7.214724965	-1.506957016	-0.275473379	7.085383377	7.033580549	-1.336476348	-0.079935509	7.078686939	7.055355576	-1.280816223	0.078138949	6.928831616	6.919986758	-1.742622846	-0.235962066	7.232004977	7.220687575	-1.937891053	-0.462329657	7.352805578	7.321320956	-1.574120883	-0.208349175
ATG5	ENSG00000057663	7.494919988	7.469008935	-1.955966763	-0.687980423	7.409326148	7.382207161	-1.779487158	-0.641354632	7.913758078	7.91677125	-1.458468064	-0.039529527	7.427719811	7.406108702	-1.815423387	-0.472969798	7.493397735	7.474846258	-1.686087346	-0.509581825	7.62020548	7.599043216	-1.645139666	-0.363376764	7.21134913	7.150438076	-1.357035479	-0.128351937	6.945983416	6.893386708	-1.532959691	-0.293023452	7.263942841	7.240368512	-1.603511025	-0.201028736	6.890698556	6.884627176	-1.758428031	-0.265433216	7.16836513	7.168645918	-1.699284429	-0.229871536	7.49652581	7.527702867	-1.627898433	-0.247841214
SLC25A48	ENSG00000145832	NA	NA	NA	NA	NA	NA	NA	NA	NA	NA	NA	NA	NA	NA	NA	NA	NA	NA	NA	NA	NA	NA	NA	NA	6.709861662	6.569687347	-0.57850585	0.570558643	6.793974711	6.648125867	-0.732313787	0.462330302	NA	NA	NA	NA	NA	NA	NA	NA	6.547447136	6.445970585	-0.703388667	0.585450357	6.420279518	6.228183758	-0.516461908	0.581478943
ZDHHC4	ENSG00000136247	7.006192553	6.959175381	-1.333839929	-0.107082781	7.063711048	7.038262585	-1.314568388	-0.228057057	7.277655371	7.289001991	-1.527400749	-0.203069315	7.118793618	7.12145371	-1.743550528	-0.462373496	7.10928519	7.096781024	-1.520894037	-0.404070606	7.149910105	7.105077822	-1.51762159	-0.31011548	6.889027201	6.886151043	-1.731586581	-0.533590973	6.733180563	6.710193024	-1.69201429	-0.484827612	5.918517541	5.87247556	-1.18953805	-0.190324527	5.965048301	5.96449564	-1.785309734	-0.567827095	6.899216358	6.899374917	-1.997694557	-0.592334265	6.923693621	6.921208033	-1.817074829	-0.53988239
KLHL7	ENSG00000122550	7.247282228	7.24241855	-1.889864646	-0.64459611	7.146185133	7.139970617	-1.66629289	-0.565571373	7.854608276	7.838276568	-1.224470826	0.19474005	7.199416649	7.194874278	-1.850559297	-0.551883923	7.299531051	7.294091861	-1.599975066	-0.455849803	7.329934261	7.328451285	-1.763863882	-0.52645075	7.604897621	7.576056558	-1.633679681	-0.370521037	7.403640623	7.380069575	-1.651913621	-0.344649215	7.93514041	7.90077647	-1.722379461	-0.198890401	7.614403171	7.597360643	-1.892100366	-0.249681735	7.371212974	7.371934518	-1.856699303	-0.365567114	7.791607702	7.782846588	-1.859729866	-0.435383355
ST7-AS1	ENSG00000227199	5.231465975	5.120787319	-0.631580804	-0.005861107	NA	NA	NA	NA	NA	NA	NA	NA	5.120097618	5.027878014	-0.651880522	-0.000210158	NA	NA	NA	NA	5.152410598	5.094167669	-0.659573721	-0.079788312	NA	NA	NA	NA	NA	NA	NA	NA	NA	NA	NA	NA	NA	NA	NA	NA	NA	NA	NA	NA	NA	NA	NA	NA
PI4K2A	ENSG00000155252	7.761598	7.721249898	-1.349529897	-0.035844186	7.572847958	7.541618787	-1.41505873	-0.246927172	8.410630273	8.309405931	-1.038670466	0.382228369	7.612264573	7.572777327	-1.436324506	-0.069562892	7.623467569	7.583662564	-1.267726159	-0.072590839	7.539373619	7.51201544	-1.414773813	-0.151318727	7.899985663	7.898246003	-1.507985326	-0.240093759	7.647804305	7.627688645	-1.712245404	-0.382907659	7.962577573	7.956181081	-2.041276961	-0.511364238	7.960733299	7.946807693	-1.98567453	-0.283845307	8.157181242	8.179490294	-1.767450545	-0.221367654	8.160081177	8.155038624	-1.764055778	-0.328855523
C1QA	ENSG00000173372	8.701867344	8.537735715	-0.393872656	0.927802386	NA	NA	NA	NA	8.759075184	8.598452274	-0.411558275	1.013659634	8.680993132	8.490662034	-0.246070878	1.144405309	8.765652251	8.46307836	-0.029151371	1.189750534	7.507599962	7.234644561	-0.122513287	1.103144765	6.81169356	6.037996561	0.306721765	1.304178019	7.143708183	6.696630651	-0.03473193	1.16981611	5.628415346	5.072950111	0.165383331	0.927688083	NA	NA	NA	NA	6.346138096	5.889954303	0.201069261	1.327808229	6.849388259	6.07669344	0.787457258	1.836377061
NSMCE4A	ENSG00000107672	7.870413488	7.851204809	-1.68777662	-0.357199323	7.579712983	7.557395135	-1.528599696	-0.358949086	7.457137793	7.460431682	-1.849012149	-0.49853939	7.549570761	7.536122368	-1.648791851	-0.287119337	7.640275582	7.637014227	-1.656890925	-0.453437687	7.624515769	7.614182675	-1.68419912	-0.399097697	6.631344817	6.597555779	-1.478424634	-0.325746788	6.938416066	6.92436555	-1.669699107	-0.424647312	7.114415722	7.102308209	-1.858127062	-0.48674768	7.072512634	7.054572293	-1.939356723	-0.386343575	6.667759638	6.641213922	-1.614897782	-0.279206618	6.622287658	6.575930201	-1.386322947	-0.176945085
AOC1	ENSG00000002726	NA	NA	NA	NA	NA	NA	NA	NA	NA	NA	NA	NA	NA	NA	NA	NA	NA	NA	NA	NA	NA	NA	NA	NA	NA	NA	NA	NA	NA	NA	NA	NA	NA	NA	NA	NA	NA	NA	NA	NA	NA	NA	NA	NA	NA	NA	NA	NA
DAPP1	ENSG00000070190	NA	NA	NA	NA	NA	NA	NA	NA	NA	NA	NA	NA	NA	NA	NA	NA	NA	NA	NA	NA	NA	NA	NA	NA	NA	NA	NA	NA	NA	NA	NA	NA	NA	NA	NA	NA	NA	NA	NA	NA	NA	NA	NA	NA	NA	NA	NA	NA
KCNK7	ENSG00000173338	NA	NA	NA	NA	NA	NA	NA	NA	NA	NA	NA	NA	NA	NA	NA	NA	NA	NA	NA	NA	NA	NA	NA	NA	NA	NA	NA	NA	NA	NA	NA	NA	5.165460663	5.114728022	-1.115707524	-0.340648478	5.063449035	5.067107334	-1.39351411	-0.480752088	NA	NA	NA	NA	NA	NA	NA	NA
PSMD6	ENSG00000163636	7.99089802	7.959526112	-1.613587693	-0.273740547	7.897189584	7.838140321	-1.274953267	-0.08939254	8.330575878	8.338436758	-1.587790672	-0.167320084	7.780508859	7.75122842	-1.574776126	-0.181185355	7.909424655	7.898318394	-1.393452856	-0.146050408	7.953928889	7.903862833	-1.51901746	-0.177594018	7.569158109	7.539239968	-1.721893354	-0.46212912	7.521317412	7.478557976	-1.744745674	-0.42524917	7.5725702	7.549550119	-1.82023057	-0.358762509	7.434995585	7.432263996	-2.015405206	-0.399666022	7.637066226	7.627651397	-2.087375095	-0.560312555	7.764877309	7.748915525	-1.898828795	-0.479442338
SEC16B	ENSG00000120341	7.077547436	7.069306746	-0.924105648	0.313430323	6.94105617	6.867410294	-0.668240936	0.397511402	7.027585788	6.92948859	-0.748224381	0.495513409	6.900618212	6.870015832	-1.09116728	0.134233865	6.824756963	6.715025946	-0.700773105	0.327742466	6.330784851	6.218134921	-0.646174518	0.289765627	6.362120662	6.321854801	-0.841254703	0.249809898	5.679286242	5.668927202	-1.202189014	-0.285859362	NA	NA	NA	NA	NA	NA	NA	NA	6.989637038	7.010998967	-1.219413699	0.215810493	6.856395457	6.880129682	-1.102731812	0.166168027
TRPC4AP	ENSG00000100991	NA	NA	NA	NA	NA	NA	NA	NA	NA	NA	NA	NA	8.710920521	8.686378828	-1.78217651	-0.409458715	8.751572954	8.716017858	-1.734834524	-0.540605932	8.565503221	8.544633319	-1.763650626	-0.437786468	8.29564461	8.267857509	-1.758572971	-0.506876241	8.192090894	8.185278697	-2.042775232	-0.720995701	8.740261386	8.733999699	-2.387957678	-0.829978823	8.788434745	8.783957863	-2.348921573	-0.634398159	8.626053597	8.627644058	-1.926640334	-0.405037318	8.472917094	8.464323386	-2.064952464	-0.639193278
A1BG	ENSG00000121410	5.33111639	5.258092527	-0.78738201	-0.124653096	5.550220362	5.411070962	-0.442640493	0.151544074	NA	NA	NA	NA	5.321799943	5.21330008	-0.66056734	0.040189744	6.150718145	6.087439982	-0.890509384	-0.079299615	5.910456953	5.854886009	-0.748337094	0.073665457	5.78263919	5.714061977	-0.868325738	0.036653512	5.918837751	5.870105265	-0.994038756	-0.010553608	6.165727876	6.13895871	-1.412016962	-0.335617251	6.011234423	6.011352275	-1.680180509	-0.445396319	5.585884493	5.569735622	-1.495190035	-0.463415907	5.624013989	5.594472278	-1.208436188	-0.304784614
SIGLEC17P	ENSG00000171101	NA	NA	NA	NA	NA	NA	NA	NA	NA	NA	NA	NA	NA	NA	NA	NA	NA	NA	NA	NA	NA	NA	NA	NA	NA	NA	NA	NA	NA	NA	NA	NA	NA	NA	NA	NA	NA	NA	NA	NA	NA	NA	NA	NA	NA	NA	NA	NA
ZBTB17	ENSG00000116809	7.705757898	7.673844273	-1.522869937	-0.2153122	7.589586496	7.562357925	-1.52091188	-0.35079147	7.731886673	7.658490887	-1.222555031	0.169371193	7.720141618	7.706328896	-1.65896639	-0.272294541	7.702295326	7.650906565	-1.429540236	-0.223346143	7.58560151	7.553729	-1.570789081	-0.299152629	7.478820509	7.45724534	-1.696609492	-0.445673121	7.382877831	7.355619487	-1.784649351	-0.481270013	7.735337701	7.732796933	-1.864824324	-0.366694313	7.712307783	7.731140897	-1.90516916	-0.236543	7.6780624	7.672076336	-1.915878913	-0.384876211	7.569879181	7.558702652	-1.83603698	-0.451406335
MAP3K8	ENSG00000107968	7.940016459	7.798859624	-0.641327063	0.683512571	8.580981311	8.398163712	-0.413080099	0.751636234	7.182082169	7.103914544	-0.741310939	0.541304243	7.865787878	7.78496574	-0.691806896	0.706440658	7.937202918	7.882555639	-0.868748751	0.376928325	7.453831946	7.255997026	-0.553650201	0.674600619	5.649325619	5.467498865	-0.435820299	0.412035838	5.860990683	5.621798695	-0.314269824	0.588405509	NA	NA	NA	NA	NA	NA	NA	NA	5.793787283	5.582326409	-0.33188199	0.703725787	5.578272787	5.374843002	-0.563559036	0.27593508
C5orf63	ENSG00000164241	5.344324304	5.295341982	-0.989485346	-0.316725733	5.41837203	5.35894693	-0.94690668	-0.366369534	5.685185889	5.672872142	-1.249594706	-0.471506666	NA	NA	NA	NA	NA	NA	NA	NA	NA	NA	NA	NA	NA	NA	NA	NA	5.157808239	5.065649912	-0.971758592	-0.199210032	5.42776897	5.431615409	-1.212381893	-0.340740949	5.373076313	5.344291252	-1.239393131	-0.242916287	NA	NA	NA	NA	NA	NA	NA	NA
Mar-08	ENSG00000165406	7.861210188	7.853740101	-1.708079585	-0.377209914	7.63711193	7.638275995	-1.546449032	-0.371026265	8.335130151	8.346827105	-1.502777076	-0.082399573	7.572515869	7.57926389	-1.50920319	-0.141580644	7.741326186	7.743294084	-1.38857729	-0.164204804	7.846629975	7.836882332	-1.536253047	-0.204129222	7.565634642	7.518977369	-1.419260203	-0.161227887	7.633706227	7.6201127	-1.582035711	-0.25320115	8.523560681	8.478809199	-1.367687578	0.19714283	8.447693631	8.411864194	-1.42179892	0.305393103	7.501042095	7.474628341	-1.628533562	-0.123017169	7.43943937	7.394142657	-1.556860961	-0.187400598
ZNF470	ENSG00000197016	6.057273947	6.034367163	-1.166742069	-0.252663513	6.064857416	6.051001678	-1.232880154	-0.42979075	6.275824493	6.256172742	-1.441444582	-0.436058313	6.365198255	6.351226887	-1.461214094	-0.38602545	6.466976235	6.469253337	-1.549166182	-0.602698228	6.403934316	6.394950752	-1.498672837	-0.504132049	6.665973726	6.609843626	-1.336134697	-0.181748351	6.615825807	6.581257536	-1.666889758	-0.486617979	7.218253179	7.20910819	-1.759412818	-0.362759009	6.986166704	6.965581268	-1.707071463	-0.184345265	6.608728436	6.599016426	-1.955955757	-0.630543954	6.731780726	6.711393859	-1.805052872	-0.564550212
C17orf58	ENSG00000186665	6.577790992	6.329145654	-0.409798062	0.624264536	6.542530143	6.29490806	-0.248821787	0.641144116	6.182878367	6.154774481	-1.634647858	-0.680726869	5.730350843	5.566345543	-0.275372792	0.52273341	6.171847754	5.964804928	-0.520934018	0.241250737	5.290511486	5.185741533	-0.701459882	-0.092352766	6.454701452	6.423655468	-1.562604083	-0.442955121	6.243002227	6.201955852	-1.40662559	-0.308628722	6.633820111	6.628995144	-1.506387347	-0.267177453	6.359515983	6.351943858	-1.690679482	-0.355006591	6.316115011	6.295901108	-1.684033685	-0.435295971	6.488966729	6.464509175	-1.593481401	-0.414924188
SLC26A4-AS1	ENSG00000233705	NA	NA	NA	NA	NA	NA	NA	NA	NA	NA	NA	NA	NA	NA	NA	NA	NA	NA	NA	NA	NA	NA	NA	NA	7.981065887	7.926512032	-0.545033901	0.721947688	5.488764324	5.235866719	0.046843176	0.857041094	NA	NA	NA	NA	NA	NA	NA	NA	7.588826674	7.576080351	-0.984977429	0.536779508	8.046271128	8.035439806	-0.956269695	0.47870172
CCAR1	ENSG00000060339	8.456539392	8.438564958	-1.834134759	-0.49721809	8.306202071	8.287651989	-1.807835692	-0.62686512	8.482972743	8.46563514	-1.804964493	-0.382275222	8.179263155	8.153938251	-1.807068309	-0.390068148	8.282020459	8.249841561	-1.67036969	-0.428585981	8.244434218	8.216256947	-1.590950391	-0.253143877	7.807752472	7.758294218	-1.405251571	-0.133130355	7.838259965	7.785977841	-1.703339245	-0.365509058	8.617198655	8.579821143	-1.523498167	0.039144541	8.357239119	8.322292349	-1.744527249	-0.017441543	7.828060252	7.756049055	-1.572735934	-0.039630935	7.917755804	7.85999464	-1.614530439	-0.180724471
TRIM52-AS1	ENSG00000248275	6.693138914	6.672436392	-1.041358285	0.115501828	6.252221918	6.200860262	-0.978519497	-0.119606161	5.691958168	5.636639999	-1.107214163	-0.33834219	6.288955722	6.266638145	-1.120625165	-0.077966689	6.313711008	6.268142307	-1.124855647	-0.245300055	6.520625947	6.480065823	-1.037316274	-0.013301555	5.972060083	5.93895861	-1.06125297	-0.094497922	5.954645406	5.91906489	-1.040429748	-0.038234822	6.272928927	6.262312024	-1.139570306	-0.021705002	6.07008989	6.054221188	-1.374497848	-0.124813138	5.883240262	5.875572952	-1.181573789	-0.058991978	5.939134168	5.921830782	-1.06826777	-0.068737771
SOCS4	ENSG00000180008	7.413504667	7.39276539	-1.572258228	-0.315112226	7.461020368	7.40583153	-1.258122088	-0.114995353	7.112988596	7.094169979	-1.695254819	-0.41477511	7.42019694	7.405394196	-1.469786258	-0.127452707	7.49739019	7.465890613	-1.503117651	-0.32837723	7.441145963	7.401792081	-1.250549774	-0.005063116	6.815866131	6.723062107	-1.140930171	0.030543312	6.887379721	6.827888728	-1.414963324	-0.186694312	7.07482516	7.032929883	-1.602024065	-0.249586668	7.026272658	6.982623896	-1.481891034	0.046727089	6.800524689	6.746563019	-1.37380733	-0.009212435	6.847145845	6.741510777	-1.2811307	-0.034862595
TIMP3	ENSG00000100234	NA	NA	NA	NA	NA	NA	NA	NA	NA	NA	NA	NA	NA	NA	NA	NA	NA	NA	NA	NA	NA	NA	NA	NA	NA	NA	NA	NA	NA	NA	NA	NA	7.693982196	7.526640494	-0.469584826	0.986947035	7.937627649	7.795700961	-0.543401376	1.137000755	8.82923778	8.672243639	-0.56526268	0.952589178	8.77798806	8.614345126	-0.440564181	0.976005699
EMC1	ENSG00000127463	7.904622477	7.872840354	-1.60036213	-0.267329471	7.951944134	7.891039989	-1.304915136	-0.117977184	7.887431114	7.87249018	-1.697294847	-0.277588831	8.025916902	8.008224502	-1.704035331	-0.288432392	8.015760377	7.963779442	-1.428933467	-0.176879488	7.88301462	7.842538695	-1.528305818	-0.19525341	7.775371995	7.754719832	-1.605720318	-0.333569416	7.677517826	7.681451264	-1.876881639	-0.543323113	8.237002463	8.238096939	-1.828244156	-0.273411384	8.11131819	8.097402016	-2.095967938	-0.379483345	7.791422362	7.792181658	-1.968146409	-0.434019945	7.998470824	7.977285569	-1.756074346	-0.319405282
ANKRD50	ENSG00000151458	7.64425997	7.550369567	-0.881433381	0.403131392	7.297462986	7.27188911	-1.254874593	-0.135669239	6.788023192	6.764575773	-1.491613311	-0.282153005	7.538881967	7.527171459	-1.340681896	0.019702913	7.690702654	7.628982849	-1.17538599	0.02660581	7.876525889	7.792773253	-0.907085579	0.416346216	6.890015617	6.858202358	-1.185600787	0.007556961	6.428786907	6.420290579	-1.415463074	-0.26672038	6.376970979	6.328263526	-1.21842089	-0.078524908	6.070737199	6.051367254	-1.381584323	-0.132846515	6.530465809	6.492468019	-1.5260601	-0.225732524	6.908397777	6.86628333	-1.327606533	-0.061111494
GABRB1	ENSG00000163288	NA	NA	NA	NA	NA	NA	NA	NA	NA	NA	NA	NA	NA	NA	NA	NA	NA	NA	NA	NA	NA	NA	NA	NA	5.321450554	5.13716699	-0.717482139	0.059328758	5.546332014	5.392659687	-0.621566161	0.224481047	NA	NA	NA	NA	NA	NA	NA	NA	5.179428498	5.079544446	-0.925117084	-0.041592083	5.265914961	5.128479811	-0.63099351	0.137263654
TUSC2	ENSG00000114383	7.146665694	7.131834664	-1.565757467	-0.325349333	7.214502439	7.184047484	-1.272493641	-0.16573609	7.499616469	7.453465835	-1.353809184	-0.004538107	7.3752631	7.354425269	-1.528537048	-0.195618802	7.435454562	7.414555653	-1.423168163	-0.259058331	7.284998145	7.244108568	-1.378399266	-0.151600096	8.138417115	8.117905746	-1.387692931	-0.128480104	7.807752521	7.769704422	-1.602152302	-0.264982535	7.761851908	7.734546537	-1.584470607	-0.086031569	7.654556287	7.664211698	-2.160336104	-0.50484004	8.194870387	8.175861101	-1.700323824	-0.154381592	8.294276705	8.282630261	-1.61802415	-0.182814147
NFU1	ENSG00000169599	7.570944558	7.482669001	-1.17135175	0.099366904	7.438548239	7.357730606	-1.092970545	0.040382036	7.268005134	7.250430129	-1.95721223	-0.640350631	7.261131238	7.236470964	-1.696959951	-0.388506063	7.346627096	7.324656302	-1.586499107	-0.438296674	7.449311372	7.41169595	-1.398622963	-0.151887271	7.021400863	6.975124542	-1.468912921	-0.258559687	6.780455031	6.735300209	-1.483371428	-0.271208626	7.085882641	7.033648179	-1.179948386	0.172702791	6.839248893	6.863157838	-1.732329647	-0.247347746	7.040271239	7.043445308	-1.932700181	-0.488398738	7.131533449	7.120714556	-1.679802184	-0.352306094
ZNF598	ENSG00000167962	7.895488854	7.849278286	-1.322723733	0.007631352	7.921100075	7.815650916	-1.041762997	0.14341885	7.421009283	7.344643822	-1.197485389	0.136521138	7.626942394	7.594990983	-1.486987305	-0.117274745	7.755974465	7.694950972	-1.301508763	-0.085846658	7.699261094	7.66755916	-1.409132361	-0.112329674	6.917305525	6.909225384	-1.66570365	-0.463753509	6.750142825	6.722951237	-1.527282319	-0.317594204	7.935629091	7.934649549	-1.685293489	-0.157505223	8.028005572	8.026178781	-1.760180733	-0.049431916	7.26310324	7.273400313	-1.841995136	-0.361035836	7.048593314	7.054885577	-1.74983478	-0.439730315
FA2H	ENSG00000103089	NA	NA	NA	NA	NA	NA	NA	NA	NA	NA	NA	NA	NA	NA	NA	NA	NA	NA	NA	NA	NA	NA	NA	NA	6.9107964	6.360706983	0.314840748	1.417173064	7.463197933	7.269089991	-0.463399866	0.823422502	5.967341384	5.770932842	-0.396769216	0.573584733	6.246165234	6.062786674	-0.420215931	0.832263268	7.136261912	6.77472965	-0.076300223	1.296142965	6.872355578	6.450563169	0.008205168	1.182408086
GALNT7	ENSG00000109586	6.59639739	6.581161144	-1.359943992	-0.230574436	6.5399974	6.525292094	-1.429369116	-0.456008201	6.644962007	6.636657811	-1.387303091	-0.213282261	7.201018963	7.176357484	-1.587742589	-0.29354586	7.160016955	7.170394513	-1.492273576	-0.365280783	7.051014218	7.035494321	-1.352664052	-0.155053761	6.505209781	6.466623234	-1.183587644	-0.053906562	6.871793924	6.857137649	-1.46776631	-0.234715698	8.255104365	8.244511543	-1.562526301	-0.007272132	8.206175627	8.172489981	-1.519119158	0.201659774	6.474187438	6.470290349	-1.504047944	-0.209186622	6.504028594	6.484647737	-1.49132456	-0.306905915
GPR153	ENSG00000158292	7.856246033	7.607914583	-0.390523841	0.905859498	7.80532127	7.600424331	-0.470646829	0.702804364	5.621584367	5.333915433	0.383547116	1.071717563	5.70268808	5.542369895	-0.438865483	0.352299655	6.634969015	6.315542506	-0.195245621	0.700525471	5.848825977	5.651457663	-0.332154297	0.42658916	7.081051859	7.025883084	-0.781428636	0.436143581	6.196819189	6.114533164	-0.951862397	0.120918233	5.263864966	5.156184823	-0.60329692	0.184370424	5.486865708	5.427584252	-0.936587866	0.085083007	7.29085637	7.299255403	-1.104151853	0.379022177	7.134718395	7.110652352	-0.99867078	0.326467602
TMEM220	ENSG00000187824	6.690724337	6.661583026	-1.439844251	-0.28610528	6.418158976	6.392651533	-1.241341053	-0.318167955	6.929432703	6.930098894	-1.340321507	-0.096430803	6.402965682	6.393124717	-1.439579503	-0.348986608	6.433692941	6.414734557	-1.286438556	-0.358386594	6.725180854	6.722168603	-1.488617741	-0.375486118	5.838523793	5.786294607	-0.656045696	0.267480809	6.119341932	6.069908061	-1.115817502	-0.057814458	5.271493869	5.169981966	-0.902047225	-0.110178598	5.273064183	5.25026879	-1.189980819	-0.222687919	5.599957736	5.542665882	-0.940605089	0.082920224	5.576878993	5.444667744	-0.619305436	0.240617544
NUCKS1	ENSG00000069275	NA	NA	NA	NA	NA	NA	NA	NA	NA	NA	NA	NA	NA	NA	NA	NA	NA	NA	NA	NA	NA	NA	NA	NA	NA	NA	NA	NA	NA	NA	NA	NA	NA	NA	NA	NA	NA	NA	NA	NA	NA	NA	NA	NA	NA	NA	NA	NA
RAD51C	ENSG00000108384	6.324816814	6.316312679	-1.637707307	-0.608648613	6.31697762	6.302385136	-1.704736689	-0.812239439	6.634601301	6.596346575	-1.443598438	-0.284856732	6.457573979	6.441798397	-1.832926178	-0.726025843	6.573873822	6.575029508	-1.629345961	-0.646670067	6.664880367	6.647239401	-1.519931877	-0.431833369	6.804286947	6.732950258	-1.235492676	-0.062526283	6.246234234	6.219434782	-1.540747194	-0.437866118	6.850129252	6.847405492	-1.516318308	-0.216382567	6.627617251	6.632396162	-1.877312529	-0.469558024	6.933976783	6.942086753	-1.579948775	-0.162589398	7.065778573	7.05812014	-1.534744257	-0.22363218
ABHD17B	ENSG00000107362	6.673996561	6.654929136	-1.636271615	-0.484441544	6.716198824	6.676283958	-1.418457023	-0.400713406	6.593425937	6.58959096	-1.897594188	-0.741493853	6.589977417	6.503635226	-0.880270964	0.24670658	6.747752233	6.683613468	-1.109048161	-0.091573497	6.550456943	6.490321526	-1.006195857	0.021578051	7.00435674	6.877047288	-0.794855683	0.401397046	7.178398498	7.088182442	-1.075275114	0.186921141	7.359967644	7.329651019	-1.719161373	-0.300566598	7.225498762	7.191261283	-1.756217353	-0.169546296	7.135183354	7.056329795	-1.273309586	0.174325347	7.201406668	7.137444469	-1.257717456	0.073735498
LINC00906	ENSG00000267339	NA	NA	NA	NA	NA	NA	NA	NA	NA	NA	NA	NA	NA	NA	NA	NA	NA	NA	NA	NA	NA	NA	NA	NA	NA	NA	NA	NA	NA	NA	NA	NA	NA	NA	NA	NA	NA	NA	NA	NA	NA	NA	NA	NA	NA	NA	NA	NA
BLOC1S6	ENSG00000104164	8.214388379	8.173379238	-1.431046838	-0.075953602	8.244699107	8.153659158	-1.247610874	-0.053655956	8.055268134	8.047947063	-1.735550791	-0.318783308	7.967791114	7.961263978	-1.949389802	-0.535916359	8.081112235	8.06773758	-1.703064206	-0.449212109	8.092513238	8.067868591	-1.723978749	-0.38046363	8.145423151	8.113433671	-1.238518062	0.020864353	7.933318098	7.851237428	-1.242747224	0.095754258	8.176480027	8.155588664	-1.659436477	-0.110541116	7.847137925	7.831756458	-1.868796697	-0.182592412	7.965565481	7.947283003	-1.619587195	-0.084507664	8.284167558	8.284997705	-1.527346799	-0.092238276
C1orf105	ENSG00000180999	NA	NA	NA	NA	NA	NA	NA	NA	NA	NA	NA	NA	NA	NA	NA	NA	NA	NA	NA	NA	NA	NA	NA	NA	NA	NA	NA	NA	NA	NA	NA	NA	NA	NA	NA	NA	NA	NA	NA	NA	NA	NA	NA	NA	NA	NA	NA	NA
PLBD2	ENSG00000151176	7.733039674	7.702122848	-1.225371824	0.085894819	7.308095689	7.233366888	-1.036830938	0.077484349	NA	NA	NA	NA	8.004124465	8.003304364	-1.475178597	-0.059737797	7.866743051	7.827163933	-1.210073512	0.028885311	7.653324954	7.640830326	-1.457691257	-0.16679218	6.949123515	6.846458054	-0.91450422	0.276986179	6.843302689	6.838070812	-1.413669098	-0.183851714	7.224156628	7.203776251	-1.594956313	-0.199351862	6.951056351	6.965581268	-1.683139522	-0.160413324	6.804542851	6.783209871	-1.205411222	0.169449575	7.151240077	7.143408339	-1.053527663	0.279380734
DCLRE1A	ENSG00000198924	5.662768033	5.655272386	-1.398010784	-0.624990641	5.69510529	5.667617828	-1.229638953	-0.56585498	6.590714324	6.634565067	-1.311255948	-0.137992968	5.697149485	5.737769166	-0.913419401	-0.061454118	5.880411532	5.904581387	-1.170318387	-0.431775381	5.59305847	5.567505797	-1.13859634	-0.408320874	6.517788365	6.519269434	-1.650094009	-0.510293946	6.410828069	6.38550486	-1.59909745	-0.456773958	6.654647357	6.650042481	-1.612605137	-0.367411993	6.47075873	6.480866789	-1.599171136	-0.23056678	6.616417106	6.605455066	-1.666090956	-0.33921077	6.742737219	6.754729636	-1.727241789	-0.478910737
DAXX	ENSG00000204209	7.984213828	7.975826758	-1.851303156	-0.510331126	8.07479669	8.035416527	-1.602338033	-0.408707097	8.257433451	8.250892518	-1.717248395	-0.297077603	8.106728076	8.085556786	-1.744092815	-0.327084692	7.963925424	7.946719647	-1.769037964	-0.517975814	8.008285574	7.992289939	-1.755983412	-0.410628904	7.500682581	7.484528878	-1.686734295	-0.432281777	7.446292224	7.395453602	-1.457958517	-0.148460891	7.909742229	7.906900271	-1.867040261	-0.342720214	7.845521501	7.840174189	-2.314419192	-0.626852976	7.622713719	7.60782304	-2.094950474	-0.569724418	7.615079899	7.592587293	-1.741795583	-0.351117881
BPGM	ENSG00000172331	6.70218096	6.673319627	-1.568488951	-0.411373897	6.485309224	6.441722924	-1.386514601	-0.445280083	6.756132516	6.755638099	-1.7502995	-0.542815359	6.850117458	6.8251318	-1.415879336	-0.198822977	6.835042971	6.824883879	-1.368239954	-0.302584303	6.80140683	6.767955766	-1.399716312	-0.270315916	7.092622708	7.085139805	-1.604953352	-0.38172562	6.815255254	6.754931005	-1.517061229	-0.300772524	7.14662478	7.116226587	-1.383298631	-0.008295856	6.89972	6.912153119	-1.869658615	-0.365916086	6.930489426	6.920262076	-1.940081797	-0.528896889	7.133304822	7.118184078	-1.776144443	-0.449240046
HOXB13	ENSG00000159184	NA	NA	NA	NA	NA	NA	NA	NA	NA	NA	NA	NA	NA	NA	NA	NA	NA	NA	NA	NA	NA	NA	NA	NA	NA	NA	NA	NA	NA	NA	NA	NA	NA	NA	NA	NA	NA	NA	NA	NA	NA	NA	NA	NA	NA	NA	NA	NA
PPCDC	ENSG00000138621	6.111223964	6.097898518	-1.327765544	-0.387983445	5.999347835	5.973542873	-1.2776962	-0.504333502	6.723432551	6.624476548	-1.066903571	0.102637252	6.037315211	6.01206588	-1.396536223	-0.445351642	6.106915811	6.063944673	-1.233918547	-0.432293276	5.990040434	5.956540043	-1.127703789	-0.275654389	5.400354698	5.34225514	-1.202377447	-0.38166289	5.426517472	5.370229194	-1.135658776	-0.294798287	5.034573243	5.025258986	-1.140131826	-0.392403526	5.019353595	5.000144522	-1.342495027	-0.448815021	5.278058989	5.234467076	-1.276182239	-0.345035734	5.320998642	5.272367123	-1.065180088	-0.255264066
TAF4	ENSG00000130699	7.150474657	7.150046254	-1.827346182	-0.586062819	7.023513295	7.017477423	-1.750182886	-0.665542212	7.123859968	7.103184218	-1.714648057	-0.432189188	7.033245156	7.043320996	-1.821551598	-0.560302275	7.095319658	7.097237599	-1.928182943	-0.811294373	7.103694883	7.100981774	-1.66242913	-0.455466527	6.601388112	6.571395837	-1.546864637	-0.39754253	6.631936148	6.62610878	-1.7874341	-0.597599836	7.735493152	7.725937513	-1.693991555	-0.197070649	7.789208109	7.787779769	-1.874340413	-0.195247634	6.68339529	6.653784737	-1.803438166	-0.464297239	6.562570771	6.532953767	-1.656707517	-0.45923912
SLC30A4	ENSG00000104154	6.562667606	6.547934164	-1.710331445	-0.592578913	6.48383198	6.463515165	-1.484778659	-0.535020348	6.096744779	6.07233915	-1.633508016	-0.711949866	6.378856912	6.373628067	-1.508075577	-0.424478053	6.458291191	6.452266267	-1.724311581	-0.783608195	6.338367371	6.320262354	-1.446912219	-0.477203389	6.430566754	6.347332705	-1.232194175	-0.133677809	7.221283274	7.163240962	-0.832412333	0.437911397	6.931256801	6.924005323	-1.776185285	-0.455309718	6.752505201	6.739429274	-1.799266559	-0.358880287	6.60058964	6.575144803	-1.570508338	-0.250412687	6.852386862	6.815994147	-1.468059183	-0.210719222
PSMD8	ENSG00000099341	NA	NA	NA	NA	NA	NA	NA	NA	8.757480871	8.724470027	-1.40443808	0.022417071	8.740849185	8.709038418	-1.475650512	-0.10506967	8.709047163	8.655727226	-1.218348485	-0.01802168	8.719546159	8.663275392	-1.228936167	0.09106758	8.45183991	8.370165509	-1.383297239	-0.142975174	8.17399941	8.134910884	-1.571035019	-0.244831338	8.46692796	8.423462244	-1.417865033	0.147128373	8.366408527	8.35086744	-1.77500416	-0.047925607	8.616210473	8.616303906	-1.661892445	-0.139442101	8.626082191	8.611020517	-1.610092046	-0.193304375
HIBADH	ENSG00000106049	8.065306194	8.007197149	-1.481977101	-0.138389728	7.977481464	7.937003636	-1.366770167	-0.177398452	NA	NA	NA	NA	7.428001234	7.398412175	-1.684631652	-0.343465214	7.598614426	7.561804366	-1.333605292	-0.142301549	7.708853953	7.69373109	-1.626395798	-0.323513836	7.22273527	7.152317623	-1.306807682	-0.078035231	7.375647851	7.341263717	-1.384965607	-0.084188823	7.181594356	7.154537245	-1.676896518	-0.292201557	7.029815589	7.003170659	-1.99124136	-0.455364255	7.1252089	7.042432	-1.361289187	0.082742055	7.231512673	7.156573268	-1.218489004	0.117781559
FAR1	ENSG00000197601	8.498992942	8.48586437	-1.607807535	-0.278402137	8.33659268	8.30090122	-1.5998701	-0.421051123	8.023227025	8.008270931	-1.879556769	-0.463223065	8.347699739	8.322795562	-1.575943465	-0.170396392	8.496814004	8.443621409	-1.560074245	-0.339119486	8.328622699	8.306332267	-1.429265849	-0.094255073	8.113997499	8.022637904	-0.990358959	0.272377945	8.109485771	8.065891223	-1.499591521	-0.167719049	8.795489126	8.765036151	-1.596261726	-0.039280014	8.74292153	8.705438237	-1.696914893	0.020655479	8.099390948	8.04538259	-1.385919938	0.153006632	8.254322385	8.219105559	-1.552349048	-0.116273921
SAFB	ENSG00000160633	8.650333044	8.655105654	-1.754042376	-0.451275012	8.561281221	8.543885621	-1.788821272	-0.645793005	8.519788977	8.516265149	-1.857026754	-0.433370688	8.515860334	8.499944287	-1.920743318	-0.531069165	8.513152255	8.496869154	-1.921724273	-0.706346744	8.619259438	8.596258959	-1.791510117	-0.467996727	8.36892628	8.347910962	-1.734470923	-0.492310056	8.268984487	8.262537415	-1.923843534	-0.609082313	NA	NA	NA	NA	NA	NA	NA	NA	8.447287637	8.449060046	-1.93453145	-0.40127894	8.552975269	8.537749279	-1.720345888	-0.298735572
NAALADL1	ENSG00000168060	6.182447378	6.13460414	-1.129245079	-0.175126396	6.356860941	6.325097799	-1.238544145	-0.338407779	NA	NA	NA	NA	6.714282902	6.676965892	-1.365587103	-0.185265305	6.553685643	6.543795811	-1.235722355	-0.263662344	6.357375762	6.338499297	-1.13998776	-0.164333591	NA	NA	NA	NA	NA	NA	NA	NA	5.191992781	5.145350198	-0.860789689	-0.076413741	5.095886738	5.072971081	-1.069648336	-0.155230503	NA	NA	NA	NA	NA	NA	NA	NA
MED17	ENSG00000042429	7.383037849	7.375013377	-1.714844033	-0.459504484	7.237645653	7.236204133	-1.670680625	-0.555943391	7.085258987	7.085389214	-1.82888741	-0.550459354	7.126480636	7.135354935	-1.719509308	-0.434963247	7.272525119	7.267553753	-1.815144101	-0.674280985	7.230076178	7.217605498	-1.586031644	-0.362494191	6.665865578	6.624458277	-1.578610038	-0.42198066	6.710182444	6.691103007	-1.778477765	-0.575009122	7.604180235	7.552241133	-1.44313459	0.018923784	7.458903476	7.421895144	-1.820051344	-0.205711382	6.826200624	6.790027876	-1.714059399	-0.337252209	6.84293122	6.789400188	-1.639246822	-0.386373973
POLR1D	ENSG00000186184	8.301377992	8.282251754	-1.672526891	-0.319866636	8.152421782	8.114048811	-1.604482009	-0.409901382	8.620667721	8.60782179	-1.601916226	-0.176528889	8.050595482	8.008193924	-1.625767045	-0.210165064	8.116043034	8.085038652	-1.674496176	-0.421553582	8.317851333	8.273721259	-1.416104115	-0.079916801	7.747825155	7.7501376	-1.833054398	-0.560870479	7.548656235	7.527000217	-1.814466567	-0.491674176	8.647801713	8.613272776	-1.693192541	-0.131883156	8.450329943	8.438261994	-1.85898832	-0.132506263	7.690591335	7.678225657	-2.11980116	-0.58850656	7.834040206	7.828082884	-2.001082887	-0.569899385
PPWD1	ENSG00000113593	7.487568481	7.477441428	-1.896604106	-0.626917772	7.3945128	7.386452262	-1.792762011	-0.653769019	7.220540282	7.197217274	-1.746617158	-0.441449654	7.22664196	7.225497037	-1.772180108	-0.466098257	7.389274309	7.353922787	-1.481924948	-0.328191946	7.253559689	7.244198136	-1.642637451	-0.415827418	6.904259523	6.878210287	-1.616130278	-0.419662333	6.876993627	6.851172455	-1.511508995	-0.279526095	7.577767864	7.556404053	-1.583927023	-0.12095192	7.446536389	7.419271174	-1.704302091	-0.090310441	7.087672516	7.065642391	-1.672998667	-0.223077365	7.042543343	7.022761583	-1.663533908	-0.361790225
ITGB4	ENSG00000132470	8.754524732	8.67455094	-0.662658937	0.637102868	8.107931406	8.03993375	-0.747286227	0.446487357	6.257703329	5.957662845	-0.192677942	0.684202378	7.179066778	7.00292043	-0.421169019	0.830672144	8.489896812	8.118938325	0.041603263	1.292364623	7.727670313	7.427284159	-0.2703191	0.978623175	8.191670137	7.841616763	-0.123194756	1.147802205	8.518297711	8.28776293	-0.306802467	1.005642874	7.368875211	7.083091375	-0.000379955	1.366007818	7.939872106	7.672105709	-0.154508933	1.502557312	8.339558434	8.000617238	-0.21903838	1.317314205	8.001994608	7.65222477	-0.040578852	1.360731334
PTCD2	ENSG00000049883	5.722727142	5.699835025	-1.323207733	-0.536368038	5.828879184	5.808076956	-1.172723542	-0.460425744	6.26478794	6.26222968	-1.239586076	-0.231097308	5.477062313	5.451381484	-1.225952193	-0.460683658	5.691856005	5.686772748	-1.318137539	-0.660122227	5.535307444	5.510460189	-1.240457091	-0.52864645	5.689995835	5.697594566	-1.30927446	-0.408190073	5.639566188	5.609866046	-1.467688543	-0.5683813	5.391104058	5.377472094	-1.150834672	-0.295710003	5.282185644	5.282807745	-1.51334388	-0.536104186	5.677785308	5.677597181	-1.599765894	-0.535960602	5.871319241	5.869406993	-1.519458105	-0.53654442
STAT3	ENSG00000168610	NA	NA	NA	NA	NA	NA	NA	NA	NA	NA	NA	NA	NA	NA	NA	NA	NA	NA	NA	NA	NA	NA	NA	NA	8.484405786	8.293223467	-0.713889667	0.534728729	8.583183163	8.447627344	-0.831541523	0.465924059	8.483629684	8.44158593	-1.541724738	0.023314286	8.444542424	8.369786528	-1.436969666	0.290117061	8.5208332	8.346252511	-0.844562941	0.695657255	8.434369613	8.278499151	-0.777463103	0.657917706
TXNDC11	ENSG00000153066	7.940957001	7.91597868	-1.748365596	-0.411344093	7.921697282	7.888498057	-1.505386034	-0.318551634	7.893912805	7.890838474	-1.884333291	-0.46480475	7.954098871	7.923611525	-1.669180757	-0.258073124	7.939129898	7.918300019	-1.606460979	-0.357308135	7.977757665	7.94898469	-1.711969736	-0.367454465	6.845584104	6.825254753	-2.087062364	-0.898430122	7.014895258	6.986296816	-1.590054758	-0.337886016	7.863713202	7.84970653	-2.081970172	-0.565154789	7.820726839	7.820550073	-2.309223143	-0.624815254	7.068407759	7.059634895	-2.200895602	-0.752437071	6.98871331	6.973757389	-1.956407197	-0.666028764
EXD3	ENSG00000187609	7.518381777	7.486810699	-1.174935571	0.096592633	7.310809597	7.24813356	-1.018488488	0.097876601	7.096815915	7.011727388	-1.088089934	0.174142852	7.345793536	7.244147492	-0.968615879	0.341428709	7.385694776	7.268307551	-0.772051479	0.368913187	7.271598534	7.229102878	-1.12978517	0.095210935	7.273655276	7.251783824	-1.240096815	-0.006305693	6.864872989	6.815357861	-1.102140494	0.124308938	7.623709075	7.598376815	-1.210491984	0.261404103	7.629605236	7.611325891	-1.354879602	0.290117468	7.534477633	7.513290868	-1.53412222	-0.0226634	7.345322595	7.331179002	-1.224812948	0.141727269
RGS3	ENSG00000138835	8.261719841	8.099494512	-0.601240853	0.749643802	8.377897903	8.214817691	-0.615305599	0.574628517	7.791254737	7.736170644	-1.282068016	0.125695647	NA	NA	NA	NA	8.448046073	8.388596495	-0.923444518	0.303250535	8.333607318	8.287761563	-0.990124147	0.345519305	7.037511208	6.908171795	-0.956575562	0.245210672	7.167661417	7.100740691	-0.961155164	0.302452469	6.317587012	6.248404296	-0.780654591	0.332305678	6.487115136	6.438755303	-1.050292625	0.307460548	7.204767356	7.111597295	-1.093280481	0.36623067	7.110242431	6.975504651	-0.85127633	0.439563956
BCO2	ENSG00000197580	NA	NA	NA	NA	6.332449024	5.958221744	-0.043129595	0.724435768	8.005841445	7.89518601	-0.477818466	0.941641881	5.329662168	5.229865854	-0.662093135	0.043142396	5.438202427	5.171604801	-0.271273864	0.226507406	NA	NA	NA	NA	5.747031678	5.714814689	-1.05835125	-0.153192188	6.2787071	6.164113548	-0.688616923	0.398709331	6.027835836	6.006400201	-1.384247241	-0.347736103	5.974398332	5.960189472	-1.574343104	-0.358467121	5.898005816	5.876315561	-1.1627746	-0.039979571	5.895103979	5.841295722	-1.236185534	-0.261994298
EMSY	ENSG00000158636	7.423390992	7.400213165	-1.432124451	-0.174192998	7.316850063	7.29791466	-1.369887149	-0.247442998	7.043668188	7.018067773	-1.755869954	-0.492409057	7.53166834	7.495040127	-1.461228691	-0.10535309	7.489453518	7.450923677	-1.431085817	-0.259412008	7.602332866	7.578232523	-1.544170225	-0.26709215	6.728054904	6.67873263	-1.454016463	-0.288728401	6.788316617	6.73926651	-1.443051515	-0.230077113	7.898563019	7.896032224	-1.581201073	-0.058362632	7.830557576	7.824173848	-1.984582193	-0.299594498	6.908768904	6.873664565	-1.655436265	-0.256604249	6.849609876	6.825145286	-1.831963147	-0.57295803
CSNK1G2-AS1	ENSG00000180846	NA	NA	NA	NA	NA	NA	NA	NA	NA	NA	NA	NA	NA	NA	NA	NA	NA	NA	NA	NA	NA	NA	NA	NA	NA	NA	NA	NA	NA	NA	NA	NA	NA	NA	NA	NA	NA	NA	NA	NA	NA	NA	NA	NA	NA	NA	NA	NA
CRTC3	ENSG00000140577	8.708513547	8.669371938	-1.497326274	-0.196777368	8.403532645	8.383172248	-1.702069579	-0.535174791	8.128886511	8.125594618	-1.612083786	-0.193792936	8.704916248	8.669990472	-1.545095881	-0.170862074	8.879926325	8.835662285	-1.378146276	-0.196219175	NA	NA	NA	NA	7.502064704	7.431873069	-1.034661476	0.213143441	7.908826213	7.892688809	-1.604921857	-0.266053433	8.089362082	8.09451363	-1.955454623	-0.411250688	8.075452819	8.067019914	-2.182856414	-0.468373455	7.647493704	7.567998806	-1.304467408	0.216125968	7.494221595	7.45050256	-1.399486771	-0.02746773
LIPE-AS1	ENSG00000213904	5.791043619	5.586376428	-0.369595186	0.383249238	5.673210953	5.536140776	-0.488426708	0.139066459	NA	NA	NA	NA	NA	NA	NA	NA	NA	NA	NA	NA	NA	NA	NA	NA	NA	NA	NA	NA	NA	NA	NA	NA	NA	NA	NA	NA	NA	NA	NA	NA	NA	NA	NA	NA	NA	NA	NA	NA
ZBED8	ENSG00000221886	5.815044413	5.750736333	-0.830628608	-0.025917568	5.650902806	5.58464617	-0.399161522	0.241733288	5.80509525	5.744611352	-1.068085097	-0.268525329	6.505953026	6.429903905	-0.728597314	0.374421249	6.475429862	6.432400001	-0.692070885	0.241932859	6.421364029	6.383246894	-0.984353097	0.006199682	5.927672722	5.860092296	-1.268008348	-0.324013654	6.029250989	6.012738096	-1.536689236	-0.49845038	7.198996774	7.192458936	-1.516047464	-0.122741709	7.061413223	7.042766044	-1.561639331	-0.012342299	6.011999732	5.975856096	-1.361763379	-0.210492758	6.045591738	5.975121072	-1.203796233	-0.187048187
C19orf54	ENSG00000188493	6.722455281	6.712267642	-1.734592742	-0.565879746	6.610813077	6.584655671	-1.503790419	-0.511667297	7.202851042	7.186289555	-1.621862461	-0.319425719	6.020340595	5.981130874	-1.497914859	-0.55788391	6.320890967	6.271736936	-1.214635099	-0.333780508	6.162397358	6.140362563	-1.523368863	-0.614171092	5.913669412	5.852722206	-0.948532766	-0.006613988	6.064621786	6.016735179	-1.123557088	-0.083883934	5.625321251	5.592896749	-1.359652864	-0.440305304	5.817585977	5.809324365	-1.599846113	-0.441661819	6.04546012	5.988833543	-1.130685637	0.023956177	5.774678526	5.671386991	-0.932052713	-0.006109041
GYS1	ENSG00000104812	8.328595971	8.086508293	-0.401537828	0.948298912	8.515972957	8.29803714	-0.418078349	0.761203681	8.188648303	8.090736813	-0.882258527	0.534708424	8.122785898	8.080646087	-1.308032581	0.108903294	8.231072808	8.127421123	-0.864817494	0.385326256	8.269473608	8.204401511	-1.096291503	0.241850864	7.617383842	7.509309909	-0.912689235	0.34445586	7.411687388	7.39354998	-1.258882708	0.050342487	8.188902082	8.185582017	-1.408157678	0.14326457	8.207760347	8.214619644	-1.388631721	0.33461833	7.762044433	7.71569018	-1.455856944	0.076363052	7.588575977	7.542521034	-1.284675174	0.097414254
CDK1	ENSG00000170312	5.456335725	5.323403857	-0.564134962	0.116269209	NA	NA	NA	NA	NA	NA	NA	NA	NA	NA	NA	NA	NA	NA	NA	NA	NA	NA	NA	NA	NA	NA	NA	NA	NA	NA	NA	NA	NA	NA	NA	NA	NA	NA	NA	NA	NA	NA	NA	NA	NA	NA	NA	NA
SPEN	ENSG00000065526	NA	NA	NA	NA	NA	NA	NA	NA	8.539584254	8.538431763	-1.712634638	-0.288565859	NA	NA	NA	NA	NA	NA	NA	NA	NA	NA	NA	NA	8.406445799	8.362465046	-1.266760295	-0.025790162	8.51413965	8.511641929	-1.388276377	-0.09697981	NA	NA	NA	NA	NA	NA	NA	NA	8.658108699	8.632492912	-1.713450367	-0.192225525	8.444448615	8.426564563	-1.591969435	-0.163023925
FANCE	ENSG00000112039	6.328032004	6.251857104	-0.881816975	0.12098536	6.124461975	6.04864825	-0.84566451	-0.043511459	5.250533909	5.197348628	-1.136133879	-0.486084765	6.20858413	6.075275423	-0.665999608	0.307224575	6.257991831	6.129448767	-0.741734671	0.086261385	7.093679829	6.953992838	-0.509987917	0.672246746	5.190897151	5.160663457	-1.343998577	-0.56215105	5.082024603	5.009312817	-1.112375093	-0.352007377	6.180683644	6.168322109	-1.716962055	-0.631348647	6.132857663	6.123512638	-1.697885318	-0.426261152	5.293148864	5.260061317	-1.308793894	-0.369807451	5.154320471	5.108407235	-1.395730774	-0.633334795
ACVR1C	ENSG00000123612	8.129492924	7.728820264	0.002724837	1.317403978	8.087502314	7.690187707	0.138927718	1.317730032	NA	NA	NA	NA	NA	NA	NA	NA	NA	NA	NA	NA	5.671357132	5.327331815	-0.066643453	0.587171315	6.247391155	6.137537553	-0.602760825	0.427993922	7.177527684	7.026369852	-0.414908742	0.841087511	NA	NA	NA	NA	5.19566658	5.12882174	-0.902878613	0.027628351	6.167645576	6.129142803	-0.957077329	0.241073286	6.624402631	6.545504817	-0.879864531	0.320998184
RAB20	ENSG00000139832	7.31524284	7.209408358	-0.650300273	0.593098844	7.552797832	7.442234726	-0.586875437	0.564610739	7.905291998	7.558241974	0.030064924	1.400256954	7.216369538	7.070450206	-0.647000322	0.621106283	7.477352044	7.303235194	-0.425503648	0.719725891	7.676879449	7.471064894	-0.340026348	0.9163592	NA	NA	NA	NA	5.312930088	5.047583596	-0.266352688	0.502313578	NA	NA	NA	NA	NA	NA	NA	NA	NA	NA	NA	NA	NA	NA	NA	NA
GPATCH8	ENSG00000186566	7.981521479	7.992078863	-1.759927867	-0.417631409	7.741064176	7.731237187	-1.65324433	-0.470942344	7.615823722	7.648949021	-1.451692329	-0.061515093	7.738780401	7.74571808	-1.610343974	-0.217611193	7.755055746	7.767568448	-1.436223884	-0.20723754	7.935250385	7.931992625	-1.382350045	-0.038681426	7.344742837	7.291696057	-1.167175805	0.067855209	7.432853576	7.451336937	-1.309978939	0.007225791	NA	NA	NA	NA	NA	NA	NA	NA	7.685668075	7.69919378	-1.434432862	0.097503856	7.63748268	7.600600089	-1.066573933	0.325612977
CHMP7	ENSG00000147457	7.624112415	7.614010326	-1.745637894	-0.448136957	7.683647337	7.655075224	-1.61930716	-0.443076265	8.148579508	8.126668728	-1.768582358	-0.350244163	7.759649226	7.755776183	-1.85540328	-0.461110871	7.7334534	7.724386452	-1.463668084	-0.242496379	7.721802663	7.710440187	-1.720661743	-0.413970732	7.53052554	7.499699647	-1.772160218	-0.515972569	7.366539634	7.352977143	-2.081666021	-0.77874666	7.929862272	7.924497635	-2.273123665	-0.746527558	7.877823816	7.887657814	-2.411987997	-0.717393199	7.707939102	7.712125014	-1.978782992	-0.446617059	7.729688334	7.721288707	-1.958261287	-0.543551124
AZIN1	ENSG00000155096	8.70737627	8.636131031	-1.283518225	0.022315462	NA	NA	NA	NA	8.758181565	8.722436066	-1.273882827	0.152953707	8.547777354	8.534213717	-1.520326742	-0.13371161	8.676713885	8.64506738	-1.362944904	-0.161576906	8.554650167	8.536199947	-1.665798842	-0.339619037	NA	NA	NA	NA	NA	NA	NA	NA	8.874821491	8.851761952	-1.427143988	0.127183694	8.475648966	8.456138504	-1.596308461	0.129430607	8.763882958	8.742157095	-1.628816824	-0.117317562	NA	NA	NA	NA
FAM210B	ENSG00000124098	8.46093715	8.434127643	-1.583394593	-0.245834564	8.26992169	8.271908745	-1.632675588	-0.449193923	NA	NA	NA	NA	8.346046257	8.343935265	-1.817971012	-0.414726494	8.42306158	8.404728141	-1.594939988	-0.369904778	8.418421806	8.40718315	-1.710101224	-0.377399208	7.851818463	7.817737975	-1.467147914	-0.195550027	8.113897978	8.097079767	-1.572927615	-0.243517146	8.062822619	8.029353583	-1.816380062	-0.27854496	7.812144444	7.803941566	-2.003816638	-0.322074021	7.898427821	7.884890845	-1.660393522	-0.126829603	7.971945219	7.954702146	-1.498696139	-0.061853037
NNMT	ENSG00000166741	NA	NA	NA	NA	NA	NA	NA	NA	7.575146366	7.442358676	-0.526050166	0.821497748	NA	NA	NA	NA	NA	NA	NA	NA	NA	NA	NA	NA	NA	NA	NA	NA	NA	NA	NA	NA	NA	NA	NA	NA	NA	NA	NA	NA	NA	NA	NA	NA	NA	NA	NA	NA
PPOX	ENSG00000143224	7.090029765	7.078923286	-1.537470078	-0.299421025	6.93560916	6.89902042	-1.177924376	-0.106791266	7.493863335	7.468518738	-1.511755811	-0.15979058	6.972213438	6.931223945	-1.268314113	-0.031240394	7.068082158	7.004580504	-1.080546007	0.024758808	6.864757484	6.841899718	-1.382220432	-0.228353145	6.86335924	6.882145198	-1.79273744	-0.595515722	6.801691858	6.768251715	-1.537985822	-0.3189827	7.547632695	7.549407037	-1.85777597	-0.396339243	7.548416706	7.57185898	-1.854108154	-0.21638426	7.055988563	7.044650207	-1.964978433	-0.520357193	6.916195128	6.929258129	-1.806562109	-0.527536276
DDX10	ENSG00000178105	7.175625182	7.119480781	-1.193645619	0.046194239	7.127592584	7.050409901	-0.969582841	0.118078925	6.915798596	6.882207035	-1.567532558	-0.334534863	6.916466606	6.882550301	-1.503220045	-0.275479509	6.987678272	6.893569373	-0.94008928	0.145090061	7.160636624	7.119228276	-1.346105078	-0.136752106	6.79253482	6.721314971	-1.065799203	0.105416278	6.621535509	6.592338255	-1.289693979	-0.107146782	7.269611165	7.258269245	-1.733176936	-0.32751023	7.072616772	7.066303797	-1.785418374	-0.228860212	7.029903211	7.017042448	-1.448358925	-0.01143856	7.136350876	7.15845167	-1.494279946	-0.157519107
MVD	ENSG00000167508	7.549334154	7.301158729	-0.343558736	0.905409906	7.409467838	7.233933274	-0.244317425	0.870083331	8.325487326	7.520932269	0.634485427	1.997340992	7.34157218	7.280057832	-1.230691826	0.086455448	7.400337491	7.312029339	-0.885923142	0.260438794	7.224855541	7.144032535	-0.868792215	0.343793799	8.121510936	8.103831752	-1.24013669	0.019588264	7.609312395	7.606508027	-1.541252991	-0.213138368	8.506908393	8.486015131	-1.204916757	0.359877477	8.417109804	8.420911066	-1.440561022	0.286455025	8.22280352	8.218010149	-1.392359724	0.153276525	8.151176405	8.094002725	-1.183064705	0.252896543
SLC39A6	ENSG00000141424	7.843328081	7.793874364	-1.326823781	-0.002609528	7.850660959	7.800393987	-1.238305691	-0.053560725	7.840280154	7.862647537	-1.230227858	0.189502713	8.182668525	8.185510948	-1.544659281	-0.129067555	7.925822582	7.923130103	-1.379101831	-0.129584783	7.82398018	7.806174192	-1.652424993	-0.326034438	7.741579963	7.69142559	-1.590710543	-0.31960431	7.685417232	7.663478219	-1.603061656	-0.270861615	8.23961937	8.207994851	-1.557214779	-0.004277106	7.958562823	7.938922492	-1.655413232	0.045522754	7.504329004	7.483745731	-1.967102673	-0.460098928	7.78290185	7.760455756	-1.683146147	-0.26205358
PPM1M	ENSG00000164088	7.769485715	7.75452418	-1.362211543	-0.043758891	7.60328768	7.613867325	-1.32470759	-0.150461849	7.083115684	7.025789596	-1.092116645	0.172849634	7.864234145	7.838363777	-1.503407647	-0.099034479	7.838675099	7.811234671	-1.30145871	-0.06441961	7.574254932	7.568026573	-1.398775924	-0.123991067	7.183779782	7.187453768	-1.733856739	-0.503636133	6.950866431	6.934896447	-1.368380375	-0.122042819	6.367041162	6.303217931	-1.187040623	-0.055457029	6.456958758	6.414916255	-1.310155951	0.041687521	7.140434524	7.124092098	-1.713373639	-0.251660791	7.01840463	6.986126805	-1.63489867	-0.341403498
SHMT1	ENSG00000176974	8.235567813	8.06505695	-0.362897728	0.985216527	8.217532595	8.007588436	-0.298779647	0.89347372	6.948960244	6.818964364	-0.618007574	0.602055557	6.610785378	6.518140078	-0.821929889	0.309917786	7.013936478	6.734757468	-0.195130409	0.840209298	6.414793041	6.295121386	-0.729163707	0.23243338	6.161398849	6.074571436	-0.802832629	0.206656422	6.319625782	6.251518566	-1.21915891	-0.107677012	7.577955086	7.567800053	-1.622667852	-0.157164363	7.412239769	7.410396475	-1.719767273	-0.106932051	6.225057191	6.144587961	-1.025126443	0.177991286	6.220779522	6.135032413	-0.993212167	0.074159568
PMAIP1	ENSG00000141682	NA	NA	NA	NA	NA	NA	NA	NA	NA	NA	NA	NA	NA	NA	NA	NA	NA	NA	NA	NA	NA	NA	NA	NA	NA	NA	NA	NA	NA	NA	NA	NA	NA	NA	NA	NA	NA	NA	NA	NA	NA	NA	NA	NA	NA	NA	NA	NA
PAPSS1	ENSG00000138801	7.891007154	7.849935648	-1.277148023	0.053282876	7.594229283	7.565865287	-1.429137353	-0.25868308	7.107597693	7.138063996	-1.551632819	-0.261750524	7.932952458	7.919286534	-1.696839469	-0.286000464	7.747873556	7.737644673	-1.535338315	-0.31193195	7.731863074	7.721518244	-1.531814556	-0.222853448	8.220750989	8.187269892	-1.513966046	-0.25767363	8.30449609	8.284097636	-1.478972908	-0.166189195	8.038947619	8.033792565	-1.692221313	-0.153881397	7.699335126	7.694445973	-1.874597288	-0.213145068	7.948872581	7.935529212	-1.957391734	-0.422373806	8.353162302	8.341899904	-1.788654705	-0.355906463
BTNL9	ENSG00000165810	NA	NA	NA	NA	NA	NA	NA	NA	7.698378208	7.50061246	-0.351650039	1.00689476	6.772420419	6.557901076	-0.203323641	0.941353392	8.253319283	7.703493918	0.333656658	1.551066773	6.92532468	6.575413658	0.087875668	1.148943828	7.404982287	7.378796668	-0.755568054	0.487162622	7.067641307	6.972182635	-0.488839933	0.761646529	6.260673915	6.106285264	-0.169422609	0.896875702	6.740268063	6.623794755	-0.669114789	0.736329699	7.589933132	7.454323372	-0.6740846	0.827908605	7.271868269	7.20492379	-0.817695184	0.530117351
G0S2	ENSG00000123689	NA	NA	NA	NA	NA	NA	NA	NA	8.697830942	8.633985454	-0.536030697	0.889794432	6.84583435	5.699599325	0.904708427	1.743348669	8.555479806	7.507583722	0.851463241	2.033819357	NA	NA	NA	NA	NA	NA	NA	NA	NA	NA	NA	NA	NA	NA	NA	NA	NA	NA	NA	NA	NA	NA	NA	NA	NA	NA	NA	NA
DOK2	ENSG00000147443	6.735184803	6.602221045	-0.541774325	0.594435538	6.67721975	6.564313208	-0.565697766	0.42039312	6.095789426	6.035954957	-0.796304241	0.111401937	6.131862669	5.896676071	-0.326512999	0.582708954	6.553208585	6.292466249	-0.136143457	0.752013158	5.314667945	5.053850699	-0.123565706	0.443238888	NA	NA	NA	NA	NA	NA	NA	NA	NA	NA	NA	NA	NA	NA	NA	NA	NA	NA	NA	NA	NA	NA	NA	NA
KCNIP4	ENSG00000185774	NA	NA	NA	NA	NA	NA	NA	NA	NA	NA	NA	NA	NA	NA	NA	NA	NA	NA	NA	NA	NA	NA	NA	NA	7.871016786	7.771763513	-0.648786449	0.623211901	7.08250641	6.905578608	-0.384898217	0.857231103	7.921259859	7.876504388	-1.108483945	0.411682204	7.634862306	7.597475617	-1.323977936	0.318461772	7.901055523	7.918189903	-1.042273326	0.492356955	8.320167787	8.375121637	-1.075716211	0.356481673
AMDHD2	ENSG00000162066	6.956282725	6.927619163	-1.180418225	0.041892221	6.744101956	6.684885301	-1.124908749	-0.104879505	7.239134576	7.212875804	-1.418580507	-0.109705529	6.476344469	6.456775908	-1.305116378	-0.19337368	6.691291284	6.643958156	-0.9578076	0.046382751	6.441684011	6.431637532	-1.229345364	-0.222273164	6.186636993	6.198640102	-1.201816906	-0.15062844	5.882281762	5.885631456	-1.316414313	-0.327233781	6.521121415	6.5617256	-1.301173549	-0.08336492	6.531044629	6.552869927	-1.28628137	0.101340954	6.458457499	6.475555132	-1.277989018	0.018166701	6.330383119	6.326134571	-1.235811918	-0.103164058
TNFRSF19	ENSG00000127863	5.842866086	5.623981941	-0.226420783	0.537417439	5.728189411	5.651693139	-0.688481227	-0.029463988	5.672054339	5.497815612	-0.45327794	0.280210434	NA	NA	NA	NA	6.726456592	6.559207407	-0.297311858	0.680035952	5.937799488	5.601935172	0.08999232	0.831938495	5.150906902	5.07124552	-1.007189273	-0.244306769	5.493177729	5.334008444	-0.534555752	0.297847385	NA	NA	NA	NA	NA	NA	NA	NA	NA	NA	NA	NA	5.108452753	5.083367598	-0.91026804	-0.155195518
PREP	ENSG00000085377	7.646995891	7.59489045	-1.447407372	-0.153451384	7.553950663	7.497012338	-1.338192998	-0.175584953	7.639739409	7.656489816	-1.825985599	-0.434424342	7.350115926	7.338348836	-1.671551686	-0.342063757	7.466612851	7.45387093	-1.479734516	-0.307446794	7.484545275	7.459993354	-1.506637032	-0.252228836	7.089087778	6.981348028	-0.955128431	0.255994533	6.640038554	6.625922159	-1.814011343	-0.624218034	7.24324478	7.255483181	-1.857190898	-0.45201639	7.189279903	7.205667902	-1.912063022	-0.32331114	7.64308651	7.646318233	-1.321636272	0.207372014	7.68975542	7.670260676	-1.250975713	0.153471267
MPP3	ENSG00000161647	6.966886184	6.859677555	-0.877713885	0.33071829	6.770666291	6.702131583	-0.938374652	0.086137257	5.602459726	5.284306136	0.432872374	1.107184647	6.81516738	6.76650946	-1.245541154	-0.042025219	6.618694687	6.507142877	-1.011733851	-0.052285211	6.252685785	6.174841567	-0.980797537	-0.059929899	5.535240107	5.513699675	-1.328124925	-0.469819976	5.268184899	5.236478746	-1.213233093	-0.402899162	8.661482584	8.672283336	-1.554969332	0.004904784	8.515021162	8.529398983	-1.6513447	0.071314012	5.705612222	5.661497707	-0.696161023	0.36273796	5.663339416	5.696819858	-1.331728387	-0.39884934
TMEM87B	ENSG00000153214	7.549640976	7.517247878	-1.517797648	-0.240340913	7.642328317	7.601806981	-1.343757801	-0.170216924	7.790894403	7.76144917	-1.338688409	0.073151672	7.757397259	7.731936104	-1.647443638	-0.256837575	7.703884447	7.698390299	-1.456695446	-0.24030997	7.684248941	7.678751715	-1.568949992	-0.269595936	6.585377549	6.549510655	-1.312536089	-0.166876993	6.733993681	6.694706575	-1.449726744	-0.245553843	6.904729203	6.874164004	-1.447384629	-0.139835953	6.707682317	6.677013013	-1.610905479	-0.190405932	6.453631426	6.390624672	-1.335594978	-0.06133653	6.665004733	6.641158822	-1.495657508	-0.269527182
ZADH2	ENSG00000180011	7.866690691	7.861055708	-1.651179531	-0.319469846	7.770199459	7.777136491	-1.150591332	0.033389196	7.600618473	7.595874783	-1.681769501	-0.303649822	7.334661093	7.317171893	-1.481474095	-0.156600559	7.511723352	7.467351396	-1.357379263	-0.182346996	7.281534704	7.26155669	-1.655486324	-0.426550076	7.815944017	7.819917064	-1.875237789	-0.603675556	7.718254133	7.688462283	-1.612258881	-0.278253168	8.418559256	8.365555814	-1.649434409	-0.086312782	8.297619696	8.276158971	-1.862982756	-0.136620926	8.035095064	8.025562437	-1.928850946	-0.391181836	8.127837112	8.116772214	-1.935137533	-0.499356007
ITGAE	ENSG00000083457	6.762717434	6.704685755	-0.979664848	0.186719881	6.68106581	6.657856618	-1.348887174	-0.336192916	6.752671036	6.697822082	-1.58373521	-0.390785664	6.264352225	6.222651889	-1.226792172	-0.20041254	6.498921199	6.446575672	-1.260107843	-0.321324601	6.18344256	6.127531764	-1.161458391	-0.256452262	6.524988083	6.482738382	-1.175059884	-0.042230685	6.914994823	6.842511437	-1.098030241	0.132495111	6.500570768	6.43938	-1.258186972	-0.080454763	6.301383535	6.295727099	-1.841422043	-0.520339814	6.366379386	6.319871131	-1.623647303	-0.368683525	6.489971932	6.437013324	-1.260192816	-0.090426122
DBR1	ENSG00000138231	6.694347279	6.708463182	-1.697474688	-0.529931727	6.530641543	6.525713965	-1.516205616	-0.542695071	6.715492909	6.767482134	-1.62741484	-0.417335583	6.492083281	6.552779016	-1.003319183	0.139762201	6.620708925	6.697062507	-1.185201565	-0.162972555	6.378892712	6.357644885	-1.336685253	-0.35471747	6.050484776	6.044878855	-1.478082261	-0.478379519	6.141675981	6.121217674	-1.776574653	-0.701693131	6.569940518	6.563972439	-1.977458166	-0.758877658	6.435543667	6.43580947	-1.913886167	-0.556853312	6.107109022	6.088326499	-1.633556754	-0.448942521	6.107981704	6.098998126	-1.599128389	-0.543142179
XPR1	ENSG00000143324	7.562530042	7.529525471	-1.45174273	-0.171784557	7.439642605	7.4076535	-1.558904888	-0.415370797	7.789459039	7.723808433	-1.038883275	0.366586236	7.824052055	7.772116042	-1.078333376	0.318275108	7.408681114	7.349889419	-1.185164359	-0.032200525	7.447319804	7.383757074	-1.186013446	0.057412255	7.546105095	7.543381892	-1.601248378	-0.341134456	7.336588152	7.334634983	-1.425273597	-0.125747289	7.632895315	7.610826276	-1.978370533	-0.504104707	7.375918949	7.345417823	-1.960844295	-0.355354397	7.50040004	7.487222664	-1.702138037	-0.194588481	7.755241146	7.744109581	-1.825789236	-0.407142492
WIPI2	ENSG00000157954	8.353489878	8.32489728	-1.653409677	-0.303516147	8.277681066	8.256934916	-1.710562446	-0.524868948	8.273637397	8.259481142	-2.115980871	-0.695492271	8.111330776	8.09919014	-1.922219824	-0.505037488	8.239346507	8.226819174	-1.813716335	-0.570491133	8.112551143	8.088484889	-1.707527315	-0.364919462	8.440524523	8.432440832	-1.957264305	-0.72355798	8.291791043	8.288678163	-2.189174967	-0.876814206	8.615262956	8.614342813	-2.015786494	-0.454512351	8.501197726	8.493541719	-2.27879116	-0.554823264	8.569084657	8.583806143	-2.085721254	-0.561175779	8.623603457	8.616784342	-1.942431596	-0.526020171
C7orf31	ENSG00000153790	5.826768245	5.826117717	-1.396025053	-0.562251917	5.667787348	5.670104348	-1.264829148	-0.600272907	6.756390182	6.747091454	-1.102543659	0.102958286	5.923613171	5.906393739	-1.527396273	-0.614621934	5.826486631	5.807827305	-1.309875828	-0.60860701	5.984302662	5.966823275	-1.442808835	-0.587660998	NA	NA	NA	NA	5.443457144	5.424159218	-1.238943554	-0.385579403	6.089624515	6.08399215	-1.417116902	-0.357683964	5.829122696	5.820332383	-1.384234044	-0.221639118	NA	NA	NA	NA	NA	NA	NA	NA
[truncated: 10,472 more rows]
[truncated: 177 more columns]
