# Supplementary material for: Predictive features of gene expression variation reveal mechanistic link with differential expression
Source: Mol Syst Biol. 2020 Aug 7;16(8):e9539. doi: 10.15252/msb.20209539 (PMC7411568; doi:10.15252/msb.20209539)
Supplement: Supplementary file 2 — Supplementary Datasets [file MSB-16-e9539-s002.zip › Datasets/Dataset_EV12_Fantom5_CAGE_tissues.csv]

	Name
1	bladder__adult__pool1
2	blood__adult__pool1
3	brain__adult__pool1
4	cervix__adult__pool1
5	colon__adult__pool1
6	corpus_callosum__adult__pool1
7	esophagus__adult__pool1
8	frontal_lobe__adult__pool1
9	insula__adult__pool1
10	kidney__adult__pool1
11	liver__adult__pool1
12	lung__adult__pool1
13	medulla_oblongata__adult__pool1
14	nucleus_accumbens__adult__pool1
15	occipital_pole__adult__pool1
16	ovary__adult__pool1
17	paracentral_gyrus__adult__pool1
18	parietal_lobe__adult__pool1
19	placenta__adult__pool1
20	pons__adult__pool1
21	postcentral_gyrus__adult__pool1
22	prostate__adult__pool1
23	retina__adult__pool1
24	skeletal_muscle__adult__pool1
25	small_intestine__adult__pool1
26	temporal_lobe__adult__pool1
27	testis__adult__pool1
28	thymus__adult__pool1
29	thyroid__adult__pool1
30	tonsil__adult__pool1
31	trachea__adult__pool1
