# Supplementary material for: Predictive features of gene expression variation reveal mechanistic link with differential expression
Source: Mol Syst Biol. 2020 Aug 7;16(8):e9539. doi: 10.15252/msb.20209539 (PMC7411568; doi:10.15252/msb.20209539)
Supplement: Supplementary file 2 — Supplementary Datasets [file MSB-16-e9539-s002.zip › Datasets/Dataset_EV08_genetic_perturb_de_genes.csv]

Source	ID	Title	date	factor	thres	N.genes	PMID	cohen_d	mean_var_DE	mean_var_non-DE	wilcox_pval	n_genes_DE	n_genes_non-DE
Expression Atlas	E-MTAB-7529	Transcription profiling by array of Drosophila embryonic chordotonal neurons expressing the cato GFP reporter gene construc	20.03.2019	phenotype	FDR 5%, l2fc 1	1706	30774648	-0.03	-0.02371857	-0.011906134	0.121595784	877	3197
Expression Atlas	E-MTAB-4537	Transcriptome profiling by array of Drosophila wild-type and nucleosome remodelling factor subunit (Nurf301) mutant hemocytes	04.03.2016	genotype	FDR 5%, l2fc 1	643	27046080	0.02	-0.004395347	-0.014717537	0.695390554	106	3968
Expression Atlas	E-MTAB-849	Transcription profiling by array of Drosohpila melanogaster KC cells treated with RNAi against dL(3)mbt, dLint1 or EGFP control	02.11.2015	RNAi	FDR 5%, l2fc 1	365	22570633	0.05	0.006716543	-0.015291699	0.049268791	156	3918
Expression Atlas	E-MEXP-2652	Transcription profiling by array of Drosophila salivary glands upon NSL3, MCRS2 and MBDR2 RNAi mediated depletion	22.10.2015	RNAi	FDR 5%, l2fc 1	2778	20620954	0.07	0.007607654	-0.023593276	5.94E-05	1194	2880
Expression Atlas	E-GEOD-14058	Transcription profiling by array of Drosophila larvae mutant for Delg	28.08.2015	genotype	FDR 5%, l2fc 1	1091	19742324	0.1	0.024615206	-0.020316314	0.00077125	532	3542
Expression Atlas	E-MEXP-2523	Transcriptional profiling of Drosophila melanogaster cell lines S2 and Kc with Nup153 RNAi-mediated depletion.	22.10.2015	cell line;genetic modification	FDR 5%, l2fc 1	1101	20174442	0.12	0.034695018	-0.021355541	4.90E-06	502	3572
Expression Atlas	E-MEXP-1099	Transcription profiling by array of Drosophila homozygous and heterozygous chico mutants	03.07.2014	genotype	FDR 5%, l2fc 1	4703	17612391	0.17	0.02949384	-0.046459914	3.47E-17	1717	2357
Expression Atlas	E-GEOD-14779	Transcription profiling by array of Drosophila mutant for spargel	28.08.2015	genotype;phenotype	FDR 5%, l2fc 1	1634	19910925	0.17	0.049545748	-0.028163484	3.38E-07	719	3355
Expression Atlas	E-GEOD-62008	Expression from hemocytes misexpressing Idh-R195H vs. controls	06.08.2015	phenotype	FDR 5%, l2fc 1	860	25398939	0.2	0.06790403	-0.024547365	7.13E-09	445	3629
Expression Atlas	E-MTAB-7440	RNA-seq of D. melanogaster S2 cells upon depletion of dCoREST and its interacting partners compared to control	16.01.2019	RNAi	FDR 5%, l2fc 1	1461	31701127	0.21	0.065894012	-0.027839464	1.22E-10	582	3492
Expression Atlas	E-MTAB-2915	Transcriptional profiling of esg+-midgut progenitor cells expressing esgRNAi or UAS-esg AND of whole midgut tissue from flies overexpressing UAS-esg in enterocyte (EC) cells	14.05.2019	cell type;genotype;organism part	FDR 5%, l2fc 1	2832	25298397	0.22	0.061421844	-0.039855249	2.41E-17	1022	3052
Expression Atlas	E-GEOD-8751	Transcription profiling by array of Drosophila Kc cells after RNAi knockdown of Lin-52, Mip40, Myb, Mip120, Mip130, E2F2, both RBFs (RBF1 and RBF2) or L(3)MBT	03.07.2014	RNAi	FDR 5%, l2fc 1	458	17978103	0.22	0.079725773	-0.018776896	6.63E-05	179	3895
Expression Atlas	E-MTAB-839	Transcription profiling by array of Drosophila muscle misexpressing the human PAX-FKHR fusion oncoprotein	03.07.2014	genotype	FDR 5%, l2fc 1	870	22182840	0.23	0.079280526	-0.025222473	4.21E-08	420	3654
Expression Atlas	E-MEXP-3609	transcription profiling by array of Drosophila hearing organ mutants	22.10.2015	genotype;organism part	FDR 5%, l2fc 1	659	22939627	0.29	0.109510885	-0.022518511	1.35E-07	249	3825
Expression Atlas	E-GEOD-6928	Transcription profiling by array of Drosophila ovarian cells mutant for bam and stwl	02.09.2014	genotype	FDR 5%, l2fc 1	308	17344229	0.32	0.128164848	-0.019112385	3.15E-05	129	3945
Expression Atlas	E-MTAB-5069	RNA-seq of Drosophila embryos with P218 mutation in the faint sausage (fas) gene against wild-type controls to study the role fo fas in pre-mRNA splicing during embryogenesis	15.12.2016	genotype	FDR 5%, l2fc 1	3821	28087625	0.34	0.095105311	-0.058007599	2.79E-33	1159	2915
Expression Atlas	E-MTAB-4315	Transcriptional profiling of Drosophila neoplastic tumors to identify Ets21C dependent target genes	07.04.2016	genetic modification	FDR 5%, l2fc 1	473	27713480	0.34	0.128824786	-0.025063238	9.69E-13	281	3793
Expression Atlas	E-GEOD-48145	Juvenile hormone regulation of Drosophila aging	15.07.2015	genotype	FDR 5%, l2fc 1	2859	23866071	0.34	0.106491896	-0.046667283	4.01E-23	857	3217
Expression Atlas	E-GEOD-14531	Transcription profiling by array of Drosophila larvae mutant for dHNF4 after starvation	14.08.2014	diet;genotype	FDR 5%, l2fc 1	2116	19254568	0.36	0.108389425	-0.055744262	4.14E-20	1025	3049
Expression Atlas	E-GEOD-58351	Gene expression in intestinal stem cells	30.07.2014	genotype	FDR 5%, l2fc 1	1442	24961799	0.41	0.149048537	-0.038846762	1.08E-25	529	3545
Expression Atlas	E-GEOD-24978	Transcription profiling by array of Drosophila larval eye discs mutant for rbs and/or wts	05.09.2014	genotype	FDR 5%, l2fc 1	393	21325133	0.41	0.161699791	-0.022970833	1.18E-10	188	3886
Expression Atlas	E-MTAB-7409	Microarray experiments of Drosophila zfh1[2] mutant embryos	16.01.2019	phenotype	FDR 5%, l2fc 1	565	31093969	0.43	0.170925744	-0.02656813	3.21E-14	250	3824
Expression Atlas	E-MTAB-5470	Myc-dependent transcriptome of Drosophila L3 larval wing imaginal discs, and its dependency on Max and/or the PAF1 complex component Atu/Leo1	14.05.2019	phenotype	FDR 5%, l2fc 1	1613	29078288	0.45	0.153308325	-0.05149935	9.87E-33	737	3337
Expression Atlas	E-GEOD-15879	Transcription profiling by array of dmDys Drosophila after chronic hypoxia	03.09.2015	genotype;growth condition	FDR 5%, l2fc 1	1738	20975992	0.46	0.153213129	-0.052340703	5.99E-34	751	3323
Expression Atlas	E-MTAB-7013	RNA-seq of Drosophila melanogaster testis with or without tbrd-1 knock out or tplus3a/b knock out	14.05.2019	phenotype	FDR 5%, l2fc 1	2249	30845228	0.48	0.177236732	-0.039086687	4.39E-22	464	3610
Expression Atlas	E-GEOD-23355	Transcription profiling by array of Drosophila prepupae mutant for Sox14	15.09.2015	genotype	FDR 5%, l2fc 1	722	20803583	0.5	0.196337056	-0.032416876	4.16E-19	320	3754
Expression Atlas	E-GEOD-21805	Transcription profiling by array of Drosophila embryos mutant for JNK	03.07.2014	genotype	FDR 5%, l2fc 1	424	20530545	0.5	0.211938725	-0.017432939	3.99E-05	53	4021
Expression Atlas	E-MEXP-1208	Transcription profiling by array of Gcn5 and Ada2a mutant Drosophila larve	10.09.2014	genotype	FDR 5%, l2fc 1	4529	18084186	0.51	0.112395313	-0.111894444	1.36E-64	1770	2304
lab	Jakobsen_2007_ST1	Temporal ChIP-on-chip reveals Biniou as a universal regulator of the visceral muscle transcriptional network	2007	genotype	FDR 1%,l2fc 0.68	292	17908931	0.51	0.193828305	-0.03832535	1.68E-19	419	3655
lab	Sandmann_2006_ST3	A Temporal Map of Transcription Factor Activity: Mef2 Directly Regulates Target Genes at All Stages of Muscle Development	2006	genotype	FDR 5% in two conseq. timepoints,l2fc 0.70	700	16740481	0.52	0.203679438	-0.030856093	6.04E-15	285	3789
Expression Atlas	E-MTAB-3478	A Drosophila chitinase-like protein has an immune function	14.07.2015	genetic modification;infect	FDR 5%, l2fc 1	893	26694862	0.58	0.224315661	-0.038370566	3.44E-32	371	3703
Expression Atlas	E-GEOD-52511	Comparison of gene expression in wild-type Drosophila testes with tbrd-1 mutant testes	29.07.2015	genotype	FDR 5%, l2fc 1	504	25251222	0.59	0.242306643	-0.025355168	1.62E-12	166	3908
Expression Atlas	E-MEXP-2753	Transcription profiling by array of neoplastically transformed lgl mosaic wing imaginal disc epithelium of Drosophila melanogaster	30.10.2015	genotype	FDR 5%, l2fc 1	307	23708122	0.6	0.248165605	-0.025464004	1.41E-16	164	3910
lab	Cunha_2010_ST3	Combinatorial binding leads to diverse regulatory responses: Lmd is a tissue-specific modulator of Mef2 activity	2010	genotype	FDR 1%,l2fc 0.68	640	20617173	0.63	0.253039764	-0.030896946	6.40E-27	236	3838
Expression Atlas	E-MTAB-1066	Transcription profiling by array of Drosophila melanogaster CDK8 and Cyclin C homozygous mutants, determined using Affymetrix GeneChip Drosophila Genome 2.0 Array	03.07.2014	genotype	FDR 5%, l2fc 1	2064	22684109	0.66	0.233621495	-0.059062856	1.65E-48	621	3453
Expression Atlas	E-MEXP-2011	Transcription profiling by array of Drosophila larvae mutant for Nurf301	08.09.2014	genotype	FDR 5%, l2fc 1	1634	19629165	0.67	0.237939209	-0.059753157	1.03E-55	620	3454
Expression Atlas	E-MEXP-3925	Transcription profiling by array of tracheae from Drosophila mutants infected with Erwinia carotovora carotovora Ecc15	22.10.2015	genotype;infect	FDR 5%, l2fc 1	349	23922788	0.7	0.289118072	-0.027181703	3.20E-17	164	3910
Expression Atlas	E-MTAB-6056	RNA-seq of Drosophila melanogaster gut to investigate the effect FKH shRNA knockdown and reduced insulin signalling activity	09.09.2019	compound;genotype	FDR 5%, l2fc 1	583	29045833	0.74	0.299444316	-0.032453228	2.23E-27	221	3853
Expression Atlas	E-GEOD-26246	Transcription profiling by array of Drosophila with temperature-dependent expression of polyQ-expanded Atrophin transgenes	16.09.2015	genotype;time	FDR 5%, l2fc 1	343	21278706	0.76	0.317671153	-0.025483139	6.48E-15	131	3943
Expression Atlas	E-GEOD-55187	Partial phenotypic rescue of the Sesb1 mitochondrial ANT1 disease model in Drosophila	04.08.2015	genotype;sex	FDR 5%, l2fc 1	982	24812436	0.78	0.303135647	-0.04345951	8.05E-45	341	3733
Expression Atlas	E-GEOD-26726	Transcription profiling by array of Drosophila females following dietary restriction, overexpression of sir2, and knockdown of p53	10.10.2014	age;diet;genotype;strain	FDR 5%, l2fc 1	1201	20519778	0.79	0.285486771	-0.06314039	7.64E-55	569	3505
Expression Atlas	E-GEOD-3990	Transcription profiling by array of Drosophila larvae mutant for roX1	15.08.2014	genotype	FDR 5%, l2fc 1	613	17028315	0.82	0.327621579	-0.039307175	3.81E-32	276	3798
Expression Atlas	E-GEOD-35439	Transcription profiling by array of Drosophila Mustard and Kenny mutants relative to control w1118 flies after access to food contaminated with Vibrio cholerae	03.07.2014	genotype	FDR 5%, l2fc 1	557	22427641	0.84	0.345659022	-0.031385427	2.63E-27	183	3891
Expression Atlas	E-MEXP-2125	Transcription profiling of Drosophila wild type and Ada2b knockout L3 larvae synchronized to spiracle eversion	22.10.2015	genotype;strain	FDR 5%, l2fc 1	633	19740772	0.86	0.354276537	-0.033885661	3.16E-30	204	3870
Expression Atlas	E-GEOD-79924	Gene expression profiling of selenophosphate synthetase 2 knockdown in Drosophila melanogaster	03.05.2016	developmental stage;genotype	FDR 5%, l2fc 1	546	26824785	0.87	0.360071451	-0.032769998	6.78E-28	190	3884
Expression Atlas	E-GEOD-23336	Transcription profiling by array of Drosophila larvae mutant for ERR	10.10.2014	genotype	FDR 5%, l2fc 1	388	21284981	0.88	0.362599485	-0.033097423	1.63E-32	192	3882
Expression Atlas	E-GEOD-37811	mRNA-Seq of head tissue from Doa and fne mutants, Drosophila melanogaster.	14.05.2019	genotype	FDR 5%, l2fc 1	455	24209455	0.9	0.376894261	-0.027553307	2.74E-19	132	3942
Expression Atlas	E-GEOD-44090	Genes regulated by ectopic expression of Sage in the entire Drosophila embryo using RNA from tub-Gal4 embryos	10.07.2015	genotype	FDR 5%, l2fc 1	1203	23578928	1.05	0.415290675	-0.048609512	7.44E-47	300	3774
Expression Atlas	E-GEOD-48997	Expression data in wt or mutant Drosophila melanogaster embryos	16.07.2015	genotype	FDR 5%, l2fc 1	1493	23972280	1.08	0.349173934	-0.10496454	1.24E-124	812	3262
Expression Atlas	E-GEOD-30362	Transcription profiling by array of Drosophila larvae homozygous mutant for pex1	18.09.2015	genotype	FDR 5%, l2fc 1	746	21669930	1.23	0.465404552	-0.063238834	3.35E-84	376	3698
Expression Atlas	E-GEOD-40963	Targets of the bHLH transcription factor, Sage	08.07.2015	genotype	FDR 5%, l2fc 1	378	23578928	1.23	0.499723965	-0.042673893	9.83E-46	212	3862
Expression Atlas	E-MEXP-1513	Transcription profiling by array of Drosophila melanogaster wild type, Nurf301 mutant and hop[Tum-1] mutant third instar larvae	10.10.2014	genotype	FDR 5%, l2fc 1	356	18334252	1.28	0.537150715	-0.032775003	6.41E-30	131	3943
Expression Atlas	E-TABM-297	Transcription profiling by array of Drosophila embryos with tin-Gal4-mediated expression or repression of ladybird	03.07.2014	genotype	FDR 5%, l2fc 1	567	18056427	1.46	0.565715567	-0.059572876	5.12E-76	294	3780
