# Supplementary material for: Predictive features of gene expression variation reveal mechanistic link with differential expression
Source: Mol Syst Biol. 2020 Aug 7;16(8):e9539. doi: 10.15252/msb.20209539 (PMC7411568; doi:10.15252/msb.20209539)
Supplement: Supplementary file 2 — Supplementary Datasets [file MSB-16-e9539-s002.zip › Datasets/Dataset_EV05_Fisher_tests.csv]

comp	feature	num_group_feature	num_nongroup_feature	num_group_nofeature	num_nongroup_nofeature	pval	odds_ratio	pval_bh	num_comp
broad_vs_other	modERN.MESR4.E0_24.prox	1503	416	228	1173	5.12E-294	18.56554133	3.68E-292	72
broad_vs_other	modERN.pzg.E0_24.prox	1580	523	151	1066	1.90E-289	21.30347609	6.83E-288	72
broad_vs_other	modERN.Ebx.E0_16.prox	1599	701	132	888	3.54E-215	15.3270559	5.10E-214	72
broad_vs_other	modERN.BEAF_32.E0_14.prox	1495	444	236	1145	1.64E-272	16.3180296	3.94E-271	72
broad_vs_other	modERN.CG4617.E0_24.prox	1287	339	444	1250	2.93E-215	10.67799699	5.10E-214	72
broad_vs_other	modERN.ewg.E0_14.prox	722	570	1009	1019	0.000623074	1.279114735	0.000640876	72
broad_vs_other	modERN.YL_1.E0_24.prox	1301	389	430	1200	1.12E-195	9.324520239	1.15E-194	72
broad_vs_other	modERN.Dp.E0_24.prox	1415	465	316	1124	2.58E-214	10.81384893	3.09E-213	72
broad_vs_other	modERN.Jarid2.E0_24.prox	471	860	1260	729	7.96E-57	0.316985127	1.47E-56	72
broad_vs_other	modERN.CG2116.E0_24.prox	1375	522	356	1067	8.21E-168	7.889046474	4.92E-167	72
broad_vs_other	modERN.Trl.E8_16.prox	192	625	1539	964	4.56E-82	0.192522489	1.31E-81	72
broad_vs_other	modERN.Sry_delta.E0_24.prox	1317	433	414	1156	1.53E-181	8.488379341	1.22E-180	72
broad_vs_other	modERN.crp.E0_24.prox	1090	447	641	1142	8.48E-92	4.342379601	2.91E-91	72
broad_vs_other	modERN.M1BP.E0_24.prox	1183	341	548	1248	2.71E-168	7.895562233	1.78E-167	72
broad_vs_other	modERN.gfzf.E0_24.prox	1269	363	462	1226	3.20E-194	9.268898355	2.88E-193	72
broad_vs_other	modERN.CG12659.E0_24.prox	1344	594	387	995	1.88E-125	5.81386702	9.04E-125	72
broad_vs_other	modERN.Ets97D.E0_24.prox	1215	424	516	1165	4.86E-143	6.465560837	2.69E-142	72
broad_vs_other	modERN.Sin3A.E0_12.prox	1045	234	686	1355	6.97E-170	8.814397627	5.02E-169	72
broad_vs_other	modERN.Suvar3_9.E0_12.prox	912	390	819	1199	5.36E-63	3.422129969	1.10E-62	72
broad_vs_other	modERN.Elba2.E0_4.prox	617	214	1114	1375	8.28E-51	3.557428586	1.42E-50	72
broad_vs_other	modERN.CG2120.E18_24.prox	1042	493	689	1096	1.79E-64	3.360764685	3.80E-64	72
broad_vs_other	modERN.Sry_beta.E0_12.prox	586	254	1145	1335	5.76E-33	2.689125971	7.55E-33	72
broad_vs_other	modERN.CG33213.E0_24.prox	781	331	950	1258	1.38E-50	3.123644793	2.30E-50	72
broad_vs_other	modERN.CG12071.E12_24.prox	287	383	1444	1206	7.55E-08	0.625940902	8.11E-08	72
narrow-low_vs_other	modERN.MESR4.E0_24.prox	316	1603	634	767	2.54E-73	0.238607361	6.09E-73	72
narrow-low_vs_other	modERN.pzg.E0_24.prox	373	1730	577	640	1.15E-72	0.239264385	2.61E-72	72
narrow-low_vs_other	modERN.Ebx.E0_16.prox	496	1804	454	566	6.34E-40	0.342900941	8.95E-40	72
narrow-low_vs_other	modERN.BEAF_32.E0_14.prox	323	1616	627	754	1.16E-72	0.240487124	2.61E-72	72
narrow-low_vs_other	modERN.CG4617.E0_24.prox	252	1374	698	996	4.88E-62	0.261828432	9.75E-62	72
narrow-low_vs_other	modERN.ewg.E0_14.prox	415	877	535	1493	0.000392509	1.320409635	0.000409575	72
narrow-low_vs_other	modERN.YL_1.E0_24.prox	299	1391	651	979	3.21E-46	0.323368267	4.81E-46	72
narrow-low_vs_other	modERN.Dp.E0_24.prox	326	1554	624	816	1.42E-60	0.274445154	2.76E-60	72
narrow-low_vs_other	modERN.Jarid2.E0_24.prox	573	758	377	1612	1.60E-50	3.231040921	2.61E-50	72
narrow-low_vs_other	modERN.CG2116.E0_24.prox	381	1516	569	854	6.50E-36	0.377315895	8.84E-36	72
narrow-low_vs_other	modERN.Trl.E8_16.prox	406	411	544	1959	4.59E-50	3.55571567	7.35E-50	72
narrow-low_vs_other	modERN.Sry_delta.E0_24.prox	311	1439	639	931	1.31E-48	0.315005271	2.05E-48	72
narrow-low_vs_other	modERN.crp.E0_24.prox	319	1218	631	1152	8.26E-21	0.478254813	1.01E-20	72
narrow-low_vs_other	modERN.M1BP.E0_24.prox	253	1271	697	1099	1.58E-46	0.313972149	2.42E-46	72
narrow-low_vs_other	modERN.gfzf.E0_24.prox	258	1374	692	996	1.81E-59	0.270376698	3.43E-59	72
narrow-low_vs_other	modERN.CG12659.E0_24.prox	413	1525	537	845	5.41E-28	0.426263779	6.83E-28	72
narrow-low_vs_other	modERN.Ets97D.E0_24.prox	309	1330	641	1040	3.55E-35	0.377060527	4.73E-35	72
narrow-low_vs_other	modERN.Sin3A.E0_12.prox	177	1102	773	1268	1.12E-53	0.263583258	2.01E-53	72
narrow-low_vs_other	modERN.Suvar3_9.E0_12.prox	287	1015	663	1355	1.21E-11	0.577984354	1.41E-11	72
narrow-low_vs_other	modERN.Elba2.E0_4.prox	167	664	783	1706	1.53E-10	0.54807544	1.73E-10	72
narrow-low_vs_other	modERN.CG2120.E18_24.prox	345	1190	605	1180	3.07E-13	0.565562589	3.62E-13	72
narrow-low_vs_other	modERN.Sry_beta.E0_12.prox	191	649	759	1721	1.19E-05	0.667389214	1.26E-05	72
narrow-low_vs_other	modERN.CG33213.E0_24.prox	236	876	714	1494	1.29E-11	0.563812885	1.47E-11	72
narrow-low_vs_other	modERN.CG12071.E12_24.prox	254	416	696	1954	6.24E-09	1.713962716	6.81E-09	72
narrow-high_vs_other	modERN.MESR4.E0_24.prox	100	1819	539	862	5.36E-132	0.087994188	2.76E-131	72
narrow-high_vs_other	modERN.pzg.E0_24.prox	150	1953	489	728	4.50E-117	0.114431011	2.02E-116	72
narrow-high_vs_other	modERN.Ebx.E0_16.prox	205	2095	434	586	6.17E-106	0.132226873	2.47E-105	72
narrow-high_vs_other	modERN.BEAF_32.E0_14.prox	121	1818	518	863	1.82E-114	0.110973498	7.69E-114	72
narrow-high_vs_other	modERN.CG4617.E0_24.prox	87	1539	552	1142	2.38E-96	0.117022282	8.57E-96	72
narrow-high_vs_other	modERN.ewg.E0_14.prox	155	1137	484	1544	5.76E-18	0.434984679	6.91E-18	72
narrow-high_vs_other	modERN.YL_1.E0_24.prox	90	1600	549	1081	4.20E-103	0.110828443	1.59E-102	72
narrow-high_vs_other	modERN.Dp.E0_24.prox	139	1741	500	940	5.33E-89	0.150199635	1.67E-88	72
narrow-high_vs_other	modERN.Jarid2.E0_24.prox	287	1044	352	1637	0.006133362	1.278346275	0.006219748	72
narrow-high_vs_other	modERN.CG2116.E0_24.prox	141	1756	498	925	7.62E-90	0.149249142	2.49E-89	72
narrow-high_vs_other	modERN.Trl.E8_16.prox	219	598	420	2083	9.83E-10	1.81598846	1.09E-09	72
narrow-high_vs_other	modERN.Sry_delta.E0_24.prox	122	1628	517	1053	1.22E-83	0.152719945	3.65E-83	72
narrow-high_vs_other	modERN.crp.E0_24.prox	128	1409	511	1272	9.68E-53	0.226229886	1.70E-52	72
narrow-high_vs_other	modERN.M1BP.E0_24.prox	88	1436	551	1245	4.68E-81	0.138540727	1.25E-80	72
narrow-high_vs_other	modERN.gfzf.E0_24.prox	105	1527	534	1154	2.82E-81	0.148680049	7.82E-81	72
narrow-high_vs_other	modERN.CG12659.E0_24.prox	181	1757	458	924	9.73E-66	0.207936864	2.12E-65	72
narrow-high_vs_other	modERN.Ets97D.E0_24.prox	115	1524	524	1157	4.12E-74	0.166702381	1.02E-73	72
narrow-high_vs_other	modERN.Sin3A.E0_12.prox	57	1222	582	1459	6.76E-77	0.116997761	1.74E-76	72
narrow-high_vs_other	modERN.Suvar3_9.E0_12.prox	103	1199	536	1482	2.71E-44	0.237604743	3.98E-44	72
narrow-high_vs_other	modERN.Elba2.E0_4.prox	47	784	592	1897	2.81E-36	0.19217125	3.90E-36	72
narrow-high_vs_other	modERN.CG2120.E18_24.prox	148	1387	491	1294	1.70E-40	0.281317281	2.44E-40	72
narrow-high_vs_other	modERN.Sry_beta.E0_12.prox	63	777	576	1904	6.33E-27	0.268105215	7.86E-27	72
narrow-high_vs_other	modERN.CG33213.E0_24.prox	95	1017	544	1664	1.49E-31	0.285846833	1.92E-31	72
broad_vs_narrow-low	modERN.MESR4.E0_24.prox	1503	316	228	634	8.33E-178	13.20541501	1.00E-176	72
broad_vs_narrow-high	modERN.MESR4.E0_24.prox	1503	100	228	539	1.43E-236	35.46108588	1.03E-234	72
narrow-low_vs_narrow-high	modERN.MESR4.E0_24.prox	316	100	634	539	1.53E-15	2.68490088	2.40E-15	72
broad_vs_narrow-low	modERN.pzg.E0_24.prox	1580	373	151	577	6.80E-184	16.16322403	9.80E-183	72
broad_vs_narrow-high	modERN.pzg.E0_24.prox	1580	150	151	489	1.94E-228	34.01872375	6.98E-227	72
narrow-low_vs_narrow-high	modERN.pzg.E0_24.prox	373	150	577	489	3.82E-11	2.1064574	5.29E-11	72
broad_vs_narrow-low	modERN.Ebx.E0_16.prox	1599	496	132	454	4.27E-125	11.07453059	1.81E-124	72
broad_vs_narrow-high	modERN.Ebx.E0_16.prox	1599	205	132	434	5.87E-191	25.60532585	1.06E-189	72
narrow-low_vs_narrow-high	modERN.Ebx.E0_16.prox	496	205	454	434	1.71E-15	2.311695118	2.62E-15	72
broad_vs_narrow-low	modERN.BEAF_32.E0_14.prox	1495	323	236	627	1.35E-169	12.27874157	1.39E-168	72
broad_vs_narrow-high	modERN.BEAF_32.E0_14.prox	1495	121	236	518	1.32E-211	27.07403927	3.16E-210	72
narrow-low_vs_narrow-high	modERN.BEAF_32.E0_14.prox	323	121	627	518	3.12E-11	2.20430363	4.40E-11	72
broad_vs_narrow-low	modERN.CG4617.E0_24.prox	1287	252	444	698	1.84E-129	8.022491455	8.28E-129	72
broad_vs_narrow-high	modERN.CG4617.E0_24.prox	1287	87	444	552	1.71E-163	18.35738458	1.37E-162	72
narrow-low_vs_narrow-high	modERN.CG4617.E0_24.prox	252	87	698	552	3.52E-10	2.289555221	4.61E-10	72
broad_vs_narrow-high	modERN.ewg.E0_14.prox	722	155	1009	484	1.89E-15	2.233678471	2.83E-15	72
narrow-low_vs_narrow-high	modERN.ewg.E0_14.prox	415	155	535	484	1.40E-15	2.420855597	2.24E-15	72
broad_vs_narrow-low	modERN.YL_1.E0_24.prox	1301	299	430	651	1.08E-108	6.582028334	3.69E-108	72
broad_vs_narrow-high	modERN.YL_1.E0_24.prox	1301	90	430	549	1.73E-165	18.41907485	1.56E-164	72
narrow-low_vs_narrow-high	modERN.YL_1.E0_24.prox	299	90	651	549	5.90E-16	2.799967846	9.88E-16	72
broad_vs_narrow-low	modERN.Dp.E0_24.prox	1415	326	316	624	1.13E-133	8.562446532	5.84E-133	72
broad_vs_narrow-high	modERN.Dp.E0_24.prox	1415	139	316	500	4.90E-162	16.08108934	3.53E-161	72
narrow-low_vs_narrow-high	modERN.Dp.E0_24.prox	326	139	624	500	6.19E-08	1.878552774	6.75E-08	72
broad_vs_narrow-low	modERN.Jarid2.E0_24.prox	471	573	1260	377	4.92E-63	0.246087305	1.14E-62	72
broad_vs_narrow-high	modERN.Jarid2.E0_24.prox	471	287	1260	352	9.00E-16	0.4586311	1.47E-15	72
narrow-low_vs_narrow-high	modERN.Jarid2.E0_24.prox	573	287	377	352	1.77E-09	1.863399382	2.12E-09	72
broad_vs_narrow-low	modERN.CG2116.E0_24.prox	1375	381	356	569	2.57E-92	5.763766035	7.13E-92	72
broad_vs_narrow-high	modERN.CG2116.E0_24.prox	1375	141	356	498	3.37E-146	13.62164353	2.20E-145	72
narrow-low_vs_narrow-high	modERN.CG2116.E0_24.prox	381	141	569	498	2.94E-14	2.363702223	4.32E-14	72
broad_vs_narrow-low	modERN.Trl.E8_16.prox	192	406	1539	544	2.26E-76	0.167292423	5.61E-76	72
broad_vs_narrow-high	modERN.Trl.E8_16.prox	192	219	1539	420	2.61E-36	0.239434991	5.09E-36	72
narrow-low_vs_narrow-high	modERN.Trl.E8_16.prox	406	219	544	420	0.000797115	1.430966724	0.000831773	72
broad_vs_narrow-low	modERN.Sry_delta.E0_24.prox	1317	311	414	639	1.20E-107	6.530809927	3.92E-107	72
broad_vs_narrow-high	modERN.Sry_delta.E0_24.prox	1317	122	414	517	1.10E-142	13.46515048	6.58E-142	72
narrow-low_vs_narrow-high	modERN.Sry_delta.E0_24.prox	311	122	639	517	1.42E-09	2.061582222	1.74E-09	72
broad_vs_narrow-low	modERN.crp.E0_24.prox	1090	319	641	631	1.39E-48	3.362009475	2.86E-48	72
broad_vs_narrow-high	modERN.crp.E0_24.prox	1090	128	641	511	1.81E-80	6.782839254	4.82E-80	72
narrow-low_vs_narrow-high	modERN.crp.E0_24.prox	319	128	631	511	2.90E-09	2.017382333	3.37E-09	72
broad_vs_narrow-low	modERN.M1BP.E0_24.prox	1183	253	548	697	1.19E-97	5.94282701	3.42E-97	72
broad_vs_narrow-high	modERN.M1BP.E0_24.prox	1183	88	548	551	6.22E-132	13.49849344	2.99E-131	72
narrow-low_vs_narrow-high	modERN.M1BP.E0_24.prox	253	88	697	551	5.43E-10	2.271667378	6.99E-10	72
broad_vs_narrow-low	modERN.gfzf.E0_24.prox	1269	258	462	692	2.91E-120	7.359842759	1.10E-119	72
broad_vs_narrow-high	modERN.gfzf.E0_24.prox	1269	105	462	534	7.25E-142	13.95258283	4.01E-141	72
narrow-low_vs_narrow-high	modERN.gfzf.E0_24.prox	258	105	692	534	5.32E-07	1.89536677	5.72E-07	72
broad_vs_narrow-low	modERN.CG12659.E0_24.prox	1344	413	387	537	8.61E-70	4.512684243	2.07E-69	72
broad_vs_narrow-high	modERN.CG12659.E0_24.prox	1344	181	387	458	2.43E-107	8.779116396	7.61E-107	72
narrow-low_vs_narrow-high	modERN.CG12659.E0_24.prox	413	181	537	458	7.92E-10	1.94529725	9.83E-10	72
broad_vs_narrow-low	modERN.Ets97D.E0_24.prox	1215	309	516	641	1.07E-79	4.881345221	2.75E-79	72
broad_vs_narrow-high	modERN.Ets97D.E0_24.prox	1215	115	516	524	9.63E-119	10.71948384	3.47E-118	72
narrow-low_vs_narrow-high	modERN.Ets97D.E0_24.prox	309	115	641	524	7.81E-11	2.195471033	1.04E-10	72
broad_vs_narrow-low	modERN.Sin3A.E0_12.prox	1045	177	686	773	3.28E-101	6.647742477	9.83E-101	72
broad_vs_narrow-high	modERN.Sin3A.E0_12.prox	1045	57	686	582	2.58E-124	15.54328898	1.03E-123	72
narrow-low_vs_narrow-high	modERN.Sin3A.E0_12.prox	177	57	773	582	4.93E-08	2.336695337	5.46E-08	72
broad_vs_narrow-low	modERN.Suvar3_9.E0_12.prox	912	287	819	663	1.27E-29	2.571512043	2.28E-29	72
broad_vs_narrow-high	modERN.Suvar3_9.E0_12.prox	912	103	819	536	4.06E-62	5.790668706	9.13E-62	72
narrow-low_vs_narrow-high	modERN.Suvar3_9.E0_12.prox	287	103	663	536	7.75E-11	2.251564271	1.04E-10	72
broad_vs_narrow-low	modERN.Elba2.E0_4.prox	617	167	1114	783	8.53E-24	2.595968523	1.46E-23	72
broad_vs_narrow-high	modERN.Elba2.E0_4.prox	617	47	1114	592	1.25E-49	6.971550069	2.65E-49	72
narrow-low_vs_narrow-high	modERN.Elba2.E0_4.prox	167	47	783	592	2.17E-09	2.684749168	2.56E-09	72
broad_vs_narrow-low	modERN.CG2120.E18_24.prox	1042	345	689	605	1.77E-32	2.651071128	3.26E-32	72
broad_vs_narrow-high	modERN.CG2120.E18_24.prox	1042	148	689	491	1.03E-59	5.013779249	2.24E-59	72
narrow-low_vs_narrow-high	modERN.CG2120.E18_24.prox	345	148	605	491	2.19E-08	1.891108591	2.50E-08	72
broad_vs_narrow-low	modERN.Sry_beta.E0_12.prox	586	191	1145	759	3.05E-14	2.03325811	4.40E-14	72
broad_vs_narrow-high	modERN.Sry_beta.E0_12.prox	586	63	1145	576	2.07E-35	4.676360995	3.92E-35	72
narrow-low_vs_narrow-high	modERN.Sry_beta.E0_12.prox	191	63	759	576	2.80E-08	2.299652662	3.15E-08	72
broad_vs_narrow-low	modERN.CG33213.E0_24.prox	781	236	950	714	8.78E-26	2.48639081	1.54E-25	72
broad_vs_narrow-high	modERN.CG33213.E0_24.prox	781	95	950	544	1.68E-45	4.704834021	3.36E-45	72
narrow-low_vs_narrow-high	modERN.CG33213.E0_24.prox	236	95	714	544	1.17E-06	1.891988311	1.24E-06	72
broad_vs_narrow-low	modERN.CG12071.E12_24.prox	287	254	1444	696	7.17E-10	0.544730736	9.06E-10	72
narrow-low_vs_narrow-high	modERN.CG12071.E12_24.prox	254	129	696	510	0.002782773	1.442461874	0.00286228	72
broad_vs_other	ohler_maj.TATA	58	345	1740	1931	8.33E-41	0.18664613	1.50E-40	9
broad_vs_other	is_housekeeping	1447	491	351	1785	0	14.97197524	0	9
narrow-low_vs_other	ohler_maj.TATA	61	342	1077	2594	2.80E-10	0.429669311	3.15E-10	9
narrow-low_vs_other	is_tf	141	132	997	2804	9.70E-18	3.003225495	1.46E-17	9
narrow-low_vs_other	is_housekeeping	325	1613	813	1323	5.78E-53	0.327972688	1.30E-52	9
narrow-high_vs_other	ohler_maj.TATA	284	119	854	2817	5.71E-79	7.867253971	1.71E-78	9
narrow-high_vs_other	is_tf	26	247	1112	2689	2.51E-14	0.254625401	3.23E-14	9
narrow-high_vs_other	is_housekeeping	166	1772	972	1164	1.88E-164	0.112247587	8.46E-164	9
