# Supplementary material for: Predictive features of gene expression variation reveal mechanistic link with differential expression
Source: Mol Syst Biol. 2020 Aug 7;16(8):e9539. doi: 10.15252/msb.20209539 (PMC7411568; doi:10.15252/msb.20209539)
Supplement: Supplementary file 2 — Supplementary Datasets [file MSB-16-e9539-s002.zip › Datasets/Dataset_EV02_master_table_final_fly.csv]

gene_name	gene_id	median	resid_cv	length_nt	chr2R	chr3L	chr3R	chr4	chrX	chrY	n_transcripts	n_exons	gene_gc	tss_gc	num_genes_prox	num_genes_dist	utr3_length	utr3_l2fc_10vs2	utr3_l2fc_10vs6	utr3_l2fc_6vs2	with_eQTL	cis	utr3_variant_index	is_maternal	is_housekeeping	is_ubiquitous	smaug_targ	pum_embryo_targ	pum_adult_targ	is_tf	PI	shape	alt_shape	num_expr_tss	major_shape_ind	conserv_score	conserv_rank	ins_score.2_4h	ins_score.6_8h	dist_to_tad_border.2_4h	dist_to_tad_border.ramirez	tad_size.2_4h	tad_size.ramirez	ohler_maj.DPE	ohler_maj.DRE	ohler_maj.INR	ohler_maj.Motif_1	ohler_maj.Motif_6	ohler_maj.Motif_7
128up	FBgn0010339	284.734522463899	-0.0282650787396548	1554	1	0	0	0	0	0	1	4	0.5	0.393333	1	7	0.0454197554697555	-0.0112580716751525	-0.0063175469650743	-0.00494052471007811	1	0.0329623972312	0.0458844	1	1	0	1	0	0	0	4.866415094	broad	0	1	-1.1262049249502	14.75	high	-0.20921975	-0.36647425	0	3671	11258	14512	0	1	0	0	0	0
140up	FBgn0010340	145.939782485892	-0.435710102732082	1386	0	0	1	0	0	0	2	5	0.441558	0.3	1	7	0.0761099086099086	-0.140287681616553	-0.0014280820615555	-0.138859599554997	0	0.101002420488	0.0137601	1	1	0	0	0	0	0	12.60336	broad	0	1	-2.26238518519612	12.77	high	0.25451225	0.026439	11800	2017	30429	110171	0	0	0	0	0	1
2mit	FBgn0260793	227.007027261087	0.190065447164714	33737	0	0	1	0	0	0	4	7	0.40875	0.533333	2	2	0.122062028830858	-3.50338341243611e-06	-3.50338341243611e-06	0	0	0.03036774717912	0.00622872	0	0	0	0	0	0	0	0	narrow	0	1	0.374314313610939	1	low	0.75741475	0.44976625	16970	42662	93734	180279	0	0	0	0	0	0
4EHP	FBgn0053100	1071.70976075636	-0.489707480732099	45884	0	0	1	0	0	0	4	8	0.399682	0.466667	1	4	0.0255861883590504	0.189893446334042	0.320790727974888	-0.130897281640846	0	0.040093905189	0.00869528	1	1	0	0	0	0	0	0	broad	0	2	-3.25984706023919	12.8	high	-0.15264475	-0.01650575	0	3882	63498	55612	0	0	0	0	0	0
5-HT1A	FBgn0004168	22.1191888862485	-0.0887267703203221	54804	1	0	0	0	0	0	1	11	0.409861	0.486667	1	2	0.0453615916113179	-5.8032901953639e-06	-5.8032901953639e-06	0	0	0.302550401216	0.00991531	0	0	0	0	0	0	0	198.8900571	narrow	0	1	0.724057303233138	7.94	high	0.594795	0.5279535	14447	5156	165222	268274	0	0	0	0	0	0
5-HT7	FBgn0004573	34.9355516791469	-0.213264013052444	48640	0	0	1	0	0	0	2	4	0.432545	0.566667	1	1	0.0351356907894737	0	0	0	1	0.38389996511	0.0181788	0	0	0	0	0	0	0	257.146	narrow	0	1	-0.849405077957437	4.06	high	0.59584575	0.6954905	22176	21586	115508	107404	0	0	0	0	0	0
5PtaseI	FBgn0259178	274.517128720729	-0.413052301689806	4725	0	0	1	0	0	0	3	10	0.419471	0.34	1	5	0.097859823633157	-0.0306577980863592	-0.272779181812758	0.242121383726399	0	0.065157954329	0.0142818	1	1	0	0	0	1	0	19.23129412	broad	0	1	-2.53748210575712	10.74	high	-0.3724565	-0.31391725	4856	1406	24867	10406	0	0	0	1	0	0
7B2	FBgn0041707	44.8893372668546	-0.0598803367329875	1196	0	0	1	0	0	0	2	3	0.540134	0.546667	1	6	0.13628762541806	0	0	0	0	0.052440466515	0.00128395	0	0	0	0	0	0	0	0	narrow	0	1	-0.649355356090758	10.81	high	-0.06573675	-0.03517975	5204	5151	95702	22518	0	0	0	0	0	0
a	FBgn0000008	572.071962192877	-0.122336427535739	35867	1	0	0	0	0	0	4	13	0.443388	0.493333	1	5	0.00850362914842799	0	4.73015542954568e-06	-4.73015542936853e-06	0	0.0284104545719	0.00455661	1	1	0	0	0	1	0	511.7562066	narrow	0	1	0.441373032452029	4	high	0.15180025	0.11714825	13156	1844	62373	40576	0	0	0	0	0	0
ABCB7	FBgn0035244	109.250894293651	-0.217980615790485	5000	0	1	0	0	0	0	2	8	0.4924	0.426667	3	3	0.0416014666666667	-0.0550668760687792	0.0190407357245692	-0.0741076117933485	0	0.1292519036915	0.0143005	1	1	1	0	0	1	0	0	broad	0	1	-2.41171321718777	13.8	high	0.5421495	0.5609465	45453	0	98705	15817	0	0	0	1	0	0
abd-A	FBgn0000014	1046.86806993842	0.000974301595902505	22836	0	0	1	0	0	0	4	11	0.422097	0.526667	1	1	0.0835318502948561	0.105108306738012	0.096294025668231	0.00881428106978053	0	0.030515148657	0.00768399	0	0	0	0	0	1	1	3.836784454	broad	1	4	-1.25545330897137	4.01	moderate	0.485017	0.679486	4241	8837	35056	70298	0	0	0	0	0	0
Abd-B	FBgn0000015	767.216923502688	-0.211623377010855	45025	0	0	1	0	0	0	10	13	0.419078	0.533333	1	6	0.0384390893947807	0.0551546350182915	0.0576548272817296	-0.00250019226343819	0	0.02460230462087	0.00896734	0	0	0	0	0	0	1	0	narrow	1	5	-0.418983668676022	3.74	high	-0.3123245	-0.30804775	0	0	72710	32387	0	0	0	0	0	0
Abi	FBgn0020510	830.351584793618	-0.427561593450324	3159	0	0	1	0	0	0	6	10	0.477683	0.32	1	8	0.229524216524217	0.0111703359606865	-0.0212789685534518	0.0324493045141382	0	0.08613110088	0.0147322	1	1	1	0	0	0	0	15.75838509	narrow	0	1	-0.17734244607657	14.75	high	0.273103	0.053876	12340	0	30429	110171	0	0	0	0	0	0
Abl	FBgn0000017	728.630648239422	-0.101038629472016	32017	0	1	0	0	0	0	10	13	0.409283	0.466667	1	2	0.109248315998792	0.877731426720571	0.161321389854262	0.716410036866309	0	0.0261803558655	0.00326336	1	1	0	0	0	0	0	0	broad	1	2	-1.98090549872219	8.93	high	0.07979025	0.032734	349	3868	66896	50102	0	1	0	1	0	0
Ac13E	FBgn0022710	56.0775797795458	-0.621945353571431	43402	0	0	0	0	1	0	3	9	0.422653	0.513333	1	4	0.0364492419704161	0.0284234492583525	-0.000606998522171628	0.0290304477805242	0	0.066921502715	0.00219889	1	1	0	0	0	0	0	0	narrow	0	2	1.14709098076773	12.84	high	0.3391085	0.408124	26466	427	110398	61661	0	0	1	0	0	0
Ac3	FBgn0023416	68.5392641750005	-0.298323626025987	15378	0	0	0	0	0	0	2	20	0.371375	0.473333	1	3	0.632111891446655	-0.00221597147497724	0.00155647691038755	-0.0037724483853646	0	0.112229520494	0.00124288	1	0	0	0	0	0	0	5.280731302	narrow	1	4	0.345516720786572	10.88	high	-0.102473	0.09063575	2548	7969	27400	81517	0	0	0	0	0	0
Ac76E	FBgn0004852	25.3807642401841	0.214913155771822	38674	0	1	0	0	0	0	2	21	0.382583	0.52	1	5	0.0224592060126528	-0.0104685881677092	-0.0118850619918012	0.00141647382409204	0	0.262650674066	0.00220667	0	0	0	0	0	0	0	1358.036707	narrow	0	1	-0.162316296777245	10.9	high	-0.224535	-0.182033	15319	10717	77125	64568	1	0	1	0	0	0
ACC	FBgn0033246	223.162135330236	0.171784562523062	17748	1	0	0	0	0	0	6	18	0.487435	0.44	2	6	0.0209037825858313	0	-3.88866063738698e-06	3.88866063744757e-06	0	0.013002497239	0.000679374	1	1	0	0	0	0	0	0	narrow	0	1	-0.124675558662456	13.75	high	0.26978625	0.1123595	18286	0	57199	23856	0	0	0	0	0	0
AcCoAS	FBgn0012034	114.068215803678	0.332453647594854	9522	0	1	0	0	0	0	3	9	0.436568	0.473333	1	7	0.0560201988377792	0.0307894563896253	0.0165636471644107	0.0142258092252148	0	0.0129242164721	0.00547103	1	1	0	0	0	0	0	0	narrow	1	2	1.26022196929771	13.8	high	-0.20903925	-0.30414475	4742	5460	67932	22700	0	0	0	0	0	0
Ace	FBgn0000024	43.1328384203537	0.0395417965724457	36567	0	0	1	0	0	0	3	14	0.409522	0.54	1	3	0.138594907977138	0	0	0	0	0.372155197424	0.00849946	0	0	0	0	0	0	0	540.4601081	narrow	0	1	1.02376531574394	9.76	high	0.041508	0.01824375	4605	49	49384	180279	0	0	0	1	0	0
Acer	FBgn0016122	1275.58839943021	0.127641258654135	3808	0	0	0	0	0	0	2	5	0.4375	0.453333	1	6	0.10681074929972	-0.0605150852724321	-0.1354830036486	0.0749679183761675	0	0.025595827679	0.0107039	1	1	1	0	0	0	0	0	narrow	1	4	0.0150676800290443	9.69	high	-0.22943375	0.010084	4415	3346	18260	17190	0	0	0	0	0	0
Ack-like	FBgn0263998	430.410754157248	-0.224067861716907	9844	1	0	0	0	0	0	4	11	0.477651	0.44	1	5	0.0693688202627658	0.604157644196648	0.704536473648233	-0.100378829451585	0	0.0246644046169	0.00656295	1	1	0	0	0	0	0	0	broad	0	1	-1.39660347651781	0.91	low	0.09668125	0.05238125	5615	10168	25642	35928	0	0	0	1	0	1
Acon	FBgn0010100	1103.18975090009	-0.0232467216020997	4616	0	0	0	0	0	0	4	8	0.468154	0.38	1	7	0.070979563835933	0.111270111598668	-0.030529997131418	0.141800108730086	0	0.040654264682	0.00404062	1	1	0	0	0	0	0	33.18545455	narrow	0	1	0.209376809450566	11.78	high	-0.05130375	-0.015007	19781	6651	72429	25332	0	0	0	0	0	0
Acox57D-d	FBgn0034629	83.395001844675	0.957836459338647	3035	1	0	0	0	0	0	1	8	0.472158	0.493333	1	2	0.179613399231192	-0.811662848473293	-0.805273696972891	-0.00638915150040118	0	0.721379104911	0.018386	1	0	0	0	0	0	0	64.15786667	narrow	0	1	-0.290500023848994	10.76	moderate	0.20984825	0.2877285	4691	5152	96458	95993	0	0	0	0	0	0
Acox57D-p	FBgn0034628	95.97918194218	0.00622671180925971	2968	1	0	0	0	0	0	2	8	0.471361	0.353333	1	2	0.0481805929919137	0	0	0	0	0.146919133384	0.0142104	1	1	1	0	0	1	0	26.96410256	narrow	1	2	0.993367822565991	8.79	moderate	0.16972225	0.2480245	1595	2056	96458	95993	0	0	0	0	0	0
Acsl	FBgn0263120	1002.97758019998	-0.124372521599662	17210	1	0	0	0	0	0	10	21	0.413539	0.353333	1	4	0.0642300987797792	0.0687835437600053	-0.0168388685082909	0.085622412268296	0	0.0129901389659	0.00288715	1	0	0	0	0	1	0	0	narrow	1	4	1.10617567413098	14.75	high	-0.58917075	-0.42410225	0	0	17195	34646	0	0	0	1	0	0
Actbeta	FBgn0024913	153.853642897465	0.374465385496518	7466	0	0	0	1	0	0	1	6	0.349183	0.326667	1	2	0.337276096080007	-0.0182446203723686	-0.0971676891749449	0.0789230688025764	0	0.0178202964128	0.00134746	1	0	0	0	0	0	0	7.576615385	broad	0	2	-2.01858395133349	9.93	high	0.49168375	0.53997025	28356	30	82199	24449	0	0	0	0	1	0
ACXD	FBgn0040507	31.7415679753887	-0.477311061627438	6112	0	1	0	0	0	0	2	13	0.502781	0.526667	1	5	0.426865183246073	0	0	0	0	0.0582832707799	0.00932534	0	0	0	0	0	0	0	348.54	narrow	0	1	1.19778734847762	4.8	moderate	-0.17348125	-0.28256675	109	0	6720	44949	0	0	0	0	0	0
Adar	FBgn0026086	466.552562014789	-0.776763852889764	14341	0	0	0	0	1	0	14	24	0.370267	0.38	2	3	0.310050205703926	0.464699983633343	0.23059746955639	0.234102514076953	0	0.017729196469	0.00310909	1	1	1	0	0	0	0	75.74172727	broad	0	1	-1.58102017001215	12.9	high	-0.240714	-0.127025	0	1249	78482	50897	0	1	0	0	0	0
ade2	FBgn0000052	136.320761400823	-0.0864416208630761	4870	0	0	0	0	0	0	3	6	0.544559	0.473333	2	7	0.0271047227926078	0	0	0	1	0.32128059505	0.00899681	1	1	0	0	0	1	0	18.57517241	broad	1	2	-1.992551139449	14.75	high	-0.22620825	-0.169242	1822	1659	66416	9988	0	0	0	0	0	1
ade3	FBgn0000053	208.625105468713	-0.136297540191387	9276	0	0	0	0	0	0	3	9	0.476391	0.426667	1	4	0.0162917205692109	0.371610050915143	0.068763959548506	0.302846091366638	0	0.05686034478	0.0288632	1	1	1	0	0	0	0	250.8752727	narrow	1	2	0.327649805712631	14.75	high	-0.13412675	-0.1382305	32841	2053	86988	15437	0	0	0	0	0	0
ade5	FBgn0020513	274.958468753864	-0.119007701834384	3582	0	0	0	0	1	0	2	7	0.420994	0.506667	1	3	0.106393820956635	-0.15703270453785	-0.192651758231602	0.0356190536937524	0	0.0202494832704	0.0134572	1	1	0	1	0	0	0	0	broad	1	5	-2.82170364667989	13.8	high	-0.3872325	-0.440641	3945	3157	53755	48782	0	0	1	0	0	0
Adf1	FBgn0284249	1202.96673453701	-0.294785470852213	5821	1	0	0	0	0	0	4	6	0.413331	0.453333	1	9	0.114248697245605	0.00127223330003067	-0.0175073128717311	0.0187795461717619	0	0.0202521411933	0.00194646	1	1	1	0	0	1	1	7.02056962	broad	0	1	-3.22386839977043	1.01	low	-0.57721275	-0.593246	371	0	80865	16991	0	1	0	0	0	1
Adgf-A	FBgn0036752	531.316646766365	0.19842766290019	12428	0	1	0	0	0	0	2	5	0.416398	0.573333	2	4	0.0557242248685763	0.0220770952227222	0.0169145515516092	0.00516254367111335	0	0.1180469632247	0.007066	1	1	0	0	0	0	0	0	narrow	0	1	1.12268893756367	12.72	high	0.43082175	0.402839	1122	2316	51813	25887	0	0	0	0	0	0
Adk1	FBgn0022709	111.224922067123	0.782864726465838	3761	0	1	0	0	0	0	2	7	0.420633	0.326667	1	4	0.0555703270406807	0	0	0	0	0.0102182021729	0.00940078	1	1	0	0	0	0	0	66.77323077	narrow	0	1	0.00676103121546312	13.79	high	0.4882495	0.4648155	6354	6847	73769	84638	0	0	0	0	0	0
Adk2	FBgn0283494	1746.80052747507	0.0524926057519748	1671	1	0	0	0	0	0	1	4	0.464393	0.406667	1	7	0.136445242369838	6.3276237047328e-06	-6.32759595227714e-06	1.26552196571113e-05	0	0.0967351336203	0.0239728	1	1	1	0	0	0	0	12.27667416	broad	0	1	-2.88325107008925	14.75	high	-0.32721175	-0.301531	2509	91	60549	22911	0	1	0	0	0	0
Adk3	FBgn0042094	141.401460373239	0.223487200834383	2244	0	0	1	0	0	0	4	6	0.435383	0.266667	1	9	0.0978331847890671	-0.060337618312062	0.0507437450763882	-0.11108136338845	0	0.181258565135	0.00356044	1	1	0	0	0	0	0	23.64142857	narrow	1	3	-0.684390023809359	14.75	high	-0.2556545	-0.348129	3911	2353	25642	8439	0	0	0	0	0	0
adp	FBgn0000057	231.447960026504	-0.554048434632319	2357	1	0	0	0	0	0	2	3	0.52779	0.46	1	8	0.10891472210437	-0.05223800655914	-0.00402587440986298	-0.0482121321492771	0	0.161970598783	0.0102467	1	1	1	0	0	0	0	4.488	broad	0	1	-3.76703277635096	13.8	high	-0.3477475	-0.21659025	6335	3631	19754	31919	0	0	0	0	0	0
Ady43A	FBgn0026602	56.5068834434934	0.216312955617595	2753	1	0	0	0	0	0	1	3	0.474028	0.4	1	3	0.0731357307180046	-0.0263416305201967	-0.018100650937435	-0.00824097958276166	1	0.334462010552	0.00906344	0	0	0	0	0	0	0	0	broad	1	2	-2.7368481649689	4.84	moderate	0.6509925	0.588501	8396	0	27905	33677	0	0	0	0	0	0
Aef1	FBgn0005694	369.407731259888	0.202646101463467	5218	0	1	0	0	0	0	4	8	0.435224	0.453333	1	3	0.293935735275329	0.0895564201158648	0.0205654043379887	0.0689910157778759	0	0.033113631171	0.00349234	1	1	1	0	0	1	1	17.8234188	broad	0	3	-2.15191061510633	0.95	low	-0.0739425	-0.08728525	3378	0	107065	54130	0	0	0	0	0	1
aft	FBgn0026309	26.9333105420046	-0.744581493752094	2422	1	0	0	0	0	0	1	3	0.477291	0.406667	1	5	0.0582163501238646	0	0	0	1	0.33082225357	0	1	0	0	0	0	0	0	8.468	broad	0	1	-2.51510944357915	11.79	high	-0.026678	8.52500000000003e-05	13106	4994	64475	26432	0	1	0	0	0	1
Ag5r	FBgn0015010	6.272103818042	0.537216765716764	1888	0	0	0	0	1	0	3	4	0.42267	0.373333	1	2	0.0185381355932203	-4.12197994295599e-06	4.12199171968767e-06	-8.24397166269401e-06	0	0.030321572972	0.00549451	0	0	0	0	0	0	0	0	narrow	0	1	1.59898759026109	3.05	moderate	0.623596	0.451877	32170	2085	86729	33525	0	0	0	0	0	0
Ag5r2	FBgn0020508	7.57711208202485	0.387200990136583	1091	0	0	0	0	1	0	1	2	0.494042	0.386667	1	3	0.0412465627864345	0	0	0	0	0.0194987669127	0.00771612	0	0	0	0	0	0	0	0	narrow	0	1	-0.052350753735669	4.05	moderate	0.6360855	0.46010975	30468	4584	86729	33525	0	0	0	0	0	0
AIF	FBgn0031392	431.215378730766	-0.317920169949309	3636	0	0	0	0	0	0	3	10	0.481573	0.406667	1	3	0.090744499449945	-0.00780850149353645	0.0403943679058334	-0.0482028693993698	0	0.0763032247782	0.0219239	1	1	1	0	0	1	0	12.04424719	broad	0	1	-2.20933321488305	9.78	high	-0.41582525	-0.3840635	6139	169	47678	9412	0	0	0	1	0	0
Ak6	FBgn0033754	269.040236096633	-0.174756677492906	834	1	0	0	0	0	0	1	3	0.395683	0.44	1	2	0.0239808553157474	7.21345717086418e-06	7.21345717086418e-06	0	0	0.205037898732	0.00331369	1	1	0	0	0	0	0	12.85047619	broad	0	1	-1.87403094918009	5.88	moderate	-0.14041225	0.0318855	22098	0	63732	23266	0	0	0	0	0	1
Akt1	FBgn0010379	1300.6502071005	-0.304003066952018	6443	0	0	1	0	0	0	5	10	0.417663	0.42	1	3	0.202338455170987	0.15170802411004	0.0978755739802654	0.053832450129775	0	0.0075110806213	0.00243602	1	1	1	0	0	0	0	11.28301911	broad	0	1	-2.57148156226521	13.8	high	-0.038074	-0.016786	179	0	87794	49806	0	1	0	0	0	0
al	FBgn0000061	257.79305116108	-0.0554594699944924	9328	0	0	0	0	0	0	1	5	0.456904	0.553333	1	2	0.0180555674671241	-0.000557231991820951	-0.00374217954964207	0.00318494755782125	1	0.0783119763084	0.00529471	0	0	0	0	0	0	1	174.0522353	narrow	0	1	0.195311395145006	6.04	high	0.752413	0.705287	3558	13437	45248	38192	0	0	0	0	0	0
Alas	FBgn0020764	163.545865290809	-0.294991746038085	1986	1	0	0	0	0	0	1	2	0.554884	0.466667	1	10	0.0518630412890232	0	0	0	0	0.118860158643	0.0051858	1	1	0	0	0	0	0	26.59683019	broad	0	1	-1.97882553616041	14.75	high	-0.14134025	-0.1863405	1081	1713	10013	18882	0	0	0	1	1	1
alc	FBgn0260972	288.833872325636	-0.49556644144025	2559	1	0	0	0	0	0	2	4	0.461118	0.506667	1	3	0.0720880552299075	-0.0167533603804078	-0.00472374586247776	-0.0120296145179301	1	0.07977924609914	0.00123069	1	1	0	0	0	0	0	13.61176471	broad	1	3	-3.19472432213187	11.74	high	-0.14586825	-0.206504	2083	2914	58984	11542	0	0	0	0	0	0
Aldh	FBgn0012036	147.99328484958	1.09782145925394	4179	0	0	0	0	0	0	2	5	0.42905	0.273333	1	3	0.0319367472282045	-0.00914548254905195	-0.0150311380142325	0.00588565546518046	0	0.121941112833	0.0229525	1	1	0	1	0	0	0	0	narrow	0	1	0.39685495449243	14.75	high	0.6356255	0.5295605	17558	1549	61070	79064	0	0	0	0	0	0
Aldh-III	FBgn0010548	844.731397896803	-0.17165493078665	10284	1	0	0	0	0	0	12	27	0.433197	0.533333	1	7	0.0125315376636847	0.155418270177496	0.0013735164268347	0.154044753750661	0	0.36288399651	0.0057915	1	1	1	0	0	0	0	96.75236842	broad	1	2	-2.12175600671594	10.83	high	-0.4972975	-0.1585025	3514	10459	74852	33476	0	0	0	0	0	0
Alh	FBgn0261238	1031.32750486961	-0.233089339588879	29590	0	0	1	0	0	0	13	22	0.440115	0.406667	1	4	0.0229025346400811	-0.242683293302703	-0.0173724653061803	-0.225310827996523	0	0.09179386518	0.00393565	1	1	0	0	0	0	0	30.93440736	narrow	1	3	-0.714696979599501	8.82	high	-0.33176425	-0.28117	0	4145	27823	42117	0	0	0	0	0	0
alpha-catenin-related	FBgn0029105	61.227456806356	-0.357894938893172	3790	1	0	0	0	0	0	2	6	0.500792	0.446667	1	11	0.0773087071240106	0	0	0	0	0.0159413025422091	0.000418935	0	0	0	0	0	0	0	0	broad	1	3	-2.81654348362574	13.8	high	-0.15144825	-0.1687405	14	6839	10013	18882	0	0	0	0	0	0
alpha-Est10	FBgn0015569	60.0477587850435	-0.273965380261082	7263	0	0	1	0	0	0	3	6	0.383175	0.266667	2	6	0.0482055624397632	0.0917642453920805	-0.00569922667770262	0.0974634720697828	0	9.99143541500003e-05	0.00450239	0	0	0	0	0	1	0	129.2190588	narrow	0	1	0.575329401196617	4.94	high	0.16462375	0.145611	13069	15034	56583	267258	0	0	0	0	0	0
alpha-Est2	FBgn0015570	7.18285614825396	-0.339357789109033	3421	0	0	1	0	0	0	2	5	0.405145	0.293333	1	5	1.85004579557634	2.27949739477945e-06	0	2.27949739477945e-06	1	0.11672020225	0.00685999	0	0	0	0	0	0	0	0	narrow	0	1	0.270604845780626	2.9	moderate	0.0270025	0.00537725	5417	26896	20554	63247	0	0	0	0	0	0
alpha-Est3	FBgn0015571	33.1035077261048	-0.299915569341604	2660	0	0	1	0	0	0	4	8	0.471053	0.293333	1	8	0.0263158020050125	0	-2.06099144361791e-06	2.06099144361582e-06	0	0.0247892630847	0.000550686	1	0	0	0	0	0	0	38.76	broad	1	2	-2.69897415288572	2.91	moderate	0.0270025	0.00537725	8876	30091	20554	63247	0	0	1	0	0	0
alpha-Est4	FBgn0015572	107.471925949693	0.485235886564354	1929	0	0	1	0	0	0	1	4	0.48367	0.42	1	9	0.0370262312078797	-0.0143457604724536	-0.00969266171410555	-0.00465309875834798	0	0.0308954929496	0.00462888	0	0	0	0	0	0	0	25.984	narrow	0	1	-0.657630937187712	2.9	moderate	0.05458975	0.0423575	6591	27806	20554	63247	0	1	0	0	1	0
alpha-Est7	FBgn0015575	89.2451840060606	-0.0185515352441582	4191	0	0	1	0	0	0	1	6	0.419709	0.44	1	9	0.025359659588006	-0.00639590439885942	-0.0048640138802319	-0.00153189051862762	0	0.140621458032	0.00174779	0	0	0	0	0	0	0	27.02526316	narrow	0	1	0.952506601594905	3.91	moderate	0.1324915	0.14475175	6341	10682	56583	63247	1	0	1	0	0	0
alpha-Est9	FBgn0015577	39.7542484624775	0.201059202118902	11178	0	0	1	0	0	0	2	7	0.405171	0.513333	1	7	0.0950080515297907	0	0	0	0	0.0066657973429	0.0146298	0	0	0	0	0	0	0	149.66	narrow	0	1	0.615184722052143	2.91	moderate	0.27233675	0.23405225	20407	3781	56583	267258	0	0	0	0	0	0
alpha-Man-Ib	FBgn0039634	104.888401360326	-0.517114142253246	3770	0	0	1	0	0	0	1	6	0.462865	0.293333	1	3	0.223969849690539	-0.0051618577457338	0.00303919206436982	-0.00820104981010349	0	0.115543544195	0.00560593	1	1	1	0	0	1	0	0	broad	1	4	-2.42053476761519	12.82	high	-0.20631875	-0.00564075	133	3662	24567	53428	0	0	0	0	0	0
alphaTry	FBgn0003863	19.0706184291501	0.804827666022781	860	1	0	0	0	0	0	1	1	0.581395	0.493333	2	12	0.0709302325581395	0	0	0	0	0.00274803569919	0.0122073	0	0	0	0	0	0	0	0	narrow	0	1	1.26499027835336	1.1	low	0.5633595	0.43275525	26316	1558	63739	38980	0	0	0	0	0	0
alphaTub85E	FBgn0003886	637.524392261814	0.0772505207672158	2030	0	0	1	0	0	0	1	3	0.495567	0.44	1	6	0.0729594417077176	-0.0753565638536612	0.0298720954405554	-0.105228659294217	0	0.01371393881245	0.00216072	0	0	1	0	0	0	0	57.477	narrow	0	1	0.579395447017356	6.88	high	0.282157	0.49494225	6417	5415	38656	37204	0	0	0	0	0	0
Alr	FBgn0031068	211.649122800795	-0.200094469574498	1854	0	0	0	0	1	0	2	5	0.515642	0.34	1	5	0.169363718087019	-4.59456287778056e-06	0	-4.59456287778056e-06	0	0.080080527085	0.00458949	1	1	1	0	0	0	0	0	broad	0	1	-2.74110958469547	12.74	high	-0.52922725	-0.4635965	682	0	55610	3175	0	0	0	0	0	0
alrm	FBgn0039332	129.775287641402	0.270761657353219	1717	0	0	1	0	0	0	1	1	0.46127	0.513333	1	2	0.10774606872452	0	0	0	0	0.05922850101	0.00720572	0	0	0	0	0	0	0	0	narrow	0	1	-0.276246665744136	1	low	0.700504	0.6306835	24389	20732	56749	112019	0	0	0	0	0	0
amd	FBgn0000075	506.021836102199	0.572137220322373	3957	0	0	0	0	0	0	2	4	0.453121	0.48	1	4	0.0245135119198046	1.48731524171438e-06	0	1.48731524171438e-06	1	0.09214186237442	0.00960455	0	1	0	0	0	1	0	94.224	narrow	1	2	0.319789238512038	6.83	moderate	0.434554	0.2546265	18219	358	76099	60129	0	0	0	0	0	0
amon	FBgn0023179	33.3465401079311	-0.0317907364980846	16463	0	0	1	0	0	0	1	12	0.443844	0.633333	1	3	0.09651946789771	0	0	0	0	0.217714478358	0.00753865	0	0	0	0	0	0	0	98.15217391	narrow	0	1	0.549589826097924	13.74	high	0.08843725	0.01435025	11604	15777	64464	171600	0	0	0	0	0	0
Amph	FBgn0027356	1399.539130509	-0.145410910039768	18465	1	0	0	0	0	0	3	12	0.396209	0.52	1	2	0.344253813521076	-0.480541566108818	-0.523137968950796	0.0425964028419777	0	0.0497275397531	0.0123682	1	1	0	0	0	0	0	167.958433	broad	0	1	-2.90833531844548	9.88	high	-0.5306735	-0.4439785	497	587	20621	19791	0	0	0	0	0	0
Amy-p	FBgn0000079	12.5606251213205	0.441587971714388	1668	1	0	0	0	0	0	2	2	0.596523	0.493333	1	5	0.0455634892086331	3.79657588790943e-06	-3.79656589720544e-06	7.59314178515001e-06	0	0.0232749479489	0.0166333	0	0	0	0	0	0	0	0	narrow	0	1	0.726370293703484	13.8	high	0.28125425	0.241109	19430	20193	43540	163400	0	0	0	0	0	0
ana	FBgn0011746	72.9694283970149	-0.287613547397523	15260	1	0	0	0	0	0	3	7	0.439908	0.266667	1	2	0.0495412625600699	-1.90832803570562e-06	-1.90832803570562e-06	0	0	0.118104934956	0.0162679	0	0	0	0	0	0	0	64.968	narrow	0	1	-0.374683372465056	0	none	0.566091	0.460256	17998	15417	89549	101174	0	0	0	0	0	0
Ance	FBgn0012037	849.283947134375	0.101144122391916	3568	0	0	0	0	0	0	3	10	0.430774	0.48	1	4	0.0248886864723468	-0.503442315575959	-0.157895538402481	-0.345546777173478	0	0.0778976668127	0.0241139	0	1	0	0	0	0	0	72.39980198	narrow	0	1	0.231011623884533	9.69	high	-0.397595	-0.30729325	2705	260	79491	21389	0	0	1	0	0	0
Ance-4	FBgn0033366	12.9346327729441	-0.130173361959119	2415	1	0	0	0	0	0	2	7	0.490269	0.566667	1	5	0.03354033126294	1.78110828729567e-06	-1.7811060882119e-06	3.56221437537053e-06	0	0.060453825601	0.0239611	0	0	0	0	0	0	0	0	narrow	0	1	0.863989322409497	2	moderate	0.79205825	0.77152325	33722	47929	89549	101174	0	0	0	0	0	0
Ance-5	FBgn0035076	51.0961825945281	0.0263029202536466	2396	1	0	0	0	0	0	1	4	0.495826	0.506667	1	6	0.0354758347245409	6.78914514650359e-06	3.39456857961721e-06	3.39457656702206e-06	1	0.0398606944223	0.00541493	0	0	0	0	0	0	0	91.784	narrow	0	1	1.0527156006598	3.84	moderate	0.174252	0.162	19105	12295	99902	33225	0	0	0	0	0	0
Ank2	FBgn0261788	1023.56335400191	0.0153046056069057	63007	0	1	0	0	0	0	20	31	0.437777	0.473333	1	3	0.0123836028801033	0.0601245550562074	0.00896597614172322	0.0511585789144841	0	0.0219362127027	0.0100455	0	0	0	0	0	0	0	62.29009607	narrow	0	1	0.556801018468067	6.92	moderate	0.238025	0.1976325	10247	7805	88611	86683	0	0	0	0	0	0
Ant2	FBgn0025111	15.5536919985427	-0.859384667308632	7954	0	0	0	0	1	0	3	6	0.418909	0.466667	2	4	0.033442335093454	5.42365537215889e-06	5.42365537215889e-06	0	0	0.8689346135	0.0123882	0	0	1	0	0	0	0	4.432727273	broad	0	5	-3.59459392214945	10.73	moderate	-0.13877075	-0.049636	0	0	25799	19993	0	1	0	0	1	0
Antp	FBgn0260642	1407.42607135473	0.0202903307309006	102976	0	0	1	0	0	0	11	11	0.415194	0.46	1	1	0.00984373705199917	0.32480218907309	0.381891919264597	-0.0570897301915069	0	0.126785403253	0.0131607	0	0	0	0	0	0	1	64.43799378	narrow	0	3	0.309951762186346	7.81	high	0.472265	0.706018	0	24249	107581	170187	0	0	0	0	0	0
aos	FBgn0004569	377.417681294496	-0.328892577282457	13265	0	1	0	0	0	0	1	4	0.415982	0.566667	1	2	0.0642130418394271	-0.0136842179109401	0.00747920023709102	-0.0211634181480313	0	0.162175682529	0.0172578	1	0	0	0	0	0	0	0	narrow	0	1	1.33200825257312	0	none	-0.01469225	0.1189135	0	0	25981	24414	0	0	0	0	0	0
ap	FBgn0267978	221.463476960938	-0.273823051275733	21324	1	0	0	0	0	0	4	12	0.395751	0.413333	1	1	0.0700082848746326	0.129417365797619	0.065283071220251	0.0641342945773684	0	9.917907229e-05	0.00657424	1	0	0	0	0	0	1	310.2686512	narrow	0	2	0.820992218672386	11.83	high	0.372025	0.4689845	8243	4211	62824	52320	0	0	0	0	0	0
AP-1gamma	FBgn0030089	685.708419379716	-0.631238666033495	9054	0	0	0	0	1	0	9	23	0.447537	0.5	1	4	0.0909716515720492	0.514174919400608	0.092100885071704	0.422074034328904	0	0.240364605693	0.00493807	1	1	0	0	0	0	0	21.76158491	broad	1	4	-2.55310828784492	12.79	high	-0.37702675	-0.37349175	1963	1963	49220	35282	0	0	0	0	0	0
AP-1sigma	FBgn0039132	908.470838153793	0.11608188399169	3905	0	0	1	0	0	0	4	8	0.38105	0.38	1	3	0.591307725138711	-0.189818720479499	-0.0798778448528872	-0.109940875626611	1	0.150669136306	0.00300945	1	1	1	0	0	1	0	9.349547445	broad	0	1	-2.80995464938587	11.89	high	0.639371	0.54337125	23727	685	62853	28893	0	0	0	0	0	0
AP-2sigma	FBgn0043012	517.495372293919	-0.242875403669509	867	0	0	1	0	0	0	1	3	0.455594	0.486667	1	4	0.229527104959631	0	0	0	1	0.151292464064	0.000836454	1	1	1	0	0	1	0	0	broad	0	1	-2.49089540987932	12.79	high	0.9142065	0.893605	25816	0	77127	3826	0	0	0	0	0	1
Apc	FBgn0015589	504.142760319489	-0.319646932779569	12448	0	0	1	0	0	0	3	5	0.482567	0.446667	1	3	0.0701317480719794	3.30514327809621e-06	1.65257069263561e-06	1.65257258553816e-06	0	0.02156114365175	0.0056288	1	1	0	0	0	0	0	116.0415484	narrow	0	1	-0.914856668268593	8.75	high	-0.2100155	-0.2333545	225	0	13159	12543	1	0	0	0	0	1
Aplip1	FBgn0040281	248.901684108893	-0.183550030173271	3023	0	1	0	0	0	0	2	6	0.490241	0.52	1	6	0.200396736134083	-0.0264524536841987	-0.00481836763158111	-0.0216340860526176	1	0.0095077090049	0.0204867	0	0	0	0	0	0	0	14.26355685	broad	0	1	-2.59279052149537	9.69	high	0.18276675	0.08733575	0	17429	10524	53853	0	0	0	0	0	0
apt	FBgn0015903	1290.0346925031	0.172197263825762	34636	1	0	0	0	0	0	6	10	0.434721	0.56	2	6	0.0286629133464218	0.000524782104954193	-0.00118550813887761	0.00171029024383182	0	0.128723928017	0.0216906	1	1	1	0	0	0	1	28.47882209	narrow	0	1	1.13013956582242	1	low	-0.33256525	-0.330881	9844	0	97687	41844	0	0	0	0	0	1
ara	FBgn0015904	579.774335427646	-0.188504525146926	15347	0	1	0	0	0	0	2	6	0.428553	0.573333	1	1	0.0231315783757955	0	-4.06392396856284e-06	4.06392396867076e-06	0	0.035553901854531	0.0178068	0	0	1	0	0	0	1	48.31904287	narrow	0	1	0.118300771278374	8.91	high	0.647111	0.77166175	46478	43535	114456	115395	0	0	0	0	0	0
aralar1	FBgn0028646	91.8358926879034	0.449465198466609	10233	0	0	1	0	0	0	6	14	0.443663	0.473333	1	4	0.0496919769373595	-0.0171875644270335	-0.0171310446706694	-5.65197563640162e-05	0	0.0301174776262	0.00595323	1	1	0	0	0	0	0	318.1612308	narrow	0	2	-0.562710829071353	14.75	high	0.027982	0.06789375	10706	0	41397	15464	0	1	0	0	0	0
Arc1	FBgn0033926	1700.27383002268	1.33280639550979	2371	1	0	0	0	0	0	1	1	0.534795	0.506667	1	6	0.636018557570645	0	0	0	1	0.379326598766	0.00647556	1	1	0	0	0	0	0	36.37688889	narrow	0	1	0.22375468838918	1.01	low	0.104828	0.14436425	5540	5485	78072	73992	0	0	0	0	0	0
Arc2	FBgn0033928	25.1385424747888	-0.0742067127715227	902	1	0	0	0	0	0	1	1	0.477827	0.44	1	10	0.131118625277162	0.0848093182321132	-0.0856006727918064	0.17040999102392	0	0.39098841663	0.0101456	1	0	0	0	1	0	0	22.1168	narrow	0	1	1.3867077113542	1.01	low	0.1217975	0.1652545	9537	9482	78072	73992	0	0	0	0	0	0
Arf51F	FBgn0013750	1993.60870705608	-0.412406377360636	2990	1	0	0	0	0	0	5	8	0.398997	0.42	1	4	0.174514269788183	0.0533604486704628	-0.00915984336556585	0.0625202920360286	0	0.147397512428	0.00465817	1	1	1	0	0	1	0	15.08279518	broad	0	2	-2.65476172794888	14.75	high	-0.24656725	-0.34992075	329	13048	15997	30156	0	0	0	0	1	0
ari-2	FBgn0025186	484.323110965752	-0.20602191366094	4430	1	0	0	0	0	0	1	3	0.478555	0.346667	1	3	0.194782919488337	-0.00542303720533035	-0.00212884916108897	-0.00329418804424132	1	0.105123778403	0.0044121	1	1	0	0	0	0	0	81.75869919	broad	0	1	-3.23605660753653	14.75	high	0.10282275	-0.05142425	0	0	27027	26876	0	0	0	0	1	0
Arp1	FBgn0011745	729.933233246202	-0.405622977124962	2490	0	0	1	0	0	0	1	6	0.489157	0.34	1	5	0.103212851405622	0	0	0	0	9.92918267770032e-05	0.00446429	1	0	1	0	0	0	0	0	broad	0	1	-2.10370904301176	13.8	high	0.3632895	0.17185725	20595	3072	64549	21225	0	0	0	1	1	0
Arp2	FBgn0011742	911.492359788451	-0.584608171692016	5679	0	0	0	0	1	0	3	11	0.406762	0.306667	1	4	0.156368433409638	0.308095634291581	0.0416694990604952	0.266426135231086	0	0.39335027817	0.00786851	1	0	1	0	0	0	0	0	broad	0	3	-2.40807087374325	13.8	high	0.498755	0.3676685	1139	1719	39467	40891	0	0	1	0	1	0
Arpc1	FBgn0001961	585.283546082777	-0.253413748153965	1801	0	0	0	0	0	0	2	4	0.554692	0.38	1	8	0.152137701277068	0	0	0	0	0.206567360931	0.023954	1	0	1	0	0	0	0	0	broad	0	1	-3.02850433839109	13.8	high	-0.43310225	-0.45955225	5441	6334	55663	22357	0	1	0	0	1	1
Arpc3A	FBgn0038369	630.881516349192	-0.29101477049903	1374	0	0	1	0	0	0	2	4	0.415575	0.333333	1	4	0.228794517224648	-0.0934858691912257	-0.0309907045919193	-0.0624951645993064	0	0.1044173765398	0.00676459	1	1	1	0	0	1	0	6.348	broad	0	1	-1.93367223328561	13.8	high	0.17758275	0.22286375	3562	0	46059	31320	0	0	0	0	0	0
Arpc3B	FBgn0065032	261.261002523465	0.250965175823724	1282	0	0	0	0	1	0	3	5	0.388456	0.28	1	2	0.0546022100884035	0	-2.06099144329757e-06	2.06099144329548e-06	0	0.087648564603	0.00772929	0	0	0	0	0	0	0	5.20275	broad	0	2	-1.91008316682959	11.77	moderate	0.169358	0.19650175	26189	332	69909	27804	0	0	0	0	0	1
Arr1	FBgn0000120	5.79129087203914	-0.0143540094527679	3039	0	0	0	0	0	0	3	6	0.420533	0.506667	1	4	0.0707469562356038	0	0	0	0	0.0962910957004	0.0120756	0	0	0	0	0	0	0	0	narrow	0	1	1.79726318907902	6.8	moderate	0.19742475	0.1312935	0	56297	9769	153147	0	0	0	0	0	0
aru	FBgn0029095	882.252504861938	0.0419690599395044	6506	0	0	0	0	0	0	3	9	0.483246	0.433333	1	6	0.0485704990265396	4.56549785960001e-06	0	4.56549785960001e-06	0	0.0636585066904	0.00169009	0	1	0	0	0	0	0	61.67807218	narrow	0	1	0.976137491965541	11.79	high	-0.3991175	-0.342716	2376	2752	15712	17828	0	0	0	0	0	0
Asator	FBgn0039908	298.634791859066	-0.692905173422163	19586	0	0	0	1	0	0	9	21	0.34346	0.433333	1	1	0.0284342047040403	1.05912949573394	0.460758830830971	0.598370664902972	0	0.102908669228	0.00221166	1	1	0	0	0	0	0	12.70474735	broad	0	5	-2.03675983394744	7.87	high	-0.34390775	-0.59053275	0	0	69815	15450	0	0	0	0	0	0
ase	FBgn0000137	84.1230472500468	-0.230335424511018	2430	0	0	0	0	1	0	1	1	0.436626	0.473333	1	3	0.307159396433471	-0.00163126236757944	0.00454636856503126	-0.00617763093261078	0	0.00174507691751	0.00697571	0	0	0	0	0	0	1	0	narrow	0	1	-0.568999576569982	4.82	moderate	0.39321625	0.24821675	13533	13533	69216	114566	0	0	1	0	0	0
Asph	FBgn0034075	648.576650005495	0.0745393142143387	6666	1	0	0	0	0	0	8	21	0.444794	0.246667	1	7	0.376720672067207	-6.31948369912955e-05	-2.29802610065307e-05	-4.02145759847901e-05	0	0.146756854976	0.013211	1	1	1	0	0	0	0	47.65142857	narrow	0	1	-0.783536669112397	8.83	high	-0.23099575	-0.246651	153	8032	31022	22749	0	0	0	0	0	0
Asx	FBgn0261823	477.632307020988	-0.309444070388929	8536	1	0	0	0	0	0	4	17	0.441659	0.54	1	2	0.222916666666667	0.0199577996514656	0.00295194190139729	0.0170058577500682	0	0.072881294878	0.0103186	1	1	0	0	0	1	0	15.75851429	broad	0	3	-2.77091325395935	9.08	high	-0.09676225	-0.104108	0	0	23239	13634	0	1	0	0	0	1
Atac3	FBgn0052343	118.37481476702	-0.638151220754333	3008	0	1	0	0	0	0	4	12	0.463431	0.34	1	6	0.0840824468085106	-0.00117554880214903	-0.00240143583069467	0.00122588702854563	0	0.0274262745071	0.0023161	1	1	1	0	0	0	0	0	broad	0	2	-2.40561753057859	8.83	high	-0.40176225	-0.30959625	90	90	37521	22256	0	1	0	0	1	0
Atet	FBgn0020762	169.850820294315	-0.218321761300319	11864	0	0	0	0	0	0	4	11	0.463503	0.546667	1	8	0.0898378849179591	-0.0270798727582108	-0.0126355548885939	-0.0144443178696169	0	0.0501359502296	0.0151582	0	0	0	0	0	0	0	508.7103704	narrow	0	1	-0.255024234260298	11.82	high	0.00109	-0.2259505	0	0	62607	13455	0	0	1	0	0	0
Atf3	FBgn0028550	97.0618287341118	-0.0688137767589211	32545	0	0	0	0	1	0	3	5	0.44271	0.646667	1	1	0.0950345675218928	-0.0575333207086936	-0.053397224848547	-0.00413609586014664	0	0.076267958643	0.00237368	0	0	1	0	0	0	1	0	narrow	0	2	0.906039402865332	5.94	high	0.51988225	0.52502775	5939	7780	52102	53386	1	0	0	0	0	0
Atf6	FBgn0033010	946.308603298227	-0.215148330684561	10024	1	0	0	0	0	0	3	6	0.376496	0.326667	1	2	0.0544414405426975	0.549653689113654	0.0848125324977989	0.464841156615855	1	0.0908228966485	0.00490519	1	1	1	0	0	0	1	14.98403065	broad	0	1	-3.39122559588237	10.79	high	-0.035143	-0.13107625	12498	1960	61644	40607	0	0	0	0	0	0
Atg12	FBgn0036255	272.776747071829	-0.310827902314851	593	0	1	0	0	0	0	1	3	0.397976	0.253333	1	9	0.151770545250141	1.60299538075879e-06	1.60299538075879e-06	0	0	0.1129100322463	0.0308642	1	1	0	0	0	0	0	0	broad	0	2	-2.33486755957583	13.8	high	-0.26377075	-0.3763875	18776	9250	75778	30893	0	1	0	0	0	0
atilla	FBgn0032422	233.181652610972	0.826891872558744	2436	0	0	0	0	0	0	2	4	0.368227	0.4	1	3	0.0463875205254516	0	0	0	0	0.058385853713	0.00504307	0	0	0	0	0	0	0	0	narrow	0	1	0.877601912988428	0	none	0.15402975	0.17272025	766	29760	110932	73688	0	0	0	0	0	0
atl	FBgn0039213	1736.02928441724	-0.888422747433397	9044	0	0	1	0	0	0	3	7	0.477554	0.386667	1	2	0.0935573861123397	0.237763717178057	0.044624936552302	0.193138780625755	0	0.006775523752	0.00805718	1	1	1	0	0	0	0	16.86934132	broad	1	2	-2.45619164173501	14.75	high	-0.29708925	-0.3781755	0	0	40692	39294	0	1	0	1	0	0
ATP7	FBgn0030343	477.40041827594	-0.518897451489029	9733	0	0	0	0	1	0	2	5	0.447755	0.473333	1	5	0.0818620500702079	0.371013169770426	0.060235139093616	0.31077803067681	0	0.0723701174244	0.00288234	1	1	0	0	0	1	0	54.58941091	broad	0	1	-1.40731512404219	13.8	high	0.22623225	0.20872725	1754	2476	41176	20328	0	1	0	0	0	0
ATPCL	FBgn0020236	903.989969455416	0.0671992825786278	7760	1	0	0	0	0	0	4	13	0.474613	0.386667	1	8	0.0553437285223368	-0.00868457447923563	0.00864253990823321	-0.0173271143874689	0	0.05391501926777	0.00474621	1	1	0	0	0	0	0	45.33363344	broad	1	2	-2.14789583821707	14.75	high	-0.102506	-0.05132625	14279	0	84043	46121	0	1	0	0	1	1
Atx2	FBgn0041188	1473.45968017478	-0.051085154204646	8855	0	0	1	0	0	0	4	9	0.501186	0.546667	1	2	0.178721249764728	0.0657531506776323	0.0267444470243081	0.0390087036533241	0	0.012772369666	0.0169063	1	1	1	1	0	0	0	7.379734513	broad	1	4	-3.01982931625029	10.99	high	0.07482925	0.098462	3192	358	48479	30866	0	1	0	0	0	0
Awh	FBgn0013751	291.879564971784	-0.0464527445763014	15487	0	1	0	0	0	0	4	8	0.402079	0.626667	1	1	0.0636017950539162	-4.39398835695374e-06	0	-4.39398835695374e-06	0	0.171417111718	0.0367518	0	0	0	0	0	0	1	106.1381301	narrow	0	1	-0.24253735343476	11.94	high	0.432115	0.3960645	34893	33243	91062	82782	0	0	0	0	0	0
B-H1	FBgn0011758	131.772135300636	-0.408907646745693	5801	0	0	0	0	1	0	2	4	0.434235	0.626667	1	1	0.303913118427857	0	0	0	0	0.0156345953819	0.032451	0	0	0	0	0	0	1	514.5051429	narrow	0	1	1.17888341533822	8.86	high	0.05464625	0.1347335	18915	0	61938	42800	0	0	1	0	0	0
B-H2	FBgn0004854	93.7908620822854	-0.133058723870251	9595	0	0	0	0	1	0	2	4	0.422199	0.533333	1	1	0.0909848532221643	0	1.65257258553816e-06	-1.65257258561572e-06	0	0.00097879714274	0.0190484	0	0	0	0	0	0	1	332.3598655	narrow	1	2	1.05580687079131	8.86	high	-0.3542175	-0.487089	8991	8726	54669	52741	1	0	1	0	0	0
b6	FBgn0024897	56.1330531989434	0.141128495644086	3564	0	0	0	0	1	0	1	5	0.540123	0.58	1	4	0.0836139169472503	0	0	0	0	0.141369651256	0.003367	0	0	0	0	0	0	0	23.3208	narrow	0	1	-0.130988542201458	1.98	high	0.12977275	0.2280365	5326	6000	31894	31334	0	0	0	0	0	0
bab2	FBgn0025525	725.412259988348	-0.123883156974363	36848	0	1	0	0	0	0	2	6	0.413808	0.5	1	3	0.0417390360399479	0	0	0	0	0.0077824417696	0.0039993	0	0	0	0	0	0	1	187.9517604	narrow	0	1	0.814202339670015	2.05	high	0.25860925	0.033533	11181	1610	72639	76467	0	0	1	0	0	0
babo	FBgn0011300	922.831159574787	-0.180795697790445	10458	1	0	0	0	0	0	3	10	0.439185	0.506667	2	6	0.207684707082297	0.0396475733537712	0.0135013434699479	0.0261462298838232	1	0.0423931260081	0.00492774	1	1	0	0	0	1	0	34.31323944	broad	0	1	-1.34391995340943	13.74	high	-0.279729	-0.3872435	761	388	39901	39848	0	0	0	1	1	0
babos	FBgn0034724	1259.69488363663	0.0271965774935963	8184	1	0	0	0	0	0	2	4	0.427297	0.493333	1	6	0.0211093189964158	-0.0312641604469986	-0.00257326851299548	-0.0286908919340032	0	0.0258966433836	0.00674776	0	1	1	0	0	0	0	0	narrow	0	1	-0.853733216537091	0.9	low	-0.10544825	-0.0343355	13481	8475	39523	36259	0	0	0	0	0	0
Bace	FBgn0032049	8.13926544662699	0.264828205542022	1415	0	0	0	0	0	0	2	2	0.527915	0.433333	1	5	0.0303886925795053	0	0	0	0	0.203382777139	0.0200803	0	0	0	0	0	0	0	0	narrow	0	1	0.726993994433444	8.87	high	0.09940525	0.30103325	15589	15589	33459	33590	0	0	0	0	0	0
bai	FBgn0045866	1732.14882096276	-0.0745307770060049	1070	0	0	1	0	0	0	1	5	0.462617	0.42	1	8	0.100959501557632	4.00650314778757e-05	1.33548868657774e-05	2.67101446122527e-05	0	0.0186177082534	0.0137763	1	1	0	0	0	0	0	8.631787611	broad	0	1	-2.26308382283496	13.8	high	-0.443897	-0.43220925	9564	353	24867	10406	0	1	0	0	1	1
Baldspot	FBgn0260960	2044.32567782982	0.302517423156983	13174	0	1	0	0	0	0	2	7	0.396539	0.433333	1	5	0.0979775821061687	0.167964083400581	0.0492116651226912	0.11875241827789	0	0.1471175655727	0.00996213	1	1	0	0	0	1	0	140.6958049	broad	0	1	-1.30764856359369	13.74	high	0.28915575	0.1388735	209	483	63909	50102	0	0	1	0	0	0
bap	FBgn0004862	40.7417757350026	-0.68961698894969	1570	0	0	1	0	0	0	1	2	0.547771	0.573333	1	4	0.10382186836518	-8.85086267156968e-06	0	-8.85086267156968e-06	0	0.0248940729185	0.0109956	0	0	0	0	0	0	1	265.02	narrow	0	1	-0.148699966525381	9.69	high	-0.476472	-0.52803275	10865	9848	69112	28818	0	0	0	0	0	0
bbc	FBgn0033844	820.344883187081	-0.697777725633649	8229	1	0	0	0	0	0	4	9	0.433589	0.413333	1	4	0.0822660914651436	0.337163843209624	0.0937757092315813	0.243388133978043	0	0.021086351675	0.0091447	1	1	0	0	0	1	0	70.78162238	broad	0	2	-2.23695065081357	12.85	high	-0.07810175	-0.05502275	3269	54	18666	11747	0	0	0	1	0	0
bbg	FBgn0087007	597.161346307011	0.176974865107002	123449	0	1	0	0	0	0	8	20	0.391449	0.486667	1	3	0.00438237382778853	0	2.66672157896894e-06	-2.66672157894603e-06	0	0.08855706979493	0.0088768	1	1	0	0	0	0	0	108.4940873	narrow	0	3	1.01665684406131	3.03	high	0.114428	-0.0735275	0	0	46130	24586	0	0	1	0	0	0
BBS4	FBgn0033578	16.7475001617606	-0.620255986047712	3393	1	0	0	0	0	0	2	10	0.421161	0.46	1	3	0.0150309460654288	2.82881657915626e-06	-2.82881103254418e-06	5.65762761161878e-06	1	0.58272929531	0.0225218	0	0	0	0	0	0	0	0	narrow	1	2	-0.99568675465045	12.9	high	0.4820905	0.3923895	1685	3978	62777	93274	0	0	0	0	0	0
BBS8	FBgn0031255	18.7945903982068	-0.798916321876148	2449	0	0	0	0	0	0	1	4	0.516129	0.473333	1	7	0.0191915339594392	0	3.06956065137758e-06	-3.06956065136496e-06	0	0.056758453876	0.000935064	0	0	0	0	0	0	0	0	broad	0	1	-2.10678537440531	13.75	high	-0.17169625	-0.2781455	3072	1501	33608	51780	0	0	0	0	0	0
bchs	FBgn0043362	153.666543542029	-0.119990890450084	15608	0	0	0	0	0	0	1	18	0.476935	0.433333	1	3	0.0764900478387152	0.0599519742990684	0.146973168228761	-0.0870211939296928	0	0.058909127936	0.0150929	1	1	0	0	0	0	0	57.07307865	narrow	0	1	0.138643602919553	13.74	high	0.074953	0.016193	541	16	42534	36238	0	0	0	0	0	0
bcn92	FBgn0013432	505.41025562969	-0.557612707791886	1185	0	0	0	0	1	0	1	3	0.429536	0.466667	1	4	0.254852320675105	0	0	0	0	0.157074788549	0.00879437	1	1	0	0	0	0	0	12.46666667	broad	0	1	-2.62629266295661	12.8	high	-0.4088435	-0.3604905	356	2840	27420	13457	0	0	0	0	1	1
be	FBgn0052594	441.325357215594	-0.243413582173854	17625	0	0	0	0	1	0	3	9	0.377191	0.493333	1	2	0.535602836879433	0	0	0	0	0.0418277889834	0.00410736	1	1	0	0	0	0	0	0	narrow	0	1	0.61500396485456	0	none	0.252608	0.21061425	12378	4644	73631	34210	0	0	0	0	0	0
beat-Ia	FBgn0013433	328.161420958187	0.029650034938927	31720	0	0	0	0	0	0	2	9	0.39691	0.52	1	1	0.0247477616645649	0	5.51349476817424e-06	-5.51349476803698e-06	0	0.0049773804507	0.0135971	0	0	0	0	0	0	0	428.6213115	broad	0	1	-1.48368314983211	0.91	low	-0.00197025	0.01908275	321	88838	47230	264299	0	0	0	0	0	0
beat-Ib	FBgn0028645	6.98500701671007	-0.545957068464409	57302	0	0	0	0	0	0	2	8	0.399288	0.506667	1	1	0.0095284574127721	-2.64230102925533e-06	-2.64230102925533e-06	0	0	0.157205296247	0.00726948	1	0	0	0	0	0	0	106.8885773	narrow	0	1	0.706972522333707	0.91	low	-0.0457585	-0.0521475	310	0	58803	264299	0	0	0	0	0	0
beat-IIa	FBgn0038498	87.3989657825115	-0.246881772016597	46116	0	0	1	0	0	0	2	8	0.421437	0.54	1	3	0.0169355249082025	-1.84724431695384e-06	-1.84724431695384e-06	0	0	0.02597788979088	0.00263493	0	0	0	0	0	0	0	10.8512417	narrow	0	1	-0.342911299412608	0.91	low	0.0086405	-0.07742225	19701	19574	154647	235472	0	0	0	0	0	0
beat-IIb	FBgn0038494	220.726582070421	-0.0431064142948501	32797	0	0	1	0	0	0	2	10	0.414154	0.486667	1	3	0.0169222794767814	5.19890104818599e-06	2.5994481825392e-06	2.59945286594031e-06	0	0.0515379060515	0.0109119	0	0	0	0	0	0	0	344.9581714	narrow	1	2	0.905480955276378	0.91	low	0.1772425	0.1357335	1077	82030	154647	235472	0	0	0	0	0	0
beat-IIIb	FBgn0053179	7.61126145070418	-0.584151453676353	20894	0	0	0	0	0	0	2	7	0.385757	0.52	1	4	0.0876806738776682	0	0	0	1	0.09912660575	0.022529	0	0	0	0	0	0	0	248.208	narrow	0	1	1.114139452275	0.91	low	0.26076575	0.1412715	0	48799	56550	336300	0	0	0	0	0	0
beat-IIIc	FBgn0032629	797.012016070961	-0.161462513387331	73098	0	0	0	0	0	0	2	8	0.396372	0.533333	1	2	0.0152896568077558	0.0103537019595591	0.0371834201640612	-0.0268297182045021	0	0.207359372784	0.0099244	1	0	0	0	0	0	0	240.1492075	narrow	0	1	-0.0112605403088611	0.91	low	-0.119879	0.04701025	333	0	74626	123822	0	0	0	0	1	0
beat-IV	FBgn0039089	20.3770849588623	-0.287751931443516	22666	0	0	1	0	0	0	2	8	0.436822	0.553333	1	1	0.0555457513456278	0	0	0	0	0.075839153548	0.00218365	0	0	0	0	0	0	0	291.4935	narrow	0	1	0.223904862411512	0.91	low	0.281865	0.28249825	6924	20793	53194	67627	0	0	1	0	0	0
beat-VI	FBgn0039584	45.173605933523	-0.0151712608724629	56607	0	0	1	0	0	0	2	8	0.43855	0.546667	1	1	0.0315332026074514	0	0	0	0	0.133470276188	0.00509067	0	0	0	0	0	0	0	604.8664615	narrow	0	1	0.702093732396255	0.91	low	0.40578525	0.363083	0	71872	69230	253336	0	0	0	0	0	0
Best2	FBgn0035696	106.489163649976	-0.224694308007755	10733	0	1	0	0	0	0	1	12	0.403429	0.54	1	6	0.0655920991335135	-4.09856545691621e-06	-2.04928418411959e-06	-2.04928127284145e-06	0	0.0474617341782	0.00739667	0	0	0	0	0	1	0	403.34624	narrow	0	1	-0.415889546424613	6.8	moderate	0.1884675	0.366738	9588	8391	84278	46016	0	0	0	0	0	0
Bet1	FBgn0260857	633.512369399929	-0.0579822345112788	1044	0	1	0	0	0	0	2	4	0.436782	0.373333	1	7	0.0518855683269476	-0.00248238214008705	0.026458379113554	-0.028940761253641	0	0.025379617437	0.0207611	0	1	0	1	0	0	0	22.22628571	broad	0	1	-1.89057684271224	11.78	high	0.02312875	-0.08121575	8620	2360	40319	9942	0	0	0	1	0	0
Bet5	FBgn0260860	223.164133840935	-0.334520746439584	1255	0	0	1	0	0	0	1	3	0.443028	0.413333	1	2	0.0867697742363878	-0.42705276346016	-0.0737170315623457	-0.353335731897814	0	0.573132433953	0.0246753	1	1	0	0	0	1	0	23.51066667	broad	0	1	-2.01262517300351	13.8	high	0.40381575	0.4056365	634	2798	29701	29813	0	0	0	0	1	0
beta4GalNAcTA	FBgn0027538	137.479055791997	-0.386312264196603	2121	1	0	0	0	0	0	1	5	0.439415	0.473333	1	7	0.244695898161245	2.77975655287248e-06	5.55951846167141e-06	-2.77976190902347e-06	0	0.032601081324	0.00169082	0	1	0	0	0	0	0	17.4528	broad	0	1	-2.38225146054396	9.95	high	0.54363675	0.2188185	9558	0	54094	23543	0	0	0	0	0	1
beta4GalT7	FBgn0039258	98.7030400654897	-0.311163754472557	1227	0	0	1	0	0	0	1	3	0.522412	0.353333	1	4	0.0114099429502852	0	0	0	1	0.0630994009659	0.00653651	1	1	1	1	0	0	0	9.14973913	broad	0	1	-2.29966983096862	13.74	high	-0.4933995	-0.64400025	659	96	79519	15861	0	0	0	1	1	0
betaggt-I	FBgn0015000	256.552184877312	-0.379085297330616	2746	0	0	0	0	0	0	2	6	0.46504	0.34	1	5	0.178441612041758	0	2.94427258938992e-06	-2.9442725892761e-06	0	0.385958353408	0.0278056	1	1	0	0	0	0	0	10.81	broad	0	1	-2.34801859619835	13.85	high	0.124139	-0.0152945	23168	7605	82894	44626	0	0	0	0	0	0
betaTub97EF	FBgn0003890	792.67998296034	0.192987091122435	21377	0	0	1	0	0	0	2	8	0.42644	0.466667	1	3	0.0051457173597792	0	0	0	0	0.0338789066653	0.00455264	0	0	0	0	0	0	0	178.2673396	narrow	0	1	0.745470491695557	6.86	moderate	0.23712725	0.06534975	5719	15441	94552	81109	0	0	1	0	0	0
bgm	FBgn0027348	168.845296980965	0.168915385508079	6325	0	0	0	0	0	0	2	7	0.447431	0.32	1	4	0.0492074835309618	-0.00104797152767912	-0.00209981435044191	0.00105184282276289	0	0.0206898828937	0.00338604	1	1	0	0	0	0	0	297.1522286	narrow	0	1	1.09787701957067	13.8	high	0.25390075	0.1883035	0	2130	31908	16229	0	0	0	0	0	0
bi	FBgn0000179	1167.28381979507	-0.0918092223178537	72792	0	0	0	0	1	0	7	15	0.428412	0.506667	1	1	0.0228524196798183	-0.142457621864041	-0.00425985436832478	-0.138197767495717	0	0.0341897344969	0.0107541	0	0	0	0	0	0	1	338.8953043	narrow	0	1	0.247362428575236	10.74	high	0.11849025	0.17242275	0	0	16066	64478	0	0	0	0	0	0
BI-1	FBgn0035871	1527.37201475257	-0.0449561426687721	1797	0	1	0	0	0	0	2	5	0.430161	0.353333	1	9	0.104062326099054	0	0	0	0	0.341811602065	0.0167464	1	1	1	0	0	0	0	0	broad	0	1	-2.56191965428652	13.8	high	-0.2336165	-0.159821	6918	6360	16155	15596	0	0	0	0	0	1
BicD	FBgn0000183	609.674143394217	-0.308571771728235	13611	0	0	0	0	0	0	4	11	0.424069	0.473333	1	6	0.0530396493032596	0.603507645223714	0.442883201103533	0.160624444120181	1	0.000101754260010001	0.00543495	1	1	0	0	0	0	0	127.9514783	broad	0	1	-2.15443364703561	13.8	high	-0.105605	-0.0892795	0	0	28457	11919	0	0	0	1	0	0
bif	FBgn0014133	1049.01092919457	-0.429607895675555	15771	0	0	0	0	1	0	5	9	0.447594	0.42	1	2	0.322091814089151	0.0226304047995577	-0.00118932276189686	0.0238197275614543	0	0.214855597354	0.0170746	1	1	0	0	0	0	0	12.81490079	broad	0	1	-2.67820464739818	1.1	low	-0.00818675	-0.1671845	654	0	79072	59989	0	1	0	0	0	0
Bili	FBgn0039282	41.6727876131465	-0.564943633064176	5404	0	0	1	0	0	0	7	18	0.409882	0.473333	1	5	0.136746792499383	0.376830258100906	0.146287138383061	0.230543119717846	1	0.2419666965926	0.00652223	0	0	1	0	0	0	0	0	broad	0	2	-2.72809563710937	8.84	high	0.01216575	0.04748025	3797	3797	66695	67139	1	1	0	0	0	0
bin	FBgn0045759	80.7544884091073	-0.556713545334503	3826	0	1	0	0	0	0	1	4	0.500784	0.52	1	3	0.0444328280188186	0	0	0	0	0.080315585164	0.0145086	0	0	1	0	0	0	1	79.9596	narrow	0	1	0.937793467705185	6.84	high	-0.4523055	-0.56289425	10046	1079	112973	15711	0	0	0	0	0	0
bip1	FBgn0026263	104.535063634033	-0.218105486871224	4381	0	1	0	0	0	0	2	5	0.412235	0.58	1	9	0.49136726774709	-0.937907398112509	-0.816818773254989	-0.121088624857521	0	0.1244766488521	0.0227676	1	0	0	0	0	0	0	82.6025	narrow	0	2	-0.204658929517837	0	none	0.120335	0.1733145	632	1326	59191	79205	0	0	0	0	0	0
Blimp-1	FBgn0035625	260.209626299853	0.330004268063025	21112	0	1	0	0	0	0	6	10	0.432077	0.526667	1	1	0.0899668435013263	0.000721508925633641	0.000805075378530829	-8.35664528971631e-05	0	0.132212910589	0.0145112	0	0	0	0	0	1	1	70.47821853	narrow	0	1	0.743918747657561	11.79	high	0.1708605	0.3551325	6797	4289	50547	47844	0	0	1	0	0	0
blow	FBgn0004133	333.528876211288	-0.0927155650440059	6592	1	0	0	0	0	0	3	6	0.481341	0.646667	1	3	0.021899069579288	-0.0208202345907183	-0.0193181162133566	-0.00150211837736161	0	0.1018947686767	0.0014681	0	0	0	0	0	0	0	23.86745455	broad	1	2	-1.87141765976974	0.95	low	0.13433175	0.3151315	3286	3210	22831	24110	0	0	0	0	0	0
blp	FBgn0038387	310.8886935613	-0.346373673945713	1094	0	0	1	0	0	0	2	5	0.449726	0.34	1	4	0.204562766605728	-0.277409020128286	-0.0767857501778262	-0.200623269950459	0	0.154369334618	0.00856142	1	1	0	0	0	0	0	11.25754839	broad	0	1	-1.76484381327129	11.86	high	0.1321715	0.21314875	1149	0	40478	22817	0	1	0	0	0	1
Bmcp	FBgn0036199	187.664357324935	-0.185233617686703	7185	0	1	0	0	0	0	2	7	0.432289	0.426667	1	3	0.738483414520993	2.71898545305877e-06	2.71898545305877e-06	0	0	0.176325490197	0.0119793	1	1	0	0	0	1	0	12.5259726	broad	0	1	-1.99999144916137	14.75	high	0.136742	0.0617595	12444	12029	80978	44483	0	0	0	0	0	0
bnl	FBgn0014135	311.255274825173	-0.130820626103748	42745	0	0	1	0	0	0	3	7	0.416821	0.593333	1	1	0.00987113502553905	-0.329255367515295	0.321351643471243	-0.650607010986538	0	0.046175215134	0.0126833	0	0	0	0	0	1	0	306.3623624	narrow	0	1	0.643116137726835	3.98	high	0.1846065	0.16421625	11063	0	76471	13377	0	0	1	0	0	0
boi	FBgn0040388	169.790449888069	-0.551853371042423	25877	0	0	0	0	1	0	5	13	0.467751	0.48	1	1	0.0326313972510981	0.0464624282900649	-0.000748823703910484	0.0472112519939753	0	0.070818173975	0.0195138	1	1	0	0	0	0	0	202.1890943	narrow	1	2	1.54327091182768	7.77	high	-0.14716425	-0.15105675	0	0	46811	74098	0	0	0	0	0	0
bond	FBgn0260942	283.474824319484	0.563571890595319	5815	0	0	1	0	0	0	3	6	0.427515	0.58	1	4	0.0634565778159931	-3.90974795601732e-06	-7.81948531649911e-06	3.90973736050877e-06	0	0.3162245099736	0.00247372	0	0	0	0	0	0	0	0	narrow	0	1	0.235896859238894	5.85	moderate	0.45158475	0.41798625	22413	3048	56369	33129	0	0	0	0	0	0
bonsai	FBgn0026261	310.698975958142	-0.131008860408531	1099	1	0	0	0	0	0	1	3	0.474977	0.413333	1	3	0.0535909008189263	-0.0833848944996607	-0.0611363001172207	-0.0222485943824401	0	0.057803576218	0.00507353	1	1	1	0	0	0	0	6.58280597	broad	0	1	-1.77382017089294	9.64	high	0.00828375	-0.10117625	1051	2374	32497	35132	0	1	0	0	0	0
bor	FBgn0040237	501.44373239376	-0.296538256075683	2761	0	0	1	0	0	0	2	7	0.518653	0.293333	1	2	0.201472051189183	0.253550845733873	0.14339508768653	0.110155758047343	0	9.98130460439983e-05	0.0102102	1	1	0	0	0	1	0	11.27671233	narrow	0	1	-0.613627127956461	12.79	high	-0.457877	-0.56114425	509	1021	90320	12212	0	1	0	0	0	1
bou	FBgn0261284	1520.34436009468	-0.00565711196935714	703	0	0	0	0	1	0	1	1	0.487909	0.506667	1	4	0.227596017069701	0	0	0	0	0.075931482654	0.00299701	1	1	0	0	0	0	0	6.53122807	broad	0	1	-1.36437252555761	0	none	-0.14958425	0.08345775	7434	12787	20751	41068	0	0	1	0	0	0
bowl	FBgn0004893	1134.76636431424	-0.0688900501059533	12422	0	0	0	0	0	0	7	10	0.425535	0.553333	1	7	0.0662195835345892	0.00841110518653058	0.00624316026849072	0.00216794491803988	0	0.032167192079	0.0286895	0	0	0	0	0	0	1	75.82398477	broad	1	4	-1.01249768686395	6.93	high	-0.0429315	-0.07105775	0	2451	59461	21755	0	0	0	0	0	0
br	FBgn0283451	303.456867669062	0.94601150685616	89738	0	0	0	0	1	0	14	23	0.471506	0.473333	1	1	0.0155452539615325	0	0	0	0	0.1113422380188	0.00532305	1	0	0	0	0	0	1	92.58303614	narrow	0	2	1.85786134307046	0.91	low	0.7060405	0.70047875	0	0	99904	102696	0	0	1	0	0	0
Brca2	FBgn0050169	51.7242308220387	-0.417975803119894	3410	1	0	0	0	0	0	1	3	0.442815	0.513333	1	9	0.0612903225806452	0	0	0	0	0.050106072074	0.00589918	1	0	0	0	0	0	0	18.24433898	broad	0	1	-2.43653985345824	2.11	high	-0.209457	-0.24229825	164	0	9568	11106	0	1	0	0	0	0
brp	FBgn0259246	128.918256412068	0.104606896201896	37801	1	0	0	0	0	0	9	30	0.445782	0.526667	1	2	0.100536934648995	-0.086836831406623	-0.0527599849428968	-0.0340768464637261	0	0.0177432862999	0.00584636	1	0	0	0	0	0	0	107.2355122	narrow	0	2	0.0582507538114354	7.77	high	0.96033975	0.771733	1001	0	96313	95897	0	0	0	0	0	0
Bruce	FBgn0266717	712.660363694749	-0.15587155806872	19315	0	0	1	0	0	0	5	35	0.458763	0.506667	1	2	0.0279152127016999	0.00781293115026263	-0.0270286656515967	0.0348415968018593	1	0.102343378906	0.0030942	1	1	0	0	0	0	0	13.61096035	broad	0	1	-3.18774432140182	14.75	high	-0.00648875	0.08652525	0	189	39019	26534	0	0	0	1	0	0
bs	FBgn0004101	396.995543724758	-0.241081824949166	33613	1	0	0	0	0	0	3	6	0.445244	0.48	1	2	0.0455776039032517	0	0	0	1	0.0509442058666	0.00881961	1	1	1	0	0	0	1	13.02171429	broad	1	2	-2.21823167901582	12.74	high	0.13696225	0.12187125	5693	5073	52141	54411	0	0	0	0	0	0
bsf	FBgn0284256	843.051312433428	0.0490148177257126	5071	0	0	0	0	0	0	1	5	0.494577	0.466667	1	3	0.0228751725497929	0	0	0	1	0.095323961282	0.00559102	1	1	0	0	0	0	0	17.98868027	broad	0	1	-1.38830937927725	10.8	high	-0.0527985	-0.02947675	6030	287	41105	12718	0	1	0	1	0	0
bsk	FBgn0000229	1386.91388144188	-0.149118108890262	3000	0	0	0	0	0	0	3	9	0.385	0.34	1	7	0.0528068888888889	-0.0618195575481415	-0.0263249963654834	-0.0354945611826581	0	0.0069573600612	0.0121756	1	1	1	0	0	0	0	11.45121649	broad	0	2	-3.01981574663796	13.75	high	-0.20177075	-0.1535125	13549	14800	43024	38650	0	0	0	1	0	0
bt	FBgn0005666	592.729916476496	0.519572590315547	52075	0	0	0	1	0	0	5	51	0.373231	0.453333	1	1	0.0108401408225316	0.029461285194918	0.0194398073620493	0.0100214778328687	0	0.0080044204073	0.00130908	1	0	0	0	0	0	0	37.046992	narrow	0	1	0.822667161052204	8.86	high	0.5009905	0.30008625	16732	385	95557	58063	0	0	0	0	0	0
btl	FBgn0005592	80.658584861787	-0.299297455516299	7458	0	1	0	0	0	0	2	5	0.43698	0.433333	1	3	0.0398002592294628	0.0157147243836208	-0.00983431394009274	0.0255490383237135	0	0.279371577524	0.0229435	0	0	0	0	0	0	0	63.09576923	narrow	0	1	0.431245329828185	11.8	high	0.21981	0.28239025	25754	3949	61907	40383	0	0	0	0	0	0
btz	FBgn0045862	616.193348784964	-0.224374906761055	3085	0	0	1	0	0	0	4	6	0.570502	0.426667	1	6	0.161744570502431	-0.00754255774332816	2.89632951856557e-06	-0.00754545407284679	0	0.055057232797	0.0125602	1	1	1	0	0	0	0	58.44061538	broad	0	1	-2.17177935718809	9	high	-0.040574	-0.11244725	0	0	22983	23257	0	0	0	0	0	1
bves	FBgn0031150	296.512695965216	0.137275021706613	28429	0	0	0	0	1	0	4	10	0.402793	0.5	1	4	0.104226200945044	0.419252487237835	0.104292652425965	0.31495983481187	0	0.334096561449	0.012118	1	1	0	0	0	0	0	37.29967465	broad	0	1	-1.11655778281211	9.78	high	-0.27447225	-0.4316145	0	0	28795	55450	0	1	0	0	0	1
bw	FBgn0000241	175.217808894445	0.245366531026965	10695	1	0	0	0	0	0	2	10	0.403927	0.586667	1	7	0.0358920367773103	0.201587094550621	0.0290069755536573	0.172580118996964	0	0.1553240589829	0.0224497	0	0	0	0	0	0	0	0	narrow	1	2	-0.604253605829627	2.91	moderate	0.03552325	0.00908225	3970	4746	31213	41844	0	0	0	0	0	0
bwa	FBgn0045064	408.841848258998	-0.079082317372787	7329	0	0	0	0	0	0	2	6	0.440033	0.42	1	3	0.142584254332105	0	0	0	1	0.062814371384	0.0199397	1	1	0	0	0	0	0	103.2328631	narrow	0	1	0.63578102014217	13.8	high	-0.46635825	-0.29220575	4017	5745	35984	38726	0	0	0	1	1	0
Bx	FBgn0265598	486.592131706866	1.01355097414352	57382	0	0	0	0	1	0	5	10	0.441253	0.52	2	4	0.027135977600409	0.367690343340186	0.0834903808366994	0.284199962503487	0	0.413424965544	0.0128838	1	1	0	0	0	1	0	32.982416	narrow	1	2	0.790006601802787	8.84	high	-0.351498	-0.46668225	0	0	50777	11155	0	0	0	1	0	0
by	FBgn0000244	148.896808355283	0.236196884621382	4774	0	0	1	0	0	0	3	5	0.466904	0.493333	1	5	0.136847367686077	-0.000119650339040439	-0.0146057487880103	0.0144860984489696	0	0.3174746392	0.0176492	1	0	0	0	0	0	0	72.30063994	narrow	0	1	1.33582349761392	6.8	high	0.4049145	0.455777	24993	12718	56631	36717	0	0	0	0	0	0
bys	FBgn0010292	550.756961888427	-0.137659644251982	1764	0	0	0	0	1	0	1	5	0.487528	0.486667	1	6	0.0642855253212396	-0.145072078783591	-0.113482472625179	-0.0315896061584129	0	0.01152458640079	0.00486316	1	1	1	0	0	0	0	11.78709677	broad	0	2	-1.90126085282672	13.8	high	-0.35583625	-0.3510515	10072	14744	76626	46397	0	1	0	0	0	0
c11.1	FBgn0040236	157.682844332844	-0.577634885950705	7800	0	0	0	0	1	0	2	10	0.488205	0.473333	1	4	0.084034358974359	0.0757370654134719	0.012637521515048	0.0630995438984242	0	0.140732528433	0.00677482	1	1	0	0	0	0	0	46.93775758	broad	0	1	-2.2234358266176	12.79	high	-0.2891515	-0.307569	0	0	76180	36509	0	0	0	0	0	0
c12.2	FBgn0040234	272.443920390602	-0.13912589090855	5100	0	0	0	0	1	0	2	8	0.543529	0.52	1	2	0.0196078431372549	0	0	0	1	0.183662228305	0.0219405	1	1	0	0	0	0	0	5.353389474	broad	0	1	-1.37536012735867	11.89	high	0.27926225	0.21382725	31811	537	76180	38120	0	0	0	0	0	1
C15	FBgn0004863	169.164901508023	-0.212531816463841	12829	0	0	1	0	0	0	1	4	0.436199	0.58	1	2	0.0438069997661548	5.13414605293152e-06	2.56707074274101e-06	2.56707531049873e-06	0	0.030381420535	0.00694603	0	0	0	0	0	0	1	10.64598261	narrow	0	1	-0.815565240102123	9.78	high	0.27085775	0.4224185	7455	7181	32358	31842	0	0	0	0	0	0
C1GalTA	FBgn0032078	285.706312642956	-0.284008847700826	7762	0	0	0	0	0	0	3	6	0.392296	0.4	1	6	0.0603976208880873	0.0249355549194015	0.0126000903038824	0.0123354646155194	0	0.055079598324	0.0122573	1	1	0	0	0	1	0	24.97091892	narrow	0	2	-0.847732345725611	13.8	high	-0.030047	-0.07238975	1946	146	64489	48048	0	0	0	0	0	0
C3G	FBgn0259228	260.209626299853	-0.348604944897912	22804	0	0	0	0	1	0	10	23	0.44365	0.506667	1	2	0.0632675553996375	0.0992522708159942	0.0124057449437206	0.0868465258722738	0	0.28922522663	0.00882822	1	1	0	0	0	0	0	19.69914667	broad	0	2	-2.01520009293685	11.74	high	-0.41311	-0.1143175	728	1072	60802	25128	0	1	0	0	0	0
ca	FBgn0000247	167.947435289135	-0.497541241329564	8237	0	0	1	0	0	0	2	17	0.509652	0.553333	1	5	0.0631563271417587	0.0197182979950536	-0.00419700824022103	0.0239153062352745	0	0.0726659733091	0.00324813	1	1	0	0	0	0	0	64.11274766	broad	0	3	-1.3184568811346	1.93	moderate	-0.089887	0.0722405	7219	3860	62265	32543	0	0	0	0	1	0
Ca-alpha1D	FBgn0001991	144.258387814966	-0.0531736223688624	24710	0	0	0	0	0	0	10	42	0.385471	0.44	1	1	0.123957776878457	-4.71007964723498e-06	-4.71007964723498e-06	0	0	0.0035743983598	0.0112046	0	0	0	0	0	0	0	0	narrow	0	2	-0.237512859746136	12.8	high	0.14106275	0.03363	0	0	44849	264299	0	0	0	0	0	0
Ca-alpha1T	FBgn0264386	53.3428415939183	0.172426481452303	88399	0	0	0	0	1	0	5	30	0.418636	0.586667	1	5	0.0272865454737422	0.38654531667939	0.21722024867264	0.16932506800675	0	0.06419856141	0.0118089	0	0	0	0	0	0	0	0	narrow	0	1	0.806653546503372	10.83	high	0.56206525	0.458681	0	0	114164	109195	0	0	0	0	0	0
Ca-beta	FBgn0259822	104.312552734357	-0.00882032129579957	47427	0	0	0	0	0	0	9	21	0.419318	0.58	1	2	0.0665654584941067	0	0	0	0	0.0611858758417	0.00123537	1	0	0	0	0	0	0	0	narrow	0	3	-0.440869247916031	10.76	high	0.483846	0.596979	0	0	103576	86256	0	0	0	0	0	0
cac	FBgn0263111	481.146617208578	0.177691623824073	53808	0	0	0	0	1	0	15	46	0.359296	0.6	1	5	0.0630753791257806	0.0230499730179872	0.00635555096148609	0.0166944220565011	0	0.0058000601437	0.0128449	1	0	0	0	0	0	0	0	broad	0	1	-1.0794172407336	10.87	high	0.23333575	0.21553	27675	2112	118322	81477	0	0	0	0	0	0
Cad86C	FBgn0261053	196.586064709659	-0.0278777286794687	21952	0	0	1	0	0	0	5	14	0.451667	0.573333	1	2	0.156432367589893	4.20120250527484e-06	4.20120250527484e-06	0	0	0.00459176009507	0.00302177	0	0	0	0	0	0	0	194.1711111	narrow	0	1	-0.171627006623028	1.89	high	0.98679875	0.71635225	9992	2772	79466	36319	0	0	0	0	0	0
Cad96Ca	FBgn0022800	330.197031821316	0.118382675787637	10713	0	0	1	0	0	0	1	11	0.420517	0.52	1	3	0.0379911944988954	3.54470961469862e-06	0	3.54470961469862e-06	0	0.0275616798464	0.0100211	0	0	0	0	0	0	0	102.8351837	narrow	0	1	0.321027059256724	3.97	moderate	0.20789825	0.2194195	3368	2923	53249	20618	0	0	1	0	0	0
Cad96Cb	FBgn0039294	105.423290006517	-0.362496112088324	8166	0	0	1	0	0	0	3	9	0.466324	0.526667	1	5	0.0276757286309086	0	0	0	0	0.0348043854808	0.011039	0	0	0	0	0	0	0	757.152	narrow	0	1	1.05898662911862	2.06	high	0.16370175	0.04693275	15128	2782	53249	25647	0	0	1	0	0	0
Cad99C	FBgn0039709	118.025260347736	-0.274687036603256	13043	0	0	1	0	0	0	2	13	0.483938	0.586667	1	3	0.14575133532674	-1.85468815773462	-0.787557694884975	-1.06713046284965	0	0.05874241312	0.0173885	0	0	0	0	0	1	0	0	narrow	0	1	0.784167814643502	8.9	high	0.34613325	0.142352	7155	3396	62265	22603	0	0	0	0	0	0
cag	FBgn0017414	217.837089969497	0.0179312089312238	1381	1	0	0	0	0	0	2	3	0.428675	0.433333	1	6	0.204237750422399	-0.779362634254653	-0.554977955096101	-0.224384679158552	0	0.105538052652	0.0155235	1	1	1	0	0	0	0	0	broad	0	2	-2.02532952842698	4.83	high	-0.2501275	-0.27306325	5763	4877	24578	24285	0	0	0	0	0	0
CAH1	FBgn0027844	72.129193907483	0.402843017603536	6369	0	0	0	0	0	0	1	3	0.426441	0.593333	1	7	0.0530695556602292	0	0	0	0	0.09649702584	0.00530483	0	0	0	0	0	0	0	39.28457143	narrow	0	2	-0.106385466180394	10.98	high	0.14253775	0.2855745	24104	3724	55663	33511	0	0	0	0	0	0
CAH2	FBgn0027843	124.138153972893	0.443518748895108	5747	0	1	0	0	0	0	2	5	0.410475	0.326667	1	4	0.104228177019894	7.22552376494195e-06	4.81701182232205e-06	2.40851194253425e-06	0	0.022672483128795	0.0251839	1	1	0	0	0	0	0	20.84873022	narrow	0	1	-0.00358228294793276	4.94	moderate	0.655812	0.61299675	10619	10126	75778	46664	0	0	0	0	0	0
CalpA	FBgn0012051	465.580504496945	-0.270870681294032	5452	1	0	0	0	0	0	4	18	0.401687	0.38	1	8	0.345147957935926	-0.0307227594942725	-0.0328006005669393	0.00207784107266682	1	0.289261056289	0.0188383	1	1	1	0	0	0	0	281.2951011	narrow	0	1	-0.680601828082105	12.84	high	-0.447166	-0.31627625	228	0	23119	29829	0	1	0	0	0	0
CalpC	FBgn0260450	262.51524342199	-0.0356128860415112	2761	0	0	0	0	1	0	1	2	0.526983	0.526667	1	5	0.160720511891827	0.0183112818761892	0.00208219689353518	0.0162290849826539	1	0.007698258816498	0.0344013	1	1	0	0	0	0	0	7.691833333	broad	0	1	-1.53929390198251	4.86	moderate	-0.0230365	-0.05234475	4670	4325	40931	12416	0	0	0	0	0	0
Calx	FBgn0013995	41.9905103741186	-0.00844266020954643	37431	0	0	1	0	0	0	9	24	0.432155	0.513333	1	1	0.144428949266651	0.16631069254032	0.113658300851129	0.0526523916891904	0	0.060346516993	0.00496503	1	0	0	0	0	0	0	291.9422373	narrow	0	4	-0.798854385832041	13.8	high	0.6264325	0.513743	487	0	67459	30105	0	0	0	0	1	0
CaMKI	FBgn0016126	992.318211635558	-0.121884360004077	8444	0	0	0	1	0	0	5	15	0.33207	0.36	1	4	0.0791024396020843	0.185968319762292	0.00869529102526835	0.177273028737023	0	0.0041360827575	0.00125928	1	1	0	0	0	1	0	7.856460064	broad	0	4	-3.34652882965428	13.75	high	-0.2344005	-0.334297	1813	1819	23292	42522	0	0	0	0	0	0
CaMKII	FBgn0264607	1919.17624985392	-0.233643340220885	18416	0	0	0	1	0	0	12	25	0.323523	0.373333	1	2	0.0633985121633362	0.753257647380263	0.374020366237314	0.379237281142949	0	0.00010017758781	0.00129202	1	1	0	0	0	0	0	19.23686546	broad	1	2	-2.58941403588724	14.75	high	-0.08569625	-0.0882125	4332	1456	82199	23563	0	0	0	0	0	0
Camta	FBgn0259234	1432.46674042322	1.48651078268006	34031	1	0	0	0	0	0	7	25	0.431224	0.353333	1	2	0.0203929162626233	0.20683867319998	0.079318181346934	0.127520491853046	0	0.104672850559	0.0132503	1	1	0	0	0	1	1	50.44347222	narrow	1	2	0.156270520914845	10.79	high	-0.11955025	-0.1260505	0	593	47361	95897	0	0	0	0	0	0
cana	FBgn0040233	237.80265294929	0.261295883950028	8067	0	0	0	0	0	0	3	14	0.44961	0.386667	1	4	0.062136605925375	0.00327908953217177	-0.00329749810403536	0.00657658763620684	0	0.235097644437	0.0228841	1	1	0	0	0	0	0	0	broad	0	1	-3.0016844774355	7.96	high	-0.0990685	-0.26927625	1285	4857	103576	20984	0	0	0	0	0	0
CanA-14F	FBgn0267912	694.35570082264	0.122364650965674	26489	0	0	0	0	1	0	4	8	0.395183	0.46	1	3	0.110494544905432	0.646395255805127	0.207426635358389	0.438968620446738	0	0.0202372639359	0.00707411	1	0	0	1	0	0	0	14.71756098	broad	0	1	-2.6581399877864	13.8	moderate	-0.377029	-0.3341055	0	288	53799	40891	0	1	0	1	0	0
CanA1	FBgn0010015	5.38136789961947	0.110039911972226	7448	0	0	1	0	0	0	3	15	0.428571	0.54	1	3	0.0574650912996778	-3.37078674351975e-06	-6.74156561141534e-06	3.37077886769882e-06	1	0.026176127539	0.0171646	0	0	0	0	0	0	0	0	narrow	0	1	1.16606208468104	9.71	moderate	0.0974645	0.0687635	14744	7231	115508	107404	0	0	0	0	0	0
CanB	FBgn0010014	572.793628693105	0.102251010715908	1951	0	0	0	0	1	0	2	4	0.439262	0.4	1	6	0.290277977105758	0.00111083161839097	-2.80145097047765e-05	0.00113884612809571	0	0.094424934218	0.0114747	0	0	0	0	0	0	0	15.08914286	narrow	1	2	-0.133974705518956	9.95	high	-0.38956025	-0.37801575	0	0	23779	23692	0	0	0	0	0	1
CanB2	FBgn0015614	1078.33198928861	-0.0370278793165351	3044	1	0	0	0	0	0	2	5	0.396189	0.473333	2	6	0.154826215505913	0.527516084707844	0.210770204718559	0.316745879989285	0	0.0171233338947	0.00511555	1	1	0	0	1	0	0	5.728	broad	0	1	-1.70947963245709	9.95	high	0.035891	-0.0519705	2382	415	92264	21089	0	0	0	1	1	0
CAP	FBgn0033504	662.198328419653	0.171800506473281	38009	1	0	0	0	0	0	23	36	0.462259	0.526667	1	4	0.00608157717031931	0.00466393935211017	0.000735738074000271	0.00392820127810992	0	0.029525958334	0.0147752	1	1	0	0	0	0	0	10.4026556	narrow	1	10	1.4289643459786	5.92	high	0.16868875	0.1304135	0	0	33821	18245	0	0	0	0	0	0
caps	FBgn0023095	522.499365836645	-0.177391539816282	50951	0	1	0	0	0	0	4	5	0.420698	0.486667	1	6	0.0378634374202665	0.0167184588255863	0.0519685691866188	-0.0352501103610324	0	0.0035761498457	0.0260734	0	0	0	0	0	0	0	444.8582913	narrow	0	1	0.804090827902779	5.01	high	0.0460955	0.04131575	1132	0	74619	88702	0	0	0	0	0	0
capu	FBgn0000256	109.118525715407	-0.367879176847912	30215	0	0	0	0	0	0	9	17	0.409598	0.253333	1	2	0.00559324838656297	0	0	0	0	0.1170226677787	0.00642963	1	0	0	0	0	0	0	228.3745055	narrow	0	1	1.3127069976668	8.98	high	0.73630975	0.55860225	0	0	94715	306839	0	0	0	0	0	0
cas	FBgn0004878	182.725184427011	-0.0464587604682876	3831	0	0	1	0	0	0	2	6	0.509789	0.533333	1	2	0.139060210562951	0.0608743947306377	0.129182605095734	-0.0683082103650965	0	0.0048064901601	0.00423007	0	0	1	0	0	0	1	0	narrow	0	1	0.213832753944847	7.83	high	0.78303275	0.6521035	18050	16757	61948	47820	0	0	0	0	1	0
CASK	FBgn0013759	1005.7470576403	-0.194364681485818	39275	0	0	1	0	0	0	7	26	0.431445	0.526667	1	1	0.0204116359007002	0.110206208674998	0.0927000800419858	0.0175061286330116	0	0.0254569092346	0.0101461	1	0	1	0	0	0	0	0	broad	1	2	-1.5438974270229	12.79	high	0.19505625	-0.037273	0	506	42983	151312	0	0	1	0	0	0
casp	FBgn0034068	533.239262772499	-0.377240572942596	3534	1	0	0	0	0	0	3	16	0.460951	0.293333	1	4	0.0968694585927184	-0.00165571106432303	0.000459554369422104	-0.00211526543374521	0	0.161749729703	0.00803603	1	1	1	0	0	0	0	48.41341176	broad	0	1	-2.45522834099404	13.8	high	0.02166225	0.01525575	9057	19136	81741	46121	0	0	0	0	0	0
Cat	FBgn0000261	429.57337914916	-0.110531348426203	5585	0	1	0	0	0	0	1	3	0.421128	0.366667	1	3	0.0522828409430021	0	4.94074490134178e-06	-4.94074490139139e-06	0	0.02745922926	0.00466998	1	1	1	0	0	0	0	88.859	narrow	0	1	-0.932383075842538	13.8	high	-0.3301975	-0.416277	0	2700	80899	28464	0	1	0	0	0	0
cato	FBgn0024249	9.71790179057675	-0.632999919083903	712	1	0	0	0	0	0	1	1	0.508427	0.486667	1	10	0.140449438202247	0	0	0	0	0.078659495873	0.0176015	0	0	1	0	0	0	1	0	narrow	0	1	0.650083415591376	6	high	0.40339425	0.338388	14888	5895	73142	19310	0	0	0	0	0	0
Catsup	FBgn0002022	1421.07986288664	-0.437013313141155	1753	0	0	0	0	0	0	1	2	0.49401	0.346667	1	9	0.141642707739114	-0.00434482119723351	-0.0124577061223082	0.00811288492507451	0	0.082511546616	0.00926558	1	1	1	0	0	0	0	21.812	broad	0	1	-1.98187707844655	12.74	high	-0.0170965	0.06553325	9796	7480	24168	19959	0	1	0	0	0	0
caup	FBgn0015919	149.054459505547	-0.405540267821331	12168	0	1	0	0	0	0	1	5	0.450444	0.586667	1	2	0.0585355851413544	0.194589039836662	0.201248147567869	-0.00665910773120695	0	0.0198537267657	0.0132311	0	0	0	0	0	1	1	0	narrow	0	2	1.38980719650896	8.88	high	0.5906285	0.51815025	26849	30732	114456	115395	0	0	0	0	0	1
CBP	FBgn0026144	2271.64113212085	-0.00174397957544081	5380	0	0	0	0	1	0	3	5	0.384387	0.506667	1	3	0.146950061957869	-0.0041001296226275	-0.0190730467008891	0.0149729170782615	0	0.14355935633	0.0127893	1	0	1	1	0	0	0	39.10768072	narrow	0	1	0.0598627120072294	0.91	low	-0.2036255	-0.199758	13520	13520	105806	308270	0	0	0	0	0	0
Cbp53E	FBgn0004580	53.5185211425452	0.734208948142735	22131	1	0	0	0	0	0	2	13	0.382902	0.473333	1	6	0.0487409817300017	0.0392050973861533	0.0045222884646101	0.034682808921543	0	0.067335431653	0.014665	0	0	0	0	0	0	0	133.6944	narrow	0	1	0.256253629742098	11.89	high	0.62336625	0.63511675	9217	9292	54750	47712	1	0	0	0	0	0
cbs	FBgn0086757	111.310003590934	-0.574367631956302	2808	1	0	0	0	0	0	3	8	0.451211	0.473333	1	9	0.784673551756885	-1.44764998359161	-1.03065490274225	-0.416995080849357	0	0.063766640661	0.0174026	1	0	0	1	0	1	0	26.81946667	narrow	1	2	-0.653284069752574	10.89	high	-0.42457625	-0.216782	2249	0	35029	12033	0	1	0	0	0	1
cbt	FBgn0043364	417.943944286865	0.115556037563842	3243	0	0	0	0	0	0	3	4	0.465618	0.6	1	2	0.166512488436633	0	0	0	0	0.086113915885	0.00625824	0	1	0	0	0	1	1	106.8495775	narrow	0	1	0.427795622029999	4.82	high	0.22882775	-0.1950535	10576	3294	36859	16769	0	0	0	0	0	0
Cby	FBgn0067317	28.9828115705231	-0.399784873442213	768	0	0	1	0	0	0	2	3	0.46224	0.346667	1	8	0.15625	0	0	0	0	0.090701063622	0.0191621	0	0	0	0	0	0	0	0	narrow	0	2	1.50152440111704	3.06	high	-0.111954	-0.30159875	2988	20589	13787	66179	0	0	0	0	0	0
CCHa2	FBgn0038147	24.5105257098811	0.158399919632339	6139	0	0	1	0	0	0	3	6	0.400228	0.54	1	9	0.0789275669218657	-0.0424987942364724	-0.0408914789994632	-0.00160731523700926	0	0.020832064653288	0.00537772	0	0	0	0	0	0	0	0	narrow	0	2	0.0277489126062403	0	none	-0.36234	-0.43289925	0	7122	11078	21315	0	0	0	0	0	0
Cchl	FBgn0038925	1638.93531678708	-0.0170523286834425	1506	0	0	1	0	0	0	2	4	0.510624	0.26	1	5	0.105577689243028	0	0	0	0	0.165086838865	0.0111697	1	1	1	0	0	0	0	0	broad	0	1	-1.94358799084691	12.8	high	-0.44656425	-0.3506455	6565	7273	113978	23795	0	0	0	0	0	0
CCKLR-17D3	FBgn0030954	11.0375876860504	-0.648204415187071	9545	0	0	0	0	1	0	1	5	0.457622	0.666667	1	3	0.0239916186485071	0	0	0	0	0.187246280112	0.00562771	0	0	0	0	0	0	0	0	narrow	0	1	-0.13750638972093	9.82	high	-0.4210245	-0.41577775	7323	814	84758	117399	0	0	0	0	0	0
Ccn	FBgn0052183	25.1192143927464	-0.241943139037293	58825	0	1	0	0	0	0	1	10	0.39643	0.5	1	3	0.0137016574585635	0	0	0	0	0.121451956709	0.00379706	0	0	0	0	0	0	0	18.0631436	narrow	0	1	1.35746114589258	9.73	high	0.47146	0.28345375	0	0	46374	71653	0	0	1	0	0	0
Ccp84Aa	FBgn0004783	17.4822588867848	0.486727669520505	820	0	0	1	0	0	0	1	2	0.585366	0.513333	1	4	0.110975650406504	0	-1.58537829470575e-06	1.58537829487643e-06	0	0.412433131034	0.0132227	0	0	1	0	0	0	0	0	narrow	0	1	0.905599268134761	0	none	0.282538	0.353179	4058	1150	30651	21453	0	0	0	0	0	0
Ccp84Ab	FBgn0004782	62.869447166377	1.08473944906646	910	0	0	1	0	0	0	1	2	0.572527	0.46	1	5	0.128571428571429	0	0	0	1	0.139892633483	0.00126946	0	0	0	0	0	0	0	0	narrow	0	1	1.5564292419299	0	none	0.291688	0.33884925	6084	3176	30651	21453	0	0	0	0	0	0
Ccp84Ac	FBgn0004781	183.585653962809	0.746991264611346	1124	0	0	1	0	0	0	1	2	0.495552	0.44	1	6	0.129003558718861	0	0	0	0	0.1641452912889	0.00520773	0	0	0	0	0	0	0	0	narrow	0	1	0.505452975529919	0	none	0.257349	0.20585875	12690	9782	30651	21453	0	0	0	0	0	0
Ccp84Ad	FBgn0004780	51.648663168981	0.761887733351384	796	0	0	1	0	0	0	1	2	0.603015	0.533333	1	4	0.0929648659966499	0	-1.9495865759164e-06	1.94958657599985e-06	0	0.269951617008	0.0110116	0	0	0	0	0	0	0	0	narrow	0	1	0.957992973978856	0	none	0.1990675	0.096486	14419	8130	30651	21453	0	0	0	0	0	0
Ccp84Ae	FBgn0004779	39.5531286645027	0.85899680993574	872	0	0	1	0	0	0	1	2	0.561927	0.46	1	6	0.0814219801223242	-2.031966277375e-06	-2.031966277375e-06	0	0	0.11441876582	0.0036396	0	0	0	0	0	0	0	0	narrow	0	1	1.07031760794345	0	none	0.17579825	0.0622295	12574	6285	30651	21453	0	0	0	0	0	0
Ccp84Ag	FBgn0004777	503.525246013394	1.18201052384247	1312	0	0	1	0	0	0	1	2	0.483994	0.54	1	4	0.0586889481707317	-5.62090071928985e-06	-5.62090071928985e-06	0	0	0.2334544857949	0.00776928	0	0	0	0	0	0	0	0	narrow	0	1	0.587047778800837	0	none	0.0416115	-0.089354	8415	2126	30651	21453	0	0	0	0	0	0
Cct1	FBgn0041342	1594.18116101028	-0.0796143837673551	7413	0	1	0	0	0	0	6	9	0.46324	0.446667	1	5	0.0826926120778812	2.353497331564e-06	2.353497331564e-06	0	0	0.125359831327	0.0117436	1	1	1	0	0	0	0	0	broad	0	1	-1.21322607805782	11.73	high	-0.12522725	0.2166085	0	1405	28651	25477	0	1	0	0	0	1
Cct2	FBgn0035231	24.7739067124985	-0.325579246117408	1823	0	1	0	0	0	0	1	3	0.509051	0.553333	1	6	0.188002011336625	0.0131596911003451	-0.00753916860900189	0.0206988597093468	0	0.0291577359514	0.0366569	1	0	0	0	0	0	0	0	broad	1	5	-3.84907148295049	12.8	high	-0.16192575	0.188092	7290	8806	23962	25477	0	0	0	0	0	0
Cct5	FBgn0010621	2272.54117943517	-0.0438556172340769	2715	1	0	0	0	0	0	2	4	0.503867	0.353333	1	7	0.0780847145488029	0	0	0	0	0.059516010214	0	1	1	1	0	0	0	0	0	broad	0	1	-2.0114872238078	13.8	high	-0.29431675	-0.291897	980	2323	28093	11395	0	1	0	0	0	1
CD98hc	FBgn0037533	628.463561869721	-0.0868296641647333	4020	0	0	1	0	0	0	4	10	0.424876	0.5	1	6	0.0519900497512438	0	0	0	0	0.23892364912	0.00786365	1	1	1	0	0	0	0	34.92713008	narrow	0	1	-0.768941021848368	5.74	high	-0.2086965	-0.2761335	0	0	22029	22406	1	0	1	0	0	0
Cda4	FBgn0052499	356.663715926154	0.24742711420502	49077	0	0	0	0	1	0	1	8	0.390713	0.553333	1	1	0.00664262281720562	0	0	0	0	0.0062431114517	0.00496076	0	0	0	0	0	0	0	18.48342342	narrow	0	1	0.253687325888034	0	none	0.46382275	0.348409	0	3930	63975	95796	0	0	1	0	0	0
Cda5	FBgn0051973	261.621525510435	0.215846079504539	40003	0	0	0	0	0	0	8	23	0.403595	0.38	1	2	0.0246842653467657	0.0683761429958119	0.0463890175844547	0.0219871254113575	0	0.0689462248924	0.00225315	1	0	0	0	0	0	0	20.31038049	narrow	1	2	-0.838944585028607	0	none	0.63470775	0.4114155	25400	7699	91652	73103	0	0	0	0	0	0
CDase	FBgn0039774	67.9477913621217	-0.213582698629147	6216	0	0	1	0	0	0	6	12	0.449485	0.306667	1	3	0.0278314028314028	0	0	0	0	0.134815162446	0.0273095	0	0	0	0	0	0	0	109.4652632	narrow	1	3	-0.82352626264727	8.91	high	-0.11618225	-0.1299715	837	186	41397	15464	0	0	0	0	0	0
cdc14	FBgn0031952	494.144310252411	-0.221153292862741	9036	0	0	0	0	0	0	5	12	0.429615	0.433333	1	5	0.0816902390438247	0.0104601746396015	-0.0180972214642333	0.0285573961038351	0	9.95650566020001e-05	0.00968866	1	0	1	0	0	0	0	133.3809892	narrow	0	1	1.18299011906087	11.79	high	-0.2466705	-0.261439	1352	0	27063	19016	0	1	0	0	0	0
Cdep	FBgn0265082	708.747731438746	-0.133658486995801	35025	0	0	1	0	0	0	4	17	0.43803	0.5	1	3	0.0456816559600286	0	0	0	0	0.0267844895163	0.00280603	1	1	0	0	0	0	0	102.6107967	narrow	0	1	-0.142348019569295	11.68	high	0.2246315	0.0652915	55	3644	42779	45553	0	1	0	0	0	0
CdGAPr	FBgn0032821	629.515289218382	-0.504883066567181	17009	0	0	0	0	0	0	4	12	0.449174	0.366667	1	2	0.0518219961980912	0.154314534603617	0.121831204648349	0.0324833299552683	0	0.1015850070358	0.0141658	1	1	0	0	0	0	0	160.0206441	narrow	0	1	-0.766528237648515	8.81	high	-0.10772	-0.086326	4616	373	35318	33933	0	0	0	0	1	0
cdi	FBgn0004876	520.271201969479	-0.388445955197639	49389	0	0	1	0	0	0	2	11	0.429002	0.46	2	2	0.0217313639339394	0.270404083853725	-0.0226509627031276	0.293055046556853	0	0.009556828720522	0.00541351	1	1	0	0	0	0	0	233.4850485	broad	0	1	-2.27645775051325	9.78	high	-0.22676925	-0.34561	2119	38	68476	50164	0	1	0	1	1	0
Cdk5alpha	FBgn0027491	234.967793803883	-0.14287025123045	2826	0	0	0	0	0	0	2	6	0.429229	0.24	1	11	0.0714791224345364	0	0	0	0	0.00045440184867	0.00327192	0	0	0	0	0	0	0	24.0032	broad	0	1	-2.23014706751603	9.83	high	0.1407635	0.109038	11386	1374	36406	25919	0	0	0	0	0	0
CdsA	FBgn0010350	423.327292534472	-0.538467650058093	3914	0	1	0	0	0	0	2	9	0.421053	0.446667	1	7	0.208739056378811	0.0787929535442987	0.0169178447775861	0.0618751087667127	0	0.10502327023	0.00893349	1	1	0	0	0	0	0	29.21862069	broad	0	1	-2.3368508110859	12.8	high	0.1378245	0.03555725	5637	6319	24424	21595	0	0	0	0	0	0
ced-6	FBgn0029092	1473.41464012592	0.845398148979584	10269	1	0	0	0	0	0	5	11	0.414354	0.52	2	4	0.058428279287175	0.00173555219617341	-0.00390157411661673	0.00563712631279018	0	0.178435909048	0.00757243	1	1	0	0	0	0	0	62.84548083	narrow	0	1	0.125098165429773	9.74	high	-0.11955025	-0.1260505	1317	514	47361	20720	0	0	0	0	0	0
Cep97	FBgn0031575	146.685147350911	-0.281794433134731	3729	0	0	0	0	0	0	2	9	0.469831	0.42	1	3	0.0582410834003754	0.0223093055532322	0.0106731261974695	0.0116361793557626	0	0.201577007589	0.021384	1	1	1	0	0	0	0	14.07881481	broad	0	1	-2.67807822951322	11.79	high	-0.11842825	-0.275604	0	1510	5508	10740	0	1	0	0	0	0
Cerk	FBgn0037315	162.891937686786	-0.245990246825246	9434	0	0	1	0	0	0	2	5	0.42898	0.466667	1	6	0.0267747509009964	0.0344873225360407	-0.0113638281555396	0.0458511506915805	0	0.04588199770929	0.000841411	1	1	0	0	0	0	0	0	broad	0	2	-1.53065451395466	11.86	high	-0.1728025	-0.193725	3268	3321	39530	37914	0	0	0	1	0	0
cert	FBgn0027569	109.359961425061	-0.552486208030385	7343	0	1	0	0	0	0	3	11	0.432112	0.4	1	6	0.075552680557447	0.0193814779094354	0.00271400951866262	0.0166674683907731	0	0.41769520853	0.0061045	1	1	0	0	0	0	0	0	broad	0	1	-1.48269833986051	13.72	high	-0.07395575	-0.1372425	9835	9835	101606	101605	0	1	0	0	0	0
Cf2	FBgn0000286	693.305755505274	0.651868437462657	6217	0	0	0	0	0	0	5	9	0.423999	0.373333	1	2	0.183249691705539	-0.154893048080875	-0.168525952513496	0.0136329044326204	0	0.0300059880546	0.0111417	1	1	1	0	0	1	1	3.428210526	broad	0	2	-2.96138489634958	1.1	low	0.16316875	0.1472135	5492	231	70083	34971	0	1	0	0	1	0
CG10005	FBgn0037972	388.769116992643	0.0995524304555691	2042	0	0	1	0	0	0	2	5	0.443683	0.466667	2	9	0.0768854064642507	0	0	0	1	0.093431216211	8.95655e-05	1	0	0	0	0	0	0	475.2608	narrow	0	1	0.854932263732974	0	none	0.03337975	-0.1990015	19361	140	54833	24639	0	0	1	0	0	0
CG10019	FBgn0031568	30.5019031911921	-0.287695777803536	24152	0	0	0	0	0	0	2	15	0.406219	0.6	1	3	0.0985839682013912	0	0	0	0	0.114250584729	0.0167366	0	0	0	0	0	0	0	0	narrow	0	1	1.37159757796756	1.1	low	0.45371125	0.56161125	17396	10200	59461	51632	0	0	1	0	0	0
CG10026	FBgn0032785	65.2868481659733	0.132467397738161	3468	0	0	0	0	0	0	4	10	0.416378	0.44	1	4	0.0369088811995386	0	0	0	1	0.0702211870827	0.00855614	0	0	0	0	0	0	0	0	narrow	1	3	0.331424002941056	5.02	high	-0.25611475	-0.125423	1341	1936	39230	38029	0	0	0	0	0	0
CG10031	FBgn0031563	19.276794440503	0.357042616709536	642	0	0	0	0	0	0	1	2	0.394081	0.386667	1	14	0.241431983385254	-9.30773996624901e-06	0	-9.30773996624901e-06	0	0.157726751457	0.0277037	0	0	0	0	0	0	0	0	narrow	0	1	-0.574762658213126	2.85	high	0.35520725	0.432865	13461	14093	54998	55642	0	0	1	0	0	0
CG10050	FBgn0037492	78.9589660038564	-0.657844560374642	1956	0	0	1	0	0	0	1	2	0.460634	0.446667	1	5	0.480166325835037	-0.360608225408971	-0.236345666591249	-0.124262558817722	1	0.1725123659863	0.00926617	1	1	0	0	0	0	0	4.257418182	broad	0	1	-1.7880135018867	13.8	high	0.1952875	0.35653225	135	8172	12418	267258	0	0	0	0	0	0
CG10055	FBgn0037482	197.892797718309	-0.492720758772372	2573	0	0	1	0	0	0	1	3	0.479596	0.366667	1	1	0.200844021246275	0.0185767182455358	0.00726421615167914	0.0113125020938566	1	0.226976856617	0.00330215	1	1	0	0	0	0	0	8.966333333	broad	0	1	-1.10244068577206	8.79	high	0.15257975	-0.00270175	303	408	35545	31519	0	0	0	1	0	0
CG10064	FBgn0035724	41.2783231083953	-0.585980047044246	2638	0	1	0	0	0	0	1	5	0.526535	0.386667	1	8	0.138460576194086	0.510418361384586	-0.207433180921489	0.717851542306075	1	0.62683179668	0.0211005	0	0	0	0	0	0	0	0	broad	0	1	-2.57502988776623	12.79	high	-0.460566	-0.4424975	627	9170	15944	23727	0	0	0	0	0	0
CG10068	FBgn0037473	192.425019456385	-0.377142975104072	1757	0	0	1	0	0	0	1	2	0.422311	0.333333	1	5	0.195767406564219	-0.0730687103287173	-0.0275724455780378	-0.0454962647506794	0	0.176648508161	0.0118531	1	1	0	0	0	1	0	3.622237288	broad	0	1	-2.13661416684264	13.8	high	-0.28859475	-0.2844975	2659	303	27823	42117	0	0	0	0	0	0
CG10073	FBgn0034440	20.6896923288155	1.08728245827789	4423	1	0	0	0	0	0	2	12	0.390007	0.386667	1	7	0.0174089833446379	3.747264713234e-06	0	3.747264713234e-06	0	0.85061696649	0.0305988	0	0	0	0	0	0	0	0	narrow	0	2	1.05364046016887	12.77	moderate	0.43974925	0.41584825	12679	6642	107436	22305	0	0	0	0	0	0
CG10075	FBgn0035722	381.272776363835	-0.348180827570881	1163	0	1	0	0	0	0	1	4	0.472055	0.353333	1	7	0.0438520779593007	0	2.82881657915626e-06	-2.82881657896771e-06	0	9.87177699410002e-05	0.00566547	1	1	1	0	0	0	0	8.840181818	broad	0	1	-1.63852189330552	13.8	high	-0.379489	-0.3510225	6523	856	82091	23727	0	0	1	0	0	0
CG10086	FBgn0037517	12.0467419583265	-0.275939349488179	2851	0	0	1	0	0	0	1	3	0.453876	0.48	1	4	0.0708523325149071	0	0	0	0	0.011813471836	0.00660843	0	0	0	0	0	0	0	122.736	narrow	0	1	-0.315169676143507	3	moderate	0.23768075	0.14566825	16957	506	40561	221863	0	0	0	0	0	0
CG10098	FBgn0037472	457.508999385081	-0.720423574123399	1956	0	0	1	0	0	0	1	3	0.45501	0.393333	1	8	0.182004260395365	0	-4.05250846796322e-06	4.05250846774436e-06	1	0.0201575128861	0.00197925	1	1	0	0	0	0	0	18.94334694	broad	0	1	-2.48145435244445	12.79	high	-0.3245985	-0.29107225	936	1827	27823	42117	0	0	0	0	0	0
CG10116	FBgn0036367	84.075113024137	0.133913092101909	1031	0	1	0	0	0	0	1	3	0.521823	0.38	1	4	0.0455867765923052	3.0695671821893e-06	0	3.0695671821893e-06	0	0.121516023318	0.00962632	0	0	0	0	0	0	0	-1	narrow	0	1	1.03712239775182	1.1	low	0.40665675	0.26134575	5901	6029	36452	36548	0	0	0	0	0	0
CG10132	FBgn0032798	118.846517629875	-0.174509411241512	6630	0	0	0	0	0	0	2	11	0.517647	0.506667	1	6	0.0310708898944193	0	0	0	0	0.0088067600616	0.00123686	0	0	0	0	0	0	0	0	narrow	0	1	-0.685143349955085	2.13	high	0.3174725	0.3308195	10354	2225	35169	19638	0	0	0	0	0	0
CG10147	FBgn0035702	108.665859668839	-0.554531683253658	2258	0	1	0	0	0	0	2	3	0.423826	0.373333	1	2	0.396983761440803	0.112334692960445	0.0257257601542369	0.0866089328062077	1	0.058159365547	0.025523	1	1	0	0	0	0	1	20.01714286	narrow	0	1	-0.524427401428359	2.01	high	-0.2400915	-0.14281525	7594	2231	48453	12379	0	0	0	0	1	1
CG10151	FBgn0033960	199.882557852357	-0.370722363657809	2952	1	0	0	0	0	0	4	6	0.522358	0.373333	1	8	0.057344512195122	-0.518412099287616	-0.0638296315055417	-0.454582467782075	0	0.0522182902331	0.00676467	1	1	0	0	0	0	0	7.126736842	broad	0	3	-1.85756433582023	0.95	low	-0.17822825	-0.31176925	860	1349	16490	18614	0	1	0	0	0	1
CG10166	FBgn0032799	291.531155391502	0.235980099720486	935	0	0	0	0	0	0	1	3	0.459893	0.36	1	5	0.0391026381461676	-0.0238667071175843	-0.0413622521319708	0.0174955450143864	0	0.20760986325	0.00119387	0	1	0	1	0	0	0	12.852	broad	0	1	-2.15510715959661	12.79	high	0.31000175	0.340568	16964	1310	35169	19638	0	1	0	0	0	0
CG10175	FBgn0039084	47.2252596707002	0.0308222677324517	8723	0	0	1	0	0	0	5	12	0.444228	0.553333	1	6	0.0425312392525507	-3.88866063754716e-06	3.88867111903084e-06	-7.77733175651332e-06	1	0.24112801869	0.0122632	0	0	0	0	0	0	0	744.8933333	narrow	0	1	0.753324965606028	1.91	moderate	-0.100647	-0.08622075	2822	2257	64240	174394	0	0	1	0	0	0
CG10178	FBgn0032684	111.56233985682	0.0643045289911199	3953	0	0	0	0	0	0	2	6	0.381735	0.493333	1	2	0.0371842482502741	-0.434845426124237	-0.260233066644917	-0.17461235947932	0	0.0414054800223	0.00646583	0	0	0	0	0	0	0	30.702	narrow	0	1	-0.39720806708732	6.87	moderate	0.329966	0.1782585	24969	0	105008	26526	0	0	0	0	0	0
CG10182	FBgn0039091	8.43359756772008	0.370765848873682	2700	0	0	1	0	0	0	1	9	0.435926	0.366667	1	6	0.0318519135802469	-3.355096943794e-06	0	-3.355096943794e-06	0	0.45279985187	0.0188608	0	0	0	0	0	0	0	0	narrow	0	1	1.12718866050721	0	none	0.19825325	0.07923475	117	11051	89914	67627	0	0	0	0	0	0
CG10184	FBgn0039094	99.3464455111265	0.73718512998293	2989	0	0	1	0	0	0	1	6	0.449314	0.413333	1	6	0.0304450094792015	-1.5853765526805e-06	0	-1.5853765526805e-06	1	0.559788054535	0.0283892	1	1	0	0	0	0	0	161.746988	narrow	0	1	0.206108421904178	0	none	0.30494975	0.19159675	15504	1635	89914	67483	0	0	0	0	0	0
CG10194	FBgn0032790	158.12459737564	-0.214320871417246	1423	0	0	0	0	0	0	1	4	0.470836	0.413333	1	6	0.0878425860857344	0	0	0	1	0.070503252019	0.0122754	1	1	0	0	0	0	0	8.620444444	broad	0	1	-1.9805504513093	13.8	high	0.316919	0.36036175	2038	243	39230	38029	0	1	0	0	0	0
CG10211	FBgn0032685	355.582911855599	0.777537793335483	14481	0	0	0	0	0	0	2	10	0.430495	0.526667	1	2	0.0207978040190595	-0.000753178941753382	-0.0067453921224161	0.00599221318066269	0	0.145941439282142	0.0138726	0	0	0	0	0	0	0	61.36712871	narrow	0	2	0.415411707975282	2.9	high	0.42695775	0.285717	32896	5608	105008	44651	0	0	0	0	0	0
CG10254	FBgn0027512	245.33115005266	0.281117001719353	5977	0	0	1	0	0	0	3	13	0.464782	0.32	1	5	0.0853327756399532	0.00170175398124692	-0.00359793188693318	0.00529968586818002	0	0.002280446456054	0.0049538	1	1	0	1	0	0	0	20.31818182	broad	1	4	-3.03391602472276	11.75	high	0.185079	0.048539	12091	546	55714	15907	0	0	0	0	0	0
CG10262	FBgn0032813	45.4025456086154	-0.665269801642483	1168	0	0	0	0	0	0	1	2	0.465753	0.413333	1	7	0.191184075342466	-0.0611014185322397	-0.0686896760727933	0.00758825754055372	0	0.02457495486174	0.0278563	1	1	0	0	0	0	0	0	broad	0	1	-2.57432276955915	8.75	moderate	-0.58624175	-0.5359505	6009	3499	60167	11080	0	0	0	0	0	1
CG10264	FBgn0038394	28.2791346214896	0.147978663436599	1335	0	0	1	0	0	0	1	3	0.455431	0.506667	1	4	0.0846441947565543	0	0	0	1	0.151833160578	0.00663653	0	0	0	0	0	0	0	43.968	narrow	0	1	0.301124135146049	0	none	-0.273831	-0.434084	2254	137	31339	7045	0	0	0	0	0	0
CG10274	FBgn0035690	75.5650233891144	-0.318355962810693	3153	0	1	0	0	0	0	1	3	0.513796	0.393333	1	6	0.118299820276985	0	7.73565098519643e-06	-7.73565098520245e-06	0	0.528085690072	0.0194317	1	1	1	0	0	0	1	5.316242424	broad	0	1	-2.85850552719774	1.1	low	-0.18991275	-0.079926	147	9700	56618	50065	0	0	0	0	1	0
CG10283	FBgn0032681	292.080424683592	-0.0511012999065676	11550	0	0	0	0	0	0	4	15	0.402944	0.446667	1	2	0.0100197691197691	-0.0490490006354391	-0.0610765044961353	0.0120275038606962	0	0.115034513216	0.00595945	0	0	0	0	0	0	0	232.064236	narrow	0	1	-0.863472773224233	6.1	high	0.18058725	0.15677325	76	838	41105	30477	0	0	0	0	1	1
CG10286	FBgn0037439	499.541224761196	-0.35353828672837	2151	0	0	1	0	0	0	1	1	0.495119	0.433333	1	8	0.0613249651324965	-0.00170421587410028	0.00410492775040102	-0.00580914362450133	0	9.84112480219999e-05	0.00355803	1	1	1	0	0	0	0	7.312	broad	0	1	-2.33850847310699	13.8	high	0.01160125	0.1056295	18905	259	55716	13904	0	1	0	0	0	1
CG10289	FBgn0035688	1284.26387456716	-0.207439392858252	8965	0	1	0	0	0	0	4	16	0.395204	0.413333	1	9	0.102699089050009	0.0965091310425344	0.0613808965326169	0.0351282345099171	0	0.158331338322	0.0120569	1	1	0	0	0	0	0	16.45963636	broad	0	1	-2.21827696024619	10.79	high	-0.1673325	-0.140202	8096	0	56618	50065	0	1	0	0	0	0
CG10300	FBgn0039107	52.6851893667214	0.0711212363164653	1787	0	0	1	0	0	0	1	3	0.448797	0.533333	1	7	0.263556799104645	0.00996895261946302	0.066045727284174	-0.056076774664711	1	0.146464293697	0.011811	0	0	0	0	0	0	0	0	narrow	0	1	-0.429992317435196	2.93	moderate	0.23510175	0.116762	19314	8958	55714	26742	0	0	1	0	0	0
CG10307	FBgn0034655	45.9954279989747	0.272802881969216	1481	1	0	0	0	0	0	2	4	0.488859	0.36	1	6	4.99729912221472	0	0	0	0	0.29662532647	0.0271839	0	0	0	0	0	0	0	0	broad	0	1	-2.50232026473517	2.11	high	-0.3096635	-0.31623125	1076	928	30837	32836	0	0	0	0	1	0
CG10311	FBgn0038420	151.781031908564	0.374620987671048	6230	0	0	1	0	0	0	2	5	0.416854	0.58	1	9	0.0455206527554842	-0.00796773749433691	-0.0568143319564217	0.0488465944620847	1	0.0138469689725	0.00494743	0	0	0	0	0	0	0	22.4969697	narrow	0	1	0.734551011544612	0	none	-0.3698705	-0.36533075	0	0	85493	7468	0	0	0	0	0	0
CG10321	FBgn0034643	348.124981310759	-0.840221579307643	3721	1	0	0	0	0	0	2	2	0.521096	0.44	1	4	0.132032070232016	-0.0155646783144033	-0.0015116243596872	-0.0140530539547162	0	0.241374444248	0.0358607	1	1	1	0	0	0	1	13.98068966	broad	0	1	-2.45592075391045	1.1	low	0.0020225	-0.0380365	7102	0	21807	18709	0	0	0	0	0	0
CG10339	FBgn0034972	26.6576523654467	-0.605644218623792	2294	1	0	0	0	0	0	1	2	0.505667	0.48	1	4	0.39825661145016	0.146314739224752	-0.296926832670012	0.443241571894764	0	0.019783156650963	0.0188685	0	0	0	0	0	0	0	29.472	broad	1	2	-1.19694446704436	4.01	high	0.23856475	0.2298435	6952	6271	29867	26317	0	0	0	0	0	0
CG10340	FBgn0022344	743.939398337823	-0.11362201540836	994	0	0	1	0	0	0	1	2	0.520121	0.4	2	4	0.0573440643863179	0	0	0	0	0.0130040933999	0.00685203	1	1	0	0	0	0	0	27.347	broad	0	1	-2.21813640968565	12.79	high	0.04250625	-0.1743385	10892	679	51114	131021	0	1	0	0	0	1
CG10344	FBgn0034729	41.293368975124	-0.291532769652034	1245	1	0	0	0	0	0	2	4	0.461847	0.426667	1	5	0.231325301204819	0	0	0	1	0.200976678877	0.017986	0	0	0	0	0	0	0	33.336	narrow	0	1	0.530830529278001	13.75	high	-0.12941375	-0.19382275	10191	0	92239	55625	0	0	0	0	0	0
CG10353	FBgn0030349	571.407424054764	-0.319699330314369	9426	0	0	0	0	1	0	7	17	0.450668	0.426667	1	6	0.106726076808827	0	0	0	0	0.000120783211847	0.0174798	1	1	0	0	0	0	0	9.6655625	broad	0	1	-2.69706509753939	7.8	moderate	-0.0709275	-0.12128775	7279	4644	41176	18934	0	1	0	1	0	1
CG10359	FBgn0035452	26.3646068762226	0.510327334753713	3053	0	1	0	0	0	0	2	6	0.41926	0.426667	1	4	0.0563380281690141	0	0	0	0	0.161776599251	0.00527741	0	0	0	0	0	0	0	68.2248	narrow	0	1	0.66933117870226	3.75	moderate	0.211274	0.13896275	3813	15120	24937	66329	0	0	0	0	0	0
CG10361	FBgn0036208	250.684606958807	0.277828317373753	1914	0	1	0	0	0	0	1	4	0.456113	0.486667	2	5	0.056404214559387	-0.0935551030409272	0.0765414257211805	-0.170096528762108	0	0.03412601915957	0.0158231	1	0	0	0	0	0	0	41.912	narrow	0	1	-0.617300619909213	13.74	high	0.165539	0.11715575	9481	8998	43954	25549	0	0	0	0	1	0
CG10362	FBgn0030358	40.1773319757963	-0.579082333325139	4427	0	0	0	0	1	0	1	8	0.496499	0.486667	1	6	0.0750076048490324	0.00334116331624504	0.0128260113864211	-0.00948484807017608	0	0.00092149248203	0.0106347	0	0	0	0	0	0	0	0	broad	1	2	-3.2093307858958	12.8	high	0.50075175	0.2823115	31981	20700	118322	81477	0	0	0	0	0	0
CG10366	FBgn0032814	134.301194565255	-0.479556410854611	2206	0	0	0	0	0	0	1	3	0.531278	0.44	1	3	0.0614433363553944	-0.00985756656799457	-0.0566637709796756	0.0468062044116809	0	9.79680972900003e-05	0.00730013	1	1	1	0	0	0	1	4.982187574	broad	0	1	-1.19949044662075	1.1	low	-0.58624175	-0.5359505	7421	1049	60167	11080	0	0	0	0	0	0
CG10399	FBgn0031877	51.119974123462	-0.399073947222777	1277	0	0	0	0	0	0	2	3	0.512921	0.38	1	5	0.0657792743409032	5.15247308790053e-06	3.43498001395709e-06	1.7174930740363e-06	1	0.27858856137	0.0071337	1	1	0	0	0	0	0	0	broad	0	1	-3.17541764353414	13.72	high	-0.2836095	-0.36188875	8099	9816	50734	23139	0	1	0	0	0	0
CG10413	FBgn0032689	556.637358864552	-0.0857679029932787	5495	0	0	0	0	0	0	2	8	0.420382	0.353333	1	5	0.154415529269032	0.008546473002675	0.00121346340330194	0.00733300959937298	0	0.0742107752343	0.0015732	1	1	0	0	0	0	0	62.58251852	broad	0	2	-1.42935428487479	14.75	high	-0.2965345	-0.01258625	10157	7314	92219	29642	0	0	0	0	1	0
CG10420	FBgn0039296	43.741130107013	-0.657903107131285	1894	0	0	1	0	0	0	1	2	0.471489	0.426667	1	4	0.172026927138332	-0.0194496159680643	-0.0101959240919461	-0.00925369187611803	0	0.208134068285	0.00571968	1	1	0	0	0	0	0	21.3325	broad	0	1	-2.11093585672889	9.78	high	0.12659175	0.015988	11920	11490	53249	25647	0	0	0	1	1	0
CG10425	FBgn0039304	614.880038418354	-0.378405444612925	1536	0	0	1	0	0	0	1	3	0.462891	0.433333	1	7	0.153287109375	0.115742595403588	-0.00298400655921122	0.118726601962799	0	0.03235612625505	0.0220989	1	1	0	0	0	0	0	46.1352	broad	0	1	-2.39715754480359	14.75	high	-0.25971375	-0.333947	3451	3451	18501	18930	0	1	0	1	0	1
CG10433	FBgn0034638	98.1357646142052	0.242078763362153	2450	1	0	0	0	0	0	3	6	0.46449	0.473333	1	6	0.161224761904762	0	3.65238788531351e-06	-3.65238788516281e-06	0	0.0216841396913	0.00294059	0	0	0	0	0	1	0	56.318	narrow	0	1	0.161473472575539	0	none	0.33552025	0.19031625	8744	168	71781	48193	0	0	0	0	0	0
CG10462	FBgn0032815	193.952545529057	-0.143194548335267	3901	0	0	0	0	0	0	6	12	0.425019	0.546667	1	2	0.119671024523626	0.0015989456443199	-0.010872807696884	0.0124717533412039	0	0.30510103582	0.0244961	1	1	1	0	0	0	1	105.6937143	broad	0	1	-2.1172000184057	2.01	high	0.556554	0.47393225	0	0	26712	24178	0	1	0	0	0	0
CG10470	FBgn0032746	822.675920868462	-0.151632487059896	809	0	0	0	0	0	0	1	3	0.456119	0.313333	1	9	0.0593325092707046	0	0	0	0	0.0339495144536	0.00640456	1	1	0	0	0	0	0	11.7348	broad	0	1	-2.62367494879903	12.79	high	-0.099128	-0.01936825	6347	4455	24168	19959	0	1	0	0	0	0
CG10472	FBgn0035670	39.8082852252183	0.799442049000136	1539	0	1	0	0	0	0	1	3	0.450292	0.413333	1	3	0.0292397660818713	0	0	0	0	0.000100423317190001	0.013982	0	0	0	0	0	0	0	0	narrow	0	1	1.0848110849138	0.95	low	-0.0605785	0.11438125	1864	6493	12143	17186	0	0	0	0	0	0
CG10479	FBgn0035656	1399.539130509	0.0567377157251894	8463	0	1	0	0	0	0	2	4	0.427035	0.54	1	3	0.031312733861121	0	5.44414250135e-06	-5.44414250142822e-06	0	0.169820064362	0.00954147	0	0	1	0	0	0	0	35.14160584	narrow	0	1	0.406897595767722	0	none	0.03718575	0.084246	6	922	27560	88256	0	0	0	0	0	0
CG10483	FBgn0035649	80.240974039199	-0.241425654521656	3412	0	1	0	0	0	0	1	6	0.475381	0.52	1	5	0.0257913345056663	4.9182757544411e-06	3.27884863983175e-06	1.63942711435647e-06	0	0.0293629018215	0.0190114	0	0	0	0	0	0	0	0	narrow	0	1	0.682417611564851	14.75	high	0.44182	0.55768375	11151	6327	62237	29735	0	0	0	0	0	0
CG10508	FBgn0037060	325.4705470086	0.345946575300849	5837	0	1	0	0	0	0	4	13	0.464108	0.5	1	7	0.141853520644167	0	5.22716541461937e-06	-5.22716541484114e-06	0	0.1870163491706	0.0170015	0	0	0	0	0	0	0	90.98352941	narrow	0	1	1.69084584138194	1.1	low	0.386259	0.42556675	1003	8140	20813	37260	0	0	1	0	0	0
CG10512	FBgn0037057	331.882997046197	0.493290229461836	5173	0	1	0	0	0	0	4	6	0.406921	0.426667	1	6	0.0958823377794961	5.8173304418831e-06	0	5.8173304418831e-06	0	0.0663620078734	0.00193342	0	1	0	0	0	0	0	14.62	narrow	0	2	-0.236335308882186	0	none	0.331407	0.401965	6676	845	20813	37260	0	0	0	0	0	0
CG10516	FBgn0036549	365.86644014665	0.374270125931971	1699	0	1	0	0	0	0	1	3	0.489111	0.453333	1	10	0.0829899941141848	0	0	0	0	0.200571855097	0.0150872	1	1	0	0	0	0	0	27.91951351	broad	0	1	-2.39355095154459	12.79	high	-0.155772	0.10376075	13904	13488	32213	33395	0	0	0	1	1	0
CG10527	FBgn0034583	236.772003513638	0.663271089961426	2422	1	0	0	0	0	0	1	3	0.47275	0.48	1	7	0.0860704651802918	0.00155019869068535	0.000844098083175144	0.000706100607510297	0	0.0279827134592	0.00966711	1	0	0	0	0	0	0	52.51915789	narrow	0	1	1.05981596092265	1	low	0.21562775	0.18346525	13055	907	85247	16385	0	0	0	0	0	0
CG10543	FBgn0034570	1326.5320369135	0.259011887662348	11521	1	0	0	0	0	0	4	11	0.465585	0.44	1	5	0.111497844515812	0.00586714468553432	-0.0169589211503074	0.0228260658358417	0	0.30941216295	0.0107502	1	1	1	0	0	1	1	4.434735484	broad	1	3	-2.13023540424027	0.93	low	-0.23949975	-0.36956275	2891	1254	63985	22673	0	1	0	0	0	0
CG10550	FBgn0039321	77.7752031566579	0.298192456032102	1985	0	0	1	0	0	0	3	6	0.445844	0.453333	1	11	0.0488664651553316	0	2.97463201706907e-06	-2.9746320170569e-06	0	0.278594436494	0.00846603	0	0	0	0	0	0	0	79.05882353	narrow	0	1	1.31972310140818	0	none	0.92769275	0.71801175	40456	13463	90726	31937	0	0	0	0	0	0
CG10560	FBgn0039325	5.07011670696589	0.308255761752604	1552	0	0	1	0	0	0	1	4	0.411082	0.34	1	10	0.0457474441580756	4.06392969253712e-06	0	4.06392969253712e-06	1	0.117423956345	0.0032745	0	0	0	0	0	0	0	0	narrow	0	1	-0.377713072261091	0	none	0.83928425	0.62826875	36573	4778	90726	31937	0	0	0	0	0	0
CG10561	FBgn0002036	84.5528467317714	-0.536522004651216	2170	0	0	0	0	0	0	1	3	0.502304	0.413333	1	6	0.0526569892473118	0.00572305768279262	0.000163921841652255	0.00555913584114021	0	0.088852246785	0.008987	1	0	1	0	0	0	0	23.47022222	broad	0	1	-2.03602278154482	4.01	moderate	0.21125575	0.02420325	15759	0	76099	60129	0	1	0	0	0	0
CG10562	FBgn0039326	18.5554553829689	0.291846865352417	1705	0	0	1	0	0	0	1	4	0.43695	0.48	1	10	0.0909090909090909	0	0	0	1	0.192346387177	0.0323117	0	0	0	0	0	0	0	-1	narrow	0	1	0.921915835035892	0	none	0.80506975	0.59699275	33917	2122	90726	31937	0	0	0	0	0	0
CG10576	FBgn0035630	1672.5289030474	-0.106123824943381	3740	0	1	0	0	0	0	3	11	0.468717	0.246667	2	12	0.117647147950089	0	-3.27884863962093e-06	3.27884863951141e-06	0	0.098948781256	0.0168083	1	1	0	1	0	0	0	6.97581749	broad	0	1	-2.63970424046437	11.83	high	-0.37152625	-0.3292525	9798	5435	60956	20989	0	0	0	0	0	0
CG10585	FBgn0037044	1039.93854090238	0.530688373662864	2227	0	1	0	0	0	0	2	4	0.517288	0.453333	1	3	0.0732465199820386	-0.00482957155894068	-0.0344835973266928	0.0296540257677521	0	0.0684829214164	0.00205883	1	1	0	0	0	0	0	0	narrow	1	3	0.52857544709776	13.8	high	-0.4704895	-0.40097625	1376	4306	23094	41217	0	0	0	0	0	1
CG10597	FBgn0030832	6.54290367500364	0.0478348203742464	770	0	0	0	0	1	0	1	2	0.597403	0.36	1	6	0.0831167965367965	-2.25421276256802e-06	0	-2.25421276256802e-06	0	0.305887116222	0.00844835	0	0	0	0	0	0	0	0	narrow	0	1	0.936896309295964	0	none	0.57710675	0.593812	17900	14060	73758	36845	0	0	0	0	0	0
CG10598	FBgn0003057	88.095805537208	1.32643137892877	1711	0	0	0	0	1	0	2	2	0.488603	0.273333	1	5	0.0888369374634717	0	0	0	0	0.41620499992	0.0152119	0	0	0	0	0	0	0	0	narrow	0	1	0.0524119018113326	0	none	0.68599925	0.66720375	22077	16896	73758	36845	0	0	0	0	0	0
CG10616	FBgn0036286	280.889459956938	-0.381504140711761	2701	0	1	0	0	0	0	3	7	0.447242	0.346667	1	3	0.0887204738985561	-0.181776867608697	-0.0154558234836476	-0.166321044125049	0	0.0947060862805	0.0154271	1	1	1	0	0	0	0	5.871193548	broad	0	1	-2.84914658823851	8.83	high	0.25362575	-0.07781325	28593	366	85175	29639	0	1	0	0	0	0
CG10621	FBgn0032726	707.436911711272	0.530504353584154	2226	0	0	0	0	0	0	3	6	0.436208	0.42	1	5	0.0561545372866128	0	0	0	0	0.0284085517409	0.0200023	0	1	0	0	0	1	0	7.3766	narrow	0	1	0.40165585634796	1.05	low	-0.142517	-0.24250675	7792	8314	44624	30474	0	0	0	0	0	0
CG10631	FBgn0032817	72.9805834041415	-0.340981256328022	14088	0	0	0	0	0	0	1	8	0.500568	0.513333	1	5	0.0261388415672913	0.04025586667434	0.00882449207113534	0.0314313746032047	0	0.139641275962	0.00363544	1	0	1	0	0	0	1	40.94222222	narrow	1	2	-0.417659585408223	1.1	low	0.73356475	0.47704725	4277	1418	26712	24178	0	1	0	1	0	0
CG10638	FBgn0036290	404.923150531333	0.505913408843154	3206	0	1	0	0	0	0	3	9	0.421085	0.293333	1	8	0.0263045123726346	-0.0448347991082255	-0.0349485155121071	-0.00988628359611847	1	0.642028880186	0.0157502	1	1	1	1	0	0	0	79.016	broad	0	1	-2.30508758283857	4.77	moderate	-0.28031125	-0.3073235	1710	0	85175	14380	0	0	0	1	1	0
CG10639	FBgn0032729	400.819791174507	-0.17700231550365	2456	0	0	0	0	0	0	3	5	0.47272	0.24	1	5	0.06758944082519	0	8.69096015900298e-06	-8.69096015914129e-06	0	0.02993332403	0.00320276	1	1	1	0	0	0	0	0	narrow	1	3	0.696896289834613	12.79	high	0.15411025	0.3832085	14587	0	44624	13454	0	0	0	0	0	0
CG10650	FBgn0046302	401.586940347317	0.190850991612721	2575	0	0	0	0	0	0	2	5	0.443884	0.466667	1	5	0.0677049838187702	0.0048409292730695	-0.0049319566191553	0.00977288589222466	0	0.0020516300992	0.00965333	0	0	0	0	0	0	0	33.2145	narrow	0	1	0.483018909988365	0	none	0.2630835	0.372949	4323	5540	20534	21736	0	0	0	0	0	0
CG10654	FBgn0036294	154.374527605683	-0.0844360854318313	2467	0	1	0	0	0	0	2	4	0.456019	0.593333	1	9	0.0840889069044724	0.152815122801303	0.019331148623826	0.133483974177477	0	0.003452156756862	0.00723939	0	1	1	0	0	0	1	0	narrow	1	2	-0.870605181877058	0.95	low	-0.2177795	-0.2134695	2351	4373	31172	14380	0	0	0	0	0	0
CG10657	FBgn0036289	180.446014598343	0.725893703606061	5387	0	1	0	0	0	0	1	4	0.440505	0.473333	1	8	0.0579172080935586	0	0	0	1	0.172635782606	0.0166092	0	0	0	0	0	0	0	32.3085	narrow	0	1	0.0942621292522966	5.93	high	-0.14084425	-0.1735335	5805	3783	85175	29639	0	0	0	1	0	0
CG10660	FBgn0036288	244.553464150833	0.05484387433107	4009	0	1	0	0	0	0	4	8	0.424545	0.486667	1	6	0.0224416313295086	0.00180660761821296	-0.013003994915408	0.0148106025336212	0	9.9429871858e-05	0.00770497	0	0	0	0	0	0	0	15.47127273	broad	1	2	-2.61390205826292	0	none	-0.0142045	-0.0835	12345	10323	85175	29639	0	0	1	0	0	0
CG10669	FBgn0039329	37.0564637531541	-0.965105331430173	3881	0	0	1	0	0	0	2	7	0.455037	0.373333	1	8	0.105900541097655	0	0	0	0	0.15215836694	0.00878136	1	1	1	0	0	0	1	15.914	broad	0	1	-1.51174710775423	1.01	low	0.63021475	0.46686	21431	6482	90726	35452	0	0	0	0	0	1
CG10671	FBgn0035586	246.118266810229	0.00458065364825111	1982	0	1	0	0	0	0	2	4	0.531786	0.46	1	7	0.157921291624622	0	0	0	0	0.1264768431948	0.0104185	1	1	0	0	0	0	0	0	broad	0	1	-2.47310500140239	11.83	high	-0.12103475	-0.23015125	6193	5983	18146	17929	0	0	0	0	0	0
CG10672	FBgn0035588	171.499857384551	0.129695578063759	1207	0	1	0	0	0	0	1	3	0.510356	0.366667	1	7	0.0289974868820768	-4.1219917197465e-06	-4.1219917197465e-06	0	1	0.29773795809	0.0175903	1	1	0	0	0	0	0	0	narrow	1	2	-0.989425060263542	14.75	high	-0.12999225	-0.24289225	6327	6321	18146	17929	0	0	0	0	0	0
CG10674	FBgn0035592	1014.69509234617	0.0536317868880534	545	0	1	0	0	0	0	1	2	0.477064	0.42	1	7	0.166972232415902	-1.58538003689116e-06	3.17076530033949e-06	-4.7561453373737e-06	1	0.105045739207	0.0218798	1	1	0	0	0	0	0	0	broad	0	1	-1.78875468236005	13.8	high	-0.170675	-0.2740285	1635	1629	18146	17929	0	0	0	0	0	0
CG10710	FBgn0036377	125.2131438052	0.234947366324811	3333	0	1	0	0	0	0	1	2	0.520552	0.56	1	2	0.0936093609360936	0	0	0	0	0.103643238361765	0.00872967	0	0	0	0	0	0	0	84.784	narrow	1	2	0.923088337340274	0	none	-0.0601985	0.0196835	13654	13654	39985	39151	0	0	0	0	0	0
CG10725	FBgn0036362	14.2353751374965	0.608631776069658	1056	0	1	0	0	0	0	1	4	0.505682	0.413333	1	5	0.0303029987373737	4.50842904715871e-06	0	4.50842904715871e-06	0	0.0040044956699	0.00959908	0	0	0	0	0	0	0	0	narrow	0	1	0.902627828417843	0	none	0.336218	0.18283775	11296	3864	39191	31775	0	0	0	0	0	0
CG10731	FBgn0034081	69.9109369108157	-0.0396196518215163	984	1	0	0	0	0	0	2	2	0.446138	0.32	1	4	0.175235433604336	0.0140717116809252	-0.048841831875926	0.0629135435568511	0	0.274546480808	0.0319191	1	1	0	0	0	0	0	0	broad	0	1	-2.30813935388606	12.9	high	-0.06003425	-0.07470125	85	0	8684	22167	0	0	0	0	0	0
CG10737	FBgn0034420	569.053241193895	0.12515631124224	14081	1	0	0	0	0	0	14	27	0.426177	0.366667	1	3	0.0728361148592666	0.0669610461626193	-0.0175189365305044	0.0844799826931234	0	0.0484956467249	0.019131	1	1	0	0	0	0	0	425.2194356	narrow	1	6	0.695973474287778	3.94	high	-0.09136175	0.09445575	0	336	28702	64685	0	1	0	0	0	0
CG10738	FBgn0036368	16.6853941253231	-0.548130951474878	14770	0	1	0	0	0	0	4	17	0.464929	0.56	1	5	0.0183480027081923	0	0	0	1	0.3163388847	0.0182686	1	0	0	0	0	0	0	0	broad	0	1	-2.30884977078399	1.91	moderate	0.34939975	0.18050125	463	591	36452	36548	0	0	0	1	1	0
CG10795	FBgn0034626	77.6325309924725	-0.616866610442468	1165	1	0	0	0	0	0	1	2	0.51588	0.373333	1	3	0.289270386266094	0	0	0	0	0.20321863181	0.00310013	1	1	1	0	0	0	0	0	broad	0	1	-2.25760766492376	11.83	high	0.15963475	0.22372725	321	0	27053	95993	0	0	0	1	1	0
CG10827	FBgn0038845	29.3777847407378	0.611703026655419	1831	0	0	1	0	0	0	1	2	0.554342	0.513333	1	3	0.0447842162752594	-7.03755394957187e-06	-8.79693707312003e-06	1.75938312356385e-06	0	0.0077647678907	0.00515715	0	0	0	0	0	0	0	0	narrow	0	1	-0.0878070393191954	11.74	high	0.6528055	0.6912565	9110	10432	67459	38675	1	0	0	0	0	0
CG10863	FBgn0027552	220.196161316872	0.231949070173635	1458	0	1	0	0	0	0	1	6	0.462963	0.466667	1	6	0.0713305898491084	0	0	0	1	0.012853824154	0.0290421	1	1	0	0	0	1	0	152.056	narrow	0	1	0.887300564653973	5.76	moderate	0.3608745	0.4409975	3299	247	65523	5005	0	0	0	0	0	0
CG10877	FBgn0038804	43.899777215051	-0.0576191469288484	1582	0	0	1	0	0	0	1	1	0.529709	0.473333	1	8	0.0992414664981037	0	0	0	1	0.40511805923	0.0497053	1	1	0	0	0	0	0	38.104	narrow	0	1	1.23725722813393	12.7	high	-0.413366	-0.391355	9976	5590	22285	23061	0	0	0	0	0	0
CG10889	FBgn0038769	56.104125541898	-0.736056714091349	2176	0	0	1	0	0	0	1	1	0.549173	0.44	1	4	0.201020526960784	0.0267390746775148	0.00905336886075651	0.0176857058167584	0	0.071451124192	0.00673677	1	1	0	0	0	1	0	5.837066667	broad	0	1	-2.77410572339651	11.81	high	-0.3385175	-0.2971895	2462	0	107090	21791	0	1	0	0	0	0
CG10898	FBgn0037911	337.40324920346	0.0347682531715818	2102	0	0	1	0	0	0	1	3	0.479543	0.46	1	3	0.127031240088804	-0.210460197248164	0.00823030124501521	-0.218690498493179	0	0.0135134714532	0.0037005	1	1	0	0	0	0	0	2.712691358	broad	0	3	-2.23561717764115	10.03	high	0.380382	0.204867	8799	2922	65497	125234	0	0	0	1	0	0
CG1090	FBgn0037238	10.5191223945107	-0.731732904614305	6973	0	0	1	0	0	0	4	11	0.425929	0.586667	1	3	0.393517376547636	5.25764456897784e-06	0	5.25764456897784e-06	0	0.0635444137554	0	0	0	0	0	0	0	0	38.47405714	narrow	0	1	0.946541938617152	6.91	high	0.57393925	0.76445775	20823	0	50039	27827	0	0	0	0	0	0
CG10910	FBgn0034289	13.9915565390106	0.535564691299311	2139	1	0	0	0	0	0	1	3	0.513792	0.36	1	3	0.0434783076203834	6.20512661648398e-06	7.75641244074717e-06	-1.55128582423297e-06	0	9.99811027034482e-05	0.0142765	0	0	0	0	0	0	0	0	narrow	0	1	0.849828450998498	1.01	low	0.70449875	0.546209	21569	68343	60598	163636	0	0	0	0	0	0
CG10911	FBgn0034295	7.21786414950472	0.385362598803277	1517	1	0	0	0	0	0	1	2	0.436388	0.393333	1	8	0.0349374203471765	2.72206354706406e-06	0	2.72206354706406e-06	0	0.121190370639	0.00719449	0	0	0	0	0	1	0	0	narrow	0	1	0.881129635578906	0	none	0.58587575	0.483784	5228	36683	60598	163636	0	0	0	0	0	0
CG10912	FBgn0034296	22.8888097208204	0.670217702522465	1002	1	0	0	0	0	0	1	2	0.458084	0.466667	1	8	0.0568861942781104	2.53104615148476e-06	0	2.53104615148476e-06	0	0.00010216199117	0.0129394	0	0	0	0	0	0	0	0	narrow	0	1	-0.786860828687628	0	none	0.5533535	0.46133825	2229	33684	60598	163636	0	0	0	0	0	0
CG10915	FBgn0034308	213.230685125991	-0.509940363862589	4027	1	0	0	0	0	0	2	5	0.501117	0.453333	1	9	0.248795712275474	0.0814323659837549	0.0273097615792479	0.0541226044045073	0	0.202383324429	0.0149774	1	1	1	0	0	0	0	10.35292121	broad	0	2	-2.18637577673736	10.76	high	-0.46628575	-0.36548425	323	3027	73535	15065	0	0	0	0	0	1
CG10916	FBgn0034312	144.86708109716	0.312991431305691	2057	1	0	0	0	0	0	2	2	0.40982	0.253333	2	7	0.112242262194134	-0.217176525180832	-0.083182625781366	-0.133993899399466	1	0.24080818834	0.00740748	1	1	0	0	0	0	0	78.13	broad	0	1	-2.53940785369866	2.94	moderate	-0.4065585	-0.4136645	13272	911	73535	11489	0	0	0	0	1	1
CG1092	FBgn0037228	189.423375621633	0.225923657400903	1547	0	0	1	0	0	0	2	3	0.468003	0.26	1	5	0.0400776125834949	-2.32692560864808e-06	-2.32692560864808e-06	0	0	0.0276315235773	0.000849151	0	0	0	0	0	0	0	32.816	narrow	0	1	0.631011764158233	0	none	1.8281715	1.70501175	34610	10929	79384	26253	0	0	0	0	0	0
CG10927	FBgn0034360	66.5515834851695	-0.374755332823022	1166	1	0	0	0	0	0	1	1	0.504288	0.34	1	6	0.032590051457976	0	0	0	1	0.452654466484	0.00554055	1	1	0	0	0	0	0	7.444666667	broad	0	1	-2.31884826252128	13.8	high	0.077031	-0.11352125	24650	947	84365	17981	0	1	0	0	0	0
CG10932	FBgn0029969	160.731046782931	0.387770898135462	1656	0	0	0	0	1	0	2	2	0.510266	0.4	1	11	0.101449275362319	0	0	0	0	0.00956468153717	0.0031908	1	0	0	0	0	0	0	13.354	broad	0	1	-2.74805363158311	14.75	high	-0.4888315	-0.51493775	3021	0	64086	46397	0	1	0	0	0	0
CG10936	FBgn0034253	183.809844832956	0.0371192440703592	34188	1	0	0	0	0	0	1	9	0.418656	0.586667	1	3	0.017203238953239	-0.932524293468807	-0.457849446437318	-0.474674847031488	0	0.023697623144	0.00811626	1	0	1	0	0	0	0	146.8229371	narrow	0	1	1.4848061645759	0	none	1.26425825	1.03460425	12050	0	89867	31263	0	0	1	0	0	0
CG10948	FBgn0036317	157.92979567751	-0.451387730410055	5864	0	1	0	0	0	0	3	8	0.404161	0.36	1	4	0.0692359595270578	0	-7.10687212262026e-06	7.10687212268522e-06	0	0.144152254195	0.00979381	1	1	0	0	0	0	0	52.26874074	broad	0	1	-2.09360818037303	12.79	high	-0.1374805	-0.27304825	11403	604	47479	15228	0	1	1	0	0	0
CG10953	FBgn0034204	553.351778530588	1.59069494103202	1560	1	0	0	0	0	0	2	4	0.532692	0.393333	1	4	0.0551282692307692	-6.71020168997885e-06	-3.35510474639808e-06	-3.35509694363382e-06	0	0.0089225763919	0.0077096	0	0	0	0	0	0	0	0	narrow	0	1	1.3421622239154	0	none	0.19975225	0.2301685	5203	66641	44889	163400	0	0	0	0	0	0
CG10958	FBgn0030004	56.5093069876507	-0.613629856369501	2683	0	0	0	0	1	0	1	1	0.526277	0.353333	1	7	0.0827431979127842	0	0	0	0	0.0058581047108	0.0178955	1	0	0	0	0	0	0	9.572	broad	0	1	-2.22920320141367	14.75	high	0.07124975	-0.1301405	371	6947	10704	24907	0	0	0	0	0	1
CG10959	FBgn0030010	21.7841972358215	-0.210966350065692	1904	0	0	0	0	1	0	2	3	0.506303	0.313333	2	10	0.203256477591036	-3.72788934619766e-06	0	-3.72788934619766e-06	0	0.197179082208	0.00236127	1	1	1	0	0	1	1	0	broad	0	1	-1.32555917730465	2.01	high	0.04376925	-0.0607285	6166	6867	35234	36552	0	0	0	0	0	0
CG10960	FBgn0036316	446.786850950249	0.105482666434962	18227	0	1	0	0	0	0	3	7	0.379163	0.526667	1	4	0.0442892595234176	0.0557851427726778	0.0134044378494576	0.0423807049232202	0	0.193604333427	0.022568	1	1	0	1	0	1	0	63.06231579	narrow	0	2	0.764884073347512	9.84	moderate	0.1537155	-0.00069775	10836	0	47479	15228	1	0	1	0	0	0
CG10979	FBgn0037379	164.214086405803	-0.249408397739153	5290	0	0	1	0	0	0	2	6	0.476181	0.386667	1	7	0.183268052930057	0.293296243778708	0.0369877354832434	0.256308508295465	0	0.037283156687	0.00136194	1	1	1	0	0	0	1	12.94324706	broad	0	1	-1.31839595449094	7.9	high	-0.09676175	-0.034195	750	0	68067	15810	0	0	0	1	0	0
CG11000	FBgn0263353	8.61018863939115	-0.0684747155471858	10931	0	0	1	0	0	0	2	5	0.448724	0.566667	1	6	0.45970207056384	2.87103205076657e-06	2.87103205076657e-06	0	0	0.0174819505092	0.00198195	0	0	0	0	0	0	0	0	narrow	0	1	1.04303671755903	0	none	0.0109785	0.124077	8373	7353	68067	67666	0	0	0	0	0	0
CG11007	FBgn0034455	529.297780308862	0.0556807018498338	1527	1	0	0	0	0	0	2	2	0.468238	0.46	1	6	0.190081641562978	-0.0504975264502629	-0.00690485598271125	-0.0435926704675517	0	0.23350632159	0.0338927	1	1	1	0	0	0	0	3.783684211	broad	0	1	-2.36375859560625	13.8	high	0.070578	-0.06375825	0	185	55400	196246	0	0	0	0	0	1
CG11030	FBgn0031736	1032.30485574382	-0.32472587156955	37765	0	0	0	0	0	0	2	5	0.415755	0.526667	1	5	0.0241448784147579	1.6042155043005	0.968043690951369	0.636171813349132	0	0.101125996357	0.00618251	1	1	0	0	0	0	0	421.99182	broad	0	1	-2.69206005770685	12.79	high	-0.05412775	-0.116468	0	0	110758	179037	0	1	0	0	0	1
CG11034	FBgn0031741	66.6457055737356	0.733739206205084	3669	0	0	0	0	0	0	3	8	0.474516	0.573333	1	6	0.629796493140729	0.0036896152044906	-0.00514343663386004	0.00883305183835067	0	0.86990878648	0.0393285	0	0	0	0	0	0	0	871.9643077	narrow	0	1	0.395021728236582	11.85	high	-0.136881	-0.15657325	4125	528	68957	102286	0	0	1	0	0	0
CG1105	FBgn0037465	155.547567005015	-0.482876159336756	2951	0	0	1	0	0	0	1	4	0.435107	0.42	1	5	0.132272224104823	-0.0167293047054994	-0.00956223480100188	-0.00716706990449764	0	0.139819673863	0.00469411	1	1	0	0	0	0	0	28.58926829	broad	0	1	-1.73713558593255	5.98	high	-0.405629	-0.52018775	13816	7567	107581	32514	0	0	0	0	0	1
CG11052	FBgn0040524	12.9415771645482	0.245268415679284	1049	0	0	1	0	0	0	4	8	0.387989	0.466667	1	7	0.143946615824595	0	0	0	1	0.495362617434	0.00497489	0	0	1	0	0	0	0	0	narrow	1	3	1.10524818616013	7.8	moderate	-0.110817	-0.166134	8610	8300	126667	33306	0	0	0	0	0	0
CG11069	FBgn0039244	537.191519477381	-0.0354444930078954	2872	0	0	1	0	0	0	1	12	0.435237	0.573333	1	5	0.0295960770659239	-3.39458056055862e-06	-3.39458056055862e-06	0	0	0.0566880168887	0.0227008	0	0	0	0	0	0	0	101.4860465	narrow	1	2	1.31189847354995	11.64	high	0.34944	0.1889415	17565	17372	39400	37777	0	0	1	0	0	0
CG11070	FBgn0028467	122.723094602625	-0.445285869690958	3517	0	0	0	0	0	0	1	3	0.499573	0.366667	1	2	0.0748995355890437	-0.00580491514411559	-0.0107300717486595	0.00492515660454396	0	0.0222522553653	0.014716	1	1	1	0	0	0	0	10.32218182	broad	0	1	-1.61314774073791	12.72	high	0.16173675	0.1551085	11268	0	36748	10100	0	0	0	1	1	0
CG11073	FBgn0034693	21.8513574945689	-0.0871580113627281	8046	1	0	0	0	0	0	5	8	0.483346	0.586667	1	4	0.0162813820531941	0	0	0	0	0.1264820766517	0.0138845	0	0	0	0	0	0	0	0	narrow	0	1	-0.0378432974086111	0	none	0.28235625	0.32746	24084	3371	62310	23864	0	0	0	0	0	0
CG11076	FBgn0039929	1476.96524213072	0.234482385251399	2047	0	0	0	1	0	0	3	4	0.40938	0.42	1	3	0.130072138088259	-0.0933905530869909	-0.0226987619420896	-0.0706917911449015	0	0.234392979436	0.00316729	1	1	1	1	0	0	0	3.616635762	broad	0	1	-2.85831005855889	0	none	-0.259299	-0.19405075	0	0	82199	23563	0	0	0	0	1	0
CG11089	FBgn0039241	298.339584970706	-0.0549476073090727	4434	0	0	1	0	0	0	2	7	0.502481	0.386667	2	5	0.0818673131859871	-3.97437197809983e-06	-3.97437197809983e-06	0	0	0.050810294018	0.00883934	1	1	0	0	0	0	0	8.621217391	broad	0	1	-2.07944283077714	13.74	high	-0.312772	-0.30041575	0	0	25438	5993	0	0	0	0	1	0
CG11095	FBgn0030528	66.1556252565695	-0.373789860279156	1187	0	0	0	0	1	0	1	2	0.561078	0.446667	1	2	0.342784611064308	-0.341687946990813	0.0908960806210554	-0.432584027611868	0	0.0390729327927	0.00928097	1	1	0	0	0	0	0	26.67	broad	0	1	-1.41193201986432	12.79	high	-0.01091175	-0.013988	9624	9586	86520	40071	0	0	0	0	0	0
CG11110	FBgn0034535	135.482302333976	-0.284240061708378	817	1	0	0	0	0	0	1	2	0.537332	0.493333	2	8	0.17625458996328	0	0	0	0	0.56694235214	0.0165443	1	1	0	0	0	0	0	12.58285714	broad	0	1	-2.01815101731075	14.75	high	-0.11000325	-0.03705475	1601	1253	41511	25350	0	0	0	0	0	0
CG11122	FBgn0030266	143.024325603001	-0.382558916656484	12332	0	0	0	0	1	0	1	3	0.590577	0.473333	1	6	0.0373013298734998	0	0	0	0	0.0026123020607	0.000988883	1	1	0	0	0	0	0	0	broad	0	3	-2.8671167519397	0	none	-0.2151695	-0.2492925	3328	294	39163	15138	0	1	0	0	0	0
CG11131	FBgn0037204	57.4089110584991	1.36037755435331	1519	0	1	0	0	0	0	2	3	0.535221	0.466667	1	7	0.107307219662058	0	8.85091697131437e-06	-8.85091697142359e-06	0	0.0291095175779	0.00156537	0	0	0	0	0	0	0	0	narrow	0	1	0.840061290811326	0	none	0.2683965	0.29710925	19748	19667	56181	60622	0	0	0	0	0	0
CG11138	FBgn0030400	1746.78653710699	-0.00378216513992369	14025	0	0	0	0	1	0	3	7	0.41426	0.473333	1	4	0.0557161497326203	0.16580048881267	0.168608345671602	-0.00280785685893214	0	0.0088089129552	0.00275684	1	1	0	1	0	0	0	100.2937089	narrow	1	4	-0.473183464364699	11.9	high	-0.59604175	-0.62640775	0	183	32215	65696	0	0	0	0	1	0
CG11147	FBgn0031734	37.4250470309432	-0.104257237459177	7570	0	0	0	0	0	0	2	13	0.412417	0.346667	1	2	0.0603699251431088	0	-3.1568784734895e-06	3.15687847337544e-06	0	0.04688830938629	0.0115179	0	0	0	0	0	0	0	0	narrow	0	1	-0.222832151366937	1.91	moderate	0.390059	0.3424705	7768	7576	75364	45112	0	0	0	0	0	0
CG11151	FBgn0030519	1187.67444697467	0.063315005197937	2209	0	0	0	0	1	0	2	6	0.449525	0.553333	1	7	0.102897238569488	0.00386791171015753	-0.0291934638277778	0.0330613755379355	0	0.195658536822	0.00576704	1	1	0	0	0	1	0	45.94236735	broad	0	1	-1.21435000568831	6.94	high	-0.443107	-0.458168	3767	795	86520	18049	0	0	0	0	0	0
CG11155	FBgn0039927	165.74613130828	-0.1611987840368	11318	0	0	0	1	0	0	3	17	0.339459	0.36	1	2	0.154267538434352	0	0	0	0	0.0288037958198	0.0037204	1	0	0	0	0	0	0	0	broad	0	1	-1.65156746704194	5.91	moderate	0.111034	-0.3295725	2485	13448	57355	68164	0	0	0	0	0	0
CG11158	FBgn0030511	132.760920640963	0.0386176105232987	1665	0	0	0	0	1	0	1	2	0.484084	0.433333	1	5	0.154237837837838	-0.626616808799466	-0.210104826139078	-0.416511982660389	0	0.0131639635349	0.00507042	1	0	0	0	0	0	0	6.41426087	broad	0	1	-1.07990492311692	0	none	0.52418275	0.5380705	51359	2566	119853	38894	0	1	0	0	1	0
CG1116	FBgn0037297	211.798850080211	-0.500351402660294	1892	0	0	1	0	0	0	3	9	0.512156	0.466667	1	4	0.102237315010571	-0.0541914723627652	-0.0100418350884488	-0.0441496372743165	1	0.1354521993464	0.00756	1	1	1	0	0	0	0	2.044485549	broad	0	1	-2.90999574513578	13.8	high	-0.490998	-0.4138375	1818	2189	47178	14490	0	0	0	1	0	0
CG11168	FBgn0039249	45.593741730879	-0.429741199751251	4280	0	0	1	0	0	0	4	12	0.474065	0.44	1	7	0.544859813084112	0	0	0	0	0.079117935428	0.0222592	1	1	0	0	0	0	0	41.8	narrow	1	2	-0.86378036433458	9.73	moderate	0.38702225	0.02469375	1530	3119	29050	30674	0	0	0	0	0	1
CG11178	FBgn0030499	165.057552396807	-0.655181568055782	3849	0	0	0	0	1	0	2	6	0.488698	0.326667	1	5	0.136791460985537	0.106793166759159	0.07097039061635	0.0358227761428092	0	0.01282346164037	0.00332773	1	1	0	0	0	0	0	7.595657143	broad	0	1	-2.95212982814762	13.8	high	-0.373586	-0.37902375	6594	0	51560	44495	0	0	0	0	0	0
CG11200	FBgn0034500	827.816619298505	0.110974718869055	4155	1	0	0	0	0	0	3	7	0.424789	0.366667	1	4	0.0274368231046931	0	0	0	1	0.0199019565222	0.0247934	1	1	0	0	0	0	0	5.1	narrow	1	2	0.661869039428686	9.71	high	0.04451175	0.05113025	1945	908	23393	22655	0	1	0	0	0	0
CG11210	FBgn0033259	242.192372650831	-0.395642374817816	3623	1	0	0	0	0	0	1	3	0.463428	0.286667	1	6	0.144888582206275	0.00772087293762232	-0.0119369000266665	0.0196577729642887	0	0.0204801593877	0.00384374	1	1	0	0	0	1	0	53.15839286	broad	0	1	-2.05707802541304	13.8	high	0.4302625	0.60620375	29242	0	63931	16393	0	1	0	0	1	0
CG1124	FBgn0037290	236.990783790192	0.138503162807845	3041	0	0	1	0	0	0	1	4	0.435383	0.553333	1	3	0.0498537761701195	-0.0138897910936628	0.0150531149055191	-0.0289429059991821	0	0.0427725603844	0.00240086	0	0	0	0	0	0	0	15.74285714	narrow	0	1	0.431414337549566	0	none	-0.435827	-0.67530025	2136	2136	17349	18162	0	0	0	0	0	0
CG11241	FBgn0037186	257.517544590918	0.384394094538645	6408	0	1	0	0	0	0	3	6	0.417135	0.56	1	4	0.0315775072825635	-0.0135584483321148	-0.0309868910622563	0.0174284427301417	1	0.087679779147	0.00203249	1	1	1	0	0	0	0	6.246945455	narrow	0	1	0.128876033908124	14.75	high	-0.188512	-0.110085	2926	3658	22497	18766	0	0	0	0	0	0
CG11247	FBgn0037120	384.862249088865	-0.372952982616368	4481	0	1	0	0	0	0	4	8	0.446552	0.366667	1	7	0.129474373279774	-0.015979064192467	-0.00319853867919375	-0.0127805255132733	0	0.062022111554	0.00107215	1	1	1	0	0	0	1	13.28005	broad	0	1	-3.22467067930218	1.91	high	0.13836125	0.23118325	842	37452	88926	134702	0	0	0	0	0	0
CG11248	FBgn0037117	195.913455486557	0.253217915356886	3182	0	1	0	0	0	0	3	6	0.450031	0.313333	1	5	0.119612298344856	0.0594845220621417	0.0110602094445657	0.0484243126175759	0	0.0698303212131	0.00167388	1	1	1	0	0	0	0	18.74357895	broad	0	1	-2.21000711407485	0	none	0.561846	0.52073375	39325	3641	88926	34676	0	0	0	1	1	0
CG11275	FBgn0034706	90.7129912573868	-0.312959674552157	2948	1	0	0	0	0	0	1	2	0.476255	0.526667	1	4	0.0396879240162822	0	0	0	1	0.45932579566	0.0125725	1	1	0	0	0	0	0	114.6638571	narrow	0	1	0.819892009051409	2.11	moderate	0.0114105	0.0283485	3348	3715	62373	11679	0	0	1	0	0	0
CG11279	FBgn0036342	52.5087377247614	0.0933356127404587	1943	0	1	0	0	0	0	3	5	0.412764	0.42	1	10	0.409131755018013	-0.484528255761941	-0.240537323503164	-0.243990932258777	1	0.54043079279	0.0349258	1	1	1	0	0	0	0	2.907037037	broad	0	1	-1.91093566371783	0	none	-0.49588875	-0.58609275	6162	0	79045	24543	0	1	0	0	0	0
CG1129	FBgn0037279	288.954828678141	-0.241321169105702	4582	0	0	1	0	0	0	4	10	0.399171	0.366667	1	2	0.0733302778990252	4.29374163015985e-06	4.29374163015985e-06	0	0	0.030795927127	0.000363273	1	1	1	0	0	0	0	22.76829932	broad	1	2	-2.38982937192479	12.79	high	-0.3345925	-0.32176675	0	0	35935	38057	0	0	0	0	0	0
CG11306	FBgn0037108	713.16712393293	-0.076307359850039	2766	0	1	0	0	0	0	2	8	0.40564	0.353333	1	7	0.0144613159797542	0	0	0	0	0.062765661358	0.00823109	1	1	1	0	0	0	0	12.26697233	broad	0	1	-2.89054282211958	12.9	high	0.10736825	0.03903625	12152	12615	35529	36782	0	0	0	0	0	0
CG11309	FBgn0037070	112.256764791009	-0.156283775556069	2874	0	1	0	0	0	0	6	9	0.41023	0.386667	1	6	0.128955346787288	-0.0657497288497473	0.0548811259389878	-0.120630854788735	0	0.05397008910887	0.00134501	1	1	0	0	0	1	0	4.9088	broad	1	3	-3.13637618376513	9.99	moderate	0.13928625	0.27685575	16570	0	36244	30576	0	0	0	0	0	1
CG11317	FBgn0039816	26.5347733142148	-0.237553655701891	6610	0	0	1	0	0	0	2	5	0.41649	0.46	1	3	0.0989409480584972	2.20595403339595e-06	6.61787221936097e-06	-4.41191818586515e-06	0	0.02458176023418	0.0111721	0	0	0	0	0	0	0	227.16	narrow	0	1	0.365253801876212	0	none	0.40195525	0.32543025	4220	28912	133682	103098	0	0	0	0	0	0
CG11319	FBgn0031835	20.8149950869051	-0.146942297787968	32669	0	0	0	0	0	0	3	19	0.418072	0.566667	1	1	0.014294887099901	0	3.08928605041733e-06	-3.08928605036207e-06	0	0.102076418122	0.00154942	0	0	0	0	0	0	0	224.62528	narrow	0	1	0.17958308871402	10.82	high	0.23926625	0.30042625	6960	2235	49906	45180	0	0	1	1	0	0
CG11321	FBgn0031857	311.569309530783	0.25363053544849	12927	0	0	0	0	0	0	9	24	0.479616	0.513333	1	3	0.0196161264536758	-0.00194083675827557	0.0227652851238781	-0.0247061218821537	0	0.001614059961614	0.0138917	0	0	0	0	0	0	0	0	narrow	0	1	0.617502164763919	9.8	high	0.638415	0.54282925	24942	13834	79524	68765	0	0	0	0	0	0
CG11345	FBgn0035546	38.5419149225285	0.555501972915932	987	0	1	0	0	0	0	1	2	0.531915	0.466667	1	6	0.130699088145897	0	0	0	0	0.02703355042707	0.0145068	0	0	0	0	0	0	0	0	narrow	0	1	1.56433447294019	0	none	0.884407	0.73310825	12353	6157	63918	38157	0	0	0	0	0	0
CG11360	FBgn0039920	467.328679493747	-0.285674140201567	19509	0	0	0	1	0	0	4	9	0.37311	0.346667	1	2	0.170185726246006	0.277511519227451	0.204558955752736	0.0729525634747149	0	0.0030938272948	0.00151191	1	1	0	0	0	0	0	4.32182659	broad	0	4	-1.90202036203976	11.79	high	0.15523675	0.15561025	7000	6007	37582	37705	0	1	0	0	0	0
CG11370	FBgn0037181	70.3395006793946	1.58996663130073	1506	0	1	0	0	0	0	2	4	0.594954	0.48	1	9	0.0863213811420983	0	0	0	0	0.0114714558811	0.00155269	0	0	0	0	0	0	0	0	narrow	0	1	1.38476002159793	0	none	-0.3480405	-0.3089155	5190	4253	77247	31319	0	0	0	0	0	0
CG11377	FBgn0031217	164.738996641965	-0.561894866051693	1763	0	0	0	0	0	0	2	4	0.453772	0.4	1	4	0.220062771790509	-0.0297899361809847	-0.00298700931928046	-0.0268029268617043	0	0.1492169720312	0.00426788	1	1	0	0	0	0	0	14.24606061	broad	0	1	-2.18196536349419	11.67	high	0.1707795	0.28156025	10726	0	67331	8387	0	1	0	0	0	0
CG11378	FBgn0040364	70.7628396143919	0.520756532055693	2970	0	0	0	0	1	0	3	5	0.475758	0.42	1	4	0.0535353535353535	0	0	0	0	0.232095126062	0.0111371	0	0	0	0	0	0	0	0	narrow	0	1	-0.694703079788924	0	none	0.4221415	0.5881995	36757	0	81184	38319	0	0	0	0	0	0
CG11380	FBgn0040359	102.304082815482	0.399952198777086	5353	0	0	0	0	1	0	2	4	0.464039	0.493333	1	8	0.132635842829566	-6.09589883174387e-06	-4.06393541668038e-06	-2.03196341510939e-06	0	9.9991057188942e-05	0.00284092	0	0	0	0	0	0	0	0	narrow	0	1	-0.119682499702205	0	none	0.24822575	0.39390075	18592	553	81184	23589	0	0	0	0	0	0
CG11382	FBgn0040367	109.856918514221	0.480732129086018	1884	0	0	0	0	1	0	2	2	0.541401	0.473333	1	5	0.0172648973814579	-0.0657941471994755	-0.137228190219168	0.0714340430196924	1	0.0631066087639	0.000350929	1	0	0	0	0	0	0	847.356	narrow	0	1	-0.00394796153773262	0	none	-0.2447955	-0.19621925	3399	2853	81184	17493	0	0	0	0	0	0
CG11384	FBgn0040363	5.45019200345394	0.0340076299855199	2159	0	0	0	0	1	0	1	1	0.501158	0.466667	1	3	1.66975451597962	0	0	0	0	9.8278954818e-05	0.00712079	0	0	0	0	0	0	0	0	broad	0	1	-1.00023839401396	0	none	0.47031275	0.61477025	39217	251	81184	23589	0	0	0	0	0	0
CG11388	FBgn0034959	126.443626221293	-0.484183069059418	1639	1	0	0	0	0	0	1	1	0.519829	0.413333	1	7	0.0176937156802929	0	0	0	0	0.0364602868108	0.00460532	1	1	0	0	0	0	0	37.76142857	broad	0	1	-2.36003243525615	11.78	high	-0.273802	-0.24592775	4405	133	60549	31472	0	0	0	1	0	0
CG11396	FBgn0037022	72.9297037894892	-0.309767873933943	1798	0	1	0	0	0	0	1	4	0.474416	0.42	1	9	0.0298973859844271	-0.238235998475257	-0.260712934975906	0.0224769365006496	1	0.672161950972	0.00362701	1	1	1	0	0	0	0	3.103157895	broad	0	1	-1.6692333750101	9.76	high	-0.35370275	-0.3459425	444	679	12925	13890	0	1	0	0	0	1
CG11399	FBgn0037021	263.75407972671	-0.650248850352218	5848	0	1	0	0	0	0	1	5	0.47264	0.44	1	9	0.196026561787506	0.105528134932671	0.0201498028357015	0.0853783320969697	0	0.043850250144	0.00443568	1	1	0	0	0	0	0	13.94533196	broad	0	1	-1.88999528028546	10.88	high	-0.37309425	-0.36468725	0	0	12925	13890	0	1	0	0	0	0
CG11407	FBgn0038733	6.0430432693157	0.368290753145101	1900	0	0	1	0	0	0	1	3	0.470526	0.466667	1	5	0.0110088070175439	-0.0536607908996238	-0.132674041110001	0.0790132502103772	0	0.0573940321603	0.00995896	0	0	0	0	0	0	0	28.296	narrow	0	1	-0.0368713721510419	0.95	low	-0.05376125	-0.16061275	9834	6843	76471	118500	0	0	0	0	0	0
CG11409	FBgn0024366	101.724561700148	-0.0897962808642958	12070	0	0	0	0	1	0	2	4	0.488318	0.326667	1	5	0.0228666114333057	5.22716541461937e-06	-5.22714647579469e-06	1.04543118902679e-05	0	0.0196950928305	0.000208627	1	0	0	0	0	0	0	0	narrow	0	1	0.956134722764571	0	none	0.18036275	0.051105	5486	0	57240	34463	0	0	1	0	0	0
CG11412	FBgn0024362	777.725409263245	-0.559197875398255	2665	0	0	0	0	1	0	2	5	0.501689	0.393333	1	4	0.287481300813008	0.0326971021637044	-0.00535892475925436	0.0380560269229588	0	0.00660782253869	0.000806885	1	1	1	0	0	0	0	0	broad	0	2	-2.8253003041809	11.74	high	0.19799075	0.05999725	18074	886	57240	34463	0	1	0	0	0	0
CG11413	FBgn0035022	23.9446216049368	0.680372551023895	602	1	0	0	0	0	0	1	1	0.498339	0.513333	1	7	0.206875415282392	-0.00546246145555021	-0.0351075677846531	0.0296451063291027	0	0.61926899674	0.0096671	0	0	0	0	0	0	0	0	narrow	0	1	0.566441058493264	0	none	-0.2544225	-0.2480375	615	1157	7546	26094	0	0	0	0	0	0
CG11414	FBgn0035024	399.680152683974	-0.455249155648188	3452	1	0	0	0	0	0	1	6	0.522596	0.413333	1	5	0.0811123986095017	0	0	0	0	0.0634340448258	0.00975121	1	1	0	0	0	1	0	59.32384615	broad	0	1	-2.43590386350249	12.74	high	-0.161016	-0.174978	4493	480	42828	13283	0	1	0	0	0	0
CG1143	FBgn0035359	33.8070053971298	0.918833806140579	1825	0	1	0	0	0	0	2	3	0.49589	0.453333	1	5	0.056986301369863	0	0	0	0	9.99935783613234e-05	0.0162431	0	0	0	0	0	0	0	26.304	narrow	0	1	-0.579271027674996	0	none	0.343947	0.35208	9975	8883	25587	19692	0	0	1	0	0	0
CG11437	FBgn0037165	332.218744450894	0.432002894969293	992	0	1	0	0	0	0	1	1	0.564516	0.493333	1	5	0.0665322580645161	0	0	0	1	0.1155918669	0.00120164	0	0	0	0	0	0	0	7.2384	narrow	0	1	0.409004261516639	5.85	moderate	0.3857745	0.297155	11940	33097	73120	90586	0	0	0	0	0	0
CG11438	FBgn0037164	296.028598338301	0.251714925325149	2458	0	1	0	0	0	0	2	2	0.54882	0.24	1	5	0.0565500406834825	0	0	0	0	0.03868670363877	0.0032814	0	0	0	0	0	0	0	28.0016	narrow	0	1	-0.0535806135874376	7.91	moderate	0.40328475	0.3110325	13717	34874	73120	90586	0	0	0	0	0	0
CG11447	FBgn0038737	46.400555246816	-0.6730535858811	991	0	0	1	0	0	0	1	1	0.491423	0.346667	1	5	0.0703809283551968	-0.444071450142177	-0.00972959876724083	-0.434341851374936	1	0.0575689213609	0.00207629	1	1	1	0	0	0	0	0	broad	0	1	-2.36676661198255	14.75	high	-0.1226265	-0.16896275	311	0	43905	14560	0	1	0	0	0	0
CG11448	FBgn0024985	136.781225192637	-0.433892583191167	4284	0	0	0	0	1	0	3	7	0.495565	0.54	1	5	0.415718954248366	0.035539842300899	0.0255537775932218	0.00998606470767717	0	0.054114856193	9.80151e-05	1	1	1	0	0	0	0	34.19565714	broad	0	1	-2.11473247190733	12.79	high	-0.04100725	-0.21054775	42	0	71277	18478	0	0	1	0	0	1
CG11453	FBgn0038734	19.1858849378936	0.0734324793013996	1998	0	0	1	0	0	0	1	4	0.501502	0.56	1	6	0.0595595595595596	0	0	0	0	0.0759306360679	0.00515004	0	0	0	0	0	0	0	22.191	narrow	0	1	0.980590627122649	0.95	low	-0.029051	-0.13511075	12110	4469	76471	118500	0	0	0	0	0	0
CG11454	FBgn0031224	271.075100232214	-0.247311542059911	905	0	0	0	0	0	0	1	1	0.501657	0.393333	1	6	0.145162062615101	-0.00224027835064478	-0.00110959222903165	-0.00113068612161302	1	0.24424698856	0.00342857	1	1	0	0	0	1	0	48.64	broad	0	1	-3.01457923526991	10.78	high	0.22952925	-0.01527825	14755	0	67331	12966	0	0	0	0	0	1
CG11456	FBgn0037031	51.5490020145691	-0.861478262474141	2354	0	1	0	0	0	0	3	7	0.424384	0.286667	1	3	0.473895497026338	0.12857048420842	0.0044250242021969	0.124145460006223	0	0.0468629331762	0.00537924	1	1	1	0	0	0	1	26.53784709	broad	0	1	-2.37234171322906	1.1	low	0.21477	0.20705875	241	5	73045	48407	0	1	0	0	0	0
CG1146	FBgn0035346	72.6360337842609	-0.218296349997287	3810	0	1	0	0	0	0	4	5	0.444882	0.533333	1	2	0.13936176727909	0.0187990760530628	0.00205657086405746	0.0167425051890053	0	0.12329444256	0.0284135	1	0	1	0	0	0	0	12.40839403	narrow	0	2	-0.946703684225465	0	none	0.0049435	0.3820035	5409	2949	48093	13164	0	0	0	0	0	0
CG11470	FBgn0039671	10.3112344992925	0.419179454172813	770	0	0	1	0	0	0	2	2	0.492208	0.393333	1	4	0.0428571861471862	4.37179653024859e-06	4.37179653024859e-06	0	0	0.3051417170555	0.0184885	0	0	0	0	0	0	0	0	narrow	0	1	0.596296370488436	0	none	-0.015062	-0.12482875	1700	1362	100192	87281	0	0	0	0	0	0
CG11474	FBgn0034688	213.11950409104	-0.27845644101655	2210	1	0	0	0	0	0	2	7	0.465611	0.273333	1	8	0.0763242835595777	0.0890584791360425	0.0321274868065584	0.056930992329484	0	0.0604549994156	0.010423	1	1	0	0	0	0	0	40.9248	broad	0	1	-2.12647774239908	10.88	moderate	-0.16631975	-0.13449225	9923	5598	62310	17157	0	0	0	0	1	0
CG11498	FBgn0039749	114.72037610806	-0.012951284734263	7452	0	0	1	0	0	0	2	8	0.46766	0.54	1	6	0.00885668276972625	0	0	0	0	0.04829819339115	0.0224294	0	0	0	0	0	0	0	0	narrow	0	1	-0.539521365611884	0	none	0.4451335	0.55066275	0	0	22657	23437	0	0	1	0	0	0
CG11505	FBgn0035424	1131.2344113655	-0.0874335529827637	11767	0	1	0	0	0	0	3	12	0.467069	0.306667	1	3	0.289983003314354	0.0423323235289441	0.0280943987566281	0.014237924772316	0	0.031275690071	0.00551363	1	1	0	0	0	1	0	17.59899832	broad	0	3	-2.06251622343648	7.83	high	-0.408438	-0.27460625	1316	676	84163	27548	0	0	0	0	0	0
CG11529	FBgn0036264	5.79514181857536	0.133120637597763	1240	0	1	0	0	0	0	1	1	0.490323	0.406667	1	4	0.225806451612903	0	0	0	0	0.0363545074032	0.00370218	0	0	0	0	0	0	0	0	narrow	0	1	1.20968125128481	0	none	0.43621875	0.42934225	3823	4316	73769	84638	0	0	0	0	0	0
CG11534	FBgn0046296	57.3126988715708	-0.445079823963843	1689	0	1	0	0	0	0	1	2	0.512729	0.433333	1	10	0.0455891651865009	-1.12417795392909e-05	-1.12417795392909e-05	0	0	0.559718900745	0.00833129	1	1	0	0	0	1	0	3.23503268	broad	0	3	-3.01332651059563	13.85	high	-0.32748925	-0.421078	13955	12975	75778	30893	0	0	0	0	0	1
CG11537	FBgn0035400	479.252339188072	-0.168990778242131	15424	0	1	0	0	0	0	7	20	0.439899	0.446667	1	4	0.0608726875864454	0.0658054695667519	-0.000252787712047832	0.0660582572787994	0	0.0942860294906	0.0118075	1	1	0	0	0	0	0	13.45411765	broad	1	2	-2.26239620617385	11.74	high	-0.210576	-0.18575725	4746	245	57038	16308	0	0	0	1	0	0
CG11539	FBgn0039859	83.9517586406091	-0.65260748838162	877	0	0	1	0	0	0	2	3	0.472064	0.286667	1	3	0.246780311668567	-0.293976733693516	-0.0978608910090945	-0.196115842684421	0	0.20248608219	0.0184164	0	0	0	0	0	0	0	-1	broad	0	2	-2.94390422883165	14.75	high	-0.278207	-0.3207565	5037	4008	58910	58139	0	0	0	0	0	0
CG11576	FBgn0039882	123.580017075281	-0.597468495267607	3320	0	0	1	0	0	0	1	2	0.455723	0.44	1	4	0.0574877510040161	0.201171147913585	-0.0547110389926972	0.255882186906282	0	0.081550344707	0.0019589	1	1	1	0	0	0	0	8.04828866	broad	1	2	-1.76002219583248	12.79	high	-0.00128825	-0.058196	2289	1995	67397	12830	0	0	0	0	1	0
CG11584	FBgn0030541	47.3739091400313	0.704623809251173	2288	0	0	0	0	1	0	1	2	0.571241	0.513333	1	10	0.0594405594405594	0	0	0	0	0.069708552888	0.00382951	0	0	0	0	0	0	0	0	narrow	0	1	1.08108401818403	1.1	low	0.4273585	0.2359415	16599	16814	68893	100993	0	0	0	0	0	1
CG11594	FBgn0035484	23.0859448800967	0.0912475822422191	3312	0	1	0	0	0	0	4	10	0.455918	0.46	1	3	0.0277777677133655	-1.56814763574204e-06	-1.56814763574204e-06	0	0	0.57255189756	0.0160558	1	1	0	0	0	0	0	5.899809524	narrow	1	3	0.470144725225313	13.8	high	0.4153815	0.43558275	14485	0	37268	17380	0	0	0	0	0	0
CG11597	FBgn0036212	69.3090100405028	-0.119107600412862	1938	0	1	0	0	0	0	3	6	0.465944	0.386667	2	6	0.0727554179566563	0	0	0	1	0.420540514942	0.00984136	0	1	0	0	0	0	0	0	broad	0	1	-1.40407078155512	2.96	moderate	-0.390499	-0.36094575	11143	4839	43954	18456	0	0	0	0	0	1
CG1161	FBgn0037313	730.186555901593	-0.290328017885858	1657	0	0	1	0	0	0	2	6	0.471334	0.36	1	4	0.274220277610139	-0.0661182930640498	-0.0194035016940357	-0.046714791370014	0	0.0163051715464	0.00435501	1	1	1	0	0	0	0	21.69762162	broad	0	1	-2.02964382558091	13.8	high	0.083782	0.00758725	14826	14879	39530	37914	0	0	0	1	1	0
CG11619	FBgn0036836	48.3929406667383	-0.463649486765416	2419	0	1	0	0	0	0	1	1	0.480364	0.46	1	5	0.174865646961554	0	0	0	0	0.00648069354338	0.0173609	0	0	0	0	0	0	0	0	narrow	0	1	-0.6496437351015	6.76	moderate	0.25035225	0.2667555	14456	12641	103750	102883	0	0	0	0	0	0
CG11655	FBgn0030638	84.3271937082856	-0.442643557475432	2081	0	0	0	0	1	0	1	2	0.49976	0.54	1	4	0.380953547973731	-1.73017286430509	-0.342663671961347	-1.38750919234375	0	0.0213818880176	0.00700135	1	0	0	0	0	1	0	36.55933333	narrow	1	2	-0.684375715229286	9.73	high	-0.27810075	-0.33289425	3416	4280	12599	33155	0	0	0	0	0	0
CG11658	FBgn0036196	1038.0688483036	0.0352896584322715	9058	0	1	0	0	0	0	5	10	0.416096	0.553333	1	6	0.137110105247663	0.0158346592607104	0.00436564805252963	0.0114690112081805	0	0.0215096347728	0.0326621	1	1	0	0	0	0	0	43.51367089	narrow	0	1	-0.537692789022175	12.85	high	-0.315382	-0.207498	0	350	80978	26471	0	0	0	1	1	0
CG11665	FBgn0033028	923.735978774153	-0.530070304204235	11901	1	0	0	0	0	0	2	6	0.365095	0.326667	1	2	0.0321821695655827	0	0	0	0	0.145031415083	0.00214959	1	1	1	0	0	0	0	14.75584252	broad	0	1	-1.33498349781707	5.92	moderate	-0.3891765	-0.422353	46	18951	41712	221380	0	0	0	1	0	0
CG11672	FBgn0037563	10.0943110511384	-0.0145520504647519	1184	0	0	1	0	0	0	2	4	0.463682	0.393333	1	6	0.152027027027027	0	0	0	0	0.1663424680479	0.000962	0	0	0	0	0	0	0	0	narrow	0	1	-0.358517711295177	0	none	-0.05531	0.137039	16172	15293	36658	35713	0	0	0	0	0	0
CG11686	FBgn0040551	454.9013898433	0.640900005080089	1872	0	0	1	0	0	0	2	4	0.392628	0.586667	1	3	0.0555555555555556	0	0	0	1	0.06716529327203	0.0067124	1	1	0	0	0	0	0	23.42252632	narrow	0	1	0.929057805063578	0	none	0.031375	0.02899775	1895	788	49384	13177	0	0	0	0	0	0
CG11695	FBgn0030316	68.6664291624611	-0.636396508908374	1924	0	0	0	0	1	0	2	5	0.564969	0.44	1	13	0.499479556479556	9.00747060649423e-06	6.00497415542796e-06	3.00249645096124e-06	0	0.082321923712	0	1	1	1	0	0	0	1	13.728	broad	0	1	-2.26984623824431	1.1	low	-0.21643225	-0.33144525	142	1836	39585	10371	0	0	0	1	0	1
CG11699	FBgn0030311	680.393293777066	0.127261974163871	1098	0	0	0	0	1	0	2	5	0.483607	0.54	1	10	0.110493321190043	-0.0920140928045915	-0.0474063685750991	-0.0446077242294925	0	0.151238381546	0.00217141	0	1	1	1	0	0	0	5.721212121	broad	0	1	-3.00695950017199	13.8	high	-0.20300425	-0.2670835	0	348	4305	10371	0	0	0	0	0	0
CG11700	FBgn0029856	18.3532928202517	0.141968648104637	1539	0	0	0	0	1	0	1	2	0.483431	0.5	1	10	1.34065843621399	-0.00102798647609064	-0.00103497707357071	6.99059748010409e-06	0	0.078761222502	0.000681242	1	0	0	0	0	0	0	0	narrow	0	1	0.780659495700794	4.88	moderate	-0.29739525	-0.34108375	7645	5170	24506	24584	0	0	0	0	0	0
CG11710	FBgn0031115	82.6234884295968	-0.550900941675707	2263	0	0	0	0	1	0	3	8	0.483871	0.313333	1	6	0.131958904109589	-0.0135997511182371	-0.0037204357293782	-0.009879315388859	1	0.263591824783	0.010432	1	1	1	0	0	0	0	8.619854545	broad	0	1	-2.09624326362012	14.75	high	-0.146137	0.0635645	959	4546	39734	42759	0	1	0	0	0	0
CG11722	FBgn0037777	98.7384219539777	-0.303988472197999	947	0	0	1	0	0	0	1	4	0.451954	0.393333	1	7	0.0316789862724393	0	0	0	0	0.093393234575	0.0125011	1	1	0	0	0	0	0	0	broad	0	1	-2.19149952022871	13.8	high	-0.215185	-0.15381525	3635	1536	63651	65787	0	1	0	0	0	0
CG11737	FBgn0037592	57.4994858104354	-0.779678481468255	3511	0	0	1	0	0	0	3	7	0.450584	0.46	2	4	0.0615209342067787	0	0	0	0	0.219229901959	0.00997218	1	1	0	0	0	1	0	44.46253659	narrow	1	3	-0.537068655049114	13.8	high	0.753466	0.63745075	30584	0	73631	36132	0	1	0	0	0	0
CG11739	FBgn0037239	520.038460158694	-0.416786887826937	2611	0	0	1	0	0	0	4	10	0.46036	0.273333	1	8	0.0953749521256224	0.018600452374727	-0.00497552117847565	0.0235759735532025	0	0.00490564664935	0	1	1	0	0	0	0	0	0	narrow	1	3	0.405105017313025	14.75	high	0.3401445	0.1595895	6468	0	50039	13819	0	0	0	0	0	0
CG11753	FBgn0037603	215.056190948609	-0.456298777672055	1027	0	0	1	0	0	0	3	6	0.458617	0.38	1	4	0.225671210645894	-0.0794703738736437	-0.000570771631544922	-0.0788996022420989	0	0.0130051985294	0.00389036	1	1	0	0	0	0	0	5.669766933	broad	0	1	-1.67951239405932	12.87	high	-0.46006475	-0.48066725	6491	10455	75633	26897	0	1	0	0	0	0
CG11779	FBgn0038683	303.394021525603	-0.201160690654309	5782	0	0	1	0	0	0	3	7	0.476133	0.306667	1	5	0.162346823475153	-0.032663672029208	-0.0155496765493793	-0.0171139954798286	0	0.0029818903291	0.0354893	1	1	1	1	0	1	0	5.056018519	broad	0	1	-3.2290928819364	11.83	high	-0.146454	-0.2655985	0	2301	72065	67173	0	0	0	0	0	0
CG11786	FBgn0039264	275.172907973246	0.554660537494467	1087	0	0	1	0	0	0	1	3	0.400184	0.42	1	7	0.0883164673413064	0	0	0	0	0.042577251197533	0.00193724	0	0	0	0	0	0	0	0	narrow	0	1	0.576946079762033	0	none	-0.37965875	-0.29527925	2598	2016	24867	10406	0	0	0	0	0	0
CG11790	FBgn0039265	511.20149797318	-0.304434458546312	1750	0	0	1	0	0	0	3	7	0.433714	0.52	1	7	0.322857142857143	0	0	0	0	0.070359423639	0.00410116	1	1	0	0	0	0	0	50.05957895	broad	0	1	-1.69769435589349	0.9	low	-0.37783125	-0.28223	552	0	24867	10406	0	1	0	0	0	1
CG11796	FBgn0036992	24.1263507234006	1.13806100603245	1707	0	1	0	0	0	0	2	6	0.472173	0.406667	1	7	0.0345634641671549	-7.33575614637765e-06	-2.44525619332966e-06	-4.89049995307723e-06	0	0.081859368974	0.000258706	0	0	0	0	0	0	0	39.2	narrow	0	1	0.702098151684579	13.74	high	0.4543235	0.24670225	33329	10744	76307	25032	0	0	0	0	0	0
CG11802	FBgn0030346	88.7965498750494	-0.519691162723684	1481	0	0	0	0	1	0	1	1	0.544227	0.42	1	5	0.152584514967364	-0.294829985450893	-0.0906740569019411	-0.204155928548952	0	0.0082176701415	0.00578448	1	1	0	0	0	0	0	6.6816	broad	0	1	-3.00528905559208	12.79	high	0.224631	0.226664	18031	93	41176	20328	0	0	0	0	0	0
CG11807	FBgn0033996	316.658155232353	-0.417072803142898	3214	1	0	0	0	0	0	3	9	0.404792	0.333333	2	7	0.111387678904792	0	0	0	0	0.0205420624372	0.00973771	1	1	1	0	0	0	0	20.14443243	broad	0	2	-2.70357953738754	9.78	high	0.16102625	0.13845175	13355	326	71088	17216	0	1	0	0	0	0
CG11836	FBgn0039272	149.818171556737	-0.0104765510254288	1587	0	0	1	0	0	0	7	9	0.411468	0.42	1	6	0.0705734089477001	0	0	0	0	0.0351822662167	0.00474658	1	0	0	0	0	0	0	33.93902439	broad	0	1	-1.91545089591804	2.03	high	-0.417939	-0.3793935	2084	2455	28569	25742	0	0	0	1	0	0
CG11851	FBgn0039293	191.695999838718	-0.290718204503961	2530	0	0	1	0	0	0	1	4	0.452964	0.413333	1	5	0.148616732542819	0	7.67390979166555e-06	-7.67390979179362e-06	0	0.126635793062	0.00888644	1	0	0	0	0	0	0	2.938666667	broad	0	1	-2.56949107766646	10.9	high	0.39723825	0.289038	23331	215	53249	25647	0	1	0	0	0	0
CG11852	FBgn0039297	30.2935025335162	1.12959258092482	1282	0	0	1	0	0	0	1	4	0.50702	0.5	1	7	0.148985959438378	0	0	0	0	0.65135731554	0.0101638	0	0	0	0	0	0	0	0	narrow	0	1	1.12699244832988	0	none	0.0659185	-0.037937	8554	8124	53249	25647	0	0	0	0	0	0
CG11857	FBgn0039303	1295.36496376246	-0.492145589359046	1862	0	0	1	0	0	0	2	2	0.460795	0.406667	1	11	0.380595775152166	-0.000534426693240876	-0.00878065775573056	0.00824623106248956	0	0.0221622153128	0.0107706	1	1	1	0	0	0	0	12.44	broad	0	1	-2.08679992204529	13.8	high	-0.21642325	-0.29147625	5190	5190	18501	18930	0	0	0	0	0	1
CG11876	FBgn0039635	1454.91518785017	0.0350661550691851	3127	0	0	1	0	0	0	4	9	0.508155	0.446667	1	5	0.23447990619337	0.13228817522568	0.163273905130958	-0.0309857299052781	1	0.277371512362	0.00700746	1	1	1	1	0	0	0	24.46243902	broad	0	1	-1.80012747702824	14.75	high	-0.2273755	-0.0278195	114	287	39778	53428	0	0	0	1	0	1
CG11880	FBgn0039637	239.115164869123	-0.186153311483986	4878	0	0	1	0	0	0	3	7	0.467815	0.54	1	5	0.0766708350416837	0	-3.85746821428458e-06	3.85746821412438e-06	0	0.079162121173	0.0143793	1	1	1	0	0	0	0	0	narrow	0	2	-0.225775377385491	12.79	high	-0.05728925	0.01235825	10413	6884	39778	21181	0	0	0	0	0	1
CG11883	FBgn0033538	15.0735165445554	-0.266332996894513	24146	1	0	0	0	0	0	4	15	0.370869	0.52	1	1	0.0167315497390872	-3.57103174864878e-06	-7.14205465784069e-06	3.57102290931205e-06	0	0.012256445387	0.00825271	1	0	0	0	0	0	0	36.72457485	narrow	0	1	0.570746388212204	1.8	moderate	0.7673735	1.208861	7938	58336	43797	171790	0	0	0	0	1	0
CG11893	FBgn0039316	56.9305227278132	1.11612883737357	1478	0	0	1	0	0	0	1	2	0.400541	0.393333	1	9	0.0859269282814614	0	0	0	0	0.1589096775284	0.00366467	1	0	0	0	0	0	0	-1	narrow	0	1	0.928319539579748	1.01	low	0.62862325	0.422891	23938	1576	90726	26993	0	0	0	0	0	0
CG11902	FBgn0028647	79.0502140967662	-0.788066657071024	4832	0	0	1	0	0	0	1	5	0.47144	0.366667	1	2	0.0395281456953642	0	0	0	0	0.141669331631	0.0371446	1	1	1	0	0	0	1	13.75247059	broad	1	2	-1.52094748019636	1.92	high	0.63021475	0.46686	16586	10376	90726	35452	0	0	0	1	0	0
CG11905	FBgn0036678	2085.1591035369	0.185669508814083	7156	0	1	0	0	0	0	10	11	0.48379	0.533333	1	3	0.0200015371716042	-0.106823576417357	-0.108899290817998	0.00207571440064093	1	0.0083428644551	0.0102938	0	0	0	0	0	0	0	180.9906292	narrow	0	1	0.341363300117105	0	none	0.56043975	0.37984575	0	9341	37036	27803	0	0	1	0	0	1
CG11911	FBgn0031249	25.5871028387071	0.912944540413505	970	0	0	0	0	0	0	1	1	0.537113	0.353333	1	5	0.11593058419244	0.00560470310020173	-0.00576192727062379	0.0113666303708258	0	0.644041586598	0.00168705	0	0	0	0	0	0	0	0	narrow	0	1	0.486509122722258	1.1	low	0.67701925	0.67345375	22737	15021	71357	38599	0	0	0	0	0	0
CG11961	FBgn0034436	271.751324745705	-0.0112288576944042	5593	1	0	0	0	0	0	3	13	0.430538	0.4	1	4	0.0265736933071101	-0.814496982240404	-0.276167660840849	-0.538329321399555	0	0.205201323528	0.0365086	1	1	0	0	0	0	0	200.7853714	narrow	1	3	0.907982652084013	12.79	moderate	0.64266625	0.578808	34520	244	107436	16613	0	0	0	0	0	0
CG11966	FBgn0037645	876.241274050776	0.0657915942096785	12792	0	0	1	0	0	0	2	3	0.397983	0.566667	1	2	0.146575984990619	0	0	0	0	0.02141596309552	0.00167655	0	0	1	0	0	1	1	274.7504692	narrow	0	1	-0.594791143837153	1.1	low	0.39073425	0.6427115	6908	5215	41333	36939	0	0	0	0	0	0
CG11983	FBgn0037654	18.1577323611901	-0.863282015237638	1954	0	0	1	0	0	0	2	4	0.450358	0.28	1	7	0.143295803480041	0	0	0	0	0.0206979655683	0.00146104	1	0	0	0	0	0	0	0	broad	0	1	-2.37523648549264	0	none	-0.21203825	-0.1851615	3296	2942	14800	14333	0	0	0	0	0	0
CG11999	FBgn0037312	540.154821855946	-0.185802441563266	1031	0	0	1	0	0	0	1	2	0.550921	0.373333	1	4	0.1237141933398	-0.0088947256904598	-0.00656883571969813	-0.00232588997076187	0	0.046121855406	0.00489321	1	1	0	0	0	0	0	19.69275	broad	0	1	-2.86219023303007	14.75	high	0.1078785	0.0381845	16827	16880	39530	37914	0	0	0	1	0	0
CG12007	FBgn0037293	159.710297058184	-0.532671363674824	1853	0	0	1	0	0	0	1	1	0.512682	0.373333	1	1	0.34502968159741	-0.00763152296541294	-0.252982305062314	0.245350782096901	0	0.0368809922318	0.0115181	1	1	1	0	0	1	0	3.643296703	broad	0	1	-1.87658099986218	14.75	high	-0.454214	-0.4196905	562	1204	90315	90585	0	0	0	1	1	0
CG12009	FBgn0035430	1193.25938652544	0.676539560096683	7542	0	1	0	0	0	0	2	4	0.457306	0.36	1	4	0.0351822239900999	0.000337281647596524	-0.00218497964561471	0.00252226129321122	0	0.00211259757433	0.0127622	0	0	0	0	0	0	0	0	narrow	0	1	0.399988036147477	0	none	0.2698805	0.38633	8682	5608	84163	20742	0	1	0	0	0	0
CG12012	FBgn0035444	167.307123069555	-0.577150139212092	1236	0	1	0	0	0	0	3	4	0.424757	0.393333	1	5	0.314504854368932	-0.00119448180435767	-0.0253778497979098	0.024183367993552	0	0.366838347971	0.00826772	1	1	1	0	0	0	0	5.269090909	broad	0	1	-2.49572078241425	11.79	high	0.237188	0.110338	0	2228	42154	33304	0	1	0	0	0	0
CG12014	FBgn0035445	8.25898176911325	-0.849002506456714	1816	0	1	0	0	0	0	1	4	0.506057	0.533333	1	5	0.0429516336270191	3.69921331122831e-06	-1.84960309821268e-06	5.54881640943672e-06	0	0.242193237471	0.0146417	0	0	0	0	0	0	0	0	narrow	0	1	0.226072662161559	14.75	high	0.22613	0.1120255	450	3739	32369	33304	0	0	0	0	0	0
CG12017	FBgn0035429	926.821725046502	0.542774564114497	10658	0	1	0	0	0	0	4	10	0.414055	0.506667	1	5	0.0922741602552073	-0.00263729432341812	-0.00563436859439044	0.00299707427097256	0	9.8978834926e-05	0.00322901	0	0	0	0	0	0	0	71.5104	narrow	0	1	0.907569684083823	0	none	0.783782	0.842063	16786	0	84163	32158	0	0	0	0	0	0
CG12024	FBgn0035283	241.583933719584	-0.583612166871436	1883	0	1	0	0	0	0	3	4	0.505045	0.393333	1	3	0.563056647194194	-0.446606037277187	-0.0490913758631781	-0.397514661414009	0	0.009710539853	0.0146084	1	1	0	0	0	0	0	9.034945664	broad	0	1	-2.06088105897902	12.77	high	-0.2590585	-0.31817925	3030	278	59105	20884	0	0	0	1	0	0
CG12025	FBgn0035285	848.511909905136	-0.513022887902779	4062	0	1	0	0	0	0	3	4	0.428114	0.486667	1	3	0.248322090924011	0.0356270001273046	-0.00671925447331403	0.0423462546006186	0	0.0880694389145	0.0132158	1	1	1	0	0	0	0	27.41868966	broad	0	1	-1.81925138804756	10.79	high	-0.34548675	-0.3552155	3351	8278	14466	20884	0	0	0	1	0	0
CG12038	FBgn0035179	129.083381062959	-0.138570301049268	1721	0	1	0	0	0	0	1	5	0.498547	0.466667	1	2	0.0912260313771063	0	0	0	0	0.0635620072447	0.0354862	1	0	0	0	0	0	0	14.15	broad	0	1	-2.28798271456671	8.99	high	0.51618625	0.62140725	1825	1354	42423	28006	0	1	0	0	0	1
CG12056	FBgn0030099	89.1458904916162	-0.356425392285087	952	0	0	0	0	1	0	1	1	0.555672	0.426667	1	3	0.0821885154061625	-0.239551144038558	-0.0774019954905302	-0.162149148548027	0	0.075534187122	0.00550956	1	1	0	0	0	0	0	4.610360656	broad	0	1	-1.6844687695365	14.75	high	0.2287785	0.3398195	36722	7392	79373	37063	0	0	0	0	0	0
CG12065	FBgn0030052	157.367013796981	-0.104368412601341	14223	0	0	0	0	1	0	6	12	0.413274	0.5	1	4	0.0250298811783731	0	0	0	0	9.94176978410027e-05	0.000904834	0	1	0	0	0	0	0	118.50695	narrow	0	1	0.508055926984903	0	none	0.23793975	0.17316775	12403	88	44246	14527	0	0	0	1	1	0
CG12071	FBgn0039808	42.4220637286404	-0.35077598964542	3944	0	0	1	0	0	0	4	7	0.489351	0.446667	1	5	0.155426132521974	0	-4.70699082316395e-06	4.70699082318623e-06	0	0.0197807342789	0.00072772	0	0	0	0	0	1	1	22.47709091	broad	0	2	-1.7912598263342	1.1	low	-0.091495	0.150685	7666	7794	38521	59642	0	0	0	0	0	0
CG12075	FBgn0030065	314.722765404118	0.0659682849258476	34452	0	0	0	0	1	0	5	10	0.392111	0.353333	1	2	0.0297550021285653	-0.225803169799966	-0.110217343348174	-0.115585826451792	0	0.0002966860298318	0.0106801	1	0	1	0	0	0	0	63.91313402	narrow	0	2	1.17350997639944	0	none	0.27675625	0.28414425	0	0	22597	66252	0	0	0	0	0	0
CG1208	FBgn0037386	26.8923710547832	0.351810533846247	7144	0	0	1	0	0	0	2	8	0.422032	0.553333	1	8	0.0684490948114968	-2.9502935903293e-06	0	-2.9502935903293e-06	1	0.07054826521	0.000921064	0	0	0	0	0	0	0	270.32	narrow	0	1	1.28335906019085	8.81	moderate	0.446472	0.434674	23237	23857	68067	67666	0	0	1	0	0	0
CG12084	FBgn0043458	243.23142799005	-0.676629545667577	5693	0	1	0	0	0	0	2	11	0.460566	0.413333	1	4	0.117319749399848	0.593643634399159	0.195820194386564	0.397823440012595	0	0.24020896514	0.00858249	1	1	1	0	0	1	0	54.34273684	broad	0	1	-2.27326211258866	14.75	high	-0.07428225	-0.1304955	1	784	19017	27572	0	0	0	1	1	0
CG12091	FBgn0035228	876.59353287589	-0.28488821282189	1907	0	1	0	0	0	0	2	2	0.545884	0.5	1	6	0.349239468624366	-2.16621039633729e-06	-2.16621039633729e-06	0	0	0.0337337304276	0.0073616	1	1	1	0	0	0	0	13.24762694	broad	0	1	-2.19751715397574	14.75	high	-0.009343	0.22062825	9366	1772	28651	20870	0	0	0	0	0	0
CG12093	FBgn0035372	266.823100969031	-0.31410330260993	1448	0	1	0	0	0	0	1	3	0.492403	0.346667	1	3	0.0324585865561694	0	6.13912783371189e-06	-6.13912783371698e-06	0	0.067537878257	0.0137378	1	1	0	0	0	0	0	5.695891892	broad	0	1	-1.57361740144595	4.09	high	-0.213581	-0.30132425	6289	6289	85763	55646	0	0	0	0	0	0
CG12096	FBgn0030457	163.666048243097	-0.251204274143476	3251	0	0	0	0	1	0	3	4	0.46355	0.4	1	3	0.0626033015482416	0.0329759690475564	-0.036112350187748	0.0690883192353044	0	0.0443587368488	0.000350054	1	0	0	0	0	0	0	19.008	broad	0	1	-2.80082687475931	13.8	high	0.5419195	0.4908495	47278	4751	98485	20916	0	0	0	0	0	0
CG12099	FBgn0035232	555.63179331477	-0.193039633127819	3122	0	1	0	0	0	0	2	6	0.496156	0.42	1	4	0.0550832799487508	0.00499123629918935	-0.047829630372413	0.0528208666716025	0	0.046065987369	0.0239065	1	1	1	0	0	1	0	33.5736338	narrow	0	1	-0.267269007657105	13.75	high	-0.32446575	-0.0025085	9160	10676	23962	25477	0	0	0	0	0	0
CG12104	FBgn0035238	358.274567026964	-0.0527838683003463	1949	0	1	0	0	0	0	3	4	0.494613	0.42	1	3	0.233505387378143	0.0588236660268392	-0.0261784638533208	0.0850021298801599	0	0.0379189867131	0.0142917	1	1	1	0	0	1	1	11.77265	broad	1	2	-2.42424917769271	6.83	high	0.23248325	0.336141	30562	0	98705	15817	0	0	0	1	0	0
CG12107	FBgn0033209	1044.94328683944	-0.177938027344356	913	1	0	0	0	0	0	1	3	0.485214	0.406667	1	6	0.295728368017525	0	0	0	1	0.076879686482	0.00176722	1	1	0	0	0	0	0	3.615862069	broad	0	1	-3.1550140387482	11.83	high	0.09759425	-0.01826025	845	873	25570	21982	0	0	0	0	1	0
CG12116	FBgn0030041	60.5412161067119	0.905812867005827	1570	0	0	0	0	1	0	1	1	0.457962	0.52	1	6	0.107006369426752	0	0	0	0	0.0703728352933	0.0162114	0	0	0	0	0	0	0	0	narrow	0	2	0.415095212630835	6.76	moderate	0.62027125	0.42172575	29880	6038	80212	16289	0	0	0	0	0	0
CG12118	FBgn0030101	145.136003630597	-0.514303320815082	1665	0	0	0	0	1	0	2	4	0.472673	0.28	1	4	0.100900900900901	0	0	0	0	0.027178932486	0.00309146	1	1	0	0	0	0	0	28.61211429	broad	0	1	-1.5658739159743	8.73	high	0.29193525	0.4021175	38803	4598	79373	37063	0	0	0	0	0	1
CG12123	FBgn0030039	97.0618287341118	-0.571165449256512	1102	0	0	0	0	1	0	1	2	0.465517	0.44	1	6	0.177777676950998	-0.330997663241723	-0.143106189266707	-0.187891473975016	0	0.046122136306	0.0107645	1	0	0	0	0	0	0	14.74	broad	0	1	-2.55594876219041	0	none	-0.2407185	-0.15007875	3684	0	80212	19537	0	1	0	1	0	0
CG1213	FBgn0037387	8.10780722085479	-0.0498424020253195	5399	0	0	1	0	0	0	4	7	0.430265	0.446667	1	10	0.0287090201889239	0	0	0	0	0.07205461641	0.00472255	0	0	0	0	0	0	0	0	narrow	0	3	-0.30986386447515	5.85	moderate	0.33869025	0.341654	15451	16071	68067	67666	0	0	0	0	0	0
CG12164	FBgn0033158	108.52353928836	0.693432458145574	2101	1	0	0	0	0	0	2	5	0.472632	0.546667	1	2	0.15421227986673	0	0	0	0	0.0140456724085	0.00390145	0	0	0	0	0	0	0	28.46133333	narrow	0	1	0.425412634043209	1	low	0.45957625	0.4404805	12284	10326	43919	48566	0	0	0	0	0	0
CG12170	FBgn0037356	232.015469059652	-0.150138230896804	1424	0	0	1	0	0	0	1	1	0.570225	0.273333	1	9	0.0512640683520599	-1.97629322295505e-06	0	-1.97629322295505e-06	0	0.0064245891533	0.000570138	1	1	0	0	0	1	0	5.890322581	broad	0	1	-2.21688541195686	10.87	high	-0.10022475	0.01917925	12815	1135	48492	24980	0	0	0	1	1	0
CG12173	FBgn0037305	140.17657351746	-0.261933855699242	1238	0	0	1	0	0	0	1	3	0.444265	0.38	1	6	0.0121163166397415	0	0	0	0	0.0297791835384	0.000562614	1	1	0	0	0	0	0	21.62844444	broad	0	1	-2.72250085954602	14.75	high	-0.185482	0.0121755	8333	4068	47178	17607	0	0	0	0	0	1
CG12206	FBgn0029662	145.703251407317	-0.32748164121591	8788	0	0	0	0	1	0	3	7	0.389736	0.446667	1	5	0.033340919435594	0	0	0	0	0.060451691898	0.0283549	0	0	1	0	0	0	0	83.60805861	narrow	0	3	0.701537572575165	8.64	high	-0.06911325	-0.1137125	7511	6467	30771	27925	0	0	1	0	0	0
CG12207	FBgn0038220	514.46271830633	-0.134896474710239	13206	0	0	1	0	0	0	7	11	0.406482	0.446667	2	3	0.0503983038013024	0.0379185548723864	-0.0112480492135377	0.0491666040859239	0	0.048321906425	0.00303154	1	1	0	0	0	1	0	0	narrow	1	4	-0.96728158965542	8.83	high	-0.57058775	-0.4763155	1944	0	19879	10785	0	0	0	0	0	0
CG12229	FBgn0036723	219.302857673514	0.948826064033246	1960	0	1	0	0	0	0	1	1	0.477551	0.42	1	5	2.08535714285714	0.0652688800416096	0.0168010348781242	0.0484678451634853	0	0.000138950648458289	0.0134502	0	0	0	0	0	0	0	0	broad	0	2	-3.65630282141951	3.87	moderate	-0.1810755	-0.136991	6943	599	47534	41189	0	0	0	0	0	0
CG12236	FBgn0029822	260.876369899874	-0.374951573288133	4945	0	0	0	0	1	0	2	6	0.460263	0.5	1	5	0.345679137175598	-0.0967286775281821	-0.0840356940568282	-0.0126929834713541	0	0.126035745411	0.00898336	1	1	1	0	0	1	1	5.128169014	broad	0	1	-3.06479902870251	1.95	high	-0.20826525	-0.19710975	5449	125	89943	8489	0	0	0	0	0	1
CG12239	FBgn0029810	61.4285032768989	0.0190971287331794	2404	0	0	0	0	1	0	1	2	0.531198	0.513333	1	6	0.118968247365502	5.04439707371593e-06	0	5.04439707371593e-06	0	0.168052695604	0.000369737	0	0	0	0	0	0	0	0	narrow	0	1	0.530705498024467	0	none	0.46829825	0.34697925	20466	27627	50499	116099	0	0	0	0	0	0
CG12241	FBgn0038304	141.378267519216	-0.187143893828617	3116	0	0	1	0	0	0	1	3	0.506418	0.406667	1	7	0.114249037227214	0	0	0	0	0.118753583906	0.0272696	1	1	0	0	0	0	0	3.84064	broad	0	1	-2.44805696917922	14.75	high	-0.2090965	-0.12400325	4117	3133	18089	28753	0	1	1	0	0	0
CG12263	FBgn0034346	280.88446556591	-0.284949724851109	3913	1	0	0	0	0	0	1	6	0.486839	0.38	1	7	0.0149544680126075	-0.0191799991135147	0.00517887779722622	-0.024358876910741	0	0.191113661851	0.0349493	1	1	0	0	0	0	0	0	broad	0	1	-2.14038696630417	12.84	high	-0.0720045	-0.14596575	8504	14726	32552	34749	0	0	0	0	0	1
CG12264	FBgn0032393	446.923564706701	-0.340304212441501	1591	0	0	0	0	0	0	1	2	0.546826	0.38	1	10	0.0446260423213912	0	-2.0319634155899e-06	2.03196341545268e-06	0	0.00109458577039	0.000371057	1	1	0	1	0	0	0	0	broad	0	2	-3.44274817075835	12.77	high	-0.38162175	-0.49291675	4749	54063	68345	225489	0	0	0	1	0	0
CG12268	FBgn0039131	13.7649696151887	0.287498113980279	4797	0	0	1	0	0	0	3	8	0.439441	0.54	1	5	0.0199107636717393	-0.50722701313598	0.302970886764609	-0.810197899900589	0	0.7297826096205	0.0131037	0	0	0	0	0	0	0	170.392	narrow	0	1	1.42050582629028	6.75	moderate	0.5064055	0.3746965	20196	591	62853	14929	0	0	1	0	0	0
CG12279	FBgn0038080	147.84931518703	0.0382714068210297	725	0	0	1	0	0	0	1	3	0.488276	0.313333	1	4	0.177407816091954	0.0532137309176157	-0.00693146908432521	0.0601452000019408	0	0.100977398224	0.00125681	1	1	0	0	0	0	0	12.5115	broad	0	1	-1.0266062148562	10.7	high	-0.1680405	-0.202491	9009	0	64549	7955	0	0	0	1	1	0
CG12288	FBgn0032620	245.862915301592	-0.126856325823335	1684	0	0	0	0	0	0	1	3	0.456057	0.313333	1	4	0.112826603325416	0	0	0	0	0.61642487934	0.016889	1	0	0	0	0	0	0	12.78709091	broad	0	1	-2.35972132519786	10.64	high	0.181677	0.0556805	20738	12683	43632	36440	0	0	0	1	1	0
CG12290	FBgn0039419	220.215389105864	-0.0647339454415947	4453	0	0	1	0	0	0	2	2	0.478329	0.606667	1	3	0.20954105846246	0.0202107206882982	0.0891473367213922	-0.0689366160330939	0	0.103153151942	0.00914696	1	0	0	0	0	0	0	167.04	narrow	0	1	-0.168115530522007	1.1	low	0.4140565	0.29660175	25000	2375	71010	33837	0	0	0	0	0	0
CG12321	FBgn0038577	129.775287641402	-0.354452972574362	903	0	0	1	0	0	0	1	1	0.513843	0.34	1	5	0.0620155777039498	0	2.57623884431753e-06	-2.57623884429913e-06	0	0.211530553165	0.0197303	1	1	0	1	0	0	0	9.472235294	broad	0	1	-2.05502033336588	13.8	high	-0.02176725	-0.0111075	8661	143	32006	24550	0	0	0	0	0	0
CG1233	FBgn0035137	66.1285444847948	-0.474433525214054	4210	0	1	0	0	0	0	2	5	0.516152	0.38	1	3	0.129333333333333	-0.160083729716039	0.0334932068685085	-0.193576936584548	0	0.080451047024	0.011163	0	1	1	0	0	0	1	11.92048485	broad	0	1	-2.39365327164763	1.84	high	0.065028	0.0619395	0	0	37521	14442	0	0	0	0	0	0
CG12338	FBgn0033543	95.4607509220355	-0.22741899053789	1951	1	0	0	0	0	0	2	6	0.453614	0.42	1	3	0.031778592174953	2.32692560851961e-06	2.32692560851961e-06	0	1	0.119520616793	0.0024322	1	1	0	0	0	0	0	16.86869565	narrow	1	3	0.207841613246823	12.8	high	0.56877325	0.44180475	8481	0	53833	8627	0	0	0	0	1	0
CG12355	FBgn0040805	173.233907053717	0.262072837182162	2586	0	1	0	0	0	0	4	7	0.363496	0.306667	1	4	0.0340294276875483	-3.27884863978111e-06	-1.63942525143541e-06	-1.63942338832043e-06	0	0.14308568179846	0.00347223	0	0	0	0	0	0	0	12.159	narrow	0	1	1.3377849117465	12.84	high	-0.32606475	-0.26614875	9570	2992	155178	193698	0	0	0	0	0	0
CG12375	FBgn0031987	81.5810841357619	-0.244833280659861	1223	0	0	0	0	0	0	1	2	0.476697	0.346667	1	5	0.109566639411284	0	0	0	0	0.220654672802	0.0170601	1	1	0	0	0	0	0	9.378962963	broad	0	1	-2.1858988769052	12.84	high	-0.1471075	0.04913725	8184	1111	51829	44903	0	1	0	1	0	0
CG12384	FBgn0033624	1967.61052748485	0.0227276715271099	1275	1	0	0	0	0	0	1	4	0.412549	0.413333	2	12	0.16705908496732	-6.77320025493692e-06	0	-6.77320025493692e-06	0	0.02266924819406	0.00390545	1	1	0	0	0	0	0	7.805859155	broad	0	1	-2.21227321919107	10.9	high	0.06602725	0.0523315	12259	8826	63739	21325	0	0	0	0	0	0
CG12402	FBgn0038202	179.331400856174	0.319086191240103	3834	0	0	1	0	0	0	3	3	0.42723	0.46	1	9	0.251434533124674	2.99314323831261e-06	1.49657084300752e-06	1.4965723953864e-06	0	0.340623955439	0.0252012	0	0	0	0	0	0	0	61.4277037	broad	0	1	-1.87880285128519	1.1	low	0.18669075	-0.02725425	0	0	30429	14026	0	0	0	0	0	0
CG12404	FBgn0032465	321.81571437035	-0.220497004795889	6879	0	0	0	0	0	0	1	6	0.431458	0.353333	1	3	0.0469545476571207	-4.46654120008446e-06	0	-4.46654120008446e-06	0	0.0745335988177	0.0145437	1	1	0	0	0	1	0	17.35879739	broad	0	1	-1.28770654116358	14.75	high	-0.11201225	-0.20707925	1791	0	30336	21257	0	1	0	0	0	1
CG12413	FBgn0039588	70.3395006793946	-0.661752482646338	2544	0	0	1	0	0	0	1	5	0.507075	0.42	1	2	0.029874213836478	7.59313179435602e-06	3.79656090167899e-06	3.79657089249928e-06	0	0.159635276019	0.00452306	1	1	0	0	0	0	0	0	broad	0	1	-2.40967911213477	13.74	high	-0.40601325	-0.4726185	630	54853	57663	253336	0	0	0	0	1	0
CG1246	FBgn0035360	114.084999471933	0.235723111515308	2158	0	1	0	0	0	0	4	9	0.489805	0.48	1	4	0.0537534754402224	0	0	0	0	0.05668596036233	0.0239725	0	0	0	0	0	0	0	68.69333333	narrow	0	1	1.12509459479384	0	none	0.33682025	0.34818575	6962	5970	25587	19692	0	0	0	0	0	0
CG12479	FBgn0040871	23.5875830301375	0.0454021661346	428	0	0	0	0	1	0	1	1	0.448598	0.38	1	1	14.0841043613707	0	2.39332487993589e-06	-2.39332487979872e-06	0	0.135106208781	0.0372522	0	0	0	0	0	0	0	0	narrow	0	1	1.49567391171644	10.87	high	0.894914	0.57071625	20555	48123	68893	100993	0	0	0	0	0	0
CG12480	FBgn0030537	40.0973615961269	1.39564181514558	1954	0	0	0	0	1	0	2	3	0.535312	0.426667	1	7	0.0701125895598772	0	0	0	0	0.0046215391289	0.00993385	0	0	0	0	0	0	0	0	broad	1	5	-1.03870165084394	1.01	low	0.9139195	0.60593	28369	28584	68893	100993	0	0	0	0	0	0
CG12484	FBgn0086604	343.364108826439	1.20266096210985	54614	1	0	0	0	0	0	4	23	0.434174	0.586667	1	1	0.152579680423823	6.92522982639944e-06	0	6.92522982639944e-06	0	0.00010016238436	0.0130852	0	0	0	0	0	0	0	241.2053585	narrow	0	1	-0.516897537411403	1.01	low	0.44503175	0.32988125	12752	72888	83492	221254	0	0	0	0	0	0
CG12507	FBgn0030729	70.7627490904124	-0.0613921996360243	1296	0	0	0	0	1	0	1	2	0.462191	0.493333	1	3	0.364197788065844	0	-3.05655405191834e-06	3.05655405206194e-06	0	0.01041464426739	0.0466937	0	0	0	0	0	0	0	0	narrow	0	1	0.98356517742041	0	none	-0.18277425	-0.16147425	9583	4744	31969	26463	0	0	0	0	0	0
CG12522	FBgn0036131	8.89945394951311	1.48235353118599	498	0	1	0	0	0	0	1	1	0.566265	0.433333	1	6	0.108433868808568	0	2.67165500939134e-06	-2.67165500936397e-06	0	0.00169135404144	0.0174196	0	0	0	0	0	0	0	0	narrow	0	1	0.876991246201668	0	none	0.01768375	0.00480525	11374	12688	26259	27572	0	0	0	0	0	0
CG12531	FBgn0031064	73.7112912649916	-0.12872302634293	11277	0	0	0	0	1	0	2	14	0.453489	0.546667	1	5	0.306562915669061	0.0184386046697997	0.0206101011546527	-0.00217149648485287	0	0.03552539986716	0.00614384	0	0	0	0	0	0	0	0	broad	0	3	-1.06080798154135	14.75	high	0.378949	0.3851095	20650	918	55610	17479	0	0	0	0	0	0
CG12541	FBgn0029930	28.6093889780337	-0.360375091414747	44445	0	0	0	0	1	0	2	7	0.406412	0.513333	1	2	0.0327821652229347	9.90178510674262e-06	9.90178510674262e-06	0	0	0.0166479500034	0.00136708	0	0	0	0	0	0	0	11.34283146	narrow	0	1	1.18837887804119	0.96	low	0.25565175	0.64216325	7788	478	83975	51765	0	0	1	0	0	0
CG12560	FBgn0031974	436.601146279289	0.224010600016753	1176	0	0	0	0	0	0	2	6	0.409864	0.366667	1	6	0.0831017290249433	0.00370704258090309	-0.00354882044491834	0.00725586302582156	0	0.183877231951	0.0221843	1	1	0	0	0	0	0	649.4601889	narrow	0	1	1.06376176236819	6	high	0.17003175	0.12190075	9461	9246	32212	31314	0	0	1	0	0	0
CG12576	FBgn0031190	233.033899684009	-0.127604872126867	7507	0	0	0	0	1	0	4	7	0.412681	0.406667	1	3	0.10901567425958	0.0255491185621146	0.00777246175451549	0.0177766568075991	0	0.02354705903	0.00175399	1	1	1	0	0	1	0	72.55654962	broad	1	2	-2.52471646066661	0	none	0.12487125	0.0237075	347	1706	39275	14768	0	1	0	0	0	0
CG12594	FBgn0037941	32.8995691682735	-0.350269947936684	10746	0	0	1	0	0	0	2	9	0.443979	0.526667	1	5	0.043644146659222	0	0	0	0	0.117955055845	0.0104715	0	0	0	0	0	0	0	1820.72	narrow	0	1	0.126923929163669	0	none	0.6354965	0.58811975	27746	2856	107091	61185	0	0	0	0	0	0
CG12605	FBgn0035481	136.119015107698	-0.20293565012891	10521	0	1	0	0	0	0	5	8	0.424674	0.486667	1	3	0.407280676741755	6.73369914089858e-06	3.36684564158887e-06	3.3668534992554e-06	0	0.0157243020187	0.0195864	0	0	1	0	0	0	1	0	broad	1	3	-2.05790273536433	6.66	high	0.5657805	0.62113625	16542	11537	65523	59815	0	0	0	0	0	0
CG12607	FBgn0035545	179.482131426592	1.20064007282873	1500	0	1	0	0	0	0	3	5	0.440667	0.48	1	3	0.301999777777778	3.18476077978914e-06	0	3.18476077978914e-06	0	0.02618312556	0.015596	0	0	0	0	0	0	0	0	narrow	0	1	1.03331464504292	0	none	0.8304495	0.682374	22444	16248	63918	38157	0	0	0	0	0	0
CG12643	FBgn0040942	132.245667705985	-0.244232893521372	1031	0	0	0	0	1	0	1	1	0.408341	0.526667	1	2	0.588748140963466	-2.37676479292792e-06	0	-2.37676479292792e-06	0	0.0344132244129	0.0147023	0	0	0	0	0	0	0	78.86736215	narrow	0	1	0.902421080807169	0	none	1.150695	0.7863855	52206	34296	113582	88911	0	0	0	0	0	0
CG12723	FBgn0030459	114.896145868859	0.599151770965042	2241	0	0	0	0	1	0	1	3	0.586792	0.513333	1	5	0.0584560464078536	0	0	0	0	0.0709863328088	0.0121001	0	0	1	0	0	0	0	22.836	narrow	0	1	-0.432897280095145	0.9	low	0.38936575	0.42586625	18925	13874	98485	36245	0	0	1	0	0	0
CG1273	FBgn0035522	647.301459610051	0.0913495206538018	14060	0	1	0	0	0	0	1	6	0.427454	0.506667	1	5	0.0283783783783784	0	0	0	0	0.03447067451041	0.0254846	0	0	0	0	0	0	0	129.8322892	narrow	0	1	1.3236084708389	1.1	low	-0.18077875	-0.14926	8624	2366	32609	21795	0	0	1	0	0	0
CG12730	FBgn0029771	261.609216165789	-0.127510746239265	2164	0	0	0	0	1	0	2	4	0.442237	0.386667	1	3	0.294824861367837	-2.26127572121191e-06	-4.5225478983417e-06	2.2612721770611e-06	1	0.14300216768	0.00738167	0	0	0	0	0	0	0	85.0935	narrow	0	2	-0.436913763293905	3.9	moderate	-0.301698	-0.3377095	3921	82911	101906	179340	0	0	0	0	0	0
CG12744	FBgn0033459	136.256486918742	0.0624004412978527	962	1	0	0	0	0	0	2	4	0.427235	0.373333	1	10	0.195426195426195	0	0	0	0	0.354852404413	0.0140905	1	1	0	0	0	1	1	311.992	broad	0	1	-1.33381691072679	1.01	low	-0.02704275	-0.07258175	507	0	17203	11901	0	0	0	0	0	0
CG12746	FBgn0037341	192.112821012502	-0.399657962952321	2571	0	0	1	0	0	0	3	6	0.483469	0.446667	1	5	0.05950991831972	0	0	0	0	0.08961040439	0.00620527	1	1	0	0	0	0	0	17.61882353	broad	0	3	-2.47065584694519	14.75	high	-0.0655765	0.02521425	1289	1709	17432	21383	0	0	0	0	0	1
CG12768	FBgn0037206	219.901682760583	-0.0547416307182902	13042	0	1	0	0	0	0	4	8	0.435746	0.513333	1	5	0.311883402341154	0.0451785671581202	-0.0244875482534539	0.069666115411574	1	0.0146717804135	0.00852244	1	0	1	0	0	0	1	18.59819178	broad	1	3	-2.59358584551491	0	none	0.7173025	0.772395	11642	16165	56181	60622	0	0	0	0	0	0
CG12769	FBgn0033252	405.592429808151	0.142284371944632	13475	1	0	0	0	0	0	3	8	0.446976	0.626667	1	4	0.169350649350649	0	0	0	0	0.0042908222649	0.00328929	1	0	0	0	0	0	1	64.34855714	narrow	0	1	0.0272209347974823	2.97	high	-0.28470875	-0.4165135	2064	2064	54594	53885	0	0	0	0	0	0
CG12772	FBgn0030055	79.49614372839	-0.462953722802917	3850	0	0	0	0	1	0	2	5	0.491169	0.42	1	3	0.172207792207792	4.35201467538827e-06	8.70404247899312e-06	-4.35202780349729e-06	0	0.022510876372	0.0194126	1	1	0	0	0	1	0	3.205155556	broad	0	1	-3.18413153914699	8.85	high	-0.45877075	-0.468658	452	403	45377	13556	0	1	0	0	0	0
CG12795	FBgn0031535	124.203360387416	-0.203042823781648	1290	0	0	0	0	0	0	1	3	0.496899	0.326667	1	6	0.138315245478036	-0.0192544955870114	0.00256727608838872	-0.0218217716754	0	0.08951097526	0.0191636	1	1	1	0	0	0	0	30.70736842	broad	0	1	-2.45233740880867	12.79	high	-0.26937675	-0.24854725	15612	3723	95807	21563	0	0	0	1	1	0
CG12811	FBgn0037779	318.266945517293	-0.139195562237611	1546	0	0	1	0	0	0	1	3	0.432083	0.373333	1	7	0.0827943078913325	0	0	0	1	0.0171751072529	0.00200786	1	1	0	1	0	0	0	29.7496	broad	1	3	-2.52272279019094	0	none	-0.25395525	-0.174873	380	4192	63651	65787	0	1	0	0	0	1
CG12814	FBgn0037796	422.058463247551	-0.0623808775550552	18448	0	0	1	0	0	0	4	13	0.415167	0.413333	1	2	0.0254770164787511	0	0	0	0	0.0173637900713	0.00314065	0	0	0	0	0	0	0	0	narrow	0	1	1.2257981544811	0	none	0.5306895	0.539788	959	1607	38958	21785	0	0	1	0	0	0
CG12825	FBgn0033221	72.7733509679643	0.250682738800204	783	1	0	0	0	0	0	1	4	0.448276	0.48	1	7	0.124398765432099	-0.010546264643993	-0.0267043584388173	0.0161580937948242	1	0.07489658198	0.00965204	0	0	0	0	0	0	0	0	narrow	0	1	0.561720547788927	0	none	0.00843175	-0.090879	1447	3611	92264	21089	0	0	0	0	0	0
CG12851	FBgn0035086	52.0326583849747	-0.316926732669343	7033	1	0	0	0	0	0	3	11	0.447462	0.446667	1	3	0.170624200199062	0	0	0	0	9.9615704693e-05	0.000324675	1	0	0	0	0	0	0	111.874	narrow	1	2	0.21790752854798	0	none	0.16942725	-0.02355075	13745	9674	99902	27044	0	0	0	0	0	0
CG12868	FBgn0033945	291.029052914796	0.838320736702928	749	1	0	0	0	0	0	1	2	0.397864	0.333333	2	8	0.106773475745438	0.0445441589611077	-0.0168747983295454	0.0614189572906532	0	0.0803439421791	0.00850035	1	0	0	0	0	0	0	8.228571429	broad	0	1	-2.28806021340134	0	none	-0.1658435	-0.0291695	19683	18514	120402	119838	0	0	1	0	0	0
CG12869	FBgn0033943	23.7158393483726	-0.661791887946109	4415	1	0	0	0	0	0	3	7	0.480634	0.226667	1	2	0.126387240468101	-2.58547730036354e-06	-2.58547730036354e-06	0	0	0.074335650858	0.0131693	0	0	0	0	0	0	0	0	narrow	0	2	-0.374002305020008	4.01	moderate	0.0949195	0.01362875	29363	28194	120402	119838	0	0	0	0	1	0
CG12880	FBgn0046258	101.92353233959	-0.21024209972717	6829	0	0	1	0	0	0	1	4	0.48953	0.56	1	7	0.0988432664616586	2.1373244033133e-06	0	2.1373244033133e-06	0	0.0544647886597	0.0012488	0	0	0	0	0	0	0	234.9	narrow	0	1	0.789644770720958	0	none	-0.0736325	-0.09145225	7597	7919	22983	23257	0	0	1	0	0	0
CG12885	FBgn0039523	24.8276307945786	-0.209921730243897	13069	0	0	1	0	0	0	2	5	0.392991	0.46	1	2	0.0267809319764328	0	0	0	0	0.153574989312	0.0260293	0	0	1	0	0	0	0	17.05290298	narrow	0	1	0.295539160699108	0	none	0.4254655	0.270345	13371	13678	45696	215459	0	0	0	0	0	0
CG12896	FBgn0033521	121.473772382209	1.89127770984855	1036	1	0	0	0	0	0	1	4	0.494208	0.466667	1	8	0.0849420849420849	0	0	0	0	0.093812328928	0.0621333	1	0	0	0	0	0	0	0	broad	0	1	-2.19740282356262	9.74	moderate	-0.31893225	-0.348788	2418	3225	121000	13825	0	0	0	0	0	0
CG12910	FBgn0033502	208.567426566539	-0.144130617803166	4149	1	0	0	0	0	0	3	6	0.482526	0.433333	1	5	0.0551939423154174	-6.29999209989701e-06	-6.29999209989701e-06	0	1	0.073644661222	0.0216365	1	0	0	0	0	0	0	0	broad	1	3	-1.310470996175	0	none	0.1510195	0.09747325	12495	1654	33821	18245	0	0	1	0	0	0
CG12911	FBgn0033501	235.550635919144	0.0820168275921305	4591	1	0	0	0	0	0	6	7	0.443041	0.573333	1	6	0.0827706382051841	0	0	0	0	0.01792229742619	0.040153	0	0	1	0	0	0	0	0	narrow	0	1	0.966100005372017	0	none	0.06500975	0.01133925	4124	4070	33821	18245	0	0	0	0	0	0
CG12926	FBgn0033437	82.975575400602	0.089339503989702	2163	1	0	0	0	0	0	1	4	0.453999	0.58	1	6	0.0408373092926491	-0.0310040943128564	-0.029466447843952	-0.00153764646890427	1	0.1281087617547	0.00609489	0	0	0	0	0	0	0	0	broad	0	1	-1.45584730788415	2.93	moderate	0.03048675	-0.015712	14443	625	99818	26745	0	0	0	0	0	0
CG12929	FBgn0033429	112.438878498654	-0.0898588973394792	605	1	0	0	0	0	0	2	4	0.504132	0.286667	1	7	0.0132231460055096	-5.4101030218659e-06	-1.80336992814937e-06	-3.60673309380826e-06	1	0.177415032715	0.00450044	1	1	0	0	0	0	0	8.008	broad	0	1	-2.75614980830961	13.8	high	-0.33964725	-0.395609	6969	1938	51118	26745	0	0	0	0	1	0
CG12934	FBgn0033541	46.0593968355829	1.01910321391671	943	1	0	0	0	0	0	2	2	0.482503	0.373333	1	2	0.125132555673383	0	0	0	0	0.026004273811	0.01236	0	0	0	0	0	0	0	0	narrow	0	1	1.08496630622425	0	none	0.631983	0.5986565	0	81284	43797	171790	0	0	0	0	0	0
CG12935	FBgn0033547	231.880874520526	-0.532054297193808	1259	1	0	0	0	0	0	2	3	0.446386	0.346667	1	7	0.0484512046597829	-2.3650718992196e-06	-2.3650718992196e-06	0	0	0.042067790225	0.00775615	1	1	1	0	0	0	0	0	broad	0	2	-3.08680628858044	13.8	high	-0.53773925	-0.45292175	0	0	70558	25388	0	0	0	0	0	1
CG12945	FBgn0037755	78.0837363180805	-0.329778209770701	3406	0	0	1	0	0	0	3	8	0.386083	0.386667	1	8	0.217623605402231	-0.0897634513789185	0.0313748004781675	-0.121138251857086	0	0.154372341899	0.000449186	1	1	0	0	0	1	0	8.578409639	broad	0	1	-1.84473985980067	0	none	0.05192125	0.06861975	18811	9885	46576	31307	0	0	0	1	0	1
CG12948	FBgn0037739	631.210079319674	-0.0666778703185893	1578	0	0	1	0	0	0	2	3	0.482256	0.38	1	8	0.140970426700465	-0.0174131207192514	-0.0279101398475352	0.0104970191282836	0	0.0460255832963	0.00151012	1	1	1	1	0	0	0	9.229235294	broad	0	1	-2.79055469805768	7.81	high	0.224621	0.32945225	15713	15264	38656	37204	0	1	0	0	0	0
CG12950	FBgn0037736	64.7426274117454	-0.207607883599752	5968	0	0	1	0	0	0	2	17	0.399464	0.493333	1	8	0.160857797140304	-6.01123559890226e-06	-4.50842904735173e-06	-1.50280655166593e-06	0	0.011084329303605	0.00208411	0	0	0	0	0	0	0	0	broad	1	6	-2.78282213449987	1.01	low	0.31877275	0.52117225	9208	8206	38656	37204	0	0	0	0	0	0
CG12964	FBgn0034022	111.01330713016	0.482549306094703	11279	1	0	0	0	0	0	2	6	0.458108	0.486667	1	2	0.0272186955108313	4.69934003445363e-06	0	4.69934003445363e-06	0	0.099555559085	0.00245553	0	0	0	0	0	0	0	14.9875	narrow	0	1	1.23887368261904	0	none	0.325016	0.22574825	14071	30	39589	25627	0	0	1	0	0	0
CG12974	FBgn0037065	87.1584226419698	0.116581730553225	4211	0	1	0	0	0	0	4	10	0.414153	0.546667	1	8	0.0608408137417874	-0.256396698469919	-0.082367167613139	-0.17402953085678	0	0.14670488559	0.00922325	0	0	0	0	0	0	0	13.3665	narrow	1	7	0.711104842441226	0	none	-0.2772015	-0.35178675	0	0	36244	18821	0	0	0	0	0	0
CG12975	FBgn0037061	500.094873215684	-0.089288036248977	845	0	1	0	0	0	0	1	3	0.394083	0.42	1	5	0.15768717948718	0.00120119534183545	0.00290189286327803	-0.00170069752144259	0	0.066381618833	0.0123497	1	1	0	0	0	0	0	4.301830508	broad	0	1	-2.46549143934242	14.75	high	0.356687	0.3765365	215	13920	20813	37260	0	1	0	0	0	0
CG1299	FBgn0035501	37.6564860238551	-0.292334424104705	3778	0	1	0	0	0	0	2	7	0.445474	0.553333	1	4	0.0354685018528322	0	0	0	0	9.99952095073756e-05	0.021585	0	0	0	0	0	0	0	303.3706667	narrow	0	1	-0.384216332086883	1.1	low	0.0732985	0.05146325	11810	9440	32789	30330	0	0	0	0	0	0
CG12991	FBgn0030847	239.887424612502	-0.118392883392189	19454	0	0	0	0	1	0	6	12	0.391128	0.473333	1	4	0.0329473458757411	0.0872194205221161	0.11201360624954	-0.0247941857274241	0	0.0139608796678	0.00553436	1	0	0	0	0	0	0	59.9264	broad	0	1	-1.2852823761061	0	none	0.205383	0.0776105	873	908	53442	48684	0	0	0	0	1	0
CG13001	FBgn0030806	186.888532939775	-0.318074155802077	1786	0	0	0	0	1	0	1	1	0.5028	0.353333	1	3	0.273236655468458	0	2.95633926818722e-06	-2.95633926809325e-06	0	0.168554521751	0.0120543	1	1	0	0	0	0	0	12.31257143	broad	0	1	-2.13525249083906	12.75	high	-0.470176	-0.38679275	3185	317	33308	27632	0	1	0	1	0	0
CG13003	FBgn0030798	38.2759308083087	-0.167843673947905	31738	0	0	0	0	1	0	3	9	0.409572	0.52	1	4	0.0316024954313441	0	0	0	0	0.0906668571357	0.0055779	0	0	0	0	0	0	0	0	narrow	0	3	0.985939997896534	0	none	0.3588005	0.27837	0	4656	17202	42128	0	0	0	0	0	0
CG13014	FBgn0030759	97.1458667611716	-0.37167320334179	1058	0	0	0	0	1	0	1	1	0.534026	0.353333	1	4	0.11531190926276	0	0	0	0	0.080682901494	0.0083272	0	1	0	0	0	0	0	5.0116	broad	0	1	-2.85858568911803	0	none	-0.377029	-0.3341055	1256	411	53799	23090	0	1	0	0	0	0
CG13018	FBgn0040751	125.706433009017	-0.14832132176877	439	1	0	0	0	0	0	1	2	0.455581	0.406667	1	8	0.123006681852696	-2.6716599569052e-06	0	-2.6716599569052e-06	1	0.093985763467	0.000460532	1	1	0	0	0	0	0	0	broad	0	2	-2.55360737036154	12.8	high	-0.198659	-0.20031325	4357	15199	21920	31902	0	0	0	0	0	0
CG13024	FBgn0036665	72.8150885476642	-0.167259802132362	19417	0	1	0	0	0	0	2	5	0.391976	0.513333	1	2	0.0173559252201679	0	0	0	0	0.115087228294	0.0121693	0	0	0	0	0	0	0	0	narrow	0	2	1.21482662236913	0	none	0.66733725	0.47691	33753	961	89181	33754	0	0	0	0	0	0
CG13033	FBgn0036638	96.1025619306685	1.12687795963997	1062	0	1	0	0	0	0	1	2	0.474576	0.426667	1	2	0.0932203389830508	0	0	0	0	0.02223678574599	0.0085394	0	0	0	0	0	0	0	76.912	narrow	0	1	1.11356572295723	0	none	0.58863125	0.5262515	28084	29785	77144	80294	1	0	0	0	0	0
CG1304	FBgn0031141	12.3974018904813	0.388792143249242	893	0	0	0	0	1	0	1	1	0.520717	0.373333	1	2	0.104143299738708	3.10256998036558e-06	3.10256998036558e-06	0	1	0.043822169589	0.00638652	0	0	0	0	0	0	0	0	narrow	0	1	-0.458965784631287	1.1	low	0.5047655	0.373865	25861	39200	63033	109017	0	0	0	0	0	0
CG13043	FBgn0036600	213.102168824931	1.10011317787314	646	0	1	0	0	0	0	1	1	0.574303	0.473333	1	9	0.184210526315789	0	0	0	0	0.049704384868	0.0115234	0	0	0	0	0	0	0	0	narrow	0	1	0.958868674107087	0	none	0.634676	0.519034	42892	42146	104408	150886	0	0	0	0	0	0
CG13044	FBgn0036599	248.032069835026	1.64527964595625	689	0	1	0	0	0	0	1	2	0.577649	0.466667	1	11	0.13062404450895	0	-3.20598897993149e-06	3.20598897977191e-06	0	9.999177664524e-05	0.0138293	0	0	0	0	0	0	0	0	narrow	0	1	0.617218840992003	0	none	0.629752	0.51556425	45584	44838	104408	150886	0	0	0	0	0	0
CG13047	FBgn0036594	149.14471356284	1.04540950291391	717	0	1	0	0	0	0	1	2	0.569038	0.46	1	10	0.117154765225477	-3.43498819280128e-06	0	-3.43498819280128e-06	0	0.1291474788293	0.0186871	0	0	0	0	0	0	0	0	narrow	0	1	0.457618378405847	0	none	0.64487275	0.5329855	40323	62620	104408	150886	0	0	0	0	0	0
CG13048	FBgn0036593	50.6535890942896	0.561506194956568	1113	0	1	0	0	0	0	2	4	0.490566	0.526667	1	11	0.127966756513926	0.00200634707030364	-0.00057706790005183	0.00258341497035538	0	0.3087189723282	0.00837685	0	0	0	0	0	0	0	0	narrow	0	1	-0.444831258553164	0	none	0.64427775	0.53144675	38452	64095	104408	150886	0	0	0	0	0	0
CG13049	FBgn0036592	372.357134332413	1.13877221193981	799	0	1	0	0	0	0	1	2	0.584481	0.433333	1	10	0.156445556946183	0	0	0	0	0.347905816817	0.0013527	0	0	1	0	0	0	0	0	narrow	0	1	1.33751402848568	0	none	0.64934125	0.5215235	36775	66086	104408	150886	0	0	1	0	0	0
CG13051	FBgn0040799	261.393846652492	1.4606812564113	388	0	1	0	0	0	0	1	1	0.546392	0.46	1	10	0.201030927835052	0	0	0	0	0.094188171768	0.0122954	0	0	0	0	0	0	0	0	narrow	0	1	1.73062774368752	0	none	0.48232975	0.40121675	20356	67581	104408	150886	0	0	1	0	0	0
CG13059	FBgn0036607	230.322546103713	1.15085419469471	637	0	1	0	0	0	0	1	2	0.563579	0.473333	1	15	0.111459968602826	2.03196341545268e-06	4.06392969285746e-06	-2.031966277375e-06	0	0.0750235657782	0.0131689	0	0	0	0	0	0	0	0	narrow	0	1	1.22675926273744	1.01	low	0.40738	0.3008305	24454	23708	104408	150886	0	0	0	0	0	0
CG13060	FBgn0036606	233.643343320609	1.31015235201006	599	0	1	0	0	0	0	1	2	0.525876	0.5	2	16	0.118530996104619	-2.03196341542973e-06	-2.03196341542973e-06	0	0	0.0764811003778	0.0117622	0	0	0	0	0	0	0	0	narrow	0	1	0.630325138342252	0	none	0.47183775	0.3567735	28308	27562	104408	150886	1	0	0	0	0	0
CG13063	FBgn0036601	112.776601005349	0.991946887423201	606	0	1	0	0	0	0	1	2	0.521452	0.42	1	10	0.173267326732673	0	0	0	0	0.210504728035	0.0104131	0	0	0	0	0	0	0	0	narrow	0	1	1.62350559060471	0	none	0.634676	0.519034	41557	40811	104408	150886	1	0	0	0	0	0
CG13064	FBgn0040796	103.981549159171	0.516887742114079	457	0	1	0	0	0	0	1	2	0.444201	0.466667	1	8	0.11597366885485	-2.72206868287769e-06	-2.72206868287769e-06	0	0	0.329129166478	0.0772572	0	0	0	0	0	0	0	0	narrow	0	1	-0.577821218116284	0	none	0.6448255	0.53141375	36047	67156	104408	150886	0	0	0	0	0	0
CG13066	FBgn0040797	50.584858256423	1.02273267953658	700	0	1	0	0	0	0	1	2	0.488571	0.373333	1	8	0.235714285714286	0	0	0	0	0.027745390486	0.0079472	0	0	0	0	0	0	0	0	narrow	0	1	1.25621903683735	0	none	0.588368	0.486891	28552	74408	104408	150886	0	0	0	0	0	0
CG13067	FBgn0036589	208.430339887939	1.4553141467764	637	0	1	0	0	0	0	1	2	0.500785	0.46	1	8	0.414442176870748	0	5.46476429250039e-06	-5.46476429266313e-06	0	0.078451097014	0.0086746	0	0	0	0	0	0	0	0	narrow	0	1	1.01093462454834	0	none	0.55818075	0.457566	26925	74150	104408	150886	0	0	0	0	0	0
CG13068	FBgn0036588	61.9870094524064	0.943320064295821	520	0	1	0	0	0	0	1	2	0.517308	0.4	1	8	0.144230705128205	-7.69437355186852e-06	-1.92359723518424e-06	-5.77077631663111e-06	1	0.206655474221	0.0317533	0	0	0	0	0	0	0	0	narrow	0	1	0.635999074072749	0	none	0.5472025	0.44770625	25035	72260	104408	150886	0	0	0	0	0	0
CG13069	FBgn0040798	203.401538843551	1.38412721438183	420	0	1	0	0	0	0	1	1	0.538095	0.453333	1	8	0.188095476190476	0	0	0	0	0.090269256235	0.0157244	0	0	0	0	0	0	0	0	narrow	0	1	1.26755327819619	1.01	low	0.48786825	0.40472375	21028	68253	104408	150886	0	0	1	0	0	0
CG13075	FBgn0036563	20.4420924129499	0.647376455966609	1272	0	1	0	0	0	0	1	3	0.470912	0.426667	1	5	0.109276729559748	0	0	0	0	0.000100098874320044	0.0137856	0	0	0	0	0	0	0	0	narrow	0	1	0.674556725307297	0	none	0.4513935	0.53614775	5852	5204	40485	39190	0	0	0	0	0	1
CG13082	FBgn0032803	1187.73108723364	0.0636582023983538	1316	0	0	0	0	0	0	1	1	0.577508	0.56	2	10	0.0790273556231003	0	0	0	1	0.004097312562062	0.00770646	0	0	0	0	0	0	0	70.2695	narrow	0	1	1.17680129574441	0	none	0.27700025	0.31188325	3896	2637	35169	14699	0	0	0	0	0	0
CG1309	FBgn0035519	324.286424205509	-0.368445918092946	2214	0	1	0	0	0	0	1	6	0.495483	0.373333	1	7	0.0529125263474857	0.139993661831863	-0.0630265773095154	0.203020239141379	1	0.0760593716523	0.00252318	1	1	1	0	0	0	0	6.433684211	broad	0	1	-3.06322628426426	13.8	high	-0.239607	-0.21985875	5634	0	32609	21384	0	0	0	0	0	1
CG13101	FBgn0032084	123.125039360516	0.0519323808494567	7039	0	0	0	0	0	0	2	9	0.362836	0.513333	1	4	0.0227305014916892	0	0	0	0	0.60985032401	0.0295866	1	1	0	0	0	0	0	428.64	narrow	0	1	1.06239952761026	0	none	0.12879075	0.08666675	12558	6483	44269	48048	0	0	1	1	0	0
CG13102	FBgn0032088	38.2544178558972	0.194741111313451	1962	0	0	0	0	0	0	2	4	0.495923	0.333333	1	5	0.0198776758409786	0	0	0	0	0.248148602697	0.00146849	0	0	0	0	0	0	0	11.28685714	narrow	0	1	0.826271929069914	0	none	0.18805575	0.1343965	2571	14978	19291	169363	0	0	0	0	0	0
CG13108	FBgn0032100	40.3505163582003	-0.159114646428624	1192	0	0	0	0	0	0	1	2	0.440436	0.506667	1	2	0.171140939597315	0	0	0	0	0.0517633617224	0.0641848	0	0	0	0	0	0	0	3.25236436	narrow	0	1	0.495565088651425	0	none	-0.16741225	-0.039926	1145	1145	43683	169363	0	0	1	0	0	0
CG13124	FBgn0032156	398.511173167519	-0.0761419860403358	5355	0	0	0	0	0	0	9	18	0.436601	0.46	1	13	0.0619775287892935	-0.00345345688061579	0.00120522455336378	-0.00465868143397954	0	0.0209141557973	0.0154284	0	0	0	0	0	0	0	17.46	narrow	0	1	0.479485871480516	4.95	high	-0.11456425	-0.16524225	15853	11677	80064	32238	0	0	0	0	0	0
CG13133	FBgn0032181	6.42507877135167	1.8235005298095	1182	0	0	0	0	0	0	1	1	0.560068	0.46	1	1	0.315566835871404	0	0	0	1	0.00015389984296	0.0197604	0	0	0	0	0	0	0	0	narrow	0	1	-0.0774854983435953	2.96	moderate	0.659835	0.519992	27137	34385	62421	144470	0	0	0	0	0	0
CG13148	FBgn0033767	40.1204870195995	-0.591598220581941	2538	1	0	0	0	0	0	4	8	0.460599	0.393333	1	3	0.0354609666403993	3.20599254229461e-06	0	3.20599254229461e-06	0	0.012339636173	0.000757575	0	0	0	0	0	0	0	0	narrow	1	3	1.46433771556257	1.01	low	0.45706375	0.38578225	527	0	52896	8113	0	1	0	1	0	0
CG1315	FBgn0026565	26.2166013415559	0.139886690103501	2173	0	0	1	0	0	0	2	4	0.473079	0.42	1	5	0.0149869458505906	0.00815743052203989	-0.0899103598054275	0.0980677903274675	0	0.1099905028192	0.00364383	0	0	0	0	0	0	0	-1	narrow	0	1	-0.0199056295224317	14.75	high	-0.30124	-0.41728075	2388	1722	102373	187109	0	0	0	0	1	0
CG13151	FBgn0033750	57.0259198916741	-0.538065426251246	1910	1	0	0	0	0	0	1	1	0.53822	0.26	1	5	0.012565445026178	0	0	0	0	0.242218239456	0.0018483	1	1	0	0	0	0	0	16.56470588	broad	0	1	-2.26117005894597	0	none	-0.0019125	-0.11985275	10930	2373	75386	11791	0	1	0	0	0	0
CG1317	FBgn0035333	674.071400819099	-0.0770405961658833	4097	0	1	0	0	0	0	3	5	0.502807	0.34	1	3	0.133843218615247	-0.0549870534022392	-0.0204102118840349	-0.0345768415182042	0	0.233030763983	0.00819483	1	1	1	0	0	0	0	14.07293173	broad	0	1	-1.21854022295009	13.74	high	-0.2252205	-0.319519	1933	2044	108829	129767	0	0	0	0	0	1
CG13197	FBgn0062449	251.108324848727	-0.315935798478225	6501	1	0	0	0	0	0	2	8	0.420705	0.34	1	3	0.0293105163308209	-0.541135513024767	-0.070274747913108	-0.47086076511166	1	0.152877970972	0.0140849	1	1	1	0	0	0	0	30.05483871	broad	0	1	-2.39162309271028	13.75	high	0.0831995	0.00207	10587	12085	67159	58198	0	0	0	1	0	1
CG13204	FBgn0033627	167.802829859955	-0.156732716078268	3578	1	0	0	0	0	0	2	4	0.472051	0.62	1	7	0.0120178964039501	3.35510084513094e-06	3.35510084513094e-06	0	1	0.0611469395	0.00565309	1	1	1	0	0	0	1	32.73063878	narrow	0	1	0.261957261929171	0	none	-0.08773975	-0.08315525	1148	0	63739	21325	0	0	0	0	0	0
CG13217	FBgn0033590	109.779905152237	0.920431234809796	484	1	0	0	0	0	0	1	1	0.514463	0.466667	2	9	0.130165426997245	2.28999031091227e-06	0	2.28999031091227e-06	0	0.261999923058	0.0110931	0	0	0	0	0	0	0	8.28	narrow	0	1	0.528023412665502	0	none	0.07977	0.226916	9576	10984	52865	54272	0	0	0	0	0	0
CG13218	FBgn0033587	12.3128071332904	0.0546531216942941	523	1	0	0	0	0	0	1	1	0.531549	0.46	1	9	0.107074760994264	-5.15247308795424e-06	-2.57623884429913e-06	-2.57623424368994e-06	0	0.000100019585960001	0.0321852	0	0	0	0	0	0	0	0	narrow	0	1	-0.830424470406712	0	none	-0.01596375	0.11329175	6565	7973	52865	54272	0	0	0	0	0	0
CG13220	FBgn0033608	1323.66106338369	-0.068798010054214	816	1	0	0	0	0	0	2	2	0.498774	0.36	1	5	0.172703431372549	0.000738266135115581	-0.00656622369049897	0.00730448982561455	0	0.149365774087	0.00655036	1	1	1	0	0	0	0	0	broad	0	1	-2.15390871633292	0	none	-0.0912105	-0.08742125	4792	4792	28209	28208	0	0	0	0	0	0
CG13247	FBgn0036979	165.117318239774	0.0768556780738887	1434	0	1	0	0	0	0	1	3	0.458159	0.373333	1	7	0.0313807531380753	3.20599254229461e-06	-3.20598541771331e-06	6.41197795984892e-06	0	0.00501358909331	0.00999836	0	0	0	0	0	0	0	0	broad	0	1	-1.98696525457217	0	none	0.18452225	0.07991925	11689	4251	26932	14312	0	0	0	0	0	0
CG13251	FBgn0037014	12.2764069926044	-0.598345885014763	3712	0	1	0	0	0	0	1	3	0.494073	0.486667	1	5	0.0304418103448276	0	0	0	0	0.482764292606	0.00353156	0	0	0	0	0	0	0	0	narrow	0	1	-0.357913210581938	1.1	low	0.45677175	0.5674735	17635	59522	81324	159074	0	0	0	0	0	0
CG13252	FBgn0037016	118.471530389793	-0.432021519342036	13918	0	1	0	0	0	0	1	3	0.407386	0.453333	1	2	0.0609282463955549	0	-1.70129232486533e-06	1.70129232492922e-06	0	0.015745818651712	0.00246394	1	0	0	0	0	0	0	170.7451429	narrow	0	1	1.32891192250438	1.94	high	0.526449	0.45967175	18806	19096	59182	58161	0	0	1	0	0	0
CG13255	FBgn0040636	120.668777625788	-0.122578260334979	1352	0	1	0	0	0	0	2	2	0.468195	0.306667	1	3	0.199354783037475	-0.0206712826262883	-0.0224502376289715	0.00177895500268326	1	0.08622263744716	0.001396	0	0	0	0	0	0	0	0	narrow	0	1	1.20200490567574	0	none	0.36883475	0.33673725	2905	3141	42927	26126	0	0	0	0	0	0
CG13272	FBgn0086673	172.98573489579	0.679488997106364	11186	0	0	0	0	0	0	2	4	0.429108	0.486667	1	6	0.0195498837833006	-0.00163442363187973	0.00359829667951068	-0.00523272031139047	0	0.017078763417428	0.00858422	0	0	0	0	0	0	0	0	narrow	0	1	0.821923232286348	0	none	0.27973525	0.17824875	1728	542	74601	25337	0	0	0	0	0	0
CG13284	FBgn0032614	852.136563914306	0.497315992228489	6417	0	0	0	0	0	0	5	11	0.377123	0.38	1	6	0.0343595657368448	-0.0546586457020278	-0.219616265455057	0.164957619753029	0	0.022122222065973	0.0242001	0	0	0	0	0	0	0	34.3392	narrow	0	2	0.550827921188588	9.74	moderate	0.2628005	0.24404725	24501	25687	61529	63072	0	0	0	0	0	0
CG13285	FBgn0035611	53.6900782003895	0.461309370344199	1792	0	1	0	0	0	0	2	5	0.428013	0.446667	1	3	0.210531808035714	0.0298148787881724	0.0479979028416097	-0.0181830240534375	0	0.0214714252828	0.00912332	0	0	0	0	0	0	0	0	narrow	0	1	-0.349253177825822	0	none	0.2094385	0.06999775	26575	2689	57716	26549	0	0	0	0	0	0
CG13287	FBgn0035643	57.2343617972458	-0.162848780316245	1787	0	1	0	0	0	0	2	1	0.518187	0.473333	1	5	0.17515407573214	0	-4.60924196857371e-06	4.60924196857602e-06	0	0.006872271887084	0.0244131	0	0	0	0	0	0	1	702.704	narrow	0	1	0.639022600617438	6.98	high	0.01945725	-0.000440750000000001	12071	11481	62237	27087	0	0	0	0	0	0
CG13293	FBgn0035677	233.325609469974	-0.304275774971641	9306	0	1	0	0	0	0	4	14	0.432517	0.52	1	7	0.21857976932445	0.0301446562813299	0.0363917390639939	-0.00624708278266409	0	0.01374471198585	0.00515121	0	0	0	0	0	0	0	0	broad	0	1	-2.64438547208967	13.8	high	0.0244965	0.1649675	11233	10818	53712	52752	0	0	0	0	0	1
CG13295	FBgn0035674	39.738906823707	-0.698849782871558	1756	0	1	0	0	0	0	1	3	0.475513	0.406667	1	4	0.0290432801822323	0	0	0	1	0.43209342765	0.0141718	1	1	1	0	0	0	0	17.80795181	broad	0	1	-2.89914418905342	13.8	high	-0.091142	0.05050775	1840	1425	53712	52752	0	0	0	0	0	0
CG13297	FBgn0035685	304.03390984103	0.622709909444711	786	0	1	0	0	0	0	1	2	0.422392	0.473333	1	11	0.214346055979644	-0.385323598677478	-0.260389868095627	-0.124933730581851	0	0.1040854969663	0.0223292	0	0	0	0	0	0	0	0	narrow	0	1	-0.345586636838986	0	none	0.1765435	0.22840525	24599	11598	56618	44160	0	0	0	0	0	0
CG13300	FBgn0035699	635.025052617447	-0.0709497214366011	23067	0	1	0	0	0	0	1	4	0.429315	0.6	1	2	0.0739151168335718	0	0	0	0	0.0371304965557	0.00697071	0	0	0	0	0	0	0	0	narrow	0	1	0.837620884504267	0	none	0.47255775	0.28960225	0	64266	45881	218878	0	0	1	0	0	0
CG13311	FBgn0035929	8.3737500808803	0.276325609125145	625	0	1	0	0	0	0	1	2	0.4512	0.38	1	5	0.118399893333333	-1.94958921057809e-06	0	-1.94958921057809e-06	0	0.0201152725374	0.0185529	0	0	0	0	0	0	0	0	narrow	0	1	0.283015581004618	0	none	0.2274345	0.265014	7138	16173	89619	40666	0	0	0	0	0	0
CG13315	FBgn0040827	281.841700690912	1.16341199821967	618	0	1	0	0	0	0	2	2	0.425566	0.446667	1	2	0.794316612729234	-0.586419915776798	-0.0403766495395641	-0.546043266237234	1	9.99965954839157e-05	0.0363473	0	0	0	0	0	1	0	6.4165	narrow	0	1	0.95490598713491	0	none	0.73090825	0.6189725	40558	1704	90937	238965	0	0	0	0	0	0
CG13321	FBgn0033787	1110.42336647689	0.424524194042671	2601	1	0	0	0	0	0	2	6	0.474433	0.326667	1	2	0.036139958990132	1.53478114222061e-06	1.53478114222061e-06	0	0	0.0081739224583	0.0271731	0	0	0	0	0	0	0	68.328	narrow	0	1	-0.15799502773743	1	low	0.14677675	0.1632315	6512	0	44167	19152	0	0	0	0	0	0
CG13323	FBgn0033788	17.8565919892428	0.709158348843186	2562	1	0	0	0	0	0	2	2	0.473849	0.42	1	2	0.0550352589123081	-1.0231843439547e-05	0	-1.0231843439547e-05	0	0.243420466736	0.0127377	0	0	0	0	0	0	0	0	narrow	0	1	0.339401497484709	0	none	-0.248587	-0.5105055	980	1211	88939	89182	0	0	0	0	0	0
CG13362	FBgn0029531	1114.9852858939	0.417675675432302	2061	0	0	0	0	1	0	1	3	0.420184	0.5	1	6	0.0684892447032185	0.010264579441525	-0.0475840750790992	0.0578486545206242	0	0.045977965033133	0.0107511	0	0	0	0	0	0	0	27.92	narrow	0	1	-0.742373122390942	0	none	0.083606	0.00767875	13670	7938	78284	71725	0	0	0	0	0	0
CG13365	FBgn0029529	305.802910982403	-0.214000670876044	499	0	0	0	0	1	0	1	1	0.543086	0.353333	1	6	0.166332665330661	0	0	0	1	0.06306553694863	0.00172272	1	1	0	0	0	0	0	0	broad	0	1	-2.37040159562989	0	none	-0.4778895	-0.570819	838	3211	16374	37980	0	0	0	0	0	0
CG13366	FBgn0025633	410.081373413747	-0.27426243164275	35115	0	0	0	0	1	0	7	20	0.45425	0.473333	1	6	0.0225220086382837	0.421174441346833	0.435863664084911	-0.0146892227380776	0	0.128242059488	0.00448424	1	1	0	0	0	0	0	29.01774257	broad	0	2	-2.48583764283174	9.86	high	-0.47898675	-0.574557	0	0	16374	37980	0	0	0	0	0	1
CG13367	FBgn0025634	260.382774023796	-0.402673791235772	1626	0	0	0	0	1	0	1	2	0.5492	0.433333	2	8	0.115006355063551	7.71492611452434e-06	7.71492611452434e-06	0	1	0.047578692846	0.00191412	1	1	1	0	0	0	0	0	broad	0	2	-3.4605722943	8.78	high	-0.3819535	-0.35694575	8509	9098	19483	37980	0	0	0	1	0	1
CG13375	FBgn0040370	16.1894406231484	-0.105410108968176	11777	0	0	0	0	1	0	3	9	0.341768	0.506667	1	3	0.130569471568877	1.03702206822194	0.534630241427933	0.50239182679401	0	0.47321345493	0.00202659	1	0	0	0	0	0	0	20.73176471	narrow	0	1	1.09897013520186	2.96	moderate	0.849988	0.74269075	5746	2455	34215	70293	0	0	0	0	0	0
CG13390	FBgn0032031	77.8495132464921	-0.560177490357127	1296	0	0	0	0	0	0	1	2	0.521605	0.286667	1	13	0.150930967078189	-2.55426226922756	-0.853096648489295	-1.70116562073827	1	0.14822826197	0.0317492	0	1	0	0	0	0	0	12.51090909	broad	0	2	-1.46356860189975	11.76	high	-0.07659125	-0.01319975	6101	6822	18373	18921	0	0	0	0	0	0
CG13397	FBgn0014417	136.050625068074	0.180937392766207	2981	0	0	0	0	0	0	2	4	0.481382	0.2	1	9	0.0234820530023482	2.06099438756057e-06	-2.06099144361791e-06	4.12198583148624e-06	0	0.061289248784	0.00152546	1	0	0	0	0	0	0	5.056	narrow	0	1	-0.898617308361975	14.75	high	-0.3484085	-0.1863375	3555	3390	10198	11863	0	0	0	0	0	0
CG13398	FBgn0032042	94.6611461128367	-0.532867935050528	3113	0	0	0	0	0	0	2	3	0.456794	0.366667	1	6	0.452296819787986	0	0	0	0	0.02130116238488	0.015731	1	1	0	0	0	0	0	7.736666667	broad	0	1	-2.69906829679892	5.83	high	-0.401562	-0.17347875	272	2	10198	11863	0	0	0	0	0	0
CG13403	FBgn0030544	54.967105518356	0.0656915510268746	799	0	0	0	0	1	0	2	3	0.496871	0.533333	1	4	0.177722152690864	0	0	0	0	0.0197863856923	0.0116871	0	0	0	0	0	0	0	0	narrow	0	1	1.33694494241704	0	none	-0.06409775	-0.13300675	7896	8111	68893	100993	0	0	0	0	0	0
CG13404	FBgn0030559	59.0795198985907	-0.311956815610417	1514	0	0	0	0	1	0	1	3	0.435271	0.573333	1	1	0.544913914575077	-5.24616696434087e-06	-3.49744676270666e-06	-1.74872020172972e-06	0	0.0136296476385	0.003723	0	0	0	0	0	0	0	0	broad	1	3	-2.73293258374958	12.8	high	-0.136788	-0.1026805	17409	17261	89228	43781	0	0	0	0	0	0
CG13461	FBgn0036468	4.88091620003541	0.642184686574952	560	0	1	0	0	0	0	1	1	0.410714	0.326667	2	12	0.075	0	0	0	0	0.49286985255	0.0172542	0	0	0	0	0	0	0	0	narrow	0	1	0.212073022909685	0	none	0.286715	0.50228	3918	11773	47151	31934	0	0	0	0	0	0
CG13482	FBgn0036419	19.9010799856611	-0.306522808732996	540	0	1	0	0	0	0	1	1	0.47037	0.406667	1	1	0.274074074074074	0	0	0	0	0.247210504045	0.0107145	0	0	0	0	0	0	0	0	narrow	0	1	0.588208391654889	0	none	0.51958975	0.63526125	6856	3332	59822	83391	0	0	0	1	0	0
CG13492	FBgn0034662	56.9178869657114	0.467917339622228	10748	1	0	0	0	0	0	1	6	0.491626	0.44	1	7	0.0168403734028036	-7.97066881539445e-06	0	-7.97066881539445e-06	0	0.0206346679402	0.0202685	0	0	0	0	0	1	0	0	narrow	0	1	0.925149776493261	0	none	0.504989	0.482094	28359	20595	78152	171010	0	0	0	0	0	0
CG13506	FBgn0034723	758.527012179684	-0.00928090871685594	10882	1	0	0	0	0	0	2	8	0.422257	0.513333	1	4	0.117235802242235	-0.000870295169885026	0.00185536741854826	-0.00272566258843326	0	0.0381732075693	0.00734488	0	0	0	0	0	0	0	64.42666667	narrow	0	1	0.666241190269919	1.1	low	0.429998	0.2263655	7114	8857	39523	36259	0	0	1	0	0	0
CG13510	FBgn0034758	824.386974520919	0.0775947268694999	3489	1	0	0	0	0	0	3	6	0.450846	0.506667	3	11	0.0404879143976307	-0.0093918553624163	0.00186319342867932	-0.0112550487910954	0	0.00291595043475	0.0195468	0	0	0	0	0	1	0	29.0304	narrow	0	1	0.344502350046183	4.9	high	0.2268375	0.0171815	17980	9445	49166	29592	0	0	0	0	0	0
CG13516	FBgn0040658	32.3478611654928	-0.0788300507819102	1478	1	0	0	0	0	0	2	4	0.461434	0.313333	1	12	0.236806269733875	0	4.12199171968767e-06	-4.12199171958632e-06	0	0.144200395974	0.0322673	0	0	0	0	0	0	0	5.537777778	narrow	0	1	0.0427264449081726	2.97	moderate	0.02004825	-0.126343	18462	212	49166	29592	0	0	0	0	0	0
CG13531	FBgn0034786	75.6463716582894	-0.490371180873681	5996	1	0	0	0	0	0	2	7	0.482488	0.373333	1	2	0.0201925172337114	-0.209796829266679	-0.109614147626471	-0.100182681640208	0	0.271642045693	0.0119006	1	1	0	0	0	0	0	14.19002247	broad	0	1	-2.77381377402795	9.78	high	-0.10142325	-0.13566725	730	0	46480	28058	0	0	0	0	0	0
CG13532	FBgn0034788	51.5561724964623	0.1772750618398	3238	1	0	0	0	0	0	1	6	0.461087	0.566667	1	6	0.117047560222359	0	0	0	1	0.65065868422	0.00317209	0	0	0	0	0	0	0	0	broad	0	1	-3.31048687713244	0	none	-0.0293645	-0.03438075	13017	7265	32888	28058	0	0	0	0	0	0
CG13560	FBgn0034899	7.76077966376649	0.84076433636776	918	1	0	0	0	0	0	2	2	0.54793	0.406667	1	4	0.0675380537400145	-2.32692936210897e-06	0	-2.32692936210897e-06	0	0.008501203729	0.0118226	0	0	0	0	0	0	0	0	narrow	0	1	0.119697167375245	0	none	0.19629125	0.04745075	711	752	104130	6118	0	0	0	0	0	0
CG13585	FBgn0035020	2087.38114212905	0.0647780228865156	1798	1	0	0	0	0	0	4	7	0.456618	0.446667	1	8	0.160440304041528	0.0252990621669379	-0.0363315431837942	0.0616306053507324	0	0.0204219484162	0.0100928	1	1	1	0	0	0	0	8.3496	broad	0	1	-2.66992857193704	12.8	high	-0.2079455	-0.238453	2182	1640	9568	8783	0	0	0	0	0	1
CG13594	FBgn0035041	21.644045095912	0.143787473486365	23166	1	0	0	0	0	0	2	9	0.464992	0.613333	1	4	0.0334973812196034	0	-1.85914189591213e-06	1.85914189595494e-06	0	0.0073628604352	0.010505	0	0	0	0	0	1	0	123.9064615	narrow	0	1	0.547992320592383	0	none	0.8359135	0.8319345	15482	3659	73227	49177	0	0	0	0	0	0
CG13601	FBgn0039126	130.153422238859	-0.571920239589851	1263	0	0	1	0	0	0	2	4	0.486144	0.34	1	5	0.150435471100554	0	0	0	0	0.142494005519	0.00349026	1	1	0	0	0	0	0	4.896	broad	0	1	-2.8930734941086	12.79	high	-0.0543135	-0.243933	2940	3638	62853	20303	0	1	0	0	0	1
CG13603	FBgn0039135	148.700824609738	-0.202486736135003	1357	0	0	1	0	0	0	1	4	0.414149	0.473333	1	2	0.237842299189388	0.325795778011842	0.394906420921062	-0.0691106429092209	0	0.124507014356	0.00734685	1	1	0	0	0	1	0	9.51375	broad	0	1	-2.88087970225325	13.8	high	0.24361825	0.20096475	0	288	6880	28893	0	1	0	0	0	0
CG13604	FBgn0039137	138.791048487923	-0.635027059275334	4111	0	0	1	0	0	0	5	10	0.461931	0.366667	1	2	0.175349225654747	0.0339881655565607	0.0368637231954342	-0.00287555763887326	0	0.0374488862207	0.00220809	1	1	1	0	0	0	0	9.687466667	broad	0	2	-1.16511756239599	13.8	high	0.250219	0.15047325	245	1410	6880	7469	0	1	0	0	0	0
CG13606	FBgn0039161	37.1922056714439	0.0453412416717229	11517	0	0	1	0	0	0	4	8	0.429626	0.486667	1	4	0.0620821105033139	0	2.01775671295488e-06	-2.01775671277546e-06	0	0.035201246625	0.00157924	0	0	0	0	0	0	0	77.44	narrow	0	1	-0.623131670895236	0	none	0.265214	0.24437925	2153	2833	16673	17579	1	0	0	0	0	0
CG13618	FBgn0039203	16.2046446556784	0.212162966574623	2740	0	0	1	0	0	0	1	4	0.412774	0.553333	1	6	0.0295620437956204	0	0	0	0	0.388717329945	0.0115123	0	0	0	0	0	0	0	0	narrow	0	1	0.522309207251373	0	none	0.06036375	0.031386	7688	15607	23115	148786	0	0	0	0	0	0
CG13622	FBgn0039202	22.6251006552749	-0.255719855694937	1201	0	0	1	0	0	0	1	1	0.490425	0.446667	1	4	0.123230363585901	9.74797239796493e-06	0	9.74797239796493e-06	0	0.0922312074921	0.0348262	0	0	0	0	0	0	0	64.68	narrow	1	3	1.47262736641411	0	none	0.054792	0.0161635	5372	19462	23115	148786	0	0	0	0	0	0
CG13623	FBgn0039205	68.5013530563377	-0.431492123792199	786	0	0	1	0	0	0	2	3	0.441476	0.293333	1	5	0.0572519083969466	0	0	0	1	0.084821775458	0.0261979	0	1	0	0	0	0	0	0	broad	1	5	-1.79678517991623	13.8	high	0.06252925	0.04317625	9660	12582	23115	148786	0	0	0	0	0	0
CG13630	FBgn0039219	267.093200891376	0.00918178107286338	1428	0	0	1	0	0	0	1	3	0.516807	0.353333	1	1	0.0644257469654528	0	1.56814763577606e-06	-1.56814763558187e-06	1	0.033064281183	0.00562917	1	1	0	0	0	0	0	8.1144	broad	0	1	-2.14008216224479	14.75	high	0.245596	0.3417275	32	34131	59914	91815	0	0	0	1	1	0
CG13640	FBgn0039237	70.2851932805099	0.429823970317603	507	0	0	1	0	0	0	1	1	0.477318	0.426667	1	8	0.143984023668639	-5.9288959123117e-06	-5.9288959123117e-06	0	0	0.0042984122067	0.0110445	0	0	0	0	0	0	0	0	narrow	0	1	0.360236569109187	0	none	-0.02344125	-0.04312225	9919	9050	25438	20814	0	0	0	0	0	0
CG13641	FBgn0039239	19.2709574612642	0.253100123669836	542	0	0	1	0	0	0	1	1	0.51107	0.446667	1	8	0.16605159901599	0	1.60299538043845e-06	-1.60299538044028e-06	0	0.165728512359	0.0245754	0	0	0	0	0	0	0	0	narrow	0	1	-0.389763742563353	0	none	-0.05065075	-0.0657945	12443	6483	25438	20814	0	0	0	0	0	0
CG13643	FBgn0040601	21.2027599454605	-0.371661957450951	8320	0	0	1	0	0	0	4	9	0.465745	0.513333	1	6	0.0537258814102564	0	6.4550258095046e-06	-6.45502580950361e-06	0	0.0142243538481	0.00922605	0	0	0	0	0	0	0	90.528	narrow	0	1	0.208366412870273	0	none	0.671407	0.3643695	10570	8981	39400	37777	0	0	0	0	0	0
CG13654	FBgn0039290	34.1379923425456	-0.536706969715134	14438	0	0	1	0	0	0	3	8	0.43344	0.44	1	5	0.0383686336981115	-0.0577613586071675	-0.00514703714080843	-0.0526143214663591	0	0.140426828663	0.00350029	0	0	0	0	0	0	0	39.90983607	narrow	0	1	1.31318461201568	10.89	high	-0.17480125	0.061684	5615	1009	53249	20618	0	0	1	0	0	0
CG13663	FBgn0039291	187.341011196501	0.0249543131597196	864	0	0	1	0	0	0	1	2	0.396991	0.433333	1	3	0.259484182098765	-0.0934427706330837	-0.0697534944630838	-0.0236892761699999	0	0.58769382272	0.00623401	1	1	0	0	0	0	0	11.44154839	broad	0	1	-2.3981508442209	9.74	high	0.38834525	0.28423575	20122	76	53249	20618	0	1	0	0	0	0
CG13671	FBgn0035867	73.0178877692566	-0.618325889755021	2278	0	1	0	0	0	0	1	1	0.505707	0.38	1	3	0.0557506584723442	0	0	0	0	0.069656608278	0.0116663	1	1	0	0	0	0	0	0	broad	0	1	-2.4078272653326	8.66	high	-0.188022	-0.159479	357	357	16155	15596	0	0	0	0	0	0
CG13674	FBgn0035858	105.859546369431	1.17561281292371	752	0	1	0	0	0	0	2	3	0.509309	0.48	1	3	0.0851063829787234	2.25420924036333e-06	4.50842200284584e-06	-2.25421276256802e-06	0	0.116217450964	0.027794	0	0	0	0	0	0	0	0	narrow	0	1	0.898771019426581	0	none	0.292948	0.088798	20130	20130	101606	101605	0	0	0	0	0	0
CG13675	FBgn0035845	23.6869545700156	0.316139509009341	5204	0	1	0	0	0	0	2	5	0.413336	0.466667	1	7	0.0457340507302075	0	0	0	0	0.123359880479	0.00660342	0	0	0	0	0	0	0	0	narrow	0	1	0.461952611248552	0	none	0.24979425	0.29591725	21287	131	49494	15720	0	0	0	0	0	0
CG13676	FBgn0035844	269.317235014892	0.226790382545063	9946	0	1	0	0	0	0	2	11	0.423487	0.526667	1	5	0.0674642737448891	2.15006872691805e-06	0	2.15006872691805e-06	0	0.0700397895947	0.00836939	0	0	0	0	0	0	0	53.39076923	narrow	0	1	-0.1541666369429	0	none	0.5111035	0.39783425	4554	3872	49494	22188	0	0	0	0	0	0
CG13678	FBgn0035859	86.2963127492882	1.07724748204964	813	0	1	0	0	0	0	1	2	0.473555	0.433333	1	7	0.13530135301353	0	0	0	0	0.0810167771756	0.0275912	0	0	0	0	0	0	0	0	narrow	0	1	1.02775719959869	0	none	0.47032325	0.253213	24039	24039	101606	101605	0	1	0	0	0	0
CG13679	FBgn0035856	133.386160431725	1.33224983750263	554	0	1	0	0	0	0	1	2	0.550542	0.52	1	9	0.108303309265945	4.80898346997348e-06	0	4.80898346997348e-06	0	0.174899946058	0.00572429	0	0	1	0	0	0	0	0	narrow	0	1	0.97746833389114	0	none	-0.24455225	-0.2444975	4690	4690	101606	101605	0	0	0	0	0	0
CG1368	FBgn0030539	420.808179710768	1.74135804703504	915	0	0	0	0	1	0	1	2	0.531148	0.586667	1	8	0.153005464480874	0	0	0	0	0.049211929558	0.00977824	0	0	0	0	0	0	0	38.724	narrow	0	1	0.795376210282583	1.1	low	0.72087025	0.46137175	24244	24459	68893	100993	0	0	0	0	0	0
CG13692	FBgn0031254	7.16649836762742	-0.758938465188768	719	0	0	0	0	0	0	1	2	0.472879	0.28	1	7	0.171070931849791	0	0	0	1	0.06933135302	0.0338887	0	0	0	0	0	0	0	0	broad	0	1	-2.9956195554828	6.71	high	-0.20350725	-0.3182615	1970	399	33608	51780	0	0	0	0	0	0
CG13698	FBgn0036773	533.635578837199	-0.0337134180131662	17733	0	1	0	0	0	0	2	8	0.377263	0.526667	1	5	0.043335194270569	0.0530878792690551	0.0136908371603322	0.039397042108723	0	0.005356263021767	0.00715355	1	0	0	0	0	0	0	70.37894737	narrow	0	1	-0.0147748502069286	0	none	-0.1003305	0.0436505	508	0	87456	7656	0	0	0	0	0	0
CG13704	FBgn0035583	524.196755063107	0.229919351089936	1970	0	1	0	0	0	0	1	3	0.434518	0.453333	1	3	0.0878172588832487	0	0	0	1	0.0628433534771	0.0303621	0	0	0	0	0	0	0	53.408	narrow	0	1	1.53283119387952	0	none	0.47250425	0.29583225	29254	58462	88712	293681	0	0	1	0	0	0
CG13705	FBgn0035582	218.113218241316	1.55584260601977	1607	0	1	0	0	0	0	1	2	0.57374	0.426667	1	3	0.113876789047915	0	0	0	0	0.30831849195	0.00036049	0	0	0	0	0	0	0	0	narrow	0	1	1.27872911202272	0	none	0.44047175	0.29583225	31653	56426	88712	293681	0	0	0	0	0	0
CG1371	FBgn0033482	556.189209236598	-0.42061168565491	4665	1	0	0	0	0	0	1	6	0.470954	0.406667	1	5	0.0490889603429796	0	0	0	0	0.235722131063	0.00647166	1	1	1	0	0	0	0	14.56610909	broad	0	1	-2.70436541344957	13.8	high	-0.26642275	-0.2324975	2439	32	28888	7227	0	0	0	1	1	1
CG13722	FBgn0035553	15.2583407882847	0.773596789107136	5805	0	1	0	0	0	0	1	4	0.458226	0.553333	1	5	0.0449612977318404	5.5275566172589e-06	5.5275566172589e-06	0	0	9.94582070690002e-05	0.0116888	0	0	0	0	0	0	0	0	narrow	0	1	0.432430405774497	0	none	0.51131425	0.5138925	11882	20837	32330	72604	0	0	0	0	0	0
CG13731	FBgn0036717	216.56885527897	1.59173757714203	5321	0	1	0	0	0	0	1	3	0.517572	0.486667	1	4	0.0744221637536804	-3.64316469512126e-06	0	-3.64316469512126e-06	0	0.009070631548	0.00717129	0	0	0	0	0	0	0	0	narrow	0	1	1.22187358612986	1.01	low	0.2610475	0.30426825	4416	17806	48310	53689	0	0	1	0	0	0
CG13737	FBgn0036382	722.375597605241	0.313486106267839	4063	0	1	0	0	0	0	2	3	0.409796	0.513333	1	1	0.0401181393059316	0	0	0	0	0.00841575399371	0.0014026	0	0	0	0	0	0	0	24.98150335	narrow	0	1	0.762330405803871	0	none	0.24008825	0.1417765	35054	18419	85390	133433	0	0	1	0	0	0
CG13738	FBgn0036390	99.9983711601095	1.186587356675	355	0	1	0	0	0	0	1	1	0.470423	0.36	1	3	0.0985917370892019	4.12197994296446e-06	0	4.12197994296446e-06	0	0.02475521806263	0.0101531	0	0	0	0	0	0	0	0	narrow	0	1	-0.479988134043423	0	none	0.65667275	0.474663	28353	20529	72504	133433	0	0	0	0	0	0
CG13760	FBgn0040375	173.817616434071	0.279848169514546	1955	0	0	0	0	1	0	2	7	0.469565	0.42	1	3	0.275703495311168	0	-2.67661169287423e-06	2.67661169278603e-06	1	0.063139093042	0.0154926	1	1	0	0	1	0	0	5.235454545	broad	0	1	-2.7578145271704	12.9	high	-0.29355125	-0.35822825	503	1050	74925	50947	0	0	0	1	0	0
CG13766	FBgn0031834	5.54639021337781	-0.496932842823334	2070	0	0	0	0	0	0	2	2	0.422705	0.326667	1	4	0.161736876006441	-0.00542181304331523	-0.0308220826085973	0.0254002695652821	0	0.30347807574	0.0170794	1	1	0	0	0	1	0	0	broad	0	1	-1.83832772653533	0	none	-0.20759225	-0.31328525	2672	0	49906	45180	0	0	0	1	1	0
CG13795	FBgn0031937	88.1430734284085	0.301834374299799	3254	0	0	0	0	0	0	2	10	0.374923	0.446667	1	9	0.0397497439049375	-0.230826566007075	-0.367573701380967	0.136747135373892	1	0.297968074083	0.0247867	0	0	0	0	0	0	0	0	narrow	1	2	0.242376178604092	1.1	low	0.62228175	0.631774	23581	20980	83417	80815	0	0	0	0	0	0
CG13806	FBgn0035325	233.363459120566	0.412138884435336	1247	0	1	0	0	0	0	1	2	0.527666	0.393333	1	9	0.0841125367548784	0.000487009156903259	-0.0492341819432961	0.0497211911001991	1	0.2724550079055	0.00423218	0	0	0	0	0	0	0	32.976	narrow	1	2	-0.988340814765376	0	none	-0.136244	-0.27626475	1348	22176	108829	129767	0	0	0	0	0	0
CG13810	FBgn0035313	71.034056274977	-0.0568367681904225	1747	0	1	0	0	0	0	1	3	0.520321	0.48	1	2	0.0143102461362335	0	0	0	0	0.2037432239142	0.0118776	0	0	0	0	0	0	0	0	narrow	0	1	-0.102802393264754	0	none	0.244319	0.23814925	22821	5032	65971	26296	0	0	0	0	0	0
CG13813	FBgn0036956	284.589434828557	0.684920969596939	1587	0	1	0	0	0	0	1	2	0.468179	0.446667	1	7	0.148242806133165	0.00656383401927929	-0.00628381006448805	0.0128476440837674	0	0.0513560636837	0.0118731	0	0	0	0	0	0	0	189.736	narrow	0	1	0.642410994360263	0	none	0.16073825	0.08770875	6008	5497	16006	16172	0	0	0	0	0	0
CG13827	FBgn0039068	209.932780916509	0.0275889721535791	2238	0	0	1	0	0	0	2	5	0.43387	0.34	1	2	0.0723860589812333	0	0	0	1	0.0532141346979	0.00211941	1	1	0	0	0	0	0	23.73906918	narrow	0	1	-0.691064312389539	13.8	high	-0.11732075	0.10629	7388	6675	29722	28348	0	0	0	0	1	0
CG13847	FBgn0038967	102.040154021654	0.154247982100883	10937	0	0	1	0	0	0	2	5	0.434123	0.533333	1	5	0.0291670781140471	-4.52254789850187e-06	0	-4.52254789850187e-06	0	9.85866361340001e-05	0.00217356	0	0	0	0	0	1	0	0	narrow	0	1	0.110746598174184	0	none	0.52201075	0.362748	3362	1355	46553	22803	0	0	1	0	0	0
CG13850	FBgn0038961	604.143877649645	-0.259630333647322	2350	0	0	1	0	0	0	2	8	0.452766	0.48	1	6	0.0438297872340426	0	0	0	1	0.0112498872622	0.0192995	1	1	1	0	0	0	0	26.325	broad	0	1	-1.72386524525495	9.74	high	0.61621225	0.36928075	10935	12942	66542	42445	0	0	0	0	0	0
CG13857	FBgn0038958	41.2941290069906	-0.125303866145211	1916	0	0	1	0	0	0	1	2	0.470772	0.56	1	5	0.0615866388308977	0	0	0	0	0.0047808530433	0.00063492	0	0	0	0	0	0	0	0	narrow	0	1	0.277195007073786	0	none	0.43762975	0.38824475	27746	10775	66542	42445	0	0	0	0	0	0
CG13868	FBgn0034501	828.947758369491	0.523382200694926	8141	1	0	0	0	0	0	2	8	0.434959	0.453333	1	3	0.0670847152274495	-0.00844176770053372	-0.00645866692189698	-0.00198310077863678	0	0.103617156229	0.0129076	0	1	0	0	0	0	0	63.11369925	narrow	0	1	1.079054253653	0	none	0.05621025	0.07567025	0	0	17039	14659	0	0	0	0	0	0
CG13875	FBgn0035104	78.2901158842973	-0.36930499365047	2613	0	1	0	0	0	0	2	6	0.45465	0.446667	1	3	0.0452185227707616	-0.125460717210616	-0.0614372203989178	-0.0640234968116985	0	0.00829040245857	0.00230149	0	0	0	0	0	0	0	302.0901818	narrow	0	2	1.45318217846477	6.99	high	-0.22774175	-0.03286375	2081	3594	45576	23937	0	0	0	0	0	0
CG13887	FBgn0035165	1277.0276277584	-0.237636083879289	2071	0	1	0	0	0	0	4	6	0.450507	0.433333	1	7	0.250848060518268	0.0642881386962617	-0.0250584676047701	0.0893466063010319	1	0.262537489407	0.0308606	1	1	1	0	0	0	0	10.03739259	broad	0	1	-2.81865959646049	13.8	high	-0.35072925	-0.3109835	4822	4052	39512	20628	0	0	0	0	0	0
CG13893	FBgn0035146	60.2713204757381	-0.455285186494719	4915	0	1	0	0	0	0	1	6	0.436012	0.513333	1	6	0.0791453374025093	3.70873237852266e-06	3.70873237852266e-06	0	0	0.101321380643	0	0	0	0	0	0	0	0	978.9046667	narrow	0	1	1.11812638573919	11.7	high	-0.144652	-0.36596525	755	0	64388	26078	0	0	0	0	0	0
CG13895	FBgn0035158	208.813922153687	-0.140366100552565	2258	0	1	0	0	0	0	2	4	0.45217	0.533333	1	7	0.0669258931207558	-0.00443031029548087	-0.00280871498474364	-0.0016215953107373	0	0.068524150275	0.0226188	1	1	0	0	0	0	0	108.2623256	narrow	0	1	0.774115624437664	0	none	-0.022919	0.02529375	2573	4186	17728	19916	0	0	0	0	0	0
CG13896	FBgn0035159	63.1212269566152	-0.0211299959727985	1031	0	1	0	0	0	0	3	4	0.436469	0.393333	1	6	0.117361784675073	0	0	0	0	0.23053021949	0.0170534	1	1	0	0	0	0	0	13.40733333	broad	0	1	-3.22153721401871	0	none	-0.06932375	-0.068459	40	541	42211	19916	0	1	0	0	0	0
CG13907	FBgn0035173	1140.2441221841	0.0600724252085563	4723	0	1	0	0	0	0	2	2	0.492695	0.5	1	1	0.217798009739572	-0.00858291945084031	0.0100736658755324	-0.0186565853263728	0	0.0199919842409	0.0171012	1	0	0	0	0	0	0	13.14462921	broad	0	1	-1.21787039129043	7.86	high	0.335302	0.197129	4741	5198	36353	96960	0	0	0	0	0	0
CG13912	FBgn0035186	91.5057095735762	-0.128412866151075	885	0	1	0	0	0	0	1	2	0.500565	0.5	1	4	0.126553672316384	0	0	0	0	0.026897940475	0.0108448	0	0	0	0	0	0	0	17.78769231	narrow	0	1	0.826439034624914	0	none	0.16656975	0.01141125	1129	10700	10524	53853	1	1	1	0	0	0
CG13917	FBgn0035237	849.757457577652	0.0331451198313846	24147	0	1	0	0	0	0	4	9	0.452561	0.48	1	4	0.0201057688325672	0.0983685259517671	0.0419365675163777	0.0564319584353894	0	0.053821531782	0.0234918	1	1	0	1	0	0	0	0	broad	0	1	-1.81813337175477	4.87	high	-0.68501725	-0.4534095	6535	1061	98705	27037	0	0	0	1	0	0
CG13919	FBgn0035248	100.127432820754	-0.388915609092513	517	0	1	0	0	0	0	1	1	0.473888	0.333333	1	6	0.0851065119277885	6.55768982743984e-06	6.55768982743984e-06	0	1	0.171680794612	0.00816849	1	1	0	0	0	0	0	3.097882353	broad	0	1	-2.02581339854361	8.85	high	0.1164115	0.01765125	22883	1608	98705	17584	0	0	0	0	0	1
CG13920	FBgn0025712	1117.48687406909	0.162006001552967	2558	0	1	0	0	0	0	2	4	0.442924	0.68	1	6	0.136043784206411	0	0	0	0	0.0521175630244	0.00183203	0	0	0	0	0	0	0	3.94625	broad	0	1	-1.97460702774987	13.8	high	0.101924	-0.0016245	17365	1351	98705	21167	0	0	0	0	0	0
CG13926	FBgn0035243	176.276826138205	-0.378030761016942	811	0	1	0	0	0	0	1	2	0.515413	0.406667	1	6	0.0924783394985614	-1.92359467019722e-06	0	-1.92359467019722e-06	0	0.24051184612	0.0190021	1	1	0	0	0	0	0	14.364	broad	1	3	-2.89383061459585	13.8	high	0.55346775	0.57378525	47184	332	98705	15817	0	1	0	0	0	0
CG13928	FBgn0035246	1191.4811578991	0.0367170950224982	2587	0	1	0	0	0	0	1	1	0.495168	0.56	2	8	0.485583043422239	0.0640297400347525	0.0539457267654937	0.0100840132692589	0	0.0111973359294	0.00400001	0	0	0	0	0	0	0	66.90461538	narrow	0	1	0.29956633285149	0	none	0.46687075	0.42346625	40489	1630	98705	11517	1	0	0	0	0	0
CG13933	FBgn0035270	76.3888716483918	-0.769135249201065	3339	0	1	0	0	0	0	2	5	0.488769	0.346667	1	4	0.230716182489767	-0.00207215090265022	0.00102125899237437	-0.00309340989502447	0	0.066713228516	0.00645681	1	1	1	0	0	0	0	6.681471698	broad	0	1	-2.94132992918682	0.95	low	0.411996	0.51964075	27826	15901	64698	42270	0	1	0	0	0	0
CG13937	FBgn0035287	163.422999283825	0.172214250908704	6491	0	1	0	0	0	0	6	13	0.459097	0.513333	1	4	0.0211061469727315	0	0	0	0	0.0108019303393	0.0158184	0	0	0	0	0	0	0	125.8968889	narrow	0	1	0.230423522419085	4.95	high	-0.25285925	-0.3021875	7	0	65313	36507	0	0	0	0	0	0
CG13947	FBgn0031277	117.358093096896	1.43779554755229	483	0	0	0	0	0	0	1	1	0.587992	0.466667	1	6	0.186335403726708	3.20598897977191e-06	1.60299359933529e-06	1.60299538043845e-06	0	0.05430378909	0.0290475	0	0	0	0	0	0	0	0	narrow	0	1	1.50678057418927	0	none	0.70260675	0.634842	41508	30122	98684	206909	0	0	0	0	0	0
CG13949	FBgn0031288	59.4981194508484	-0.230394418745369	1303	0	0	0	0	0	0	3	5	0.481197	0.26	1	7	0.0974673829623945	0	0	0	0	0.1363166843199	0.0111787	0	0	0	0	0	0	0	0	broad	0	2	-2.35694176925064	0	none	-0.47201225	-0.317739	316	2057	15712	17828	0	0	0	0	1	0
CG13950	FBgn0031289	60.2776186247284	-0.427431933405589	1610	0	0	0	0	0	0	2	4	0.514907	0.48	1	8	0.0670807453416149	0	0	0	0	0.0517847557499	0.00558934	0	0	0	0	0	0	0	0	narrow	0	1	0.708918037592149	3	moderate	-0.36498375	-0.27161	5176	6917	15712	17828	0	0	0	0	0	0
CG13995	FBgn0031770	9.72278679340702	-0.188893371209518	5868	0	0	0	0	0	0	1	5	0.488412	0.613333	1	9	0.197341513292434	0	0	0	0	0.165032301178	0.0129334	0	0	0	0	0	0	0	33.372	broad	1	6	-2.84200933353515	0	none	-0.21188125	-0.09833475	6428	6591	21061	22982	0	0	0	0	0	0
CG13999	FBgn0031753	17.3763293819384	-0.76894804003244	1155	0	0	0	0	0	0	1	3	0.451082	0.4	2	9	0.474459163059163	2.63265278198463e-06	2.63265278198463e-06	0	0	0.02091910006874	0.0311366	0	0	0	0	0	0	0	0	broad	0	1	-2.17480423430211	12.8	high	0.09479225	0.142904	6151	11921	32299	37001	0	0	0	0	0	0
CG1402	FBgn0029962	82.4518545118033	0.0291844248307961	16483	0	0	0	0	1	0	2	9	0.397986	0.6	1	1	0.141175756840381	0	0	0	0	0.002304556445952	0.0138506	0	0	0	0	0	1	0	29.46684588	narrow	0	1	0.72224690253801	10.81	moderate	0.704866	0.675266	0	44455	94470	149440	0	0	1	0	0	0
CG14024	FBgn0031697	23.1649991990435	-0.315713876273472	3585	0	0	0	0	0	0	2	5	0.469177	0.686667	1	4	0.302928870292887	0	0	0	1	0.000101249389512272	0.00037267	0	0	0	0	0	0	0	0	narrow	1	3	1.08353205789373	3.89	high	0.05423375	0.076488	11276	3468	54938	18351	0	0	0	0	0	0
CG14043	FBgn0031659	284.644310172329	-0.349476008557682	1986	0	0	0	0	0	0	1	1	0.515106	0.286667	1	8	0.0612767707284324	-0.134101310207442	-0.157957156449655	0.0238558462422128	1	0.15718286225	0.00693005	1	1	1	0	0	0	0	3.02128	broad	0	1	-2.31801121764254	12.79	high	-0.3014055	-0.27497525	208	193	29024	29008	0	0	0	1	0	0
CG1407	FBgn0033474	548.223192000158	-0.501096939160744	4451	1	0	0	0	0	0	7	12	0.401483	0.406667	1	6	0.123380663521306	0.0433074977932996	-0.0197793786697213	0.063086876463021	1	0.038499356617	0.00348163	1	1	0	0	0	0	0	27.84745763	broad	0	1	-1.90715150878492	13.8	high	0.1004035	0.161809	16304	2279	58389	23423	0	1	0	0	0	1
CG14073	FBgn0036814	308.301544748209	-0.268437364754448	18411	0	1	0	0	0	0	2	7	0.401499	0.38	1	3	0.0450817265040827	-1.73818784337412e-06	-1.73818784337412e-06	0	0	0.276884380632	0.00449162	1	1	0	0	0	0	0	0	narrow	1	3	-0.728919246912911	7.12	high	-0.3327435	-0.41949225	2278	0	80899	28464	0	0	0	0	0	0
CG14100	FBgn0036889	209.924863139381	-0.265880296189354	1453	0	1	0	0	0	0	1	2	0.485203	0.353333	1	5	0.0839642119752237	0	0	0	0	0.189590743764	0.0130274	1	1	0	0	0	0	0	17.854	broad	0	1	-2.47145828847861	13.72	high	-0.17438875	-0.1665915	3885	2949	13474	12118	0	0	0	0	0	0
CG14105	FBgn0036359	148.784264654704	0.364564239664476	783	0	1	0	0	0	0	1	3	0.436782	0.4	1	9	0.10344840357599	-3.56220557981459e-06	-1.78110388937724e-06	-1.7811016903824e-06	0	0.161185893122	0.00447387	0	0	0	0	0	0	0	0	narrow	0	1	0.754607383723165	12.77	high	0.20050425	0.104853	14774	14791	39191	31775	0	0	1	0	0	0
CG14107	FBgn0036351	371.626517436891	0.907612350615463	988	0	1	0	0	0	0	1	2	0.504049	0.46	1	5	0.0789474021592443	0	-1.84960784121204e-06	1.84960784109776e-06	0	0.0196403294715	0.01605	0	0	0	0	0	0	0	0	broad	0	1	-1.13369223299734	0	none	-0.376536	-0.25106375	6595	8778	85766	87940	0	0	0	0	0	0
CG14109	FBgn0036364	285.273497448014	0.390091584178303	1511	0	1	0	0	0	0	2	4	0.439444	0.406667	1	5	0.0754467240238253	0	0	0	0	0.08636884680368	0.0393021	0	0	0	0	0	0	0	47.996	narrow	0	1	0.857192297479093	0	none	0.34161725	0.18164175	7885	453	39191	31775	0	0	1	0	0	0
CG14120	FBgn0036321	16.8677264010428	0.517601867847202	4206	0	1	0	0	0	0	1	1	0.48621	0.426667	1	3	0.00690822634331907	0.00652441804329322	-0.0459410241983848	0.0524654422416779	0	0.083709232315	0.038468	0	0	0	0	0	0	0	0	narrow	0	1	0.147185707081216	1.1	low	0.29139075	0.17508825	23517	27652	72868	149197	0	0	0	0	0	0
CG14130	FBgn0036210	106.526515585253	-0.63948444245298	1267	0	1	0	0	0	0	1	4	0.435675	0.38	1	5	0.101651933701657	0.0837899033192699	-0.0549211865585834	0.138711089877853	0	0.1175920515585	0.00984227	1	1	0	0	0	0	0	18.424	broad	0	1	-2.60764657385092	14.75	high	-0.22907675	-0.242195	16708	0	43954	25549	0	1	0	0	0	0
CG14132	FBgn0040817	85.1603043242136	0.713866137668839	3057	0	1	0	0	0	0	1	2	0.399738	0.493333	1	5	0.122015047432123	0	0	0	0	0.000152279812501	0.0112104	0	0	0	0	0	0	0	53.52355556	narrow	0	1	1.03965321182283	0	none	-0.1378145	-0.11805175	3739	3324	80978	44483	0	0	1	0	0	0
CG14147	FBgn0036112	105.017475449523	0.834098518809455	829	0	1	0	0	0	0	1	2	0.455971	0.4	1	3	0.203860072376357	0	0	0	0	0.193096984217	0.0223214	0	0	0	0	0	0	0	0	narrow	0	1	0.514951099756382	0	none	0.9511965	1.02513875	73558	38351	161700	112710	0	0	0	0	0	0
CG1418	FBgn0033468	469.268757125893	-0.338150350559985	1233	1	0	0	0	0	0	1	3	0.477697	0.426667	1	4	0.181748040010814	-0.399788842441145	-0.0568147617975805	-0.342974080643564	0	0.0336004133197	0.00708059	1	1	0	0	0	0	0	27.31575	broad	0	1	-3.3133345794006	14.75	high	-0.40502225	-0.3250875	3869	6924	30846	21654	0	0	1	1	0	1
CG14182	FBgn0036922	164.483054014083	-0.472251166244281	1100	0	1	0	0	0	0	4	5	0.433636	0.346667	1	4	0.371284242424242	-0.0191512644838657	-0.0099694706975583	-0.00918179378630744	1	0.111529337877	0.00546934	1	1	0	0	0	0	0	13.4064	narrow	0	1	-0.469349617639662	6.92	high	0.1627675	0.13243675	21278	13324	77125	64568	0	0	0	0	1	0
CG14186	FBgn0036935	119.189222697649	-0.144473418898794	5744	0	1	0	0	0	0	1	5	0.472841	0.5	1	4	0.163474988393686	3.07283288788466e-06	0	3.07283288788466e-06	0	9.9194840169e-05	0.000711217	0	0	0	0	0	0	0	328.1367273	narrow	0	1	1.07403690878842	1.1	low	0.1402845	0.1522765	760	25054	31770	99311	0	0	0	0	0	0
CG14191	FBgn0030981	64.6076436862542	0.904833262878711	902	0	0	0	0	1	0	1	2	0.579823	0.613333	1	3	0.137472283813747	0	0	0	0	0.255758627902	0.0134782	0	0	0	0	0	0	0	0	narrow	0	1	0.951843477763366	1.01	low	0.70940525	0.73809325	5744	52939	59929	127835	0	0	0	0	0	0
CG14200	FBgn0031023	218.007680138157	-0.281947227485213	22898	0	0	0	0	1	0	3	9	0.471351	0.493333	2	4	0.0483936006055842	-0.0640958635752412	-0.0720694785217014	0.00797361494646029	0	0.0405227892588	0.00404443	1	1	0	0	0	1	0	0	broad	0	1	-2.30870421370769	0	none	-0.51610075	-0.4159295	316	0	70629	11528	0	1	0	0	0	1
CG14205	FBgn0031034	7.91062573290054	0.253775351156448	2940	0	0	0	0	1	0	1	9	0.488095	0.453333	1	4	0.0530612244897959	0	0	0	0	0.061541411021	0.0173179	0	0	0	0	0	0	0	0	narrow	0	1	0.844192858459404	0	none	0.234977	0.21237775	14214	4678	59146	21194	0	0	0	0	0	0
CG14207	FBgn0031037	2224.15392007437	-0.144343421864419	6215	0	0	0	0	1	0	4	8	0.422848	0.466667	1	5	0.0968710646285868	-0.470144502508213	-0.348970673347106	-0.121173829161107	1	0.0526587527304	0.0111875	1	1	0	0	0	1	0	136.5092571	broad	1	2	-1.04863775479587	5.04	moderate	0.208608	0.2797995	26125	2531	59146	13718	0	1	0	0	0	0
CG14210	FBgn0031040	693.181194497164	0.206431347595597	630	0	0	0	0	1	0	2	3	0.51746	0.426667	1	5	0.0857142857142857	5.3433248613421e-06	-5.34330507130119e-06	1.06866299326288e-05	0	0.0737705983702	0.000128579	1	1	0	0	0	0	0	2.533294118	broad	0	1	-2.76760177265279	8.71	high	-0.013492	0.03832375	20713	2250	59146	24540	0	1	0	0	0	0
CG14221	FBgn0031042	219.868422073424	-0.318343778308952	2427	0	0	0	0	1	0	2	8	0.544705	0.406667	1	4	0.830336492240077	0.0565363677049497	0.00434142377188611	0.0521949439330637	1	0.048671970711	0.0251236	1	0	0	0	0	0	0	0	narrow	0	2	0.374201403457294	3.75	moderate	-0.070089	-0.05097	16293	4873	59146	24540	0	0	0	0	0	0
CG14223	FBgn0031053	96.1354284758497	-0.473631773178037	4530	0	0	0	0	1	0	3	5	0.500883	0.42	1	6	0.0725698307579102	0.00343391952071712	0.00462871627974213	-0.00119479675902498	0	0.0069226067672	0.00248358	1	0	0	0	0	1	0	0	narrow	0	1	1.02115797151506	0	none	0.21318975	0.15619475	21902	957	57703	26444	0	1	0	0	0	0
CG14232	FBgn0031061	262.519502566304	-0.441441941150926	2333	0	0	0	0	1	0	2	7	0.535791	0.38	1	6	0.113587798256894	-1.08882644594483e-05	-1.08882644594483e-05	0	0	0.0403242480104	0.0049202	1	1	0	0	0	1	0	3.7	broad	0	1	-2.49987586851141	11.8	high	0.02069675	-0.042977	6685	4747	55610	16460	0	0	0	0	0	0
CG14234	FBgn0031065	223.207399865535	-0.376709105070953	4887	0	0	0	0	1	0	1	5	0.484142	0.553333	1	6	1.44681877088875	-0.0647615984034454	-0.0492330708548941	-0.0155285275485514	0	0.0053206887355	0.00424788	0	0	0	0	0	0	0	0	broad	0	1	-2.3924389521661	11.8	high	-0.09109225	-0.0716595	10393	4451	55610	14535	0	0	0	0	0	0
CG14257	FBgn0039479	123.0863925654	0.630827610065735	6949	0	0	1	0	0	0	2	6	0.44769	0.513333	1	5	0.0619596584640476	-0.172782749563311	-0.106228791027703	-0.0665539585356083	0	0.219601534985	0.0105013	0	0	0	0	0	0	0	117.5874286	narrow	0	1	0.56488332409033	0	none	0.46817575	0.528521	29285	307	75182	94475	0	0	0	0	0	0
CG14265	FBgn0040393	102.695202101389	1.51241341900143	557	0	0	0	0	1	0	1	1	0.578097	0.426667	1	5	0.301615200478755	0	8.58749603973199e-06	-8.58749603965611e-06	0	0.0604242646134	0.0170466	0	0	0	0	0	0	0	0	narrow	0	1	1.27061510553351	0	none	0.924478	1.0156405	13471	62299	76905	170550	0	0	0	0	0	0
CG1427	FBgn0037347	155.330472098437	-0.483996491530768	1753	0	0	1	0	0	0	3	6	0.465488	0.326667	1	5	0.994413386575395	-0.502731395960446	-0.0322489867512369	-0.470482409209209	1	0.086620888395	0.00311875	1	1	1	0	0	0	0	4.109302326	broad	1	3	-2.22819660384839	12.9	high	-0.212545	-0.24418925	0	1052	33710	23585	0	0	0	0	0	0
CG14275	FBgn0032022	210.014017743603	1.11805358729894	5456	0	0	0	0	0	0	2	4	0.368218	0.433333	1	7	0.0395894428152493	0	0	0	0	0.218928575104	0.0167146	0	0	0	0	0	0	0	37.12695652	narrow	0	2	0.496432327342357	0	none	0.41125725	0.27101075	24403	4981	61476	42225	0	0	0	0	0	0
CG14285	FBgn0038674	87.8618493500489	0.197602312894872	1105	0	0	1	0	0	0	1	3	0.513122	0.406667	1	6	0.065158371040724	2.00374172071175e-06	4.00748622503347e-06	-2.00374450400864e-06	0	0.009985834412	0.0233048	0	0	0	0	0	0	0	7.092	narrow	0	1	1.00586173607772	0	none	-0.27715625	-0.293904	1711	938	43997	4560	0	0	0	0	0	0
CG14291	FBgn0038660	271.357222508897	0.23780989780895	1870	0	0	1	0	0	0	1	1	0.506417	0.466667	1	5	0.111992513368984	0.000144639712999227	0.00082670803457264	-0.000682068321573545	0	0.097074258726	0.0117617	1	0	0	0	0	0	0	185.3090909	narrow	0	1	0.692338142433596	13.8	high	-0.08428125	-0.12458375	4543	4150	22278	22694	0	0	0	0	0	0
CG14292	FBgn0038658	34.0903623901558	0.990599380464942	723	0	0	1	0	0	0	1	2	0.544952	0.4	1	4	0.125864453665284	-1.58538003689116e-06	-3.17075833142623e-06	1.58537829455609e-06	0	0.43923069526	0.0211813	0	0	0	0	0	0	0	0	narrow	0	1	0.47542452419694	0	none	-0.14343975	-0.2449935	853	1246	55801	107759	0	0	0	0	0	0
CG14298	FBgn0038654	14.2564799729185	-0.417471453466766	1677	0	0	1	0	0	0	2	3	0.391175	0.453333	1	1	0.11747167561121	0	0	0	0	0.200829408888	0.0675179	1	0	0	0	0	0	0	0	narrow	0	2	0.0918606468355794	1	low	0.41257375	0.33430125	24818	29697	55801	107759	1	0	0	0	0	0
CG14300	FBgn0038643	32.7145183750182	1.1350337096755	419	0	0	1	0	0	0	1	2	0.520286	0.373333	2	4	0.0835322195704057	0	0	0	1	0.0174992124901	0.0186316	0	0	0	0	0	0	0	0	narrow	0	1	0.0349642459553032	0	none	0.13093825	0.037962	15597	14845	62981	53301	0	0	0	0	0	0
CG14312	FBgn0038596	755.001511645225	0.128134974263704	551	0	0	1	0	0	0	1	2	0.484574	0.48	1	7	0.549699334543255	-1.814379620855	-1.08760799888354	-0.726771621971458	0	0.03405847021333	0.0159939	0	0	0	0	0	0	0	0	broad	1	2	-2.14058647455864	0	none	-0.10727875	-0.071569	8306	140	24025	8809	0	0	0	0	0	0
CG14314	FBgn0038581	113.116538485958	-0.666051155666677	1873	0	0	1	0	0	0	1	5	0.494394	0.466667	1	6	0.281736074034526	-0.00225828371314923	-0.0272903129202593	0.02503202920711	0	0.0603263819461	0.0197463	1	0	0	0	0	0	0	0	broad	0	1	-2.80319159102273	0	none	0.102116	0.027427	8327	1298	28974	11624	0	0	0	0	0	0
CG14321	FBgn0038540	103.370247190137	-0.243927008645193	784	0	0	1	0	0	0	1	2	0.47449	0.5	1	4	0.383928571428571	0	0	0	1	0.147518449145	0.0280823	0	0	1	0	0	0	0	7.728	broad	0	1	-2.43925398545822	0	none	-0.0434565	-0.08422575	15613	15976	77833	76783	0	0	0	0	0	0
CG14367	FBgn0038170	54.64954284625	-0.512125187472774	1461	0	0	1	0	0	0	1	4	0.50308	0.453333	1	5	0.184120465434634	0	0	0	0	0.0320378646149	0.0174825	0	0	1	0	0	0	0	3.02935	broad	1	4	-3.16502367715605	12.8	high	-0.17367225	-0.09186075	10477	3752	28509	15999	0	0	0	0	0	0
CG14372	FBgn0038156	834.822455774502	-0.0843900592089013	13595	0	0	1	0	0	0	2	18	0.425965	0.52	1	2	0.104523721956602	0	0	0	0	0.0091581579293	0.0134348	0	0	0	0	0	0	0	0	narrow	0	1	0.529753937743725	1.01	low	0.12996425	0.06542875	16152	15561	113156	210735	0	0	0	0	0	0
CG14374	FBgn0040553	8.52903427956904	0.657012832428947	447	0	0	1	0	0	0	1	1	0.519016	0.4	1	10	0.25503355704698	0	0	0	0	0.000101361697320001	0.0514247	0	0	0	0	0	0	0	0	narrow	0	1	1.67106697902194	0	none	-0.34661	-0.41781675	3271	5179	11078	21315	0	1	0	0	0	0
CG14377	FBgn0038148	6.20725869214144	0.433661792945819	749	0	0	1	0	0	0	2	2	0.432577	0.366667	1	3	0.110814374721851	-1.73818784337412e-06	-1.73818784337412e-06	0	0	0.33905497007	0.0593837	0	0	0	0	0	0	0	0	narrow	0	1	1.84705858669754	0	none	-0.34661	-0.41781675	1828	3736	11078	21315	0	0	0	0	0	0
CG14395	FBgn0038073	670.5744192592	0.177998097549523	11129	0	0	1	0	0	0	8	15	0.476503	0.586667	1	4	0.0309102045706413	4.19388702835113e-06	0	4.19388702835113e-06	0	0.000552611004576	0.00476968	0	0	0	0	0	0	0	116.98425	narrow	0	2	0.439974647153065	0	none	-0.0556155	-0.0101375	12550	2120	64549	48327	0	0	0	0	0	0
CG14401	FBgn0032900	27.8089902088719	-0.160479956319404	1712	0	0	0	0	0	0	3	6	0.412383	0.42	1	6	0.192507788161994	-0.202615787282949	-0.13735302625848	-0.0652627610244695	0	0.00912314763407	0.0093826	0	0	0	0	0	0	0	64.42827869	narrow	0	2	0.00206058838502066	0	none	0.68697325	0.66530425	2332	1121	51252	19925	0	0	1	0	0	0
CG14407	FBgn0030584	432.081008409992	-0.165648219892483	728	0	0	0	0	1	0	1	2	0.520604	0.346667	2	8	0.125000183150183	-6.34150272591414e-06	0	-6.34150272591414e-06	0	0.120041441144	0.00189302	1	1	0	0	0	0	0	4.194782609	broad	0	1	-2.05089865423823	14.75	high	-0.22473175	-0.2878285	1022	2403	86729	14491	0	1	1	0	0	0
CG14408	FBgn0030581	76.7974927972152	-0.489391779540776	5167	0	0	0	0	1	0	5	10	0.454422	0.453333	1	6	0.163501257983356	0.0860772332021311	0.0260207523229685	0.0600564808791627	0	0.0430412204163	0.00968705	1	0	1	0	0	0	0	0	broad	0	1	-2.7992997570534	6.8	high	-0.138408	-0.174775	7187	755	86729	14491	0	0	0	0	0	0
CG1441	FBgn0033464	125.29916386327	0.919221230900886	4270	1	0	0	0	0	0	2	7	0.485948	0.46	1	2	0.0469690085870414	-0.0219738719676047	-0.0147964837181897	-0.00717738824941487	0	0.0034416868296	0.0054483	0	0	0	0	0	0	0	38.92909091	narrow	0	1	1.17564656431517	4.85	moderate	0.04049925	0.05429025	7042	7630	67991	35510	0	0	1	0	0	0
CG14411	FBgn0030582	641.204560150357	-0.21777393923438	3616	0	0	0	0	1	0	4	4	0.534292	0.546667	1	3	0.0891081305309735	-0.0264832092220752	-0.00865902256471417	-0.0178241866573611	0	0.308821327044	0.00394819	1	1	0	1	0	1	0	20.94930352	broad	0	2	-2.49969257269507	13.74	high	-0.176435	-0.2058055	2958	4339	86729	14491	0	0	0	1	0	0
CG14419	FBgn0029639	135.081119057335	1.10842976691444	729	0	0	0	0	1	0	1	1	0.513032	0.54	1	4	0.0497750800182899	0.11573025646863	0.00650476637970543	0.109225490088925	1	9.9861612927e-05	0.00842829	0	0	0	0	0	0	0	0	narrow	0	1	-0.276963021656161	0	none	0.2694705	0.36820675	11215	62114	24785	207464	0	0	0	0	0	0
CG14435	FBgn0029911	595.615477030939	0.0472647402545108	5748	0	0	0	0	1	0	2	8	0.415971	0.433333	1	3	0.14651455578752	0.455962739846418	0.178117970060494	0.277844769785924	0	0.265124172339	0.0151205	1	1	0	0	0	0	0	36.59895652	broad	0	2	-2.2658261652812	12.74	high	-0.341645	-0.4024065	9516	6405	32631	30094	0	1	0	0	0	0
CG14439	FBgn0029898	12.9083381062959	0.120755513625124	8209	0	0	0	0	1	0	3	5	0.451821	0.52	1	4	0.0373978966175336	-4.69934003436171e-06	0	-4.69934003436171e-06	0	0.12750140438	0.00846582	0	0	0	0	0	0	0	0	narrow	0	1	-0.470226947519554	1.9	moderate	-0.35791275	-0.38822325	4022	458	60802	12467	0	0	0	0	0	0
CG14440	FBgn0029894	227.091333477247	-0.135633805740393	2702	0	0	0	0	1	0	2	2	0.471132	0.4	1	5	0.504109301751789	0.027741147869782	0.0452064329114316	-0.0174652850416495	0	0.0359898924774	0.0105735	1	0	0	0	0	1	0	32.98	broad	0	1	-2.93105030219214	3.82	high	-0.23320375	-0.250429	409	409	48066	48288	0	0	0	1	1	0
CG14441	FBgn0029895	932.831123950519	-0.179234178277752	19882	0	0	0	0	1	0	4	13	0.401519	0.52	1	3	0.104220568017973	-0.0194401891002423	-0.00992689598482241	-0.00951329311541991	0	0.0409975257688	0.027597	1	1	0	0	0	1	1	0	narrow	1	2	0.549063323337223	0	none	-0.233256	-0.23823475	4051	4051	48066	48288	0	0	0	0	0	0
CG14442	FBgn0029893	1237.10503640673	-0.497871333965647	5712	0	0	0	0	1	0	5	10	0.506478	0.393333	1	5	0.0788060224089636	0.00586635353083456	-0.0262401579334905	0.032106511464325	0	0.28236830964	0.0255956	1	1	0	0	0	0	0	42.74623077	broad	0	2	-2.56857333358426	1.89	moderate	-0.23413425	-0.270992	448	448	38508	21536	0	1	1	0	0	1
CG14445	FBgn0029851	11.011975692151	0.676610643942561	3244	0	0	0	0	1	0	4	8	0.451295	0.513333	1	4	0.132552404438964	0	0	0	0	9.999286864404e-05	0.0125112	0	0	0	0	0	0	0	0	narrow	1	2	0.20326034955846	0	none	0.19970425	0.1664465	12589	12615	41992	41888	0	0	0	0	0	0
CG14453	FBgn0037179	59.1930008784095	0.815268141347203	566	0	1	0	0	0	0	1	1	0.565371	0.36	1	6	0.265017667844523	0	0	0	0	0.0635874171673	0.00626595	0	0	0	0	0	0	0	0	narrow	0	1	0.835999352345661	0	none	0.34451175	0.3510795	24202	7487	77247	31319	0	0	0	0	0	0
CG14456	FBgn0037176	15.7803067391538	0.587282954875055	1067	0	1	0	0	0	0	2	5	0.535145	0.453333	1	6	0.127460168697282	0	0	0	0	0.0070485389017	0.00167328	0	0	0	0	0	0	0	0	narrow	0	1	0.0688914375710063	0	none	0.495618	0.50040875	30562	626	77247	31319	0	0	0	0	0	0
CG14457	FBgn0037174	25.6688509845365	-0.116850479435892	10079	0	1	0	0	0	0	3	8	0.454609	0.6	1	2	0.0068459139464894	2.09086389319775e-06	0	2.09086389319775e-06	1	0.054481466946	0.000242295	0	0	0	0	0	0	0	0	broad	1	4	-3.10519323014109	0	none	0.492482	0.558303	28350	6560	77247	52005	0	0	1	0	0	0
CG14509	FBgn0039647	66.1451235764587	0.0181830876376892	23804	0	0	1	0	0	0	4	12	0.430894	0.533333	1	3	0.10599044978435	0	5.71818430457057e-06	-5.71818430443914e-06	0	0.209791505529	0.00304298	0	0	0	0	0	0	0	54.90358127	narrow	0	1	0.514295240016183	0	none	0.63932225	0.6200185	18457	7574	67625	54421	0	0	0	0	0	0
CG14523	FBgn0039612	147.411140866689	-0.0462141912401983	2099	0	0	1	0	0	0	1	1	0.52263	0.52	1	2	0.0266793711291091	5.15248228906962e-06	2.57623884431753e-06	2.57624344475012e-06	0	0.05100419810448	0.0136852	0	0	0	0	0	0	0	8.326153846	narrow	0	1	0.650150408314888	2.96	moderate	-0.04176	0.05097025	7836	7213	29008	42351	0	0	1	0	0	0
CG14526	FBgn0027578	15.521559327533	-0.294682768812118	2323	0	0	1	0	0	0	1	1	0.489884	0.52	1	5	0.0848041325871718	0	0	0	1	0.342215956242	0.0189338	0	0	0	0	0	0	0	51.54	narrow	0	1	1.07394330589504	2.96	moderate	-0.09588725	-0.0168865	1943	1320	29008	42351	0	0	0	0	0	0
CG14528	FBgn0039611	108.69759807661	-0.0154867093423772	2185	0	0	1	0	0	0	1	1	0.509382	0.506667	1	5	0.0635353165522502	0.0318745189137677	-0.0915547226784788	0.123429241592247	0	0.0842821215189	0.0145491	0	0	0	0	0	0	0	82.896	narrow	0	1	1.24091186055164	2.96	moderate	-0.04572175	0.07052	10153	9530	29008	42351	0	0	0	0	0	0
CG14535	FBgn0031955	50.3838674199622	-0.371179917091861	10571	0	0	0	0	0	0	2	8	0.430612	0.426667	1	5	0.180872197521521	0	0	0	1	0.03086981092	0.0106257	0	0	0	0	0	0	0	0	narrow	0	1	0.91463774674959	7.74	high	0.51232175	0.45906375	17527	15630	62936	56561	0	0	0	0	0	0
CG14543	FBgn0039404	86.1343802546023	-0.339125264145097	721	0	0	1	0	0	0	1	2	0.517337	0.42	1	6	0.464327785483125	-1.22071201121914	-0.169267828549336	-1.05144418266981	0	0.110175385165	0.0125108	0	1	1	1	0	0	0	14.79644444	broad	0	1	-2.09789999795566	10.87	high	-0.630583	-0.74941875	1186	1016	78723	15402	0	1	0	0	0	1
CG14562	FBgn0037142	103.327607270827	-0.597189706355143	7646	0	1	0	0	0	0	2	8	0.457886	0.36	1	6	0.0708147615310838	-0.0187681443328742	0.00186567129850904	-0.0206338156313832	0	0.062670331581	0.00181146	1	1	0	0	0	0	0	8.025567568	broad	0	1	-2.32352392585031	7.8	high	0.34992	0.3556635	0	9163	66568	39156	0	0	0	1	0	0
CG14565	FBgn0037129	7.39009714879977	0.394532628815109	1022	0	1	0	0	0	0	1	1	0.561644	0.453333	1	7	0.172211024135682	-8.19715420155836e-06	-8.19715420155836e-06	0	0	0.141105354216	0.00952381	0	0	0	0	0	0	0	0	narrow	0	1	0.202223584380114	0	none	0.4445455	0.57147525	13598	56374	47389	134702	0	0	0	0	0	0
CG14566	FBgn0037127	21.1062867432894	0.561836504886642	831	0	1	0	0	0	0	2	3	0.531889	0.54	1	7	0.181708784596871	0	0	0	0	0.05648774651	0.00557677	0	0	0	0	0	0	0	0	narrow	0	1	0.86513038647741	0	none	0.3331775	0.4559395	9829	52605	47389	134702	0	0	0	0	0	0
CG14567	FBgn0037126	75.2485005630318	0.479658515467622	725	0	1	0	0	0	0	1	1	0.521379	0.433333	1	7	0.121379448275862	-1.63942338848061e-06	1.63942525124574e-06	-3.27884863994128e-06	1	0.138780975267	0.00046176	0	0	0	0	0	0	0	41.216	narrow	0	1	1.22558939435403	0	none	0.28518575	0.41833	8056	50832	47389	134702	0	0	0	0	0	0
CG14568	FBgn0037124	33.7343902708803	0.854456745503649	682	0	1	0	0	0	0	1	1	0.541056	0.52	1	7	0.190615835777126	0	0	0	0	0.101524348794	0.000744776	0	0	0	0	0	0	0	0	narrow	0	1	1.14605030261746	0	none	0.17950575	0.30632775	3156	45932	47389	134702	0	0	0	0	0	0
CG14569	FBgn0037123	52.7374054162708	1.03967546434155	826	0	1	0	0	0	0	1	1	0.512107	0.453333	1	7	0.253660209846651	-0.000413184325676972	-0.00070922698353698	0.000296042657860166	0	0.116891017043	0.00258285	0	0	0	0	0	0	0	0	narrow	0	1	-0.0255095627996854	0	none	0.159257	0.28192225	1075	43851	47389	134702	0	0	0	0	0	0
CG14570	FBgn0037122	14.1369678489742	0.205673136598218	780	0	1	0	0	0	0	1	1	0.544872	0.52	1	7	0.0846153846153846	0	0	0	0	0.0137139279438	0.000815085	0	0	0	0	0	0	0	0	narrow	0	1	0.298230496005353	0	none	0.13471575	0.23118325	25	42801	47389	134702	0	0	0	0	0	0
CG14572	FBgn0037128	5.87170209772734	0.0406860755689221	908	0	1	0	0	0	0	1	1	0.557269	0.446667	1	5	0.104625550660793	-3.03725271777553e-06	-1.51862715804216e-06	-1.51862555969082e-06	0	0.14728981844	0.00331887	0	0	0	0	0	0	0	0	narrow	0	1	0.485070527763528	0	none	0.37872525	0.5063975	11884	54660	47389	134702	0	0	0	0	0	0
CG14573	FBgn0037125	27.6871900651519	0.86089709809321	690	0	1	0	0	0	0	1	1	0.592754	0.52	1	4	0.159869082125604	-0.0276191085718795	0.0299723292399856	-0.0575914378118649	0	0.0636393354907	0.00470762	0	0	0	0	0	0	0	0	narrow	0	1	-0.132213495922465	0	none	0.20585225	0.3355315	4449	47225	47389	134702	0	0	0	0	0	0
CG14591	FBgn0033054	41.0313753963135	-0.320311098312329	4091	1	0	0	0	0	0	4	8	0.425324	0.353333	1	6	0.1136640593172	0	3.10257331640677e-06	-3.1025733165179e-06	0	0.015075748067	0.00402491	0	0	0	0	0	0	0	24.64	narrow	0	1	0.665163464296748	13.8	high	-0.02659775	0.165144	60	0	40112	39970	0	0	0	0	0	0
CG14598	FBgn0037503	50.567281232034	0.0949591527011643	2217	0	0	1	0	0	0	1	2	0.390618	0.426667	1	5	0.0347316042700346	1.87363113962301e-06	0	1.87363113962301e-06	0	0.0064899483331	0.00740536	0	0	0	0	0	0	0	21.186	narrow	0	1	1.09326693870841	0	none	0.16608375	0.10907425	1771	66903	13330	267258	0	0	0	0	0	0
CG14613	FBgn0031188	126.115015145048	-0.426082259437598	2041	0	0	0	0	1	0	2	5	0.478687	0.4	1	4	0.126282214600686	0.098076481605367	0.0326830272337558	0.0653934543716113	0	0.017521374592	0.0155765	1	1	0	0	0	0	0	51.05371429	broad	0	1	-2.48048463568205	9.74	high	0.3108185	0.22621225	10683	1122	39275	29671	0	1	0	0	0	0
CG14615	FBgn0031184	5.86162505661621	-0.774966358819399	2309	0	0	0	0	1	0	2	4	0.432655	0.28	1	2	0.308358019344594	0	-4.05251985137127e-06	4.05251985140881e-06	0	0.0140900910775	0.00609039	1	0	0	0	0	0	0	0	broad	0	2	-3.20917682120845	2.92	moderate	0.04718825	-0.16452875	3751	3709	39275	29671	0	0	0	0	0	0
CG14618	FBgn0031189	190.706184291501	-0.311074192762052	1301	0	0	0	0	1	0	1	2	0.504996	0.433333	1	4	0.159074301819114	-0.17326270809731	-0.0305675446700799	-0.14269516342723	0	0.0524939088369	0.00446254	1	1	1	0	0	0	0	5.629846154	broad	0	1	-2.84299917534189	12.84	high	0.284819	0.202645	7706	553	39275	14768	0	0	0	0	0	0
CG14621	FBgn0031183	572.008766051055	-0.399806737196304	3582	0	0	0	0	1	0	4	10	0.403964	0.32	1	3	0.2147295737949	0.0782649316785524	0.0129375827367097	0.0653273489418425	1	0.031788906305	0.00729666	1	1	0	0	0	1	0	5.333565217	broad	0	1	-2.75037445184042	13.72	high	-0.1279015	-0.40451725	795	753	39275	29671	0	0	0	0	0	0
CG14626	FBgn0040360	91.515438520734	0.33569658375655	3808	0	0	0	0	1	0	1	3	0.468487	0.493333	1	7	0.0196953869047619	3.8471867756609e-06	0	3.8471867756609e-06	0	0.0665686792719	0.00590585	0	0	1	0	0	0	0	20.25111111	narrow	0	2	0.190369031510946	0	none	0.4204205	0.56058025	26667	8628	81184	23589	1	0	0	0	0	0
CG14636	FBgn0037217	128.007686220768	0.288507138483693	10822	0	0	1	0	0	0	2	3	0.41351	0.42	1	4	0.00961005359452966	0	0	0	0	0.000904565180318	0	0	0	0	0	0	0	0	13.9186087	narrow	0	1	0.937469169060723	0	none	0.41187725	0.1191465	16844	17496	57999	4232810	1	0	1	0	0	0
CG14642	FBgn0037222	24.8310880620101	0.469528020964324	1673	0	0	1	0	0	0	3	9	0.521817	0.506667	2	7	0.0444287706714485	-0.00927140970806852	-0.0134432251256621	0.00417181541759357	1	0.431798839305	0.00474586	0	0	0	0	0	0	0	213.692	narrow	1	2	1.35327781933761	0	none	0.107362	-0.0088885	8885	8233	79384	23029	0	0	0	0	0	0
CG14655	FBgn0037275	90.3764866523637	-0.414679739475006	2806	0	0	1	0	0	0	1	3	0.477904	0.48	1	4	0.104962580185317	-0.280059791424216	-0.142948446284428	-0.137111345139788	0	0.0468576080344	0.00398928	0	0	0	0	0	0	1	86.156	broad	0	1	-2.01060225519735	1.1	low	0.06843225	0.24760775	1404	2299	35935	38057	0	0	0	0	1	0
CG1468	FBgn0030157	12.129449564065	0.61232356909622	858	0	0	0	0	1	0	1	2	0.446387	0.453333	1	5	0.111888111888112	0	0	0	0	9.99922636588824e-05	0.00792156	0	0	0	0	0	0	0	0	narrow	0	1	1.10200323198025	0	none	0.32401575	0.2422815	12559	9228	60511	22730	0	0	0	0	0	0
CG14687	FBgn0037835	434.978620285742	0.00568095856009676	740	0	0	1	0	0	0	1	1	0.47973	0.506667	1	4	0.255346396396396	0.00135098465944708	0.00203077162231941	-0.000679786962872579	0	0.0466397573998	0.00451999	0	0	0	0	0	1	0	37.791	narrow	0	1	1.33884229207075	3.11	high	0.195848	0.2499975	13345	4122	79466	26703	0	0	0	0	0	0
CG14688	FBgn0037819	551.931285264167	0.109510477084658	3189	0	0	1	0	0	0	1	3	0.418313	0.446667	1	2	0.0391972405142678	0	0	0	0	0.241131751255	0.00181495	1	1	0	0	0	0	0	41.63214679	narrow	0	1	1.00649915202008	12.79	high	-0.29780275	-0.5860455	106	2357	83585	21044	0	0	0	0	0	0
CG14692	FBgn0037836	38.3227215250213	-0.622528745496959	9898	0	0	1	0	0	0	1	18	0.374015	0.486667	1	4	0.0941611099885499	0.102908529496785	-1.03479006104445	1.13769859054123	0	0.062663838212	0.00767389	0	0	0	0	0	0	0	56.71333333	narrow	0	1	0.650836014765861	1	low	0.6676755	0.51168475	14499	5276	79466	26703	0	0	0	0	0	0
CG14696	FBgn0037853	93.364891113158	0.523741519280053	2569	0	0	1	0	0	0	1	4	0.470611	0.513333	1	10	0.0418306734137797	0.00562375672280555	-0.037301993235016	0.0429257499578214	1	0.288469462495	0.0169672	0	0	0	0	0	0	0	41.296	narrow	0	1	1.11987359865816	4.01	moderate	-0.21059775	-0.29629325	8498	0	25642	8439	0	0	0	1	0	0
CG14701	FBgn0037883	91.1445315018639	-0.145207183904308	628	0	0	1	0	0	0	1	3	0.417197	0.453333	1	14	0.193184713375796	-0.0107665203433601	-0.0405343404218572	0.0297678200784972	1	0.291468558618	0.0083666	1	1	0	0	0	0	0	18.46	broad	0	1	-1.62496522111715	14.75	high	-0.43989425	-0.4597395	19974	11647	140695	25359	0	0	0	0	0	0
CG14721	FBgn0037942	177.450448183426	-0.243466420935756	1431	0	0	1	0	0	0	2	5	0.496157	0.42	1	4	0.185184952247845	-5.44414250142822e-06	-5.44414250142822e-06	0	0	0.0293396261548	0.00923724	1	1	0	0	0	0	0	0	broad	0	1	-2.95787582249888	13.8	high	0.02883375	-0.08599175	23348	110	107091	29602	0	0	0	0	0	0
CG14752	FBgn0033307	131.699331645153	0.906659496945459	1452	1	0	0	0	0	0	1	3	0.479339	0.56	1	4	0.0867768595041322	0	0	0	0	0.112382399339	0.00616837	0	0	0	0	0	0	0	85.026	narrow	0	1	0.96007129133325	0	none	-0.0336945	-0.216297	8197	7802	64929	27715	0	0	0	0	0	0
CG14757	FBgn0033274	22.3461312917092	0.415015913512472	1250	1	0	0	0	0	0	1	3	0.4016	0.34	1	7	0.0984	0	0	0	1	0.80145429542	0.0122519	0	0	0	0	0	0	0	7.110153846	broad	0	3	-2.19510429616802	14.75	high	-0.23606525	-0.2353015	353	353	42419	16883	0	0	0	0	0	0
CG14762	FBgn0033250	86.2656768407075	0.196109894236205	4637	1	0	0	0	0	0	2	10	0.493854	0.493333	1	5	0.302351376608439	0	-1.02902275020316e-05	1.02902275019484e-05	0	0.022188417765	0.0116248	0	0	0	0	0	0	0	56.82763636	narrow	0	1	0.7181519495318	1.03	low	0.1947155	-0.0535245	0	0	54594	53885	0	0	0	0	1	0
CG14767	FBgn0040777	433.177660715601	-0.35597243514392	5823	1	0	0	0	0	0	3	7	0.447879	0.413333	1	6	0.116091361840975	0	0	0	0	0.018860648233	0.0093454	1	1	1	0	0	0	0	40.3292514	broad	0	1	-2.92953240057589	13.74	high	0.232788	0.1930315	9175	377	66836	40770	0	0	0	0	0	0
CG14770	FBgn0029573	44.9755513994617	0.204210563321217	928	0	0	0	0	1	0	1	2	0.482759	0.54	1	6	0.130387931034483	0	0	0	0	0.0251103372006	0	0	0	0	0	0	0	0	0	narrow	1	2	0.546780768476804	0	none	0.30956425	0.13811725	11093	5505	57240	34463	0	0	1	0	0	0
CG14777	FBgn0026872	26.3305622467946	0.135708416718791	2559	0	0	0	0	1	0	5	9	0.50762	0.293333	1	8	0.0285267552429334	1.97629593013369e-06	0	1.97629593013369e-06	1	0.0104552716048	0.00886699	0	1	0	0	0	1	0	29.484	broad	0	2	-2.33537179746539	6.93	moderate	-0.300692	-0.34231175	1846	11980	18831	30663	0	0	0	0	0	0
CG14780	FBgn0025383	7.94594817984324	-0.542576133431672	1206	0	0	0	0	1	0	1	3	0.599503	0.48	1	7	0.106135986733002	0	0	0	0	0.0075524026875	0.00981125	0	0	0	0	0	0	0	0	narrow	0	1	0.126344512048491	1.1	low	-0.3105295	-0.31997625	8234	11088	18831	30663	0	0	0	0	0	0
CG14785	FBgn0027795	51.2233847892072	-0.409428464887661	1840	0	0	0	0	1	0	1	3	0.566848	0.486667	1	7	0.103804347826087	0	0	0	0	0.317772005032	0.000271505	0	0	0	0	0	0	0	5.77125	narrow	0	1	-0.936125381221128	1	low	-0.209276	-0.29992275	7232	1061	71277	30663	0	0	0	0	0	0
CG14795	FBgn0025393	39.5817064280237	0.248644492805227	577	0	0	0	0	1	0	1	3	0.551127	0.426667	1	2	0.117850895436164	2.12161191421952e-06	0	2.12161191421952e-06	0	9.99898596450539e-05	0.00111957	0	0	0	0	0	0	0	0	narrow	1	5	0.3025527939232	0	none	-0.0353945	-0.0408985	553	45	30241	28033	0	1	1	0	0	0
CG14806	FBgn0029594	672.154031967125	-0.636267606882629	1151	0	0	0	0	1	0	2	4	0.470026	0.446667	1	6	0.0651608456414712	-1.92359210553054e-06	-5.7707686218097e-06	3.84717651639454e-06	0	0.0608509300881	0	1	1	1	0	0	0	0	0	broad	0	1	-2.75721727822149	8.98	high	-0.55869675	-0.42367475	6200	6396	15868	26148	0	0	0	0	1	0
CG14812	FBgn0026090	589.689575753437	-0.617209359317886	1083	0	0	0	0	1	0	2	5	0.464451	0.42	1	6	0.335180055401662	0	0	0	0	0.157142087756	0.000100415	1	1	0	0	0	0	0	50.267	broad	0	1	-2.31262288594782	8.96	high	-0.35445625	-0.561557	15109	230	100087	35830	0	0	0	1	0	0
CG14817	FBgn0026089	277.241877206128	-0.055023667333407	977	0	0	0	0	1	0	2	3	0.461617	0.42	1	8	0.108853121801433	-0.223904358354264	-0.059621896439314	-0.16428246191495	0	0.0028265937051	0.00326544	1	1	0	0	0	0	0	8.594086957	broad	0	1	-1.02384249975766	5.01	high	-0.57392	-0.465105	2212	2408	15868	26148	0	1	0	1	0	0
CG14830	FBgn0035755	185.463963842413	-0.147601482984089	13203	0	1	0	0	0	0	3	8	0.422934	0.54	1	4	0.0287813123280063	3.79657089249928e-06	0	3.79657089249928e-06	0	0.00010049346158	0.00452928	0	0	0	0	0	0	0	220.8590638	narrow	0	1	0.799063017757095	0	none	0.23279575	0.12770075	1059	0	78767	69362	0	0	0	0	0	0
CG14834	FBgn0035768	13.6665653600992	-0.692811550240212	1426	0	1	0	0	0	0	1	1	0.536466	0.433333	2	8	0.0862552594670407	0	0	0	0	0.042835520402	0.00768327	0	0	0	0	0	0	0	8.552	narrow	0	1	0.639282140302676	0	none	-0.10880675	-0.14922725	17273	6586	42617	21404	0	0	0	0	0	0
CG14853	FBgn0038246	14.3572541525009	-0.0708952276316223	9346	0	0	1	0	0	0	3	11	0.401669	0.44	1	2	0.103252799771738	1.49501999312718e-06	0	1.49501999312718e-06	0	0.0058791164604	0.000483338	0	0	0	0	0	0	0	108.636	narrow	0	1	-0.312632822181021	3.14	high	0.4427985	0.39327875	6515	6647	55969	49726	0	0	0	0	0	0
CG14855	FBgn0038260	40.7865189730121	-0.272420065763703	2170	0	0	1	0	0	0	1	4	0.484332	0.54	1	3	0.0248847926267281	0	0	0	0	0.172955781534	0.0197747	0	0	0	0	0	0	0	6.639243243	narrow	1	2	0.653449737413165	2.93	high	0.360971	0.67970675	19496	54839	76656	132583	0	0	0	0	0	0
CG14856	FBgn0038261	93.9951141434558	0.356148980653699	2178	0	0	1	0	0	0	1	4	0.480716	0.58	1	3	0.143799357208448	-0.0351298553351715	-0.0108397969128509	-0.0242900584223206	0	0.0286547269942	0.0199869	0	0	0	0	0	0	0	48.58695652	narrow	0	1	0.406195011248706	3.04	high	0.292154	0.6290255	16807	57520	76656	132583	0	0	0	0	0	0
CG1486	FBgn0031174	564.494850110852	-0.138362619302755	4105	0	0	0	0	1	0	2	8	0.516931	0.446667	1	4	0.168486723507917	0.00483172344489229	0.00922135555160242	-0.00438963210671022	0	0.071296678938	0.0165411	1	1	1	0	0	0	0	3.160538721	broad	0	2	-3.44421833478254	8.01	high	-0.36013025	-0.460652	7987	644	53015	21841	0	1	0	0	0	0
CG14860	FBgn0038273	31.783792719373	-0.588580831459375	1663	0	0	1	0	0	0	1	2	0.485869	0.413333	1	7	0.455803166967328	0	1.90329035535847e-06	-1.9032903552881e-06	0	0.117402707537	0.00989921	1	0	1	0	0	0	1	8.162333333	broad	0	1	-3.08410527601298	1.96	high	-0.3885475	-0.367453	7681	8042	86158	30441	0	0	0	0	0	0
CG14868	FBgn0038330	45.21814137015	-0.733024728584624	2130	0	0	1	0	0	0	1	6	0.507512	0.34	1	8	0.0641464788732394	0.0308776702930017	-0.011486461152277	0.0423641314452788	0	0.109054282622	0.00410751	1	1	0	0	0	0	0	19.096	broad	0	1	-2.50391067598261	11.79	high	-0.17935575	-0.31130875	2046	2662	38728	9605	0	1	0	0	0	0
CG14879	FBgn0038419	96.6259303978226	-0.209243213742279	3402	0	0	1	0	0	0	4	7	0.395062	0.526667	1	7	0.238889868704684	0.0341732871043234	0.0226777764163427	0.0114955106879807	0	0.130603975327	0.00133162	1	1	0	0	0	0	0	523.1131429	narrow	0	2	0.228364377738094	0	none	-0.41898825	-0.424846	1937	2569	90320	32571	0	0	1	1	0	0
CG14880	FBgn0038422	25.8433392239428	-0.137412257861191	7978	0	0	1	0	0	0	2	6	0.42542	0.566667	1	7	0.021183253948358	0	0	0	0	0.0393331103148	0.00452336	0	0	0	0	0	0	0	1012.968	narrow	0	1	0.909058229222332	0	none	0.105216	0.038395	9164	1064	85493	45393	1	0	1	0	0	0
CG14882	FBgn0038429	20.9309689894365	-0.621352398810078	1804	0	0	1	0	0	0	2	4	0.467849	0.306667	1	8	0.04490022172949	0	0	0	0	0.327075913522	0.0189014	1	0	0	0	0	1	0	0	broad	0	1	-2.37218499186951	5.65	high	-0.42049125	-0.2452415	6550	11067	32781	24283	0	0	0	0	0	1
CG14883	FBgn0038432	598.200177978956	-0.581315307100776	2182	0	0	1	0	0	0	1	6	0.424381	0.413333	1	5	0.264894592117324	0	0	0	1	0.127694369814	0.00490203	1	1	1	0	0	0	0	23.83235294	broad	0	1	-2.2075770015017	11.74	high	-0.255557	-0.0393805	11202	0	32781	24283	0	0	0	0	0	0
CG14949	FBgn0035358	10.4535063634033	0.227781791464556	1241	0	1	0	0	0	0	1	2	0.473811	0.606667	1	4	0.18372307279076	0	-6.32759595211697e-06	6.32759595196901e-06	0	9.99963738423074e-05	0.00637878	0	0	0	0	0	0	0	0	narrow	0	1	-0.136197627243538	0	none	0.322883	0.32779625	10601	5699	25587	19692	0	0	0	0	0	0
CG14960	FBgn0035428	666.382231797339	0.26733299537135	5220	0	1	0	0	0	0	1	3	0.393103	0.58	1	4	0.0392720945083014	-7.03751962020462e-06	0	-7.03751962020462e-06	0	0.00437842292964	0.00734666	0	0	0	0	0	0	0	15.52736842	narrow	0	1	0.560575937639098	0	none	0.98066675	0.98759475	31427	7611	84163	32158	0	0	0	0	0	0
CG14964	FBgn0035410	66.9815536255686	-0.0246310625526877	5764	0	1	0	0	0	0	1	4	0.518737	0.493333	1	7	0.0792853342586167	0	-6.31375003949915e-06	6.31375003958389e-06	0	0.02209444681319	0.0310522	1	0	0	0	0	0	0	0	broad	0	2	-1.35965233653553	2.84	high	0.07418875	0.22851475	19021	0	49399	14740	0	1	0	0	0	0
CG14968	FBgn0035431	419.610687588761	0.0156634365229973	3777	0	1	0	0	0	0	5	7	0.427323	0.393333	1	2	0.049510193275086	0	0	0	0	0.036101298745089	0.0030971	0	0	0	0	0	0	0	23.976	narrow	0	2	1.35621156874538	0.91	low	-0.2096835	-0.05873075	4570	1496	84163	20742	0	0	0	0	0	1
CG14971	FBgn0035449	138.535972498083	-0.537135832331156	3287	0	1	0	0	0	0	1	4	0.417402	0.526667	2	4	0.211332217827807	0.0419839632307768	-0.00958763259636024	0.0515715958271368	0	0.046709337425	0.0138745	1	1	0	0	0	1	0	5.909647059	broad	0	1	-1.82526169235454	13.74	high	0.0880765	0.267735	1513	1408	11313	16012	0	0	0	0	0	0
CG14995	FBgn0035497	741.050877331464	-0.0604257435273299	8914	0	1	0	0	0	0	7	18	0.431905	0.32	1	4	0.0697750355246429	0.0598383370314768	0.0150677473138584	0.0447705897176186	0	0.0053851793424	0.0124582	1	1	0	0	0	0	0	31.53855072	broad	1	5	-1.86784703958316	11.79	high	-0.4370825	-0.3693675	0	0	34250	20794	0	0	0	0	0	0
CG15005	FBgn0035508	60.1322080288369	0.196243459952716	3515	0	1	0	0	0	0	1	2	0.485348	0.613333	1	8	0.0489331436699858	0	0	0	0	0.223945895148	0.00365259	0	0	0	0	0	0	0	147.706	narrow	0	1	-0.637200144171337	1.01	low	0.8656515	0.64486175	31151	6707	72327	25509	0	0	0	0	0	0
CG15011	FBgn0035518	153.838594960456	-0.11179488532546	3162	0	1	0	0	0	0	1	10	0.482606	0.42	1	5	0.0271979232553236	5.03267174910012e-06	-1.67755334868681e-06	6.71022509760723e-06	1	0.128061947542	0.000390913	1	1	0	0	0	0	1	5.359714286	broad	0	1	-2.2220359601485	13.8	high	-0.25894675	-0.2425215	2195	2199	32609	21384	0	0	0	0	0	0
CG15019	FBgn0035541	1536.91847613105	-0.118676837696588	933	0	1	0	0	0	0	2	3	0.397642	0.366667	1	1	0.156484458735263	0	0	0	0	0.276310766499	0.0266835	1	1	0	0	0	0	0	8.697505882	narrow	0	1	-0.931414852177226	6.78	high	-0.3120895	-0.221158	540	1518	42425	22556	0	1	0	0	0	1
CG15021	FBgn0035544	64.8117394531007	1.18533390024984	1591	0	1	0	0	0	0	1	2	0.606537	0.526667	1	4	0.0647391577624136	0	0	0	0	0.0172579399582	0.0073954	0	0	0	0	0	0	0	0	narrow	0	1	1.23040445962738	1.01	low	0.54054275	0.485215	30120	10556	63918	38157	0	0	0	0	0	0
CG15022	FBgn0035547	1252.48690519532	1.07898339566344	1125	0	1	0	0	0	0	1	2	0.525333	0.453333	1	6	0.0924444444444444	0	0	0	0	0.0009345819351441	0.0238908	0	0	0	0	0	0	0	-1	narrow	0	1	0.580377984179236	0	none	0.811522	0.6819825	10199	4003	63918	38157	0	0	0	0	0	0
CG15023	FBgn0035548	166.262352049339	1.46444343230547	883	0	1	0	0	0	0	3	4	0.500566	0.453333	1	6	0.139297848244621	0	0	0	0	0.0595653489745	0.00538191	0	0	0	0	0	0	0	0	narrow	0	1	-0.652518589746394	0	none	0.7580845	0.63980075	9012	2816	63918	38157	0	1	0	0	0	0
CG15024	FBgn0040699	44.1272167768797	0.673225578319684	850	0	1	0	0	0	0	1	2	0.381176	0.473333	1	6	0.085882431372549	0	1.97629322292166e-06	-1.97629322311522e-06	0	0.0452820086063	0.0210869	0	0	0	0	0	0	0	0	narrow	0	1	-0.102202564645314	0	none	0.670255	0.57023775	6693	497	63918	38157	0	0	0	0	0	0
CG15027	FBgn0030611	260.316648336471	-0.109672509816279	669	0	0	0	0	1	0	1	2	0.493274	0.373333	1	7	0.0423308918784255	-0.406586178085418	-0.160288643777641	-0.246297534307777	0	0.203673208422	0.00450569	1	1	0	0	0	0	0	2.806	narrow	0	1	-0.549888392663421	10.75	high	-0.14397475	-0.2623055	0	509	53750	5285	0	0	0	0	0	0
CG15043	FBgn0030929	29.0492892184025	0.269145980094959	976	0	0	0	0	1	0	2	3	0.464139	0.48	1	9	0.252314207650273	-0.0727574440856123	-0.106554282320852	0.0337968382352401	0	0.096919758263	0.00887451	0	0	0	0	0	0	0	0	narrow	0	1	1.30439536800033	0	none	-0.1676555	-0.30164	11794	5985	120463	20526	0	0	0	0	0	0
CG15044	FBgn0030928	24.7639768905416	0.14205959462578	822	0	0	0	0	1	0	1	1	0.514599	0.52	1	8	0.191256285482563	-0.00345487455661093	-0.0187409067998555	0.0152860322432446	0	0.1839588773402	0.00645107	0	0	0	0	0	0	0	0	narrow	0	1	0.437589178051267	0	none	-0.13589925	-0.27081475	13956	8147	120463	20526	0	0	0	0	0	0
CG15073	FBgn0034379	67.9236165295411	-0.673195241755417	2250	1	0	0	0	0	0	2	5	0.464444	0.38	1	7	0.078222962962963	-0.470899196883615	-0.149968254888204	-0.320930941995411	0	0.155925911423	0.023851	1	1	1	0	0	0	1	35.93622857	broad	0	1	-1.35724709326495	1.1	low	0.0589995	-0.0702765	0	2359	16440	22117	0	1	0	0	0	0
CG15080	FBgn0034391	737.466334943121	0.694859857953067	11296	1	0	0	0	0	0	1	6	0.471317	0.533333	1	3	0.0576414955146364	-0.695416073768503	-0.421094659974615	-0.274321413793888	0	0.1075738271279	0.0388614	0	0	0	0	0	0	0	122.0300488	narrow	0	1	1.42801311841533	1.1	low	0.139894	0.1341785	12737	2359	100427	28456	0	0	1	0	0	0
CG15083	FBgn0034399	236.127270033797	-0.101965095402767	1580	1	0	0	0	0	0	1	4	0.393671	0.44	1	4	0.0543608016877637	-0.00139345931059128	-0.00376546175643842	0.00237200244584725	1	0.582222855368	0.0248861	1	1	0	0	0	0	0	26.97828571	narrow	0	1	0.938399879514265	0	none	0.228224	0.12669175	15131	319	44643	23898	1	0	0	0	0	0
CG15093	FBgn0034390	128.293251250646	1.27478321704035	1310	1	0	0	0	0	0	3	4	0.554198	0.433333	1	3	0.129770737913486	-8.48646637723151e-06	-8.48646637723151e-06	0	0	9.99938358898222e-05	0.0202126	1	0	0	0	0	0	0	-1	narrow	0	1	0.558676973717803	14.75	high	0.2853645	0.26568275	30353	7170	100427	28456	0	0	0	0	0	0
CG15096	FBgn0034394	124.094364210738	0.268573543313962	6664	1	0	0	0	0	0	2	5	0.438625	0.58	1	6	0.0451680672268908	0	0	0	0	0.333782893425	0.00956406	0	0	0	0	0	0	0	60.784	narrow	0	2	-0.339194028177522	4.01	moderate	-0.226737	-0.1663195	1023	712	44643	11802	0	0	0	0	0	0
CG15099	FBgn0034400	254.788556731382	-0.398959708251186	9799	1	0	0	0	0	0	2	12	0.495255	0.353333	1	9	0.0278599516957513	0	5.28460689799893e-06	-5.28460689790313e-06	0	0.323111678169	0.00385752	1	1	0	0	0	0	0	0	broad	0	2	-1.2661908943346	13.8	high	0.085249	0.0497315	5354	1877	44643	23898	0	0	0	0	0	1
CG15111	FBgn0034419	307.752824978183	-0.310353297978485	3663	1	0	0	0	0	0	2	6	0.448266	0.353333	1	4	0.0557872417872418	-0.144229497716713	-0.105227850489002	-0.0390016472277112	0	0.227100488894	0.0205842	1	1	0	0	0	0	0	4.725464481	broad	0	1	-2.0585811717333	11.87	high	-0.4145875	-0.2914375	965	508	28702	14428	0	1	0	0	0	1
CG15117	FBgn0034417	381.76831739011	0.423288441367483	7070	1	0	0	0	0	0	6	15	0.410891	0.353333	1	2	0.0301272984441301	0	0	0	0	0.02937782482129	0.024748	0	0	0	0	0	0	0	18.39452055	narrow	0	2	1.20468780161284	14.75	high	-0.38147325	-0.311519	7105	0	165222	14428	0	0	0	0	0	0
CG15118	FBgn0034418	663.797654076112	-0.147604738639198	3443	1	0	0	0	0	0	4	11	0.48998	0.38	1	2	0.141944234679059	-0.00292943286903351	0.00138270411078961	-0.00431213697982315	1	0.187607643383	0.00297936	1	1	1	0	0	0	0	10.09979381	broad	0	1	-2.88411173868057	13.8	high	-0.4145875	-0.2914375	0	4373	28702	14428	0	0	0	0	0	1
CG15126	FBgn0040729	16.7405549899151	0.37205278272065	281	1	0	0	0	0	0	1	1	0.498221	0.346667	1	3	0.23843428232503	-4.30655236111914e-06	-4.30655236111914e-06	0	1	0.607209364266	0.00772553	0	0	0	0	0	0	0	0	narrow	0	1	0.888739670853766	0	none	0.6806465	0.67574525	30702	8049	88475	196246	0	0	0	0	0	0
CG15127	FBgn0040730	14.6413483667373	0.0265652185259254	624	1	0	0	0	0	0	1	1	0.43109	0.44	1	11	0.113781997863248	0	2.03196627738989e-06	-2.03196627721483e-06	0	0.0018446926657	0.0297829	0	0	0	0	0	0	0	0	narrow	0	1	0.30530658653345	1.01	low	0.37788175	0.6667315	20672	17736	88475	196246	0	0	0	0	0	0
CG15152	FBgn0032665	220.732776139884	0.509915588864264	674	0	0	0	0	0	0	2	2	0.467359	0.413333	1	3	0.292284866468843	0	0	0	0	0.106216388707	0.015098	0	0	0	0	0	0	0	0	narrow	0	1	0.928458925701133	0	none	0.08166875	-0.00295975	23093	22384	58381	153147	0	0	0	0	0	0
CG15186	FBgn0037448	61.070924380745	-0.145341704030375	16715	0	0	1	0	0	0	12	20	0.406701	0.56	1	2	0.0323215275700469	0.0441279961166912	0.0850760491466309	-0.0409480530299398	0	0.10695345214	0.00153585	0	0	0	0	0	0	0	0	narrow	0	6	0.364042888397779	0	none	0.2984555	0.179731	18535	19262	84677	187109	0	1	0	0	0	0
CG15202	FBgn0030271	18.1084858821218	-0.172665071091018	1215	0	0	0	0	1	0	2	4	0.385185	0.426667	1	7	0.197090534979424	-0.11575786832786	-0.00179541349475169	-0.113962454833108	1	0.59124971638	0.00414039	0	0	0	0	0	0	0	0	narrow	0	1	-0.340256251722189	0	none	-0.454182	-0.33370025	4472	0	39163	5577	0	0	0	0	0	0
CG15209	FBgn0030237	257.029282142172	0.447908485698332	791	0	0	0	0	1	0	1	1	0.460177	0.593333	1	6	0.384322798145807	0	-4.74571517665621e-06	4.74571517666338e-06	0	9.8175330082e-05	0.0189868	0	0	0	0	0	0	0	-1	narrow	0	1	-0.408714674256441	0	none	-0.206189	-0.224303	10049	4321	22830	14982	0	0	0	0	0	0
CG15210	FBgn0040850	44.5099013615405	0.13752142980777	666	0	0	0	0	1	0	1	2	0.427928	0.573333	1	6	0.274648648648649	0.0495628733838311	-0.00313385442055806	0.0526967278043892	0	0.042445290768	0.00148309	0	0	0	0	0	1	0	-1	narrow	1	2	0.858410318133692	0	none	-0.16356325	-0.222124	7074	6894	22830	14982	1	0	0	0	0	0
CG15211	FBgn0030234	715.517658119462	0.0293094172003314	6441	0	0	0	0	1	0	5	10	0.400404	0.633333	1	2	0.0718765202090773	0.00499132682873476	-0.007495085847059	0.0124864126757937	0	0.002200414897449	0.00486578	0	0	0	0	0	0	0	59.68896552	narrow	0	1	-0.587213554405467	7.85	high	-0.1248935	-0.27773175	4369	6878	16096	21177	0	0	0	0	0	0
CG15212	FBgn0040842	174.427139094064	1.26029907527108	583	0	1	0	0	0	0	1	2	0.403087	0.426667	1	8	0.32590051457976	0	0	0	0	0.027017872574	0.00599065	0	0	0	0	0	0	0	0	narrow	0	1	0.577763497925456	0	none	0.03675225	-0.1799235	1984	1990	68106	293681	0	0	0	0	0	0
CG15213	FBgn0040843	275.714767249434	1.38201343139937	425	0	1	0	0	0	0	1	2	0.472941	0.52	1	7	0.237647058823529	0	0	0	0	0.21115103328	0.0232446	0	0	0	0	0	0	0	0	narrow	0	1	-0.238107127928135	0	none	-0.08066425	-0.265104	891	897	68106	293681	0	0	0	0	0	0
CG15236	FBgn0033108	37.2435521528487	0.178408964472808	10005	1	0	0	0	0	0	2	8	0.446777	0.553333	1	3	0.166516741629185	0	0	0	1	0.86665867172	0.00964113	0	0	0	0	0	0	0	114.0564103	narrow	0	1	0.366527774469831	0	none	0.2405315	0.3363005	19161	18440	62935	62791	0	0	0	0	0	0
CG15239	FBgn0029681	1966.00938551912	0.783467738164804	6319	0	0	0	0	1	0	1	3	0.460041	0.566667	1	3	0.0292767843013135	0	0	0	0	0.01112913380493	0.00543963	0	0	0	0	0	0	0	7.698181194	narrow	0	1	-0.852058759101973	0	none	-0.061611	0.0691515	22751	3048	73741	87867	0	0	0	0	0	0
CG15247	FBgn0030156	48.2890270323867	-0.0692977213021408	2180	0	0	0	0	1	0	1	2	0.506881	0.673333	1	4	0.0825688073394495	0	0	0	0	0.0634237635089	0.0194579	0	0	0	0	0	0	0	-1	broad	1	2	-3.00312226565878	0	none	0.31717325	0.2317055	8630	5299	60511	22730	0	0	0	0	0	0
CG15270	FBgn0028879	207.640940473729	-0.0107891398050242	22140	0	0	0	0	0	0	6	20	0.397742	0.466667	1	4	0.0525293586269196	0	0	0	0	0.0398959915866	0.0210459	0	0	0	0	0	0	0	0	narrow	0	1	0.727566921615819	11.79	high	-0.17406025	-0.1830345	13675	6952	52157	45119	0	0	1	0	0	0
CG15279	FBgn0028886	28.4561921004771	-0.00597634466141578	6757	0	0	0	0	0	0	3	9	0.39411	0.5	1	2	0.0182033446795915	0	0	0	1	0.01973702896686	0.0339873	0	0	0	0	0	1	0	72.2512	narrow	0	1	-0.21229545744836	1.1	low	0.16897975	0.12614075	7254	1682	41344	163545	0	0	1	0	0	0
CG15309	FBgn0030183	337.395472583772	0.0117445667234002	7083	0	0	0	0	1	0	5	7	0.406325	0.453333	1	4	0.223913125323545	0.0252845422206137	0.00403543730723355	0.0212491049133803	0	0.0507319297385	0.0144878	1	1	0	0	0	0	0	6.752843148	broad	1	2	-2.63970931842114	13.8	high	-0.05830125	-0.2036465	0	0	113582	17910	0	0	0	1	0	0
CG15317	FBgn0030137	82.0906069466418	-0.196529397517479	938	0	0	0	0	1	0	1	3	0.425373	0.373333	1	6	0.187713574982232	-0.0117435642588356	-0.00059150752181905	-0.0111520567370167	0	0.153552923756	0.0221988	1	1	0	0	0	0	0	9.585	broad	0	1	-2.92903770541041	0	none	0.08382425	-0.0985535	1294	1519	25329	25921	0	1	0	0	0	0
CG1532	FBgn0031143	268.214089419918	-0.267604301211666	2237	0	0	0	0	1	0	2	5	0.4211	0.373333	1	5	0.0865292802860975	-0.00635492069236976	-0.00133588757404941	-0.00501903311832033	0	0.090018100336	0.00738749	1	1	0	0	0	0	0	100.0015238	broad	0	1	-2.59438706871172	8.95	high	-0.31387025	-0.39864375	411	21504	34461	55450	0	1	0	1	1	0
CG15347	FBgn0030040	1980.50838491954	0.220211129522387	2405	0	0	0	0	1	0	2	4	0.385863	0.426667	1	6	0.0839918225918226	0	-7.14203697948384e-06	7.14203697949131e-06	0	0.0184248868718	0.00535045	0	1	0	0	0	0	0	23.22	narrow	0	1	0.490447326983218	1.01	low	0.36307675	0.21135875	20931	505	80212	19537	0	0	0	0	0	0
CG15356	FBgn0031377	271.601137706649	-0.534274064814876	5293	0	0	0	0	0	0	1	5	0.510297	0.426667	1	4	0.201442156307072	0.0104037050981132	0.000188981077325263	0.0102147240207876	0	0.074106486676	0.0111002	1	1	0	0	0	1	0	7.756624113	broad	1	2	-2.61801395531109	9.88	high	-0.2809345	-0.2993245	0	1394	58078	13784	0	1	0	0	0	0
CG15362	FBgn0031378	150.835131969662	0.449764621398018	924	0	0	0	0	0	0	1	3	0.480519	0.366667	1	7	0.183982683982684	0	0	0	1	0.48792298375	0.0103448	1	1	0	0	0	1	0	0	broad	1	3	-2.91198168918008	11.76	moderate	-0.28235175	-0.30339625	1619	5752	58078	13784	0	1	0	0	0	0
CG15365	FBgn0030077	227.899432505556	0.0386908032240825	13286	0	0	0	0	1	0	3	9	0.417507	0.586667	1	5	0.0281548246274274	-0.13031190141573	-0.0519362495415491	-0.0783756518741806	0	0.15517241226	0.0128809	0	0	0	0	0	1	0	0	narrow	0	1	1.20433178223271	5.86	high	0.14429075	-0.01837625	12793	12793	46268	39417	0	0	1	0	0	1
CG15369	FBgn0030105	36.265611762242	1.38314537069276	595	0	0	0	0	1	0	2	3	0.445378	0.366667	1	5	0.0319328291316527	-7.59311181238223e-06	0	-7.59311181238223e-06	1	0.131912779706	0.0125329	0	0	0	0	0	0	0	0	narrow	0	1	0.480999987527161	1.01	low	0.52163775	0.36845325	17851	14962	79373	31416	0	0	1	0	0	0
CG15370	FBgn0030107	117.206480659194	0.448869397928992	1252	0	0	0	0	1	0	1	1	0.559105	0.493333	1	6	0.126689563365282	0.041654075090447	0.0976576710335905	-0.0560035959431435	0	0.15129791578452	0.0118803	0	0	0	0	0	0	0	0	broad	0	1	-1.0857762985392	0	none	0.22335975	0.069377	8629	5740	79373	31416	0	0	0	0	0	0
CG15387	FBgn0031403	553.118537580488	-0.337759600354671	750	0	0	0	0	0	0	1	2	0.388	0.353333	1	10	6.41530222222222	0.089619740205296	0.704397139247398	-0.614777399042102	0	0.0617836941673	0.0134403	1	1	0	0	0	0	0	13.076	broad	0	1	-1.75861554599706	12.8	high	-0.02354175	-0.15687725	9042	10075	21773	21576	0	0	0	0	0	0
CG15414	FBgn0031542	5.32412667881356	-0.467962032500275	10317	0	0	0	0	0	0	1	2	0.410003	0.553333	1	3	0.650770572840942	-4.29757875989211e-06	-8.59514471814574e-06	4.29756595838833e-06	0	0.72965395586	0.0180058	0	0	0	0	0	0	0	1319.736	narrow	0	1	-0.455081816637242	0	none	0.1371705	0.17831375	11386	208	61402	50774	0	0	0	0	0	0
CG15422	FBgn0031579	154.214355524024	0.460618119589543	687	0	0	0	0	0	0	1	1	0.458515	0.493333	2	7	0.433770499757399	4.84125040344038e-06	4.84125040344038e-06	0	0	0.09242297159833	0.0432415	0	0	0	0	0	0	0	0	narrow	0	1	0.276883171171168	0	none	0.4864815	0.35819625	25939	132047	64213	306839	1	0	0	0	0	0
CG15423	FBgn0031580	22.0069053137487	0.54709570119454	566	0	0	0	0	0	0	1	1	0.475265	0.373333	1	7	0.270318610129564	0	-9.42934853774003e-06	9.42934853765357e-06	0	0.16652997957136	0.0204417	0	0	0	0	0	0	0	0	narrow	0	1	0.528839283162969	0	none	0.44227425	0.322165	25003	133104	64213	306839	0	0	0	0	0	0
CG15431	FBgn0031602	12.7493120008658	-0.363934722917336	37291	0	0	0	0	0	0	2	6	0.423185	0.513333	2	10	0.0581105360542758	0	0	0	0	0.127669058239	0.00880652	0	0	0	0	0	0	0	0	narrow	0	1	0.767737120560872	0	none	-0.2357735	-0.26024075	17204	958	72338	42212	0	0	0	0	0	0
CG1544	FBgn0039827	193.682486883679	0.15449362562761	6807	0	0	1	0	0	0	1	12	0.476715	0.486667	1	3	0.0120464276969786	0	-1.75938312333647e-06	1.75938312324351e-06	0	0.082596206596	0.00596557	0	0	0	0	0	0	0	128.3965714	narrow	0	1	0.354743880617436	14.75	high	-0.36192275	-0.21140125	16449	37	133682	24006	0	0	0	0	0	0
CG15445	FBgn0031161	217.103434823533	-0.419604700464084	3286	0	0	0	0	1	0	5	10	0.446744	0.513333	1	2	0.0230573037127206	-0.0105289337814251	-0.013466504238636	0.00293757045721078	0	0.1298006185851	0.00356206	1	1	0	0	0	0	0	10.00323077	broad	1	3	-2.37416240140261	11.94	high	0.1022205	0.10476525	3800	4877	66679	65252	0	0	0	0	0	0
CG1550	FBgn0033225	128.848321301107	-0.318261061733511	1961	1	0	0	0	0	0	1	1	0.54819	0.48	1	7	0.0188678905320415	3.89918105539194e-06	3.89918105539194e-06	0	0	0.09864692499	0.00446303	1	1	1	0	0	0	0	5.075710145	broad	0	2	-2.37717226279005	14.75	high	0.33730875	0.1762855	18631	0	44043	17471	0	0	0	1	0	0
CG15506	FBgn0039686	592.921145754804	0.834955494433126	3726	0	0	1	0	0	0	1	3	0.472625	0.58	1	9	0.0378421005546609	1.0231916006184e-05	0	1.0231916006184e-05	0	0.1632133471327	0.0151541	0	0	0	0	0	0	0	33.88663968	narrow	0	1	-0.627171529457861	0	none	0.01918	-0.17098875	3342	2003	50284	133267	0	0	0	0	0	0
CG15515	FBgn0039719	59.8273771421975	1.1571515089514	985	0	0	1	0	0	0	1	3	0.474112	0.466667	1	3	0.0395939424703892	7.39841713669009e-06	1.10976399328934e-05	-3.69922279608247e-06	0	0.0241716139493	0.00475639	0	0	0	0	0	1	0	0	narrow	0	1	0.999281147672165	0	none	0.3949605	0.423852	1415	21144	46010	58413	0	0	0	0	0	0
CG15535	FBgn0039764	146.89681553459	-0.360128236730027	898	0	0	1	0	0	0	2	3	0.375278	0.386667	1	4	0.302332962138085	-0.148114271772964	-0.0543897776136494	-0.0937244941593149	0	0.436258707208	0.0102825	1	1	0	0	0	0	0	0	broad	0	1	-1.09469930926147	4.91	high	-0.0210435	0.021349	1248	395	77643	52952	0	1	0	0	0	0
CG15547	FBgn0039809	25.8243315844905	0.0935234224881366	1712	0	0	1	0	0	0	1	3	0.490654	0.36	1	6	0.191588785046729	0	0	0	1	0.48977467699	0.00463822	0	0	0	0	0	0	0	3.261	broad	0	7	-4.94697991844701	2.75	high	-0.11187075	0.1147775	5190	5318	38521	59642	0	1	0	0	0	0
CG15554	FBgn0039820	16.8671951354402	0.300431584440783	1187	0	0	1	0	0	0	1	2	0.459141	0.493333	1	4	0.22156697556866	-5.48554290340808e-06	-1.09710649493357e-05	5.48552204587015e-06	0	0.05059557275	0.00375583	0	0	0	0	0	0	0	0	narrow	0	1	0.0407416119466757	0	none	0.7983235	0.80175575	39657	37561	133682	103098	0	0	1	0	0	0
CG15556	FBgn0039821	8.35260240275717	0.104875919931421	2702	0	0	1	0	0	0	3	4	0.448187	0.286667	1	2	0.0222057611645695	-4.80899148465164e-06	-7.21348121572042e-06	2.40448973108981e-06	0	0.85745309045	0.0167966	0	0	0	0	0	0	0	0	narrow	0	1	1.30150694125166	5.01	moderate	0.783559	0.81879375	41473	34230	133682	103098	0	0	0	0	1	0
CG15597	FBgn0037420	14.2150571326151	0.516727676990048	739	0	0	1	0	0	0	1	2	0.516915	0.48	1	2	0.331097428958051	0.0289511799910123	0.0936347043538996	-0.0646835243628872	0	0.0182284036566	0.00493962	0	0	0	0	0	0	0	0	narrow	0	1	0.32160764340221	0	none	0.44451675	0.3820065	42190	8375	107789	59043	0	0	0	0	0	0
CG15602	FBgn0030694	180.701129374898	-0.500751219448477	1536	0	0	0	0	1	0	2	5	0.443359	0.346667	1	6	0.0410156467013889	4.57998425708131e-06	0	4.57998425708131e-06	1	0.041581928437	0.000489236	1	1	0	0	0	0	0	5.231168831	broad	0	2	-2.72102301907602	12.9	high	0.15250125	-0.0198055	1778	2256	7271	7362	0	1	0	0	0	0
CG15611	FBgn0034194	15.4836916953116	0.123428665719524	5517	1	0	0	0	0	0	2	7	0.416168	0.413333	1	6	0.0146818923327896	-1.78110388937724e-06	1.78110608814609e-06	-3.56220997748935e-06	1	0.0180449682014	0.0107092	0	0	0	0	0	0	0	718.842	narrow	0	1	0.151450801186644	1.96	moderate	0.08632175	0.046079	9638	10401	43540	163400	0	0	1	0	0	0
CG15615	FBgn0034159	84.5528467317714	0.61185366914637	3289	1	0	0	0	0	0	1	7	0.417148	0.52	1	2	0.0571602310732746	0	0	0	0	0.143636440496	0.000873828	0	0	0	0	0	0	0	0	narrow	0	1	-0.00900378316273424	1	low	0.01617325	-0.12750175	9635	3352	68395	26688	0	0	0	0	0	0
CG15618	FBgn0031077	142.022760652384	-0.335698924673826	5782	0	0	0	0	1	0	2	9	0.586129	0.36	1	2	0.0102417560244437	-0.096758590491944	-0.0293366358536657	-0.0674219546382782	0	9.99935103830978e-05	0.0049087	1	1	0	0	0	0	0	0	broad	0	1	-2.66922452406159	8.71	high	-0.27732925	-0.2901415	817	973	14514	14669	0	1	0	0	0	0
CG15629	FBgn0031630	200.569084393133	0.315490644976912	2883	0	0	0	0	0	0	1	4	0.429414	0.506667	1	3	0.0371141172389872	0	0	0	0	0.030506187752	0.026215	0	0	0	0	0	0	0	104.2065	narrow	0	1	0.518105396557608	9.84	high	-0.617626	-0.52749525	766	1211	6277	18713	0	0	0	0	0	0
CG15630	FBgn0031627	128.343171802461	0.0258930761041203	59453	0	0	0	0	0	0	1	7	0.424436	0.446667	1	3	0.0160462886649959	3.02451790525626e-06	1.51225816000274e-06	1.51225974537685e-06	0	9.9996437951e-05	0.00554853	0	0	0	0	0	0	0	268.9575814	narrow	0	1	0.976311902545029	3.06	moderate	-0.06996725	-0.21887425	8110	0	85762	18715	0	0	0	0	0	0
CG15643	FBgn0030654	61.1312548765869	-0.650747470179134	1770	0	0	0	0	1	0	2	3	0.469492	0.273333	1	7	0.279661016949153	0	0	0	0	0.188217757506	0.0224796	1	1	0	0	0	0	0	7.56627794	broad	1	3	-2.83359588407674	11.76	high	-0.13990675	-0.19898475	22657	0	110398	22819	0	1	0	0	0	1
CG15651	FBgn0034567	66.0646167317592	0.0544590968111262	2663	1	0	0	0	0	0	1	3	0.490424	0.5	1	5	0.198648391538365	0	-5.45441328395092e-06	5.45441328412736e-06	1	0.1593578058981	0.0171127	0	0	0	0	0	0	0	0	broad	0	1	-2.89724853447504	12.79	high	-0.09516675	-0.22392625	6827	6558	16451	17686	0	0	0	1	0	1
CG15657	FBgn0034595	69.0890952533744	0.221303469794789	676	1	0	0	0	0	0	2	3	0.451183	0.346667	1	6	3.05473372781065	0	0	0	0	0.2346748177098	0.0203076	0	0	0	0	0	0	0	0	broad	0	3	-1.74574456604384	0	none	-0.10725475	-0.14483725	4919	4120	18140	18024	0	0	1	0	0	0
CG15661	FBgn0034605	14.4293633972747	-0.260842224755127	2345	1	0	0	0	0	0	2	7	0.435394	0.386667	1	2	0.0362472921108742	-1.69728928171191e-06	1.69729127844912e-06	-3.39458056039845e-06	1	0.14349455781	0.0490075	0	0	0	0	0	0	0	0	narrow	1	3	0.653843834480513	5.99	high	0.7717585	1.0078315	32371	16284	69058	52486	0	0	1	0	0	0
CG15673	FBgn0034639	54.0172171039372	0.22319221832196	4679	1	0	0	0	0	0	1	3	0.449669	0.58	1	6	0.0465912231958396	0	-6.61785198158516e-06	6.61785198148652e-06	1	0.0230830496441	0.000927643	0	0	0	0	0	0	0	45.62086957	narrow	0	1	0.289318495171519	0	none	0.0161915	-0.06870475	3798	98	71781	8057	0	0	0	0	0	0
CG15674	FBgn0034642	81.0232089205878	0.0486183754497431	2356	1	0	0	0	0	0	2	4	0.471138	0.493333	1	4	0.0560826259196378	-0.052718429585936	-0.0674091623821927	0.0146907327962568	1	0.2019480715	0.0133465	0	0	0	0	0	0	0	9.317647059	broad	1	2	-2.0968863544532	0	none	-0.01008175	-0.04280025	8310	697	21807	18709	0	0	0	0	0	0
CG15695	FBgn0038832	86.5744472373935	0.187951005800348	2842	0	0	1	0	0	0	1	3	0.472203	0.493333	1	9	0.131916256157635	0.0140990157622098	-0.011606681283208	0.0257056970454175	1	0.2206434687006	0.0278164	0	0	0	0	0	0	0	20.36	narrow	0	1	0.746447912453592	0	none	-0.31476675	-0.282652	628	1133	23463	13612	0	0	1	0	0	0
CG1571	FBgn0029993	7.67656613926382	-0.578656811114876	2364	0	0	0	0	1	0	1	2	0.512267	0.366667	1	3	1.07106457980823	0.809518872405189	0.913370658034168	-0.103851785628979	0	0.6342618084	0.0227594	0	0	0	0	0	0	0	0	broad	0	1	-1.68353197703393	3.92	moderate	-0.1006105	-0.14719175	14318	438	31299	18707	0	0	0	0	0	0
CG1572	FBgn0030309	387.364973767358	0.504688744933282	3605	0	0	0	0	1	0	4	8	0.39362	0.533333	1	5	0.0915395284327323	-4.37180977797676e-06	-8.74360630806079e-06	4.37179653024859e-06	0	0.098793376415	0.0101916	0	0	0	0	0	0	0	97.32190476	narrow	0	1	0.852361953206933	1.1	low	0.052745	-0.008122	8245	0	73752	14983	0	0	1	0	0	0
CG15731	FBgn0030390	430.496808843123	0.902313550828139	1355	0	0	0	0	1	0	1	2	0.527675	0.493333	1	2	0.107749077490775	0	0	0	0	0.00109697498629	0.0102443	0	0	1	0	0	0	0	0	narrow	0	1	1.59097641042104	0	none	0.00253575	-0.05613125	6317	4097	58004	432176	0	0	1	0	0	0
CG15739	FBgn0030347	114.774830082805	-0.0344654086227569	2028	0	0	0	0	1	0	2	4	0.4714	0.506667	1	6	0.201183431952663	0	0	0	0	9.9876485626e-05	0.0154645	1	1	0	0	0	0	0	76.9437751	narrow	0	3	0.13972918758886	4.97	moderate	0.2162915	0.2261215	19095	445	41176	18934	0	0	0	0	0	0
CG15740	FBgn0030340	202.368007789355	0.924317176498646	3438	0	0	0	0	1	0	1	2	0.544793	0.506667	1	5	0.0866783013379872	0	0	0	0	0.06111645085684	0.0131319	0	0	0	0	0	0	0	51.28933333	narrow	0	1	1.1320536073641	0	none	0.460295	0.42844425	7167	6445	35350	35873	1	0	0	0	0	0
CG15741	FBgn0030338	8.61343802546023	-0.424937071576512	484	0	0	0	0	1	0	1	1	0.506198	0.506667	1	5	1.26102066115702	-0.450511652406971	-0.0821981063513306	-0.36831354605564	0	0.047999469889	0.0135006	0	0	0	0	0	0	0	0	narrow	0	1	-0.658141321443091	0	none	0.48640525	0.4217975	15240	14518	35350	35873	1	0	0	0	0	0
CG15743	FBgn0030465	404.083693561446	-0.0785978931090971	2035	0	0	0	0	1	0	3	4	0.495332	0.333333	1	5	0.103378705978706	-0.0206978946383359	-0.0718231345503683	0.0511252399120325	1	0.3367693793434	0.00766182	1	1	1	0	0	0	0	3.762685714	broad	0	2	-2.54945970105809	14.75	high	-0.4367675	-0.41656625	47	0	29175	21198	0	1	0	0	0	0
CG1575	FBgn0029999	186.754259854603	-0.297023696534815	2119	0	0	0	0	1	0	2	3	0.521944	0.293333	1	4	0.113054742803209	-2.22405751558708	0.00274749358089508	-2.22680500916797	0	0.11961494311	0.0578997	1	1	0	0	0	0	0	0	broad	0	1	-2.20092938288215	10.74	high	0.21005525	0.11760275	12782	3	39355	24907	0	0	0	1	0	0
CG15760	FBgn0030508	128.052864452147	-0.195762056720373	6534	0	0	0	0	1	0	3	10	0.447046	0.513333	1	4	0.311600857055403	0	0	0	0	0.00513373538146	0.0210047	0	0	0	0	0	0	0	9.030487805	narrow	0	1	-0.296041936371171	1.1	low	0.28819175	0.38416475	53574	1710	119853	12397	0	0	0	0	0	0
CG15765	FBgn0029814	81.4864103630588	0.0902362749289445	22265	0	0	0	0	1	0	2	9	0.440243	0.613333	1	5	0.0699429598023804	0.000713487589076264	-0.000518678525452128	0.00123216611452854	0	0.207552174745	0.00559077	0	0	0	0	0	1	0	150.2466472	narrow	0	1	0.324347511836449	1	low	0.77818975	0.71886725	3548	39787	64655	116099	1	0	0	0	0	0
CG15766	FBgn0029813	13.4046048490802	-0.548875684080491	957	0	0	0	0	1	0	1	1	0.524556	0.453333	1	3	0.262277951933124	0	0	0	0	0.275270898655	0.0556586	1	0	0	0	0	0	0	45.56	narrow	0	1	-0.447605082197383	0	none	0.75174625	0.68842125	0	50351	64655	116099	0	0	1	0	0	0
CG15771	FBgn0029801	1079.29477555951	0.014884613591341	4178	0	0	0	0	1	0	3	5	0.459789	0.406667	1	4	0.178335088559119	0.0389137449447638	-0.00963110228694142	0.0485448472317052	0	0.044840273889	0.0080933	1	1	0	1	0	0	0	18.01491525	narrow	0	1	0.226508210849049	13.74	high	-0.456166	-0.457782	434	0	9374	8365	0	0	0	0	0	1
CG15784	FBgn0029766	54.6662614403966	0.769374518537352	2956	0	0	0	0	1	0	2	2	0.497632	0.246667	1	6	0.0608929860171403	0	8.01499471340711e-06	-8.01499471349063e-06	0	0.0545510691162	0.047317	1	0	0	0	0	0	0	0	narrow	0	1	1.27082063616516	0	none	0.08242475	0.03331175	8782	1169	101906	18190	0	0	0	0	0	0
CG15814	FBgn0030873	156.580231768595	-0.45689447697296	2233	0	0	0	0	1	0	4	10	0.483206	0.5	1	7	0.237348559486491	0	-2.72206868271752e-06	2.72206868278774e-06	0	0.158621199048	0.00686234	1	1	0	0	0	0	0	11.5232	broad	0	2	-1.9277115126025	14.75	high	-0.15700575	-0.084065	20466	5335	59900	17541	0	0	0	0	0	0
CG15818	FBgn0031910	185.857616160045	0.96431592373215	1321	0	0	0	0	0	0	1	1	0.418622	0.34	1	10	0.0702159727479182	0.511450071611877	0.382621558121593	0.128828513490284	0	0.3092812562184	0.0384785	0	0	0	0	0	0	0	0	narrow	0	1	0.270640051791794	2	high	-0.09374525	-0.1058095	1171	12705	16600	36348	0	0	1	0	0	0
CG1582	FBgn0030246	231.099592224076	-0.488049906125713	4556	0	0	0	0	1	0	2	8	0.522388	0.26	1	2	0.0434268364062043	-0.0361551211149875	-0.0269903416521262	-0.00916477946286137	0	0.250796679547	0.0166631	1	1	1	1	0	0	0	62.5996	broad	0	1	-1.77185194938583	12.72	high	0.45003225	0.30938275	30701	0	75021	5037	0	0	0	0	0	0
CG15822	FBgn0035308	288.470033354755	0.240689988440171	10663	0	1	0	0	0	0	4	13	0.439182	0.54	1	6	0.0520615211478946	-0.0200180792158827	-0.0143102408282454	-0.00570783838763733	0	0.01889951341742	0.0213623	0	0	0	0	0	0	0	154.4651026	narrow	0	1	0.881088019858776	9.93	high	0.22667125	0.2025175	0	0	65971	12434	0	0	1	0	0	0
CG15829	FBgn0035743	20.6896923288155	0.425970780010492	771	0	1	0	0	0	0	2	3	0.409857	0.46	1	5	0.154345006485084	0	0	0	1	0.202890602048	0.00744442	0	0	0	0	0	0	0	0	narrow	0	1	0.724116089218503	2.81	moderate	-0.21944175	0.011367	4348	3498	40476	32344	0	0	0	0	0	0
CG15870	FBgn0033798	5.33428415939183	-0.675390260994996	586	1	0	0	0	0	0	1	1	0.503413	0.413333	1	5	0.191126279863481	0	0	0	0	0.082865683883	0.012987	0	0	0	0	0	0	0	0	narrow	0	1	1.56952321411945	0	none	0.08474525	0.09370225	3871	4644	9528	35928	0	0	0	0	0	0
CG15878	FBgn0035316	29.8893956086404	-0.0199780603592081	1631	0	1	0	0	0	0	1	1	0.524831	0.346667	1	1	2.83936439811976	-3.11529579634118e-06	0	-3.11529579634118e-06	0	0.000100022202739763	0.0253476	0	0	0	0	0	0	0	0	narrow	0	1	-0.756941236596909	0	none	0.05254875	0.098173	16574	18163	65971	44949	0	1	0	0	0	0
CG15879	FBgn0035309	6.18674069957547	-0.416945946694624	1559	0	1	0	0	0	0	1	2	0.449006	0.4	1	6	0.143681847338037	0	0	0	0	0.40238211544	0.0500802	1	0	0	0	0	0	0	143.492	narrow	0	1	0.996714943006032	9.99	moderate	0.231719	0.20077825	4441	1136	65971	26296	0	0	0	0	0	0
CG15881	FBgn0036909	554.288678025461	-0.105469260568465	1752	0	1	0	0	0	0	3	6	0.442922	0.26	1	6	0.0799086757990868	0	0	0	0	0.0172448494462	0.00651647	1	1	1	0	0	0	0	3.861454545	broad	0	2	-2.23457101183428	13.8	high	0.05085475	-0.0073205	12929	416	44389	13491	0	1	0	0	0	0
CG15887	FBgn0038132	640.038431103839	0.977889894058198	1159	0	0	1	0	0	0	1	2	0.429681	0.566667	1	4	0.295081967213115	0	0	0	0	0.09251652709133	0.0214169	0	0	0	0	0	0	0	0	narrow	0	1	0.140292109146551	0	none	0.353398	0.31284475	15642	14910	37453	36805	0	0	0	0	0	0
CG15890	FBgn0030576	104.499873167329	0.0227475761777368	8257	0	0	0	0	1	0	2	6	0.382948	0.526667	1	3	0.0623714827822857	2.80134143467654e-06	2.80134143467654e-06	0	0	9.9996944645e-05	0.000516411	0	0	0	0	0	0	0	44.12033195	narrow	0	1	0.652713089419139	6.84	high	0.31789275	0.161138	5037	2418	86729	33525	0	0	0	0	0	0
CG15891	FBgn0029860	199.864184856063	-0.11008491485286	829	0	0	0	0	1	0	2	2	0.483715	0.533333	1	9	0.103739364696421	0	-1.67755334852664e-06	1.67755334844848e-06	0	0.0125721722659	0.0102217	1	1	0	0	1	0	0	25.85	broad	0	2	-2.11186832646105	0	none	-0.472425	-0.51029825	3295	6104	60368	24584	0	0	0	1	0	0
CG15905	FBgn0034462	58.0339239650391	-0.133485333749328	1163	1	0	0	0	0	0	2	4	0.491831	0.46	1	13	0.0944359415305245	-0.0286273039492326	-0.0248151036229179	-0.0038122003263148	0	0.011575959203	0.00159212	0	0	0	0	0	0	0	126.42	narrow	0	1	0.889035020568515	0	none	0.132967	0.5112935	12449	51482	89513	196246	0	0	1	0	0	0
CG15908	FBgn0033085	13.4941811208342	-0.486173957739712	589	1	0	0	0	0	0	1	2	0.49236	0.4	2	10	0.363327674023769	0	0	0	0	0.25390142471	0.0144082	1	1	0	0	0	0	0	0	broad	0	2	-3.17174911048251	9.86	high	-0.4887365	-0.48366175	6256	5850	80865	13196	0	0	0	1	0	0
CG15916	FBgn0030704	201.193225327455	-0.439939318304917	959	0	0	0	0	1	0	1	1	0.452555	0.353333	1	2	0.0604796663190824	-2.48740738747208e-06	-4.9748104860643e-06	2.48740309868218e-06	0	0.127988328139	0.000227046	0	1	0	1	0	1	0	7.162909091	broad	0	1	-2.12855907926542	10.83	high	-0.42226325	-0.44823975	78	3142	53281	22443	0	0	0	0	0	1
CG15922	FBgn0040575	308.767317342513	0.370683708452914	573	0	0	1	0	0	0	2	4	0.450262	0.44	1	7	0.118670680628272	-0.0152972816413425	-0.00945392767958462	-0.00584335396175781	1	0.030335663876	0.00536674	1	1	0	0	0	0	0	0	broad	0	1	-2.55241010655686	0	none	-0.502673	-0.476788	7947	2812	22285	23061	0	0	0	0	0	0
CG1598	FBgn0033191	354.174213574799	-0.31050035292607	1465	1	0	0	0	0	0	1	4	0.51058	0.393333	1	4	0.0887369738339022	-1.10976968442858e-05	-1.10976968442858e-05	0	1	0.052976558009	0.000261484	1	1	1	1	0	0	0	4.208372093	broad	0	1	-1.55229791933304	13.79	high	-0.1049615	-0.199977	4791	306	34097	6860	0	0	0	1	0	0
CG1607	FBgn0039844	177.204468989335	-0.113858238472989	9785	0	0	1	0	0	0	4	11	0.422483	0.513333	1	3	0.132856412876852	0	0	0	0	0.0363573509851	0.00423052	0	0	0	0	0	0	0	814.9972727	narrow	0	2	0.73947838654096	8.72	high	-0.0228375	-0.05043925	0	3907	72055	18625	0	0	0	0	0	0
CG1628	FBgn0030218	78.6835068984906	-0.260576588470005	4569	0	0	0	0	1	0	2	6	0.448895	0.3	1	4	0.0710684321879332	-0.0575050780378058	-0.0364325533245807	-0.0210725247132252	0	0.0277038300674	0.0049745	0	0	0	0	0	0	0	0	narrow	0	1	-0.671388244507456	13.74	high	-0.03395175	-0.07584675	0	0	62115	110753	0	1	0	0	0	0
CG1632	FBgn0030027	485.33910665985	0.340266193507212	19793	0	0	0	0	1	0	2	10	0.422826	0.526667	1	3	0.0172283130399636	0	0	0	0	0.09368883484533	0.00141875	0	0	0	0	0	0	0	0	narrow	0	1	1.56072668449831	1.95	moderate	-0.32644675	-0.1844615	0	603	19622	21317	0	0	0	0	0	0
CG1635	FBgn0039854	133.870768764409	-0.165526738641362	1720	0	0	1	0	0	0	1	4	0.508721	0.393333	1	5	0.126162790697674	0	0	0	0	0.2461970912392	0.0051948	1	1	0	0	0	0	0	15.78285714	broad	0	1	-2.63790402065245	12.77	moderate	0.15535925	0.08519875	16136	5682	37711	24264	0	0	0	0	0	0
CG1637	FBgn0030245	1171.83167447229	0.0347374888765362	7300	0	0	0	0	1	0	5	12	0.464658	0.3	1	2	0.0340996803652968	-0.0674755930338263	-0.117142293834579	0.0496667008007522	0	0.129778137292	0.0074878	1	1	1	0	0	0	0	12.85345098	broad	0	1	-2.51777810156932	13.8	high	-0.0074055	0.00613925	15609	0	75021	17062	0	1	0	0	0	0
CG1640	FBgn0030478	263.453535135446	-0.0934566351972632	9555	0	0	0	0	1	0	7	13	0.400419	0.333333	1	5	0.0517235304378162	-0.0478862665746831	-0.0256463635614309	-0.0222399030132522	0	0.194009584918	0.008423	1	1	1	0	0	0	0	0	broad	0	3	-2.85563852518203	12.8	high	-0.133964	-0.08225125	7489	0	50011	40083	0	0	0	0	0	0
CG1648	FBgn0033446	1820.42212435322	0.3484960641598	9080	1	0	0	0	0	0	3	5	0.468392	0.413333	1	6	0.0437465491923642	0.0117249055277991	-0.0251598915580587	0.0368847970858581	1	0.0665345985101	0.0146992	0	0	0	0	0	0	0	48.81078947	narrow	0	1	0.814966966584552	1.01	low	-0.20942025	-0.21470175	393	463	68858	108048	0	0	0	0	0	0
CG1657	FBgn0030286	112.70954222012	-0.547251704251615	8687	0	0	0	0	1	0	1	7	0.484862	0.466667	1	2	0.0622770039522658	0	5.33343822869738e-06	-5.33343822872945e-06	0	0.38132411728	0.00696161	1	1	0	0	0	0	0	33.07788	broad	0	1	-1.7259640721371	12.85	high	-0.422105	-0.3575185	1527	0	31918	121592	0	1	0	0	0	0
CG1662	FBgn0030481	94.4592678458397	-0.305496405185451	1770	0	0	0	0	1	0	2	2	0.477966	0.253333	1	7	0.267647269303201	-0.0941616311290663	-0.00630381994869145	-0.0878578111803748	0	0.154194952511	0.00348686	1	1	0	1	1	1	0	3.717	broad	0	1	-2.50630607492295	8.84	moderate	-0.35689825	-0.37709625	0	0	50011	14363	0	0	0	0	0	0
CG1663	FBgn0033449	19.6903889649331	-0.693799711568572	1497	1	0	0	0	0	0	1	2	0.47161	0.353333	1	6	0.175684925406368	5.48552204587015e-06	5.48552204587015e-06	0	0	0.134534491075	0.00512024	1	1	0	1	0	0	1	664.96	broad	0	1	-2.43166610219003	1.1	low	-0.05329425	-0.11199975	16537	33	54327	10988	0	1	0	0	0	1
CG16700	FBgn0030816	32.2882073977168	0.0392658636504498	6635	0	0	0	0	1	0	1	6	0.402713	0.486667	2	5	0.114242652599849	1.90329035503813e-06	3.80658322114257e-06	-1.9032928661371e-06	0	0.288989034847	0.00526417	1	0	0	0	0	0	0	2396.52	narrow	0	1	0.0957464234640718	8.78	moderate	0.1121295	0.0518205	13472	7696	69909	27804	0	0	0	0	0	0
CG16711	FBgn0036032	416.086220272367	-0.103056950022714	5999	0	1	0	0	0	0	2	3	0.51992	0.36	1	9	0.287714619103184	0	0	0	0	0.0034628748134	0.00766771	1	0	0	0	0	1	0	13.51714286	broad	0	1	-2.78121403265376	0	none	-0.06721325	-0.05032925	4086	7670	100244	32717	0	1	0	0	0	0
CG16713	FBgn0031560	36.3180168921305	0.778519190268636	380	0	0	0	0	0	0	1	2	0.413158	0.393333	3	13	0.0526315789473684	0	0	0	0	0.03457073471	0.0119843	0	0	0	0	0	0	0	0	narrow	0	1	-0.0965097704105931	2.95	moderate	0.39559425	0.454928	17142	17774	54998	55642	0	0	1	0	0	0
CG16717	FBgn0036028	88.1029845714486	-0.142677518097938	1860	0	1	0	0	0	0	1	2	0.432258	0.453333	1	6	0.177441577060932	-0.232067977878281	-0.0730743736837068	-0.158993604194574	0	0.54404807114	0.0204991	1	1	0	1	0	0	0	2.657078261	broad	0	1	-3.17235731538529	10.88	high	0.2707805	0.245976	33355	2539	100244	19999	0	1	0	0	0	0
CG16721	FBgn0029820	638.200254098713	-0.425047953688586	3523	0	0	0	0	1	0	3	8	0.482259	0.373333	1	2	0.165330021761756	-0.000794051652369053	-0.00824178778707327	0.00744773613470437	1	0.061535089576	0.00281876	1	1	1	0	0	0	0	17.58170787	broad	0	1	-2.67255588647719	12.79	high	-0.43556175	-0.46964225	204	0	23022	116099	0	1	0	0	0	0
CG1674	FBgn0039897	535.027181672395	0.524384966089316	15174	0	0	0	1	0	0	10	21	0.327732	0.353333	1	2	0.328672509995167	-0.00227744577525454	-0.00275447250060059	0.00047702672534598	0	0.00388417263915	0.0024803	0	0	0	0	0	0	0	9.221333333	narrow	0	1	-0.861564177689568	1.1	low	0.22303975	0.05649725	13147	19288	48228	96192	0	0	0	0	0	0
CG16743	FBgn0032322	20.5258832305259	0.504310802615499	1129	0	0	0	0	0	0	2	3	0.460585	0.34	1	5	0.108049896663714	-0.00322742739582022	-0.015830453008106	0.0126030256122857	1	0.094574679831	0.037532	0	0	0	0	0	1	0	49.168	narrow	0	1	0.000199326529837229	0	none	-0.24539625	-0.344605	4284	2318	18817	11438	1	0	0	0	0	0
CG16756	FBgn0029765	6.45539760408945	-0.243316292785222	701	0	0	0	0	1	0	1	3	0.437946	0.573333	2	6	0.0699001902044698	-2.9442785982758e-06	-8.83281776807845e-06	5.88853916975833e-06	0	0.40480169108	0.0133695	0	0	0	0	0	0	0	0	narrow	1	3	1.57294650877548	7.87	moderate	0.0781365	0.04104625	6728	5478	101906	18190	0	0	0	0	0	0
CG16771	FBgn0032779	70.2201268412729	-0.287943388153682	5175	0	0	0	0	0	0	5	6	0.451981	0.493333	2	8	0.0474353623188406	-0.0291656534517538	-0.0307065828809056	0.00154092942915151	0	0.0114647265719	0.0192795	1	0	0	0	0	0	0	0	broad	0	3	-1.6680689567134	7.78	moderate	-0.1959605	-0.26720475	1398	0	36647	28728	0	0	0	0	0	0
CG16779	FBgn0037698	33.1035077261048	-0.292090488954243	32594	0	0	1	0	0	0	5	14	0.422348	0.48	1	5	0.121673416375202	0.298113044667258	0.252716521955537	0.0453965227117205	0	0.099707172094	0.00317507	0	0	0	0	0	0	1	0	broad	0	2	-1.84030150341107	6.03	high	-0.36634175	-0.362853	3485	3738	96106	84913	0	0	0	0	0	0
CG16786	FBgn0034974	453.449943649821	0.348135812471044	4506	1	0	0	0	0	0	3	8	0.466933	0.533333	2	7	0.0636928539724811	0	0	0	0	0.02250433450176	0.00549161	0	0	0	0	0	0	0	53.69756098	broad	0	1	-2.55050729952918	0	none	0.24040925	0.239602	1192	511	29867	26317	0	0	0	0	0	0
CG16787	FBgn0034940	106.590584342538	-0.523148922442993	1071	1	0	0	0	0	0	1	1	0.526611	0.5	1	8	0.079365172735761	0	0	0	0	0.02606391729794	0.00357805	1	1	1	0	0	0	0	16.6344	broad	0	1	-1.98530055669787	8.73	high	-0.13616375	-0.15750225	421	6745	75243	18882	0	0	0	1	0	0
CG16791	FBgn0038881	957.291980289815	0.0865961265228663	31302	0	0	1	0	0	0	4	18	0.428247	0.52	1	1	0.0308435030775456	0.250079583941719	0.669840495864232	-0.419760911922513	0	0.076565554088	0.0083031	0	0	0	0	0	0	0	85.51230465	narrow	0	1	0.21881474530413	0	none	0.16517475	0.05858975	1614	616	55325	55260	0	0	0	1	0	0
CG16798	FBgn0032856	348.862184024226	0.432271082010464	5376	0	0	0	0	0	0	1	6	0.473958	0.513333	1	2	0.0745908978174603	-3.59773875805939e-06	-3.59773875805939e-06	0	0	0.00574532819836	0.0122795	0	0	0	0	0	0	0	260.9022222	narrow	0	1	0.790250952365331	0	none	0.411648	0.45120325	825	5027	41725	37528	0	0	0	0	0	0
CG16799	FBgn0034538	113.229761562766	-0.377378027072623	2540	1	0	0	0	0	0	2	5	0.40315	0.553333	1	6	0.0326771653543307	-1.73818574913152e-06	1.73818784373106e-06	-3.47637359262417e-06	0	0.33583450153	0.0224712	0	0	0	0	0	0	0	82.76033058	narrow	0	1	0.872282067679516	10.86	high	0.0202585	0.0440255	8396	8744	24635	28080	0	0	0	0	0	0
CG16820	FBgn0032495	15.4401932304809	-0.0315859184918812	3958	0	0	0	0	0	0	1	4	0.411319	0.433333	1	11	0.0565942395149065	0	0	0	0	0.2040183741753	0.00183173	0	0	0	0	0	0	0	25.78285714	narrow	0	1	0.496858341770959	0	none	-0.35139175	0.01120375	443	24151	40859	67057	0	0	0	0	0	0
CG16833	FBgn0026147	254.796520222592	-0.467154356718757	8497	0	0	0	0	0	0	10	19	0.378369	0.506667	1	7	0.370558628535562	0.191702896027656	0.0718851025419637	0.119817793485692	0	0.0668696491848	0.0104063	1	1	0	0	0	0	0	69.81472868	broad	0	1	-2.64223942338527	10.74	high	-0.13053075	-0.150219	2589	1237	17805	16631	0	0	0	0	0	1
CG1688	FBgn0027589	13.9955187277673	-0.415542354728917	40512	1	0	0	0	0	0	1	9	0.445646	0.573333	1	3	0.00493680884676145	0	0	0	0	0.1183080839221	0.00532066	0	0	0	0	0	0	0	264.3331765	narrow	0	1	0.539614850063312	4.79	moderate	-0.002938	0.03209175	13571	13641	68858	108048	0	0	0	0	0	0
CG16884	FBgn0028544	180.682134038349	1.11051532137891	2721	0	0	0	0	0	0	1	3	0.453142	0.466667	1	4	0.176673281881661	-0.000474496650704808	-0.00323429288546264	0.00275979623475791	0	0.30811348763	0.00663376	0	0	0	0	0	0	0	0	narrow	0	1	0.368884258087632	0.9	low	0.45359275	0.358045	34952	17982	79491	84100	0	0	1	0	0	0
CG16885	FBgn0032538	274.312167064238	1.37603439374222	2134	0	0	0	0	0	0	1	2	0.477507	0.54	1	4	0.204311152764761	0	0	0	0	0.38090021231	0.00683094	0	0	0	0	0	0	0	21.05142857	narrow	0	1	0.739746136119986	0	none	0.33345675	0.264836	29619	5785	79491	84100	0	0	1	0	0	0
CG16886	FBgn0028938	112.924280103479	0.866429630763975	2847	0	0	0	0	0	0	2	5	0.477696	0.513333	1	4	0.335608476759162	0.0245524648353114	-0.0117644378776306	0.036316902712942	0	0.061576933771	0.00669505	0	0	0	0	0	0	0	111.7774286	narrow	0	1	1.51773437705389	0	none	0.105134	0.067025	17767	3219	79491	21389	0	0	0	0	0	0
CG16890	FBgn0028932	79.3079394573478	-0.667121397628901	2108	0	0	0	0	0	0	3	5	0.418406	0.413333	1	3	0.198931214421252	-1.84546107209632	-0.558872459323962	-1.28658861277236	0	0.091360119842	0.0017206	1	1	0	0	0	0	0	17.86434783	broad	0	3	-2.55329718971243	12.79	high	-0.022226	-0.0324985	2709	2022	55663	33511	0	0	0	0	0	0
CG16926	FBgn0040732	97.6711853595239	0.520532700413687	1124	1	0	0	0	0	0	2	4	0.454626	0.5	1	6	0.198398576512456	0	0	0	0	0.17329840384	0.0166847	0	0	0	0	0	0	0	13.51466667	narrow	0	1	0.290739375479039	0	none	0.0873465	-0.0505895	1982	1463	55400	5804	0	0	0	0	0	0
CG16935	FBgn0033883	69.4527607376757	-0.419601904489269	1654	1	0	0	0	0	0	2	3	0.479444	0.346667	1	6	0.0489722289399436	0	-3.56220557981459e-06	3.56220557974409e-06	0	0.0223983026847	0.00589917	1	1	0	0	0	0	0	5.243735537	broad	0	1	-2.77041781574069	14.75	high	0.07476375	0.014317	4197	5814	86093	42851	0	1	1	0	1	0
CG16947	FBgn0031816	454.947810493798	0.166890946921116	6655	0	0	0	0	0	0	2	8	0.429452	0.593333	1	8	0.0769347357876284	0	-5.63551649622464e-06	5.63551649615792e-06	1	0.0207754880101	0.0179147	0	0	0	0	0	1	0	0	narrow	0	1	0.900095546353504	12.71	high	-0.1372095	-0.15264925	3748	4714	24687	25090	0	0	0	0	0	0
CG1695	FBgn0031116	17.5635690090297	-0.502971329627042	11650	0	0	0	0	1	0	1	7	0.451416	0.546667	1	8	0.181716738197425	0	0	0	0	0.0108099737654	0.00693377	0	0	0	0	0	0	0	0	broad	0	1	-2.05300110751922	13.8	moderate	-0.13341075	0.06114125	3316	0	81975	42759	0	0	0	0	0	0
CG16952	FBgn0030701	570.729443899098	-0.361624894166051	5425	0	0	0	0	1	0	5	11	0.454378	0.326667	1	4	0.024331797235023	0	0	0	0	0.0083409717516	0.000324299	1	1	1	0	0	0	0	17.690837	broad	0	2	-2.35785401056163	9.78	high	-0.22401475	-0.16397	569	1136	26664	18400	0	1	0	1	0	0
CG16959	FBgn0036481	48.3040895229084	-0.257554768767512	5444	0	1	0	0	0	0	5	8	0.43626	0.56	1	7	0.0233284349742836	0	0	0	0	0.10316486169	0.0300492	0	0	0	0	0	0	0	148.6044444	narrow	0	1	0.0815324179597613	0	none	0.15007	0.26811325	18004	4038	48165	26770	0	0	0	0	0	0
CG16965	FBgn0032387	26.3425946833607	0.26002270862123	2790	0	0	0	0	0	0	1	6	0.435484	0.393333	1	8	0.0150537395459976	6.86999274225526e-06	0	6.86999274225526e-06	1	0.2618107054635	0.0148298	0	0	0	0	0	0	0	122.616	narrow	0	1	-0.16168731918794	11.83	high	-0.1252045	-0.197873	10470	70927	23785	225489	0	0	0	0	0	0
CG16972	FBgn0032481	82.0575950435998	-0.0265293409242969	6194	0	0	0	0	0	0	1	5	0.502422	0.333333	1	7	0.0824778818211172	0.0118544757067371	0.0351668036378156	-0.0233123279310785	0	0.046945607311	0.00522205	1	1	1	0	0	0	0	75.65701587	broad	0	1	-2.51546377464506	0	none	-0.32023725	-0.26873175	0	878	9362	38963	0	0	0	1	1	0
CG16979	FBgn0036512	589.530759759394	-0.262103079248139	2105	0	1	0	0	0	0	1	2	0.492637	0.32	1	6	0.065439746634996	-0.0292662877027129	0.0019090315896275	-0.0311753192923405	0	9.85636677900002e-05	0.0068843	1	1	1	0	0	0	0	7.753457627	broad	0	1	-1.7773738483028	10.61	high	0.01855975	0.1514685	9941	8916	25569	33136	0	1	0	0	0	0
CG16989	FBgn0025621	70.3868280998417	-0.352083301030451	3915	0	0	0	0	1	0	2	2	0.542784	0.493333	1	3	0.0214523967645807	-0.293408324074922	0.00249415569119147	-0.295902479766114	0	0.31802583425	0.00977305	1	1	1	0	0	0	0	35.35929412	broad	0	1	-3.19537378844079	8.87	high	0.0024515	-0.1977195	7796	0	58538	31470	0	0	0	1	0	0
CG17019	FBgn0033783	174.922232230381	-0.508334016725988	3134	1	0	0	0	0	0	2	6	0.500957	0.393333	1	6	0.826749627738779	0.404784115870604	0.533373415927236	-0.128589300056632	0	0.032254515761	0.00750521	1	1	0	0	0	0	0	8.584848485	broad	0	1	-2.15547542484534	11.79	high	0.09453275	0.032744	2311	2088	20166	20549	0	1	0	0	0	0
CG17027	FBgn0036553	34.8712563584782	-0.329737684001243	1789	0	1	0	0	0	0	2	3	0.449413	0.42	1	8	0.234208682690516	-3.44319036391911e-06	0	-3.44319036391911e-06	0	0.0079997794246	0.0192919	0	0	0	0	0	0	0	0	narrow	0	2	-0.443664565019678	6.82	moderate	0.11267425	0.2515625	4622	6221	32213	33395	0	0	0	0	0	0
CG17029	FBgn0036551	119.904224075987	0.376468565145614	1566	0	1	0	0	0	0	2	3	0.468072	0.246667	1	9	0.0651340996168582	0	0	0	1	0.1046112951	0.0115029	1	0	0	0	0	0	0	42.61066667	broad	0	1	-1.71601255068838	6.84	moderate	0.13403075	0.30738425	8075	9674	32213	33395	0	0	0	0	1	0
CG1703	FBgn0030321	416.030768126956	-0.455634498221714	3202	0	0	0	0	1	0	2	4	0.50812	0.36	1	7	0.0534041224234853	0	0	0	0	0.124296175241	0.00232604	1	1	0	0	0	0	0	32.15053465	broad	0	1	-3.42043292244022	10.76	high	-0.144396	-0.20645325	1195	5513	39585	20722	0	1	0	0	0	0
CG17032	FBgn0036547	749.229187670009	0.284577431602092	1767	0	1	0	0	0	0	2	3	0.459536	0.44	1	7	0.0588568194680249	0	0	0	0	0.0313818757822	0.0141199	0	0	0	0	0	0	0	0	narrow	1	2	-0.037615820733154	0	none	-0.3673055	-0.276438	4543	4127	32213	33395	0	0	0	0	0	0
CG17036	FBgn0032449	5.38136789961947	-0.371372665151493	1829	0	0	0	0	0	0	2	4	0.50082	0.353333	1	7	0.127392017495899	0	0	0	1	0.12020359011946	0.0185773	1	0	0	0	1	0	0	7.168	narrow	0	1	0.624412490515937	14.75	high	-0.18358575	-0.2591155	3584	6908	11697	20484	0	0	0	0	0	0
CG17047	FBgn0033827	258.692655458883	0.153828332305329	2553	1	0	0	0	0	0	2	5	0.453976	0.266667	1	1	0.0285938242590416	-1.97629322295505e-06	0	-1.97629322295505e-06	1	0.07324346395536	0.0172819	0	0	0	0	0	0	0	0	narrow	0	1	0.457267832745654	0	none	0.47443425	0.44565375	10160	19233	76228	65606	0	0	0	0	0	0
CG17065	FBgn0031099	259.236559367386	-0.0217932404185306	2508	0	0	0	0	1	0	3	6	0.539872	0.36	1	4	0.0475801435406699	-0.272709066893706	-0.013383418269047	-0.259325648624659	0	0.0111976850228	0.00359775	1	1	0	0	0	0	0	0	broad	0	1	-2.99234502001051	12.77	high	-0.301605	-0.35836825	679	314	97913	137084	0	0	0	0	0	0
CG17075	FBgn0031239	90.4042123697757	-0.356086301145815	7557	0	0	0	0	0	0	2	2	0.46222	0.466667	1	7	0.489820916589476	0.00580728420341874	0.00291631018199557	0.00289097402142342	0	0.03240269513586	0.0104818	0	0	0	0	0	0	0	0	narrow	0	1	0.067712117596703	9.68	high	-0.01242975	0.1070475	11286	8616	48880	31741	0	0	0	0	1	0
CG17104	FBgn0040496	72.3807461286967	0.496504287525483	2510	0	0	0	0	0	0	3	6	0.465737	0.553333	1	7	0.134661354581673	0	0	0	0	0.000100003240359989	0.00624287	0	0	0	0	0	0	0	0	narrow	1	2	0.928354298789321	0	none	0.5454895	0.421944	15382	49193	67141	155704	0	0	0	0	0	0
CG17109	FBgn0039051	112.897184403989	0.676337824995572	1551	0	0	1	0	0	0	2	5	0.488072	0.38	1	3	0.0438426606490436	-2.1216119142621e-06	-2.1216119142621e-06	0	1	0.36749865068	0.00711743	0	0	0	0	0	0	0	0	narrow	0	1	-0.00583514894978595	10.75	moderate	0.4170375	0.42609875	19681	15959	93480	48469	0	0	0	0	0	0
CG17119	FBgn0039045	34.5021160475239	-0.265696473722128	4549	0	0	1	0	0	0	2	9	0.431743	0.56	1	5	0.0246207957792922	0	0	0	0	0.092232530244	0.00221369	0	0	0	0	0	0	0	36.75456	narrow	0	1	0.327962383893705	14.75	high	0.2242155	0.057456	30966	3702	93480	13247	0	0	1	0	0	0
CG17121	FBgn0039043	315.168555700548	0.407194552368648	3551	0	0	1	0	0	0	1	7	0.467756	0.506667	1	6	0.042804749835727	-9.49144596461497e-06	-9.49144596461497e-06	0	1	0.09180312755296	0.0142162	0	0	0	0	0	0	0	39.59685714	broad	0	1	-1.23033481782856	4.01	moderate	0.223402	0.058699	21220	1199	93480	266298	0	0	0	0	0	0
CG17127	FBgn0032299	278.458869014413	0.829700708730587	503	0	0	0	0	0	0	2	3	0.542744	0.5	1	3	0.172962425447316	-3.31653651194132e-06	-1.65826920898498e-06	-1.65826730294402e-06	0	0.1995781338168	0.00711876	0	0	0	0	0	0	0	0	narrow	0	1	-0.0942651134658724	0	none	0.177014	0.07519125	126	733	71372	70351	0	0	0	0	0	0
CG17134	FBgn0032304	7.81225899529372	0.844037333981459	1263	0	0	0	0	0	0	1	1	0.515439	0.326667	1	2	0.0451306149379784	2.53104615148476e-06	0	2.53104615148476e-06	0	9.9991333609e-05	0.0538121	0	0	0	0	0	0	0	0	narrow	0	1	0.634387093218621	7.8	moderate	0.3350615	0.24448925	20144	18517	71372	70351	0	0	0	0	0	0
CG17141	FBgn0039020	104.684084128199	-0.341742751968209	1154	0	0	1	0	0	0	1	2	0.529463	0.426667	1	9	0.0459272385904102	5.44413222992202e-06	0	5.44413222992202e-06	0	0.235768264593	0.0069861	1	1	0	0	0	0	0	3.558153846	broad	0	1	-2.34858590800464	13.8	high	-0.02928525	-0.390294	0	3699	46300	29619	0	0	0	0	0	0
CG17145	FBgn0036953	6.95053175277538	0.218352544708158	1384	0	1	0	0	0	0	2	3	0.512283	0.4	1	7	0.0238439547206166	0	-4.37179653064682e-06	4.37179653056893e-06	0	0.0346702239152	0.00365114	0	0	0	0	0	0	0	0	narrow	0	1	0.592889114758039	0.91	low	0.1628085	0.057275	2462	2973	64262	26328	0	0	0	0	0	0
CG17167	FBgn0039941	65.0315051203085	-0.530083276755672	12844	0	0	0	0	1	0	4	10	0.381268	0.526667	1	3	0.0524758382642998	-6.42150557118404e-06	-1.07024934061257e-05	4.28098783504843e-06	0	0.056710095868	0	1	1	1	0	0	0	0	0	narrow	0	1	-0.116536429974324	3.89	moderate	1.10419775	0.9124015	0	195908	58714	669880	0	0	0	0	0	0
CG17180	FBgn0035140	65.0471643839153	-0.821191204534769	1297	0	1	0	0	0	0	2	5	0.532768	0.4	1	6	0.0786430223592907	0	0	0	0	0.0090406913735	0.00469464	1	1	1	0	0	0	0	4.121484536	broad	0	1	-2.34406930208939	7.82	high	-0.3993655	-0.3050945	473	554	64388	37707	0	0	0	0	0	0
CG17202	FBgn0038043	780.689408669598	-0.225925931198311	839	0	0	1	0	0	0	1	2	0.554231	0.373333	1	10	0.184751291219706	-0.0131349229220289	0.0019049056711591	-0.015039828593188	0	0.231555436807	0.0023321	1	1	0	1	0	1	0	8.660727273	broad	0	1	-2.28802210399446	4.84	high	-0.23116025	-0.4405715	353	2435	15736	22019	0	0	0	0	1	0
CG17209	FBgn0030687	34.7526587638769	-0.78439103097461	6559	0	0	0	0	1	0	1	7	0.487879	0.5	1	8	0.0106232047568227	-0.0549292025334671	-0.0566505445908275	0.00172134205736047	0	0.22809813388	0.0121282	0	1	0	0	0	1	0	7.925953079	broad	0	1	-1.2249683751107	13.85	high	-0.11739975	-0.1683055	2660	1046	35176	24061	0	1	0	1	0	0
CG17211	FBgn0032414	372.578312172816	0.00940858787779719	15537	0	0	0	0	0	0	1	6	0.429105	0.446667	1	6	0.016605565209929	5.59183040682183e-06	0	5.59183040682183e-06	0	0.00122475655567	0.0224085	0	0	0	0	0	0	0	0	narrow	0	1	0.949699797125705	0	none	-0.1852695	-0.21992025	18101	4062	78427	25098	0	0	0	0	0	0
CG17221	FBgn0031500	87.9835351248021	-0.582152541673175	1915	0	0	0	0	0	0	3	6	0.489295	0.313333	1	10	0.0255874673629243	5.88853916975833e-06	1.17771023747154e-05	-5.88856320498148e-06	0	0.245806514909	0.00627506	1	1	1	0	0	0	0	0	broad	0	2	-2.47351913374433	13.8	high	0.06971225	-0.0700605	11354	174	54557	18924	0	0	0	0	0	0
CG17224	FBgn0031489	345.929110897543	0.164886865336141	1868	0	0	0	0	0	0	4	11	0.445396	0.5	1	6	0.0481798001427552	4.80899148459954e-06	1.60299538043845e-06	3.20599610417662e-06	0	0.053402948949	0.024267	1	0	0	0	0	0	0	115.2468387	narrow	0	1	-0.683003977153085	8.76	moderate	0.00195975	0.131728	10312	784	39780	25830	0	0	0	0	0	0
CG17230	FBgn0046225	75.5758011299432	-0.500164563302962	29588	0	0	1	0	0	0	3	4	0.456638	0.346667	1	6	0.0211637600829165	-0.380792517330934	-0.064196395025709	-0.316596122305225	0	0.144581141526	0.00862323	1	0	0	0	0	0	0	15.28901931	broad	0	1	-2.36726450525181	1.81	high	-0.2628435	-0.23406125	1226	218	66624	125234	0	1	0	0	0	0
CG17233	FBgn0036958	1002.97758019998	-0.322145945754768	8731	0	1	0	0	0	0	8	20	0.474287	0.333333	1	1	0.0390600160348185	0.247193664763327	0.0732779466048492	0.173915718158478	0	0.016960442802	0.00513252	1	1	0	0	0	1	0	21.08473282	broad	0	2	-2.92382246222642	1.03	low	0.12979875	0.04563975	0	439	60622	16172	0	0	0	0	0	0
CG17264	FBgn0031490	25.4342293494517	-0.270904510993213	2999	0	0	0	0	0	0	2	5	0.508503	0.413333	1	6	0.0512054018006002	-0.0539304454199731	0.00923867443879495	-0.0631691198587682	1	0.5442834536	0.0238961	0	0	0	0	0	0	0	9.212727273	broad	0	1	-3.17366683009664	0	none	0.00195975	0.131728	7114	0	39780	25830	0	0	0	0	0	0
CG17265	FBgn0031488	215.737419750804	-0.188461824854344	16784	0	0	0	0	0	0	1	4	0.450965	0.44	1	4	0.0339529710835717	0.00656442853342556	0.0757454626771255	-0.0691810341436999	0	0.107294654693	0.010645	1	1	0	0	0	1	0	0	narrow	0	1	0.718844707187932	7.87	high	-0.46664375	-0.25494075	10443	3023	39780	25830	0	1	0	0	0	0
CG17267	FBgn0038821	11.4855830211264	0.182315945630887	1776	0	0	1	0	0	0	1	2	0.474662	0.44	1	4	0.0343468468468468	0	0	0	0	0.0161706834697	0.0104455	0	0	0	0	0	0	0	0	narrow	0	1	0.672835843657478	0	none	0.1909555	0.22303475	2348	23367	27493	118070	0	0	0	0	0	0
CG17272	FBgn0038830	1823.01050325597	0.171848135207693	927	0	0	1	0	0	0	1	4	0.421791	0.426667	1	5	0.0809061848256023	-1.92359467019722e-06	-5.77077631631076e-06	3.84718164634806e-06	0	0.052319115207	0.0181935	1	1	0	0	0	0	0	73.59127273	broad	0	1	-1.42959950286273	6.74	high	-0.38259225	-0.44218875	1164	1164	23463	10355	0	0	0	1	0	0
CG17278	FBgn0046763	244.96556775752	0.0351286394326884	3120	0	0	1	0	0	0	1	3	0.426603	0.46	1	3	0.0743590811965812	6.21849970555706e-06	6.21849970555706e-06	0	0	0.00020194418926	0.0122605	0	0	0	0	0	0	0	6.696618557	narrow	0	3	0.203258114221558	0	none	0.814389	0.7619685	4942	3620	48705	38279	0	0	0	0	0	0
CG17290	FBgn0034201	314.390487929299	1.44222343602813	2537	1	0	0	0	0	0	2	4	0.44935	0.473333	1	7	0.0398108001576665	0	0	0	0	0.089180525775	0.0159977	0	0	0	0	0	0	0	0	narrow	0	1	0.67740360978634	0	none	0.1833485	0.2325215	2754	56146	17137	163400	0	0	0	0	0	0
CG17292	FBgn0032029	196.744364304	0.0713405257912494	3797	0	0	0	0	0	0	4	9	0.420859	0.4	1	9	0.0316038978140637	0	0	0	1	0.0077151431463	0.000167215	1	0	0	0	0	0	0	123.0180155	narrow	1	3	0.572556003324769	1.1	low	-0.16753875	-0.14723425	5926	5754	18373	18921	0	1	0	0	0	0
CG17294	FBgn0032032	65.2595414342068	-0.472127064963519	1172	0	0	0	0	0	0	1	4	0.426621	0.4	1	10	0.164676052332196	0	-7.47508447329623e-06	7.47508447325691e-06	1	0.0842758754019	0.026296	1	1	0	0	0	0	0	27.424	broad	0	1	-1.99977282610302	14.75	high	-0.07659125	-0.01319975	4692	5413	18373	18921	0	1	0	0	0	0
CG17321	FBgn0032719	87.9243758492432	-0.348682027777704	9927	0	0	0	0	0	0	2	7	0.436285	0.5	1	3	0.0608442295423256	4.77712798764817e-06	4.77712798764817e-06	0	1	0.0210682966693	0.00828482	0	0	0	0	0	0	0	121.8137712	narrow	0	1	0.830063880379945	0	none	-0.10951975	-0.05009	4361	3670	19794	18973	1	0	1	0	0	0
CG17323	FBgn0032713	283.166775087005	0.285878952088152	3169	0	0	0	0	0	0	4	9	0.450931	0.493333	1	4	0.0942759019669717	-0.01374247865543	-0.0610571430365418	0.0473146643811116	1	0.092536027619	0.0146504	0	0	0	0	0	0	0	84.04	narrow	0	1	0.793238684518829	4.92	moderate	0.2028705	0.222969	12962	4277	55741	56019	0	0	1	0	0	0
CG17360	FBgn0037949	77.8855274715914	-0.588373654472781	5884	0	0	1	0	0	0	2	13	0.448844	0.333333	1	3	0.0940428280081577	0.0625552552027281	0.10897925431617	-0.046423999113442	0	0.00960109462229	0.0048692	1	1	0	0	0	0	0	0	broad	0	1	-2.21974138756029	5.83	high	-0.2851555	-0.25146725	2201	59	43870	15865	0	0	0	0	0	0
CG17508	FBgn0039970	876.225442968595	0.100500333950666	2952	1	0	0	0	0	0	2	5	0.35603	0.32	1	1	0.523646115627823	-0.131230690260922	-0.141414749799318	0.0101840595383959	0	0.108139436255	0.00378384	1	1	1	0	0	1	0	35.5736	broad	0	1	-2.19497191166412	8.71	moderate	0.160992	0.08696975	0	60180	78107	221380	0	1	0	0	0	0
CG17544	FBgn0032775	40.768674817273	-0.367613669965784	8124	0	0	0	0	0	0	4	9	0.445963	0.513333	1	4	0.0366814377154111	0	0	0	0	0.186163773574	0.0240106	1	1	0	0	0	0	0	41.33647059	narrow	0	1	0.178322675780545	9.68	moderate	0.5774915	0.38717725	0	0	36647	28728	1	0	0	0	0	0
CG17549	FBgn0032774	463.408667016682	0.471161579068597	3026	0	0	0	0	0	0	5	8	0.44349	0.533333	1	4	0.0393258426966292	0	0	0	0	0.1806339114149	0.0288051	0	0	0	0	0	0	0	60.04773333	narrow	0	2	0.27159156194151	0	none	0.544635	0.3636415	3901	7736	30361	34195	0	0	0	0	0	0
CG17565	FBgn0038424	161.815003812295	-0.627914924146695	1743	0	0	1	0	0	0	1	4	0.50545	0.3	1	6	0.0585197934595525	0	0	0	0	0.0468476153138	0.0233321	1	1	0	0	0	0	0	4.667727273	broad	0	1	-2.35396182630554	10.06	high	-0.4466695	-0.43148275	1915	1202	85493	24283	0	0	0	0	0	0
CG17568	FBgn0032763	81.318351013866	-0.271537613521282	1954	0	0	0	0	0	0	1	3	0.466735	0.373333	1	4	0.585953940634596	-0.89943847476878	0.211846553809778	-1.11128502857856	1	0.244161792031	0.0225377	1	1	1	0	0	0	1	14.9984879	broad	0	1	-1.81939113273851	1.1	low	-0.2502995	-0.2659385	4008	8268	19172	21955	0	0	0	1	0	0
CG17571	FBgn0259998	12.544207636084	0.540162637120849	1205	0	0	0	0	0	0	2	2	0.53195	0.353333	1	4	0.18916265560166	-0.632111274011681	0.107517588766763	-0.739628862778444	1	0.058279011577	0.0095342	0	0	0	0	0	0	0	0	narrow	0	1	0.580701909585573	1.1	low	0.9528475	0.8418825	32832	11007	72593	121657	0	0	0	0	0	0
CG17593	FBgn0031544	966.920693865532	-0.195867270381411	2393	0	0	0	0	0	0	2	5	0.473882	0.353333	1	6	0.0584541022426522	0.00100176043314871	-0.00522471604960975	0.0062264764827586	0	0.00596255501139	0.0105694	1	1	1	0	0	0	0	7.124966667	broad	0	1	-2.48450595694463	12.79	high	0.231759	0.14948625	13504	14055	61402	50774	0	0	0	1	0	0
CG17597	FBgn0032715	246.184346994484	0.098684534391837	2142	0	0	0	0	0	0	2	6	0.487862	0.473333	1	4	0.0280111889200125	0	2.40449373856968e-06	-2.4044937387362e-06	0	0.045650331756	0.00912083	1	1	0	0	0	0	0	0	narrow	0	1	-0.552784783182673	12.8	high	-0.04032325	0.00539325	8525	0	55741	8814	0	1	0	0	0	0
CG17598	FBgn0031194	409.398829950228	-0.536582793986138	5553	0	0	0	0	1	0	2	4	0.414371	0.34	1	2	0.103366468575545	0.0426627319474596	0.0759275659989327	-0.0332648340514731	0	0.041294858458	0.00500304	1	1	0	0	0	0	0	10.14245963	broad	0	1	-2.53987765875272	12.8	high	0.33421075	0.1265365	5045	461	15951	10836	0	0	0	1	1	0
CG17600	FBgn0031195	372.657915116626	0.0839661713350748	26828	0	0	0	0	1	0	4	12	0.404577	0.553333	1	2	0.00760398340042741	7.07205184759301e-06	0	7.07205184759301e-06	1	0.086071432646	0.00436303	1	1	0	0	0	1	0	7.483278689	narrow	1	3	0.681702611448313	1.1	low	0.57166625	0.494177	0	0	47081	24843	0	0	0	0	0	0
CG17633	FBgn0032144	34.1664134002479	0.610336129317632	1350	0	0	0	0	0	0	1	1	0.568889	0.453333	1	5	0.0274074320987654	-3.89917051708053e-06	0	-3.89917051708053e-06	1	0.56716102576	0.00531826	0	0	0	0	0	0	0	0	narrow	0	1	0.343652113456274	8.92	high	0.30267375	0.2033215	10813	9871	32391	33524	0	0	0	0	0	0
CG17636	FBgn0025837	11.7938066023987	-0.27580383274391	2345	0	0	0	0	1	0	3	5	0.46226	0.366667	1	2	0.0422175124378109	1.45726698217327e-06	0	1.45726698217327e-06	0	0.016910034948	0.000349487	0	0	0	0	0	0	0	0	narrow	1	2	-0.403945964185709	11.7	moderate	-0.03351125	-0.1089335	119702	15908	246416	142622	0	0	0	0	0	0
CG1764	FBgn0030467	225.944216393948	-0.198356245612797	7943	0	0	0	0	1	0	2	8	0.436485	0.466667	1	2	0.0580401611481808	-0.0314618425242902	-0.0098839593709317	-0.0215778831533585	0	0.227648591339	0.00249105	1	1	0	0	0	0	0	5.441927711	broad	0	1	-2.45387392529293	14.75	high	-0.11516275	-0.139686	6683	0	49852	37042	1	0	0	0	0	0
CG17646	FBgn0264494	457.57719260367	-0.0457649805948925	18089	0	0	0	0	0	0	2	13	0.420698	0.433333	1	4	0.0290973335544622	-0.00446049565609678	-0.00311310894968571	-0.00134738670641106	0	0.0455789603389	0.0196717	0	1	0	0	0	0	0	184.7089412	narrow	0	2	0.160272243551395	6.81	moderate	-0.21230725	-0.29013075	0	3775	16282	155574	0	0	1	0	0	0
CG17660	FBgn0031356	638.86571737653	-0.219372390199517	3290	0	0	0	0	0	0	1	10	0.480243	0.506667	1	4	0.209090678824721	0.097888247902238	0.154902803329917	-0.0570145554276791	0	0.117039507361	0.0194122	1	1	0	0	0	1	0	20.74314563	broad	0	1	-2.29558952496103	12.79	high	-0.2043955	-0.276408	2427	0	11555	7563	0	0	0	1	0	0
CG17672	FBgn0083978	1032.06353355126	0.230625497208305	7543	0	1	0	0	0	0	1	5	0.437227	0.546667	1	13	0.0531618277431614	0	3.59774772996449e-06	-3.59774772991837e-06	0	9.9076312367e-05	0.0102872	0	1	0	0	0	0	0	165.1029333	narrow	0	1	1.0389454635961	0	none	-0.39896525	-0.49783025	4309	5456	18071	24543	0	0	1	0	0	0
CG17698	FBgn0040056	118.640730943002	0.112380794813877	11099	0	1	0	0	0	0	4	8	0.351293	0.24	1	2	0.0166681683034508	0	0	0	0	0.034162872328	0.00571122	1	0	1	0	0	0	0	10.54410617	broad	0	1	-3.19591974050024	11.64	high	-0.24840375	-0.267946	0	2125	75660	412487	0	1	0	0	0	0
CG17712	FBgn0027597	216.207284836122	-0.446479401124893	1436	0	0	0	0	0	0	1	1	0.518106	0.38	1	4	0.127437558031569	0	-7.88355791877703e-06	7.88355791886271e-06	0	0.042992708386	0.00611308	1	1	1	1	0	0	0	0	broad	0	1	-1.34457282121965	13.8	high	-0.1432165	-0.207632	0	21938	70303	155574	0	1	0	0	0	1
CG1773	FBgn0033439	42.4187019322344	0.264471794030177	1314	1	0	0	0	0	0	1	4	0.452816	0.4	1	4	0.10806697108067	0	0	0	1	0.261433617269	0.0132771	0	0	0	0	0	0	0	0	narrow	0	1	1.1592888008631	0	none	0.052439	0.01208975	12765	4888	58090	18968	0	0	1	0	0	0
CG17734	FBgn0037890	233.30537997814	0.704690417592602	1792	0	0	1	0	0	0	3	5	0.420759	0.36	1	6	0.188615885416667	0	4.26833483726306e-06	-4.26833483742387e-06	0	0.0173932521064	0.00440469	1	1	0	0	0	0	0	2.994382979	broad	0	2	-2.35310042739117	8	moderate	-0.23888125	-0.35277675	30270	187	140695	25359	0	0	0	1	0	0
CG17738	FBgn0038009	37.1940223068224	1.01921103642946	411	0	0	1	0	0	0	1	1	0.491484	0.393333	1	9	0.111922141119221	0	0	0	0	0.027980903882	0.00206612	0	0	0	0	0	0	0	0	narrow	0	1	0.860818505376766	0	none	0.73966575	0.95615475	13469	48847	57688	128678	0	0	0	0	0	0
CG17754	FBgn0030114	1161.48882439055	0.121685368271525	5534	0	0	0	0	1	0	6	12	0.476328	0.4	1	5	0.193748945910131	-0.0051050833201755	0.00420508932412723	-0.00931017264430294	0	0.106760344692	0.00418395	1	1	1	0	0	0	0	14.65106173	broad	1	2	-3.44202581580917	11.9	high	-0.07843525	-0.042365	7042	0	36715	4984	0	0	0	1	0	0
CG17765	FBgn0033529	839.192208806519	-0.0725527698582287	1724	1	0	0	0	0	0	1	5	0.439675	0.406667	1	3	0.166656805877804	-0.156926123306854	-0.0728886711577495	-0.0840374521491041	1	0.175740980014	0.00370997	1	1	1	0	0	0	0	19.40266667	broad	0	1	-2.63647926754787	12.7	high	-0.34020775	-0.18416375	142	0	54062	11713	0	1	0	0	0	0
CG17776	FBgn0040899	452.919046251065	-0.0975555183481258	534	0	0	0	0	1	0	2	2	0.492509	0.386667	1	10	0.147940012484395	1.82619741006388e-06	0	1.82619741006388e-06	0	0.0251376681945	0.00084606	1	1	1	1	0	0	0	0	broad	0	1	-2.37969115802281	0	none	0.6376975	0.53107	28378	0	68698	13042	0	1	0	0	0	0
CG17786	FBgn0039167	401.773319757963	0.435911543930422	4088	0	0	1	0	0	0	1	1	0.488748	0.613333	1	5	0.488934279191129	-0.0375884683676031	-0.0523268506001952	0.014738382232592	0	0.085686865698	0.00663657	0	0	0	0	0	0	0	23.40453037	narrow	0	1	1.7867958646661	0	none	-0.05799125	0.081196	11445	2989	43867	34335	0	0	1	0	0	0
CG17816	FBgn0037525	447.713569999092	0.0383901345878832	31152	0	0	1	0	0	0	8	24	0.39487	0.52	1	3	0.151852529532614	-0.10253567121293	-0.25163459815146	0.14909892693853	0	0.132032578897	0.00203553	1	1	0	0	0	0	0	342.267662	narrow	0	1	0.130127350560197	1.1	low	-0.2657615	-0.3532125	397	0	76691	17061	0	0	1	0	0	0
CG17826	FBgn0036227	7.05021714753498	0.576342032523484	2387	0	1	0	0	0	0	1	2	0.496858	0.42	1	5	0.0159195782711912	-3.79656090160884e-06	0	-3.79656090160884e-06	0	9.99925784073598e-05	0.0141281	0	0	0	0	0	0	0	0	narrow	0	1	1.10094164002214	0.91	low	0.43596925	0.4954095	31733	40719	84907	158991	0	0	0	0	0	0
CG17834	FBgn0028394	146.89681553459	-0.381036239931295	12299	0	0	0	0	0	0	6	10	0.377185	0.546667	1	7	0.22911185191208	-0.549890215389585	-0.400681173018773	-0.149209042370812	1	0.0246255892868	0.01516	1	1	0	0	0	0	0	52.65466667	narrow	0	2	0.505242883078905	0	none	-0.26806275	-0.1521525	0	0	18260	5637	0	0	0	0	0	0
CG17843	FBgn0038919	133.572004309121	0.0573754312394563	1800	0	0	1	0	0	0	1	1	0.467778	0.46	1	2	0.048888962962963	-1.63942338848061e-06	0	-1.63942338848061e-06	0	0.0711252593958	0.00775402	0	0	0	0	0	0	0	551.632	narrow	0	1	1.40066277139019	14.75	high	0.71326025	0.72469475	11536	24386	37724	129341	0	0	0	0	0	0
CG1785	FBgn0030061	394.746155796872	-0.407635029403523	2130	0	0	0	0	1	0	1	5	0.496714	0.466667	1	5	0.0656683881064163	0.0135162996141257	-0.118449376550934	0.13196567616506	0	0.337073013918	0.0117019	1	1	1	0	0	0	0	21.61372549	narrow	0	1	-0.917644155807433	13.8	high	-0.06718475	-0.34371975	4920	4920	45377	12960	0	0	0	0	0	1
CG17896	FBgn0023537	393.441056460553	0.689169078380164	2709	0	0	0	0	1	0	2	3	0.511628	0.466667	1	8	0.0804724990771502	0	0	0	0	9.8525860003e-05	0.0117426	1	1	0	1	0	0	0	129.87	narrow	0	1	0.987297601907972	13.72	high	0.183866	0.3477575	14076	269	53410	17055	0	0	1	0	0	0
CG1792	FBgn0039860	88.8609407649808	-0.432493247787385	1535	0	0	1	0	0	0	1	4	0.495114	0.373333	1	4	0.0807817589576547	0	0	0	1	0.129282354604	0.00472037	1	1	1	0	0	0	1	20.10633333	broad	0	1	-1.21323965337767	2.01	high	-0.278207	-0.3207565	6056	5027	58910	58139	0	0	0	0	0	0
CG17928	FBgn0032603	45.3228245198677	-0.104958632785213	1877	0	0	0	0	0	0	2	6	0.439531	0.473333	1	5	0.0749300301900195	0.166483624982969	0.201376180842859	-0.0348925558598897	0	0.1373068479801	0.0543256	1	0	0	0	0	0	0	0	narrow	1	2	-0.187392075248687	1.95	high	0.7204395	0.52209225	24353	292	74601	25337	0	0	0	0	0	0
CG17930	FBgn0038416	7.62917039414233	0.184040680423551	1774	0	0	1	0	0	0	1	3	0.496054	0.42	1	7	0.0270574408117249	-6.0112418603458e-06	-3.00562406106207e-06	-3.00561779931124e-06	1	0.050630892453	0.00471752	0	0	0	0	0	0	0	0	narrow	0	1	-0.459588648980912	0.9	low	0.01938225	0.12120075	21541	8623	90320	32571	0	0	0	0	0	0
CG17977	FBgn0040778	74.3844113428877	-0.429463552759377	1382	1	0	0	0	0	0	1	3	0.352388	0.3	1	4	0.363241678726483	0	0	0	0	0.046155836526	0.0031898	0	0	0	0	0	0	0	4.192	broad	1	4	-2.45125560781879	0	none	-0.32981175	-0.45955	0	0	63931	14814	0	1	0	0	0	1
CG17985	FBgn0033199	185.810263654309	-0.265327636584428	3678	1	0	0	0	0	0	1	3	0.487493	0.413333	1	6	0.139363150262824	0.00971906052122822	0.00348648579872822	0.00623257472250002	1	0.275851159878	0.00669028	1	1	0	0	0	0	0	0	broad	0	1	-2.29599465018545	9.86	high	0.20125	0.09656625	49	0	64987	21982	0	1	0	0	0	0
CG18003	FBgn0061356	46.8825922636777	-0.021620317309426	1390	1	0	0	0	0	0	1	2	0.497842	0.526667	1	7	0.0323163309352518	-0.0691299065994072	-0.00797356690128908	-0.061156339698118	0	0.11015228025	0.0133374	0	1	1	0	0	0	0	15.80589147	broad	0	2	-2.11121366382435	12.7	high	-0.1417775	-0.20122225	7945	8539	24578	24285	0	0	0	0	0	0
CG18048	FBgn0037435	85.5318679041182	-0.412069583979907	1409	0	0	1	0	0	0	1	1	0.497516	0.313333	1	9	0.031508303761533	-0.214959894856715	-0.22553378674143	0.010573891884715	1	0.060322125408	0.000774197	0	0	0	0	0	0	0	17.344	broad	0	1	-1.56339979184811	13.8	high	-0.298986	-0.447757	2539	2937	107789	15328	0	0	0	1	0	0
CG1806	FBgn0030360	266.029850081745	-0.194903673785715	2729	0	0	0	0	1	0	2	8	0.445951	0.433333	1	4	0.0444681812629779	-0.0144135576998249	0.00564572224748416	-0.0200592799473093	0	9.95884322530004e-05	0.0155065	0	1	0	0	0	0	0	51.34656272	narrow	0	1	0.849182671213312	2	high	-0.45888475	-0.42546275	2858	2744	118322	25449	0	0	1	0	0	0
CG18088	FBgn0032082	48.6359612626573	0.397000302943143	3093	0	0	0	0	0	0	3	5	0.402845	0.406667	1	4	0.100783058519237	0.241890853294306	0.27728066449431	-0.0353898112000042	1	0.115908887808	0.0450202	0	0	0	0	0	0	0	26.46545455	narrow	0	1	0.36999056802821	0	none	0.135203	0.0739155	14371	20728	44269	48048	0	0	0	0	0	0
CG1809	FBgn0033423	43.7647533415491	0.188143329353661	2234	1	0	0	0	0	0	1	3	0.496419	0.473333	1	6	0.0335720531184721	1.92359467038621e-06	0	1.92359467038621e-06	0	0.0071770248885	0.000620892	0	0	0	0	0	0	0	0	narrow	0	1	0.544911883820576	11.84	moderate	0.160055	0.01516025	19070	15610	51118	38133	0	0	1	0	0	0
CG1812	FBgn0031119	122.694249139502	-0.330472357004208	4285	0	0	0	0	1	0	1	4	0.452975	0.446667	1	2	0.218483080513419	0.0541697304581631	0.011596714868794	0.0425730155893691	0	0.064488420931	0.00818391	1	1	0	1	0	0	0	63.4312	broad	1	2	-2.90793282982302	5	high	-0.4063025	-0.284181	0	326	81975	14897	0	1	0	0	0	1
CG18135	FBgn0036837	874.973007472897	0.160665973290384	8258	0	1	0	0	0	0	5	6	0.453257	0.4	1	5	0.0923463308307096	-0.0727443242638915	-0.045363783617214	-0.0273805406466776	0	0.080674691149	0.0121675	1	1	1	0	1	0	0	19.79870968	broad	0	1	-1.29819526431797	6.76	moderate	-0.11622225	-0.0137015	4496	2681	103750	102883	0	0	0	0	0	0
CG1814	FBgn0033426	330.725617882294	-0.434064566760055	4421	1	0	0	0	0	0	3	9	0.462113	0.486667	1	10	0.0350599411897761	0	0	0	0	0.030233365570392	0.00125392	1	1	1	0	0	0	0	6.14992	broad	0	1	-2.1871217359673	12.75	high	-0.13729025	-0.208015	11836	0	51118	38133	0	0	0	0	0	0
CG18173	FBgn0035265	16.7221606743159	-0.321079106788493	2254	0	1	0	0	0	0	2	3	0.497782	0.433333	1	5	0.167701715468796	-3.81665859581985e-06	-3.81665859581985e-06	0	0	0.028840402661	0.00849362	0	0	0	0	0	0	0	0	narrow	0	1	0.0428143564689244	12.76	moderate	-0.02412275	0.01595675	170	4626	69411	24681	0	0	0	0	0	0
CG18180	FBgn0036024	10.9039738460228	1.01823680488991	901	0	1	0	0	0	0	1	1	0.578246	0.38	1	6	0.0943396226415094	-5.09186784579576e-06	-5.09186784579576e-06	0	1	0.1139644049122	0.00912894	0	0	0	0	0	0	0	0	narrow	0	1	1.33697478437345	0.91	low	0.387862	0.30940175	26839	11345	100244	46994	0	0	0	0	0	0
CG18208	FBgn0038653	37.2654334941135	-0.0841594500808559	49945	0	0	1	0	0	0	3	5	0.422044	0.586667	1	3	0.135869523142123	-4.25196850823451e-06	2.12598895378683e-06	-6.37795746186052e-06	0	0.0055995822494	0.0348996	0	0	0	0	0	0	0	438.3002791	narrow	0	1	-0.0970398855963128	9.02	high	0.48245	0.3340275	1484	136	87860	107759	0	0	0	0	0	0
CG1824	FBgn0030403	180.797993891083	-0.465029401012243	3070	0	0	0	0	1	0	1	5	0.534202	0.446667	1	4	0.054071661237785	0	0	0	0	0.175491172954	0.00783144	1	1	0	0	0	0	0	6.666876404	broad	0	1	-2.80440713550095	13.72	high	-0.17420825	-0.2860335	12922	1195	32215	20145	0	1	0	0	0	1
CG18249	FBgn0037553	79.3549372368732	0.0269939927260465	2043	0	0	1	0	0	0	2	3	0.483603	0.46	1	5	0.156706477402513	-0.0363420516731971	-0.0238156532757224	-0.0125263983974747	0	0.0581278040514	0.0140888	0	0	0	0	0	0	0	0	narrow	0	2	-0.377360223250567	1	low	0.04809725	0.13390875	11195	2520	51728	15955	0	0	0	0	0	0
CG18262	FBgn0030012	91.3482768314214	-0.66979635342477	1586	0	0	0	0	1	0	1	1	0.570618	0.533333	1	8	0.0509209331651955	0.00437349901184844	-3.56916323611959e-06	0.00437706817508436	0	0.0065753195111	0.00619911	1	1	1	0	0	0	1	12.573	broad	0	1	-1.64775955760629	1.1	low	0.085052	0.011822	10331	11032	35234	36552	1	0	0	0	0	0
CG18265	FBgn0036725	283.232950882534	0.732723179332738	18061	0	1	0	0	0	0	3	5	0.418969	0.586667	1	3	0.149377295461676	0.116786657435299	0.301052235889722	-0.184265578454423	0	0.303181830784	0.0133456	0	0	0	0	0	0	0	40.05700599	narrow	0	2	0.989733734017639	0.91	low	-0.07503775	-0.0810755	11872	5528	47534	41189	0	0	0	0	0	0
CG1827	FBgn0033431	63.1147343670641	-0.0974766124129376	1394	1	0	0	0	0	0	1	2	0.564562	0.346667	1	10	0.0315638211382114	0	3.27885609162555e-06	-3.27885609160878e-06	0	0.0988172591264	0.0136672	0	1	0	0	0	0	0	6.306	broad	0	1	-1.62429948224971	13.72	high	-0.3569055	-0.423757	3240	4878	51118	26745	0	0	0	0	0	0
CG18324	FBgn0033905	101.549106508918	-0.233302977970854	1448	1	0	0	0	0	0	2	4	0.464088	0.293333	1	9	0.0842541436464088	0	0	0	1	0.102716408498	0.00194331	1	1	1	0	0	0	0	0	broad	0	1	-3.06461554197051	12.77	moderate	-0.200429	-0.184154	4377	3518	21920	31902	0	0	0	0	0	0
CG1840	FBgn0030351	1045.17464934831	-0.142050466980254	835	0	0	0	0	1	0	2	4	0.440719	0.3	1	6	0.22180878243513	0.0173483250631551	-0.0705455884394329	0.0878939135025879	0	9.99562042019864e-05	0.00124859	1	1	0	0	0	0	0	17.50976	broad	0	1	-2.43076285896249	2.11	high	-0.076064	-0.14271025	5255	2620	41176	18934	0	0	0	0	0	1
CG1847	FBgn0030345	126.628077319685	-0.830780015008947	1999	0	0	0	0	1	0	2	3	0.489245	0.373333	1	5	0.342824745706186	-0.0365340898245501	-0.0209849635131479	-0.0155491263114023	0	0.0177903423296	0.00810278	1	1	1	0	0	0	0	12.0816	broad	0	1	-2.55634106987295	13.8	high	0.241566	0.2354965	15902	1704	41176	20328	0	0	0	0	0	0
CG18473	FBgn0037683	113.045353425375	0.19879726469287	1534	0	0	1	0	0	0	1	5	0.464146	0.446667	1	4	0.0704041720990874	0	0	0	1	0.0225666263755	0.00348842	0	0	0	0	0	0	0	7.07328	narrow	0	1	0.2020068308518	14.75	high	0.68536025	0.5881415	28162	28148	65917	65228	1	0	0	0	0	0
CG18476	FBgn0037931	46.3054715374663	-0.806105939324292	3197	0	0	1	0	0	0	1	5	0.495465	0.353333	1	7	0.0190803774371807	0	2.36507577642374e-06	-2.36507577633305e-06	1	0.164285886724	0.00287171	0	1	0	0	0	0	1	25.0173913	broad	0	1	-2.01291002779012	1.92	high	0.13893725	-0.06149275	21783	768	107091	61185	0	0	0	0	1	1
CG18480	FBgn0028518	127.515158663823	-0.0867851943865054	4986	0	0	0	0	0	0	3	7	0.434617	0.373333	1	4	0.0672398047867362	0.022696344199292	-0.0765603290527627	0.0992566732520549	0	0.0107977895149	0.00462845	0	0	0	0	0	0	0	36.41625	broad	0	1	-1.01512956437908	1.1	low	0.44015975	0.2367715	16542	20762	76376	138507	0	0	0	0	0	0
CG18493	FBgn0038701	31.1073839970854	0.226249500501285	1863	0	0	1	0	0	0	1	5	0.463768	0.38	1	6	0.0568974771873323	0	0	0	0	0.18984245703	0.00982607	0	0	0	0	0	0	0	0	narrow	0	1	-0.283623333277075	3.71	moderate	0.38113625	0.1080285	11275	70619	52044	153064	0	0	0	0	0	0
CG18507	FBgn0028527	878.023172635896	-0.0154761744436622	7443	0	0	0	0	0	0	5	12	0.422276	0.533333	1	1	0.090391419230597	-0.0357191387996724	0.299412845954115	-0.335131984753787	0	0.00092782688926	0.0326772	0	0	1	0	0	0	0	38.5536	narrow	0	1	0.568396301888169	3.04	high	0.51869575	0.4064675	0	23781	31302	138465	0	0	0	0	0	0
CG18549	FBgn0038053	259.622353472176	-0.39645641497002	7060	0	0	1	0	0	0	1	4	0.417564	0.453333	1	10	0.0469747875354108	-0.0100079900629219	-0.0155251443098907	0.00551715424696845	0	0.081214358161	0.00245058	1	1	1	0	0	0	0	107.2083871	narrow	1	3	-0.178373310649863	13.8	high	0.57052475	0.353119	25335	7151	59247	23072	0	0	0	0	0	0
CG18585	FBgn0031929	25.0618390300971	0.323491682032959	1751	0	0	0	0	0	0	2	6	0.443746	0.413333	1	6	0.0399770988006853	2.06099438788092e-06	4.12199171968767e-06	-2.06099733200475e-06	1	0.609301848029	0.0243331	0	0	0	0	0	0	0	19.334	narrow	0	1	0.136558412938013	7.86	moderate	0.44594925	0.4700635	8401	2465	56991	52084	0	0	0	0	0	0
CG18609	FBgn0034382	135.318239488683	0.0970994075215086	1110	1	0	0	0	0	0	1	3	0.412613	0.373333	1	5	0.131531531531532	0	0	0	0	0.03010631675716	0.0373566	0	0	0	0	0	0	0	0	narrow	0	1	-0.127149051517585	6.88	moderate	0.832103	0.71837675	35610	24871	100427	57912	0	0	0	0	0	0
CG18622	FBgn0038460	35.7131839784856	-0.544677398981399	4223	0	0	1	0	0	0	3	5	0.385508	0.586667	1	9	0.0736443286762965	0	0	0	0	0.0095316975412	0.0103729	0	0	0	0	0	1	0	0	narrow	0	1	-0.432994025065282	0	none	-0.085958	-0.325094	11286	13566	72710	32387	0	0	0	0	0	0
CG18649	FBgn0036469	235.410316467583	1.38273597539915	568	0	1	0	0	0	0	2	2	0.390845	0.326667	2	12	0.312878521126761	0.000162301163506509	0.0016644531336603	-0.001502151970154	0	0.45482351808	0.0137645	0	0	0	0	0	0	0	0	narrow	0	1	0.423887644119847	0	none	0.292605	0.462896	5555	13410	47151	31934	0	0	0	0	0	0
CG18731	FBgn0042213	572.074762828552	-0.0428563442895382	664	0	0	1	0	0	0	2	3	0.424699	0.286667	2	9	0.11144578313253	0	0	0	0	0.119155930262	0.0222252	1	1	0	0	0	0	0	12.78	broad	0	1	-1.88831953327046	0.96	low	-0.143479	-0.345997	40	634	50284	78558	0	1	0	0	1	0
CG18747	FBgn0042104	16.9688254914562	-0.155713677171512	2563	0	0	1	0	0	0	1	5	0.408115	0.44	1	8	0.0151109507088048	-0.16857549496326	-0.0963058608126658	-0.0722696341505943	0	0.057961811022	0.00734142	0	0	0	0	0	0	0	104.64	narrow	0	1	0.671721561120702	3.95	high	0.14125125	0.01452575	11002	10543	40561	221863	0	0	0	1	0	0
CG18765	FBgn0042110	18.9726289885705	-0.212778307865888	1414	0	0	1	0	0	0	1	4	0.432815	0.453333	1	7	0.041018387553041	0	0	0	1	0.355497057588	0.0093596	0	0	0	0	0	0	0	0	narrow	0	1	-0.369154204398074	0	none	0.27000525	0.2407475	37249	16234	107091	61185	0	0	1	1	0	0
CG18766	FBgn0042111	279.042908081724	-0.325112883665512	2915	0	0	1	0	0	0	3	7	0.446312	0.56	1	8	0.131979416809606	-0.0455707691870641	-0.011993905667896	-0.033576863519168	1	0.0692742040701	0.00331494	0	1	1	0	0	0	0	10.22491315	broad	1	2	-1.54668215098088	4.94	high	-0.48376975	-0.494226	1355	3344	47628	24687	0	0	0	0	0	0
CG18788	FBgn0042126	67.8308244504993	0.30726835186685	1942	0	0	0	0	0	0	1	3	0.508754	0.326667	1	5	4.92069687607278	-3.01945699173192e-06	-3.01945699173192e-06	0	0	0.091591282546	0.00191475	0	0	0	0	0	0	0	0	broad	0	3	-1.9460889978065	2.1	moderate	0.51599975	0.4317655	27116	19176	68345	225489	0	0	0	0	0	0
CG18812	FBgn0042135	611.808130160258	0.404540212503737	18816	1	0	0	0	0	0	6	20	0.413903	0.466667	1	1	0.0406258503401361	0.109785291024846	0.0724997898086246	0.0372855012162208	0	0.108027312047	0.00788201	1	1	0	0	0	0	0	46.72182857	narrow	1	4	-0.00640933396497149	13.8	high	0.54836875	0.5841715	17633	0	92264	57910	0	0	0	1	0	0
CG18815	FBgn0042138	716.501162830085	-0.268380564333269	2713	0	1	0	0	0	0	5	10	0.450424	0.413333	1	5	0.161680181840521	-0.092931259091301	0.0117061494223753	-0.104637408513676	1	0.17764314313	0.00947152	1	1	1	1	0	0	0	43.7668	narrow	0	1	-0.810545374499561	12.84	high	0.1948205	0.1803515	18661	4490	83494	24710	0	1	0	1	0	0
CG1882	FBgn0033226	420.006387385966	-0.490578625948613	2983	1	0	0	0	0	0	7	9	0.504526	0.58	1	7	0.0570945357023131	0.0372983998932119	-0.0467541911227205	0.0840525910159324	0	0.167555477452	0.00660881	1	1	1	0	0	0	0	50.544	broad	0	1	-3.01974754788235	14.75	high	0.33730875	0.1762855	19991	523	44043	17471	0	0	0	0	0	1
CG18869	FBgn0042179	70.2851932805099	-0.0523441740984462	2154	0	1	0	0	0	0	2	5	0.458217	0.333333	1	5	0.0269266480965645	0	0	0	0	0.03653763132	0.00265998	1	0	0	0	0	0	0	16.06266667	narrow	0	1	0.288321097043253	3.84	moderate	0.373013	0.50275675	303	12168	43171	31230	0	0	0	0	0	0
CG1890	FBgn0039869	113.013766886987	-0.198626814092264	759	0	0	1	0	0	0	1	2	0.488801	0.513333	2	6	0.303030303030303	0	0	0	0	0.0587284689018	0.00700083	1	1	1	0	0	0	0	7.876	broad	0	1	-2.87594115657434	12.73	high	-0.385103	-0.4557785	831	3256	75926	21269	0	0	0	0	0	1
CG1902	FBgn0033434	334.261667104838	-0.457285173312533	11580	1	0	0	0	0	0	2	5	0.46399	0.386667	2	11	0.0497897812320092	0.0277124631357609	-0.0079640273336232	0.0356764904693838	0	0.139322324728	0.00261262	1	1	1	0	0	0	0	10.76879167	narrow	0	1	-0.69565631414767	2.93	moderate	-0.38132725	-0.456656	360	5291	99818	26745	0	1	0	0	0	1
CG1909	FBgn0039911	19.7034821831562	-0.530482656183452	6241	0	0	0	1	0	0	2	11	0.378305	0.44	1	2	0.0648934999732949	0	-3.56220557965442e-06	3.56220557974409e-06	0	0.00975012533023	0.000764162	1	0	0	0	0	0	0	23.72380952	broad	1	2	-2.40490166134365	14.75	high	0.15835775	0.23143425	12135	7907	39100	35922	0	0	0	0	0	0
CG1927	FBgn0027547	921.427549153483	0.0857993317060268	3355	0	1	0	0	0	0	2	4	0.42623	0.433333	1	4	0.027719781420765	6.20513996094037e-06	9.30771994979054e-06	-3.10257998862897e-06	0	0.0505469630979	0.0153724	1	1	0	0	0	0	0	48.50952381	narrow	1	3	0.714350274771748	0	none	0.00857975	-0.08693125	0	383	72542	29577	0	0	0	1	0	0
CG1941	FBgn0033214	119.643784604174	-0.0491642789978106	2109	1	0	0	0	0	0	4	10	0.433381	0.466667	1	6	0.0341393867551762	-4.00748622487238e-06	0	-4.00748622487238e-06	0	0.0897450925442	0.0109593	0	0	0	0	0	0	0	0	narrow	0	2	0.390764578262475	12.7	moderate	0.1417875	0.11235525	10699	10612	92264	28424	0	0	0	0	0	0
CG1942	FBgn0033215	44.6500878701692	0.733164817401036	1605	1	0	0	0	0	0	1	6	0.460436	0.513333	1	6	0.0373831360332295	-2.40449373857603e-06	0	-2.40449373857603e-06	1	0.284034864554	0.0219724	0	0	0	0	0	0	0	0	narrow	0	1	0.529069260177414	13.65	high	0.16752625	0.1636645	13404	13317	92264	28424	0	0	0	0	0	0
CG1946	FBgn0033216	31.2064665204275	0.30887768035502	1859	1	0	0	0	0	0	1	6	0.421732	0.493333	1	6	0.0876815492200108	0	0	0	0	0.120562486213	0.0144994	0	0	0	0	0	0	0	25.296	narrow	0	1	-0.153863069777149	12.7	moderate	0.19661825	0.203224	15749	10902	92264	28424	0	0	0	0	0	0
CG1968	FBgn0033401	111.747887780839	-0.512833924889415	2200	1	0	0	0	0	0	2	5	0.521364	0.333333	1	3	0.486363636363636	0	0	0	0	0.124454471849	0.00522028	1	1	1	0	0	0	0	13.77858824	broad	0	1	-1.16785436591664	13.8	high	-0.2806625	-0.114099	1788	811	38194	5644	0	0	0	0	1	0
CG1969	FBgn0039690	1153.59708926467	0.00369063403549252	3678	0	0	1	0	0	0	7	12	0.43665	0.38	1	10	0.148722131593257	0	0	0	1	0.0593770781933	0.0184279	1	1	0	0	0	0	0	23.23125	narrow	1	3	0.942982729743763	13.72	high	-0.01585525	-0.074323	3894	13882	20117	78558	0	0	0	0	0	1
CG1983	FBgn0039751	143.719517100669	-0.555731808885917	1915	0	0	1	0	0	0	2	7	0.448564	0.353333	1	8	0.236923585726719	-0.141955067290474	-0.0854170124619109	-0.0565380548285631	1	0.232365086704	0.0471079	1	1	0	0	0	0	0	18.34296774	broad	0	1	-2.46716834087469	12.77	high	0.41192325	0.42692425	1896	0	22657	29813	0	0	0	1	1	0
CG1986	FBgn0030162	130.386797645255	0.299963812876292	2464	0	0	0	0	1	0	2	5	0.474026	0.473333	1	4	0.192477949134199	-0.0906512289777378	-0.0132984240600099	-0.077352804917728	1	0.098195407115	0.0216677	0	0	0	0	0	0	0	0	narrow	0	1	1.1553559094929	2.98	moderate	0.222175	0.1151325	15245	16739	60511	76799	0	0	0	0	0	0
CG1998	FBgn0030485	30.6536747149896	-0.553135849038339	3706	0	0	0	0	1	0	3	9	0.448732	0.5	1	2	0.062061521856449	0	0	0	0	0.02623073075	0.000592768	0	0	0	0	0	0	0	40.13319088	narrow	1	4	1.41144157387716	14.75	high	-0.45820575	-0.46212875	0	7945	8241	32647	0	0	0	1	1	0
CG2003	FBgn0039886	256.299591480578	0.320539072716889	12789	0	0	1	0	0	0	3	6	0.416452	0.513333	1	1	0.092039513123257	0.0004044887844355	-8.57860738201303e-05	0.000490274858255426	0	0.1624865601367	0.00991785	1	0	1	0	0	0	0	18.44715789	narrow	0	2	-0.691072847922582	5.02	high	0.9218795	0.97074025	0	0	39541	41843	0	0	0	0	0	0
CG2006	FBgn0039664	9.0542429410609	-0.489393355000482	1916	0	0	1	0	0	0	2	2	0.528706	0.393333	1	3	0.349517397355602	0.00235411401268432	-0.00571285015123889	0.00806696416392318	1	0.75677531473	0.0308108	1	1	0	0	0	0	0	0	broad	0	2	-3.41561959794244	12.79	high	-0.4630415	-0.65856625	0	0	33101	11791	0	1	0	0	0	1
CG2010	FBgn0039667	63.1212269566152	-0.359508022057609	4142	0	0	1	0	0	0	3	10	0.477306	0.506667	2	3	0.0584259616932239	0	-5.9615374385476e-06	5.96153743865625e-06	0	0.0664218830288	0.000487013	0	0	0	0	0	0	0	69.26666667	narrow	0	2	-0.771751672102676	1.1	low	-0.451052	-0.6625405	3509	3509	100192	12572	0	0	0	0	0	0
CG2016	FBgn0250839	2008.39575327278	0.453778090246959	4353	0	0	1	0	0	0	4	10	0.452561	0.553333	1	4	0.0158511524619037	-4.18171869587663e-06	0	-4.18171869587663e-06	0	0.0085710969161846	0.00599063	0	0	0	0	0	0	0	5.975789474	narrow	0	1	0.446573887096281	0	none	-0.43484175	-0.54925975	3724	4538	17349	18162	0	0	0	0	0	0
CG2017	FBgn0037391	211.237652711917	-0.304002123446822	4323	0	0	1	0	0	0	5	8	0.460791	0.5	1	2	0.0527410748708459	0	6.3276237047328e-06	-6.32762370480387e-06	0	0.061408296862	0.00482304	1	1	0	0	0	1	0	26.2632967	broad	0	1	-1.78064129149474	14.75	high	0.10338775	-0.02332375	0	234	65561	67666	0	0	0	0	0	0
CG2023	FBgn0037383	33.4126051523677	-0.416992059643424	2507	0	0	1	0	0	0	2	4	0.419226	0.353333	1	3	0.611481186012498	-0.042122054400527	-0.00328710176674462	-0.0388349526337825	0	0.510944868571	0.0219023	1	1	1	0	0	0	0	11.90968421	broad	0	1	-2.03874066305675	13.8	high	0.41782475	0.409678	28071	27051	68067	67666	0	1	0	0	0	0
CG2059	FBgn0029942	231.318414146539	-0.407022738134282	1760	0	0	0	0	1	0	2	7	0.434659	0.48	1	2	0.0450031060606061	-0.300178207796842	-0.0262770454599165	-0.273901162336925	0	0.209010100146	0.00372871	1	1	0	0	0	0	0	5.1296	broad	0	1	-2.56494753792353	13.8	high	-0.401985	-0.5229955	2548	0	49030	44269	0	0	0	0	0	0
CG2061	FBgn0027498	41.6485065886381	-0.259430357124837	2456	0	0	0	0	1	0	3	6	0.510586	0.36	1	6	0.227198968512486	-2.58547266707931e-06	-2.58547266707931e-06	0	0	0.02099398193947	0	1	0	0	0	0	0	0	0	broad	0	2	-2.52441022659564	14.75	high	0.51044875	0.32109675	6489	8090	23065	25482	0	1	0	0	0	0
CG2064	FBgn0033205	281.496535987403	0.716453793526962	1516	1	0	0	0	0	0	1	5	0.455145	0.433333	1	6	0.060685927880387	1.56814934063779e-06	0	1.56814934063779e-06	0	0.110739820251	0.0120839	1	1	0	0	0	0	0	87.29538462	narrow	0	1	-0.789739393689351	8.73	high	0.13316575	0.0082775	6260	8892	18253	21982	0	0	0	0	0	0
CG2065	FBgn0033204	87.1632405411131	1.46707067333033	1484	1	0	0	0	0	0	2	6	0.47372	0.44	1	6	0.109838050314465	8.85091697131437e-06	0	8.85091697131437e-06	0	0.1342247715622	0.00733627	0	0	0	0	0	0	0	17.30857143	narrow	0	1	0.857390078731836	8.73	high	0.17215925	0.047265	8334	9531	18253	21982	0	0	0	0	0	0
CG2076	FBgn0030263	497.223168033766	-0.0479885023355591	1889	0	0	0	0	1	0	2	7	0.515617	0.353333	2	6	0.0534674430915828	0	0	0	0	0.0332090015339	0.00143305	1	1	1	0	0	0	0	5.632	narrow	0	1	-0.598005153435897	13.8	high	0.42373	0.27773275	4207	5808	23065	25482	0	1	0	0	0	0
CG2082	FBgn0027608	78.2901158842973	-0.27491673073274	22397	0	0	1	0	0	0	12	19	0.440193	0.353333	1	3	0.0138819633581879	1.74289639465796	0.672655222217299	1.07024117244066	0	0.01000377378241	0.00310505	0	0	0	0	0	0	0	92.5236	narrow	0	2	0.603743041485703	5.74	moderate	-0.136852	-0.14601725	0	0	14990	15810	0	0	0	0	0	0
CG2118	FBgn0039877	131.608163064592	-0.453003424947197	3316	0	0	1	0	0	0	4	12	0.443607	0.406667	1	5	0.0535055287494974	-0.358171012503906	-0.0425334811086438	-0.315637531395262	1	0.099933238391	9.88858e-05	1	1	0	0	0	0	0	29.09636364	broad	0	2	-2.00924131496426	14.75	high	0.18033475	0.2656575	18568	5444	67397	27097	0	0	0	0	0	0
CG2126	FBgn0039876	217.396974916562	-0.493154579783789	1604	0	0	1	0	0	0	2	6	0.452618	0.293333	1	7	0.142768287614298	6.29996458923472e-06	6.29996458923472e-06	0	0	0.0094158873499	0.00739599	1	1	0	0	0	0	0	8.821106383	broad	0	1	-2.81188210718974	13.8	high	0.5256885	0.73653875	29968	2793	67397	27097	0	1	0	0	0	0
CG2129	FBgn0030008	66.5985376936616	-0.462744998736201	2017	0	0	0	0	1	0	1	1	0.535944	0.36	1	10	0.251363411006445	0	0	0	0	0.0525729890788	0.00198029	1	0	1	0	0	1	1	0	broad	0	1	-2.58739036251984	1.1	low	0.02615225	-0.11890375	3222	3923	35234	36552	0	0	0	0	0	0
CG2147	FBgn0030025	239.076809422337	-0.321310035895367	800	0	0	0	0	1	0	1	2	0.52	0.36	1	3	0.2	0	0	0	0	0.0344273523004	0.000995519	1	1	0	0	0	0	0	5.61408	broad	0	1	-2.12517277232487	1.01	low	-0.33834075	-0.12924325	2082	240	29833	11623	0	1	0	0	0	0
CG2150	FBgn0003065	303.202664997987	0.758387459088912	1469	0	0	1	0	0	0	1	2	0.52757	0.56	1	10	0.336964147946449	2.91453249204158e-06	2.91453249204158e-06	0	0	0.0150933110192026	0.0025974	0	0	1	0	0	0	0	0	narrow	0	1	0.301236520854637	0	none	0.30914875	0.41789825	18223	7482	67397	24750	0	0	1	0	0	0
CG2202	FBgn0030240	176.533509067126	-0.496227565785546	3571	0	0	0	0	1	0	1	4	0.547746	0.413333	1	5	0.154858676374498	2.60884943271345e-06	2.60884943271345e-06	0	0	0.038684702563	0.0158379	1	1	0	0	0	1	1	11.32815094	broad	0	1	-2.0964387923953	1.1	low	-0.36371125	-0.26973875	2656	1439	22830	10903	0	1	0	1	0	0
CG2225	FBgn0032957	190.42793051523	-0.314937436549949	13725	0	0	0	0	0	0	7	17	0.384044	0.386667	1	3	0.0622600121432908	0.660225770381381	0.260846015979758	0.399379754401623	0	0.0121010929486	0.00202201	1	1	0	0	0	0	0	88.95736082	broad	0	5	-5.02030239389581	0	none	0.17129825	0.0181845	4460	6174	24555	27771	0	1	0	0	0	0
CG2233	FBgn0029990	362.841076822512	1.46784974170427	1777	0	0	0	0	1	0	1	5	0.430501	0.486667	1	2	0.105796098293003	0	7.67393020122792e-06	-7.67393020125278e-06	1	0.432713892647	0.0274812	0	0	0	0	0	0	0	6.73728	narrow	0	1	0.308317208535405	0	none	-0.15148325	-0.087996	23743	2373	92830	72263	0	0	1	0	0	0
CG2246	FBgn0039790	801.143515942226	0.0211525141595104	8519	0	0	1	0	0	0	16	18	0.459796	0.353333	1	3	0.0213223383026177	-0.057878463230139	-0.018708863592466	-0.0391695996376729	0	0.04602409853	0.00986212	1	1	1	1	0	0	0	50.83656585	broad	0	2	-2.58620132079485	13.8	high	-0.14416175	-0.03946125	278	0	39911	144648	0	1	1	0	0	1
CG2254	FBgn0029994	604.372093571518	0.195633029057733	3256	0	0	0	0	1	0	1	4	0.433354	0.433333	1	4	0.0872235872235872	0	0	0	0	0.02497063430976	0.0212129	0	0	0	0	0	0	0	47.6712963	broad	0	1	-2.09768844688178	3.95	moderate	0.14413025	0.04863325	10953	2911	31299	18707	0	0	1	0	0	0
CG2269	FBgn0033484	24.1964703333692	0.37203485353445	11248	1	0	0	0	0	0	4	9	0.436433	0.566667	1	6	0.104107396870555	0	0	0	0	0.000565555268154	0.0028481	0	0	0	0	0	0	0	17.60619355	narrow	0	1	0.328818561801546	0	none	-0.201846	-0.1838235	2319	1706	20652	22445	0	0	0	0	0	0
CG2278	FBgn0030017	60.8900916056335	-0.5809822582719	4434	0	0	0	0	1	0	3	5	0.476545	0.326667	1	6	0.447902571041949	0	0	0	0	0.022905649324	0.00708898	0	0	0	0	0	0	0	0	narrow	1	2	-0.00631228169442299	0	none	0.27901775	0.11001575	7582	8200	35234	36552	0	0	0	0	0	0
CG2310	FBgn0039665	464.358532998759	0.0175978775791799	1995	0	0	1	0	0	0	2	5	0.499248	0.553333	1	4	0.101754218880535	7.10688962740277e-06	0	7.10688962740277e-06	0	0.272363133126	0.026147	1	1	0	0	0	0	0	29.66427586	broad	0	1	-1.28141944069379	0	none	-0.46580975	-0.67311075	251	251	100192	12572	0	0	0	0	0	0
CG2316	FBgn0039890	452.055067547947	-0.449831483533486	9754	0	0	0	1	0	0	6	15	0.331761	0.313333	1	4	0.0796807121864534	0.0103213971696687	0.35648218322872	-0.346160786059051	1	0.025320979812	0.0012816	1	1	0	0	0	0	0	27.13973333	broad	0	2	-3.01895363891988	14.75	high	-0.09085975	-0.04325625	0	4770	17215	32136	0	0	0	0	0	0
CG2371	FBgn0030323	153.918346034013	-0.406169026677532	1246	0	0	0	0	1	0	3	4	0.450241	0.313333	1	1	0.226222311396469	0.0645740794289137	-0.000665700982899953	0.0652397804118135	0	0.388932132689	0.00244121	1	1	0	0	1	0	0	5.628051282	broad	0	2	-2.29903612074924	11.79	high	0.02337375	-0.1480645	16805	2041	79072	59989	0	0	0	0	1	0
CG2444	FBgn0030326	8.74611161151907	-0.23809723788723	991	0	0	0	0	1	0	2	3	0.486377	0.306667	1	5	0.160443995963673	0	0	0	0	0.136204593622	0.0179527	0	0	0	0	0	0	0	20.72690763	narrow	0	1	1.54439132267751	0	none	-0.16445575	-0.1797615	8914	4839	22037	14766	0	0	0	0	0	0
CG2453	FBgn0030460	118.195979175168	-0.379332787755123	1458	0	0	0	0	1	0	3	5	0.490398	0.313333	1	5	0.100160722450846	-0.00353105966881408	-0.0189913466028148	0.0154602869340007	1	0.567249592314	0.00613456	1	1	0	0	0	0	0	8.202315789	broad	0	1	-2.21733091204401	12.77	high	0.35979275	0.34882525	16257	17325	98485	36245	0	0	0	0	0	0
CG2519	FBgn0037336	572.392967206633	-0.80163592614026	8266	0	0	1	0	0	0	3	14	0.442173	0.5	1	6	0.137877046536011	0.584588312942199	-0.000810148855631517	0.585398461797831	0	0.054184470529	0.000890388	1	1	1	0	0	0	0	69.48027184	broad	0	1	-1.86513601546909	0	none	0.09621925	0.1751795	3518	0	84019	21383	0	1	0	0	0	1
CG2540	FBgn0030411	42.5801521621068	-0.741345496170271	1234	0	0	0	0	1	0	1	1	0.496759	0.286667	1	7	0.174230145867099	0	0	0	0	0.0120697922923	0.00962784	0	1	0	0	0	0	0	5.6704	broad	0	1	-2.19183772936955	10.83	high	0.277277	0.4677635	18031	527	47237	20135	0	1	0	0	0	0
CG2543	FBgn0030407	20.8828782202298	-0.41430533858761	3664	0	0	0	0	1	0	2	6	0.41976	0.4	1	7	0.0521288209606987	0	0	0	0	0.153111518878	0.0371964	1	1	0	0	0	0	0	7.148040404	broad	1	4	-2.67778793451057	12.71	high	-0.09403975	-0.10763675	20	362	47237	20135	0	0	0	0	0	0
CG2556	FBgn0030396	144.368919625435	-0.19999353150565	19378	0	0	0	0	1	0	1	4	0.394778	0.5	2	4	0.0265765300856642	2.80135231349182e-06	-2.80134687416919e-06	5.60269918779022e-06	0	0.0141555848822	0.00937124	1	0	1	1	0	1	0	228.4294074	narrow	0	1	-0.22976116234049	0	none	0.291904	0.20024475	33106	895	115552	21389	0	1	0	0	1	0
CG2614	FBgn0032873	142.631000658186	-0.627788346553957	2793	0	0	0	0	0	0	2	9	0.447905	0.413333	1	13	0.0552638739706409	-0.0976496865097278	-0.0812082523898308	-0.016441434119897	0	0.038770245647	0.00270393	1	1	0	0	0	0	0	17.05424658	broad	0	1	-1.49317952603603	14.75	high	0.09653875	0.073459	17467	11426	43306	37360	0	1	0	1	0	0
CG2641	FBgn0037518	34.2439118594556	-0.292169992633812	2531	0	0	1	0	0	0	1	4	0.426314	0.493333	1	4	0.0395728302383775	0.0162074654526879	-0.0457798464358003	0.0619873118884884	1	0.144506802963	0.00411974	1	0	1	0	0	0	0	79.776	narrow	0	1	-0.853144292711643	4.98	high	0.20146325	0.15321325	13841	78	40561	16655	0	0	0	0	0	0
CG2663	FBgn0037323	248.43861007775	0.152516176397471	3542	0	0	1	0	0	0	2	4	0.455675	0.48	1	5	0.0717474120082816	-0.0424479260434317	-0.0101476868305828	-0.0323002392128489	0	0.075976012652	0.00206281	0	0	0	0	0	0	0	1598.268	narrow	0	1	1.06618753347163	2.93	moderate	0.68794275	0.75056375	29018	6447	95702	70716	0	0	1	0	0	0
CG2680	FBgn0024995	8.53485465502693	-0.0633560245530394	1277	0	0	0	0	1	0	1	2	0.505873	0.566667	1	6	0.151135473766641	0	0	0	0	0.0103294638684	0.0110152	0	0	0	0	0	0	0	0	narrow	0	1	-0.309465324478973	2.93	moderate	0.093606	0.17840425	8450	8435	41316	42850	0	0	0	0	0	0
CG2736	FBgn0035090	141.468147423576	0.234352573215233	1911	1	0	0	0	0	0	1	4	0.513344	0.493333	1	7	0.0617477760334903	0	0	0	0	0.0056581961371	0	0	0	0	0	0	0	0	0	narrow	0	1	0.0911161245136776	3.92	moderate	0.0192985	0.114643	4007	4105	41941	18244	0	0	0	0	0	0
CG2747	FBgn0037541	401.528611751454	-0.424750536674022	14581	0	0	1	0	0	0	6	10	0.451547	0.413333	1	4	0.0309915415037835	0.0261050884636822	0.00847832815570739	0.0176267603079749	1	0.065327610194	0.00207642	1	1	1	0	0	0	0	24.45965217	broad	0	2	-2.0217104488775	13.8	high	0.09663275	-0.045279	16571	2463	126667	33306	0	0	0	0	0	0
CG2765	FBgn0035087	313.466715662937	-0.351808682583989	5236	1	0	0	0	0	0	4	6	0.488923	0.48	1	8	0.161729691876751	0.312082602407571	0.0749338768457618	0.237148725561809	0	0.0145855538844	0.00864995	1	1	0	0	0	1	0	131.5783636	broad	0	2	-2.62095051029281	6.02	high	-0.038806	-0.12838625	4346	275	99902	27044	0	1	0	0	0	0
CG2767	FBgn0037537	1312.17504344488	0.091869823046002	2187	0	0	1	0	0	0	1	5	0.411523	0.373333	1	7	0.0612507239750038	0.0547438630381645	-0.0800853744755276	0.134829237513692	0	0.04122783969	0.00554704	1	1	1	0	0	0	0	101.1133846	broad	0	1	-1.78320544944695	5.04	moderate	-0.11391	-0.1675955	6285	5975	126667	33306	0	0	0	0	0	0
CG2781	FBgn0037534	224.039934694457	0.604436094356425	14036	0	0	1	0	0	0	1	6	0.423269	0.533333	1	9	0.0393986890852095	0	0	0	0	0.01536461542112	0.0121056	0	0	0	0	0	0	0	27.37701613	broad	0	1	-1.53607241915899	13.74	high	-0.13304675	-0.11472775	3785	4095	22029	22406	0	0	0	0	0	0
CG2794	FBgn0031265	139.531524594279	-0.19991838172433	2310	0	0	0	0	0	0	1	1	0.527273	0.446667	1	6	0.0619047619047619	0	0	0	0	0.382203941108	0.00407355	1	1	0	0	0	0	0	49.75127273	broad	0	1	-3.0788197219268	0	none	-0.0291605	-0.16336225	0	8515	23643	21318	0	1	0	0	0	0
CG2812	FBgn0034931	350.941838130547	0.439685203831306	1676	1	0	0	0	0	0	1	5	0.539976	0.44	1	5	0.0711595067621321	-0.00445026526650999	-0.000932305991971368	-0.00351795927453864	0	0.47242504335	0.0163844	0	1	1	0	0	0	0	20.21426087	broad	0	1	-2.6902119244694	9.74	high	0.583817	0.55523525	30915	13449	75243	33279	0	0	0	0	0	0
CG2837	FBgn0031646	59.126070554603	0.221148672804069	2898	0	0	0	0	0	0	4	8	0.407522	0.52	1	2	0.145468368990108	-0.546751818426472	-0.295372675221225	-0.251379143205247	0	0.145570296228	0.018163	0	0	0	0	0	0	0	272.6152	narrow	0	1	0.782398840086435	0	none	0.335226	0.3414425	15264	4541	82894	19387	0	0	1	0	1	0
CG2846	FBgn0014930	212.275291927722	-0.225644409661128	1274	0	0	1	0	0	0	2	3	0.449765	0.32	1	5	0.22162925170068	-0.115312136560118	-0.00710925138667911	-0.108202885173439	0	0.013374209646006	0.00737808	1	1	0	0	0	0	0	12.15753846	broad	0	1	-2.25628489748894	14.75	high	-0.200788	-0.19420775	4409	8640	70004	18744	0	0	1	0	0	0
CG2889	FBgn0030206	97.2719225253147	-0.325810510702727	3264	0	0	0	0	1	0	2	7	0.503064	0.386667	1	3	0.0155284517973856	-0.0508156357667644	-0.035740144490913	-0.0150754912758514	0	0.151221459399	0.006701	1	1	1	0	0	0	1	0	broad	0	2	-2.76046997742378	1.01	low	-0.2441305	-0.23662475	3531	1799	23464	18775	0	0	0	0	0	0
CG2906	FBgn0033240	71.4376057717311	-0.41118190387038	2105	1	0	0	0	0	0	2	6	0.433729	0.333333	1	8	0.0760095011876485	0	0	0	0	0.29292922551	0.00722863	0	1	1	0	0	0	0	21.04623529	broad	0	1	-3.24686769386402	12.9	high	-0.17629975	0.0388225	321	0	57199	15806	0	0	0	0	0	0
CG2911	FBgn0037350	183.071136771841	-0.150915899765815	2007	0	0	1	0	0	0	2	3	0.429497	0.42	2	7	0.0109616342800199	0	0	0	1	0.055807121297	0.000401178	1	1	0	0	0	1	0	10.56665517	broad	0	2	-2.08089656202531	8.76	high	-0.280477	-0.09497725	292	0	11078	9264	0	1	0	0	0	1
CG2921	FBgn0034689	145.451302761055	-0.521263578318022	1771	1	0	0	0	0	0	1	4	0.486166	0.366667	1	8	0.0329190664408056	0.0204346583935286	-0.00423926311920791	0.0246739215127364	1	0.6032706017445	0.0449408	1	1	0	0	0	0	0	7.539428571	broad	0	1	-2.41064821556769	11.77	high	-0.1564015	-0.1223925	12227	3733	62310	17157	0	0	0	0	0	0
CG2930	FBgn0028491	116.832169873437	0.0268393028987057	11407	0	0	0	0	1	0	5	14	0.451916	0.52	1	3	0.0175330937143859	0	0	0	0	0.0437520314745	0.00531915	0	1	0	0	0	0	0	80.72766667	narrow	0	1	0.474367704720169	12.64	high	-0.5044975	-0.295958	7556	739	73741	18247	0	0	0	0	0	1
CG2974	FBgn0030178	35.2062754519861	0.0717650667194111	1258	0	0	0	0	1	0	1	2	0.480922	0.4	1	3	0.216216481187069	-5.30401613533393e-06	0	-5.30401613533393e-06	0	0.47378235817	0.088033	1	1	0	0	1	1	0	0	broad	0	1	-2.07086404524975	13.8	high	-0.54828375	-0.357177	0	1767	42461	128880	0	0	0	0	1	1
CG2991	FBgn0031474	613.905414748101	-0.0312505993597907	11385	0	0	0	0	0	0	3	8	0.408696	0.433333	1	7	0.0753180500658761	0.00313695841838471	-0.00890309095932161	0.0120400493777062	0	0.060481126957	0.0199544	1	1	0	0	0	0	0	202.3655944	broad	1	2	-1.71569280807145	2.76	moderate	-0.513289	-0.5965195	0	1416	108080	19097	0	1	0	1	0	1
CG30016	FBgn0050016	12.316828581333	-0.445912844529835	501	1	0	0	0	0	0	1	2	0.417166	0.373333	2	4	0.153692415169661	3.747264713234e-06	1.87363113994335e-06	1.87363357326297e-06	0	0.053293912678	0.0094798	0	0	0	0	0	0	0	0	narrow	0	1	0.70585232215344	7.83	high	-0.228752	-0.26908425	208	0	65035	24285	0	0	0	0	0	0
CG30022	FBgn0050022	150.058641720628	-0.185882108824708	1620	1	0	0	0	0	0	1	5	0.424074	0.446667	1	7	0.0555555349794239	0	-3.20598897993149e-06	3.20598898009225e-06	0	0.45984219642	0.0184683	1	0	0	0	0	1	0	0	broad	1	2	-1.96354293835791	11.78	high	0.03263475	0.00229775	8866	121	26211	17468	0	0	0	0	0	0
CG30043	FBgn0050043	14.3667729629621	-0.38547745050528	3730	1	0	0	0	0	0	1	11	0.460858	0.546667	1	10	0.119571045576408	-3.23474587053044e-06	-6.46948448805777e-06	3.23473861774514e-06	0	0.177818235896	0.0154964	0	0	0	0	0	0	0	134.32	narrow	0	1	0.086924904459129	12.77	moderate	0.2242535	0.11192725	15841	14572	93175	36373	0	0	1	0	0	0
CG30046	FBgn0050046	11.1625219675423	-0.646527565202556	3457	1	0	0	0	0	0	2	7	0.491756	0.493333	1	5	0.113682576415003	0	3.67097507717793e-06	-3.67097507735838e-06	0	0.165394668051	0.00462068	1	0	0	0	0	0	0	-1	narrow	0	1	1.03058946237703	9.75	moderate	0.024127	-0.05312825	8973	420	45837	21682	0	0	0	0	1	0
CG30049	FBgn0050049	5.79129087203914	-0.337851068247406	3417	1	0	0	0	0	0	1	12	0.429617	0.453333	1	12	0.0351185250219491	0	0	0	1	0.150847506822	0.0198193	0	0	0	0	0	0	0	0	narrow	0	1	0.265723274197255	12.77	moderate	-0.00933975	-0.0773085	12076	10807	93175	36373	0	0	0	0	0	0
CG30069	FBgn0050069	193.765737049117	0.209230521937968	13165	1	0	0	0	0	0	1	5	0.473224	0.573333	1	5	0.0115457652867452	0	0	0	0	0.090978486302	0.0117472	0	0	0	0	0	0	0	0	narrow	0	1	0.214835987362031	1.01	low	0.28539775	0.29116075	10592	11451	42006	43482	0	0	0	0	0	0
CG3009	FBgn0029720	79.7410122308545	0.646334974131528	8543	0	0	0	0	1	0	3	6	0.418003	0.426667	1	5	0.0875569472082407	3.857483685672e-06	-3.85747337133453e-06	7.71495705689616e-06	0	0.0706829499861	0.0138863	1	0	0	0	0	0	0	0	narrow	1	3	-0.439911163456507	5.78	moderate	0.0037335	-0.157176	10396	9506	36760	38448	0	0	0	0	0	0
CG30101	FBgn0050101	303.772688653725	1.03450933968297	1947	1	0	0	0	0	0	1	4	0.499743	0.52	1	5	0.238315014552303	3.10925990416918e-06	3.10925990416918e-06	0	0	0.02724546056121	0.00332539	0	0	0	0	0	0	0	0	narrow	0	1	0.935480231232489	0	none	-0.31750625	-0.31690225	1733	1733	17827	19811	0	0	1	0	0	0
CG3011	FBgn0029823	640.130216919574	0.0323196264825001	3731	0	0	0	0	1	0	3	6	0.505226	0.433333	1	2	0.0351112302331815	0	0	0	1	0.033075765832	0.00260178	1	1	1	0	0	0	0	0	narrow	1	4	-0.538623323627975	13.82	high	0.05669275	0.001927	10381	0	89943	49107	0	0	0	0	0	0
CG30116	FBgn0028496	62.2147679941707	0.199064341450848	41425	1	0	0	0	0	0	4	24	0.414991	0.553333	1	1	0.0139489277811306	-0.368556498035956	-0.482956542523874	0.114400044487918	0	0.2389290171784	0.00908034	0	0	0	0	0	0	0	249.74496	narrow	0	1	1.05445208498244	1.1	low	1.43972275	1.321831	6134	0	67580	69709	0	0	1	0	0	0
CG30157	FBgn0050157	15.5536919985427	-0.69151573920915	1096	1	0	0	0	0	0	2	3	0.510949	0.273333	2	7	0.0510949817518248	0	0	0	0	0.192490770801	0.0114046	1	0	0	0	0	0	0	0	broad	0	4	-3.04238485339306	9.68	high	0.12714575	-0.07259775	9766	1821	61338	13225	0	0	0	0	0	0
CG30159	FBgn0050159	339.978253086116	0.0256352570707727	1626	1	0	0	0	0	0	3	4	0.53075	0.5	2	9	0.281057810578106	0	0	0	0	0.130099143463	0.0041866	1	1	0	1	0	0	0	36.64571429	broad	0	1	-1.7648867934724	5.92	high	0.13213025	0.02871325	7780	383	27809	9249	0	0	1	0	0	0
CG30172	FBgn0050172	358.571008524689	0.105869571413494	882	1	0	0	0	0	0	2	4	0.404762	0.393333	1	10	0.0656450113378685	0.00349491638559281	-0.00317325664362465	0.00666817302921754	0	0.03141737581421	0.00826139	0	0	0	0	0	0	0	11.228	broad	0	1	-1.11849286932754	0	none	-0.33170625	-0.3248775	2158	6430	18049	22911	0	0	0	0	0	0
CG30183	FBgn0050183	197.015482923537	-0.458414132473764	7578	1	0	0	0	0	0	2	9	0.511217	0.486667	1	4	0.0801003782880267	0	-4.75351783889344e-06	4.75351783877985e-06	0	0.0503802677768	0.024185	1	0	0	0	0	1	0	25.23103158	broad	0	1	-2.67815379814673	1.1	low	-0.14211825	-0.15268575	11344	11980	56438	54017	0	0	0	0	0	0
CG30195	FBgn0050195	102.158752464491	0.209233246827134	630	1	0	0	0	0	0	1	2	0.469841	0.453333	3	13	0.0383619576719577	-0.0317175378793429	-0.0249861725127754	-0.00673136536656744	1	0.1330443964128	0.0289153	0	0	0	0	0	0	0	40.672	narrow	0	1	1.54820490417326	1.01	low	0.0891625	-0.08640325	6695	5372	49166	29592	0	0	1	0	0	0
CG30196	FBgn0050196	25.088415272168	0.247503147738216	588	1	0	0	0	0	0	1	2	0.503401	0.486667	2	14	0.054421768707483	0	0	0	0	0.0594751935469	0.0258803	0	0	0	0	0	0	0	-1	narrow	0	1	0.387062963913959	0	none	0.19146325	0.0023165	14884	13561	49166	29592	0	0	0	0	0	0
CG30197	FBgn0050197	13.4948766421592	0.394911102755916	963	1	0	0	0	0	0	1	4	0.387331	0.38	1	3	0.0893042229145033	-1.67755334852664e-06	-1.67755334852664e-06	0	0	0.0020468289923	0.00812261	0	0	0	0	0	0	0	0	narrow	0	1	0.29556815817168	0	none	-0.0539495	-0.06903475	9449	10055	120402	119838	0	0	0	0	0	0
CG30288	FBgn0050288	15.0573562673018	-0.143075092988708	1151	1	0	0	0	0	0	1	4	0.41616	0.353333	1	8	0.035621169997104	-3.51877268374421e-06	-3.51877268374421e-06	0	0	0.371391706683	0.0192749	0	0	0	0	0	0	0	3.036	narrow	0	1	-0.615061125658784	1.01	low	-0.33501675	-0.36227725	1916	1916	19528	24044	0	0	0	0	1	0
CG30291	FBgn0050291	257.836512824136	0.32354110214863	1822	1	0	0	0	0	0	1	4	0.527991	0.293333	1	5	0.0360464873765093	0.0140853370052499	0.0558323853532314	-0.0417470483479816	0	0.65064396837	0.0324773	1	1	1	0	0	0	0	14.59593103	broad	0	1	-1.86177246416865	13.79	high	-0.060346	-0.237941	14426	8061	63985	22673	0	0	0	1	0	0
CG3032	FBgn0029928	46.8825922636777	-0.636434469661757	1643	0	0	0	0	1	0	2	2	0.505782	0.433333	1	3	0.0292148914587137	-6.0112168137708e-06	0	-6.0112168137708e-06	0	0.0800073592333	0.00306122	1	0	0	0	0	0	1	112.32	broad	0	2	-1.83346756846949	0.91	low	-0.01189225	-0.36193525	0	884	83975	41068	0	0	0	0	0	1
CG30338	FBgn0050338	37.8855604101243	-0.168613719813886	5461	1	0	0	0	0	0	1	2	0.477019	0.386667	2	11	0.00970518220106208	0	0	0	0	0.32399320558	0.0168676	0	1	0	0	0	0	0	0	broad	0	1	-3.05266106941087	11.94	high	-0.38132725	-0.456656	360	9873	99818	26745	0	1	0	0	0	1
CG30339	FBgn0050339	29.1537053717302	-0.241928664110204	1471	1	0	0	0	0	0	1	3	0.473827	0.526667	1	8	0.0367096759573986	5.3433248613421e-06	0	5.3433248613421e-06	0	0.0365008279238	0.0159667	0	0	0	0	0	0	0	0	narrow	0	2	1.57176652702743	2.93	moderate	-0.2264615	-0.3116275	7746	8014	99818	26745	0	0	0	0	0	0
CG30344	FBgn0050344	551.798240859399	-0.105846952410506	3253	1	0	0	0	0	0	1	9	0.427605	0.366667	1	5	0.0903781125115278	0	0	0	0	0.0296771381972	0.0085868	1	1	0	0	0	0	0	17.99527273	broad	0	3	-2.78012369057562	4.06	moderate	0.18655525	0.05490025	11968	1257	58984	34700	0	1	0	0	0	1
CG30371	FBgn0050371	6.95270465736283	0.0352119488082889	1692	1	0	0	0	0	0	1	5	0.468676	0.466667	1	6	0.0183215130023641	0	0	0	0	0.0198888409954	0.0089686	0	0	0	0	0	0	0	0	narrow	0	1	-0.767186042809073	1.05	low	0.0828325	0.0425475	15526	2108	70486	19801	0	0	0	0	0	0
CG30377	FBgn0050377	71.7691839792755	-0.112737521599175	25008	1	0	0	0	0	0	2	6	0.446577	0.533333	1	1	0.0189842050543826	-0.0111738037662352	-0.00797189671056088	-0.00320190705567432	1	0.365048033533	0.00348649	1	0	0	0	0	0	0	0	narrow	0	1	0.338087604792858	0.96	low	0.69205675	0.6711655	1281	0	80837	63632	0	0	1	0	0	0
CG30381	FBgn0050381	25.7134102976928	-0.856145811884393	1359	1	0	0	0	0	0	2	5	0.47167	0.306667	1	7	0.236939416237429	-4.48041242438602e-06	-4.48041242438602e-06	0	0	0.333872173832	0.000671743	1	1	0	0	0	0	0	0	narrow	0	1	-0.700535703253656	6.92	high	-0.199646	-0.10013925	9533	9338	24237	23980	0	0	1	1	0	0
CG30389	FBgn0050389	414.732828194371	-0.277953575595816	12281	1	0	0	0	0	0	5	15	0.45265	0.393333	3	8	0.0587558287870152	-0.323889725008935	-0.309098222055295	-0.0147915029536399	0	0.4491701453	0.00487784	1	1	0	0	0	1	0	43.77370833	broad	0	2	-3.0359276919081	12.79	high	-0.134664	-0.11591275	151	835	18140	18024	0	1	0	0	0	1
CG30392	FBgn0050392	436.890531285985	-0.0552313360488483	1268	1	0	0	0	0	0	2	5	0.435331	0.28	1	7	0.0473186645636172	-2.40448973124297e-06	-2.40448973124297e-06	0	1	0.188727161724	0.00653858	1	1	0	0	0	0	0	6.029163636	broad	1	2	-2.72937208842651	11.89	high	-0.18786275	-0.2188505	1744	3263	41807	13048	0	0	0	0	1	0
CG30394	FBgn0050394	369.704690900959	-0.485420674036175	3281	1	0	0	0	0	0	2	7	0.462359	0.466667	1	4	0.0365742151782993	0	0	0	0	0.330646696636	0.00130304	1	1	1	0	0	0	0	0	broad	0	1	-1.57234360062027	11.73	high	0.205769	0.43662	319	319	29715	28195	0	0	0	1	0	0
CG3040	FBgn0029925	151.308402201098	-0.229028084171071	1070	0	0	0	0	1	0	1	1	0.48785	0.333333	1	3	0.125233644859813	0	0	0	0	0.097475850993	0.0118001	1	1	0	0	0	0	0	7.221714286	broad	0	2	-3.53143600632534	11.8	high	-0.164858	-0.2316115	5657	304	104961	4120	0	0	0	0	1	1
CG30403	FBgn0050403	101.833319829337	-0.0824209629238285	1719	1	0	0	0	0	0	1	2	0.42292	0.48	1	6	0.155438821019973	0.0156414844617839	-0.00101668518188244	0.0166581696436664	0	0.54475814216	0.0243177	1	0	0	0	0	0	1	21.52526316	narrow	1	2	1.04565747639664	0	none	-0.461998	-0.31151975	8220	9066	28505	32836	0	0	0	0	0	0
CG30411	FBgn0050411	92.3704236032639	0.257529971079679	1300	1	0	0	0	0	0	1	2	0.469231	0.573333	1	1	0.312655641025641	0.0572582790813407	0.0135229088768191	0.0437353702045216	0	0.151357093826	0.0345317	0	0	0	0	0	0	0	0	narrow	0	1	-0.964067795984952	0	none	0.37653025	0.17790575	32634	13844	140531	120964	0	0	0	0	0	0
CG30414	FBgn0050414	40.2269642962938	-0.229081790100221	1269	1	0	0	0	0	0	2	5	0.516943	0.346667	2	7	0.044917231415813	0	2.5310461518051e-06	-2.53104615181119e-06	0	0.14035573845625	0.011492	1	0	0	0	0	0	0	36.556	narrow	0	1	0.0290786182923204	0	none	-0.16723375	-0.0649965	895	858	140531	31468	0	0	0	0	0	0
CG30419	FBgn0050419	180.32007474793	-0.0547809675720092	17305	1	0	0	0	0	0	1	2	0.465299	0.506667	1	2	0.14891649812193	0	0	0	0	0.0597957912149	0.00775919	0	0	0	0	0	0	0	36.88935849	narrow	0	1	0.687356329753026	0	none	0.97727675	0.88270825	15396	14149	68589	66717	0	0	0	0	0	0
CG30423	FBgn0050423	1700.60354325023	-0.154281768717414	890	1	0	0	0	0	0	1	4	0.466292	0.293333	2	4	0.21123595505618	0	0	0	0	0.0857541667726	0.00500928	1	1	1	0	0	0	0	3.770935252	broad	0	1	-2.2751665218576	12.8	high	-0.14276175	-0.1951805	5453	4881	99902	33225	0	0	0	1	1	0
CG30427	FBgn0043792	111.734437232929	0.507845906047892	8731	1	0	0	0	0	0	7	18	0.471882	0.54	1	7	0.0140110334822281	-0.00762753719494007	-0.0155786232733081	0.00795108607836807	0	0.34949201306	0.000544832	0	0	0	0	0	0	0	79.83940741	narrow	0	1	0.192078435674485	5.85	moderate	0.39332225	0.2246685	31945	258	99902	9820	0	0	1	1	0	0
CG30428	FBgn0050428	282.568081357393	0.610228135693655	2609	1	0	0	0	0	0	2	5	0.363358	0.393333	1	2	0.389990545547464	-0.0205224300765622	-0.0636645252297126	0.0431420951531504	0	0.41654225585	0.022105	1	0	0	0	0	0	0	18.45825641	broad	0	1	-2.55047828695767	1.1	low	0.17894025	-0.057975	25173	110879	60184	145890	0	0	0	0	0	0
CG30438	FBgn0050438	256.829338945917	0.349362326587782	52870	1	0	0	0	0	0	5	11	0.369718	0.4	1	1	0.0078154908265557	0.148495143587545	0.114378856947579	0.034116286639967	0	0.0546950725446	0.0137997	1	1	0	0	0	0	0	54.5547541	narrow	1	2	-0.521562485880484	9.84	high	0.12557375	0.1261675	0	46286	106610	221380	0	0	0	0	0	0
CG30440	FBgn0050440	410.047452011599	-0.154949616131965	27543	1	0	0	0	0	0	1	8	0.389682	0.453333	1	2	0.00143522008011715	0.16813066669398	0.165858932865131	0.00227173382884883	1	0.0196598516102	0.00889796	1	0	1	0	0	0	0	202.9178013	narrow	0	1	0.588318821825657	5.91	high	0.12293925	0.11716625	37183	17931	106610	221380	0	0	0	0	0	0
CG30456	FBgn0050456	116.09022846244	-0.207568791746948	7302	1	0	0	0	0	0	3	11	0.433717	0.486667	1	3	0.0553272619373688	-7.14205465768051e-06	0	-7.14205465768051e-06	0	0.0482037732269	0.0405671	0	0	0	0	0	0	0	186.34	narrow	0	2	0.485306468551158	1.1	low	-0.11377475	-0.13158525	1035	1798	43540	163400	0	0	0	0	0	0
CG30457	FBgn0050457	523.963105531927	1.94398581345326	708	1	0	0	0	0	0	1	2	0.605932	0.426667	1	7	0.0960453389830509	4.24321446880803e-06	2.12160567427421e-06	2.12160879440704e-06	0	0.00409137839664	0.0192747	0	0	0	0	0	0	0	0	narrow	0	1	1.04162787650993	0	none	0.149707	0.2071145	241	61679	44889	163400	0	0	0	0	0	0
CG30458	FBgn0050458	288.162640180848	1.4978971567414	714	1	0	0	0	0	0	1	2	0.539216	0.48	2	8	0.166666199813259	0	1.21235386778869e-05	-1.21235386777376e-05	0	0.02955670449153	0.0295827	0	0	0	0	0	0	0	0	narrow	0	1	0.692051759741911	0	none	0.16067275	0.21203525	841	59882	17137	163400	0	0	0	0	0	0
CG30460	FBgn0050460	331.035077261048	-0.0600517579288145	21663	1	0	0	0	0	0	9	17	0.427365	0.633333	1	3	0.0298044284417363	-0.002526185925898	0.00428811622099335	-0.00681430214689148	0	0.0385299874406	0.0152182	0	0	1	0	0	1	0	137.229617	narrow	0	2	0.385902591852344	3.87	high	0.10555425	0.0542055	4163	3142	37399	35614	0	0	0	0	0	0
CG30463	FBgn0050463	632.646101303871	-0.14663846372199	59682	1	0	0	0	0	0	5	17	0.413307	0.286667	1	8	0.0237941087765155	0.0515233704535764	0.00421899699904236	0.0473043734545344	0	0.0092253631711	0.0105678	1	1	0	0	0	0	0	278.6374517	narrow	0	1	0.568404929720052	5.8	high	0.3064755	0.38403375	0	0	74714	81157	0	0	0	0	1	0
CG30491	FBgn0050491	146.76430103101	-0.376765067859056	1699	1	0	0	0	0	0	2	7	0.457328	0.526667	1	6	0.042377810476751	-2.00374450384847e-06	2.00374728697792e-06	-4.00749179084139e-06	0	0.0685797662418	0	1	1	0	0	0	0	0	0	broad	1	2	-2.89468718318101	8.8	high	0.20125	0.09656625	0	817	64987	21982	0	0	0	0	0	0
CG30493	FBgn0050493	193.306723168204	-0.476606363366382	4249	1	0	0	0	0	0	1	4	0.498	0.4	2	6	0.0707597081666274	-0.242450604056608	-0.00895522947519747	-0.23349537458141	0	0.096847867992	0.00864443	1	1	0	0	0	0	0	9.225365854	broad	0	1	-2.07072427322104	13.8	high	0.07978275	0.0063425	79	0	92264	23024	0	0	0	0	0	0
CG30495	FBgn0050495	15.2930174492409	-0.757533166731797	2167	1	0	0	0	0	0	2	7	0.451315	0.406667	1	6	0.146285033071835	-4.55109563541769e-06	-4.55109563541769e-06	0	0	0.0555015460866	0.00228526	0	0	0	0	0	0	0	0	narrow	0	1	-0.199851216838081	7.7	moderate	0.210516	0.099279	1542	2640	18253	21982	0	0	0	0	0	0
CG3061	FBgn0038195	882.149706568141	-0.0379204198245766	2671	0	0	1	0	0	0	1	6	0.435792	0.36	1	2	0.118509422188943	-0.0353771956183226	-0.0531448560900313	0.0177676604717088	0	0.161023912275	0.0119688	1	1	1	0	0	1	0	7.821220779	broad	0	1	-3.10035566562026	13.8	high	-0.43328775	-0.4362315	206	54331	74758	130691	0	0	0	0	0	0
CG3065	FBgn0034946	299.488303526362	-0.431097456239901	1929	1	0	0	0	0	0	3	5	0.520995	0.34	1	11	0.135441506825644	-0.135155412125236	-0.0477394839727263	-0.0874159281525094	0	0.0614153828754	0.00455593	1	1	1	0	0	1	1	7.832835821	broad	0	1	-2.06498107883632	0.96	low	-0.13993325	-0.20861125	2465	1833	60549	8947	0	0	1	0	0	0
CG3077	FBgn0031457	369.425370193126	0.200597160443876	2250	0	0	0	0	0	0	2	6	0.456	0.466667	1	6	0.26589837037037	0.164904173655581	0.038994636423057	0.125909537232524	1	0.250644611656	0.0438315	1	1	0	0	1	0	0	10.16181818	broad	0	1	-2.88114603424164	11.89	high	-0.49153925	-0.3773185	13852	4102	108080	29850	0	0	0	0	0	0
CG3078	FBgn0023524	58.9690330119932	-0.213678823120946	5461	0	0	0	0	1	0	2	6	0.508149	0.546667	1	8	0.243545138253067	0	0	0	1	0.12160157834787	0.0051418	0	0	0	0	0	0	0	44.82590476	narrow	0	1	0.391175689857896	2.05	moderate	0.044286	0.04932475	11478	10943	46300	28819	0	0	0	0	0	0
CG3097	FBgn0029804	622.816559245481	0.400946359919586	4926	0	0	0	0	1	0	1	4	0.427527	0.6	1	6	0.0477060495330897	0	0	0	0	0.2476463117653	0.00448605	0	0	0	0	0	0	0	78.56557377	narrow	0	2	0.0311231598587309	8.9	high	-0.42468725	-0.556117	1342	1342	50499	116099	0	0	0	0	0	0
CG31002	FBgn0051002	433.5875439113	0.37066400325443	1723	0	0	1	0	0	0	1	2	0.463726	0.386667	1	3	0.0220545560069646	0	0	0	0	0.035826573086	0.0010404	0	0	0	0	0	0	0	11.14529032	narrow	0	1	-0.558124400723592	7.81	high	0.00457325	-0.06921275	7265	496	19734	18625	0	0	0	0	0	0
CG31028	FBgn0051028	99.710213943709	-0.141523578926404	4577	0	0	1	0	0	0	1	10	0.470395	0.573333	1	6	0.0412934236399388	0	0	0	1	0.0477698900261	0.0234452	0	0	0	0	0	0	0	95.60043243	narrow	0	1	1.17767537903008	0	none	0.43768225	0.48304775	8389	6225	22657	23437	0	0	1	0	0	0
CG31030	FBgn0051030	285.059133180702	0.0094520610056934	1728	0	0	1	0	0	0	2	4	0.494792	0.486667	1	7	0.0921956018518519	-0.0242346153377739	0.0413460929133933	-0.0655807082511672	0	0.0275947370521	0.0477218	0	0	0	0	0	0	0	12.74767568	narrow	0	1	0.172503185875523	3.07	moderate	0.4427645	0.5112885	7750	10695	22657	23437	0	0	0	0	0	0
CG31036	FBgn0051036	81.1740086210501	-0.298075700888635	4786	0	0	1	0	0	0	2	10	0.500627	0.52	1	4	0.0215211032177183	0	0	0	1	0.0490487166755	0.0177104	0	0	0	0	0	0	0	41.776	narrow	0	1	1.1287485052678	0	none	0.39435975	0.4043935	242	14700	49107	58413	0	0	1	0	0	0
CG31038	FBgn0051038	451.316772739799	0.0728424067228226	26173	0	0	1	0	0	0	7	11	0.417262	0.513333	1	5	0.197370954800749	0.0547609153796513	0.0181608705222515	0.0366000448573998	1	0.0087500763454	0.00760262	0	0	0	0	0	0	0	1047.033361	narrow	0	2	1.12941739831648	0	none	-0.07300525	-0.05157625	4632	7878	46010	58413	0	0	1	0	0	0
CG3104	FBgn0031473	54.5937372592558	-0.266506705215811	6790	0	0	0	0	0	0	3	8	0.422091	0.373333	1	7	0.108983897889053	0	-3.89917051692036e-06	3.89917051678791e-06	0	0.00231588680907	0.00517768	1	0	0	0	0	0	0	739.394	narrow	1	2	0.579833262193257	11.87	high	-0.45587275	-0.553454	1863	0	108080	19097	0	0	0	1	0	0
CG31051	FBgn0051051	143.998332766397	-0.317855601158912	968	0	0	1	0	0	0	2	4	0.524793	0.473333	1	2	0.114293044077135	0.00152997571371761	-0.0113520715271471	0.0128820472408646	1	0.0140737621202	0.0176088	0	0	0	0	0	0	0	7.620295699	broad	0	1	-2.23560619363248	0	none	0.29722675	0.12985675	24932	79155	57663	253336	0	0	0	0	0	0
CG3106	FBgn0030148	87.1781599738354	0.533321966387538	3809	0	0	0	0	1	0	2	8	0.464689	0.54	1	2	0.0231031591843879	-3.27885609160878e-06	-3.27885609160878e-06	0	0	9.8704587578e-05	0.015422	0	0	0	0	0	0	0	0	narrow	0	1	0.320247475326013	0.96	low	-0.34782075	-0.16494375	12	0	6831	27759	0	0	0	0	0	1
CG3108	FBgn0029807	885.554150503891	1.07216004480044	4426	0	0	0	0	1	0	1	5	0.518979	0.52	1	5	0.0510619069136918	0	0	0	0	0.5150417223581	0.0050681	0	0	0	0	0	0	0	24.77142857	narrow	0	1	-0.0773479111452332	7.68	moderate	0.056423	-0.09877325	12682	12682	50499	116099	0	1	0	0	0	0
CG31086	FBgn0051086	326.998840803009	0.659216759057277	977	0	0	1	0	0	0	2	3	0.486182	0.313333	1	3	0.0726725008529512	0.215325566366577	0.256893403938608	-0.0415678375720315	0	0.0407844553668	0.0149903	0	0	0	0	0	0	0	0	narrow	0	1	-0.197948684574413	1	low	0.08096925	0.13505925	2464	2121	54528	51039	0	0	0	0	0	0
CG31087	FBgn0051087	16.4179569102948	-0.0293686571990093	2807	0	0	1	0	0	0	2	7	0.417528	0.466667	1	12	0.0391877449234058	0	0	0	1	0.132197461256	0.00987041	0	0	0	0	0	0	0	0	narrow	0	1	-0.397358828078616	0	none	0.8865665	0.67438875	42841	11046	90726	31937	0	0	0	0	0	0
CG31098	FBgn0051098	333.228527868678	0.304088573376314	1608	0	0	1	0	0	0	1	3	0.487562	0.433333	1	8	0.08412271973466	-0.0331429829819317	-0.0339050089468727	0.000762025964940887	0	0.035482443697	0.00174868	1	1	0	0	0	0	0	71.7048	narrow	0	1	-0.131587978591064	0	none	0.75881725	0.56013375	25419	0	90726	31937	0	0	0	0	0	0
CG31100	FBgn0051100	150.241365868449	0.35052606196777	8422	0	0	1	0	0	0	2	8	0.420803	0.366667	1	7	0.0118736642127761	0	0	0	0	0.1584252967931	0.00639109	0	0	1	0	0	0	0	211.6473234	narrow	0	2	1.30391279413085	5.85	moderate	-0.2105965	-0.18658975	1373	1727	11634	12420	0	0	0	0	0	0
CG31103	FBgn0051103	32.1182624354404	-0.0269525536451654	2127	0	0	1	0	0	0	1	9	0.404325	0.44	1	5	0.0324400564174894	-2.09086389315617e-06	-4.18172475613646e-06	2.09086086308101e-06	1	0.25693279093	0.00918366	0	0	0	0	0	0	0	24.164	narrow	0	1	-0.508958993580162	3.79	moderate	0.42346025	0.3161575	25115	0	53249	6108	0	0	0	0	0	0
CG31106	FBgn0051106	5.58018499663837	-0.191227669108094	2412	0	0	1	0	0	0	1	9	0.412106	0.44	1	4	0.0530679933665008	0	0	0	0	9.8397037478e-05	0.0302866	0	0	0	0	0	0	0	0	narrow	0	1	0.779371924339317	3.78	moderate	0.40357375	0.2959475	22094	1031	53249	6108	0	0	1	0	0	0
CG31121	FBgn0051121	470.253140826784	-0.104930942910611	13140	0	0	1	0	0	0	2	9	0.461796	0.646667	1	3	0.0108883561643836	-0.131756895947335	-0.014800410809416	-0.116956485137919	0	0.0397530627679	0.0149736	0	0	0	0	0	0	0	89.52525547	narrow	0	1	1.56935157073052	2.93	moderate	0.34944	0.1889415	4289	4256	39400	37777	0	0	1	0	0	0
CG31122	FBgn0051122	533.463498691367	-0.458588895613738	6811	0	0	1	0	0	0	3	10	0.472031	0.46	1	4	0.17078989869329	0.078056912541948	0.0874658265926677	-0.0094089140507199	1	0.195640097362	0.00967259	1	1	1	0	0	1	0	4.272546584	broad	0	1	-2.90323743380956	12.79	high	-0.361531	-0.43764625	2398	0	48400	38243	0	1	0	0	0	0
CG31126	FBgn0051126	615.101863027725	0.0343226380392023	645	0	0	1	0	0	0	1	2	0.486822	0.393333	1	5	0.165329509043928	-0.405959387989757	-0.0507541611718411	-0.355205226817916	0	0.0615980645016	0.00836197	1	1	0	0	0	0	0	9.8112	broad	0	1	-2.48657185548086	13.8	high	-0.33845525	-0.366572	136	1415	59914	10578	0	1	0	0	0	1
CG31142	FBgn0047114	115.696288149543	-0.313475803690915	746	0	0	1	0	0	0	1	2	0.426273	0.293333	1	5	0.123324396782842	0	4.70444290774316e-06	-4.70444290775735e-06	0	0.0172171882066	0.000341763	1	1	0	0	0	0	0	10.13657143	broad	0	1	-2.31536162977758	2.97	high	-0.02433825	-0.21749425	5811	6509	62853	20303	0	0	0	1	0	0
CG31145	FBgn0051145	685.028125478545	-0.0269766024948992	63909	0	0	1	0	0	0	5	20	0.415653	0.46	1	1	0.0172589150197938	0	0	0	0	0.01213830228892	0.0163702	1	0	0	0	0	0	0	369.685	narrow	0	1	1.14321236996962	8.74	high	-0.03561675	-0.0802345	7255	0	89914	11269	0	0	1	0	0	0
CG31176	FBgn0051176	83.1838425658156	-0.0112661215105377	47358	0	0	1	0	0	0	1	3	0.399679	0.433333	1	6	0.0159846488449681	3.81160669767027e-06	1.90580208989062e-06	1.90580460746019e-06	0	9.95449749774501e-05	0.00174998	0	0	0	0	0	0	0	415.3048421	narrow	0	1	0.805967256926677	0	none	0.72092	0.716149	9016	433	69242	151312	0	0	0	0	0	0
CG31195	FBgn0051195	1810.44510358445	0.064703585915729	5101	0	0	1	0	0	0	1	7	0.473633	0.333333	1	5	0.254489315820427	-0.00320678209779179	-0.00983155819537913	0.00662477609758731	0	0.152202161483	0.00409901	1	1	0	0	0	0	0	25.17317172	broad	0	1	-2.54249040816201	0.95	low	0.34986225	0.2730525	98	98	27493	118070	0	1	0	0	0	1
CG31198	FBgn0051198	44.5240014363738	1.03412733030731	3435	0	0	1	0	0	0	1	5	0.494614	0.42	1	6	0.0314410480349345	0	0	0	1	0.222619040823	0.00881373	0	0	0	0	0	0	0	0	narrow	0	1	1.12457583899361	3.91	moderate	0.75702925	0.731292	20100	65422	45333	151312	0	0	0	0	0	0
CG31211	FBgn0051211	427.991487395617	-0.279994533402018	4359	0	0	1	0	0	0	3	11	0.501721	0.4	1	5	0.295480614819913	0	0	0	0	0.063596925945	0.00227925	1	1	0	0	0	0	0	72.03733333	broad	0	1	-2.27264371721109	7.83	high	-0.56218575	-0.593673	1755	396	78003	25732	0	0	0	0	0	0
CG31221	FBgn0051221	88.6766166939151	0.449334621200418	47623	0	0	1	0	0	0	3	7	0.374357	0.513333	1	4	0.0582562347325172	0.0663484254565325	0.0254330750045466	0.0409153504519859	0	0.18469603164	0.00752929	0	0	0	0	0	0	0	735.0296296	narrow	0	1	0.905991090870224	0.95	low	0.0921725	-0.0082695	9280	2440	88680	153064	0	0	1	0	0	0
CG31224	FBgn0051224	616.044907496779	-0.524861160657409	9189	0	0	1	0	0	0	3	8	0.480466	0.44	1	5	0.10065407915261	0.0676947722267125	-0.00162785095434181	0.0693226231810542	0	0.00965422781118	0.00243859	1	1	1	0	0	0	1	28.10413675	narrow	0	1	0.220782920685887	1.1	low	-0.1869575	-0.167939	33	0	10235	19773	0	0	0	0	1	0
CG31229	FBgn0051229	370.639987184696	0.0395260125823558	1232	0	0	1	0	0	0	1	3	0.430195	0.44	1	7	0.0389610119047619	3.00561779949893e-06	0	3.00561779949893e-06	0	0.03678269449	0.010955	1	1	0	0	0	0	0	4.940133333	broad	0	1	-2.18241246007537	14.75	high	-0.14446325	-0.12596375	8508	9177	18353	19773	0	1	0	0	1	1
CG31233	FBgn0051233	89.1858794294027	1.13601466744586	3385	0	0	1	0	0	0	2	5	0.504284	0.386667	1	6	0.0180206893156081	-2.36507189905943e-06	0	-2.36507189905943e-06	0	9.99959879810094e-05	0.00617341	0	0	0	0	0	0	0	0	narrow	0	1	0.53928099144996	3.91	moderate	0.747188	0.73293425	17325	69943	45333	151312	0	0	0	1	0	0
CG31248	FBgn0051248	96.8016531274068	-0.0508273975629213	1589	0	0	1	0	0	0	2	5	0.404657	0.38	2	9	0.0119572057898049	0	0	0	0	0.1121207135196	0.00854976	0	0	0	0	0	0	0	0	narrow	0	1	-0.0435105043107314	0	none	-0.27337025	-0.28378675	5708	988	27823	16202	0	0	0	0	0	0
CG31259	FBgn0051259	70.8720691795345	0.193894314452683	2724	0	0	1	0	0	0	2	4	0.477239	0.546667	1	4	0.0264317058247675	0	2.00374450416518e-06	-2.00374450400864e-06	0	0.122481862547	0.00208903	0	0	0	0	0	0	0	23.352	narrow	0	1	0.267433976369633	13.8	high	0.63716075	0.499821	25295	5561	73631	123983	0	0	1	0	0	0
CG31272	FBgn0051272	84.9509366389415	-0.201710388716402	3103	0	0	1	0	0	0	1	9	0.426684	0.413333	1	9	0.0644537544311956	0	0	0	1	0.143787582503	0	0	0	0	0	0	0	0	12.99297297	narrow	0	1	0.10551679841431	3.88	moderate	-0.048156	-0.04462925	1815	1518	83585	51908	0	0	0	0	0	0
CG31274	FBgn0051274	32.0733128126616	0.390300578551239	1517	0	0	1	0	0	0	1	3	0.458141	0.46	1	7	0.310541639200176	-0.0222497715082713	-0.00592474552423671	-0.0163250259840346	1	0.83963841978	0.00175254	1	0	0	0	0	0	0	0	broad	0	3	-2.26272220026064	0.96	low	0.0454715	-0.23803875	20792	7797	72710	32387	0	0	0	0	0	0
CG31278	FBgn0051278	100.689125224513	-0.0339831292644021	943	0	0	1	0	0	0	2	3	0.49947	0.406667	1	5	0.109571898197243	0.177661823181253	-0.117786361014928	0.295448184196181	0	0.535808772974	0.00246901	1	1	0	0	0	0	0	6.866823529	broad	0	1	-2.39688515572247	10.99	high	0.3773195	0.37470075	29767	668	83585	12586	0	1	0	0	0	1
CG31288	FBgn0051288	10.2633804003627	0.261152263545955	1598	0	0	1	0	0	0	1	4	0.454318	0.42	1	10	0.0200250730079266	4.50841495853297e-06	0	4.50841495853297e-06	0	0.00674049347	0.012987	0	0	0	0	0	0	0	-1	narrow	1	2	0.87576964215061	0	none	0.8953425	0.68285725	32009	5016	90726	31937	1	0	1	0	0	0
CG31300	FBgn0051300	603.192469968307	0.948931881147402	1605	0	0	1	0	0	0	1	3	0.412461	0.406667	1	11	0.0255343094496366	0.0890537161090484	-0.100076792842542	0.18913050895159	0	0.151871732122775	0.00297532	0	0	0	0	0	0	0	26.18	narrow	0	1	-0.0492141887545305	1.01	low	0.29821675	0.1113905	17669	7718	90726	26993	0	0	0	0	0	0
CG31313	FBgn0051313	531.643136759803	0.768121567397576	998	0	0	1	0	0	0	3	6	0.416834	0.426667	1	8	0.0986193720774883	-0.341978819812679	-0.411624988443381	0.0696461686307013	0	0.270630837018	0.0128088	0	0	0	0	0	0	0	4.012	narrow	0	1	-0.352550197579558	1.01	low	-0.11486825	-0.0678665	2105	1661	57986	56372	0	0	0	0	0	0
CG31321	FBgn0051321	29.8571066192368	-0.189384658130165	4051	0	0	1	0	0	0	1	8	0.415206	0.473333	1	7	0.0597383362132807	0	0	0	1	0.200146561084	0.0189115	0	0	0	0	0	0	0	18.56152381	narrow	0	1	0.537898645418538	4.01	moderate	-0.28977625	-0.210673	1384	1485	8794	7666	0	0	0	0	0	0
CG31323	FBgn0051323	67.8052355352053	-0.202429234290619	16461	0	0	1	0	0	0	2	7	0.400219	0.5	1	2	0.137551586578377	-0.22201870460787	-0.216802840004971	-0.00521586460289905	0	0.0128620067358	0.00946558	0	0	0	0	0	0	0	138.4028571	narrow	0	1	1.28517028136136	0	none	0.308166	0.3230535	1384	1041	54528	51039	0	0	1	0	0	0
CG31324	FBgn0051324	199.590719620859	-0.0888218973222186	23807	0	0	1	0	0	0	3	7	0.39942	0.48	1	2	0.039860629226698	0.00456841569104599	0.000891559927119437	0.0036768557639265	0	0.0180899413636	0.0111588	0	0	0	0	0	0	0	450.996	narrow	0	1	0.147803464006039	0	none	0.81854775	0.78311675	3490	2541	78723	32984	0	0	1	0	0	0
CG31337	FBgn0051337	187.652868885949	0.353138438396514	1435	0	0	1	0	0	0	1	3	0.437631	0.506667	1	2	3.68452961672474	-1.14454325879422	-1.13156662306502	-0.0129766357291989	0	0.06361167254027	0.0107499	0	0	0	0	0	0	0	22.24	narrow	0	1	0.396802478724218	0	none	0.52194375	0.414515	2191	100362	113156	210735	0	0	1	0	0	0
CG31343	FBgn0051343	57.0259198916741	0.81121174828139	3738	0	0	1	0	0	0	1	5	0.470573	0.466667	1	5	0.0205992509363296	-1.87363113974919e-06	-3.74725984645246e-06	1.87362870662374e-06	0	0.0126422725935	0.0344403	0	0	0	0	0	0	0	0	narrow	0	1	-0.187123865111586	3.91	moderate	0.68294025	0.67763825	12738	73396	45333	151312	0	0	0	0	0	0
CG31344	FBgn0051344	608.308337324553	0.439064884881192	1952	0	0	1	0	0	0	1	3	0.472336	0.44	1	9	0.0307377049180328	2.40449373856968e-06	-2.40448973108279e-06	4.80898346965314e-06	1	0.0100042124721	0.00110137	1	1	0	0	0	0	0	10.962	broad	1	2	-2.42564705346237	0.9	low	-0.2505255	-0.14896175	1159	175	18089	28753	0	0	0	1	0	0
CG31345	FBgn0051345	36.1895260851009	-0.132015448248034	5885	0	0	1	0	0	0	1	5	0.387765	0.573333	1	1	0.0350042480883602	0	0	0	0	9.9105129109e-05	0.000163702	0	0	0	0	0	0	0	-1	narrow	0	1	0.601694997689654	13.75	high	0.36460875	0.2623685	21940	87623	63355	256966	0	0	0	0	0	0
CG31360	FBgn0051360	161.81932922045	0.228471811252807	711	0	0	1	0	0	0	1	2	0.364276	0.34	1	7	0.23923488045007	0.0532357786032736	-0.00377742526151429	0.0570132038647878	0	0.026535896111	0.00872515	1	1	0	0	0	0	0	0	broad	0	1	-1.66082725392357	1	low	-0.49624125	-0.340488	4916	3992	37805	36517	0	1	0	0	0	0
CG31370	FBgn0051370	17.518107120867	0.0147068500682954	1523	0	0	1	0	0	0	1	3	0.389363	0.3	1	7	0.077478660538411	0	0	0	0	0.316751039189	0.0295712	1	0	0	0	0	0	0	35	narrow	0	1	0.0174716657818514	0	none	0.928917	0.71190625	36513	9520	90726	31937	0	0	1	0	0	0
CG31431	FBgn0051431	186.311664981136	0.0177892762558709	2960	0	0	1	0	0	0	3	8	0.421284	0.493333	1	9	0.039527027027027	0	0	0	0	0.202047929786	0.0199163	1	1	0	0	0	0	0	7.975152941	narrow	0	2	0.436393852199603	3.89	high	-0.0888615	-0.27888375	5159	15719	13787	66179	0	0	1	0	0	0
CG31436	FBgn0051436	41.4064350129584	0.66179270802148	1515	0	0	1	0	0	0	1	3	0.448185	0.393333	1	6	0.0396039603960396	4.80898346997348e-06	2.40448973108981e-06	2.40449373856968e-06	1	0.601996204486	0.0377959	0	0	0	0	0	0	0	91.33066667	narrow	0	1	0.190459235934184	1.01	low	0.9488035	0.72955925	38186	11193	90726	31937	0	0	0	0	0	0
CG31446	FBgn0051446	45.2034903568035	0.250292876118152	1109	0	0	1	0	0	0	2	4	0.39495	0.386667	1	5	0.111812443642922	0	0	0	0	0.038237250035	0.00434106	0	0	0	0	0	0	0	0	narrow	0	1	1.54047956386476	0	none	0.057781	-0.0999355	17414	44727	117856	138482	0	0	1	0	0	0
CG31463	FBgn0051463	52.0374877172627	0.0614639900637982	1275	0	0	1	0	0	0	1	1	0.505882	0.433333	1	7	0.105098039215686	0	0	0	0	0.0365931639365	0.00476794	0	0	0	0	0	0	0	0	narrow	0	1	-0.433169137338833	0	none	-0.07525025	0.10624525	13141	12262	36658	35713	0	0	0	0	0	0
CG31475	FBgn0051475	78.3308298709197	0.211016227198842	20438	0	0	1	0	0	0	2	5	0.422497	0.546667	1	4	0.0118406889128095	0	0	0	0	0.00341281215982	0.0150442	0	0	0	0	0	1	0	215.6371765	narrow	0	1	-0.506905997595218	13.75	high	0.24548925	0.09606625	24488	18478	72065	147508	0	0	0	1	0	0
CG31522	FBgn0051522	777.709678102157	0.113426702589376	21469	0	0	1	0	0	0	7	16	0.449159	0.666667	1	2	0.050857515487447	0.04845802198642	0.0286857262607071	0.0197722957257131	0	9.9252473765e-05	0.0013159	1	1	0	0	0	0	0	44.104	broad	1	2	-1.48919666576941	13.75	high	0.27799875	0.38394725	0	16904	26458	77415	0	0	1	0	0	0
CG31523	FBgn0051523	1064.70268910056	-0.40456836995823	13787	0	0	1	0	0	0	7	15	0.427069	0.406667	1	2	0.0665724958294045	0.601980168478912	0.129785875159256	0.472194293319656	1	0.053495617569	0.00127948	1	1	1	0	0	0	0	33.28874138	narrow	1	5	-0.349146218329053	9.76	moderate	-0.30125425	-0.28920725	1027	580	26458	77415	0	0	0	1	0	0
CG31547	FBgn0051547	28.4561921004771	0.0971965616141149	13198	0	0	1	0	0	0	2	11	0.448477	0.573333	1	2	0.020988028489165	0	0	0	0	0.07989441639	0.00436539	0	0	0	0	0	0	0	0	broad	1	4	-1.4863975863841	8.71	moderate	0.54035575	0.59585225	22228	14934	84019	52775	0	0	0	0	0	0
CG31548	FBgn0051548	159.373589365459	-0.15716219504978	952	0	0	1	0	0	0	1	1	0.543067	0.406667	1	6	0.139705882352941	0	0	0	0	0.0142284050325	0.00265561	0	1	0	1	0	0	0	9.4855	broad	0	1	-2.16137598000128	3.9	high	-0.10022475	0.01917925	11482	0	48492	24980	0	0	0	0	0	0
CG31559	FBgn0051559	943.72163411521	0.355228400896493	7120	0	0	1	0	0	0	1	2	0.449579	0.513333	1	1	0.0495186797752809	0.0489308999552256	0.00986404515596059	0.039066854799265	0	0.013753743774584	0.00646385	0	0	0	0	0	0	0	84.74554622	narrow	0	1	0.170709051916812	8.64	high	0.0955025	0.0813025	2065	0	44308	125862	0	0	0	0	0	1
CG3156	FBgn0023536	208.066711752807	-0.433099443230203	2848	0	0	0	0	1	0	1	6	0.478933	0.38	1	6	0.055126404494382	0	0	0	0	0.0274571397124	0.00316756	1	1	0	0	0	0	0	8.941263158	broad	0	2	-1.96839951632645	14.75	high	-0.07851975	0.10372325	11167	3039	53410	17055	0	0	0	0	0	0
CG3160	FBgn0029789	237.116803690073	-0.0944179607703708	4221	0	0	0	0	1	0	1	10	0.484956	0.393333	1	6	0.158488114980652	-0.00207866562642705	-0.000491905087535301	-0.00158676053889178	0	0.151281381967	0.0433893	1	1	0	0	0	0	0	0	broad	0	1	-2.99303559386283	13.8	high	-0.1983245	-0.251812	12715	5635	74544	23354	0	1	0	0	0	0
CG31626	FBgn0051626	288.550173852918	1.22304905417972	4239	0	0	0	0	0	0	2	4	0.426752	0.286667	1	3	0.0479989777463238	-0.654736928108627	-0.151325346881009	-0.503411581227618	0	0.032521880177	0.00503027	0	0	0	0	0	0	0	5.044827586	narrow	0	1	1.62009936827928	1.1	low	-0.24537775	-0.240033	1233	173	16752	20906	0	0	0	0	0	0
CG3163	FBgn0034961	325.629069066052	-0.341841023476722	1239	1	0	0	0	0	0	1	1	0.530266	0.473333	1	8	0.0871436373419424	-0.722451348554272	-0.0855880981932753	-0.636863250360997	0	0.265339328113	0.00217701	1	1	1	0	0	0	1	13.98193548	broad	0	1	-2.7490174138205	0	none	-0.354615	-0.34056425	929	5201	18049	22911	0	0	0	0	0	0
CG31637	FBgn0051637	452.663194518939	-0.197426441148101	28350	0	0	0	0	0	0	2	5	0.404233	0.473333	1	5	0.0262948736037625	0.161143713654201	0.0796432129745123	0.0815005006796891	0	0.0133722895765	0.0117367	1	1	0	0	0	0	0	182.2797427	broad	0	1	-1.18535854188311	9.88	high	-0.15529225	-0.29854275	421	0	36539	4140	0	0	0	1	0	0
CG3164	FBgn0025683	1962.57358459471	-0.140306625596234	8168	0	0	0	0	0	0	4	11	0.427644	0.453333	1	4	0.0296195315050604	0.0809105439542292	-0.04753854059404	0.128449084548269	0	0.01044300591517	0.00156375	1	1	0	0	0	0	0	100.6675723	narrow	0	1	1.17769872521719	6.92	moderate	0.57589425	0.3519515	28191	0	67331	12966	0	0	0	0	0	0
CG31648	FBgn0051648	151.810298758575	-0.30890928974845	898	0	0	0	0	0	0	1	1	0.502227	0.393333	1	7	0.0579065330363771	-8.32323261760038e-06	-5.54882708058478e-06	-2.77440553686953e-06	0	0.105509517929	0.0167634	1	1	0	1	0	0	0	4.144	broad	0	1	-2.41507314803804	13.8	high	-0.275144	-0.3131325	2835	7250	23109	27355	0	1	0	0	0	0
CG31663	FBgn0051663	56.247267722699	-0.174247027820319	22872	0	0	0	0	0	0	3	14	0.436166	0.426667	1	2	0.00931269674711438	0	0	0	0	0.03669333877301	0.00233657	0	0	0	0	0	0	0	0	narrow	0	2	-0.253865087630905	2.91	moderate	-0.0579005	-0.152883	3325	2841	62870	155574	0	0	0	0	0	0
CG31675	FBgn0051675	105.278621338475	1.1538545414699	1896	0	0	0	0	0	0	1	3	0.404008	0.406667	1	7	0.165084388185654	0	0	0	1	0.045374318921	0.00320531	0	0	0	0	0	0	0	74.34	narrow	0	1	1.01428450081449	0	none	0.6703365	0.655089	233	3036	51252	19925	0	0	1	0	0	0
CG31676	FBgn0051676	131.717759216999	0.102351003612771	8433	0	0	0	0	0	0	2	4	0.412546	0.506667	1	7	0.0471955413257441	0	0	0	1	0.07158256990856	0.00359215	0	0	0	0	0	0	0	38.9664	narrow	0	1	0.0714206008395671	0	none	0.65828325	0.67663	8992	3579	64006	28865	0	0	1	0	0	0
CG3168	FBgn0029896	175.78934325387	0.520729156114446	19983	0	0	0	0	1	0	7	10	0.414602	0.38	1	9	0.0540122437405128	-0.0197082175121776	0.00360019061971224	-0.0233084081318896	0	0.033531685304	0.0130431	0	0	0	0	0	0	0	34.25066667	narrow	0	2	-0.379644684754474	7.82	high	-0.2765255	-0.2613515	3534	3757	48066	48288	0	0	0	0	0	0
CG31689	FBgn0031449	140.942847689286	-0.0382032753312265	14157	0	0	0	0	0	0	8	19	0.425796	0.42	1	4	0.0227192672647218	0.00833554070027296	0.00338583165653223	0.00494970904374068	0	0.057295379084	0.0111713	1	1	0	0	0	0	0	16.84819277	narrow	0	3	0.956240221703048	5.9	moderate	-0.04615575	-0.17147175	9732	87	69516	15452	0	0	0	0	0	0
CG31690	FBgn0051690	128.124890628721	-0.0342971296332246	41698	0	0	0	0	0	0	1	8	0.441508	0.613333	1	3	0.00208643020448623	3.31654032395208e-06	3.31654032395208e-06	0	0	0.102891169237	0.01596	0	0	0	0	0	0	0	423.3224348	narrow	0	1	1.24482836390596	11.95	moderate	0.4477165	0.2971625	0	5034	94365	137258	0	0	0	0	0	0
CG31694	FBgn0051694	857.590971326081	0.0608062685164132	5863	0	0	0	0	0	0	1	5	0.442265	0.386667	1	4	0.0937079993177554	0.0047127622820016	0.000613835770126843	0.00409892651187449	0	0.0263169581169	0.0140975	1	1	0	0	0	0	0	7.721618214	broad	1	6	-1.47012041967906	13.8	high	-0.4620865	-0.388694	0	354	5951	19097	0	0	0	1	1	0
CG31710	FBgn0051710	398.24245729201	0.274516871781397	3513	0	0	0	0	0	0	3	5	0.404782	0.506667	1	3	0.0461325552708986	-0.213534338367822	-0.0175865305662269	-0.195947807801595	1	0.198204164792	0.0186918	0	0	0	0	0	0	0	89.93978182	narrow	0	1	1.31832314868851	0	none	-0.400006	-0.30090575	2697	2537	11732	11521	0	0	0	0	0	0
CG31712	FBgn0051712	1380.16762008292	-0.338570386249223	3368	0	0	0	0	0	0	2	5	0.445071	0.346667	2	9	0.147035035629454	0.0265060621739087	-0.00868977528118445	0.035195837455093	0	0.0499507527452	0.00652692	1	1	0	0	0	0	0	16.39784946	broad	0	1	-2.02518689655729	10.83	high	0.62925025	0.427806	29353	837	80064	18661	0	0	0	0	0	0
CG31717	FBgn0051717	131.191286833635	-0.0650622252605417	978	0	0	0	0	0	0	2	4	0.433538	0.34	1	10	0.142896387184731	-0.134946558007844	-0.0589788236028146	-0.0759677344050297	0	0.651887397441	0.0306788	1	1	0	0	0	0	0	16.30285714	broad	0	1	-1.93379720699734	13.8	high	-0.20177075	-0.1535125	12336	13587	43024	38650	0	0	0	0	0	1
CG31751	FBgn0086909	16.1441036988584	-0.193719924757905	6495	0	0	0	0	0	0	4	8	0.44157	0.433333	1	4	0.0158947241467796	-0.220223559882849	-0.0708608967545837	-0.149362663128266	1	0.38388508043	0.0137979	1	1	0	0	0	0	0	9.05528972	broad	0	3	-1.38479079786849	12.79	high	-0.22475625	-0.26599275	0	0	92219	11146	0	0	0	0	0	0
CG31760	FBgn0051760	13.0322470364538	-0.190825401982296	27729	0	0	0	0	0	0	3	17	0.388835	0.506667	1	3	0.0655991921814707	0	0	0	0	0.0371082703383	0.00208664	0	0	0	0	0	0	0	101.59125	narrow	0	1	0.724425094497271	6.77	high	0.60292475	0.477274	4175	8820	78427	73688	0	0	0	0	0	0
CG31778	FBgn0051778	23.958570054661	-0.0956078114275385	1383	0	0	0	0	0	0	2	3	0.376717	0.493333	1	14	0.161390696553386	0.0110901962084226	-0.0115507905009707	0.0226409867093934	0	0.141523357472	0.0222377	0	0	0	0	0	0	0	-1	broad	0	1	-1.88195736545694	0.9	low	0.30358525	0.39813875	7065	7697	54998	55642	0	0	0	0	0	0
CG31810	FBgn0051810	17.380324337996	0.383677982480259	3351	0	0	0	0	0	0	1	5	0.340197	0.373333	1	6	0.0376007162041182	0	0	0	0	0.64997248685	0.0232402	0	0	0	0	0	0	0	-1	broad	0	1	-1.3516487225171	10.77	high	0.28541725	0.29740625	26957	27315	61529	63072	0	0	0	0	0	0
CG31812	FBgn0051812	27.0970228789325	-0.356930262434797	1423	0	0	0	0	0	0	1	2	0.431483	0.313333	1	6	0.2395528226751	0.04841727923979	-0.204536252765952	0.252953532005742	1	0.486952740227	0.027853	1	0	0	0	0	0	0	13.46061538	broad	0	1	-1.43669440273932	9.69	high	-0.3117465	-0.29733975	11998	2082	38485	15621	0	0	0	0	1	1
CG3184	FBgn0029892	37.2654568738397	-0.558652924708991	1179	0	0	0	0	1	0	1	1	0.536048	0.386667	1	6	0.0653095561210065	0	1.87363113994335e-06	-1.87363114006953e-06	0	0.072862190597	0.00758985	0	1	1	0	0	0	0	8.884255319	broad	0	1	-2.31557157199901	13.8	high	-0.17582425	-0.215013	6681	6681	38508	21536	0	1	0	0	0	0
CG31855	FBgn0051855	548.168232755507	-0.320147841646368	1126	0	0	0	0	0	0	2	3	0.415631	0.353333	1	7	0.25293368857312	-0.156776197731433	-0.0439469063832424	-0.112829291348191	0	0.423436444815	0.0107164	1	1	0	0	0	0	0	13.44672	narrow	0	1	-0.725195740395417	12.8	high	-0.248075	-0.473051	2849	3089	28829	29068	0	0	0	0	0	1
CG31869	FBgn0051869	58.7305370248053	-0.570783819097365	29072	0	0	0	0	0	0	3	10	0.41724	0.486667	1	3	0.0342598147128967	2.89697217652741e-06	4.34546044639723e-06	-1.4484882697172e-06	0	0.01401510865	0.0146418	0	0	0	0	0	0	0	292.2916667	narrow	0	1	0.922454446291041	0	none	0.8968095	0.69304425	1296	1903	71372	70351	0	0	0	0	0	0
CG31871	FBgn0051871	69.9182950864153	-0.134828632159712	9407	0	0	0	0	0	0	1	5	0.437334	0.566667	1	10	0.0328479146734701	0	-4.6689084349751e-06	4.66890843486531e-06	0	0.019171311442	0.0028549	0	0	0	0	0	0	0	298.2504	narrow	0	1	0.716917178157408	11.74	high	0.40288775	0.34348775	265	57413	67141	155704	0	0	0	0	0	0
CG31886	FBgn0032079	243.635621354372	-0.002467675217944	5571	0	0	0	0	0	0	3	4	0.36349	0.446667	1	6	0.107145814635314	-0.0253454727577667	0.0202857962513534	-0.0456312690091203	1	0.124007123445	0.00831998	1	1	0	0	0	0	0	60.43728455	narrow	1	3	1.28593917058282	0	none	-0.020849	-0.09190675	317	10172	44269	48048	0	0	0	0	0	0
CG3191	FBgn0023525	31.3964534841548	-0.209004363531013	1849	0	0	0	0	1	0	2	7	0.511628	0.42	1	7	0.0908599242833964	0	0	0	1	0.405774338091	0.0157622	0	0	0	0	0	0	0	6.952235294	broad	0	1	-1.45188741511278	2.93	moderate	0.22837525	0.2553115	19348	8156	46300	28819	0	0	0	0	0	0
CG31915	FBgn0051915	516.391174447113	-0.068481096559049	2560	0	0	0	0	0	0	1	2	0.471484	0.46	1	8	0.164859765625	0.169967127289541	-0.0153638196610269	0.185330946950568	0	0.0655871504214	0.0171334	1	1	0	0	0	0	0	14.82	broad	0	1	-2.95903222860182	12.8	high	-0.2736725	-0.3088875	4001	8416	23109	27355	0	1	0	0	0	0
CG31922	FBgn0051922	99.9879582541101	-0.344161139136621	609	0	0	0	0	0	0	1	3	0.387521	0.326667	1	9	0.452533114395183	-0.0858799417887953	-0.0267841002993259	-0.0590958414894695	1	0.05767248889	0.00632471	1	0	0	0	0	0	0	14.42133333	broad	0	1	-3.10439832415651	11.74	high	-0.076011	-0.02513725	12428	6001	25711	21496	0	1	0	0	0	1
CG31935	FBgn0051935	116.007734529826	-0.173559003847346	16336	0	0	0	0	0	0	1	5	0.471352	0.386667	1	3	0.014630264446621	0	0	0	1	0.570023911939	0.0238116	1	1	0	0	0	0	0	59.0564898	broad	0	1	-1.16205645949306	13.74	high	0.03045425	-0.046399	3327	130	110440	108047	0	0	0	0	0	1
CG31950	FBgn0051950	129.121652346241	0.131760882709309	658	0	0	0	0	0	0	2	2	0.49696	0.313333	2	5	0.0623100303951368	-7.03753678504842e-06	-3.51877268374421e-06	-3.51876410126316e-06	0	0.424128190319	0.0266852	1	1	0	0	0	0	0	0	broad	0	1	-1.46550879358803	10.89	high	-0.45001	-0.3840825	0	3499	5951	10612	0	0	0	0	0	0
CG31955	FBgn0051955	37.1040773072778	0.5581464374506	1225	0	0	0	0	0	0	4	6	0.379592	0.386667	1	13	0.0930612244897959	0	0	0	1	0.522703354014	0.0194135	0	0	0	0	0	0	0	-1	narrow	1	2	-0.51094592135135	0.9	low	0.23373	0.349265	0	80	59461	55642	0	0	0	0	0	0
CG31974	FBgn0051974	33.9962214738826	0.0299329745920345	2015	0	0	0	0	0	0	3	6	0.453102	0.42	1	5	0.315174028122415	-0.524823927627116	-0.544354916284538	0.0195309886574225	0	0.0676530380492	0.000985042	0	0	0	0	0	0	0	0	broad	0	2	-1.9407975748301	0	none	0.22952925	-0.01527825	15891	370	67331	12966	0	0	0	0	0	0
CG31997	FBgn0051997	638.679808463758	0.722336831020401	1407	0	0	0	1	0	0	2	4	0.328358	0.393333	1	2	0.0433546316038853	2.3650757761034e-06	0	2.3650757761034e-06	0	0.01053109660027	0.00347653	1	0	0	0	0	0	0	12.348	narrow	0	1	-0.293657285732744	0	none	0.48928575	0.49544775	26671	18425	65629	43077	0	0	0	0	0	0
CG31998	FBgn0051998	515.24362157769	-0.634805261493167	9271	0	0	0	1	0	0	2	8	0.345917	0.38	1	2	0.122433753999928	0.0631872716278674	-0.00659763543950637	0.0697849070673739	0	0.058559910879	0.00182263	1	1	1	0	0	0	0	17.97439597	broad	0	1	-2.32330600619519	1.1	low	-0.1371305	-0.101819	3064	5495	17215	32136	0	0	0	0	0	0
CG31999	FBgn0051999	132.102906813887	-0.171226145647692	12740	0	0	0	1	0	0	2	15	0.319859	0.34	1	2	0.00965463108320251	0	0	0	0	0.0209270790166	0.000119617	1	1	0	0	0	0	0	9.272774194	broad	0	4	-3.04534190512144	7.79	high	0.13279975	-0.0374495	4184	3567	48228	96192	0	0	0	0	0	0
CG32000	FBgn0052000	1111.92784743151	-0.443574857583408	10904	0	0	0	1	0	0	9	20	0.333914	0.326667	1	2	0.271869650281242	0.0581868979385016	0.0169805794077606	0.0412063185307408	0	0.0121719187286	0.00226241	1	1	0	0	0	0	0	16.65846699	broad	0	1	-1.80705574557555	13.74	high	-0.226619	-0.12222875	4237	0	65629	67214	0	0	0	0	0	0
CG32017	FBgn0052017	149.14471356284	-0.157370213522164	24329	0	0	0	1	0	0	3	11	0.332772	0.38	1	2	0.0692542507569841	0.367459026248616	0.107629964846628	0.259829061401988	0	0.034879422325	0.000123579	0	0	0	0	0	0	0	10.12752632	narrow	0	1	-0.610286461390647	0	none	0.4165145	0.70389525	13713	19158	57355	68164	0	0	1	0	0	0
CG32032	FBgn0043806	180.848424610002	0.124767201637627	1804	0	1	0	0	0	0	1	4	0.429601	0.473333	1	4	0.0726164079822616	0	0	0	0	0.1451768129453	0.0802677	0	0	0	0	0	0	0	69.90666667	narrow	0	1	0.658541934034887	0	none	0.74162925	0.64463275	43196	315	90937	22472	0	0	0	0	0	0
CG32036	FBgn0052036	20.5618835256905	0.0291072822512701	1184	0	1	0	0	0	0	1	3	0.430743	0.5	1	5	0.0565877815315315	2.15328100130013e-06	-4.30655236095897e-06	6.45983336234605e-06	0	0.0475405105668	0.037071	0	0	0	0	0	0	0	0	narrow	0	2	0.806848357934388	0	none	-0.300714	-0.110929	138	8798	23722	55632	0	0	0	0	0	0
CG32054	FBgn0052054	32.3130693690839	-0.390525760396101	1971	0	1	0	0	0	0	1	3	0.456621	0.393333	1	5	0.0319634534077456	0	-4.57998425684149e-06	4.57998425676097e-06	0	0.0156682835697	0.00109971	0	0	0	0	0	0	0	0	narrow	0	1	-0.148627563701353	0.9	low	0.1182335	0.087184	7001	131840	69615	326205	0	0	0	0	0	0
CG32073	FBgn0052073	121.6189145314	1.6252577130311	575	0	1	0	0	0	0	2	2	0.476522	0.3	1	11	0.100173043478261	0.377592724005784	0.11389568153511	0.263697042470674	0	0.01647122590981	0.00808125	0	0	0	0	0	0	0	0	narrow	0	1	0.180214531475135	0	none	0.04117825	0.01663425	10147	11461	26259	27572	0	0	0	0	0	0
CG32085	FBgn0052085	188.246597383482	-0.363768216350574	29828	0	1	0	0	0	0	1	6	0.413035	0.553333	1	6	0.0379173930535068	0	0	0	0	0.0703421365204	0.011811	0	0	0	0	0	0	0	99.05921429	narrow	0	1	0.635910014740238	9.75	high	-0.24649775	0.0089365	12523	2088	83494	34177	0	0	0	0	0	0
CG3209	FBgn0034971	554.277411325308	-0.278786359332056	4796	1	0	0	0	0	0	4	9	0.440367	0.293333	1	9	0.0456630525437865	0	0	0	1	0.097945615456	0.0104177	1	1	0	0	0	0	0	32.53324138	broad	0	1	-1.60042578351139	11.89	high	-0.04229	-0.07565825	11142	8274	29867	26317	0	0	0	0	0	0
CG32091	FBgn0052091	33.1932475904149	-0.166090271589199	11511	0	1	0	0	0	0	1	7	0.390062	0.42	1	5	0.0353575131034083	0	-3.54470090541654e-06	3.54470090556439e-06	0	0.1199022414231	0.0349716	0	0	0	0	0	0	0	51.1477037	narrow	0	1	0.759450105390557	3.99	moderate	0.2244115	0.205694	22016	5353	83494	24710	0	0	0	0	0	0
CG32103	FBgn0052103	649.452430161581	-0.116353189176299	12548	0	1	0	0	0	0	4	12	0.434093	0.393333	1	5	0.111896716608224	0.0301452322516868	0.0198206981734949	0.0103245340781918	0	0.17699099046699	0.00810412	1	1	0	0	0	0	0	43.96957265	broad	1	3	-2.81823199095496	13.8	high	-0.386995	-0.38412875	2805	3005	18360	26306	0	0	0	1	1	0
CG32109	FBgn0052109	111.314698716549	-0.291126199102111	1427	0	1	0	0	0	0	1	4	0.348984	0.28	1	5	0.0700209296893249	0.270303534612591	-0.021684038045105	0.291987572657696	0	0.001142102590236	0.00720576	1	0	0	0	0	0	0	9.304615385	broad	0	1	-2.05904586534236	5.86	high	-0.23707975	-0.23285275	10560	7137	70992	20522	0	0	1	1	0	0
CG32112	FBgn0052112	60.3185212133666	-0.599811320405849	3437	0	1	0	0	0	0	4	11	0.393075	0.266667	1	5	0.0377075938318301	-0.0383665054891941	-0.235668642298144	0.19730213680895	0	0.003250031393675	0.0246335	1	1	0	0	0	0	0	23.392	broad	0	1	-1.85742456795514	11.89	high	-0.3724215	-0.41372175	6934	8331	70992	20522	0	0	0	0	1	0
CG32137	FBgn0052137	208.180185211264	0.0307228658898533	23398	0	1	0	0	0	0	2	8	0.38811	0.546667	1	2	0.0301820098583925	0.0184339908429113	-0.0172612626699243	0.0356952535128358	0	0.0343235743129	0.00445539	0	0	0	0	0	0	0	56.98378947	narrow	0	1	0.61826503438578	13.74	high	0.21780125	0.2392195	9921	31359	72504	133433	0	0	0	0	0	0
CG32147	FBgn0047178	249.234887674153	0.130925812924948	997	0	1	0	0	0	0	1	2	0.41324	0.406667	1	8	0.16148445336008	0	0	0	0	0.179186545516	0.0207556	1	1	1	0	0	0	0	11.23259259	broad	0	1	-1.52246323889216	14.75	high	-0.406989	-0.3296885	0	453	15228	20986	0	0	0	0	0	0
CG32150	FBgn0052150	75.1422737216736	-0.667600666227657	6290	0	1	0	0	0	0	3	6	0.393164	0.513333	2	5	0.0101748807631161	4.50842200284584e-06	2.25420924036333e-06	2.25421276252526e-06	0	0.008149363927	0.0122418	0	0	0	0	0	0	0	0	narrow	0	2	0.747736665254547	4.03	moderate	-0.3298975	-0.35406975	5298	2266	121826	119209	0	0	0	0	0	0
CG32170	FBgn0052170	24.2220995930055	-0.210506909139836	2064	0	1	0	0	0	0	1	1	0.546512	0.546667	1	6	0.140988210594315	-4.95772343548452e-06	-4.95772343548452e-06	0	0	0.0323740350917	0	0	0	0	0	0	0	0	648.048	narrow	0	1	0.379898833765209	0	none	0.01640825	-0.05910125	12224	23560	70200	63327	1	0	0	0	0	0
CG32182	FBgn0052182	38.7523716205475	-0.47458123893782	1442	0	1	0	0	0	0	1	1	0.504854	0.533333	1	3	0.109623208506704	-0.105576700307318	0.0119106595346531	-0.117487359841971	0	0.056293467113	0.00640103	0	0	0	0	0	0	0	12.29536	broad	0	1	-2.10901908957373	0	none	0.585579	0.54386775	5727	6921	51813	25887	0	0	0	0	0	0
CG32187	FBgn0052187	33.2367379812363	-0.32738425082235	1450	0	1	0	0	0	0	1	2	0.544828	0.393333	1	10	0.0248275862068966	0	0	0	0	0.21742724855	0.0220932	1	0	0	0	0	0	0	0	broad	0	1	-3.08490477348475	3.01	moderate	0.256972	0.243553	2390	2755	44011	41353	0	0	0	0	0	0
CG32195	FBgn0052195	84.9470870689639	0.307120201122365	6192	0	1	0	0	0	0	3	6	0.378391	0.353333	2	4	0.0597615202411714	-0.277181786430611	-0.0608456051318338	-0.216336181298778	1	0.3311368336	0.0385063	1	1	0	0	0	0	0	0	narrow	0	2	-0.677966778032715	0	none	-0.04799625	0.09297175	6300	0	31907	7656	0	1	1	0	0	0
CG32196	FBgn0052196	73.4851259457917	-0.35331004223356	1561	0	1	0	0	0	0	2	4	0.347854	0.373333	1	6	0.0506086055947043	-1.82619509851958e-06	0	-1.82619509851958e-06	0	0.147311007831	0.0295408	1	0	0	0	0	0	0	13.5432	broad	0	1	-2.41143008481248	13.8	moderate	0.10799	0.000964250000000001	0	157142	103280	381240	0	1	0	0	0	1
CG32204	FBgn0052204	20.5258832305259	-0.247098778917965	23620	0	1	0	0	0	0	1	8	0.387765	0.486667	1	1	0.0587637595258256	0	0	0	1	0.027552487772	0.0182421	0	0	0	0	0	0	0	98.93575	narrow	0	1	-0.0248139231578466	0	none	1.23647425	0.99912625	23387	24336	103750	102883	0	0	0	0	0	0
CG32221	FBgn0052221	21.6771683734362	-0.842126406821591	1744	0	1	0	0	0	0	1	3	0.475917	0.333333	1	4	0.053535875382263	0.201913717056315	0.0485941888103082	0.153319528246007	0	0.0203420905238	0.00446094	1	1	0	0	0	0	0	0	broad	0	1	-2.06257077601584	1.1	low	0.692005	0.432669	225	19001	44389	55216	0	0	0	0	0	1
CG32225	FBgn0052225	79.0708424405737	-0.182242100785483	1974	0	1	0	0	0	0	1	5	0.479737	0.586667	1	7	0.279748733535968	0.0391842386542874	0.0204036190262555	0.0187806196280321	1	0.00351312660058	0.000461093	0	0	0	0	0	0	0	36.77142857	narrow	0	1	0.328491407103302	6.01	high	-0.167065	-0.21518075	2023	7316	7620	23399	0	0	0	0	0	0
CG32237	FBgn0052237	17.1348160437501	0.764422024155616	3024	0	1	0	0	0	0	1	2	0.565145	0.453333	1	4	0.0499338624338624	0	0	0	0	0.125038676253	0.0227215	0	0	0	0	0	0	0	0	narrow	0	1	0.209670005857442	0	none	0.0379155	-0.0971875	8024	9000	88712	293681	0	0	0	0	0	0
CG3224	FBgn0029885	874.979069774428	-0.377247747388094	911	0	0	0	0	1	0	1	2	0.48079	0.36	1	4	0.145993413830955	0	0	0	1	0.0166645859068	0.0353212	1	1	1	0	0	1	0	7.423448276	broad	0	1	-2.11167330356223	13.74	high	-0.42885875	-0.357984	3602	5661	38508	19030	0	1	1	0	0	0
CG32241	FBgn0052241	8.43271937082856	1.32252635022526	1526	0	1	0	0	0	0	1	2	0.574705	0.466667	1	5	0.0930537352555701	0	0	0	0	9.99884562150051e-05	0.00278727	0	0	0	0	0	0	0	0	narrow	0	1	1.16260217084011	0	none	0.6455745	0.55538225	3886	783	63918	72604	0	0	0	0	0	0
CG32262	FBgn0052262	105.474810832542	-0.368592106811581	1051	0	1	0	0	0	0	1	1	0.506185	0.4	2	7	0.225334284808119	0.0227845108548112	-0.0118796291304086	0.0346641399852197	0	0.0559588432716	0.0480916	1	1	0	0	0	0	0	15.89	broad	0	1	-2.96171462285764	10.89	high	-0.07463675	-0.0299565	1115	2765	22617	182597	0	1	0	0	0	1
CG32264	FBgn0052264	1680.57714776875	-0.263565604315471	91634	0	1	0	0	0	0	9	23	0.39278	0.4	2	7	0.00537459167266881	0.526313051426553	0.438915799340889	0.0873972520856637	0	0.041814272673	0.0225335	1	1	0	0	0	0	1	174.6451598	narrow	0	3	-0.476292935616567	8.84	high	-0.051604	-0.016327	0	6502	22617	182597	0	1	0	0	0	0
CG32266	FBgn0052266	155.699026492984	1.52252098653147	757	0	1	0	0	0	0	1	2	0.443857	0.42	1	2	0.234666226332012	0.0527611644315051	-0.00564540186866843	0.0584065663001737	0	0.389457943132	0.0410412	0	0	0	0	0	0	0	0	narrow	0	1	0.207734369957528	0	none	-0.1467855	-0.0629425	2107	21401	22617	182597	0	0	1	0	0	0
CG32278	FBgn0052278	442.745585229522	-0.0840001280335529	2482	0	1	0	0	0	0	1	3	0.466156	0.266667	2	9	0.185832930432447	-0.142666385245476	-0.122492792575162	-0.020173592670313	1	0.107298898341	0.0124657	1	1	1	0	0	0	0	23.98421053	broad	0	1	-1.82914453146509	0.9	low	0.01375075	0.1793305	21081	3790	49399	12402	0	0	1	1	1	0
CG32280	FBgn0052280	989.847855975551	-0.0142704458323721	3900	0	1	0	0	0	0	4	6	0.412308	0.42	1	8	0.153277863247863	-0.0130747174360986	-0.00135539557051669	-0.011719321865582	0	0.067799048901	0.00696246	1	1	1	0	0	0	0	48.71976744	broad	1	2	-1.58731904551902	10.8	high	-0.07246525	0.13179725	16976	0	49399	17403	0	1	0	1	0	0
CG32281	FBgn0052281	84.4054252187229	-0.254542719887893	1539	0	1	0	0	0	0	1	1	0.484081	0.353333	2	9	0.0207927225471085	0	0	0	1	0.4067874231	0.0151206	1	0	0	0	0	0	0	0	broad	0	1	-2.24303317627821	14.75	high	0.01375075	0.1793305	21170	3879	49399	12402	0	0	0	1	0	0
CG32302	FBgn0052302	48.9189278278272	0.537993293524672	1079	0	1	0	0	0	0	1	1	0.517146	0.426667	2	8	0.0511530429409948	-0.0043816002135396	-0.00553821365472937	0.00115661344118977	0	0.347532402844	0.00741586	0	0	0	0	0	0	0	0	narrow	0	1	1.44988598095522	0	none	-0.05689075	-0.20121725	3779	24607	108829	129767	0	0	0	0	0	0
CG32335	FBgn0063667	47.2296339229198	0.0604882557990111	1166	0	1	0	0	0	0	1	2	0.533448	0.44	1	6	0.0377358490566038	0	0	0	0	0.218420598854	0.00340794	0	0	0	0	0	0	0	0	narrow	0	1	0.65079988491003	13.72	high	0.236267	0.159506	2889	22983	47421	53853	0	0	0	0	0	0
CG32365	FBgn0052365	142.752816405542	0.651152822061616	25773	0	1	0	0	0	0	2	6	0.383114	0.446667	1	1	0.0123384937725527	-4.53678399140444e-06	-9.07355371607284e-06	4.53676972481055e-06	0	0.060811778315	0.0240024	1	0	0	0	0	0	0	756.9165714	narrow	1	2	0.120695416342853	0	none	0.2776005	0.045999	15024	596	89585	43759	0	0	0	0	0	0
CG32368	FBgn0052368	23.2250186090291	0.527432318126045	410	0	1	0	0	0	0	1	1	0.390244	0.38	1	2	0.300683739837398	-0.0311263893748195	-0.0297667211472471	-0.00135966822757252	1	0.72459604632	0.0178786	0	0	0	0	0	0	0	12.636	broad	0	1	-1.8981667701321	0	none	-0.0050275	0.2287925	5597	3232	22333	24230	0	0	0	0	0	0
CG32369	FBgn0052369	226.477600379594	-0.0307720268483207	32721	0	1	0	0	0	0	2	9	0.385379	0.54	1	1	0.0380190091989854	0.148173634101658	0.149639751086406	-0.00146611698474747	0	0.095910838715	0.0127488	0	0	0	0	0	0	0	102.2435468	narrow	0	1	0.423747184465148	10.78	high	0.641409	0.38349175	1588	0	44740	31521	0	0	0	0	0	0
CG32407	FBgn0052407	253.256154639371	0.0950810616883491	1513	0	1	0	0	0	0	2	4	0.461996	0.42	1	4	0.038334456928839	2.48740309900252e-06	2.48740309900252e-06	0	0	0.330817861774	0.0513296	0	0	0	0	0	0	0	0	narrow	0	2	0.101053896289797	8.73	moderate	0.44182	0.55768375	8900	4076	62237	29735	0	0	0	0	0	0
CG32425	FBgn0052425	881.905552074487	0.198600622001659	16785	0	1	0	0	0	0	5	9	0.416026	0.466667	1	5	0.134991361334525	-0.840001189105155	-0.388323372407747	-0.451677816697408	0	0.047857809851	0.00319876	1	1	0	0	1	0	0	42.771	broad	1	2	-2.41638714165562	4.83	high	0.2889415	0.33275775	6621	2934	47528	26750	0	0	0	0	1	0
CG32444	FBgn0043783	19.7034821831562	0.331017979716386	2114	0	1	0	0	0	0	1	2	0.458373	0.546667	1	7	0.0189215074109114	0	3.60673309399172e-06	-3.6067330941286e-06	0	0.122375535945	0.00757963	0	0	0	0	0	0	0	14.65333333	narrow	0	1	0.455608286140571	9.74	moderate	-0.09604675	-0.22650925	1663	2126	35529	36782	0	0	0	0	0	0
CG32447	FBgn0052447	148.023941957256	-0.26998370951179	15754	0	1	0	0	0	0	3	6	0.444014	0.546667	1	1	0.0479909017815581	-0.00100814476187114	0.0132702537874263	-0.0142783985492972	0	0.0102466721438	0.00603918	0	0	0	0	0	0	0	609.2586441	narrow	0	1	0.48324378924372	0	none	0.39160025	0.51190975	23283	3738	88926	134702	0	0	1	0	0	0
CG32448	FBgn0052448	350.020324562653	0.143686976214543	707	0	1	0	0	0	0	2	4	0.417256	0.333333	1	6	0.1004243281471	0	0	0	1	0.295374261145	0.00136124	1	1	0	0	0	0	0	0	broad	0	1	-2.50172932535795	9.86	high	-0.28841825	-0.351681	4108	6198	56957	18352	0	0	0	0	0	0
CG3246	FBgn0031538	358.144742978606	0.0558128501609176	1631	0	0	0	0	0	0	1	3	0.541999	0.54	1	5	0.0435315552830574	0	2.03196627738989e-06	-2.031966277375e-06	0	0.08769951885	0.00805636	0	0	1	0	0	0	0	2.196938272	narrow	0	1	-0.622257664241483	0	none	-0.40650275	-0.34071825	7415	8352	95807	21563	0	0	0	0	0	0
CG32473	FBgn0052473	399.7145681734	-0.307820553995595	10138	0	0	1	0	0	0	3	11	0.441409	0.406667	2	5	0.0159794831327678	0	0	0	0	0.0357915647966	0.024264	1	1	1	0	0	0	0	85.02050909	narrow	1	3	0.906111979284313	10.83	moderate	0.442345	0.443748	0	0	37453	36805	0	0	1	0	0	0
CG32483	FBgn0052483	10.9645872717544	0.0772064783136827	1559	0	1	0	0	0	0	1	4	0.511225	0.44	1	8	0.0391276673081035	0	4.73014767535691e-06	-4.73014767544925e-06	0	0.0663079224902	0.0188047	0	0	0	0	0	0	0	26.488	narrow	0	1	-0.831923834727473	14.75	high	-0.0954385	0.0461065	2970	2394	44566	10843	1	0	1	0	0	0
CG32506	FBgn0052506	8.77321844487294	-0.543409246118496	17735	0	0	0	0	1	0	2	10	0.437327	0.56	1	5	0.0831688751057231	0	0	0	0	0.0815965363395	0.0145398	0	0	0	0	0	0	0	0	narrow	0	1	1.01283808564046	14.75	high	0.332293	0.3983105	18697	763	81975	33609	0	0	1	0	0	0
CG32536	FBgn0052536	134.087875534855	-0.0421712191345174	1895	0	0	0	0	1	0	1	3	0.454881	0.393333	2	5	0.0802109058927001	9.49144596475861e-06	0	9.49144596475861e-06	0	0.04914115842611	0.00396826	0	1	0	0	0	0	0	4.437119332	broad	0	1	-2.97893016100773	4.87	high	-0.37889275	-0.309332	132	132	15249	15739	0	0	0	1	1	0
CG32537	FBgn0052537	104.953339338229	-0.153430900888497	3191	0	0	0	0	1	0	2	4	0.485114	0.713333	2	5	0.0899554998433093	-0.105324487489141	-0.043433572071385	-0.0618909154177561	0	0.43903748715	0.0234046	1	1	0	0	0	0	0	0	broad	0	3	-1.79760451732825	0	none	-0.37889275	-0.29859525	491	491	15249	15739	0	0	0	0	0	0
CG32547	FBgn0052547	27.4670312973401	-0.475992978361932	36461	0	0	0	0	1	0	2	8	0.452291	0.653333	1	7	0.0347220317599627	0	0	0	0	0.0105507806474	0.0377655	0	0	0	0	0	0	0	814.2166667	narrow	1	2	1.51990181905701	1.1	low	0.18797225	0.0983505	26475	140	120463	69562	0	0	1	0	0	0
CG32549	FBgn0052549	468.980597093315	-0.0391703067775562	19647	0	0	0	0	1	0	6	14	0.433247	0.34	1	2	0.0153050338474067	-0.00246856782550139	-0.00559383789343431	0.00312527006793302	0	0.0085276481537	0.00294415	1	1	1	0	0	0	0	206.9578313	narrow	1	4	-0.314507738832559	12.69	high	0.137847	0.1024225	4996	0	120463	69562	0	0	0	0	0	0
[truncated: 2,750 more rows]
[truncated: 1,842 more columns]
