# Supplementary material for: Predictive features of gene expression variation reveal mechanistic link with differential expression
Source: Mol Syst Biol. 2020 Aug 7;16(8):e9539. doi: 10.15252/msb.20209539 (PMC7411568; doi:10.15252/msb.20209539)
Supplement: Supplementary file 2 — Supplementary Datasets [file MSB-16-e9539-s002.zip › Datasets/Dataset_EV18_important_features_human.csv]

feature	tissue	responce	median_importance	correlation_with_responce
AP2A	average	variation	3.333125171	-0.1197
AP2C	average	variation	5.289749905	-0.1608
AP2C	lung	variation	3.2390653	-0.0644
ATF1	average	variation	4.797270271	-0.2144
ATF1	lung	variation	3.344209735	-0.1376
ATF1	ovary	variation	3.112922183	-0.1277
ATF2	average	level	3.204584087	0.0913
ATF3	average	variation	4.154505283	-0.1429
ATF4	lung	variation	5.427833056	0.0363
ATF4	ovary	variation	5.629401394	0.0503
BACH2	average	variation	3.984302746	-0.0366
BivFlnk	muscle	level	8.548814296	-0.1326
BivFlnk	muscle	variation	7.226236117	0.216
CEBPA		DE prior	5.866193748	0.0425
CEBPA	average	variation	3.203808036	-0.0136
CEBPB		DE prior	5.025487754	0.0437
COT2	average	variation	3.733171118	-0.0737
CpG_length		DE prior	14.56871583	-0.025
CpG_length	average	level	18.51131034	0.2036
CpG_length	average	variation	16.09054032	-0.223
CpG_length	lung	level	13.24658289	0.2026
CpG_length	lung	variation	10.71528645	-0.0586
CpG_length	muscle	level	13.89058459	0.1227
CpG_length	muscle	variation	12.16118924	0.0425
CpG_length	ovary	level	14.27237112	0.1666
CpG_length	ovary	variation	13.80966579	0.0841
CpG_num		DE prior	14.76268257	-0.0232
CpG_num	average	level	17.44185695	0.1995
CpG_num	average	variation	15.02562774	-0.2182
CpG_num	lung	level	12.873265	0.2001
CpG_num	lung	variation	10.20683339	-0.0545
CpG_num	muscle	level	12.9203663	0.1169
CpG_num	muscle	variation	12.51760851	0.0497
CpG_num	ovary	level	13.7420387	0.1625
CpG_num	ovary	variation	13.28417632	0.0912
CREB1		DE prior	5.067645592	-0.1703
CREB1	average	level	3.982607332	0.1889
CREB1	average	variation	5.777853747	-0.3415
CREB1	lung	variation	4.851184646	-0.2152
CREB1	muscle	variation	3.535235621	-0.143
CTCF		DE prior	4.073246656	-0.0791
CTCF	average	level	4.667550971	0.174
CTCF	average	variation	8.09253564	-0.2978
CTCF	lung	level	3.308026699	0.1134
CTCF	lung	variation	3.139300318	-0.1417
CTCF	ovary	variation	3.277386063	-0.0678
CTCFL		DE prior	5.496790014	-0.0864
CTCFL	average	level	6.858591594	0.208
CTCFL	average	variation	7.523105961	-0.2863
CTCFL	lung	variation	5.529290464	-0.1482
CTCFL	muscle	variation	4.771904938	-0.0696
CTCFL	ovary	level	3.496354669	0.1307
CTCFL	ovary	variation	4.774011198	-0.0252
DLX6	muscle	variation	2.988410454	0.0484
E2F1		DE prior	6.395577281	-0.1356
E2F1	average	level	9.146034092	0.2564
E2F1	average	variation	13.64504865	-0.4667
E2F1	lung	level	4.25231075	0.1413
E2F1	lung	variation	11.00330109	-0.2863
E2F1	muscle	level	3.447848284	0.1179
E2F1	muscle	variation	7.6077296	-0.1712
E2F1	ovary	level	4.44512113	0.1514
E2F1	ovary	variation	8.390177021	-0.1474
E2F3		DE prior	7.698959317	-0.2316
E2F3	average	level	5.107859454	0.1906
E2F3	average	variation	10.15150192	-0.4737
E2F3	lung	level	3.191668458	0.0024
E2F3	lung	variation	7.887814806	-0.3448
E2F3	muscle	variation	6.635045601	-0.2866
E2F3	ovary	variation	8.60594071	-0.3003
E2F4		DE prior	4.142504944	-0.1091
E2F4	average	level	4.320627713	0.0918
E2F4	average	variation	4.762014159	-0.2716
E2F4	lung	variation	2.416931523	-0.1544
E2F4	muscle	variation	3.515881584	-0.1213
E2F6		DE prior	6.799765652	-0.1229
E2F6	average	level	6.184544411	0.2101
E2F6	average	variation	9.507422832	-0.3589
E2F6	lung	variation	4.40414574	-0.1906
E2F6	muscle	variation	3.372279776	-0.1115
E2F6	ovary	level	3.112724355	0.1094
E2F6	ovary	variation	3.48543945	-0.0903
E2F7	average	level	7.913663163	0.1544
E2F7	average	variation	5.188923717	-0.2886
E2F7	lung	variation	3.689078864	-0.1923
E2F7	ovary	level	3.754370038	0.0844
EGR1		DE prior	5.336147975	-0.1502
EGR1	average	level	6.396049688	0.2356
EGR1	average	variation	6.625581926	-0.3566
EGR1	lung	variation	4.483784103	-0.213
EGR1	muscle	variation	4.353926976	-0.1531
EGR1	ovary	level	4.793935487	0.1452
EGR1	ovary	variation	4.618167671	-0.1248
EGR2		DE prior	3.988821889	-0.1003
EGR2	average	variation	3.911630069	-0.1934
EGR2	ovary	variation	3.610147581	-0.1001
ELF1		DE prior	13.94359063	-0.2673
ELF1	average	level	5.262701188	0.1941
ELF1	average	variation	13.53159933	-0.4724
ELF1	lung	variation	10.18875169	-0.3488
ELF1	muscle	variation	10.67199127	-0.2991
ELF1	ovary	variation	10.66193635	-0.2884
ELF2		DE prior	5.771706763	-0.1512
ELF2	average	variation	5.196039716	-0.2137
ELF2	lung	variation	3.37961463	-0.156
ELF2	muscle	variation	3.033038574	-0.1423
ELF2	ovary	variation	4.781773833	-0.165
ELK1		DE prior	12.16433518	-0.2299
ELK1	average	level	3.037516233	0.1262
ELK1	average	variation	9.720674881	-0.3389
ELK1	lung	variation	7.56146028	-0.2562
ELK1	muscle	variation	6.740387522	-0.2262
ELK1	ovary	variation	9.937867099	-0.2429
ELK4		DE prior	5.667902949	-0.1851
ELK4	average	level	3.398865764	0.1234
ELK4	average	variation	5.109785541	-0.2627
ELK4	lung	variation	4.97963947	-0.2037
ELK4	muscle	variation	4.8614702	-0.167
ELK4	ovary	variation	5.210082764	-0.1771
Enh	lung	level	3.728109215	0.0316
Enh	muscle	variation	3.979708847	0.0959
ERG		DE prior	3.292917848	-0.1171
ERG	average	variation	5.54628356	-0.2735
ERG	lung	variation	3.73123882	-0.1807
ERG	muscle	variation	4.135236973	-0.1578
ERG	ovary	variation	4.668722349	-0.1462
ERR1	average	variation	4.683803499	-0.0862
ESR1	average	variation	7.610386582	-0.2076
ETS1		DE prior	6.341203238	-0.2042
ETS1	average	level	2.90748425	0.1884
ETS1	average	variation	10.99612219	-0.4142
ETS1	lung	variation	4.850341948	-0.2747
ETS1	muscle	variation	7.097154005	-0.2358
ETS1	ovary	variation	6.386806408	-0.2164
ETV1		DE prior	10.51744868	-0.2297
ETV1	average	level	4.814233512	0.1887
ETV1	average	variation	11.47497929	-0.4295
ETV1	lung	variation	7.99338921	-0.3039
ETV1	muscle	variation	7.43926076	-0.2435
ETV1	ovary	variation	9.458027178	-0.2516
exon_length_mean_absolute_deviation		DE prior	14.16597007	0.107
exon_length_mean_absolute_deviation	average	level	24.47233134	0.0318
exon_length_mean_absolute_deviation	average	variation	12.43486285	-0.0472
exon_length_mean_absolute_deviation	lung	level	11.9885118	0.0397
exon_length_mean_absolute_deviation	lung	variation	6.913331956	0.0665
exon_length_mean_absolute_deviation	muscle	level	8.192725688	-0.024
exon_length_mean_absolute_deviation	muscle	variation	7.470896653	0.0925
exon_length_mean_absolute_deviation	ovary	level	12.40434836	-0.0223
exon_length_mean_absolute_deviation	ovary	variation	8.231427639	0.093
FEV		DE prior	3.179325034	-0.0987
FLI1	average	variation	5.022297162	-0.3475
FLI1	lung	variation	3.45561556	-0.1854
FLI1	muscle	variation	6.806156797	-0.1626
FOSL1	lung	variation	3.449375082	0.0579
FOSL1	muscle	variation	2.867045124	0.0452
FOXM1	average	variation	3.029139535	-0.0783
GABPA		DE prior	11.4937813	-0.2624
GABPA	average	level	4.57623163	0.1858
GABPA	average	variation	16.98459165	-0.5045
GABPA	lung	variation	11.31253663	-0.3665
GABPA	muscle	variation	11.67610797	-0.3255
GABPA	ovary	variation	11.92866346	-0.31
GC_content		DE prior	24.81229145	-0.0445
GC_content	average	level	17.53477003	0.1748
GC_content	average	variation	19.40882561	-0.1254
GC_content	lung	level	18.43148923	0.2281
GC_content	lung	variation	10.80292525	0.0174
GC_content	muscle	level	8.878711365	0.1064
GC_content	muscle	variation	11.08802215	0.0898
GC_content	ovary	level	13.01912383	0.17
GC_content	ovary	variation	14.32371684	0.148
GC_num		DE prior	14.83800267	-0.0232
GC_num	average	level	17.52973171	0.1995
GC_num	average	variation	15.23471317	-0.2182
GC_num	lung	level	12.78925666	0.2001
GC_num	lung	variation	10.01851319	-0.0545
GC_num	muscle	level	12.90019458	0.1169
GC_num	muscle	variation	12.4038068	0.0497
GC_num	ovary	level	13.68808776	0.1625
GC_num	ovary	variation	13.16009675	0.0912
gene_length		DE prior	23.94773366	0.1733
gene_length	average	level	23.76016693	0.1481
gene_length	average	variation	24.8583512	-0.0971
gene_length	lung	level	14.77181141	0.1427
gene_length	lung	variation	8.002822769	-0.0918
gene_length	muscle	level	9.449969534	0.0906
gene_length	muscle	variation	6.941138279	-0.0363
gene_length	ovary	level	12.39324062	0.1263
gene_length	ovary	variation	9.488389764	-0.055
GMEB2		DE prior	3.25944451	-0.1227
GMEB2	average	variation	3.334819268	-0.2075
Het	lung	level	3.186060943	-0.074
HIF1A		DE prior	4.889466552	-0.12
HIF1A	average	variation	4.969281684	-0.251
HIF1A	lung	variation	3.876879432	-0.147
HIF1A	muscle	variation	3.836344744	-0.1303
HSF1	ovary	variation	3.089540871	0.0055
HSF2	ovary	variation	2.990368236	0.0657
HTF4	average	variation	4.548910456	-0.2175
IRF2		DE prior	4.231250364	0.044
IRF4		DE prior	6.220396844	0.0154
JUND	average	variation	3.734771423	-0.0138
KAISO		DE prior	6.441429414	-0.1943
KAISO	average	level	5.34506699	0.1525
KAISO	average	variation	8.940350203	-0.3474
KAISO	lung	variation	4.528584071	-0.2261
KAISO	muscle	variation	5.484852458	-0.2017
KAISO	ovary	variation	5.144485841	-0.2041
KLF1	muscle	variation	3.388462384	-0.0655
KLF12		DE prior	4.363274533	-0.1281
KLF12	average	variation	4.220452982	-0.2624
KLF12	lung	variation	3.459364821	-0.1402
KLF4	average	level	3.132239809	0.0736
KLF5	average	variation	5.053453002	-0.3256
KLF5	lung	variation	3.635630476	-0.1948
MAFK	average	variation	5.667569957	-0.0795
MAX	average	level	3.499467389	0.1594
MAX	average	variation	6.395432991	-0.2789
mean_BivFlnk		DE prior	21.93644652	0.2846
mean_BivFlnk	average	level	18.06025915	-0.1529
mean_BivFlnk	average	variation	29.38365706	0.3666
mean_BivFlnk	lung	level	5.800092746	-0.0038
mean_BivFlnk	lung	variation	17.44701273	0.3794
mean_BivFlnk	muscle	level	7.057424341	-0.1142
mean_BivFlnk	muscle	variation	16.19590035	0.3396
mean_BivFlnk	ovary	level	7.622638024	-0.0736
mean_BivFlnk	ovary	variation	21.65830767	0.3885
mean_Enh		DE prior	10.97730596	0.1238
mean_Enh	average	level	9.646154046	-0.1228
mean_Enh	average	variation	18.2465523	0.2614
mean_Enh	lung	level	2.886516591	-0.0403
mean_Enh	lung	variation	7.914140434	0.2158
mean_Enh	muscle	level	2.79369416	-0.0763
mean_Enh	muscle	variation	10.08705826	0.1974
mean_Enh	ovary	level	4.658367976	-0.0664
mean_Enh	ovary	variation	8.904932405	0.1716
mean_EnhBiv		DE prior	10.90946074	0.215
mean_EnhBiv	average	level	13.92395461	-0.1833
mean_EnhBiv	average	variation	19.38847695	0.4058
mean_EnhBiv	lung	level	3.316392403	-0.0418
mean_EnhBiv	lung	variation	10.93865963	0.3715
mean_EnhBiv	muscle	level	4.903808986	-0.0891
mean_EnhBiv	muscle	variation	9.446506072	0.302
mean_EnhBiv	ovary	level	5.228636384	-0.0891
mean_EnhBiv	ovary	variation	12.65800836	0.3424
mean_EnhG		DE prior	4.199993889	-0.0386
mean_EnhG	average	variation	5.472325252	0.0412
mean_exon_length		DE prior	13.27364714	0.0933
mean_exon_length	average	level	18.1700513	-0.1015
mean_exon_length	average	variation	17.32776908	0.0131
mean_exon_length	lung	level	10.09586622	-0.0292
mean_exon_length	lung	variation	9.764417187	0.13
mean_exon_length	muscle	level	9.185460701	-0.0858
mean_exon_length	muscle	variation	10.59931358	0.1504
mean_exon_length	ovary	level	11.24214932	-0.1056
mean_exon_length	ovary	variation	9.925925001	0.1487
mean_Het		DE prior	3.826499938	0.0409
mean_Het	average	level	13.02957788	-0.1534
mean_Het	average	variation	10.9643469	0.1906
mean_Het	lung	level	4.87884025	-0.1063
mean_Het	muscle	level	2.758167136	-0.0591
mean_Het	ovary	level	11.20964446	-0.136
mean_Het	ovary	variation	6.122556508	0.031
mean_promoter_width		DE prior	16.64857059	-0.0236
mean_promoter_width	average	level	35.76563273	0.2676
mean_promoter_width	average	variation	19.08985754	-0.1728
mean_promoter_width	lung	level	11.40399096	0.1742
mean_promoter_width	lung	variation	17.71499237	-0.1292
mean_promoter_width	muscle	level	6.455372903	0.119
mean_promoter_width	muscle	variation	14.88886843	-0.0791
mean_promoter_width	ovary	level	10.11885693	0.1844
mean_promoter_width	ovary	variation	15.46996868	-0.0329
mean_Quies		DE prior	13.11576999	0.152
mean_Quies	average	level	9.04165917	-0.1929
mean_Quies	average	variation	17.12241379	0.3215
mean_Quies	lung	level	4.230691237	-0.1421
mean_Quies	lung	variation	5.953827522	0.163
mean_Quies	muscle	variation	4.170913238	0.087
mean_Quies	ovary	level	6.381035633	-0.1302
mean_Quies	ovary	variation	7.230921503	0.0705
mean_ReprPC		DE prior	13.11321467	0.2324
mean_ReprPC	average	level	12.28703522	-0.1969
mean_ReprPC	average	variation	18.93211202	0.4515
mean_ReprPC	lung	level	4.029222443	-0.0453
mean_ReprPC	lung	variation	11.14258718	0.3944
mean_ReprPC	muscle	level	3.875779178	-0.0916
mean_ReprPC	muscle	variation	12.4171816	0.3207
mean_ReprPC	ovary	level	5.236765164	-0.0957
mean_ReprPC	ovary	variation	13.24913128	0.354
mean_ReprPCWk		DE prior	6.210032844	0.1999
mean_ReprPCWk	average	level	12.19223083	-0.2311
mean_ReprPCWk	average	variation	23.82134078	0.4933
mean_ReprPCWk	lung	level	6.500142572	-0.1315
mean_ReprPCWk	lung	variation	9.263725898	0.3117
mean_ReprPCWk	muscle	variation	3.479105207	0.1979
mean_ReprPCWk	ovary	level	5.212770032	-0.1215
mean_ReprPCWk	ovary	variation	7.235293177	0.2163
mean_TssA		DE prior	26.34713574	-0.245
mean_TssA	average	level	25.63221461	0.2973
mean_TssA	average	variation	29.79134175	-0.6213
mean_TssA	lung	level	15.65418467	0.0597
mean_TssA	lung	variation	23.0825841	-0.4348
mean_TssA	muscle	level	9.353364584	0.0676
mean_TssA	muscle	variation	21.663338	-0.3029
mean_TssA	ovary	level	14.77163235	0.0933
mean_TssA	ovary	variation	21.21328721	-0.3367
mean_TssAFlnk		DE prior	13.72505069	-0.1099
mean_TssAFlnk	average	level	14.33908097	0.0943
mean_TssAFlnk	average	variation	13.50212534	-0.2692
mean_TssAFlnk	lung	level	5.279812388	0.0128
mean_TssAFlnk	lung	variation	7.28841882	-0.0775
mean_TssAFlnk	muscle	level	3.935721953	-0.0487
mean_TssAFlnk	muscle	variation	4.090521223	0.0157
mean_TssAFlnk	ovary	level	6.37518115	-0.0254
mean_TssAFlnk	ovary	variation	6.271458197	-0.0053
mean_TssBiv		DE prior	27.25705216	0.3185
mean_TssBiv	average	level	17.74359517	-0.1487
mean_TssBiv	average	variation	29.43898431	0.3753
mean_TssBiv	lung	level	5.385935045	0.0202
mean_TssBiv	lung	variation	17.85896196	0.4034
mean_TssBiv	muscle	level	7.443772201	-0.0838
mean_TssBiv	muscle	variation	17.93736186	0.3567
mean_TssBiv	ovary	level	6.875647897	-0.0579
mean_TssBiv	ovary	variation	21.762764	0.4037
mean_Tx		DE prior	3.310141239	-0.0247
mean_Tx	average	variation	7.302071363	0.0737
mean_Tx	ovary	level	3.184271924	-0.0687
mean_Tx	ovary	variation	3.515027436	0.0307
mean_TxFlnk		DE prior	5.120038645	-0.1505
mean_TxFlnk	average	level	5.309665056	0.1687
mean_TxFlnk	average	variation	7.198208472	-0.2649
mean_TxFlnk	lung	variation	3.108477552	-0.1703
mean_TxFlnk	muscle	level	4.208861449	0.1044
mean_TxFlnk	muscle	variation	3.822669404	-0.0929
mean_TxFlnk	ovary	variation	3.259213329	-0.1127
mean_TxWk		DE prior	8.67321388	0.0192
mean_TxWk	average	level	6.092963427	-0.0916
mean_TxWk	average	variation	12.65160417	0.1363
mean_TxWk	lung	level	3.569807654	-0.0304
mean_TxWk	lung	variation	3.318590424	0.1315
mean_TxWk	muscle	variation	3.873320485	0.1261
mean_TxWk	ovary	variation	4.1130274	0.0986
mean_ZNF_Rpts		DE prior	4.340607012	-0.0023
mean_ZNF_Rpts	average	level	17.59973883	-0.1257
mean_ZNF_Rpts	average	variation	17.74078848	0.0182
mean_ZNF_Rpts	lung	level	4.709975665	-0.0626
mean_ZNF_Rpts	muscle	level	3.435453296	-0.0571
mean_ZNF_Rpts	ovary	level	6.688415949	-0.1048
mean_ZNF_Rpts	ovary	variation	6.414135775	0.0011
MITF	average	variation	4.915413115	-0.1406
MITF	muscle	variation	3.953992111	-0.0769
MXI1		DE prior	12.28050269	-0.2455
MXI1	average	level	4.978085734	0.1853
MXI1	average	variation	7.64714558	-0.3845
MXI1	lung	variation	4.829874209	-0.2367
MXI1	muscle	variation	3.94789725	-0.1796
MXI1	ovary	variation	4.103102513	-0.1905
MYC		DE prior	3.362762263	-0.0287
MYC	average	variation	5.268962851	-0.1765
MYC	lung	variation	3.038123667	-0.0019
MYCN		DE prior	4.6503493	-0.112
MYCN	average	level	4.107139049	0.1534
MYCN	average	variation	4.899104085	-0.2479
MYCN	ovary	variation	2.995221023	-0.0703
MYOD1	average	variation	4.12447075	-0.129
NFAT5	average	level	3.337498728	0.0923
NFYA		DE prior	3.75131942	-0.0887
NFYA	average	variation	4.7225173	-0.1758
NFYA	muscle	variation	3.210416779	-0.0573
NFYC	average	variation	4.264806333	-0.2378
NFYC	lung	variation	2.782613178	-0.1514
NFYC	ovary	variation	3.121570035	-0.1128
NR2C2		DE prior	8.914520895	-0.1544
NR2C2	average	variation	8.157922963	-0.2195
NR2C2	lung	variation	7.169784717	-0.1936
NR2C2	muscle	variation	5.660349132	-0.1551
NR2C2	ovary	variation	3.764014761	-0.1564
NRF1		DE prior	5.438944249	-0.1635
NRF1	average	level	3.317106087	0.2148
NRF1	average	variation	10.09959001	-0.3836
NRF1	lung	variation	6.623999551	-0.2211
NRF1	muscle	variation	4.20677169	-0.1384
NRF1	ovary	variation	3.985799859	-0.1237
number_of_exons		DE prior	11.28109234	-0.0082
number_of_exons	average	level	45.12747058	0.3746
number_of_exons	average	variation	15.19021994	-0.1877
number_of_exons	lung	level	32.63128565	0.3119
number_of_exons	lung	variation	7.587123994	-0.1947
number_of_exons	muscle	level	27.99868865	0.2311
number_of_exons	muscle	variation	10.53917442	-0.1719
number_of_exons	ovary	level	37.54222002	0.3256
number_of_exons	ovary	variation	7.868967972	-0.1302
number_of_TFs		DE prior	19.03818377	-0.2622
number_of_TFs	average	level	18.1135946	0.3095
number_of_TFs	average	variation	20.08978929	-0.6018
number_of_TFs	lung	level	8.083076966	0.1049
number_of_TFs	lung	variation	17.49463786	-0.4078
number_of_TFs	muscle	level	8.733109566	0.1236
number_of_TFs	muscle	variation	17.5675039	-0.3144
number_of_TFs	ovary	level	11.4748296	0.1388
number_of_TFs	ovary	variation	15.91945366	-0.3302
number_of_transcripts		DE prior	8.498809848	-0.0216
number_of_transcripts	average	level	34.23650642	0.3471
number_of_transcripts	average	variation	14.05777412	-0.2203
number_of_transcripts	lung	level	17.12494315	0.2539
number_of_transcripts	lung	variation	7.611787122	-0.2016
number_of_transcripts	muscle	level	10.12354785	0.1737
number_of_transcripts	muscle	variation	9.075975199	-0.1856
number_of_transcripts	ovary	level	16.14814807	0.246
number_of_transcripts	ovary	variation	5.757998958	-0.1344
P53	average	level	4.860259975	0.1327
P53	average	variation	5.280459639	-0.1968
PBX3		DE prior	3.226676456	-0.1167
PBX3	average	variation	5.745977087	-0.2216
PBX3	lung	variation	3.378883031	-0.1256
percent_of_broad		DE prior	24.07417388	-0.1875
percent_of_broad	average	level	17.81117171	0.1866
percent_of_broad	average	variation	25.03399052	-0.2814
percent_of_broad	lung	level	6.142712683	0.0981
percent_of_broad	lung	variation	22.72792995	-0.3554
percent_of_broad	muscle	level	6.754002861	0.093
percent_of_broad	muscle	variation	21.14101902	-0.2919
percent_of_broad	ovary	level	2.965071976	0.1185
percent_of_broad	ovary	variation	20.68856849	-0.265
PO5F1	average	variation	2.985415438	-0.0264
PPARG	average	variation	6.781886133	-0.119
PPARG	ovary	variation	3.158073876	-0.0316
promoter_shape	lung	level	5.218970079	-0.1349
promoter_shape	lung	variation	8.003456131	0.319
promoter_shape	muscle	level	17.23858822	-0.2257
promoter_shape	ovary	level	9.751401011	-0.1928
promoter_shape	ovary	variation	8.595165667	0.2691
promoter_width	lung	level	19.84495195	0.2018
promoter_width	lung	variation	11.35963481	-0.1479
promoter_width	muscle	level	36.56138054	0.3003
promoter_width	muscle	variation	9.464978558	-0.1174
promoter_width	ovary	level	26.32195865	0.2539
promoter_width	ovary	variation	12.44826633	-0.0905
Quies	lung	level	3.731132774	-0.1203
Quies	lung	variation	3.390939432	0.0338
Quies	ovary	level	4.101348162	-0.0825
ReprPC	muscle	variation	3.127650961	0.0919
ReprPCWk	ovary	level	6.833429615	-0.0884
REST		DE prior	4.806258357	-0.1245
REST	average	variation	3.214924813	-0.1904
RFX1		DE prior	3.563471683	-0.1815
RFX1	average	level	3.505292176	0.1033
RFX1	average	variation	7.92509637	-0.3536
RFX1	lung	level	4.633570546	-0.0521
RFX1	lung	variation	4.106229406	-0.2245
RFX1	muscle	variation	3.863030964	-0.1918
RFX1	ovary	variation	6.036165947	-0.2225
RFX2		DE prior	4.050966221	-0.0809
RFX2	average	level	5.139012489	-0.0072
RFX2	lung	level	4.159092875	-0.0632
RFX2	ovary	level	3.045527403	-0.0391
RFX2	ovary	variation	3.176151505	-0.0689
RFX5	average	level	3.182407569	0.0604
RFX5	average	variation	3.180265612	-0.1526
RUNX1		DE prior	3.214626682	-0.0086
RXRA	average	variation	4.849338218	-0.2437
SNAI2	average	variation	3.749168945	-0.0602
SOX17		DE prior	5.427758157	-0.1135
SOX17	average	level	3.572984642	0.107
SOX17	average	variation	7.467393338	-0.1808
SOX17	lung	variation	5.466481907	-0.1535
SOX17	muscle	level	6.576029903	0.0957
SOX17	muscle	variation	3.394972069	-0.1087
SOX17	ovary	variation	3.803728252	-0.1229
SP1		DE prior	11.02953663	-0.1246
SP1	average	level	9.349997311	0.2181
SP1	average	variation	8.896001615	-0.3518
SP1	lung	variation	4.731971133	-0.2319
SP1	muscle	level	4.348365248	0.0969
SP1	muscle	variation	4.512731696	-0.1384
SP1	ovary	level	7.668646771	0.1571
SP1	ovary	variation	7.346759614	-0.1098
SP2		DE prior	7.525274354	-0.2038
SP2	average	level	4.507731503	0.1539
SP2	average	variation	8.088718521	-0.3497
SP2	lung	variation	4.909493196	-0.2263
SP2	muscle	variation	5.001264776	-0.1916
SP2	ovary	variation	5.418304499	-0.1895
SP4		DE prior	6.20385143	-0.1762
SP4	average	level	3.557141019	0.159
SP4	average	variation	4.545922952	-0.2887
SP4	lung	variation	2.985016527	-0.1689
SP4	muscle	variation	3.304112224	-0.1567
SPI1		DE prior	4.665414878	-0.0176
SPIB		DE prior	4.132690876	-0.0026
STAT1	average	variation	4.253514725	-0.1543
SUH	average	variation	4.414879975	-0.2266
TAF1		DE prior	4.693100384	-0.0981
TAF1	average	level	8.41324808	0.2664
TAF1	average	variation	11.84427933	-0.4198
TAF1	lung	level	5.162866361	0.1476
TAF1	lung	variation	6.727333854	-0.2374
TAF1	muscle	level	3.319626269	0.1069
TAF1	muscle	variation	5.478871005	-0.1271
TAF1	ovary	level	6.068888954	0.1612
TAF1	ovary	variation	3.676126799	-0.1123
TAL1	average	variation	3.532276458	-0.1239
TATA_box		DE prior	6.346521898	0.0901
TATA_box	average	level	4.160324877	-0.0448
TATA_box	average	variation	12.52556112	0.1388
TATA_box	lung	variation	5.092241499	0.1523
TATA_box	muscle	variation	3.368623136	0.1487
TATA_box	ovary	variation	4.590671243	0.1132
TF65	average	variation	4.751916184	-0.105
TF65	lung	variation	3.689150952	-0.0147
TFDP1		DE prior	6.218834807	-0.1861
TFDP1	average	level	4.957203332	0.1174
TFDP1	average	variation	7.828335944	-0.3693
TFDP1	lung	level	4.446418235	-0.0259
TFDP1	lung	variation	6.633104997	-0.2517
TFDP1	muscle	variation	6.695799993	-0.2256
TFDP1	ovary	variation	6.127888144	-0.2221
THAP1		DE prior	9.963801682	-0.1883
THAP1	average	level	2.993483982	0.1216
THAP1	average	variation	6.768206586	-0.2724
THAP1	lung	variation	4.515305032	-0.1957
THAP1	muscle	variation	2.97604553	-0.1492
THAP1	ovary	variation	4.363230226	-0.1725
transcript_width		DE prior	26.76217145	0.1816
transcript_width	average	level	20.37158952	0.159
transcript_width	average	variation	19.96725639	-0.069
transcript_width	lung	level	12.322118	0.152
transcript_width	lung	variation	7.135967428	-0.0741
transcript_width	muscle	level	10.41022305	0.107
transcript_width	muscle	variation	6.500060053	-0.013
transcript_width	ovary	level	10.87573027	0.1355
transcript_width	ovary	variation	8.388529438	-0.0315
TssA	lung	level	10.38604947	0.1723
TssA	lung	variation	10.75526575	-0.3346
TssA	muscle	level	14.97821608	0.1361
TssA	muscle	variation	8.728499825	-0.1956
TssA	ovary	level	17.90773097	0.1955
TssA	ovary	variation	9.3196281	-0.1665
TssAFlnk	muscle	level	4.342310662	-0.0031
TssAFlnk	ovary	level	3.725663527	-0.0483
TssBiv	muscle	level	10.68121529	-0.133
TssBiv	muscle	variation	5.454710558	0.209
TxFlnk	muscle	level	5.940992376	0.0799
TYY1		DE prior	12.9350309	-0.244
TYY1	average	level	11.27058199	0.2451
TYY1	average	variation	16.70170406	-0.4624
TYY1	lung	level	3.020382556	0.0724
TYY1	lung	variation	13.04366867	-0.3585
TYY1	muscle	level	3.338796332	0.1085
TYY1	muscle	variation	12.57394798	-0.2723
TYY1	ovary	level	3.452712551	0.1322
TYY1	ovary	variation	13.33339428	-0.2951
USF1	average	variation	5.573024655	-0.2208
USF2		DE prior	3.53321903	-0.1277
USF2	average	level	4.003383754	0.1357
USF2	average	variation	7.430319232	-0.2522
USF2	muscle	variation	3.416731836	-0.0955
VDR	average	variation	4.986479232	-0.1532
XBP1		DE prior	3.918348533	-0.1611
XBP1	average	level	3.951068545	0.1403
XBP1	average	variation	5.792847951	-0.2815
XBP1	lung	variation	3.569790866	-0.1899
XBP1	muscle	variation	4.557180138	-0.149
XBP1	ovary	variation	3.895123255	-0.1538
ZBT14		DE prior	4.238745904	-0.0214
ZBT14	average	level	4.279363553	0.1903
ZBT14	average	variation	4.537791749	-0.2091
ZBT14	lung	level	3.005620925	0.1455
ZBT14	lung	variation	3.096353031	-0.0587
ZBT14	ovary	level	3.091281827	0.128
ZBT14	ovary	variation	3.500487896	0.0527
ZBT17	average	level	3.133343782	0.1316
ZBT17	average	variation	3.53247973	-0.1911
ZBT7A		DE prior	4.585797988	-0.0845
ZBT7A	average	level	5.503092274	0.1779
ZBT7A	average	variation	4.662162536	-0.2235
ZBT7A	lung	variation	3.440052158	-0.0938
ZBT7A	ovary	level	2.844342421	0.1154
ZBT7B		DE prior	5.559101317	-0.1229
ZBT7B	average	variation	5.770445795	-0.1957
ZBT7B	lung	level	3.739904161	-0.0476
ZBT7B	ovary	variation	4.859317232	-0.1227
ZF64A	average	variation	4.504339369	-0.1708
ZFP42	average	variation	3.442731082	-0.1332
ZFX		DE prior	6.200247272	-0.1799
ZFX	average	level	8.610738568	0.2201
ZFX	average	variation	11.21196406	-0.3625
ZFX	lung	variation	9.397424489	-0.2797
ZFX	muscle	level	6.022856172	0.1523
ZFX	muscle	variation	9.429902065	-0.2111
ZFX	ovary	level	3.861447116	0.1329
ZFX	ovary	variation	11.02487471	-0.2095
ZN143		DE prior	8.203900391	-0.1819
ZN143	average	level	6.273597429	0.1007
ZN143	average	variation	13.53158616	-0.3235
ZN143	lung	variation	5.602214727	-0.2031
ZN143	muscle	variation	7.328341573	-0.1818
ZN143	ovary	variation	6.627518622	-0.1841
ZN320	average	variation	2.995949093	-0.0713
ZN770	average	variation	4.833637197	-0.1551
ZNF_Rpts	ovary	variation	3.012928386	-0.0029
ZNF76		DE prior	7.496695099	-0.166
ZNF76	average	level	4.363065323	0.0951
ZNF76	average	variation	9.665724357	-0.2803
ZNF76	lung	variation	5.616523243	-0.1819
ZNF76	muscle	variation	5.736194907	-0.1525
ZNF76	ovary	variation	4.728632474	-0.1548
ZSC22		DE prior	6.525156564	-0.1785
ZSC22	average	level	4.983786475	0.1803
ZSC22	average	variation	7.132077489	-0.3436
ZSC22	lung	variation	4.712679364	-0.2403
ZSC22	muscle	variation	3.711715148	-0.1984
ZSC22	ovary	variation	4.659187001	-0.2081
ZSC31	lung	variation	2.82970421	-0.0536
